# Supplementary material for: Avatar error in your favor: Embodied avatars can fix users’ mistakes without them noticing
Source: PLoS One. 2023 Jan 20;18(1):e0266212. doi: 10.1371/journal.pone.0266212 (PMC9858437; doi:10.1371/journal.pone.0266212)
Supplement: S1 Dataset — (ZIP) [file pone.0266212.s003.zip]

Archive with 66 entries (44 files):
- analysis.Rmd
- static/
- static/data_table.csv
- static/raw_data/
- static/raw_data/22/
- static/raw_data/22/data.csv
- static/raw_data/22/events.csv
- static/raw_data/23/
- static/raw_data/23/data.csv
- static/raw_data/23/events.csv
- static/raw_data/24/
- static/raw_data/24/data.csv
- static/raw_data/24/events.csv
- static/raw_data/25/
- static/raw_data/25/data.csv
- static/raw_data/25/events.csv
- static/raw_data/26/
- static/raw_data/26/data.csv
- static/raw_data/26/events.csv
- static/raw_data/27/
- static/raw_data/27/data.csv
- static/raw_data/27/events.csv
- static/raw_data/28/
- static/raw_data/28/data.csv
- static/raw_data/28/events.csv
- static/raw_data/29/
- static/raw_data/29/data.csv
- static/raw_data/29/events.csv
- static/raw_data/30/
- static/raw_data/30/data.csv
- static/raw_data/30/events.csv
- static/raw_data/31/
- static/raw_data/31/data.csv
- static/raw_data/31/events.csv
- static/raw_data/32/
- static/raw_data/32/data.csv
- static/raw_data/32/events.csv
- static/raw_data/33/
- static/raw_data/33/data.csv
- static/raw_data/33/events.csv
- static/raw_data/34/
- static/raw_data/34/data.csv
- static/raw_data/34/events.csv
- static/raw_data/35/
- static/raw_data/35/data.csv
- static/raw_data/35/events.csv
- static/raw_data/36/
- static/raw_data/36/data.csv
- static/raw_data/36/events.csv
- static/raw_data/37/
- static/raw_data/37/data.csv
- static/raw_data/37/events.csv
- static/raw_data/38/
- static/raw_data/38/data.csv
- static/raw_data/38/events0.csv
- static/raw_data/38/events1.csv
- static/raw_data/39/
- static/raw_data/39/data.csv
- static/raw_data/39/events.csv
- static/raw_data/40/
- static/raw_data/40/data.csv
- static/raw_data/40/events.csv
- static/raw_data/demographics.csv
- static/scripts/
- static/scripts/data_parser.rb
- static/scripts/demographic_analysis.py
