# Supplementary material for: Avatar error in your favor: Embodied avatars can fix users’ mistakes without them noticing
Source: PLoS One. 2023 Jan 20;18(1):e0266212. doi: 10.1371/journal.pone.0266212 (PMC9858437; doi:10.1371/journal.pone.0266212)
Supplement: S1 Dataset — (ZIP) [file pone.0266212.s003.zip › analysis.Rmd]

---
title: "Data analysis of the finger swap experiment"
author: "Mathias DELAHAYE"
output:
  latex_document: default
  html_document: default
  pdf_document: default
params:
  dataset: result
---

```{r echo=FALSE, warning=FALSE, message=FALSE}
# Loading libs
library(MASS)
library(lme4)
library(dplyr)
library(languageR)
library(rstudioapi)
library(fitdistrplus)
library(nnet)
library(pscl)
library(rgl)
library(lattice)
library(latticeExtra)
library(ggplot2)
library(gvlma)
library(here)
library(DHARMa)
library(pracma)
library(gridExtra)
library(EnvStats)
library(boot)
library(generalhoslem)
library(merTools)
library(effsize)
library(partR2)
library(effectsize)
```

```{r echo=FALSE}
# Import data
raw_df <- as.data.frame(
  read.csv(
    here("static","data_table.csv"),
    header=TRUE,
    stringsAsFactors=FALSE
  )
)
raw_df$time_minutes <- floor( raw_df$time / 60 )
```

```{r echo=FALSE}
red_ribbon = "#FF000044"
blue_ribbon = "#0000FF44"
```


# First look at the data

To get a first idea on what kind of data we are analyzing here we can already start by looking at the structure of the table:
```{r echo=FALSE}
head( raw_df, 3 )
```

In this table we have the following fields:

 * `subject_id` : this represents the ID of the subject
 * `condition` : a label describing both states of `self_error` and `swap_introduced`
 * `self_error` : a boolean variable taking the value `1`  if the subject moved a wrong finger and the value `0` if the subject moved the right finger.
 * `swap_introduced` :"indicate when a swap was introduced by the system (value of `1` in this case `0` if no swap)
 * `distance` : represents the distance in fingers between the finger that visually moves and the finger that the subject actually moves.
When no swapping is introduce the value is `0` hence a link between `swap_introduced` and `distance`.
 * `pedal_pressed` : tell whether (1) or not (0) the subject pressed a pedal to notify a swap for the current condition (=row)
 * `response_time` : the amount of time between the condition presented to the subject and the pedal pressed action.
This value is not available if the pedal was not pressed.
This is a continuous variable taking values between 0 and 2
 * `confidence_level` : the self-reported confidence level by subjects between 0 : I am not sure at all and 10 : I am entirely sure I observed a swap.
This is a discrete variable.
 * `time` : the elapsed time in seconds since the beginning of the experiment
 * `time_minutes` : the rounded minute of elasped time since the beginning of the experiment
 * `elapsed_time_since_last_condition` : the elapsed time since the last event of the simulation (e.g. warning message, last button pressed)
 * `typing_experience` : self reported typing experience of the subject
 * `sport` : self reported sportiness of the subject
 * `vr_experience` : self reported VR experience of the subject
 * `age` : age of the subject
 * `gender` : gender of the subject

We can already have an idea of the representation of cases distribution with the following plot:

```{r echo=FALSE}
case_repartition <- xtabs( ~ self_error + distance, data = raw_df )
case_repartition
```

With the following visual plot:

```{r echo=FALSE, fig.cap = "Case repartition of the parsed dataset", fig.height = 4, fig.width = 5}
mosaicplot( case_repartition, color=rainbow(4) )
```

Also here is the representation of the pedal pressed per condition:

```{r echo=FALSE}
case_repartition <- xtabs(~ self_error + distance, data = subset( raw_df, pedal_pressed == 1) )
case_repartition
```

With its visual plot:

```{r echo=FALSE, fig.cap = "Pedal pressed repartition of the parsed dataset", fig.height = 4, fig.width = 5}
mosaicplot( case_repartition, color=rainbow(4) )
```

In total, 24% of introduced swaps were noticed by participants
```{r}
nrow( subset( raw_df, pedal_pressed == 1 & distance > 0 ) ) / nrow( subset( raw_df, distance > 0 ) )
```


# Hypothesis

In this study we aim to assess the following three hypothesis:

 * **H1** : Introducing a swap in fingers' motion to prevent users to reach the goal will be more rejected than a swap helping one to reach the goal.
Thus we expect $P( pedal\_pressed = 1 | [self\_error = 0 \& distance > 0] ) > P( pedal\_pressed = 1 | [self\_error=1 \& distance > 0] )$
 * **H2a** : The confidence level in the swap observation is higher when a swap is introduce to penalize the user than when it helps the user to reach a task
Thus we expect a higher $confidence\_level$ in the case $[self\_error=0 \& distance > 0]$ than in the case $[self\_error=1 \& distance > 0]$
 * **H2b** : The median reaction time for the error introduction would be lower than for the error correction.
Thus we expect lower $response\_time$ in the case $[self\_error=0 \& distance > 0]$ than in the case $[self\_error=1 \& distance > 0]$


# H1 - Pedal pressed analysis


## Aim

Determine whether $P( pedal\_pressed = 1 | [self\_error = 0 \& distance > 0] ) > P( pedal\_pressed = 1 | [self\_error=1 \& distance > 0] )$ is verified or not.

## Determining predictor and outcome identification

The outcome `pedal_pressed` can take either the value 0 or 1 thus we won't use a regular linear model but a generalized linear model using a binomial regression (`glm` or `glmer`).

As both predictor are somewhat controlled by the system we will consider those latter as non random factors (i.e. thus without random effect we will use `glm` and not `glmer`):

 * Although a self error occurrence can be considered as random the rate of `self_error` is controlled by the system.
 * The system randomly introduce distortions with a controlled rate of occurrence thus $P(distance=0)$ and $P(distance>1)$ are controlled.
However `distance` for `distance` > 0 are randomly distributed.


## Data filtering

Given the unbalanced condition repartition highlighted in the previously plotted, we can start by filtering our data to only retains pertinent conditions for analysis:

```{r}
# Keep data where a swap was introduced (i.e. distance > 0)
df_h1 <- raw_df[ raw_df$distance > 0, ]
summary( df_h1 )
```


```{r echo=FALSE}
distance <- c( 1, 1, 2, 2, 3 )
self_error <- c( 0, 1, 0, 1, 0 )
conditions_df_h1 <- data.frame( distance, self_error )
```


## Raw analysis

We compute the means and standard deviations of our samples resulting in the following plot:

```{r echo=FALSE}
means <- c()
medians <- c()
stds <- c()

for ( i in 1:nrow( conditions_df_h1 ) ) {
  means <- c( means, mean( df_h1[
      df_h1$self_error == conditions_df_h1[i, "self_error"]
      & df_h1$distance == conditions_df_h1[i, "distance"],
    ]$pedal_pressed ) )
  
    medians <- c( medians, median( df_h1[
      df_h1$self_error == conditions_df_h1[i, "self_error"]
      & df_h1$distance == conditions_df_h1[i, "distance"],
    ]$pedal_pressed ) )
    
    stds <- c( stds, sd( df_h1[
      df_h1$self_error == conditions_df_h1[i, "self_error"]
      & df_h1$distance == conditions_df_h1[i, "distance"],
    ]$pedal_pressed ) )
}

conditions_df_h1$pedal_pressed_means <- means
conditions_df_h1$pedal_pressed_medians <- medians
conditions_df_h1$pedal_pressed_stds <- stds
```

```{r echo=FALSE, fig.cap="Plot of the pedal pressed % odds per distance and self error", fig.height = 3, fig.width = 5}
ggplot( NULL ) +
  # Set axis
  xlab( "Distance" ) +
  ylab( "Pedal Pressed Odds" ) +
  
  # Add borders
  geom_hline( yintercept = 0, colour = 'gray35', linetype = 'dashed' ) +
  geom_vline( xintercept = 1, colour = 'gray35', linetype = 'dashed' ) +
  
  # Plot source data
  geom_errorbar( data = conditions_df_h1[ conditions_df_h1$self_error == 0, ], aes( x = distance, ymin=pedal_pressed_means-pedal_pressed_stds, ymax=pedal_pressed_means+pedal_pressed_stds, colour = "0" ), width = 0.2 ) +
  geom_errorbar( data = conditions_df_h1[ conditions_df_h1$self_error == 1, ], aes( x = distance, ymin=pedal_pressed_means-pedal_pressed_stds, ymax=pedal_pressed_means+pedal_pressed_stds, colour = "1" ), width = 0.2 ) +
  geom_point( data = conditions_df_h1[ conditions_df_h1$self_error == 0, ], aes( x = distance, y = pedal_pressed_means, colour = "0" ) ) +
  geom_line( data = conditions_df_h1[ conditions_df_h1$self_error == 0, ], aes( x = distance, y = pedal_pressed_means, colour = "0" ) ) +
  geom_point( data = conditions_df_h1[ conditions_df_h1$self_error == 1, ], aes( x = distance, y = pedal_pressed_means, colour = "1" ) ) +
  geom_line( data = conditions_df_h1[ conditions_df_h1$self_error == 1, ], aes( x = distance, y = pedal_pressed_means, colour = "1" ) ) +
  
  # Add legend
  scale_colour_manual(
    name = "Self Error",
    labels = c( "Data (mean) - Self Error = 0", "Data (mean) - Self Error = 1" ),
    values = c( "#FF00FF", "#00FFFF" )
  )
```


## Model definition

Despite not being complete (i.e. one point is missing for a `distance` = 3 with a spontaneous `self_error` = 1) the plot above doesn't seem to imply the existence of an interaction factor.
Also, given the pronounced hat shape of the yellow curve we will consider a square factor for the `distance` predictor.
Finally, we consider as random effects the effect of the `subject_id`, the `elapsed_time_since_last_condition` and the `time_minutes` factors and define our model as:

```{r}
model_pedal_pressed = glmer(
  pedal_pressed ~ self_error + distance + I( distance ^ 2 ) + typing_experience + gender + age + (1|elapsed_time_since_last_condition) + (1|subject_id) + (1|time_minutes),
  data = df_h1,
  binomial( link = "logit" ),
  na.action = na.omit
)
```


## Model results

### Preview of the prediction from the model

```{r echo=FALSE}
# Prepare x axis points to plot the model
nb_points <- 20
x_1 <- data.frame( matrix( ncol = 0, nrow = nb_points ) )
x_1$distance <- linspace( 1, 3, n = nb_points )
x_1$self_error <- 0
x_2 <- data.frame( matrix( ncol = 0, nrow = nb_points ) )
x_2$distance <- x_1$distance
x_2$self_error <- 1
prediction_df_h1 <- rbind( x_1, x_2 )
prediction_df_h1$subject_id = NA
prediction_df_h1$elapsed_time_since_last_condition = NA
prediction_df_h1$time_minutes = NA
prediction_df_h1$typing_experience = 5
prediction_df_h1$gender = 0.5
prediction_df_h1$age = 25


# Retrieve transfer function
transform_function <- family( model_pedal_pressed )$linkinv

# Predict outputs
prediction_data_h1 = predict(
  model_pedal_pressed,
  newdata=prediction_df_h1,
  re.form =~0
)

#mm<-model.matrix( ~ self_error + distance + I( distance ^ 2 ), prediction_df_h1 )

#predFun<-function(.) exp(mm%*%fixef(.)) 

#bb <- bootMer(
#  model_pedal_pressed,
#  FUN=predFun,
#  nsim=20
#)

#bb_se <- apply( bb$t,2,function(x) x[order(x)][c language="(5,195)"][/c] )

#newdat$blo<-bb_se[1,]

#newdat$bhi<-bb_se[2,]

#library(merTools)
#intFit <- predictInterval( model_pedal_pressed, newdata =  prediction_df_h1, type = "linear.prediction")


# Format data
prediction_df_h1 <- mutate(
  prediction_df_h1,
  raw_prediction = prediction_data_h1,
  se = 0
)
prediction_df_h1 <- mutate(
  prediction_df_h1,
  prediction = transform_function( raw_prediction ),
  se_upr = transform_function( raw_prediction + ( 2 * se ) ),
  se_lwr = transform_function( raw_prediction - ( 2 * se ) )
)
```


```{r echo=FALSE, fig.cap="Output from the determined model",fig.height = 3, fig.width = 5}
p <- ggplot( NULL ) +
  
  # Set axis labels
  xlab( "Distance" ) +
  ylab( "Pedal Pressed Odds" ) +
  
  # Add borders
  geom_hline( yintercept = 0, colour = 'gray35', linetype = 'dashed' ) +
  geom_vline( xintercept = 1, colour = 'gray35', linetype = 'dashed' ) +
  
  # Add 95% confidence interval response curve A
  geom_ribbon( data = prediction_df_h1[ prediction_df_h1$self_error == 0, ], aes( x = distance, ymin = se_lwr, ymax = se_upr ), fill = red_ribbon ) +
  geom_line( data = prediction_df_h1[ prediction_df_h1$self_error == 0, ], aes( x = distance, y = se_upr ), color = "red", linetype = "dashed" ) +
  geom_line( data = prediction_df_h1[ prediction_df_h1$self_error == 0, ], aes( x = distance, y = se_lwr ), color = "red", linetype = "dashed" ) +
  
  # Add 95% confidence interval response curve B
  geom_ribbon( data = prediction_df_h1[ prediction_df_h1$self_error == 1, ], aes( x = distance, ymin = se_lwr, ymax = se_upr ), fill = blue_ribbon ) +
  geom_line( data = prediction_df_h1[ prediction_df_h1$self_error == 1, ], aes( x = distance, y = se_upr ), color = "blue", linetype = "dashed" ) +
  geom_line( data = prediction_df_h1[ prediction_df_h1$self_error == 1, ], aes( x = distance, y = se_lwr ), color = "blue", linetype = "dashed" ) +

  # Add curves
  geom_line( data = prediction_df_h1[ prediction_df_h1$self_error == 0, ], aes( x = distance, y = prediction, colour = "0" ) ) +
  geom_line( data = prediction_df_h1[ prediction_df_h1$self_error == 1, ], aes( x = distance, y = prediction, colour = "1" ) ) +
  
  # Plot source data
  geom_errorbar( data = conditions_df_h1[ conditions_df_h1$self_error == 0, ], aes( x = distance, ymin=pedal_pressed_means-pedal_pressed_stds, ymax=pedal_pressed_means+pedal_pressed_stds, colour = "2" ), width = 0.2 ) +
  geom_errorbar( data = conditions_df_h1[ conditions_df_h1$self_error == 1, ], aes( x = distance, ymin=pedal_pressed_means-pedal_pressed_stds, ymax=pedal_pressed_means+pedal_pressed_stds, colour = "3" ), width = 0.2 ) +
  geom_point( data = conditions_df_h1[ conditions_df_h1$self_error == 0, ], aes( x = distance, y = pedal_pressed_means, colour = "2" ) ) +
  geom_point( data = conditions_df_h1[ conditions_df_h1$self_error == 1, ], aes( x = distance, y = pedal_pressed_means, colour = "3" ) ) +
  
  # Add legend
  scale_colour_manual( 
    name = "Legend",
    labels = c( "Prediction - Self Error = 0", "Prediction - Self Error = 1", "Data (mean) - Self Error = 0", "Data (mean) - Self Error = 1" ),
    values = c( "#FF0000", "#0000FF", "#FF00FF", "#00FFFF" )
  )

p
```

```{r echo=FALSE, fig.cap="Output from the determined model (zoom)",fig.height = 3, fig.width = 5}
p + coord_cartesian( ylim = c(0, 0.5) )
```

As we can see our model seems to fit correctly our dataset.


### Fitting assesment

To assess the fitness of our model we will use tools provided from the [DHARMa](https://cran.r-project.org/web/packages/DHARMa/vignettes/DHARMa.html) package.

This allows us to compare the distribution of the fitting residuals to residuals from simulated results based on our model.

```{r fig.cap = "DHARMa analysis of residuals", fig.height = 4, fig.width = 7}
simulationOutput <- simulateResiduals( fittedModel = model_pedal_pressed, plot = T )
```

The left curve (QQ Plot residual) seems to indicate that residuals generated by simulating points from the model seems to match the observed residuals from the real data (no deviation seems to be observed and the line seems to fit the red diagonal and the comparision of the simulation with real data does not show significant outliers).

Also the horizontally aligned residuals, except for the second boxplot which might result from randomness (as there is no global trend), with 0.25, 0.5 and 0.75 (lower quartile, median, upper quartile) on the right plots indicate a regular distribution of residuals on a uniform distribution.

```{r fig.cap = "DHARMa analysis of residuals per predictor", fig.height = 4, fig.width = 7}
par( mfrow = c( 1, 2 ) )
plotResiduals( simulationOutput, subset( df_h1, !is.na( elapsed_time_since_last_condition ) )$self_error, quantreg = T )
plotResiduals( simulationOutput, subset( df_h1, !is.na( elapsed_time_since_last_condition ) )$distance, quantreg = T )
```

This also seems to be the case if plot residuals per predictor and horizontal alignments do not relate of a missing factor at stake to explain residuals.


```{r}
testResiduals( simulationOutput )
```

As the analysis of residuals did not reveal unexpected behaviors, we assume that our model fit our data.


## Discussion

```{r}
# Model preview
summary( model_pedal_pressed )
```

We can see that the `elapsed_time_since_last_condition` doesn't seem to introduce variance in the model regression, while `time_minutes` and `subejct_id` might reveal different behavior in time or per subjects.

Otherwise, results shows that the `self_error` predictor very significantly impact the odds of pressing a pedal.
Given its negative coefficient (and the transform function being an increasing curve (`logit`)), having a `self_error` (=1) will reduce the odds of having a `pedal_pressed` (=1) compared to without a `self_error` (=0).

```{r}
# Effect size computation
partR2(
  model_pedal_pressed,
  partvars = "self_error",
  data = df_h1,
  R2_type = "marginal",
  max_level = NULL,
  nboot = NULL,
  CI = 0.95,
  parallel = FALSE,
  expct = "meanobs",
  olre = TRUE,
  partbatch = NULL,
  allow_neg_r2 = FALSE
)
```

Reported effect size for both the overall model and just the `self_error` predictor are quite low therefore those results have a real impact on the output.

This validates our first hypothesis.

We can additionally observe the impact of both the `distance` and the `distance^2`.
The negative factor for the `distance^2` imply means that the pedal pressed diminish for small or large distances as illustrated in the previous prediction plot.


## Effect size

```{r}
cohens_d( pedal_pressed ~ self_error, data=df_h1 )
```


# H2a - Confidence analysis


## Aim

In this section we aim to see whether the $confidence\_level$ is higher in the case $self\_error=0 \& distance > 0$ than in the case $self\_error=1 \& distance > 0$.


## Determining predictor and outcome identification

As previously, we consider both predictors `self_error` and `distance` as fixed effects.

However, this time, as the output takes value in a discrete scale between 0 (I am not sure at all) and 10 (I am entirely sure I observed a swap) we will use an ordered logit regression with `polr` rather than a linear regression model.


## Filtering data

Compared to the previous analysis, here we focus on the self-reported confidence level on the pedal pressed.

As such data is available only when a subject pressed a pedal we can already filter our input data:

```{r}
# Filter data with a pedal pressed
df_h2 <- raw_df[ raw_df$pedal_pressed == 1 & raw_df$distance > 0, ]
summary( df_h2 )
```

```{r echo=FALSE}
distance <- c( 1, 1, 2, 2, 3 )
self_error <- c( 0, 1, 0, 1, 0 )
conditions_df_h2 <- data.frame( distance, self_error )
```


## Analysis without considering different level of distances

### Data preview

```{r include=FALSE}
p <- ggplot( NULL ) +
  # Set axis
  xlab( "Self Error" ) +
  ylab( "Confidence level" ) +
  
  # Add borders
  geom_hline( yintercept = 0, colour = 'gray35', linetype = 'dashed' ) +
  geom_hline( yintercept = 10, colour = 'gray35', linetype = 'dashed' ) +
  geom_vline( xintercept = 0, colour = 'gray35', linetype = 'dashed' ) +
  
  # Plot source data
  geom_boxplot( data = subset( df_h2, self_error == 0 ), aes( x = 0, y = confidence_level, colour = "0" ), notch = TRUE ) +
  geom_boxplot( data = subset( df_h2, self_error == 1 ), aes( x = 1, y = confidence_level, colour = "1" ), notch = TRUE )
```

```{r echo=FALSE, fig.cap="Response time depending on self error",fig.height = 3, fig.width = 2.5}
p
```

As we can see, both notches does not overlap indicating that a significant difference is present between both samples.

```{r}
median(subset( df_h2, self_error == 0 )$confidence_level)
mean(subset( df_h2, self_error == 0 )$confidence_level)
std(subset( df_h2, self_error == 0 )$confidence_level)

median(subset( df_h2, self_error == 1 )$confidence_level)
mean(subset( df_h2, self_error == 1 )$confidence_level)
std(subset( df_h2, self_error == 1 )$confidence_level)
```

### Permutation test

To assess the level of significance we use a non parametric permutation test as both sample do not share the same size :

```{r include=FALSE}
results <- twoSamplePermutationTestLocation(
  subset( df_h2, self_error == 0 )$confidence_level,
  subset( df_h2, self_error == 1 )$confidence_level,
  fcn = "median",
  alternative = "two.sided",
  mu1.minus.mu2 = 0,
  paired = FALSE,
  exact = FALSE,
  n.permutations = 50000,
  seed = 0,
  tol = sqrt(.Machine$double.eps)
)
```

```{r}
results
```

This shows a significant difference between both samples.


### Post hoc

```{r include=FALSE}
results <- twoSamplePermutationTestLocation(
  subset( df_h2, self_error == 0 )$confidence_level,
  subset( df_h2, self_error == 1 )$confidence_level,
  fcn = "median",
  alternative = "greater",
  mu1.minus.mu2 = 0,
  paired = FALSE,
  exact = FALSE,
  n.permutations = 50000,
  seed = 0,
  tol = sqrt(.Machine$double.eps)
)
```

```{r}
results
```

### Discussion

Unfortunately, none of the attempts to explain the impact of distance on the response through a model worked.
Therefore, we only validated our second hypothesis without being able to provide a general model explaining more in detail the impact of each factor on the outcome.

```{r}
# Effect size
cohen.d( confidence_level ~ self_error, data=df_h2 )
```

Furthermore, the effect size reported is quite high but this might not take into account for the discrete scaling.


# H2b - Response time analysis

## Aim

Determine whether the $response\_time$ in the case $[self\_error=0 \& distance > 0]$ is lower than in the case $[self\_error=1 \& distance > 0]$


## Determining predictor and outcome identification

As previously, we consider both predictors `self_error` and `distance` as fixed effects.

This time the output is the time elapsed between the condition and the pedal pressed thus is it not a priori known as a discrete scale.


## Filtering data

As previously, here we focus on a dataset composed of pedal pressed, thus we can already filter our input data:

```{r}
# Filter data with a pedal pressed
df_h3 <- raw_df[ (raw_df$pedal_pressed == 1) & (raw_df$distance > 0), ]
```

```{r echo=FALSE}
distance <- c( 1, 1, 2, 2, 3 )
self_error <- c( 0, 1, 0, 1, 0 )
conditions_df_h3 <- data.frame( distance, self_error )
```


## First analysis without considering different level of distances

### Data preview

```{r include=FALSE}
p <- ggplot( NULL ) +
  # Set axis
  xlab( "Self Error" ) +
  ylab( "Time(s)" ) +
  
  # Add borders
  geom_hline( yintercept = 0, colour = 'gray35', linetype = 'dashed' ) +
  
  # Plot source data
  geom_boxplot( data = subset( df_h3, self_error == 0 ), aes( x = 0, y = response_time, colour = "0" ), notch = TRUE ) +
  geom_boxplot( data = subset( df_h3, self_error == 1 ), aes( x = 1, y = response_time, colour = "1" ), notch = TRUE )
```

```{r echo=FALSE, fig.cap="Response time depending on self error",fig.height = 3, fig.width = 5}
p
```

```{r echo=FALSE, fig.cap="Response time depending on self error (zoom)",fig.height = 3, fig.width = 2.5}
p + coord_cartesian( ylim = c(0, 3.15) )
```

As we can see, both notches do not overlap which indicate a significant difference in the two populations observed.

```{r}
median(subset( df_h3, self_error == 0 )$response_time)
std(subset( df_h3, self_error == 0 )$response_time)

median(subset( df_h3, self_error == 1 )$response_time)
std(subset( df_h3, self_error == 1 )$response_time)


sort( subset( df_h3, self_error == 0 )$response_time , decreasing=TRUE)

p + geom_hline( yintercept = 3.101, colour = 'gray35', linetype = 'dashed' ) + coord_cartesian( ylim = c(0.5, 3) )
```


```{r}
median(subset( df_h3, self_error == 0 )$response_time)
mean(subset( df_h3, self_error == 0 )$response_time)
std(subset( df_h3, self_error == 0 )$response_time)

median(subset( df_h3, self_error == 1 )$response_time)
mean(subset( df_h3, self_error == 1 )$response_time)
std(subset( df_h3, self_error == 1 )$response_time)
```

```{r}
# List non plotted outliers
sort( subset( df_h3, self_error == 0 )$response_time, decreasing=TRUE )[1:10]
```


### Permutation test

To assess the level of significance we use a non parametric permutation test as both sample don't share the same size :

```{r include=FALSE}
results <- twoSamplePermutationTestLocation(
  subset( df_h3, self_error == 0 )$response_time,
  subset( df_h3, self_error == 1 )$response_time,
  fcn = "median",
  alternative = "two.sided", 
  mu1.minus.mu2 = 0,
  paired = FALSE,
  exact = FALSE,
  n.permutations = 50000, 
  seed = 1,
  tol = sqrt(.Machine$double.eps)
)
```

```{r}
results
```

This shows a significant difference between both samples.


### Post hoc

```{r}
results <- twoSamplePermutationTestLocation(
  subset( df_h3, self_error == 0 )$response_time,
  subset( df_h3, self_error == 1 )$response_time,
  fcn = "median",
  alternative = "less", 
  mu1.minus.mu2 = 0,
  paired = FALSE,
  exact = FALSE,
  n.permutations = 50000, 
  seed = 1,
  tol = sqrt(.Machine$double.eps)
)
```


```{r}
results
```


### Effect size

```{r}
cohen.d( response_time ~ self_error, data=df_h3 )
```
