# Supplementary material for: Avatar error in your favor: Embodied avatars can fix users’ mistakes without them noticing
Source: PLoS One. 2023 Jan 20;18(1):e0266212. doi: 10.1371/journal.pone.0266212 (PMC9858437; doi:10.1371/journal.pone.0266212)
Supplement: S1 Dataset — (ZIP) [file pone.0266212.s003.zip › static/data_table.csv]

subject_id	condition	self_error	swap_introduced	distance	pedal_pressed	response_time	confidence_level	time	elapsed_time_since_last_condition	typing_experience	sport	vr_experience	age	gender
0	U-SC	0	0	0	0	NaN	NaN	0.000000	NaN	6	7	7	21	1
0	U-SC	0	0	0	0	NaN	NaN	0.995000	0.995000	6	7	7	21	1
0	U-SC	0	0	0	0	NaN	NaN	1.892000	0.897000	6	7	7	21	1
0	U-SC	0	0	0	0	NaN	NaN	3.497000	1.605000	6	7	7	21	1
0	U-SC	0	0	0	0	NaN	NaN	4.104000	0.607000	6	7	7	21	1
0	U-SC	0	0	0	0	NaN	NaN	4.587000	0.483000	6	7	7	21	1
0	U-SC	0	0	0	0	NaN	NaN	5.217000	0.630000	6	7	7	21	1
0	U-SC	0	0	0	0	NaN	NaN	5.736000	0.519000	6	7	7	21	1
0	U-SC	0	0	0	0	NaN	NaN	6.342000	0.606000	6	7	7	21	1
0	U-SC	0	0	0	0	NaN	NaN	6.830000	0.488000	6	7	7	21	1
0	U-SC	0	0	0	0	NaN	NaN	7.486000	0.656000	6	7	7	21	1
0	U-SC	0	0	0	0	NaN	NaN	7.929000	0.443000	6	7	7	21	1
0	U-SC	0	0	0	0	NaN	NaN	8.460000	0.531000	6	7	7	21	1
0	U-SC	0	0	0	0	NaN	NaN	8.834000	0.374000	6	7	7	21	1
0	U-SC	0	0	0	0	NaN	NaN	9.261000	0.427000	6	7	7	21	1
0	U-SC	0	0	0	0	NaN	NaN	9.660000	0.399000	6	7	7	21	1
0	U-SC	0	0	0	0	NaN	NaN	10.087000	0.427000	6	7	7	21	1
0	U-SC	0	0	0	0	NaN	NaN	10.563000	0.476000	6	7	7	21	1
0	S-SE	1	1	1	0	NaN	NaN	10.960000	0.397000	6	7	7	21	1
0	U-SC	0	0	0	0	NaN	NaN	11.449000	0.489000	6	7	7	21	1
0	U-SC	0	0	0	0	NaN	NaN	11.884000	0.435000	6	7	7	21	1
0	U-SC	0	0	0	0	NaN	NaN	12.236000	0.352000	6	7	7	21	1
0	U-SC	0	0	0	0	NaN	NaN	12.593000	0.357000	6	7	7	21	1
0	U-SC	0	0	0	0	NaN	NaN	15.380000	1.177000	6	7	7	21	1
0	U-SC	0	0	0	0	NaN	NaN	16.418000	1.038000	6	7	7	21	1
0	S-SC	0	1	1	1	1.478000	10.000000	17.346000	0.928000	6	7	7	21	1
0	U-SC	0	0	0	0	NaN	NaN	24.221000	2.216000	6	7	7	21	1
0	U-SC	0	0	0	0	NaN	NaN	25.222000	1.001000	6	7	7	21	1
0	S-SC	0	1	1	1	0.768000	10.000000	26.179000	0.957000	6	7	7	21	1
0	U-SC	0	0	0	0	NaN	NaN	31.498000	2.174000	6	7	7	21	1
0	U-SC	0	0	0	0	NaN	NaN	32.493000	0.995000	6	7	7	21	1
0	U-SC	0	0	0	0	NaN	NaN	33.498000	1.005000	6	7	7	21	1
0	U-SC	0	0	0	0	NaN	NaN	35.226000	1.728000	6	7	7	21	1
0	U-SC	0	0	0	0	NaN	NaN	35.851000	0.625000	6	7	7	21	1
0	U-SC	0	0	0	0	NaN	NaN	36.397000	0.546000	6	7	7	21	1
0	U-SC	0	0	0	0	NaN	NaN	37.072000	0.675000	6	7	7	21	1
0	U-SC	0	0	0	0	NaN	NaN	37.550000	0.478000	6	7	7	21	1
0	U-SC	0	0	0	0	NaN	NaN	38.014000	0.464000	6	7	7	21	1
0	U-SC	0	0	0	0	NaN	NaN	38.413000	0.399000	6	7	7	21	1
0	U-SC	0	0	0	0	NaN	NaN	38.972000	0.559000	6	7	7	21	1
0	S-SC	0	1	1	0	NaN	NaN	39.413000	0.441000	6	7	7	21	1
0	U-SC	0	0	0	0	NaN	NaN	39.904000	0.491000	6	7	7	21	1
0	U-SC	0	0	0	0	NaN	NaN	40.605000	0.701000	6	7	7	21	1
0	U-SC	0	0	0	0	NaN	NaN	41.057000	0.452000	6	7	7	21	1
0	U-SC	0	0	0	0	NaN	NaN	41.612000	0.178000	6	7	7	21	1
0	U-SC	0	0	0	0	NaN	NaN	42.224000	0.612000	6	7	7	21	1
0	U-SC	0	0	0	0	NaN	NaN	42.855000	0.631000	6	7	7	21	1
0	U-SC	0	0	0	0	NaN	NaN	43.491000	0.636000	6	7	7	21	1
0	U-SC	0	0	0	0	NaN	NaN	44.055000	0.564000	6	7	7	21	1
0	U-SC	0	0	0	0	NaN	NaN	44.505000	0.450000	6	7	7	21	1
0	U-SC	0	0	0	0	NaN	NaN	46.559000	1.212000	6	7	7	21	1
0	U-SC	0	0	0	0	NaN	NaN	47.590000	1.031000	6	7	7	21	1
0	U-SC	0	0	0	0	NaN	NaN	48.670000	1.080000	6	7	7	21	1
0	U-SC	0	0	0	0	NaN	NaN	49.566000	0.896000	6	7	7	21	1
0	U-SC	0	0	0	0	NaN	NaN	50.533000	0.967000	6	7	7	21	1
0	U-SC	0	0	0	0	NaN	NaN	51.275000	0.742000	6	7	7	21	1
0	U-SC	0	0	0	0	NaN	NaN	52.065000	0.790000	6	7	7	21	1
0	U-SC	0	0	0	0	NaN	NaN	52.629000	0.564000	6	7	7	21	1
0	U-SC	0	0	0	0	NaN	NaN	53.155000	0.526000	6	7	7	21	1
0	U-SC	0	0	0	0	NaN	NaN	53.667000	0.512000	6	7	7	21	1
0	U-SC	0	0	0	0	NaN	NaN	54.166000	0.499000	6	7	7	21	1
0	U-SC	0	0	0	0	NaN	NaN	54.562000	0.396000	6	7	7	21	1
0	U-SC	0	0	0	0	NaN	NaN	55.018000	0.456000	6	7	7	21	1
0	U-SC	0	0	0	0	NaN	NaN	58.331000	1.119000	6	7	7	21	1
0	U-SC	0	0	0	0	NaN	NaN	58.818000	0.487000	6	7	7	21	1
0	U-SC	0	0	0	0	NaN	NaN	59.996000	1.178000	6	7	7	21	1
0	U-SC	0	0	0	0	NaN	NaN	61.487000	1.491000	6	7	7	21	1
0	U-SC	0	0	0	0	NaN	NaN	62.136000	0.649000	6	7	7	21	1
0	U-SC	0	0	0	0	NaN	NaN	62.806000	0.670000	6	7	7	21	1
0	U-SC	0	0	0	0	NaN	NaN	63.956000	1.150000	6	7	7	21	1
0	U-SC	0	0	0	0	NaN	NaN	64.391000	0.435000	6	7	7	21	1
0	U-SC	0	0	0	0	NaN	NaN	64.888000	0.497000	6	7	7	21	1
0	U-SC	0	0	0	0	NaN	NaN	67.005000	1.169000	6	7	7	21	1
0	U-SC	0	0	0	0	NaN	NaN	67.780000	0.775000	6	7	7	21	1
0	U-SC	0	0	0	0	NaN	NaN	68.713000	0.933000	6	7	7	21	1
0	S-SC	0	1	2	0	NaN	NaN	69.694000	0.981000	6	7	7	21	1
0	U-SC	0	0	0	0	NaN	NaN	70.470000	0.776000	6	7	7	21	1
0	U-SC	0	0	0	0	NaN	NaN	71.115000	0.645000	6	7	7	21	1
0	U-SC	0	0	0	0	NaN	NaN	71.679000	0.564000	6	7	7	21	1
0	U-SC	0	0	0	0	NaN	NaN	72.220000	0.502000	6	7	7	21	1
0	U-SC	0	0	0	0	NaN	NaN	72.710000	0.490000	6	7	7	21	1
0	U-SC	0	0	0	0	NaN	NaN	73.302000	0.592000	6	7	7	21	1
0	U-SC	0	0	0	0	NaN	NaN	73.799000	0.497000	6	7	7	21	1
0	U-SC	0	0	0	0	NaN	NaN	74.168000	0.369000	6	7	7	21	1
0	U-SC	0	0	0	0	NaN	NaN	74.597000	0.429000	6	7	7	21	1
0	U-SC	0	0	0	0	NaN	NaN	76.254000	1.033000	6	7	7	21	1
0	U-SC	0	0	0	0	NaN	NaN	76.796000	0.542000	6	7	7	21	1
0	U-SC	0	0	0	0	NaN	NaN	77.832000	1.036000	6	7	7	21	1
0	U-SC	0	0	0	0	NaN	NaN	78.833000	1.001000	6	7	7	21	1
0	U-SC	0	0	0	0	NaN	NaN	79.689000	0.856000	6	7	7	21	1
0	U-SC	0	0	0	0	NaN	NaN	80.456000	0.767000	6	7	7	21	1
0	U-SC	0	0	0	0	NaN	NaN	81.209000	0.753000	6	7	7	21	1
0	U-SC	0	0	0	0	NaN	NaN	81.905000	0.696000	6	7	7	21	1
0	U-SC	0	0	0	0	NaN	NaN	82.484000	0.579000	6	7	7	21	1
0	U-SC	0	0	0	0	NaN	NaN	82.917000	0.433000	6	7	7	21	1
0	U-SE	1	0	0	0	NaN	NaN	83.326000	0.409000	6	7	7	21	1
0	U-SC	0	0	0	0	NaN	NaN	83.819000	0.493000	6	7	7	21	1
0	U-SC	0	0	0	0	NaN	NaN	84.220000	0.401000	6	7	7	21	1
0	U-SC	0	0	0	0	NaN	NaN	84.593000	0.373000	6	7	7	21	1
0	U-SE	1	0	0	0	NaN	NaN	85.061000	0.468000	6	7	7	21	1
0	U-SE	1	0	0	0	NaN	NaN	85.349000	0.288000	6	7	7	21	1
0	U-SC	0	0	0	0	NaN	NaN	85.805000	0.456000	6	7	7	21	1
0	U-SC	0	0	0	0	NaN	NaN	86.230000	0.425000	6	7	7	21	1
0	U-SC	0	0	0	0	NaN	NaN	86.637000	0.407000	6	7	7	21	1
0	U-SC	0	0	0	0	NaN	NaN	86.962000	0.325000	6	7	7	21	1
0	U-SC	0	0	0	0	NaN	NaN	87.369000	0.000000	6	7	7	21	1
0	U-SC	0	0	0	0	NaN	NaN	87.994000	0.625000	6	7	7	21	1
0	U-SC	0	0	0	0	NaN	NaN	88.613000	0.619000	6	7	7	21	1
0	U-SC	0	0	0	0	NaN	NaN	89.280000	0.667000	6	7	7	21	1
0	U-SC	0	0	0	0	NaN	NaN	89.757000	0.477000	6	7	7	21	1
0	U-SC	0	0	0	0	NaN	NaN	90.303000	0.546000	6	7	7	21	1
0	U-SC	0	0	0	0	NaN	NaN	90.992000	0.689000	6	7	7	21	1
0	U-SE	1	0	0	0	NaN	NaN	91.434000	0.442000	6	7	7	21	1
0	U-SC	0	0	0	0	NaN	NaN	91.927000	0.493000	6	7	7	21	1
0	U-SC	0	0	0	0	NaN	NaN	92.433000	0.506000	6	7	7	21	1
0	U-SC	0	0	0	0	NaN	NaN	92.845000	0.412000	6	7	7	21	1
0	U-SC	0	0	0	0	NaN	NaN	93.688000	0.233000	6	7	7	21	1
0	U-SC	0	0	0	0	NaN	NaN	94.004000	0.316000	6	7	7	21	1
0	U-SC	0	0	0	0	NaN	NaN	94.378000	0.374000	6	7	7	21	1
0	U-SC	0	0	0	0	NaN	NaN	94.843000	0.465000	6	7	7	21	1
0	U-SC	0	0	0	0	NaN	NaN	95.198000	0.355000	6	7	7	21	1
0	U-SC	0	0	0	0	NaN	NaN	95.499000	0.301000	6	7	7	21	1
0	U-SC	0	0	0	0	NaN	NaN	95.809000	0.310000	6	7	7	21	1
0	U-SC	0	0	0	0	NaN	NaN	96.176000	0.367000	6	7	7	21	1
0	U-SC	0	0	0	0	NaN	NaN	96.835000	0.659000	6	7	7	21	1
0	U-SC	0	0	0	0	NaN	NaN	97.143000	0.308000	6	7	7	21	1
0	U-SC	0	0	0	0	NaN	NaN	97.455000	0.312000	6	7	7	21	1
0	U-SC	0	0	0	0	NaN	NaN	99.022000	1.013000	6	7	7	21	1
0	S-SC	0	1	1	0	NaN	NaN	99.481000	0.459000	6	7	7	21	1
0	U-SC	0	0	0	0	NaN	NaN	99.989000	0.508000	6	7	7	21	1
0	U-SC	0	0	0	0	NaN	NaN	100.677000	0.688000	6	7	7	21	1
0	U-SC	0	0	0	0	NaN	NaN	101.575000	0.079000	6	7	7	21	1
0	S-SC	0	1	1	1	0.962000	10.000000	102.323000	0.748000	6	7	7	21	1
0	U-SC	0	0	0	0	NaN	NaN	107.752000	1.984000	6	7	7	21	1
0	U-SC	0	0	0	0	NaN	NaN	108.685000	0.933000	6	7	7	21	1
0	U-SC	0	0	0	0	NaN	NaN	109.807000	1.122000	6	7	7	21	1
0	U-SC	0	0	0	0	NaN	NaN	110.628000	0.821000	6	7	7	21	1
0	U-SC	0	0	0	0	NaN	NaN	111.393000	0.765000	6	7	7	21	1
0	U-SC	0	0	0	0	NaN	NaN	112.064000	0.671000	6	7	7	21	1
0	U-SC	0	0	0	0	NaN	NaN	113.324000	1.260000	6	7	7	21	1
0	U-SC	0	0	0	0	NaN	NaN	113.784000	0.460000	6	7	7	21	1
0	U-SC	0	0	0	0	NaN	NaN	114.213000	0.429000	6	7	7	21	1
0	U-SC	0	0	0	0	NaN	NaN	114.678000	0.465000	6	7	7	21	1
0	U-SC	0	0	0	0	NaN	NaN	116.345000	1.131000	6	7	7	21	1
0	S-SC	0	1	1	1	0.683000	10.000000	117.333000	0.988000	6	7	7	21	1
0	S-SC	0	1	1	1	0.746000	10.000000	122.801000	2.295000	6	7	7	21	1
0	S-SC	0	1	3	1	0.768000	10.000000	128.344000	2.141000	6	7	7	21	1
0	U-SC	0	0	0	0	NaN	NaN	133.545000	2.201000	6	7	7	21	1
0	U-SC	0	0	0	0	NaN	NaN	134.596000	1.051000	6	7	7	21	1
0	U-SC	0	0	0	0	NaN	NaN	135.641000	1.045000	6	7	7	21	1
0	U-SC	0	0	0	0	NaN	NaN	136.592000	0.951000	6	7	7	21	1
0	U-SC	0	0	0	0	NaN	NaN	137.346000	0.754000	6	7	7	21	1
0	U-SC	0	0	0	0	NaN	NaN	137.918000	0.572000	6	7	7	21	1
0	U-SC	0	0	0	0	NaN	NaN	138.581000	0.663000	6	7	7	21	1
0	U-SC	0	0	0	0	NaN	NaN	139.135000	0.554000	6	7	7	21	1
0	U-SC	0	0	0	0	NaN	NaN	142.045000	1.365000	6	7	7	21	1
0	U-SC	0	0	0	0	NaN	NaN	143.021000	0.976000	6	7	7	21	1
0	U-SC	0	0	0	0	NaN	NaN	143.970000	0.949000	6	7	7	21	1
0	U-SC	0	0	0	0	NaN	NaN	144.947000	0.977000	6	7	7	21	1
0	U-SC	0	0	0	0	NaN	NaN	145.747000	0.800000	6	7	7	21	1
0	U-SC	0	0	0	0	NaN	NaN	146.351000	0.604000	6	7	7	21	1
0	U-SC	0	0	0	0	NaN	NaN	146.979000	0.628000	6	7	7	21	1
0	U-SC	0	0	0	0	NaN	NaN	147.455000	0.476000	6	7	7	21	1
0	U-SC	0	0	0	0	NaN	NaN	148.037000	0.582000	6	7	7	21	1
0	U-SC	0	0	0	0	NaN	NaN	148.502000	0.465000	6	7	7	21	1
0	U-SC	0	0	0	0	NaN	NaN	148.945000	0.443000	6	7	7	21	1
0	U-SE	1	0	0	0	NaN	NaN	149.374000	0.429000	6	7	7	21	1
0	U-SC	0	0	0	0	NaN	NaN	149.834000	0.460000	6	7	7	21	1
0	U-SC	0	0	0	0	NaN	NaN	150.318000	0.484000	6	7	7	21	1
0	U-SC	0	0	0	0	NaN	NaN	150.699000	0.381000	6	7	7	21	1
0	U-SC	0	0	0	0	NaN	NaN	151.051000	0.352000	6	7	7	21	1
0	U-SC	0	0	0	0	NaN	NaN	151.429000	0.033000	6	7	7	21	1
0	U-SC	0	0	0	0	NaN	NaN	152.510000	1.081000	6	7	7	21	1
0	U-SC	0	0	0	0	NaN	NaN	153.363000	0.853000	6	7	7	21	1
0	U-SC	0	0	0	0	NaN	NaN	153.709000	0.346000	6	7	7	21	1
0	U-SC	0	0	0	0	NaN	NaN	154.084000	0.375000	6	7	7	21	1
0	S-SE	1	1	1	0	NaN	NaN	154.516000	0.432000	6	7	7	21	1
0	U-SC	0	0	0	0	NaN	NaN	154.851000	0.335000	6	7	7	21	1
0	U-SC	0	0	0	0	NaN	NaN	155.260000	0.409000	6	7	7	21	1
0	U-SC	0	0	0	0	NaN	NaN	155.729000	0.469000	6	7	7	21	1
0	U-SC	0	0	0	0	NaN	NaN	156.186000	0.457000	6	7	7	21	1
0	S-SC	0	1	3	0	NaN	NaN	156.533000	0.000000	6	7	7	21	1
0	U-SC	0	0	0	0	NaN	NaN	156.704000	0.171000	6	7	7	21	1
0	U-SC	0	0	0	0	NaN	NaN	157.184000	0.480000	6	7	7	21	1
0	U-SE	1	0	0	0	NaN	NaN	157.625000	0.441000	6	7	7	21	1
0	U-SC	0	0	0	0	NaN	NaN	157.942000	0.317000	6	7	7	21	1
0	U-SC	0	0	0	0	NaN	NaN	158.638000	0.696000	6	7	7	21	1
0	U-SC	0	0	0	0	NaN	NaN	159.463000	0.825000	6	7	7	21	1
0	U-SC	0	0	0	0	NaN	NaN	160.627000	0.980000	6	7	7	21	1
0	U-SC	0	0	0	0	NaN	NaN	162.107000	1.480000	6	7	7	21	1
0	U-SC	0	0	0	0	NaN	NaN	162.973000	0.866000	6	7	7	21	1
0	U-SC	0	0	0	0	NaN	NaN	163.593000	0.620000	6	7	7	21	1
0	U-SC	0	0	0	0	NaN	NaN	164.112000	0.519000	6	7	7	21	1
0	U-SC	0	0	0	0	NaN	NaN	165.100000	0.988000	6	7	7	21	1
0	U-SC	0	0	0	0	NaN	NaN	165.592000	0.492000	6	7	7	21	1
0	U-SC	0	0	0	0	NaN	NaN	165.979000	0.387000	6	7	7	21	1
0	U-SC	0	0	0	0	NaN	NaN	166.367000	0.388000	6	7	7	21	1
0	U-SC	0	0	0	0	NaN	NaN	166.789000	0.422000	6	7	7	21	1
0	U-SC	0	0	0	0	NaN	NaN	167.193000	0.404000	6	7	7	21	1
0	U-SC	0	0	0	0	NaN	NaN	167.652000	0.459000	6	7	7	21	1
0	U-SC	0	0	0	0	NaN	NaN	167.989000	0.337000	6	7	7	21	1
0	U-SC	0	0	0	0	NaN	NaN	170.250000	0.900000	6	7	7	21	1
0	U-SC	0	0	0	0	NaN	NaN	170.759000	0.509000	6	7	7	21	1
0	U-SC	0	0	0	0	NaN	NaN	174.918000	2.373000	6	7	7	21	1
0	U-SC	0	0	0	0	NaN	NaN	175.921000	1.003000	6	7	7	21	1
0	U-SC	0	0	0	0	NaN	NaN	176.943000	1.022000	6	7	7	21	1
0	U-SC	0	0	0	0	NaN	NaN	177.905000	0.962000	6	7	7	21	1
0	U-SC	0	0	0	0	NaN	NaN	178.641000	0.736000	6	7	7	21	1
0	U-SC	0	0	0	0	NaN	NaN	179.284000	0.643000	6	7	7	21	1
0	U-SC	0	0	0	0	NaN	NaN	180.398000	1.114000	6	7	7	21	1
0	U-SC	0	0	0	0	NaN	NaN	180.993000	0.595000	6	7	7	21	1
0	U-SC	0	0	0	0	NaN	NaN	181.437000	0.444000	6	7	7	21	1
0	U-SC	0	0	0	0	NaN	NaN	181.881000	0.444000	6	7	7	21	1
0	U-SC	0	0	0	0	NaN	NaN	182.384000	0.503000	6	7	7	21	1
0	U-SC	0	0	0	0	NaN	NaN	182.803000	0.419000	6	7	7	21	1
0	U-SC	0	0	0	0	NaN	NaN	183.171000	0.368000	6	7	7	21	1
0	U-SC	0	0	0	0	NaN	NaN	183.554000	0.383000	6	7	7	21	1
0	U-SC	0	0	0	0	NaN	NaN	183.970000	0.416000	6	7	7	21	1
0	S-SE	1	1	1	0	NaN	NaN	184.319000	0.349000	6	7	7	21	1
0	U-SE	1	0	0	0	NaN	NaN	185.214000	0.895000	6	7	7	21	1
0	U-SC	0	0	0	0	NaN	NaN	186.195000	0.981000	6	7	7	21	1
0	U-SC	0	0	0	0	NaN	NaN	186.662000	0.467000	6	7	7	21	1
0	U-SC	0	0	0	0	NaN	NaN	187.035000	0.373000	6	7	7	21	1
0	U-SC	0	0	0	0	NaN	NaN	187.609000	0.374000	6	7	7	21	1
0	U-SC	0	0	0	0	NaN	NaN	188.289000	0.680000	6	7	7	21	1
0	U-SC	0	0	0	0	NaN	NaN	189.749000	1.460000	6	7	7	21	1
0	U-SC	0	0	0	0	NaN	NaN	190.357000	0.608000	6	7	7	21	1
0	U-SC	0	0	0	0	NaN	NaN	190.860000	0.503000	6	7	7	21	1
0	U-SC	0	0	0	0	NaN	NaN	191.482000	0.622000	6	7	7	21	1
0	U-SC	0	0	0	0	NaN	NaN	191.999000	0.517000	6	7	7	21	1
0	U-SC	0	0	0	0	NaN	NaN	192.398000	0.399000	6	7	7	21	1
0	S-SE	1	1	1	0	NaN	NaN	192.781000	0.383000	6	7	7	21	1
0	U-SC	0	0	0	0	NaN	NaN	193.216000	0.435000	6	7	7	21	1
0	U-SC	0	0	0	0	NaN	NaN	193.684000	0.468000	6	7	7	21	1
0	U-SC	0	0	0	0	NaN	NaN	193.942000	0.258000	6	7	7	21	1
0	U-SC	0	0	0	0	NaN	NaN	196.112000	1.579000	6	7	7	21	1
0	U-SC	0	0	0	0	NaN	NaN	196.648000	0.536000	6	7	7	21	1
0	U-SC	0	0	0	0	NaN	NaN	197.742000	1.094000	6	7	7	21	1
0	S-SC	0	1	3	1	0.936000	10.000000	198.600000	0.858000	6	7	7	21	1
0	U-SC	0	0	0	0	NaN	NaN	204.009000	2.068000	6	7	7	21	1
0	U-SC	0	0	0	0	NaN	NaN	205.031000	1.022000	6	7	7	21	1
0	U-SC	0	0	0	0	NaN	NaN	206.029000	0.998000	6	7	7	21	1
0	U-SC	0	0	0	0	NaN	NaN	206.973000	0.944000	6	7	7	21	1
0	U-SC	0	0	0	0	NaN	NaN	207.873000	0.900000	6	7	7	21	1
0	U-SC	0	0	0	0	NaN	NaN	208.641000	0.768000	6	7	7	21	1
0	U-SC	0	0	0	0	NaN	NaN	209.317000	0.676000	6	7	7	21	1
0	U-SC	0	0	0	0	NaN	NaN	209.949000	0.632000	6	7	7	21	1
0	U-SC	0	0	0	0	NaN	NaN	210.509000	0.560000	6	7	7	21	1
0	U-SC	0	0	0	0	NaN	NaN	211.057000	0.548000	6	7	7	21	1
0	U-SE	1	0	0	0	NaN	NaN	211.590000	0.533000	6	7	7	21	1
0	U-SE	1	0	0	0	NaN	NaN	212.014000	0.424000	6	7	7	21	1
0	U-SC	0	0	0	0	NaN	NaN	212.427000	0.413000	6	7	7	21	1
0	U-SC	0	0	0	0	NaN	NaN	212.837000	0.410000	6	7	7	21	1
0	U-SC	0	0	0	0	NaN	NaN	213.247000	0.410000	6	7	7	21	1
0	U-SC	0	0	0	0	NaN	NaN	213.621000	0.374000	6	7	7	21	1
0	U-SC	0	0	0	0	NaN	NaN	214.033000	0.000000	6	7	7	21	1
0	U-SC	0	0	0	0	NaN	NaN	215.837000	1.030000	6	7	7	21	1
0	U-SC	0	0	0	0	NaN	NaN	216.434000	0.597000	6	7	7	21	1
0	U-SC	0	0	0	0	NaN	NaN	217.237000	0.803000	6	7	7	21	1
0	U-SC	0	0	0	0	NaN	NaN	218.226000	0.989000	6	7	7	21	1
0	U-SC	0	0	0	0	NaN	NaN	219.365000	1.139000	6	7	7	21	1
0	U-SC	0	0	0	0	NaN	NaN	220.180000	0.815000	6	7	7	21	1
0	U-SC	0	0	0	0	NaN	NaN	220.946000	0.766000	6	7	7	21	1
0	U-SC	0	0	0	0	NaN	NaN	221.789000	0.843000	6	7	7	21	1
0	U-SC	0	0	0	0	NaN	NaN	222.352000	0.563000	6	7	7	21	1
0	U-SC	0	0	0	0	NaN	NaN	223.010000	0.658000	6	7	7	21	1
0	U-SC	0	0	0	0	NaN	NaN	223.520000	0.510000	6	7	7	21	1
0	U-SC	0	0	0	0	NaN	NaN	224.163000	0.643000	6	7	7	21	1
0	U-SC	0	0	0	0	NaN	NaN	224.619000	0.456000	6	7	7	21	1
0	U-SC	0	0	0	0	NaN	NaN	225.029000	0.410000	6	7	7	21	1
0	U-SC	0	0	0	0	NaN	NaN	225.540000	0.511000	6	7	7	21	1
0	U-SC	0	0	0	0	NaN	NaN	225.950000	0.410000	6	7	7	21	1
0	U-SC	0	0	0	0	NaN	NaN	226.342000	0.392000	6	7	7	21	1
0	U-SC	0	0	0	0	NaN	NaN	226.740000	0.398000	6	7	7	21	1
0	U-SC	0	0	0	0	NaN	NaN	227.106000	0.366000	6	7	7	21	1
0	U-SC	0	0	0	0	NaN	NaN	227.443000	0.337000	6	7	7	21	1
0	U-SC	0	0	0	0	NaN	NaN	229.576000	0.949000	6	7	7	21	1
0	U-SC	0	0	0	0	NaN	NaN	230.127000	0.551000	6	7	7	21	1
0	U-SC	0	0	0	0	NaN	NaN	230.761000	0.634000	6	7	7	21	1
0	U-SC	0	0	0	0	NaN	NaN	231.863000	1.102000	6	7	7	21	1
0	U-SE	1	0	0	0	NaN	NaN	232.434000	0.571000	6	7	7	21	1
0	U-SC	0	0	0	0	NaN	NaN	233.072000	0.638000	6	7	7	21	1
0	U-SC	0	0	0	0	NaN	NaN	233.585000	0.513000	6	7	7	21	1
0	U-SC	0	0	0	0	NaN	NaN	234.724000	0.272000	6	7	7	21	1
0	U-SC	0	0	0	0	NaN	NaN	235.218000	0.494000	6	7	7	21	1
0	U-SC	0	0	0	0	NaN	NaN	235.722000	0.504000	6	7	7	21	1
0	U-SC	0	0	0	0	NaN	NaN	236.449000	0.727000	6	7	7	21	1
0	U-SE	1	0	0	0	NaN	NaN	236.981000	0.532000	6	7	7	21	1
0	U-SC	0	0	0	0	NaN	NaN	237.649000	0.668000	6	7	7	21	1
0	U-SC	0	0	0	0	NaN	NaN	238.301000	0.652000	6	7	7	21	1
0	U-SC	0	0	0	0	NaN	NaN	238.912000	0.611000	6	7	7	21	1
0	U-SC	0	0	0	0	NaN	NaN	239.459000	0.466000	6	7	7	21	1
0	U-SC	0	0	0	0	NaN	NaN	240.040000	0.581000	6	7	7	21	1
0	U-SC	0	0	0	0	NaN	NaN	241.976000	1.936000	6	7	7	21	1
0	U-SC	0	0	0	0	NaN	NaN	242.446000	0.470000	6	7	7	21	1
0	U-SC	0	0	0	0	NaN	NaN	242.809000	0.363000	6	7	7	21	1
0	U-SC	0	0	0	0	NaN	NaN	243.567000	0.758000	6	7	7	21	1
0	U-SC	0	0	0	0	NaN	NaN	245.031000	0.864000	6	7	7	21	1
0	U-SC	0	0	0	0	NaN	NaN	245.624000	0.593000	6	7	7	21	1
0	U-SC	0	0	0	0	NaN	NaN	246.311000	0.687000	6	7	7	21	1
0	U-SC	0	0	0	0	NaN	NaN	247.397000	1.086000	6	7	7	21	1
0	U-SC	0	0	0	0	NaN	NaN	248.201000	0.804000	6	7	7	21	1
0	U-SC	0	0	0	0	NaN	NaN	249.062000	0.861000	6	7	7	21	1
0	U-SC	0	0	0	0	NaN	NaN	249.806000	0.744000	6	7	7	21	1
0	U-SC	0	0	0	0	NaN	NaN	250.363000	0.557000	6	7	7	21	1
0	U-SC	0	0	0	0	NaN	NaN	251.420000	1.057000	6	7	7	21	1
0	U-SC	0	0	0	0	NaN	NaN	253.509000	1.433000	6	7	7	21	1
0	U-SC	0	0	0	0	NaN	NaN	254.397000	0.888000	6	7	7	21	1
0	U-SC	0	0	0	0	NaN	NaN	255.905000	1.508000	6	7	7	21	1
0	U-SC	0	0	0	0	NaN	NaN	256.415000	0.510000	6	7	7	21	1
0	U-SC	0	0	0	0	NaN	NaN	257.353000	0.938000	6	7	7	21	1
0	U-SC	0	0	0	0	NaN	NaN	258.305000	0.952000	6	7	7	21	1
0	U-SC	0	0	0	0	NaN	NaN	259.107000	0.802000	6	7	7	21	1
0	U-SC	0	0	0	0	NaN	NaN	259.684000	0.577000	6	7	7	21	1
0	U-SC	0	0	0	0	NaN	NaN	261.003000	1.319000	6	7	7	21	1
0	U-SC	0	0	0	0	NaN	NaN	261.479000	0.476000	6	7	7	21	1
0	U-SC	0	0	0	0	NaN	NaN	262.006000	0.527000	6	7	7	21	1
0	U-SC	0	0	0	0	NaN	NaN	262.489000	0.483000	6	7	7	21	1
0	U-SC	0	0	0	0	NaN	NaN	262.980000	0.491000	6	7	7	21	1
0	U-SC	0	0	0	0	NaN	NaN	263.368000	0.388000	6	7	7	21	1
0	S-SE	1	1	1	0	NaN	NaN	263.833000	0.465000	6	7	7	21	1
0	U-SC	0	0	0	0	NaN	NaN	264.175000	0.342000	6	7	7	21	1
0	U-SC	0	0	0	0	NaN	NaN	264.544000	0.369000	6	7	7	21	1
0	U-SC	0	0	0	0	NaN	NaN	264.948000	0.404000	6	7	7	21	1
0	U-SC	0	0	0	0	NaN	NaN	265.388000	0.440000	6	7	7	21	1
0	U-SC	0	0	0	0	NaN	NaN	266.270000	0.422000	6	7	7	21	1
0	U-SC	0	0	0	0	NaN	NaN	267.142000	0.872000	6	7	7	21	1
0	U-SC	0	0	0	0	NaN	NaN	268.165000	1.023000	6	7	7	21	1
0	U-SC	0	0	0	0	NaN	NaN	269.192000	1.027000	6	7	7	21	1
0	U-SC	0	0	0	0	NaN	NaN	271.099000	1.907000	6	7	7	21	1
0	U-SC	0	0	0	0	NaN	NaN	271.965000	0.866000	6	7	7	21	1
0	U-SC	0	0	0	0	NaN	NaN	272.564000	0.599000	6	7	7	21	1
0	U-SC	0	0	0	0	NaN	NaN	273.155000	0.591000	6	7	7	21	1
0	U-SC	0	0	0	0	NaN	NaN	273.765000	0.610000	6	7	7	21	1
0	U-SC	0	0	0	0	NaN	NaN	274.295000	0.530000	6	7	7	21	1
0	U-SC	0	0	0	0	NaN	NaN	274.789000	0.494000	6	7	7	21	1
0	U-SC	0	0	0	0	NaN	NaN	275.219000	0.430000	6	7	7	21	1
0	U-SC	0	0	0	0	NaN	NaN	275.616000	0.397000	6	7	7	21	1
0	U-SC	0	0	0	0	NaN	NaN	276.151000	0.535000	6	7	7	21	1
0	S-SC	0	1	3	0	NaN	NaN	276.619000	0.468000	6	7	7	21	1
0	U-SE	1	0	0	1	6.812000	10.000000	276.883000	0.264000	6	7	7	21	1
0	U-SC	0	0	0	0	NaN	NaN	287.091000	1.016000	6	7	7	21	1
0	U-SC	0	0	0	0	NaN	NaN	289.704000	2.613000	6	7	7	21	1
0	U-SC	0	0	0	0	NaN	NaN	290.516000	0.812000	6	7	7	21	1
0	U-SC	0	0	0	0	NaN	NaN	291.159000	0.643000	6	7	7	21	1
0	S-SC	0	1	3	1	0.688000	10.000000	291.792000	0.633000	6	7	7	21	1
0	S-SC	0	1	1	1	1.009000	10.000000	296.465000	1.706000	6	7	7	21	1
0	U-SC	0	0	0	0	NaN	NaN	302.069000	2.134000	6	7	7	21	1
0	U-SC	0	0	0	0	NaN	NaN	304.068000	1.999000	6	7	7	21	1
0	U-SC	0	0	0	0	NaN	NaN	305.081000	1.013000	6	7	7	21	1
0	U-SC	0	0	0	0	NaN	NaN	306.041000	0.960000	6	7	7	21	1
0	U-SC	0	0	0	0	NaN	NaN	306.985000	0.944000	6	7	7	21	1
0	U-SC	0	0	0	0	NaN	NaN	307.851000	0.866000	6	7	7	21	1
0	U-SC	0	0	0	0	NaN	NaN	308.482000	0.631000	6	7	7	21	1
0	U-SC	0	0	0	0	NaN	NaN	309.114000	0.632000	6	7	7	21	1
0	U-SC	0	0	0	0	NaN	NaN	309.690000	0.576000	6	7	7	21	1
0	U-SC	0	0	0	0	NaN	NaN	310.171000	0.481000	6	7	7	21	1
0	U-SC	0	0	0	0	NaN	NaN	310.638000	0.467000	6	7	7	21	1
0	U-SC	0	0	0	0	NaN	NaN	311.057000	0.419000	6	7	7	21	1
0	U-SC	0	0	0	0	NaN	NaN	311.511000	0.454000	6	7	7	21	1
0	U-SC	0	0	0	0	NaN	NaN	311.944000	0.433000	6	7	7	21	1
0	U-SC	0	0	0	0	NaN	NaN	312.380000	0.436000	6	7	7	21	1
0	U-SC	0	0	0	0	NaN	NaN	312.745000	0.365000	6	7	7	21	1
0	U-SC	0	0	0	0	NaN	NaN	313.118000	0.373000	6	7	7	21	1
0	U-SC	0	0	0	0	NaN	NaN	313.400000	0.282000	6	7	7	21	1
0	U-SC	0	0	0	0	NaN	NaN	313.855000	0.455000	6	7	7	21	1
0	U-SC	0	0	0	0	NaN	NaN	314.217000	0.362000	6	7	7	21	1
0	U-SC	0	0	0	0	NaN	NaN	314.477000	0.260000	6	7	7	21	1
0	U-SC	0	0	0	0	NaN	NaN	314.828000	0.351000	6	7	7	21	1
0	U-SC	0	0	0	0	NaN	NaN	315.137000	0.309000	6	7	7	21	1
0	U-SC	0	0	0	0	NaN	NaN	315.527000	0.390000	6	7	7	21	1
0	U-SC	0	0	0	0	NaN	NaN	315.844000	0.317000	6	7	7	21	1
0	U-SC	0	0	0	0	NaN	NaN	316.176000	0.332000	6	7	7	21	1
0	S-SE	1	1	1	0	NaN	NaN	316.576000	0.400000	6	7	7	21	1
0	U-SC	0	0	0	0	NaN	NaN	323.277000	2.141000	6	7	7	21	1
0	U-SC	0	0	0	0	NaN	NaN	324.277000	1.000000	6	7	7	21	1
0	U-SC	0	0	0	0	NaN	NaN	326.182000	1.905000	6	7	7	21	1
0	U-SC	0	0	0	0	NaN	NaN	327.008000	0.826000	6	7	7	21	1
0	U-SC	0	0	0	0	NaN	NaN	327.629000	0.621000	6	7	7	21	1
0	U-SC	0	0	0	0	NaN	NaN	328.230000	0.601000	6	7	7	21	1
0	S-SC	0	1	1	1	0.659000	10.000000	328.716000	0.486000	6	7	7	21	1
0	U-SC	0	0	0	0	NaN	NaN	333.984000	2.385000	6	7	7	21	1
0	U-SC	0	0	0	0	NaN	NaN	335.056000	1.072000	6	7	7	21	1
0	U-SC	0	0	0	0	NaN	NaN	335.951000	0.895000	6	7	7	21	1
0	U-SC	0	0	0	0	NaN	NaN	337.136000	1.185000	6	7	7	21	1
0	U-SC	0	0	0	0	NaN	NaN	338.027000	0.891000	6	7	7	21	1
0	U-SC	0	0	0	0	NaN	NaN	338.837000	0.810000	6	7	7	21	1
0	U-SC	0	0	0	0	NaN	NaN	339.476000	0.639000	6	7	7	21	1
0	U-SC	0	0	0	0	NaN	NaN	340.099000	0.623000	6	7	7	21	1
0	U-SC	0	0	0	0	NaN	NaN	340.679000	0.580000	6	7	7	21	1
0	U-SC	0	0	0	0	NaN	NaN	341.198000	0.519000	6	7	7	21	1
0	U-SC	0	0	0	0	NaN	NaN	341.620000	0.422000	6	7	7	21	1
0	U-SC	0	0	0	0	NaN	NaN	342.534000	0.914000	6	7	7	21	1
0	U-SC	0	0	0	0	NaN	NaN	343.420000	0.886000	6	7	7	21	1
0	U-SC	0	0	0	0	NaN	NaN	343.788000	0.368000	6	7	7	21	1
0	U-SC	0	0	0	0	NaN	NaN	344.188000	0.400000	6	7	7	21	1
0	U-SC	0	0	0	0	NaN	NaN	344.567000	0.379000	6	7	7	21	1
0	U-SE	1	0	0	0	NaN	NaN	344.945000	0.378000	6	7	7	21	1
0	U-SC	0	0	0	0	NaN	NaN	345.230000	0.285000	6	7	7	21	1
0	U-SC	0	0	0	0	NaN	NaN	345.507000	0.277000	6	7	7	21	1
0	U-SC	0	0	0	0	NaN	NaN	345.996000	0.489000	6	7	7	21	1
0	U-SC	0	0	0	0	NaN	NaN	346.529000	0.533000	6	7	7	21	1
0	U-SC	0	0	0	0	NaN	NaN	347.087000	0.125000	6	7	7	21	1
0	U-SC	0	0	0	0	NaN	NaN	347.666000	0.579000	6	7	7	21	1
0	U-SC	0	0	0	0	NaN	NaN	348.308000	0.642000	6	7	7	21	1
0	U-SC	0	0	0	0	NaN	NaN	348.861000	0.553000	6	7	7	21	1
0	U-SC	0	0	0	0	NaN	NaN	349.305000	0.444000	6	7	7	21	1
0	U-SC	0	0	0	0	NaN	NaN	351.309000	1.391000	6	7	7	21	1
0	U-SC	0	0	0	0	NaN	NaN	353.151000	1.842000	6	7	7	21	1
0	U-SC	0	0	0	0	NaN	NaN	354.140000	0.989000	6	7	7	21	1
0	U-SC	0	0	0	0	NaN	NaN	354.895000	0.755000	6	7	7	21	1
0	U-SC	0	0	0	0	NaN	NaN	355.469000	0.574000	6	7	7	21	1
0	U-SC	0	0	0	0	NaN	NaN	356.139000	0.670000	6	7	7	21	1
0	U-SC	0	0	0	0	NaN	NaN	356.714000	0.575000	6	7	7	21	1
0	U-SC	0	0	0	0	NaN	NaN	357.224000	0.510000	6	7	7	21	1
0	U-SC	0	0	0	0	NaN	NaN	357.728000	0.504000	6	7	7	21	1
0	U-SC	0	0	0	0	NaN	NaN	358.190000	0.462000	6	7	7	21	1
0	U-SC	0	0	0	0	NaN	NaN	358.659000	0.469000	6	7	7	21	1
0	U-SC	0	0	0	0	NaN	NaN	359.101000	0.442000	6	7	7	21	1
0	U-SC	0	0	0	0	NaN	NaN	359.496000	0.395000	6	7	7	21	1
0	U-SC	0	0	0	0	NaN	NaN	359.845000	0.349000	6	7	7	21	1
0	U-SC	0	0	0	0	NaN	NaN	360.289000	0.444000	6	7	7	21	1
0	U-SC	0	0	0	0	NaN	NaN	360.617000	0.328000	6	7	7	21	1
0	U-SC	0	0	0	0	NaN	NaN	360.983000	0.366000	6	7	7	21	1
0	U-SC	0	0	0	0	NaN	NaN	361.412000	0.429000	6	7	7	21	1
0	U-SE	1	0	0	1	5.431000	10.000000	361.736000	0.324000	6	7	7	21	1
0	U-SC	0	0	0	0	NaN	NaN	371.481000	1.878000	6	7	7	21	1
0	U-SC	0	0	0	0	NaN	NaN	372.521000	1.040000	6	7	7	21	1
0	U-SC	0	0	0	0	NaN	NaN	373.467000	0.946000	6	7	7	21	1
0	S-SC	0	1	1	1	0.749000	10.000000	374.428000	0.961000	6	7	7	21	1
0	U-SC	0	0	0	0	NaN	NaN	379.696000	2.218000	6	7	7	21	1
0	U-SC	0	0	0	0	NaN	NaN	380.657000	0.961000	6	7	7	21	1
0	U-SC	0	0	0	0	NaN	NaN	381.417000	0.760000	6	7	7	21	1
0	U-SC	0	0	0	0	NaN	NaN	382.595000	1.178000	6	7	7	21	1
0	U-SC	0	0	0	0	NaN	NaN	383.668000	1.073000	6	7	7	21	1
0	U-SC	0	0	0	0	NaN	NaN	384.552000	0.884000	6	7	7	21	1
0	U-SC	0	0	0	0	NaN	NaN	385.216000	0.664000	6	7	7	21	1
0	U-SC	0	0	0	0	NaN	NaN	385.927000	0.711000	6	7	7	21	1
0	U-SC	0	0	0	0	NaN	NaN	387.470000	1.543000	6	7	7	21	1
0	U-SC	0	0	0	0	NaN	NaN	388.655000	1.185000	6	7	7	21	1
0	U-SC	0	0	0	0	NaN	NaN	389.677000	1.022000	6	7	7	21	1
0	S-SC	0	1	2	1	0.885000	10.000000	391.560000	1.883000	6	7	7	21	1
0	S-SC	0	1	2	1	0.811000	10.000000	396.744000	2.086000	6	7	7	21	1
0	S-SC	0	1	3	1	0.663000	10.000000	401.835000	2.201000	6	7	7	21	1
0	U-SC	0	0	0	0	NaN	NaN	406.840000	2.197000	6	7	7	21	1
0	U-SC	0	0	0	0	NaN	NaN	407.851000	1.011000	6	7	7	21	1
0	U-SC	0	0	0	0	NaN	NaN	408.810000	0.959000	6	7	7	21	1
0	U-SC	0	0	0	0	NaN	NaN	409.672000	0.862000	6	7	7	21	1
0	U-SC	0	0	0	0	NaN	NaN	410.460000	0.788000	6	7	7	21	1
0	U-SC	0	0	0	0	NaN	NaN	411.138000	0.678000	6	7	7	21	1
0	U-SC	0	0	0	0	NaN	NaN	411.755000	0.617000	6	7	7	21	1
0	U-SC	0	0	0	0	NaN	NaN	412.278000	0.523000	6	7	7	21	1
0	U-SC	0	0	0	0	NaN	NaN	412.914000	0.636000	6	7	7	21	1
0	U-SC	0	0	0	0	NaN	NaN	413.369000	0.455000	6	7	7	21	1
0	U-SC	0	0	0	0	NaN	NaN	413.832000	0.463000	6	7	7	21	1
0	U-SC	0	0	0	0	NaN	NaN	415.994000	1.307000	6	7	7	21	1
0	U-SC	0	0	0	0	NaN	NaN	416.744000	0.750000	6	7	7	21	1
0	U-SC	0	0	0	0	NaN	NaN	417.685000	0.941000	6	7	7	21	1
0	U-SC	0	0	0	0	NaN	NaN	418.638000	0.953000	6	7	7	21	1
0	U-SC	0	0	0	0	NaN	NaN	420.065000	1.427000	6	7	7	21	1
0	U-SC	0	0	0	0	NaN	NaN	420.677000	0.612000	6	7	7	21	1
0	U-SC	0	0	0	0	NaN	NaN	421.218000	0.541000	6	7	7	21	1
0	U-SC	0	0	0	0	NaN	NaN	421.723000	0.505000	6	7	7	21	1
0	U-SC	0	0	0	0	NaN	NaN	422.129000	0.406000	6	7	7	21	1
0	U-SC	0	0	0	0	NaN	NaN	422.686000	0.557000	6	7	7	21	1
0	U-SC	0	0	0	0	NaN	NaN	423.106000	0.420000	6	7	7	21	1
0	U-SC	0	0	0	0	NaN	NaN	423.563000	0.457000	6	7	7	21	1
0	U-SC	0	0	0	0	NaN	NaN	423.915000	0.352000	6	7	7	21	1
0	U-SC	0	0	0	0	NaN	NaN	425.797000	1.054000	6	7	7	21	1
0	U-SC	0	0	0	0	NaN	NaN	426.470000	0.673000	6	7	7	21	1
0	U-SC	0	0	0	0	NaN	NaN	427.345000	0.875000	6	7	7	21	1
0	U-SC	0	0	0	0	NaN	NaN	428.296000	0.951000	6	7	7	21	1
0	U-SC	0	0	0	0	NaN	NaN	429.980000	1.684000	6	7	7	21	1
0	U-SC	0	0	0	0	NaN	NaN	430.684000	0.704000	6	7	7	21	1
0	U-SC	0	0	0	0	NaN	NaN	431.282000	0.598000	6	7	7	21	1
0	U-SC	0	0	0	0	NaN	NaN	431.824000	0.542000	6	7	7	21	1
0	S-SC	0	1	1	0	NaN	NaN	432.403000	0.579000	6	7	7	21	1
0	U-SC	0	0	0	0	NaN	NaN	432.870000	0.467000	6	7	7	21	1
0	U-SE	1	0	0	0	NaN	NaN	433.312000	0.442000	6	7	7	21	1
0	U-SC	0	0	0	0	NaN	NaN	433.732000	0.420000	6	7	7	21	1
0	U-SC	0	0	0	0	NaN	NaN	434.213000	0.481000	6	7	7	21	1
0	U-SC	0	0	0	0	NaN	NaN	434.601000	0.388000	6	7	7	21	1
0	U-SC	0	0	0	0	NaN	NaN	435.348000	0.022000	6	7	7	21	1
0	U-SC	0	0	0	0	NaN	NaN	437.943000	1.925000	6	7	7	21	1
0	U-SC	0	0	0	0	NaN	NaN	440.092000	2.149000	6	7	7	21	1
0	U-SC	0	0	0	0	NaN	NaN	440.944000	0.852000	6	7	7	21	1
0	U-SC	0	0	0	0	NaN	NaN	441.691000	0.747000	6	7	7	21	1
0	U-SC	0	0	0	0	NaN	NaN	444.621000	2.252000	6	7	7	21	1
0	U-SC	0	0	0	0	NaN	NaN	445.688000	1.067000	6	7	7	21	1
0	U-SC	0	0	0	0	NaN	NaN	446.534000	0.846000	6	7	7	21	1
0	U-SC	0	0	0	0	NaN	NaN	447.577000	1.043000	6	7	7	21	1
0	U-SC	0	0	0	0	NaN	NaN	448.687000	1.110000	6	7	7	21	1
0	U-SC	0	0	0	0	NaN	NaN	449.508000	0.821000	6	7	7	21	1
0	U-SC	0	0	0	0	NaN	NaN	450.426000	0.918000	6	7	7	21	1
0	U-SC	0	0	0	0	NaN	NaN	451.104000	0.678000	6	7	7	21	1
0	U-SC	0	0	0	0	NaN	NaN	451.806000	0.702000	6	7	7	21	1
0	U-SC	0	0	0	0	NaN	NaN	452.359000	0.553000	6	7	7	21	1
0	U-SC	0	0	0	0	NaN	NaN	452.862000	0.503000	6	7	7	21	1
0	U-SE	1	0	0	0	NaN	NaN	453.295000	0.433000	6	7	7	21	1
0	U-SC	0	0	0	0	NaN	NaN	453.706000	0.411000	6	7	7	21	1
0	U-SC	0	0	0	0	NaN	NaN	454.192000	0.486000	6	7	7	21	1
0	U-SC	0	0	0	0	NaN	NaN	455.291000	1.099000	6	7	7	21	1
0	U-SC	0	0	0	0	NaN	NaN	456.312000	0.998000	6	7	7	21	1
0	U-SC	0	0	0	0	NaN	NaN	457.160000	0.848000	6	7	7	21	1
0	U-SC	0	0	0	0	NaN	NaN	457.990000	0.830000	6	7	7	21	1
0	U-SC	0	0	0	0	NaN	NaN	458.659000	0.669000	6	7	7	21	1
0	U-SC	0	0	0	0	NaN	NaN	461.725000	1.934000	6	7	7	21	1
0	U-SC	0	0	0	0	NaN	NaN	462.602000	0.877000	6	7	7	21	1
0	U-SC	0	0	0	0	NaN	NaN	463.644000	1.042000	6	7	7	21	1
0	U-SC	0	0	0	0	NaN	NaN	464.495000	0.851000	6	7	7	21	1
0	U-SC	0	0	0	0	NaN	NaN	465.340000	0.845000	6	7	7	21	1
0	U-SC	0	0	0	0	NaN	NaN	465.946000	0.606000	6	7	7	21	1
0	U-SC	0	0	0	0	NaN	NaN	466.568000	0.622000	6	7	7	21	1
0	U-SC	0	0	0	0	NaN	NaN	467.120000	0.552000	6	7	7	21	1
0	U-SC	0	0	0	0	NaN	NaN	467.669000	0.549000	6	7	7	21	1
0	U-SC	0	0	0	0	NaN	NaN	468.231000	0.562000	6	7	7	21	1
0	U-SC	0	0	0	0	NaN	NaN	468.662000	0.431000	6	7	7	21	1
0	S-SE	1	1	1	0	NaN	NaN	469.093000	0.431000	6	7	7	21	1
0	U-SE	1	0	0	0	NaN	NaN	469.473000	0.380000	6	7	7	21	1
0	U-SC	0	0	0	0	NaN	NaN	470.195000	0.722000	6	7	7	21	1
0	U-SC	0	0	0	0	NaN	NaN	470.684000	0.489000	6	7	7	21	1
0	U-SC	0	0	0	0	NaN	NaN	471.062000	0.378000	6	7	7	21	1
0	U-SC	0	0	0	0	NaN	NaN	471.423000	0.361000	6	7	7	21	1
0	U-SC	0	0	0	0	NaN	NaN	471.941000	0.452000	6	7	7	21	1
0	U-SC	0	0	0	0	NaN	NaN	472.472000	0.531000	6	7	7	21	1
0	U-SC	0	0	0	0	NaN	NaN	472.929000	0.457000	6	7	7	21	1
0	U-SC	0	0	0	0	NaN	NaN	473.459000	0.530000	6	7	7	21	1
0	U-SC	0	0	0	0	NaN	NaN	473.826000	0.367000	6	7	7	21	1
0	U-SC	0	0	0	0	NaN	NaN	474.251000	0.425000	6	7	7	21	1
0	S-SC	0	1	3	0	NaN	NaN	474.690000	0.439000	6	7	7	21	1
0	U-SC	0	0	0	0	NaN	NaN	475.097000	0.407000	6	7	7	21	1
0	U-SC	0	0	0	0	NaN	NaN	475.449000	0.352000	6	7	7	21	1
0	U-SC	0	0	0	0	NaN	NaN	475.819000	0.370000	6	7	7	21	1
0	U-SC	0	0	0	0	NaN	NaN	476.204000	0.385000	6	7	7	21	1
0	U-SC	0	0	0	0	NaN	NaN	476.603000	0.399000	6	7	7	21	1
0	U-SC	0	0	0	0	NaN	NaN	476.954000	0.250000	6	7	7	21	1
0	U-SC	0	0	0	0	NaN	NaN	479.212000	1.208000	6	7	7	21	1
0	U-SC	0	0	0	0	NaN	NaN	479.781000	0.569000	6	7	7	21	1
0	U-SC	0	0	0	0	NaN	NaN	480.837000	1.056000	6	7	7	21	1
0	U-SC	0	0	0	0	NaN	NaN	481.637000	0.800000	6	7	7	21	1
0	U-SC	0	0	0	0	NaN	NaN	482.440000	0.803000	6	7	7	21	1
0	U-SC	0	0	0	0	NaN	NaN	483.099000	0.659000	6	7	7	21	1
0	U-SC	0	0	0	0	NaN	NaN	483.750000	0.651000	6	7	7	21	1
0	U-SC	0	0	0	0	NaN	NaN	484.255000	0.505000	6	7	7	21	1
0	U-SC	0	0	0	0	NaN	NaN	484.892000	0.637000	6	7	7	21	1
0	S-SC	0	1	1	1	0.825000	10.000000	485.333000	0.441000	6	7	7	21	1
0	S-SC	0	1	2	0	NaN	NaN	489.580000	1.219000	6	7	7	21	1
0	U-SC	0	0	0	0	NaN	NaN	490.246000	0.666000	6	7	7	21	1
0	U-SC	0	0	0	0	NaN	NaN	493.873000	2.294000	6	7	7	21	1
0	U-SC	0	0	0	0	NaN	NaN	494.884000	1.011000	6	7	7	21	1
0	U-SC	0	0	0	0	NaN	NaN	499.035000	2.611000	6	7	7	21	1
0	U-SC	0	0	0	0	NaN	NaN	503.429000	2.420000	6	7	7	21	1
0	U-SC	0	0	0	0	NaN	NaN	505.409000	1.980000	6	7	7	21	1
0	U-SC	0	0	0	0	NaN	NaN	506.351000	0.942000	6	7	7	21	1
0	U-SC	0	0	0	0	NaN	NaN	507.194000	0.843000	6	7	7	21	1
0	U-SC	0	0	0	0	NaN	NaN	507.983000	0.789000	6	7	7	21	1
0	U-SC	0	0	0	0	NaN	NaN	508.749000	0.766000	6	7	7	21	1
0	U-SC	0	0	0	0	NaN	NaN	509.293000	0.544000	6	7	7	21	1
0	U-SC	0	0	0	0	NaN	NaN	509.881000	0.588000	6	7	7	21	1
0	U-SC	0	0	0	0	NaN	NaN	510.367000	0.486000	6	7	7	21	1
0	U-SC	0	0	0	0	NaN	NaN	510.899000	0.532000	6	7	7	21	1
0	U-SC	0	0	0	0	NaN	NaN	511.387000	0.488000	6	7	7	21	1
0	U-SC	0	0	0	0	NaN	NaN	511.847000	0.460000	6	7	7	21	1
0	U-SC	0	0	0	0	NaN	NaN	512.270000	0.423000	6	7	7	21	1
0	U-SC	0	0	0	0	NaN	NaN	512.654000	0.384000	6	7	7	21	1
0	U-SC	0	0	0	0	NaN	NaN	514.335000	0.954000	6	7	7	21	1
0	U-SC	0	0	0	0	NaN	NaN	514.821000	0.486000	6	7	7	21	1
0	U-SC	0	0	0	0	NaN	NaN	515.733000	0.912000	6	7	7	21	1
0	U-SC	0	0	0	0	NaN	NaN	516.934000	1.201000	6	7	7	21	1
0	U-SC	0	0	0	0	NaN	NaN	517.867000	0.933000	6	7	7	21	1
0	U-SC	0	0	0	0	NaN	NaN	518.674000	0.807000	6	7	7	21	1
0	U-SC	0	0	0	0	NaN	NaN	519.472000	0.798000	6	7	7	21	1
0	U-SC	0	0	0	0	NaN	NaN	520.101000	0.629000	6	7	7	21	1
0	S-SE	1	1	1	0	NaN	NaN	520.849000	0.748000	6	7	7	21	1
0	U-SC	0	0	0	0	NaN	NaN	521.877000	1.028000	6	7	7	21	1
0	U-SC	0	0	0	0	NaN	NaN	522.341000	0.464000	6	7	7	21	1
0	U-SC	0	0	0	0	NaN	NaN	522.954000	0.089000	6	7	7	21	1
0	U-SC	0	0	0	0	NaN	NaN	523.541000	0.587000	6	7	7	21	1
0	U-SC	0	0	0	0	NaN	NaN	524.808000	1.267000	6	7	7	21	1
0	U-SC	0	0	0	0	NaN	NaN	525.686000	0.878000	6	7	7	21	1
0	S-SC	0	1	3	1	0.838000	10.000000	526.510000	0.824000	6	7	7	21	1
0	U-SC	0	0	0	0	NaN	NaN	533.281000	2.365000	6	7	7	21	1
0	U-SC	0	0	0	0	NaN	NaN	534.226000	0.945000	6	7	7	21	1
0	U-SC	0	0	0	0	NaN	NaN	535.237000	1.011000	6	7	7	21	1
0	U-SC	0	0	0	0	NaN	NaN	536.127000	0.890000	6	7	7	21	1
0	U-SC	0	0	0	0	NaN	NaN	536.859000	0.732000	6	7	7	21	1
0	U-SC	0	0	0	0	NaN	NaN	537.539000	0.680000	6	7	7	21	1
0	U-SC	0	0	0	0	NaN	NaN	538.147000	0.608000	6	7	7	21	1
0	U-SC	0	0	0	0	NaN	NaN	538.769000	0.622000	6	7	7	21	1
0	U-SC	0	0	0	0	NaN	NaN	539.320000	0.551000	6	7	7	21	1
0	U-SC	0	0	0	0	NaN	NaN	539.819000	0.499000	6	7	7	21	1
0	U-SC	0	0	0	0	NaN	NaN	540.241000	0.422000	6	7	7	21	1
0	U-SC	0	0	0	0	NaN	NaN	540.613000	0.372000	6	7	7	21	1
0	U-SC	0	0	0	0	NaN	NaN	541.508000	0.895000	6	7	7	21	1
0	U-SC	0	0	0	0	NaN	NaN	541.899000	0.391000	6	7	7	21	1
0	U-SC	0	0	0	0	NaN	NaN	542.253000	0.354000	6	7	7	21	1
0	U-SC	0	0	0	0	NaN	NaN	542.670000	0.417000	6	7	7	21	1
0	U-SC	0	0	0	0	NaN	NaN	543.084000	0.414000	6	7	7	21	1
0	U-SC	0	0	0	0	NaN	NaN	543.308000	0.224000	6	7	7	21	1
0	S-SE	1	1	1	0	NaN	NaN	543.640000	0.332000	6	7	7	21	1
0	U-SC	0	0	0	0	NaN	NaN	543.996000	0.356000	6	7	7	21	1
0	U-SC	0	0	0	0	NaN	NaN	544.629000	0.633000	6	7	7	21	1
0	U-SC	0	0	0	0	NaN	NaN	544.941000	0.312000	6	7	7	21	1
0	U-SC	0	0	0	0	NaN	NaN	545.272000	0.331000	6	7	7	21	1
0	U-SC	0	0	0	0	NaN	NaN	545.694000	0.034000	6	7	7	21	1
0	U-SC	0	0	0	0	NaN	NaN	546.127000	0.433000	6	7	7	21	1
0	U-SC	0	0	0	0	NaN	NaN	546.660000	0.533000	6	7	7	21	1
0	U-SC	0	0	0	0	NaN	NaN	547.005000	0.345000	6	7	7	21	1
0	U-SC	0	0	0	0	NaN	NaN	547.760000	0.755000	6	7	7	21	1
0	U-SC	0	0	0	0	NaN	NaN	548.676000	0.916000	6	7	7	21	1
0	U-SC	0	0	0	0	NaN	NaN	549.654000	0.978000	6	7	7	21	1
0	U-SC	0	0	0	0	NaN	NaN	550.225000	0.571000	6	7	7	21	1
0	U-SC	0	0	0	0	NaN	NaN	551.114000	0.889000	6	7	7	21	1
0	U-SC	0	0	0	0	NaN	NaN	551.658000	0.544000	6	7	7	21	1
0	U-SC	0	0	0	0	NaN	NaN	552.343000	0.685000	6	7	7	21	1
0	U-SC	0	0	0	0	NaN	NaN	552.814000	0.471000	6	7	7	21	1
0	U-SC	0	0	0	0	NaN	NaN	553.415000	0.601000	6	7	7	21	1
0	U-SC	0	0	0	0	NaN	NaN	553.802000	0.387000	6	7	7	21	1
0	U-SC	0	0	0	0	NaN	NaN	554.213000	0.411000	6	7	7	21	1
0	U-SC	0	0	0	0	NaN	NaN	554.579000	0.366000	6	7	7	21	1
0	U-SC	0	0	0	0	NaN	NaN	554.990000	0.411000	6	7	7	21	1
0	U-SC	0	0	0	0	NaN	NaN	555.479000	0.489000	6	7	7	21	1
0	U-SC	0	0	0	0	NaN	NaN	555.845000	0.366000	6	7	7	21	1
0	U-SC	0	0	0	0	NaN	NaN	556.229000	0.384000	6	7	7	21	1
0	U-SC	0	0	0	0	NaN	NaN	556.633000	0.404000	6	7	7	21	1
0	U-SC	0	0	0	0	NaN	NaN	557.008000	0.375000	6	7	7	21	1
0	U-SC	0	0	0	0	NaN	NaN	557.370000	0.362000	6	7	7	21	1
0	U-SC	0	0	0	0	NaN	NaN	557.711000	0.341000	6	7	7	21	1
0	U-SC	0	0	0	0	NaN	NaN	558.134000	0.423000	6	7	7	21	1
0	U-SC	0	0	0	0	NaN	NaN	559.104000	0.970000	6	7	7	21	1
0	S-SC	0	1	1	0	NaN	NaN	559.805000	0.701000	6	7	7	21	1
0	U-SC	0	0	0	0	NaN	NaN	560.430000	0.625000	6	7	7	21	1
0	U-SC	0	0	0	0	NaN	NaN	561.087000	0.657000	6	7	7	21	1
0	U-SC	0	0	0	0	NaN	NaN	561.778000	0.691000	6	7	7	21	1
0	S-SC	0	1	1	0	NaN	NaN	562.681000	0.850000	6	7	7	21	1
0	U-SC	0	0	0	0	NaN	NaN	563.652000	0.971000	6	7	7	21	1
0	U-SC	0	0	0	0	NaN	NaN	564.317000	0.665000	6	7	7	21	1
0	U-SC	0	0	0	0	NaN	NaN	564.986000	0.289000	6	7	7	21	1
0	U-SC	0	0	0	0	NaN	NaN	566.168000	1.182000	6	7	7	21	1
0	U-SC	0	0	0	0	NaN	NaN	566.707000	0.539000	6	7	7	21	1
0	U-SC	0	0	0	0	NaN	NaN	567.197000	0.490000	6	7	7	21	1
0	U-SC	0	0	0	0	NaN	NaN	568.152000	0.955000	6	7	7	21	1
0	U-SE	1	0	0	1	5.609000	10.000000	568.562000	0.410000	6	7	7	21	1
0	S-SC	0	1	1	0	NaN	NaN	578.540000	1.920000	6	7	7	21	1
0	U-SC	0	0	0	0	NaN	NaN	579.539000	0.999000	6	7	7	21	1
0	U-SC	0	0	0	0	NaN	NaN	580.484000	0.945000	6	7	7	21	1
0	U-SC	0	0	0	0	NaN	NaN	581.373000	0.822000	6	7	7	21	1
0	U-SC	0	0	0	0	NaN	NaN	582.533000	1.160000	6	7	7	21	1
0	U-SC	0	0	0	0	NaN	NaN	583.393000	0.860000	6	7	7	21	1
0	U-SC	0	0	0	0	NaN	NaN	584.172000	0.779000	6	7	7	21	1
0	U-SC	0	0	0	0	NaN	NaN	585.536000	1.364000	6	7	7	21	1
0	U-SC	0	0	0	0	NaN	NaN	586.042000	0.506000	6	7	7	21	1
0	U-SC	0	0	0	0	NaN	NaN	586.498000	0.456000	6	7	7	21	1
0	U-SC	0	0	0	0	NaN	NaN	587.069000	0.571000	6	7	7	21	1
0	U-SC	0	0	0	0	NaN	NaN	589.224000	1.221000	6	7	7	21	1
0	U-SC	0	0	0	0	NaN	NaN	589.931000	0.707000	6	7	7	21	1
0	U-SC	0	0	0	0	NaN	NaN	590.913000	0.982000	6	7	7	21	1
0	U-SC	0	0	0	0	NaN	NaN	591.757000	0.844000	6	7	7	21	1
0	U-SC	0	0	0	0	NaN	NaN	592.634000	0.877000	6	7	7	21	1
0	U-SC	0	0	0	0	NaN	NaN	593.398000	0.764000	6	7	7	21	1
0	U-SC	0	0	0	0	NaN	NaN	593.922000	0.524000	6	7	7	21	1
0	U-SC	0	0	0	0	NaN	NaN	594.439000	0.517000	6	7	7	21	1
0	U-SC	0	0	0	0	NaN	NaN	595.030000	0.591000	6	7	7	21	1
0	U-SC	0	0	0	0	NaN	NaN	595.516000	0.486000	6	7	7	21	1
0	U-SC	0	0	0	0	NaN	NaN	595.946000	0.430000	6	7	7	21	1
0	U-SC	0	0	0	0	NaN	NaN	596.339000	0.393000	6	7	7	21	1
0	U-SC	0	0	0	0	NaN	NaN	596.838000	0.499000	6	7	7	21	1
0	U-SC	0	0	0	0	NaN	NaN	599.366000	1.916000	6	7	7	21	1
0	U-SC	0	0	0	0	NaN	NaN	600.220000	0.854000	6	7	7	21	1
0	U-SC	0	0	0	0	NaN	NaN	601.363000	1.143000	6	7	7	21	1
0	U-SC	0	0	0	0	NaN	NaN	602.181000	0.818000	6	7	7	21	1
0	U-SC	0	0	0	0	NaN	NaN	603.179000	0.998000	6	7	7	21	1
0	U-SC	0	0	0	0	NaN	NaN	603.849000	0.670000	6	7	7	21	1
0	U-SC	0	0	0	0	NaN	NaN	604.616000	0.767000	6	7	7	21	1
0	U-SC	0	0	0	0	NaN	NaN	605.191000	0.575000	6	7	7	21	1
0	U-SC	0	0	0	0	NaN	NaN	605.722000	0.531000	6	7	7	21	1
0	U-SC	0	0	0	0	NaN	NaN	606.189000	0.467000	6	7	7	21	1
0	S-SC	0	1	2	0	NaN	NaN	606.707000	0.518000	6	7	7	21	1
0	U-SC	0	0	0	0	NaN	NaN	607.134000	0.427000	6	7	7	21	1
0	U-SC	0	0	0	0	NaN	NaN	607.568000	0.434000	6	7	7	21	1
0	U-SC	0	0	0	0	NaN	NaN	608.066000	0.498000	6	7	7	21	1
0	U-SC	0	0	0	0	NaN	NaN	608.744000	0.021000	6	7	7	21	1
0	U-SC	0	0	0	0	NaN	NaN	610.814000	2.070000	6	7	7	21	1
0	U-SC	0	0	0	0	NaN	NaN	611.710000	0.896000	6	7	7	21	1
0	U-SC	0	0	0	0	NaN	NaN	612.489000	0.779000	6	7	7	21	1
0	U-SC	0	0	0	0	NaN	NaN	613.201000	0.712000	6	7	7	21	1
0	U-SC	0	0	0	0	NaN	NaN	613.742000	0.541000	6	7	7	21	1
0	U-SC	0	0	0	0	NaN	NaN	614.333000	0.591000	6	7	7	21	1
0	U-SC	0	0	0	0	NaN	NaN	614.943000	0.610000	6	7	7	21	1
0	U-SC	0	0	0	0	NaN	NaN	615.311000	0.368000	6	7	7	21	1
0	U-SC	0	0	0	0	NaN	NaN	615.754000	0.443000	6	7	7	21	1
0	U-SC	0	0	0	0	NaN	NaN	617.042000	1.288000	6	7	7	21	1
0	U-SC	0	0	0	0	NaN	NaN	617.540000	0.498000	6	7	7	21	1
0	U-SC	0	0	0	0	NaN	NaN	618.227000	0.687000	6	7	7	21	1
0	U-SC	0	0	0	0	NaN	NaN	618.772000	0.545000	6	7	7	21	1
0	U-SC	0	0	0	0	NaN	NaN	619.272000	0.500000	6	7	7	21	1
0	U-SC	0	0	0	0	NaN	NaN	619.806000	0.534000	6	7	7	21	1
0	U-SC	0	0	0	0	NaN	NaN	620.227000	0.421000	6	7	7	21	1
0	U-SC	0	0	0	0	NaN	NaN	620.683000	0.456000	6	7	7	21	1
0	U-SC	0	0	0	0	NaN	NaN	621.213000	0.530000	6	7	7	21	1
0	U-SC	0	0	0	0	NaN	NaN	621.908000	0.695000	6	7	7	21	1
0	U-SC	0	0	0	0	NaN	NaN	622.359000	0.451000	6	7	7	21	1
0	U-SC	0	0	0	0	NaN	NaN	623.874000	1.515000	6	7	7	21	1
0	U-SC	0	0	0	0	NaN	NaN	624.924000	1.050000	6	7	7	21	1
0	U-SC	0	0	0	0	NaN	NaN	626.063000	1.139000	6	7	7	21	1
0	U-SC	0	0	0	0	NaN	NaN	627.027000	0.964000	6	7	7	21	1
0	U-SC	0	0	0	0	NaN	NaN	628.007000	0.980000	6	7	7	21	1
0	U-SC	0	0	0	0	NaN	NaN	628.893000	0.886000	6	7	7	21	1
0	U-SC	0	0	0	0	NaN	NaN	629.728000	0.835000	6	7	7	21	1
0	U-SC	0	0	0	0	NaN	NaN	630.323000	0.595000	6	7	7	21	1
0	U-SC	0	0	0	0	NaN	NaN	631.505000	1.182000	6	7	7	21	1
0	U-SC	0	0	0	0	NaN	NaN	632.000000	0.495000	6	7	7	21	1
0	U-SC	0	0	0	0	NaN	NaN	632.477000	0.477000	6	7	7	21	1
0	U-SC	0	0	0	0	NaN	NaN	632.943000	0.466000	6	7	7	21	1
0	U-SC	0	0	0	0	NaN	NaN	633.402000	0.459000	6	7	7	21	1
0	U-SC	0	0	0	0	NaN	NaN	633.814000	0.412000	6	7	7	21	1
0	U-SC	0	0	0	0	NaN	NaN	634.233000	0.419000	6	7	7	21	1
0	U-SC	0	0	0	0	NaN	NaN	634.632000	0.399000	6	7	7	21	1
0	U-SC	0	0	0	0	NaN	NaN	635.076000	0.444000	6	7	7	21	1
0	U-SC	0	0	0	0	NaN	NaN	635.465000	0.389000	6	7	7	21	1
0	U-SC	0	0	0	0	NaN	NaN	635.953000	0.488000	6	7	7	21	1
0	U-SC	0	0	0	0	NaN	NaN	637.575000	1.622000	6	7	7	21	1
0	U-SC	0	0	0	0	NaN	NaN	638.577000	1.002000	6	7	7	21	1
0	U-SC	0	0	0	0	NaN	NaN	639.470000	0.893000	6	7	7	21	1
0	U-SC	0	0	0	0	NaN	NaN	640.445000	0.975000	6	7	7	21	1
0	U-SC	0	0	0	0	NaN	NaN	641.078000	0.633000	6	7	7	21	1
0	S-SC	0	1	1	0	NaN	NaN	641.856000	0.778000	6	7	7	21	1
0	U-SC	0	0	0	0	NaN	NaN	642.429000	0.573000	6	7	7	21	1
0	U-SC	0	0	0	0	NaN	NaN	642.972000	0.543000	6	7	7	21	1
0	U-SC	0	0	0	0	NaN	NaN	643.489000	0.517000	6	7	7	21	1
0	S-SC	0	1	1	0	NaN	NaN	645.349000	1.321000	6	7	7	21	1
0	U-SC	0	0	0	0	NaN	NaN	646.231000	0.882000	6	7	7	21	1
0	U-SC	0	0	0	0	NaN	NaN	647.460000	0.087000	6	7	7	21	1
0	U-SC	0	0	0	0	NaN	NaN	648.328000	0.868000	6	7	7	21	1
0	U-SC	0	0	0	0	NaN	NaN	649.253000	0.925000	6	7	7	21	1
0	U-SC	0	0	0	0	NaN	NaN	650.263000	1.010000	6	7	7	21	1
0	U-SC	0	0	0	0	NaN	NaN	651.162000	0.899000	6	7	7	21	1
0	U-SC	0	0	0	0	NaN	NaN	653.406000	2.244000	6	7	7	21	1
0	U-SC	0	0	0	0	NaN	NaN	654.283000	0.877000	6	7	7	21	1
0	U-SC	0	0	0	0	NaN	NaN	655.239000	0.956000	6	7	7	21	1
0	U-SC	0	0	0	0	NaN	NaN	655.891000	0.652000	6	7	7	21	1
0	U-SC	0	0	0	0	NaN	NaN	656.711000	0.820000	6	7	7	21	1
0	S-SC	0	1	3	0	NaN	NaN	657.291000	0.580000	6	7	7	21	1
0	U-SC	0	0	0	0	NaN	NaN	657.869000	0.578000	6	7	7	21	1
0	S-SC	0	1	1	1	0.874000	10.000000	660.130000	1.661000	6	7	7	21	1
0	U-SC	0	0	0	0	NaN	NaN	665.462000	2.181000	6	7	7	21	1
0	U-SC	0	0	0	0	NaN	NaN	666.407000	0.945000	6	7	7	21	1
0	U-SC	0	0	0	0	NaN	NaN	667.466000	1.059000	6	7	7	21	1
0	U-SC	0	0	0	0	NaN	NaN	668.509000	1.043000	6	7	7	21	1
0	U-SC	0	0	0	0	NaN	NaN	669.340000	0.831000	6	7	7	21	1
0	U-SC	0	0	0	0	NaN	NaN	670.173000	0.833000	6	7	7	21	1
0	U-SC	0	0	0	0	NaN	NaN	670.794000	0.621000	6	7	7	21	1
0	U-SC	0	0	0	0	NaN	NaN	671.451000	0.657000	6	7	7	21	1
0	U-SC	0	0	0	0	NaN	NaN	672.048000	0.597000	6	7	7	21	1
0	U-SC	0	0	0	0	NaN	NaN	672.496000	0.448000	6	7	7	21	1
0	U-SC	0	0	0	0	NaN	NaN	672.963000	0.467000	6	7	7	21	1
0	U-SC	0	0	0	0	NaN	NaN	673.436000	0.473000	6	7	7	21	1
0	U-SC	0	0	0	0	NaN	NaN	674.304000	0.868000	6	7	7	21	1
0	U-SC	0	0	0	0	NaN	NaN	674.726000	0.422000	6	7	7	21	1
0	U-SC	0	0	0	0	NaN	NaN	675.117000	0.391000	6	7	7	21	1
0	U-SC	0	0	0	0	NaN	NaN	675.513000	0.396000	6	7	7	21	1
0	U-SC	0	0	0	0	NaN	NaN	675.813000	0.300000	6	7	7	21	1
0	U-SC	0	0	0	0	NaN	NaN	676.259000	0.446000	6	7	7	21	1
0	U-SC	0	0	0	0	NaN	NaN	676.504000	0.245000	6	7	7	21	1
0	U-SC	0	0	0	0	NaN	NaN	676.881000	0.377000	6	7	7	21	1
0	U-SC	0	0	0	0	NaN	NaN	677.552000	0.671000	6	7	7	21	1
0	U-SC	0	0	0	0	NaN	NaN	677.877000	0.325000	6	7	7	21	1
0	U-SC	0	0	0	0	NaN	NaN	678.196000	0.319000	6	7	7	21	1
0	U-SC	0	0	0	0	NaN	NaN	678.425000	0.229000	6	7	7	21	1
0	U-SC	0	0	0	0	NaN	NaN	678.823000	0.398000	6	7	7	21	1
0	U-SC	0	0	0	0	NaN	NaN	679.401000	0.578000	6	7	7	21	1
0	U-SC	0	0	0	0	NaN	NaN	679.867000	0.466000	6	7	7	21	1
0	U-SC	0	0	0	0	NaN	NaN	680.255000	0.388000	6	7	7	21	1
0	U-SC	0	0	0	0	NaN	NaN	681.004000	0.749000	6	7	7	21	1
0	U-SC	0	0	0	0	NaN	NaN	681.646000	0.642000	6	7	7	21	1
0	U-SC	0	0	0	0	NaN	NaN	682.219000	0.573000	6	7	7	21	1
0	U-SC	0	0	0	0	NaN	NaN	682.695000	0.476000	6	7	7	21	1
0	S-SC	0	1	3	1	1.269000	10.000000	683.232000	0.537000	6	7	7	21	1
0	U-SC	0	0	0	0	NaN	NaN	688.966000	1.884000	6	7	7	21	1
0	U-SC	0	0	0	0	NaN	NaN	689.967000	1.001000	6	7	7	21	1
0	U-SC	0	0	0	0	NaN	NaN	690.935000	0.968000	6	7	7	21	1
0	U-SC	0	0	0	0	NaN	NaN	691.850000	0.915000	6	7	7	21	1
0	U-SC	0	0	0	0	NaN	NaN	692.554000	0.704000	6	7	7	21	1
0	U-SC	0	0	0	0	NaN	NaN	693.278000	0.724000	6	7	7	21	1
0	U-SC	0	0	0	0	NaN	NaN	693.913000	0.635000	6	7	7	21	1
0	U-SC	0	0	0	0	NaN	NaN	694.419000	0.506000	6	7	7	21	1
0	U-SC	0	0	0	0	NaN	NaN	695.037000	0.618000	6	7	7	21	1
0	U-SE	1	0	0	0	NaN	NaN	695.538000	0.501000	6	7	7	21	1
0	U-SC	0	0	0	0	NaN	NaN	696.059000	0.521000	6	7	7	21	1
0	U-SE	1	0	0	0	NaN	NaN	696.409000	0.350000	6	7	7	21	1
0	U-SC	0	0	0	0	NaN	NaN	697.771000	1.362000	6	7	7	21	1
0	U-SC	0	0	0	0	NaN	NaN	698.847000	0.418000	6	7	7	21	1
0	U-SC	0	0	0	0	NaN	NaN	699.860000	1.013000	6	7	7	21	1
0	U-SC	0	0	0	0	NaN	NaN	700.672000	0.812000	6	7	7	21	1
0	U-SC	0	0	0	0	NaN	NaN	701.422000	0.750000	6	7	7	21	1
0	U-SC	0	0	0	0	NaN	NaN	702.172000	0.750000	6	7	7	21	1
0	U-SC	0	0	0	0	NaN	NaN	702.623000	0.451000	6	7	7	21	1
0	U-SC	0	0	0	0	NaN	NaN	703.146000	0.523000	6	7	7	21	1
0	U-SC	0	0	0	0	NaN	NaN	703.689000	0.543000	6	7	7	21	1
0	U-SC	0	0	0	0	NaN	NaN	704.359000	0.670000	6	7	7	21	1
0	U-SC	0	0	0	0	NaN	NaN	704.944000	0.585000	6	7	7	21	1
0	U-SC	0	0	0	0	NaN	NaN	705.923000	0.979000	6	7	7	21	1
0	U-SC	0	0	0	0	NaN	NaN	706.945000	1.022000	6	7	7	21	1
0	U-SC	0	0	0	0	NaN	NaN	707.948000	1.003000	6	7	7	21	1
0	U-SC	0	0	0	0	NaN	NaN	708.700000	0.752000	6	7	7	21	1
0	U-SC	0	0	0	0	NaN	NaN	709.356000	0.656000	6	7	7	21	1
0	U-SC	0	0	0	0	NaN	NaN	709.957000	0.601000	6	7	7	21	1
0	U-SC	0	0	0	0	NaN	NaN	710.491000	0.534000	6	7	7	21	1
0	U-SC	0	0	0	0	NaN	NaN	711.548000	1.057000	6	7	7	21	1
0	U-SC	0	0	0	0	NaN	NaN	711.989000	0.441000	6	7	7	21	1
0	U-SC	0	0	0	0	NaN	NaN	712.786000	0.797000	6	7	7	21	1
0	U-SC	0	0	0	0	NaN	NaN	713.218000	0.432000	6	7	7	21	1
0	U-SC	0	0	0	0	NaN	NaN	713.649000	0.431000	6	7	7	21	1
0	U-SC	0	0	0	0	NaN	NaN	713.932000	0.283000	6	7	7	21	1
0	U-SC	0	0	0	0	NaN	NaN	714.351000	0.419000	6	7	7	21	1
0	U-SC	0	0	0	0	NaN	NaN	715.912000	0.867000	6	7	7	21	1
0	U-SC	0	0	0	0	NaN	NaN	716.319000	0.407000	6	7	7	21	1
0	U-SC	0	0	0	0	NaN	NaN	716.769000	0.450000	6	7	7	21	1
0	U-SC	0	0	0	0	NaN	NaN	717.418000	0.649000	6	7	7	21	1
0	U-SC	0	0	0	0	NaN	NaN	717.976000	0.558000	6	7	7	21	1
0	U-SC	0	0	0	0	NaN	NaN	718.564000	0.588000	6	7	7	21	1
0	U-SC	0	0	0	0	NaN	NaN	719.021000	0.457000	6	7	7	21	1
0	U-SC	0	0	0	0	NaN	NaN	719.535000	0.514000	6	7	7	21	1
0	U-SE	1	0	0	1	7.239000	10.000000	719.920000	0.385000	6	7	7	21	1
0	U-SC	0	0	0	0	NaN	NaN	731.671000	1.842000	6	7	7	21	1
0	U-SC	0	0	0	0	NaN	NaN	732.935000	1.264000	6	7	7	21	1
0	U-SC	0	0	0	0	NaN	NaN	733.791000	0.856000	6	7	7	21	1
0	S-SC	0	1	2	1	1.046000	10.000000	734.790000	0.999000	6	7	7	21	1
0	U-SC	0	0	0	0	NaN	NaN	740.530000	2.257000	6	7	7	21	1
0	U-SC	0	0	0	0	NaN	NaN	741.494000	0.964000	6	7	7	21	1
0	U-SC	0	0	0	0	NaN	NaN	743.317000	1.823000	6	7	7	21	1
0	U-SC	0	0	0	0	NaN	NaN	744.122000	0.805000	6	7	7	21	1
0	U-SC	0	0	0	0	NaN	NaN	744.828000	0.706000	6	7	7	21	1
0	U-SC	0	0	0	0	NaN	NaN	745.381000	0.553000	6	7	7	21	1
0	U-SC	0	0	0	0	NaN	NaN	746.615000	1.234000	6	7	7	21	1
0	U-SC	0	0	0	0	NaN	NaN	747.088000	0.473000	6	7	7	21	1
0	U-SC	0	0	0	0	NaN	NaN	747.498000	0.410000	6	7	7	21	1
0	U-SC	0	0	0	0	NaN	NaN	747.974000	0.476000	6	7	7	21	1
0	U-SC	0	0	0	0	NaN	NaN	748.371000	0.397000	6	7	7	21	1
0	S-SC	0	1	3	0	NaN	NaN	748.762000	0.391000	6	7	7	21	1
0	U-SC	0	0	0	0	NaN	NaN	749.162000	0.400000	6	7	7	21	1
0	U-SC	0	0	0	0	NaN	NaN	749.568000	0.406000	6	7	7	21	1
0	U-SC	0	0	0	0	NaN	NaN	749.953000	0.385000	6	7	7	21	1
0	U-SC	0	0	0	0	NaN	NaN	750.313000	0.360000	6	7	7	21	1
0	U-SC	0	0	0	0	NaN	NaN	750.657000	0.344000	6	7	7	21	1
0	U-SC	0	0	0	0	NaN	NaN	750.995000	0.216000	6	7	7	21	1
0	U-SC	0	0	0	0	NaN	NaN	751.316000	0.321000	6	7	7	21	1
0	U-SC	0	0	0	0	NaN	NaN	751.723000	0.407000	6	7	7	21	1
0	U-SC	0	0	0	0	NaN	NaN	751.975000	0.252000	6	7	7	21	1
0	U-SC	0	0	0	0	NaN	NaN	752.345000	0.370000	6	7	7	21	1
0	U-SC	0	0	0	0	NaN	NaN	753.344000	0.999000	6	7	7	21	1
0	U-SC	0	0	0	0	NaN	NaN	753.945000	0.601000	6	7	7	21	1
0	U-SC	0	0	0	0	NaN	NaN	754.400000	0.455000	6	7	7	21	1
0	U-SC	0	0	0	0	NaN	NaN	754.828000	0.428000	6	7	7	21	1
0	U-SC	0	0	0	0	NaN	NaN	755.210000	0.382000	6	7	7	21	1
0	U-SC	0	0	0	0	NaN	NaN	756.062000	0.852000	6	7	7	21	1
0	U-SC	0	0	0	0	NaN	NaN	756.410000	0.348000	6	7	7	21	1
0	U-SC	0	0	0	0	NaN	NaN	756.814000	0.404000	6	7	7	21	1
0	U-SC	0	0	0	0	NaN	NaN	758.620000	1.051000	6	7	7	21	1
0	U-SC	0	0	0	0	NaN	NaN	759.064000	0.444000	6	7	7	21	1
0	U-SC	0	0	0	0	NaN	NaN	759.537000	0.473000	6	7	7	21	1
0	U-SC	0	0	0	0	NaN	NaN	760.153000	0.616000	6	7	7	21	1
0	U-SC	0	0	0	0	NaN	NaN	763.239000	1.402000	6	7	7	21	1
0	U-SC	0	0	0	0	NaN	NaN	763.950000	0.711000	6	7	7	21	1
0	U-SC	0	0	0	0	NaN	NaN	764.507000	0.557000	6	7	7	21	1
0	U-SC	0	0	0	0	NaN	NaN	765.148000	0.641000	6	7	7	21	1
0	U-SC	0	0	0	0	NaN	NaN	767.295000	1.454000	6	7	7	21	1
0	U-SC	0	0	0	0	NaN	NaN	768.086000	0.791000	6	7	7	21	1
0	U-SC	0	0	0	0	NaN	NaN	768.677000	0.591000	6	7	7	21	1
0	U-SC	0	0	0	0	NaN	NaN	771.108000	1.568000	6	7	7	21	1
0	U-SC	0	0	0	0	NaN	NaN	771.769000	0.661000	6	7	7	21	1
0	U-SC	0	0	0	0	NaN	NaN	772.505000	0.736000	6	7	7	21	1
0	U-SC	0	0	0	0	NaN	NaN	773.135000	0.630000	6	7	7	21	1
0	U-SC	0	0	0	0	NaN	NaN	773.569000	0.434000	6	7	7	21	1
0	S-SC	0	1	1	0	NaN	NaN	774.142000	0.573000	6	7	7	21	1
0	U-SC	0	0	0	0	NaN	NaN	774.668000	0.526000	6	7	7	21	1
0	U-SC	0	0	0	0	NaN	NaN	775.634000	0.966000	6	7	7	21	1
0	U-SC	0	0	0	0	NaN	NaN	776.105000	0.471000	6	7	7	21	1
0	U-SC	0	0	0	0	NaN	NaN	776.568000	0.403000	6	7	7	21	1
0	S-SE	1	1	1	0	NaN	NaN	777.302000	0.734000	6	7	7	21	1
0	U-SC	0	0	0	0	NaN	NaN	777.693000	0.391000	6	7	7	21	1
0	U-SE	1	0	0	0	NaN	NaN	778.005000	0.312000	6	7	7	21	1
0	U-SC	0	0	0	0	NaN	NaN	778.460000	0.455000	6	7	7	21	1
0	U-SC	0	0	0	0	NaN	NaN	779.212000	0.752000	6	7	7	21	1
0	U-SC	0	0	0	0	NaN	NaN	779.589000	0.377000	6	7	7	21	1
0	U-SC	0	0	0	0	NaN	NaN	915.722000	135.692000	6	7	7	21	1
0	U-SC	0	0	0	0	NaN	NaN	916.253000	0.531000	6	7	7	21	1
0	U-SC	0	0	0	0	NaN	NaN	917.053000	0.800000	6	7	7	21	1
0	U-SC	0	0	0	0	NaN	NaN	917.575000	0.522000	6	7	7	21	1
0	U-SC	0	0	0	0	NaN	NaN	918.227000	0.652000	6	7	7	21	1
0	U-SC	0	0	0	0	NaN	NaN	918.825000	0.598000	6	7	7	21	1
0	U-SC	0	0	0	0	NaN	NaN	919.323000	0.498000	6	7	7	21	1
0	U-SC	0	0	0	0	NaN	NaN	919.719000	0.396000	6	7	7	21	1
0	U-SC	0	0	0	0	NaN	NaN	920.199000	0.480000	6	7	7	21	1
0	U-SC	0	0	0	0	NaN	NaN	920.605000	0.406000	6	7	7	21	1
0	U-SC	0	0	0	0	NaN	NaN	921.037000	0.432000	6	7	7	21	1
0	U-SC	0	0	0	0	NaN	NaN	921.470000	0.433000	6	7	7	21	1
0	U-SC	0	0	0	0	NaN	NaN	921.801000	0.331000	6	7	7	21	1
0	U-SC	0	0	0	0	NaN	NaN	922.163000	0.362000	6	7	7	21	1
0	U-SC	0	0	0	0	NaN	NaN	922.548000	0.385000	6	7	7	21	1
0	U-SC	0	0	0	0	NaN	NaN	922.915000	0.367000	6	7	7	21	1
0	U-SC	0	0	0	0	NaN	NaN	923.234000	0.319000	6	7	7	21	1
0	U-SC	0	0	0	0	NaN	NaN	923.534000	0.300000	6	7	7	21	1
0	U-SC	0	0	0	0	NaN	NaN	923.938000	0.404000	6	7	7	21	1
0	S-SE	1	1	1	0	NaN	NaN	924.158000	0.220000	6	7	7	21	1
0	U-SE	1	0	0	0	NaN	NaN	924.418000	0.260000	6	7	7	21	1
0	U-SC	0	0	0	0	NaN	NaN	924.834000	0.416000	6	7	7	21	1
0	U-SC	0	0	0	0	NaN	NaN	925.150000	0.316000	6	7	7	21	1
0	U-SC	0	0	0	0	NaN	NaN	925.399000	0.249000	6	7	7	21	1
0	U-SC	0	0	0	0	NaN	NaN	925.681000	0.282000	6	7	7	21	1
0	U-SC	0	0	0	0	NaN	NaN	925.983000	0.302000	6	7	7	21	1
0	U-SC	0	0	0	0	NaN	NaN	926.377000	0.394000	6	7	7	21	1
0	U-SC	0	0	0	0	NaN	NaN	926.711000	0.268000	6	7	7	21	1
0	U-SC	0	0	0	0	NaN	NaN	927.199000	0.488000	6	7	7	21	1
0	U-SC	0	0	0	0	NaN	NaN	927.610000	0.411000	6	7	7	21	1
0	U-SE	1	0	0	0	NaN	NaN	928.004000	0.394000	6	7	7	21	1
0	U-SC	0	0	0	0	NaN	NaN	928.355000	0.351000	6	7	7	21	1
0	U-SC	0	0	0	0	NaN	NaN	928.720000	0.365000	6	7	7	21	1
0	U-SC	0	0	0	0	NaN	NaN	929.143000	0.423000	6	7	7	21	1
0	U-SC	0	0	0	0	NaN	NaN	929.509000	0.366000	6	7	7	21	1
0	U-SC	0	0	0	0	NaN	NaN	929.901000	0.392000	6	7	7	21	1
0	U-SC	0	0	0	0	NaN	NaN	930.278000	0.246000	6	7	7	21	1
0	U-SC	0	0	0	0	NaN	NaN	930.742000	0.464000	6	7	7	21	1
0	S-SC	0	1	1	0	NaN	NaN	931.114000	0.372000	6	7	7	21	1
0	U-SC	0	0	0	0	NaN	NaN	931.544000	0.430000	6	7	7	21	1
0	U-SC	0	0	0	0	NaN	NaN	931.900000	0.356000	6	7	7	21	1
0	U-SC	0	0	0	0	NaN	NaN	932.308000	0.408000	6	7	7	21	1
0	U-SC	0	0	0	0	NaN	NaN	932.663000	0.355000	6	7	7	21	1
0	U-SC	0	0	0	0	NaN	NaN	933.096000	0.433000	6	7	7	21	1
0	U-SC	0	0	0	0	NaN	NaN	933.518000	0.379000	6	7	7	21	1
0	U-SC	0	0	0	0	NaN	NaN	933.913000	0.395000	6	7	7	21	1
0	U-SC	0	0	0	0	NaN	NaN	934.284000	0.371000	6	7	7	21	1
0	U-SC	0	0	0	0	NaN	NaN	934.651000	0.367000	6	7	7	21	1
0	U-SC	0	0	0	0	NaN	NaN	934.989000	0.338000	6	7	7	21	1
0	U-SC	0	0	0	0	NaN	NaN	935.362000	0.373000	6	7	7	21	1
0	U-SC	0	0	0	0	NaN	NaN	935.651000	0.289000	6	7	7	21	1
0	U-SC	0	0	0	0	NaN	NaN	936.017000	0.366000	6	7	7	21	1
0	S-SE	1	1	1	0	NaN	NaN	936.317000	0.300000	6	7	7	21	1
0	U-SE	1	0	0	1	1.364000	7.000000	936.750000	0.433000	6	7	7	21	1
0	U-SC	0	0	0	0	NaN	NaN	942.072000	0.881000	6	7	7	21	1
0	U-SC	0	0	0	0	NaN	NaN	942.505000	0.433000	6	7	7	21	1
0	U-SC	0	0	0	0	NaN	NaN	943.071000	0.566000	6	7	7	21	1
0	U-SC	0	0	0	0	NaN	NaN	943.571000	0.500000	6	7	7	21	1
0	U-SC	0	0	0	0	NaN	NaN	944.227000	0.656000	6	7	7	21	1
0	U-SC	0	0	0	0	NaN	NaN	944.725000	0.498000	6	7	7	21	1
0	U-SC	0	0	0	0	NaN	NaN	945.246000	0.521000	6	7	7	21	1
0	U-SC	0	0	0	0	NaN	NaN	945.740000	0.494000	6	7	7	21	1
0	U-SC	0	0	0	0	NaN	NaN	946.179000	0.439000	6	7	7	21	1
0	U-SC	0	0	0	0	NaN	NaN	946.590000	0.411000	6	7	7	21	1
0	U-SC	0	0	0	0	NaN	NaN	946.972000	0.382000	6	7	7	21	1
0	U-SC	0	0	0	0	NaN	NaN	947.412000	0.440000	6	7	7	21	1
0	U-SC	0	0	0	0	NaN	NaN	947.789000	0.377000	6	7	7	21	1
0	S-SC	0	1	1	0	NaN	NaN	948.157000	0.368000	6	7	7	21	1
0	U-SC	0	0	0	0	NaN	NaN	948.548000	0.391000	6	7	7	21	1
0	U-SC	0	0	0	0	NaN	NaN	948.811000	0.263000	6	7	7	21	1
0	U-SC	0	0	0	0	NaN	NaN	949.179000	0.368000	6	7	7	21	1
0	U-SC	0	0	0	0	NaN	NaN	949.472000	0.293000	6	7	7	21	1
0	U-SC	0	0	0	0	NaN	NaN	949.889000	0.417000	6	7	7	21	1
0	S-SE	1	1	1	1	0.856000	10.000000	950.310000	0.126000	6	7	7	21	1
0	U-SC	0	0	0	0	NaN	NaN	954.463000	0.835000	6	7	7	21	1
0	U-SC	0	0	0	0	NaN	NaN	954.764000	0.301000	6	7	7	21	1
0	U-SC	0	0	0	0	NaN	NaN	955.354000	0.590000	6	7	7	21	1
0	U-SC	0	0	0	0	NaN	NaN	955.908000	0.554000	6	7	7	21	1
0	U-SC	0	0	0	0	NaN	NaN	956.574000	0.666000	6	7	7	21	1
0	U-SC	0	0	0	0	NaN	NaN	957.075000	0.501000	6	7	7	21	1
0	U-SC	0	0	0	0	NaN	NaN	957.497000	0.422000	6	7	7	21	1
0	U-SC	0	0	0	0	NaN	NaN	958.045000	0.548000	6	7	7	21	1
0	U-SC	0	0	0	0	NaN	NaN	958.518000	0.473000	6	7	7	21	1
0	U-SC	0	0	0	0	NaN	NaN	958.885000	0.367000	6	7	7	21	1
0	U-SC	0	0	0	0	NaN	NaN	959.318000	0.433000	6	7	7	21	1
0	U-SC	0	0	0	0	NaN	NaN	959.673000	0.355000	6	7	7	21	1
0	U-SC	0	0	0	0	NaN	NaN	960.064000	0.391000	6	7	7	21	1
0	U-SC	0	0	0	0	NaN	NaN	960.384000	0.320000	6	7	7	21	1
0	U-SC	0	0	0	0	NaN	NaN	960.784000	0.400000	6	7	7	21	1
0	S-SC	0	1	1	0	NaN	NaN	961.145000	0.361000	6	7	7	21	1
0	U-SC	0	0	0	0	NaN	NaN	961.487000	0.342000	6	7	7	21	1
0	U-SC	0	0	0	0	NaN	NaN	961.741000	0.254000	6	7	7	21	1
0	U-SC	0	0	0	0	NaN	NaN	962.116000	0.375000	6	7	7	21	1
0	U-SE	1	0	0	0	NaN	NaN	962.461000	0.345000	6	7	7	21	1
0	U-SC	0	0	0	0	NaN	NaN	962.839000	0.378000	6	7	7	21	1
0	U-SC	0	0	0	0	NaN	NaN	963.110000	0.271000	6	7	7	21	1
0	U-SC	0	0	0	0	NaN	NaN	963.422000	0.312000	6	7	7	21	1
0	U-SC	0	0	0	0	NaN	NaN	963.560000	0.138000	6	7	7	21	1
0	U-SC	0	0	0	0	NaN	NaN	964.026000	0.466000	6	7	7	21	1
0	U-SC	0	0	0	0	NaN	NaN	964.327000	0.301000	6	7	7	21	1
0	U-SC	0	0	0	0	NaN	NaN	964.804000	0.322000	6	7	7	21	1
0	U-SC	0	0	0	0	NaN	NaN	965.227000	0.423000	6	7	7	21	1
0	U-SC	0	0	0	0	NaN	NaN	965.822000	0.595000	6	7	7	21	1
0	S-SC	0	1	1	0	NaN	NaN	966.358000	0.536000	6	7	7	21	1
0	U-SC	0	0	0	0	NaN	NaN	966.750000	0.392000	6	7	7	21	1
0	U-SC	0	0	0	0	NaN	NaN	967.197000	0.447000	6	7	7	21	1
0	U-SC	0	0	0	0	NaN	NaN	967.706000	0.509000	6	7	7	21	1
0	U-SC	0	0	0	0	NaN	NaN	968.114000	0.408000	6	7	7	21	1
0	U-SC	0	0	0	0	NaN	NaN	968.461000	0.081000	6	7	7	21	1
0	U-SC	0	0	0	0	NaN	NaN	968.861000	0.400000	6	7	7	21	1
0	U-SC	0	0	0	0	NaN	NaN	969.221000	0.360000	6	7	7	21	1
0	U-SC	0	0	0	0	NaN	NaN	969.590000	0.369000	6	7	7	21	1
0	U-SC	0	0	0	0	NaN	NaN	969.983000	0.393000	6	7	7	21	1
0	U-SC	0	0	0	0	NaN	NaN	970.424000	0.441000	6	7	7	21	1
0	U-SC	0	0	0	0	NaN	NaN	970.746000	0.322000	6	7	7	21	1
0	U-SC	0	0	0	0	NaN	NaN	971.068000	0.322000	6	7	7	21	1
0	U-SC	0	0	0	0	NaN	NaN	971.347000	0.279000	6	7	7	21	1
0	U-SC	0	0	0	0	NaN	NaN	971.721000	0.374000	6	7	7	21	1
0	U-SC	0	0	0	0	NaN	NaN	972.145000	0.424000	6	7	7	21	1
0	U-SC	0	0	0	0	NaN	NaN	972.635000	0.490000	6	7	7	21	1
0	U-SC	0	0	0	0	NaN	NaN	972.962000	0.327000	6	7	7	21	1
0	U-SC	0	0	0	0	NaN	NaN	973.400000	0.438000	6	7	7	21	1
0	U-SC	0	0	0	0	NaN	NaN	973.771000	0.371000	6	7	7	21	1
0	U-SC	0	0	0	0	NaN	NaN	974.111000	0.340000	6	7	7	21	1
0	U-SC	0	0	0	0	NaN	NaN	974.600000	0.489000	6	7	7	21	1
0	U-SE	1	0	0	0	NaN	NaN	975.022000	0.422000	6	7	7	21	1
0	U-SC	0	0	0	0	NaN	NaN	975.570000	0.548000	6	7	7	21	1
0	U-SC	0	0	0	0	NaN	NaN	976.381000	0.811000	6	7	7	21	1
0	U-SE	1	0	0	0	NaN	NaN	976.969000	0.588000	6	7	7	21	1
0	U-SC	0	0	0	0	NaN	NaN	977.525000	0.556000	6	7	7	21	1
0	U-SC	0	0	0	0	NaN	NaN	978.153000	0.628000	6	7	7	21	1
0	U-SC	0	0	0	0	NaN	NaN	978.786000	0.633000	6	7	7	21	1
0	U-SC	0	0	0	0	NaN	NaN	979.410000	0.423000	6	7	7	21	1
0	U-SC	0	0	0	0	NaN	NaN	979.836000	0.426000	6	7	7	21	1
0	U-SC	0	0	0	0	NaN	NaN	980.411000	0.575000	6	7	7	21	1
0	U-SC	0	0	0	0	NaN	NaN	980.863000	0.452000	6	7	7	21	1
0	U-SC	0	0	0	0	NaN	NaN	981.241000	0.378000	6	7	7	21	1
0	U-SC	0	0	0	0	NaN	NaN	981.765000	0.524000	6	7	7	21	1
0	U-SC	0	0	0	0	NaN	NaN	982.156000	0.391000	6	7	7	21	1
0	U-SC	0	0	0	0	NaN	NaN	982.563000	0.407000	6	7	7	21	1
0	U-SC	0	0	0	0	NaN	NaN	982.873000	0.310000	6	7	7	21	1
0	U-SC	0	0	0	0	NaN	NaN	983.245000	0.372000	6	7	7	21	1
0	S-SC	0	1	1	0	NaN	NaN	983.643000	0.398000	6	7	7	21	1
0	U-SE	1	0	0	0	NaN	NaN	983.973000	0.330000	6	7	7	21	1
0	U-SC	0	0	0	0	NaN	NaN	984.325000	0.352000	6	7	7	21	1
0	U-SC	0	0	0	0	NaN	NaN	984.695000	0.370000	6	7	7	21	1
0	U-SC	0	0	0	0	NaN	NaN	985.006000	0.311000	6	7	7	21	1
0	U-SC	0	0	0	0	NaN	NaN	985.306000	0.300000	6	7	7	21	1
0	U-SC	0	0	0	0	NaN	NaN	985.597000	0.291000	6	7	7	21	1
0	U-SC	0	0	0	0	NaN	NaN	985.872000	0.275000	6	7	7	21	1
0	U-SE	1	0	0	0	NaN	NaN	986.200000	0.205000	6	7	7	21	1
0	U-SE	1	0	0	0	NaN	NaN	986.461000	0.261000	6	7	7	21	1
0	U-SE	1	0	0	0	NaN	NaN	986.872000	0.411000	6	7	7	21	1
0	U-SC	0	0	0	0	NaN	NaN	986.997000	0.125000	6	7	7	21	1
0	U-SC	0	0	0	0	NaN	NaN	987.360000	0.363000	6	7	7	21	1
0	U-SE	1	0	0	0	NaN	NaN	987.661000	0.301000	6	7	7	21	1
0	U-SC	0	0	0	0	NaN	NaN	988.388000	0.727000	6	7	7	21	1
0	U-SC	0	0	0	0	NaN	NaN	988.860000	0.472000	6	7	7	21	1
0	U-SC	0	0	0	0	NaN	NaN	989.271000	0.411000	6	7	7	21	1
0	U-SC	0	0	0	0	NaN	NaN	989.871000	0.190000	6	7	7	21	1
0	U-SC	0	0	0	0	NaN	NaN	990.514000	0.643000	6	7	7	21	1
0	U-SC	0	0	0	0	NaN	NaN	991.064000	0.550000	6	7	7	21	1
0	U-SC	0	0	0	0	NaN	NaN	991.570000	0.506000	6	7	7	21	1
0	U-SC	0	0	0	0	NaN	NaN	991.951000	0.381000	6	7	7	21	1
0	U-SC	0	0	0	0	NaN	NaN	992.325000	0.374000	6	7	7	21	1
0	U-SC	0	0	0	0	NaN	NaN	992.898000	0.573000	6	7	7	21	1
0	U-SC	0	0	0	0	NaN	NaN	993.214000	0.316000	6	7	7	21	1
0	U-SC	0	0	0	0	NaN	NaN	993.647000	0.433000	6	7	7	21	1
0	U-SC	0	0	0	0	NaN	NaN	994.035000	0.388000	6	7	7	21	1
0	U-SC	0	0	0	0	NaN	NaN	994.413000	0.378000	6	7	7	21	1
0	U-SC	0	0	0	0	NaN	NaN	994.824000	0.411000	6	7	7	21	1
0	U-SC	0	0	0	0	NaN	NaN	995.182000	0.358000	6	7	7	21	1
0	U-SC	0	0	0	0	NaN	NaN	995.583000	0.401000	6	7	7	21	1
0	U-SC	0	0	0	0	NaN	NaN	995.960000	0.377000	6	7	7	21	1
0	U-SC	0	0	0	0	NaN	NaN	996.314000	0.354000	6	7	7	21	1
0	S-SC	0	1	1	0	NaN	NaN	996.612000	0.298000	6	7	7	21	1
0	U-SC	0	0	0	0	NaN	NaN	997.010000	0.398000	6	7	7	21	1
0	U-SC	0	0	0	0	NaN	NaN	997.284000	0.274000	6	7	7	21	1
0	U-SC	0	0	0	0	NaN	NaN	997.623000	0.339000	6	7	7	21	1
0	U-SE	1	0	0	0	NaN	NaN	997.934000	0.311000	6	7	7	21	1
0	U-SC	0	0	0	0	NaN	NaN	998.278000	0.344000	6	7	7	21	1
0	U-SC	0	0	0	0	NaN	NaN	998.633000	0.355000	6	7	7	21	1
0	U-SC	0	0	0	0	NaN	NaN	998.923000	0.290000	6	7	7	21	1
0	U-SC	0	0	0	0	NaN	NaN	1001.468000	1.623000	6	7	7	21	1
0	U-SC	0	0	0	0	NaN	NaN	1002.069000	0.601000	6	7	7	21	1
0	U-SC	0	0	0	0	NaN	NaN	1002.621000	0.552000	6	7	7	21	1
0	U-SC	0	0	0	0	NaN	NaN	1003.336000	0.715000	6	7	7	21	1
0	U-SC	0	0	0	0	NaN	NaN	1003.876000	0.540000	6	7	7	21	1
0	U-SC	0	0	0	0	NaN	NaN	1004.460000	0.584000	6	7	7	21	1
0	U-SC	0	0	0	0	NaN	NaN	1004.987000	0.527000	6	7	7	21	1
0	U-SC	0	0	0	0	NaN	NaN	1005.430000	0.443000	6	7	7	21	1
0	U-SC	0	0	0	0	NaN	NaN	1005.752000	0.322000	6	7	7	21	1
0	U-SC	0	0	0	0	NaN	NaN	1006.218000	0.466000	6	7	7	21	1
0	U-SC	0	0	0	0	NaN	NaN	1006.608000	0.390000	6	7	7	21	1
0	U-SC	0	0	0	0	NaN	NaN	1007.154000	0.546000	6	7	7	21	1
0	U-SC	0	0	0	0	NaN	NaN	1007.453000	0.299000	6	7	7	21	1
0	U-SC	0	0	0	0	NaN	NaN	1007.762000	0.309000	6	7	7	21	1
0	U-SC	0	0	0	0	NaN	NaN	1008.163000	0.401000	6	7	7	21	1
0	S-SC	0	1	1	0	NaN	NaN	1008.629000	0.466000	6	7	7	21	1
0	U-SC	0	0	0	0	NaN	NaN	1008.941000	0.312000	6	7	7	21	1
0	U-SC	0	0	0	0	NaN	NaN	1009.273000	0.332000	6	7	7	21	1
0	U-SC	0	0	0	0	NaN	NaN	1009.877000	0.604000	6	7	7	21	1
0	U-SC	0	0	0	0	NaN	NaN	1010.554000	0.677000	6	7	7	21	1
0	U-SC	0	0	0	0	NaN	NaN	1011.221000	0.579000	6	7	7	21	1
0	U-SC	0	0	0	0	NaN	NaN	1011.766000	0.545000	6	7	7	21	1
0	U-SC	0	0	0	0	NaN	NaN	1012.354000	0.588000	6	7	7	21	1
0	U-SC	0	0	0	0	NaN	NaN	1012.975000	0.621000	6	7	7	21	1
0	S-SC	0	1	2	0	NaN	NaN	1013.346000	0.371000	6	7	7	21	1
0	U-SC	0	0	0	0	NaN	NaN	1013.827000	0.481000	6	7	7	21	1
0	U-SC	0	0	0	0	NaN	NaN	1014.348000	0.521000	6	7	7	21	1
0	U-SC	0	0	0	0	NaN	NaN	1014.890000	0.542000	6	7	7	21	1
0	S-SC	0	1	1	1	1.211000	10.000000	1015.597000	0.235000	6	7	7	21	1
0	U-SC	0	0	0	0	NaN	NaN	1020.728000	1.553000	6	7	7	21	1
0	U-SC	0	0	0	0	NaN	NaN	1021.392000	0.664000	6	7	7	21	1
0	U-SC	0	0	0	0	NaN	NaN	1022.005000	0.613000	6	7	7	21	1
0	U-SC	0	0	0	0	NaN	NaN	1022.665000	0.660000	6	7	7	21	1
0	U-SC	0	0	0	0	NaN	NaN	1023.147000	0.482000	6	7	7	21	1
0	U-SC	0	0	0	0	NaN	NaN	1023.682000	0.535000	6	7	7	21	1
0	U-SC	0	0	0	0	NaN	NaN	1024.267000	0.585000	6	7	7	21	1
0	U-SC	0	0	0	0	NaN	NaN	1024.812000	0.545000	6	7	7	21	1
0	U-SC	0	0	0	0	NaN	NaN	1025.445000	0.633000	6	7	7	21	1
0	U-SC	0	0	0	0	NaN	NaN	1026.047000	0.602000	6	7	7	21	1
0	U-SC	0	0	0	0	NaN	NaN	1026.667000	0.620000	6	7	7	21	1
0	U-SC	0	0	0	0	NaN	NaN	1027.154000	0.487000	6	7	7	21	1
0	U-SC	0	0	0	0	NaN	NaN	1027.675000	0.521000	6	7	7	21	1
0	U-SC	0	0	0	0	NaN	NaN	1028.076000	0.401000	6	7	7	21	1
0	U-SC	0	0	0	0	NaN	NaN	1028.569000	0.493000	6	7	7	21	1
0	U-SC	0	0	0	0	NaN	NaN	1029.048000	0.479000	6	7	7	21	1
0	U-SC	0	0	0	0	NaN	NaN	1029.430000	0.382000	6	7	7	21	1
0	U-SC	0	0	0	0	NaN	NaN	1029.844000	0.414000	6	7	7	21	1
0	U-SC	0	0	0	0	NaN	NaN	1030.165000	0.321000	6	7	7	21	1
0	U-SC	0	0	0	0	NaN	NaN	1030.534000	0.369000	6	7	7	21	1
0	U-SC	0	0	0	0	NaN	NaN	1030.944000	0.410000	6	7	7	21	1
0	S-SE	1	1	1	1	1.547000	7.000000	1031.247000	0.303000	6	7	7	21	1
0	U-SC	0	0	0	0	NaN	NaN	1036.430000	0.852000	6	7	7	21	1
0	U-SC	0	0	0	0	NaN	NaN	1036.805000	0.375000	6	7	7	21	1
0	U-SC	0	0	0	0	NaN	NaN	1037.396000	0.591000	6	7	7	21	1
0	U-SC	0	0	0	0	NaN	NaN	1038.031000	0.635000	6	7	7	21	1
0	U-SC	0	0	0	0	NaN	NaN	1038.471000	0.440000	6	7	7	21	1
0	U-SC	0	0	0	0	NaN	NaN	1039.053000	0.582000	6	7	7	21	1
0	U-SC	0	0	0	0	NaN	NaN	1039.583000	0.530000	6	7	7	21	1
0	U-SC	0	0	0	0	NaN	NaN	1040.048000	0.465000	6	7	7	21	1
0	U-SC	0	0	0	0	NaN	NaN	1040.446000	0.398000	6	7	7	21	1
0	U-SC	0	0	0	0	NaN	NaN	1040.825000	0.379000	6	7	7	21	1
0	U-SE	1	0	0	0	NaN	NaN	1041.292000	0.467000	6	7	7	21	1
0	U-SC	0	0	0	0	NaN	NaN	1041.769000	0.477000	6	7	7	21	1
0	U-SC	0	0	0	0	NaN	NaN	1042.202000	0.433000	6	7	7	21	1
0	U-SC	0	0	0	0	NaN	NaN	1042.515000	0.313000	6	7	7	21	1
0	U-SC	0	0	0	0	NaN	NaN	1043.074000	0.559000	6	7	7	21	1
0	U-SC	0	0	0	0	NaN	NaN	1043.684000	0.380000	6	7	7	21	1
0	U-SC	0	0	0	0	NaN	NaN	1044.201000	0.517000	6	7	7	21	1
0	U-SC	0	0	0	0	NaN	NaN	1044.783000	0.582000	6	7	7	21	1
0	U-SC	0	0	0	0	NaN	NaN	1045.251000	0.468000	6	7	7	21	1
0	U-SC	0	0	0	0	NaN	NaN	1045.657000	0.406000	6	7	7	21	1
0	U-SC	0	0	0	0	NaN	NaN	1046.067000	0.410000	6	7	7	21	1
0	U-SC	0	0	0	0	NaN	NaN	1046.457000	0.390000	6	7	7	21	1
0	U-SC	0	0	0	0	NaN	NaN	1046.857000	0.400000	6	7	7	21	1
0	U-SC	0	0	0	0	NaN	NaN	1047.248000	0.391000	6	7	7	21	1
0	U-SC	0	0	0	0	NaN	NaN	1047.556000	0.308000	6	7	7	21	1
0	U-SC	0	0	0	0	NaN	NaN	1048.097000	0.541000	6	7	7	21	1
0	U-SC	0	0	0	0	NaN	NaN	1048.399000	0.302000	6	7	7	21	1
0	U-SC	0	0	0	0	NaN	NaN	1048.691000	0.292000	6	7	7	21	1
0	U-SC	0	0	0	0	NaN	NaN	1049.088000	0.397000	6	7	7	21	1
0	U-SC	0	0	0	0	NaN	NaN	1049.489000	0.401000	6	7	7	21	1
0	U-SC	0	0	0	0	NaN	NaN	1049.916000	0.427000	6	7	7	21	1
0	U-SC	0	0	0	0	NaN	NaN	1050.381000	0.465000	6	7	7	21	1
0	U-SC	0	0	0	0	NaN	NaN	1050.776000	0.395000	6	7	7	21	1
0	U-SC	0	0	0	0	NaN	NaN	1051.186000	0.410000	6	7	7	21	1
0	U-SC	0	0	0	0	NaN	NaN	1051.565000	0.379000	6	7	7	21	1
0	S-SE	1	1	1	0	NaN	NaN	1052.053000	0.488000	6	7	7	21	1
0	U-SC	0	0	0	0	NaN	NaN	1052.345000	0.292000	6	7	7	21	1
0	U-SC	0	0	0	0	NaN	NaN	1052.653000	0.308000	6	7	7	21	1
0	U-SC	0	0	0	0	NaN	NaN	1052.953000	0.300000	6	7	7	21	1
0	U-SE	1	0	0	0	NaN	NaN	1053.359000	0.406000	6	7	7	21	1
0	U-SC	0	0	0	0	NaN	NaN	1053.797000	0.438000	6	7	7	21	1
0	U-SE	1	0	0	0	NaN	NaN	1054.175000	0.378000	6	7	7	21	1
0	U-SE	1	0	0	0	NaN	NaN	1054.808000	0.633000	6	7	7	21	1
0	U-SC	0	0	0	0	NaN	NaN	1055.323000	0.515000	6	7	7	21	1
0	U-SC	0	0	0	0	NaN	NaN	1055.909000	0.586000	6	7	7	21	1
0	U-SC	0	0	0	0	NaN	NaN	1056.599000	0.690000	6	7	7	21	1
0	S-SC	0	1	1	0	NaN	NaN	1057.323000	0.495000	6	7	7	21	1
0	U-SC	0	0	0	0	NaN	NaN	1057.842000	0.519000	6	7	7	21	1
0	U-SC	0	0	0	0	NaN	NaN	1058.418000	0.576000	6	7	7	21	1
0	U-SC	0	0	0	0	NaN	NaN	1058.985000	0.567000	6	7	7	21	1
0	U-SC	0	0	0	0	NaN	NaN	1059.485000	0.144000	6	7	7	21	1
0	U-SC	0	0	0	0	NaN	NaN	1060.052000	0.567000	6	7	7	21	1
0	U-SC	0	0	0	0	NaN	NaN	1060.530000	0.478000	6	7	7	21	1
0	U-SC	0	0	0	0	NaN	NaN	1061.049000	0.519000	6	7	7	21	1
0	U-SC	0	0	0	0	NaN	NaN	1061.443000	0.394000	6	7	7	21	1
0	U-SC	0	0	0	0	NaN	NaN	1061.904000	0.461000	6	7	7	21	1
0	U-SC	0	0	0	0	NaN	NaN	1062.193000	0.289000	6	7	7	21	1
0	U-SC	0	0	0	0	NaN	NaN	1063.046000	0.000000	6	7	7	21	1
0	U-SC	0	0	0	0	NaN	NaN	1064.130000	1.084000	6	7	7	21	1
0	U-SC	0	0	0	0	NaN	NaN	1064.614000	0.484000	6	7	7	21	1
0	U-SC	0	0	0	0	NaN	NaN	1065.215000	0.601000	6	7	7	21	1
0	U-SC	0	0	0	0	NaN	NaN	1065.873000	0.658000	6	7	7	21	1
0	U-SC	0	0	0	0	NaN	NaN	1066.440000	0.567000	6	7	7	21	1
0	U-SC	0	0	0	0	NaN	NaN	1066.880000	0.440000	6	7	7	21	1
0	U-SC	0	0	0	0	NaN	NaN	1067.572000	0.692000	6	7	7	21	1
0	U-SC	0	0	0	0	NaN	NaN	1068.025000	0.453000	6	7	7	21	1
0	U-SC	0	0	0	0	NaN	NaN	1068.452000	0.427000	6	7	7	21	1
0	U-SC	0	0	0	0	NaN	NaN	1068.881000	0.429000	6	7	7	21	1
0	S-SC	0	1	1	0	NaN	NaN	1069.279000	0.398000	6	7	7	21	1
0	U-SC	0	0	0	0	NaN	NaN	1069.645000	0.366000	6	7	7	21	1
0	U-SC	0	0	0	0	NaN	NaN	1070.056000	0.411000	6	7	7	21	1
0	U-SC	0	0	0	0	NaN	NaN	1070.461000	0.405000	6	7	7	21	1
0	U-SC	0	0	0	0	NaN	NaN	1070.812000	0.351000	6	7	7	21	1
0	U-SC	0	0	0	0	NaN	NaN	1071.167000	0.355000	6	7	7	21	1
0	U-SC	0	0	0	0	NaN	NaN	1071.500000	0.210000	6	7	7	21	1
0	U-SC	0	0	0	0	NaN	NaN	1071.856000	0.356000	6	7	7	21	1
0	U-SC	0	0	0	0	NaN	NaN	1072.277000	0.421000	6	7	7	21	1
0	S-SC	0	1	1	0	NaN	NaN	1072.466000	0.189000	6	7	7	21	1
0	U-SC	0	0	0	0	NaN	NaN	1072.804000	0.338000	6	7	7	21	1
0	U-SC	0	0	0	0	NaN	NaN	1073.200000	0.396000	6	7	7	21	1
0	U-SC	0	0	0	0	NaN	NaN	1073.491000	0.291000	6	7	7	21	1
0	U-SC	0	0	0	0	NaN	NaN	1073.800000	0.309000	6	7	7	21	1
0	U-SC	0	0	0	0	NaN	NaN	1074.166000	0.366000	6	7	7	21	1
0	U-SC	0	0	0	0	NaN	NaN	1074.656000	0.176000	6	7	7	21	1
0	U-SC	0	0	0	0	NaN	NaN	1075.009000	0.353000	6	7	7	21	1
0	U-SC	0	0	0	0	NaN	NaN	1075.736000	0.727000	6	7	7	21	1
0	U-SC	0	0	0	0	NaN	NaN	1076.356000	0.620000	6	7	7	21	1
0	U-SC	0	0	0	0	NaN	NaN	1076.889000	0.533000	6	7	7	21	1
0	U-SC	0	0	0	0	NaN	NaN	1077.386000	0.497000	6	7	7	21	1
0	U-SC	0	0	0	0	NaN	NaN	1077.819000	0.433000	6	7	7	21	1
0	U-SC	0	0	0	0	NaN	NaN	1078.342000	0.523000	6	7	7	21	1
0	U-SC	0	0	0	0	NaN	NaN	1078.777000	0.435000	6	7	7	21	1
0	U-SC	0	0	0	0	NaN	NaN	1079.194000	0.417000	6	7	7	21	1
0	U-SC	0	0	0	0	NaN	NaN	1079.576000	0.382000	6	7	7	21	1
0	U-SC	0	0	0	0	NaN	NaN	1079.982000	0.406000	6	7	7	21	1
0	U-SC	0	0	0	0	NaN	NaN	1080.309000	0.327000	6	7	7	21	1
0	U-SC	0	0	0	0	NaN	NaN	1080.574000	0.265000	6	7	7	21	1
0	U-SC	0	0	0	0	NaN	NaN	1081.100000	0.526000	6	7	7	21	1
0	U-SC	0	0	0	0	NaN	NaN	1081.518000	0.418000	6	7	7	21	1
0	U-SC	0	0	0	0	NaN	NaN	1081.895000	0.377000	6	7	7	21	1
0	U-SC	0	0	0	0	NaN	NaN	1083.987000	1.280000	6	7	7	21	1
0	U-SC	0	0	0	0	NaN	NaN	1084.461000	0.474000	6	7	7	21	1
0	U-SC	0	0	0	0	NaN	NaN	1085.169000	0.708000	6	7	7	21	1
0	U-SC	0	0	0	0	NaN	NaN	1085.908000	0.739000	6	7	7	21	1
0	U-SC	0	0	0	0	NaN	NaN	1086.398000	0.490000	6	7	7	21	1
0	U-SC	0	0	0	0	NaN	NaN	1086.972000	0.574000	6	7	7	21	1
0	U-SC	0	0	0	0	NaN	NaN	1087.472000	0.500000	6	7	7	21	1
0	U-SC	0	0	0	0	NaN	NaN	1087.938000	0.466000	6	7	7	21	1
0	U-SC	0	0	0	0	NaN	NaN	1088.370000	0.432000	6	7	7	21	1
0	U-SC	0	0	0	0	NaN	NaN	1088.860000	0.490000	6	7	7	21	1
0	U-SC	0	0	0	0	NaN	NaN	1089.348000	0.488000	6	7	7	21	1
0	U-SC	0	0	0	0	NaN	NaN	1089.715000	0.367000	6	7	7	21	1
0	U-SC	0	0	0	0	NaN	NaN	1090.047000	0.332000	6	7	7	21	1
0	U-SC	0	0	0	0	NaN	NaN	1090.415000	0.368000	6	7	7	21	1
0	U-SC	0	0	0	0	NaN	NaN	1090.752000	0.337000	6	7	7	21	1
0	U-SC	0	0	0	0	NaN	NaN	1091.147000	0.395000	6	7	7	21	1
0	U-SC	0	0	0	0	NaN	NaN	1091.513000	0.366000	6	7	7	21	1
0	U-SC	0	0	0	0	NaN	NaN	1093.005000	0.826000	6	7	7	21	1
0	S-SC	0	1	3	0	NaN	NaN	1093.468000	0.463000	6	7	7	21	1
0	U-SC	0	0	0	0	NaN	NaN	1093.886000	0.418000	6	7	7	21	1
0	U-SC	0	0	0	0	NaN	NaN	1094.424000	0.538000	6	7	7	21	1
0	U-SC	0	0	0	0	NaN	NaN	1095.093000	0.669000	6	7	7	21	1
0	U-SC	0	0	0	0	NaN	NaN	1095.634000	0.144000	6	7	7	21	1
0	U-SC	0	0	0	0	NaN	NaN	1096.246000	0.612000	6	7	7	21	1
0	U-SC	0	0	0	0	NaN	NaN	1096.660000	0.414000	6	7	7	21	1
0	U-SC	0	0	0	0	NaN	NaN	1097.199000	0.539000	6	7	7	21	1
0	U-SC	0	0	0	0	NaN	NaN	1097.632000	0.433000	6	7	7	21	1
0	U-SC	0	0	0	0	NaN	NaN	1098.022000	0.390000	6	7	7	21	1
0	U-SC	0	0	0	0	NaN	NaN	1098.410000	0.388000	6	7	7	21	1
0	U-SC	0	0	0	0	NaN	NaN	1098.799000	0.389000	6	7	7	21	1
0	U-SC	0	0	0	0	NaN	NaN	1099.308000	0.509000	6	7	7	21	1
0	U-SC	0	0	0	0	NaN	NaN	1099.634000	0.326000	6	7	7	21	1
0	U-SC	0	0	0	0	NaN	NaN	1099.965000	0.331000	6	7	7	21	1
0	U-SC	0	0	0	0	NaN	NaN	1100.343000	0.378000	6	7	7	21	1
0	U-SC	0	0	0	0	NaN	NaN	1100.598000	0.255000	6	7	7	21	1
0	U-SC	0	0	0	0	NaN	NaN	1100.998000	0.400000	6	7	7	21	1
0	U-SC	0	0	0	0	NaN	NaN	1101.345000	0.347000	6	7	7	21	1
0	U-SC	0	0	0	0	NaN	NaN	1101.686000	0.341000	6	7	7	21	1
0	U-SC	0	0	0	0	NaN	NaN	1102.031000	0.345000	6	7	7	21	1
0	U-SC	0	0	0	0	NaN	NaN	1102.330000	0.299000	6	7	7	21	1
0	U-SC	0	0	0	0	NaN	NaN	1102.675000	0.345000	6	7	7	21	1
0	U-SC	0	0	0	0	NaN	NaN	1103.087000	0.412000	6	7	7	21	1
0	U-SC	0	0	0	0	NaN	NaN	1103.351000	0.264000	6	7	7	21	1
0	S-SE	1	1	1	0	NaN	NaN	1103.676000	0.325000	6	7	7	21	1
0	U-SE	1	0	0	0	NaN	NaN	1103.753000	0.077000	6	7	7	21	1
0	U-SC	0	0	0	0	NaN	NaN	1104.233000	0.480000	6	7	7	21	1
0	U-SC	0	0	0	0	NaN	NaN	1104.563000	0.330000	6	7	7	21	1
0	U-SC	0	0	0	0	NaN	NaN	1105.044000	0.481000	6	7	7	21	1
0	U-SC	0	0	0	0	NaN	NaN	1105.296000	0.252000	6	7	7	21	1
0	U-SC	0	0	0	0	NaN	NaN	1105.788000	0.014000	6	7	7	21	1
0	U-SC	0	0	0	0	NaN	NaN	1106.351000	0.563000	6	7	7	21	1
0	U-SC	0	0	0	0	NaN	NaN	1108.654000	1.691000	6	7	7	21	1
0	U-SC	0	0	0	0	NaN	NaN	1109.296000	0.642000	6	7	7	21	1
0	U-SC	0	0	0	0	NaN	NaN	1110.018000	0.722000	6	7	7	21	1
0	U-SC	0	0	0	0	NaN	NaN	1110.552000	0.534000	6	7	7	21	1
0	U-SC	0	0	0	0	NaN	NaN	1111.104000	0.552000	6	7	7	21	1
0	U-SC	0	0	0	0	NaN	NaN	1111.739000	0.635000	6	7	7	21	1
0	U-SC	0	0	0	0	NaN	NaN	1112.283000	0.544000	6	7	7	21	1
0	U-SC	0	0	0	0	NaN	NaN	1112.683000	0.400000	6	7	7	21	1
0	U-SC	0	0	0	0	NaN	NaN	1113.192000	0.509000	6	7	7	21	1
0	U-SC	0	0	0	0	NaN	NaN	1113.586000	0.394000	6	7	7	21	1
0	U-SC	0	0	0	0	NaN	NaN	1114.059000	0.473000	6	7	7	21	1
0	U-SC	0	0	0	0	NaN	NaN	1114.431000	0.372000	6	7	7	21	1
0	U-SC	0	0	0	0	NaN	NaN	1114.803000	0.372000	6	7	7	21	1
0	U-SC	0	0	0	0	NaN	NaN	1115.201000	0.398000	6	7	7	21	1
0	U-SC	0	0	0	0	NaN	NaN	1115.531000	0.330000	6	7	7	21	1
0	U-SC	0	0	0	0	NaN	NaN	1115.924000	0.393000	6	7	7	21	1
0	U-SC	0	0	0	0	NaN	NaN	1116.263000	0.339000	6	7	7	21	1
0	U-SE	1	0	0	1	3.568000	10.000000	1116.558000	0.295000	6	7	7	21	1
0	U-SC	0	0	0	0	NaN	NaN	1124.170000	1.531000	6	7	7	21	1
0	U-SC	0	0	0	0	NaN	NaN	1124.829000	0.659000	6	7	7	21	1
0	U-SC	0	0	0	0	NaN	NaN	1125.481000	0.652000	6	7	7	21	1
0	U-SC	0	0	0	0	NaN	NaN	1126.113000	0.632000	6	7	7	21	1
0	U-SC	0	0	0	0	NaN	NaN	1126.724000	0.611000	6	7	7	21	1
0	U-SC	0	0	0	0	NaN	NaN	1127.231000	0.507000	6	7	7	21	1
0	S-SC	0	1	2	0	NaN	NaN	1127.780000	0.549000	6	7	7	21	1
0	U-SC	0	0	0	0	NaN	NaN	1128.250000	0.470000	6	7	7	21	1
0	U-SC	0	0	0	0	NaN	NaN	1128.733000	0.483000	6	7	7	21	1
0	U-SE	1	0	0	0	NaN	NaN	1129.096000	0.363000	6	7	7	21	1
0	U-SE	1	0	0	0	NaN	NaN	1129.557000	0.461000	6	7	7	21	1
0	U-SC	0	0	0	0	NaN	NaN	1130.439000	0.882000	6	7	7	21	1
0	U-SC	0	0	0	0	NaN	NaN	1131.018000	0.579000	6	7	7	21	1
0	U-SC	0	0	0	0	NaN	NaN	1131.682000	0.110000	6	7	7	21	1
0	U-SC	0	0	0	0	NaN	NaN	1132.341000	0.659000	6	7	7	21	1
0	U-SC	0	0	0	0	NaN	NaN	1132.961000	0.620000	6	7	7	21	1
0	U-SC	0	0	0	0	NaN	NaN	1133.461000	0.500000	6	7	7	21	1
0	U-SC	0	0	0	0	NaN	NaN	1133.983000	0.522000	6	7	7	21	1
0	U-SC	0	0	0	0	NaN	NaN	1134.429000	0.446000	6	7	7	21	1
0	U-SC	0	0	0	0	NaN	NaN	1134.908000	0.479000	6	7	7	21	1
0	U-SC	0	0	0	0	NaN	NaN	1135.339000	0.431000	6	7	7	21	1
0	U-SC	0	0	0	0	NaN	NaN	1135.733000	0.394000	6	7	7	21	1
0	U-SC	0	0	0	0	NaN	NaN	1136.137000	0.404000	6	7	7	21	1
0	U-SC	0	0	0	0	NaN	NaN	1136.472000	0.335000	6	7	7	21	1
0	U-SC	0	0	0	0	NaN	NaN	1136.822000	0.350000	6	7	7	21	1
0	U-SC	0	0	0	0	NaN	NaN	1137.290000	0.468000	6	7	7	21	1
0	U-SC	0	0	0	0	NaN	NaN	1137.648000	0.358000	6	7	7	21	1
0	U-SC	0	0	0	0	NaN	NaN	1138.052000	0.404000	6	7	7	21	1
0	U-SC	0	0	0	0	NaN	NaN	1138.326000	0.274000	6	7	7	21	1
0	U-SC	0	0	0	0	NaN	NaN	1141.440000	1.093000	6	7	7	21	1
0	U-SC	0	0	0	0	NaN	NaN	1142.292000	0.852000	6	7	7	21	1
0	U-SC	0	0	0	0	NaN	NaN	1142.948000	0.656000	6	7	7	21	1
0	U-SC	0	0	0	0	NaN	NaN	1143.578000	0.630000	6	7	7	21	1
0	U-SC	0	0	0	0	NaN	NaN	1144.082000	0.504000	6	7	7	21	1
0	U-SC	0	0	0	0	NaN	NaN	1144.624000	0.542000	6	7	7	21	1
0	U-SC	0	0	0	0	NaN	NaN	1145.156000	0.532000	6	7	7	21	1
0	U-SC	0	0	0	0	NaN	NaN	1145.646000	0.490000	6	7	7	21	1
0	U-SC	0	0	0	0	NaN	NaN	1146.089000	0.443000	6	7	7	21	1
0	U-SC	0	0	0	0	NaN	NaN	1146.458000	0.369000	6	7	7	21	1
0	U-SC	0	0	0	0	NaN	NaN	1146.923000	0.465000	6	7	7	21	1
0	U-SC	0	0	0	0	NaN	NaN	1147.346000	0.423000	6	7	7	21	1
0	U-SE	1	0	0	0	NaN	NaN	1147.691000	0.345000	6	7	7	21	1
0	U-SC	0	0	0	0	NaN	NaN	1148.114000	0.423000	6	7	7	21	1
0	U-SC	0	0	0	0	NaN	NaN	1148.489000	0.375000	6	7	7	21	1
0	U-SC	0	0	0	0	NaN	NaN	1148.822000	0.333000	6	7	7	21	1
0	U-SE	1	0	0	0	NaN	NaN	1149.220000	0.398000	6	7	7	21	1
0	U-SC	0	0	0	0	NaN	NaN	1149.870000	0.650000	6	7	7	21	1
0	U-SC	0	0	0	0	NaN	NaN	1150.443000	0.573000	6	7	7	21	1
0	U-SC	0	0	0	0	NaN	NaN	1151.024000	0.581000	6	7	7	21	1
0	U-SC	0	0	0	0	NaN	NaN	1151.577000	0.335000	6	7	7	21	1
0	U-SC	0	0	0	0	NaN	NaN	1152.073000	0.496000	6	7	7	21	1
0	S-SC	0	1	1	0	NaN	NaN	1152.566000	0.493000	6	7	7	21	1
0	U-SC	0	0	0	0	NaN	NaN	1153.017000	0.451000	6	7	7	21	1
0	U-SC	0	0	0	0	NaN	NaN	1153.329000	0.312000	6	7	7	21	1
0	U-SC	0	0	0	0	NaN	NaN	1153.853000	0.524000	6	7	7	21	1
0	U-SC	0	0	0	0	NaN	NaN	1154.363000	0.510000	6	7	7	21	1
0	U-SC	0	0	0	0	NaN	NaN	1154.844000	0.266000	6	7	7	21	1
0	U-SC	0	0	0	0	NaN	NaN	1155.661000	0.817000	6	7	7	21	1
0	U-SC	0	0	0	0	NaN	NaN	1156.268000	0.607000	6	7	7	21	1
0	U-SC	0	0	0	0	NaN	NaN	1156.878000	0.610000	6	7	7	21	1
0	U-SC	0	0	0	0	NaN	NaN	1157.487000	0.609000	6	7	7	21	1
0	U-SC	0	0	0	0	NaN	NaN	1158.051000	0.564000	6	7	7	21	1
0	U-SC	0	0	0	0	NaN	NaN	1158.506000	0.455000	6	7	7	21	1
0	U-SC	0	0	0	0	NaN	NaN	1158.997000	0.491000	6	7	7	21	1
0	U-SC	0	0	0	0	NaN	NaN	1159.418000	0.421000	6	7	7	21	1
0	U-SC	0	0	0	0	NaN	NaN	1159.807000	0.389000	6	7	7	21	1
0	U-SC	0	0	0	0	NaN	NaN	1160.350000	0.543000	6	7	7	21	1
0	U-SC	0	0	0	0	NaN	NaN	1160.704000	0.354000	6	7	7	21	1
0	U-SC	0	0	0	0	NaN	NaN	1161.004000	0.300000	6	7	7	21	1
0	U-SC	0	0	0	0	NaN	NaN	1161.440000	0.436000	6	7	7	21	1
0	U-SC	0	0	0	0	NaN	NaN	1161.771000	0.331000	6	7	7	21	1
0	U-SC	0	0	0	0	NaN	NaN	1162.188000	0.417000	6	7	7	21	1
0	U-SC	0	0	0	0	NaN	NaN	1162.529000	0.341000	6	7	7	21	1
0	U-SC	0	0	0	0	NaN	NaN	1164.293000	1.045000	6	7	7	21	1
0	U-SC	0	0	0	0	NaN	NaN	1164.906000	0.613000	6	7	7	21	1
0	U-SC	0	0	0	0	NaN	NaN	1165.558000	0.652000	6	7	7	21	1
0	U-SC	0	0	0	0	NaN	NaN	1166.317000	0.759000	6	7	7	21	1
0	U-SC	0	0	0	0	NaN	NaN	1166.938000	0.621000	6	7	7	21	1
0	U-SC	0	0	0	0	NaN	NaN	1167.590000	0.652000	6	7	7	21	1
0	S-SC	0	1	1	1	0.896000	10.000000	1168.071000	0.481000	6	7	7	21	1
0	U-SC	0	0	0	0	NaN	NaN	1172.770000	1.397000	6	7	7	21	1
0	U-SC	0	0	0	0	NaN	NaN	1173.320000	0.550000	6	7	7	21	1
0	U-SC	0	0	0	0	NaN	NaN	1174.123000	0.803000	6	7	7	21	1
0	U-SC	0	0	0	0	NaN	NaN	1174.819000	0.696000	6	7	7	21	1
0	U-SC	0	0	0	0	NaN	NaN	1175.488000	0.669000	6	7	7	21	1
0	U-SC	0	0	0	0	NaN	NaN	1175.956000	0.468000	6	7	7	21	1
0	U-SC	0	0	0	0	NaN	NaN	1176.579000	0.623000	6	7	7	21	1
0	U-SC	0	0	0	0	NaN	NaN	1177.144000	0.565000	6	7	7	21	1
0	U-SC	0	0	0	0	NaN	NaN	1177.585000	0.441000	6	7	7	21	1
0	U-SC	0	0	0	0	NaN	NaN	1177.985000	0.400000	6	7	7	21	1
0	U-SC	0	0	0	0	NaN	NaN	1178.478000	0.493000	6	7	7	21	1
0	U-SC	0	0	0	0	NaN	NaN	1178.851000	0.373000	6	7	7	21	1
0	U-SC	0	0	0	0	NaN	NaN	1179.273000	0.422000	6	7	7	21	1
0	U-SC	0	0	0	0	NaN	NaN	1179.656000	0.383000	6	7	7	21	1
0	U-SC	0	0	0	0	NaN	NaN	1180.008000	0.352000	6	7	7	21	1
0	U-SC	0	0	0	0	NaN	NaN	1180.384000	0.376000	6	7	7	21	1
0	U-SC	0	0	0	0	NaN	NaN	1180.806000	0.422000	6	7	7	21	1
0	U-SC	0	0	0	0	NaN	NaN	1181.125000	0.319000	6	7	7	21	1
0	U-SC	0	0	0	0	NaN	NaN	1181.522000	0.397000	6	7	7	21	1
0	U-SC	0	0	0	0	NaN	NaN	1181.806000	0.284000	6	7	7	21	1
0	S-SE	1	1	2	0	NaN	NaN	1182.038000	0.232000	6	7	7	21	1
0	U-SC	0	0	0	0	NaN	NaN	1182.629000	0.591000	6	7	7	21	1
0	U-SC	0	0	0	0	NaN	NaN	1183.065000	0.436000	6	7	7	21	1
0	U-SC	0	0	0	0	NaN	NaN	1183.692000	0.627000	6	7	7	21	1
0	S-SC	0	1	1	0	NaN	NaN	1184.314000	0.264000	6	7	7	21	1
0	U-SC	0	0	0	0	NaN	NaN	1184.972000	0.658000	6	7	7	21	1
0	U-SC	0	0	0	0	NaN	NaN	1185.604000	0.632000	6	7	7	21	1
0	U-SC	0	0	0	0	NaN	NaN	1186.248000	0.644000	6	7	7	21	1
0	U-SC	0	0	0	0	NaN	NaN	1186.704000	0.371000	6	7	7	21	1
0	U-SC	0	0	0	0	NaN	NaN	1187.181000	0.477000	6	7	7	21	1
0	U-SC	0	0	0	0	NaN	NaN	1187.681000	0.500000	6	7	7	21	1
0	S-SC	0	1	1	0	NaN	NaN	1188.161000	0.480000	6	7	7	21	1
0	U-SC	0	0	0	0	NaN	NaN	1188.614000	0.453000	6	7	7	21	1
0	U-SC	0	0	0	0	NaN	NaN	1189.014000	0.400000	6	7	7	21	1
0	U-SC	0	0	0	0	NaN	NaN	1189.413000	0.399000	6	7	7	21	1
0	U-SC	0	0	0	0	NaN	NaN	1189.772000	0.359000	6	7	7	21	1
0	U-SC	0	0	0	0	NaN	NaN	1190.192000	0.012000	6	7	7	21	1
0	U-SC	0	0	0	0	NaN	NaN	1190.471000	0.279000	6	7	7	21	1
0	U-SC	0	0	0	0	NaN	NaN	1192.468000	1.076000	6	7	7	21	1
0	U-SC	0	0	0	0	NaN	NaN	1193.090000	0.622000	6	7	7	21	1
0	U-SC	0	0	0	0	NaN	NaN	1193.849000	0.759000	6	7	7	21	1
0	U-SC	0	0	0	0	NaN	NaN	1194.477000	0.628000	6	7	7	21	1
0	U-SC	0	0	0	0	NaN	NaN	1195.051000	0.574000	6	7	7	21	1
0	U-SC	0	0	0	0	NaN	NaN	1195.577000	0.526000	6	7	7	21	1
0	U-SC	0	0	0	0	NaN	NaN	1196.011000	0.434000	6	7	7	21	1
0	U-SC	0	0	0	0	NaN	NaN	1196.499000	0.488000	6	7	7	21	1
0	U-SC	0	0	0	0	NaN	NaN	1197.032000	0.533000	6	7	7	21	1
0	U-SC	0	0	0	0	NaN	NaN	1197.375000	0.343000	6	7	7	21	1
0	U-SC	0	0	0	0	NaN	NaN	1197.787000	0.412000	6	7	7	21	1
0	U-SC	0	0	0	0	NaN	NaN	1198.317000	0.530000	6	7	7	21	1
0	U-SE	1	0	0	0	NaN	NaN	1198.742000	0.425000	6	7	7	21	1
0	U-SC	0	0	0	0	NaN	NaN	1199.579000	0.837000	6	7	7	21	1
0	U-SC	0	0	0	0	NaN	NaN	1200.309000	0.730000	6	7	7	21	1
0	U-SC	0	0	0	0	NaN	NaN	1200.923000	0.167000	6	7	7	21	1
0	U-SC	0	0	0	0	NaN	NaN	1203.231000	1.648000	6	7	7	21	1
0	U-SC	0	0	0	0	NaN	NaN	1203.854000	0.623000	6	7	7	21	1
0	U-SC	0	0	0	0	NaN	NaN	1204.455000	0.601000	6	7	7	21	1
0	U-SC	0	0	0	0	NaN	NaN	1205.041000	0.586000	6	7	7	21	1
0	U-SC	0	0	0	0	NaN	NaN	1205.804000	0.763000	6	7	7	21	1
0	U-SC	0	0	0	0	NaN	NaN	1206.361000	0.557000	6	7	7	21	1
0	U-SC	0	0	0	0	NaN	NaN	1206.901000	0.540000	6	7	7	21	1
0	U-SC	0	0	0	0	NaN	NaN	1207.416000	0.515000	6	7	7	21	1
0	U-SC	0	0	0	0	NaN	NaN	1207.930000	0.514000	6	7	7	21	1
0	S-SE	1	1	1	0	NaN	NaN	1208.350000	0.420000	6	7	7	21	1
0	U-SC	0	0	0	0	NaN	NaN	1209.245000	0.895000	6	7	7	21	1
0	U-SC	0	0	0	0	NaN	NaN	1209.526000	0.281000	6	7	7	21	1
0	U-SC	0	0	0	0	NaN	NaN	1210.115000	0.589000	6	7	7	21	1
0	U-SC	0	0	0	0	NaN	NaN	1210.675000	0.305000	6	7	7	21	1
0	U-SC	0	0	0	0	NaN	NaN	1211.139000	0.464000	6	7	7	21	1
0	U-SC	0	0	0	0	NaN	NaN	1211.763000	0.624000	6	7	7	21	1
0	U-SC	0	0	0	0	NaN	NaN	1212.213000	0.450000	6	7	7	21	1
0	U-SC	0	0	0	0	NaN	NaN	1212.771000	0.558000	6	7	7	21	1
0	U-SC	0	0	0	0	NaN	NaN	1213.258000	0.487000	6	7	7	21	1
0	U-SC	0	0	0	0	NaN	NaN	1213.647000	0.389000	6	7	7	21	1
0	S-SE	1	1	1	0	NaN	NaN	1213.995000	0.348000	6	7	7	21	1
0	U-SC	0	0	0	0	NaN	NaN	1215.381000	1.386000	6	7	7	21	1
0	U-SC	0	0	0	0	NaN	NaN	1215.735000	0.354000	6	7	7	21	1
0	U-SC	0	0	0	0	NaN	NaN	1216.179000	0.165000	6	7	7	21	1
0	U-SC	0	0	0	0	NaN	NaN	1216.679000	0.500000	6	7	7	21	1
0	U-SC	0	0	0	0	NaN	NaN	1217.937000	1.258000	6	7	7	21	1
0	U-SC	0	0	0	0	NaN	NaN	1218.668000	0.731000	6	7	7	21	1
0	U-SC	0	0	0	0	NaN	NaN	1219.267000	0.599000	6	7	7	21	1
0	U-SC	0	0	0	0	NaN	NaN	1219.852000	0.585000	6	7	7	21	1
0	U-SC	0	0	0	0	NaN	NaN	1220.448000	0.596000	6	7	7	21	1
0	U-SC	0	0	0	0	NaN	NaN	1220.977000	0.529000	6	7	7	21	1
0	U-SC	0	0	0	0	NaN	NaN	1221.447000	0.470000	6	7	7	21	1
0	U-SC	0	0	0	0	NaN	NaN	1221.932000	0.485000	6	7	7	21	1
0	U-SC	0	0	0	0	NaN	NaN	1222.744000	0.812000	6	7	7	21	1
0	U-SC	0	0	0	0	NaN	NaN	1223.343000	0.599000	6	7	7	21	1
0	U-SC	0	0	0	0	NaN	NaN	1224.066000	0.723000	6	7	7	21	1
0	U-SC	0	0	0	0	NaN	NaN	1224.767000	0.701000	6	7	7	21	1
0	U-SC	0	0	0	0	NaN	NaN	1225.310000	0.543000	6	7	7	21	1
0	U-SC	0	0	0	0	NaN	NaN	1226.087000	0.777000	6	7	7	21	1
0	U-SC	0	0	0	0	NaN	NaN	1226.766000	0.679000	6	7	7	21	1
0	U-SC	0	0	0	0	NaN	NaN	1227.321000	0.555000	6	7	7	21	1
0	U-SC	0	0	0	0	NaN	NaN	1227.964000	0.643000	6	7	7	21	1
0	U-SC	0	0	0	0	NaN	NaN	1228.507000	0.543000	6	7	7	21	1
0	U-SC	0	0	0	0	NaN	NaN	1228.940000	0.433000	6	7	7	21	1
0	U-SC	0	0	0	0	NaN	NaN	1229.417000	0.477000	6	7	7	21	1
0	U-SC	0	0	0	0	NaN	NaN	1229.909000	0.492000	6	7	7	21	1
0	U-SC	0	0	0	0	NaN	NaN	1230.318000	0.409000	6	7	7	21	1
0	U-SC	0	0	0	0	NaN	NaN	1230.817000	0.499000	6	7	7	21	1
0	U-SC	0	0	0	0	NaN	NaN	1231.209000	0.392000	6	7	7	21	1
0	S-SC	0	1	2	0	NaN	NaN	1231.539000	0.330000	6	7	7	21	1
0	U-SC	0	0	0	0	NaN	NaN	1231.916000	0.377000	6	7	7	21	1
0	U-SE	1	0	0	0	NaN	NaN	1232.207000	0.291000	6	7	7	21	1
0	U-SC	0	0	0	0	NaN	NaN	1233.886000	0.798000	6	7	7	21	1
0	U-SC	0	0	0	0	NaN	NaN	1234.371000	0.485000	6	7	7	21	1
0	U-SC	0	0	0	0	NaN	NaN	1234.940000	0.569000	6	7	7	21	1
0	U-SC	0	0	0	0	NaN	NaN	1235.570000	0.630000	6	7	7	21	1
0	U-SC	0	0	0	0	NaN	NaN	1236.206000	0.636000	6	7	7	21	1
0	U-SC	0	0	0	0	NaN	NaN	1236.759000	0.553000	6	7	7	21	1
0	U-SC	0	0	0	0	NaN	NaN	1237.362000	0.603000	6	7	7	21	1
0	U-SC	0	0	0	0	NaN	NaN	1237.770000	0.408000	6	7	7	21	1
0	U-SC	0	0	0	0	NaN	NaN	1238.206000	0.436000	6	7	7	21	1
0	U-SC	0	0	0	0	NaN	NaN	1238.636000	0.430000	6	7	7	21	1
0	U-SE	1	0	0	0	NaN	NaN	1239.161000	0.525000	6	7	7	21	1
0	U-SC	0	0	0	0	NaN	NaN	1239.762000	0.601000	6	7	7	21	1
0	U-SC	0	0	0	0	NaN	NaN	1240.026000	0.264000	6	7	7	21	1
0	U-SC	0	0	0	0	NaN	NaN	1240.596000	0.570000	6	7	7	21	1
0	U-SC	0	0	0	0	NaN	NaN	1241.484000	0.305000	6	7	7	21	1
0	U-SC	0	0	0	0	NaN	NaN	1242.034000	0.550000	6	7	7	21	1
0	U-SC	0	0	0	0	NaN	NaN	1242.722000	0.688000	6	7	7	21	1
0	U-SC	0	0	0	0	NaN	NaN	1243.339000	0.617000	6	7	7	21	1
0	U-SC	0	0	0	0	NaN	NaN	1243.952000	0.613000	6	7	7	21	1
0	U-SC	0	0	0	0	NaN	NaN	1244.467000	0.515000	6	7	7	21	1
0	U-SC	0	0	0	0	NaN	NaN	1244.904000	0.437000	6	7	7	21	1
0	S-SC	0	1	2	0	NaN	NaN	1245.391000	0.487000	6	7	7	21	1
0	U-SC	0	0	0	0	NaN	NaN	1245.757000	0.366000	6	7	7	21	1
0	U-SC	0	0	0	0	NaN	NaN	1246.187000	0.430000	6	7	7	21	1
0	U-SC	0	0	0	0	NaN	NaN	1246.749000	0.562000	6	7	7	21	1
0	U-SE	1	0	0	0	NaN	NaN	1247.198000	0.449000	6	7	7	21	1
0	U-SC	0	0	0	0	NaN	NaN	1247.737000	0.539000	6	7	7	21	1
0	U-SC	0	0	0	0	NaN	NaN	1248.589000	0.852000	6	7	7	21	1
0	U-SC	0	0	0	0	NaN	NaN	1249.266000	0.047000	6	7	7	21	1
0	U-SC	0	0	0	0	NaN	NaN	1249.820000	0.554000	6	7	7	21	1
0	U-SC	0	0	0	0	NaN	NaN	1250.465000	0.645000	6	7	7	21	1
0	S-SC	0	1	3	0	NaN	NaN	1251.113000	0.648000	6	7	7	21	1
0	U-SC	0	0	0	0	NaN	NaN	1251.599000	0.486000	6	7	7	21	1
0	U-SC	0	0	0	0	NaN	NaN	1252.030000	0.431000	6	7	7	21	1
0	U-SE	1	0	0	0	NaN	NaN	1252.520000	0.490000	6	7	7	21	1
0	U-SC	0	0	0	0	NaN	NaN	1254.772000	1.265000	6	7	7	21	1
0	S-SC	0	1	1	0	NaN	NaN	1255.442000	0.670000	6	7	7	21	1
0	U-SC	0	0	0	0	NaN	NaN	1256.053000	0.611000	6	7	7	21	1
0	U-SC	0	0	0	0	NaN	NaN	1256.627000	0.574000	6	7	7	21	1
0	U-SC	0	0	0	0	NaN	NaN	1257.369000	0.742000	6	7	7	21	1
0	U-SC	0	0	0	0	NaN	NaN	1257.990000	0.526000	6	7	7	21	1
0	U-SC	0	0	0	0	NaN	NaN	1258.494000	0.504000	6	7	7	21	1
0	U-SC	0	0	0	0	NaN	NaN	1258.948000	0.454000	6	7	7	21	1
0	U-SC	0	0	0	0	NaN	NaN	1259.371000	0.423000	6	7	7	21	1
0	U-SC	0	0	0	0	NaN	NaN	1259.919000	0.548000	6	7	7	21	1
0	U-SC	0	0	0	0	NaN	NaN	1260.281000	0.362000	6	7	7	21	1
0	U-SC	0	0	0	0	NaN	NaN	1260.705000	0.424000	6	7	7	21	1
0	U-SC	0	0	0	0	NaN	NaN	1261.529000	0.824000	6	7	7	21	1
0	U-SC	0	0	0	0	NaN	NaN	1262.083000	0.554000	6	7	7	21	1
0	U-SC	0	0	0	0	NaN	NaN	1262.905000	0.822000	6	7	7	21	1
0	U-SC	0	0	0	0	NaN	NaN	1263.504000	0.599000	6	7	7	21	1
0	U-SC	0	0	0	0	NaN	NaN	1264.183000	0.679000	6	7	7	21	1
0	U-SC	0	0	0	0	NaN	NaN	1264.925000	0.742000	6	7	7	21	1
0	U-SC	0	0	0	0	NaN	NaN	1265.424000	0.499000	6	7	7	21	1
0	U-SC	0	0	0	0	NaN	NaN	1266.024000	0.600000	6	7	7	21	1
0	U-SC	0	0	0	0	NaN	NaN	1266.523000	0.499000	6	7	7	21	1
0	U-SC	0	0	0	0	NaN	NaN	1266.890000	0.367000	6	7	7	21	1
0	U-SC	0	0	0	0	NaN	NaN	1267.356000	0.466000	6	7	7	21	1
0	U-SE	1	0	0	0	NaN	NaN	1267.810000	0.454000	6	7	7	21	1
0	U-SC	0	0	0	0	NaN	NaN	1269.479000	1.669000	6	7	7	21	1
0	U-SC	0	0	0	0	NaN	NaN	1270.078000	0.256000	6	7	7	21	1
0	U-SC	0	0	0	0	NaN	NaN	1270.701000	0.623000	6	7	7	21	1
0	U-SC	0	0	0	0	NaN	NaN	1271.267000	0.566000	6	7	7	21	1
0	U-SC	0	0	0	0	NaN	NaN	1271.934000	0.667000	6	7	7	21	1
0	U-SC	0	0	0	0	NaN	NaN	1272.411000	0.477000	6	7	7	21	1
0	U-SC	0	0	0	0	NaN	NaN	1272.932000	0.521000	6	7	7	21	1
0	U-SC	0	0	0	0	NaN	NaN	1273.426000	0.494000	6	7	7	21	1
0	U-SC	0	0	0	0	NaN	NaN	1273.820000	0.394000	6	7	7	21	1
0	U-SC	0	0	0	0	NaN	NaN	1275.856000	1.104000	6	7	7	21	1
0	U-SC	0	0	0	0	NaN	NaN	1276.398000	0.542000	6	7	7	21	1
0	U-SC	0	0	0	0	NaN	NaN	1277.812000	1.414000	6	7	7	21	1
0	U-SC	0	0	0	0	NaN	NaN	1278.395000	0.583000	6	7	7	21	1
0	U-SC	0	0	0	0	NaN	NaN	1279.198000	0.803000	6	7	7	21	1
0	U-SC	0	0	0	0	NaN	NaN	1279.950000	0.752000	6	7	7	21	1
0	S-SC	0	1	1	0	NaN	NaN	1280.528000	0.578000	6	7	7	21	1
0	U-SC	0	0	0	0	NaN	NaN	1281.120000	0.592000	6	7	7	21	1
0	U-SC	0	0	0	0	NaN	NaN	1281.668000	0.548000	6	7	7	21	1
0	U-SC	0	0	0	0	NaN	NaN	1282.329000	0.661000	6	7	7	21	1
0	U-SC	0	0	0	0	NaN	NaN	1282.993000	0.444000	6	7	7	21	1
0	U-SC	0	0	0	0	NaN	NaN	1283.541000	0.548000	6	7	7	21	1
0	U-SC	0	0	0	0	NaN	NaN	1284.104000	0.563000	6	7	7	21	1
0	U-SC	0	0	0	0	NaN	NaN	1284.768000	0.664000	6	7	7	21	1
0	U-SC	0	0	0	0	NaN	NaN	1285.360000	0.592000	6	7	7	21	1
0	U-SC	0	0	0	0	NaN	NaN	1286.015000	0.655000	6	7	7	21	1
0	U-SC	0	0	0	0	NaN	NaN	1286.486000	0.471000	6	7	7	21	1
0	U-SC	0	0	0	0	NaN	NaN	1287.047000	0.561000	6	7	7	21	1
0	U-SC	0	0	0	0	NaN	NaN	1287.547000	0.500000	6	7	7	21	1
0	U-SC	0	0	0	0	NaN	NaN	1287.925000	0.378000	6	7	7	21	1
0	S-SE	1	1	1	0	NaN	NaN	1288.324000	0.399000	6	7	7	21	1
0	U-SE	1	0	0	0	NaN	NaN	1288.913000	0.589000	6	7	7	21	1
0	U-SC	0	0	0	0	NaN	NaN	1289.892000	0.979000	6	7	7	21	1
0	U-SC	0	0	0	0	NaN	NaN	1291.883000	1.382000	6	7	7	21	1
0	U-SC	0	0	0	0	NaN	NaN	1292.554000	0.671000	6	7	7	21	1
0	U-SC	0	0	0	0	NaN	NaN	1293.192000	0.638000	6	7	7	21	1
0	U-SC	0	0	0	0	NaN	NaN	1293.678000	0.486000	6	7	7	21	1
0	U-SC	0	0	0	0	NaN	NaN	1294.392000	0.714000	6	7	7	21	1
0	U-SC	0	0	0	0	NaN	NaN	1294.989000	0.597000	6	7	7	21	1
0	U-SC	0	0	0	0	NaN	NaN	1295.647000	0.658000	6	7	7	21	1
0	U-SC	0	0	0	0	NaN	NaN	1296.321000	0.674000	6	7	7	21	1
0	U-SC	0	0	0	0	NaN	NaN	1296.877000	0.556000	6	7	7	21	1
0	U-SC	0	0	0	0	NaN	NaN	1297.702000	0.825000	6	7	7	21	1
0	U-SC	0	0	0	0	NaN	NaN	1298.287000	0.585000	6	7	7	21	1
0	U-SC	0	0	0	0	NaN	NaN	1298.878000	0.591000	6	7	7	21	1
0	U-SC	0	0	0	0	NaN	NaN	1299.421000	0.543000	6	7	7	21	1
0	S-SC	0	1	3	1	0.967000	10.000000	1299.952000	0.531000	6	7	7	21	1
0	U-SC	0	0	0	0	NaN	NaN	1304.966000	1.886000	6	7	7	21	1
0	U-SC	0	0	0	0	NaN	NaN	1305.649000	0.683000	6	7	7	21	1
0	U-SC	0	0	0	0	NaN	NaN	1306.284000	0.635000	6	7	7	21	1
0	U-SC	0	0	0	0	NaN	NaN	1306.971000	0.687000	6	7	7	21	1
0	U-SC	0	0	0	0	NaN	NaN	1307.483000	0.512000	6	7	7	21	1
0	U-SC	0	0	0	0	NaN	NaN	1308.030000	0.547000	6	7	7	21	1
0	U-SC	0	0	0	0	NaN	NaN	1308.559000	0.529000	6	7	7	21	1
0	U-SC	0	0	0	0	NaN	NaN	1309.064000	0.505000	6	7	7	21	1
0	U-SC	0	0	0	0	NaN	NaN	1309.436000	0.372000	6	7	7	21	1
0	U-SC	0	0	0	0	NaN	NaN	1309.858000	0.422000	6	7	7	21	1
0	U-SE	1	0	0	0	NaN	NaN	1310.392000	0.534000	6	7	7	21	1
0	U-SC	0	0	0	0	NaN	NaN	1310.782000	0.390000	6	7	7	21	1
0	U-SC	0	0	0	0	NaN	NaN	1311.214000	0.432000	6	7	7	21	1
0	U-SC	0	0	0	0	NaN	NaN	1311.805000	0.591000	6	7	7	21	1
0	U-SC	0	0	0	0	NaN	NaN	1312.393000	0.588000	6	7	7	21	1
0	U-SC	0	0	0	0	NaN	NaN	1313.047000	0.643000	6	7	7	21	1
0	S-SE	1	1	1	0	NaN	NaN	1313.614000	0.567000	6	7	7	21	1
0	U-SC	0	0	0	0	NaN	NaN	1314.225000	0.611000	6	7	7	21	1
0	U-SC	0	0	0	0	NaN	NaN	1314.679000	0.454000	6	7	7	21	1
0	U-SC	0	0	0	0	NaN	NaN	1315.286000	0.607000	6	7	7	21	1
0	U-SC	0	0	0	0	NaN	NaN	1315.749000	0.115000	6	7	7	21	1
0	U-SC	0	0	0	0	NaN	NaN	1316.122000	0.373000	6	7	7	21	1
0	S-SC	0	1	1	0	NaN	NaN	1316.600000	0.478000	6	7	7	21	1
0	U-SE	1	0	0	1	7.578000	10.000000	1316.922000	0.322000	6	7	7	21	1
0	U-SC	0	0	0	0	NaN	NaN	1328.717000	1.483000	6	7	7	21	1
0	U-SC	0	0	0	0	NaN	NaN	1329.312000	0.595000	6	7	7	21	1
0	U-SC	0	0	0	0	NaN	NaN	1329.999000	0.687000	6	7	7	21	1
0	S-SC	0	1	3	0	NaN	NaN	1330.743000	0.744000	6	7	7	21	1
0	U-SC	0	0	0	0	NaN	NaN	1331.285000	0.542000	6	7	7	21	1
0	U-SC	0	0	0	0	NaN	NaN	1332.041000	0.756000	6	7	7	21	1
0	U-SC	0	0	0	0	NaN	NaN	1332.628000	0.587000	6	7	7	21	1
0	U-SC	0	0	0	0	NaN	NaN	1333.439000	0.677000	6	7	7	21	1
0	U-SC	0	0	0	0	NaN	NaN	1333.995000	0.556000	6	7	7	21	1
0	U-SC	0	0	0	0	NaN	NaN	1334.607000	0.612000	6	7	7	21	1
0	U-SC	0	0	0	0	NaN	NaN	1335.191000	0.584000	6	7	7	21	1
0	U-SC	0	0	0	0	NaN	NaN	1335.684000	0.493000	6	7	7	21	1
0	U-SC	0	0	0	0	NaN	NaN	1337.990000	1.495000	6	7	7	21	1
0	U-SC	0	0	0	0	NaN	NaN	1338.480000	0.490000	6	7	7	21	1
0	U-SC	0	0	0	0	NaN	NaN	1339.249000	0.769000	6	7	7	21	1
0	U-SC	0	0	0	0	NaN	NaN	1339.834000	0.585000	6	7	7	21	1
0	U-SC	0	0	0	0	NaN	NaN	1340.390000	0.556000	6	7	7	21	1
0	U-SC	0	0	0	0	NaN	NaN	1341.092000	0.702000	6	7	7	21	1
0	U-SC	0	0	0	0	NaN	NaN	1341.533000	0.441000	6	7	7	21	1
0	U-SC	0	0	0	0	NaN	NaN	1341.977000	0.444000	6	7	7	21	1
0	U-SC	0	0	0	0	NaN	NaN	1342.444000	0.467000	6	7	7	21	1
0	U-SC	0	0	0	0	NaN	NaN	1342.877000	0.433000	6	7	7	21	1
0	U-SC	0	0	0	0	NaN	NaN	1343.277000	0.400000	6	7	7	21	1
0	U-SC	0	0	0	0	NaN	NaN	1343.655000	0.378000	6	7	7	21	1
0	U-SC	0	0	0	0	NaN	NaN	1344.055000	0.400000	6	7	7	21	1
0	U-SC	0	0	0	0	NaN	NaN	1344.425000	0.370000	6	7	7	21	1
0	U-SE	1	0	0	0	NaN	NaN	1344.727000	0.302000	6	7	7	21	1
0	U-SC	0	0	0	0	NaN	NaN	1345.157000	0.430000	6	7	7	21	1
0	U-SC	0	0	0	0	NaN	NaN	1345.543000	0.386000	6	7	7	21	1
0	U-SC	0	0	0	0	NaN	NaN	1345.887000	0.344000	6	7	7	21	1
0	U-SC	0	0	0	0	NaN	NaN	1346.175000	0.288000	6	7	7	21	1
0	U-SC	0	0	0	0	NaN	NaN	1346.475000	0.300000	6	7	7	21	1
0	U-SC	0	0	0	0	NaN	NaN	1346.854000	0.111000	6	7	7	21	1
0	U-SC	0	0	0	0	NaN	NaN	1347.264000	0.410000	6	7	7	21	1
0	U-SC	0	0	0	0	NaN	NaN	1347.764000	0.500000	6	7	7	21	1
0	U-SC	0	0	0	0	NaN	NaN	1348.264000	0.500000	6	7	7	21	1
0	U-SC	0	0	0	0	NaN	NaN	1348.729000	0.465000	6	7	7	21	1
0	U-SC	0	0	0	0	NaN	NaN	1349.097000	0.368000	6	7	7	21	1
0	U-SE	1	0	0	0	NaN	NaN	1349.420000	0.323000	6	7	7	21	1
0	U-SC	0	0	0	0	NaN	NaN	1349.763000	0.343000	6	7	7	21	1
0	U-SC	0	0	0	0	NaN	NaN	1350.184000	0.421000	6	7	7	21	1
0	U-SC	0	0	0	0	NaN	NaN	1350.496000	0.312000	6	7	7	21	1
0	U-SC	0	0	0	0	NaN	NaN	1350.907000	0.411000	6	7	7	21	1
0	U-SC	0	0	0	0	NaN	NaN	1351.278000	0.371000	6	7	7	21	1
0	U-SC	0	0	0	0	NaN	NaN	1351.614000	0.164000	6	7	7	21	1
0	U-SC	0	0	0	0	NaN	NaN	1351.873000	0.259000	6	7	7	21	1
0	U-SC	0	0	0	0	NaN	NaN	1352.250000	0.377000	6	7	7	21	1
0	U-SC	0	0	0	0	NaN	NaN	1352.573000	0.323000	6	7	7	21	1
0	U-SC	0	0	0	0	NaN	NaN	1352.951000	0.378000	6	7	7	21	1
0	S-SE	1	1	1	0	NaN	NaN	1353.206000	0.255000	6	7	7	21	1
0	U-SC	0	0	0	0	NaN	NaN	1353.706000	0.500000	6	7	7	21	1
0	U-SC	0	0	0	0	NaN	NaN	1353.963000	0.257000	6	7	7	21	1
0	U-SC	0	0	0	0	NaN	NaN	1354.294000	0.331000	6	7	7	21	1
0	U-SC	0	0	0	0	NaN	NaN	1355.252000	0.035000	6	7	7	21	1
0	U-SC	0	0	0	0	NaN	NaN	1355.505000	0.253000	6	7	7	21	1
0	U-SC	0	0	0	0	NaN	NaN	1355.838000	0.333000	6	7	7	21	1
0	U-SC	0	0	0	0	NaN	NaN	1356.508000	0.670000	6	7	7	21	1
0	U-SC	0	0	0	0	NaN	NaN	1357.159000	0.651000	6	7	7	21	1
0	U-SC	0	0	0	0	NaN	NaN	1357.837000	0.678000	6	7	7	21	1
0	U-SC	0	0	0	0	NaN	NaN	1358.462000	0.625000	6	7	7	21	1
0	U-SC	0	0	0	0	NaN	NaN	1358.897000	0.435000	6	7	7	21	1
0	U-SC	0	0	0	0	NaN	NaN	1359.523000	0.626000	6	7	7	21	1
0	U-SC	0	0	0	0	NaN	NaN	1360.157000	0.634000	6	7	7	21	1
0	U-SC	0	0	0	0	NaN	NaN	1360.725000	0.568000	6	7	7	21	1
0	U-SC	0	0	0	0	NaN	NaN	1361.327000	0.602000	6	7	7	21	1
0	U-SC	0	0	0	0	NaN	NaN	1361.962000	0.635000	6	7	7	21	1
0	U-SC	0	0	0	0	NaN	NaN	1362.435000	0.473000	6	7	7	21	1
0	U-SC	0	0	0	0	NaN	NaN	1362.890000	0.455000	6	7	7	21	1
0	U-SC	0	0	0	0	NaN	NaN	1363.246000	0.356000	6	7	7	21	1
0	U-SC	0	0	0	0	NaN	NaN	1363.760000	0.514000	6	7	7	21	1
0	U-SC	0	0	0	0	NaN	NaN	1364.225000	0.465000	6	7	7	21	1
0	S-SC	0	1	3	0	NaN	NaN	1364.582000	0.357000	6	7	7	21	1
0	U-SC	0	0	0	0	NaN	NaN	1364.956000	0.374000	6	7	7	21	1
0	U-SC	0	0	0	0	NaN	NaN	1365.333000	0.377000	6	7	7	21	1
0	U-SC	0	0	0	0	NaN	NaN	1365.889000	0.556000	6	7	7	21	1
0	U-SC	0	0	0	0	NaN	NaN	1366.491000	0.602000	6	7	7	21	1
0	U-SC	0	0	0	0	NaN	NaN	1367.045000	0.445000	6	7	7	21	1
0	U-SC	0	0	0	0	NaN	NaN	1367.511000	0.466000	6	7	7	21	1
0	U-SC	0	0	0	0	NaN	NaN	1368.087000	0.576000	6	7	7	21	1
0	U-SC	0	0	0	0	NaN	NaN	1368.446000	0.359000	6	7	7	21	1
0	U-SC	0	0	0	0	NaN	NaN	1368.943000	0.497000	6	7	7	21	1
0	U-SC	0	0	0	0	NaN	NaN	1369.320000	0.377000	6	7	7	21	1
0	U-SC	0	0	0	0	NaN	NaN	1369.693000	0.373000	6	7	7	21	1
0	U-SC	0	0	0	0	NaN	NaN	1370.087000	0.394000	6	7	7	21	1
0	U-SC	0	0	0	0	NaN	NaN	1370.476000	0.389000	6	7	7	21	1
0	U-SC	0	0	0	0	NaN	NaN	1370.819000	0.343000	6	7	7	21	1
0	U-SC	0	0	0	0	NaN	NaN	1371.165000	0.346000	6	7	7	21	1
0	U-SC	0	0	0	0	NaN	NaN	1371.549000	0.384000	6	7	7	21	1
0	U-SC	0	0	0	0	NaN	NaN	1371.833000	0.284000	6	7	7	21	1
0	U-SC	0	0	0	0	NaN	NaN	1372.142000	0.309000	6	7	7	21	1
0	U-SC	0	0	0	0	NaN	NaN	1372.442000	0.300000	6	7	7	21	1
0	U-SE	1	0	0	0	NaN	NaN	1374.134000	0.938000	6	7	7	21	1
0	U-SC	0	0	0	0	NaN	NaN	1374.674000	0.540000	6	7	7	21	1
0	U-SC	0	0	0	0	NaN	NaN	1375.174000	0.500000	6	7	7	21	1
0	U-SC	0	0	0	0	NaN	NaN	1375.799000	0.625000	6	7	7	21	1
0	U-SC	0	0	0	0	NaN	NaN	1376.543000	0.393000	6	7	7	21	1
0	S-SC	0	1	1	0	NaN	NaN	1377.096000	0.553000	6	7	7	21	1
0	U-SC	0	0	0	0	NaN	NaN	1377.616000	0.520000	6	7	7	21	1
0	U-SC	0	0	0	0	NaN	NaN	1378.081000	0.465000	6	7	7	21	1
0	U-SC	0	0	0	0	NaN	NaN	1378.574000	0.493000	6	7	7	21	1
0	U-SC	0	0	0	0	NaN	NaN	1379.072000	0.498000	6	7	7	21	1
0	U-SC	0	0	0	0	NaN	NaN	1379.438000	0.322000	6	7	7	21	1
0	U-SC	0	0	0	0	NaN	NaN	1379.904000	0.466000	6	7	7	21	1
0	S-SC	0	1	1	0	NaN	NaN	1380.276000	0.372000	6	7	7	21	1
0	U-SC	0	0	0	0	NaN	NaN	1380.651000	0.375000	6	7	7	21	1
0	U-SC	0	0	0	0	NaN	NaN	1381.056000	0.405000	6	7	7	21	1
0	U-SC	0	0	0	0	NaN	NaN	1381.392000	0.336000	6	7	7	21	1
0	U-SE	1	0	0	0	NaN	NaN	1381.748000	0.356000	6	7	7	21	1
0	U-SC	0	0	0	0	NaN	NaN	1382.148000	0.400000	6	7	7	21	1
0	U-SE	1	0	0	0	NaN	NaN	1382.493000	0.345000	6	7	7	21	1
0	U-SC	0	0	0	0	NaN	NaN	1382.952000	0.459000	6	7	7	21	1
0	U-SC	0	0	0	0	NaN	NaN	1383.563000	0.611000	6	7	7	21	1
0	U-SC	0	0	0	0	NaN	NaN	1384.248000	0.685000	6	7	7	21	1
0	U-SC	0	0	0	0	NaN	NaN	1384.836000	0.322000	6	7	7	21	1
0	U-SC	0	0	0	0	NaN	NaN	1385.395000	0.559000	6	7	7	21	1
0	U-SC	0	0	0	0	NaN	NaN	1385.814000	0.419000	6	7	7	21	1
0	U-SC	0	0	0	0	NaN	NaN	1386.236000	0.422000	6	7	7	21	1
0	U-SC	0	0	0	0	NaN	NaN	1386.760000	0.524000	6	7	7	21	1
0	U-SC	0	0	0	0	NaN	NaN	1387.148000	0.388000	6	7	7	21	1
0	U-SC	0	0	0	0	NaN	NaN	1387.658000	0.510000	6	7	7	21	1
0	U-SC	0	0	0	0	NaN	NaN	1388.061000	0.403000	6	7	7	21	1
0	U-SC	0	0	0	0	NaN	NaN	1388.438000	0.377000	6	7	7	21	1
0	U-SC	0	0	0	0	NaN	NaN	1388.813000	0.375000	6	7	7	21	1
0	U-SC	0	0	0	0	NaN	NaN	1389.151000	0.338000	6	7	7	21	1
0	U-SC	0	0	0	0	NaN	NaN	1389.546000	0.395000	6	7	7	21	1
0	U-SC	0	0	0	0	NaN	NaN	1391.603000	1.342000	6	7	7	21	1
0	U-SC	0	0	0	0	NaN	NaN	1391.955000	0.352000	6	7	7	21	1
0	U-SC	0	0	0	0	NaN	NaN	1392.610000	0.655000	6	7	7	21	1
0	U-SC	0	0	0	0	NaN	NaN	1393.354000	0.744000	6	7	7	21	1
0	U-SC	0	0	0	0	NaN	NaN	1393.944000	0.590000	6	7	7	21	1
0	U-SC	0	0	0	0	NaN	NaN	1394.543000	0.599000	6	7	7	21	1
0	U-SC	0	0	0	0	NaN	NaN	1395.087000	0.544000	6	7	7	21	1
0	U-SC	0	0	0	0	NaN	NaN	1395.527000	0.440000	6	7	7	21	1
0	U-SC	0	0	0	0	NaN	NaN	1395.922000	0.395000	6	7	7	21	1
0	U-SC	0	0	0	0	NaN	NaN	1396.556000	0.634000	6	7	7	21	1
0	U-SC	0	0	0	0	NaN	NaN	1397.008000	0.452000	6	7	7	21	1
0	U-SC	0	0	0	0	NaN	NaN	1397.390000	0.382000	6	7	7	21	1
0	U-SC	0	0	0	0	NaN	NaN	1397.807000	0.417000	6	7	7	21	1
0	S-SE	1	1	1	0	NaN	NaN	1398.123000	0.316000	6	7	7	21	1
0	U-SC	0	0	0	0	NaN	NaN	1398.585000	0.462000	6	7	7	21	1
0	U-SC	0	0	0	0	NaN	NaN	1398.976000	0.391000	6	7	7	21	1
0	U-SC	0	0	0	0	NaN	NaN	1399.309000	0.333000	6	7	7	21	1
0	U-SC	0	0	0	0	NaN	NaN	1399.676000	0.367000	6	7	7	21	1
0	U-SC	0	0	0	0	NaN	NaN	1400.141000	0.000000	6	7	7	21	1
0	U-SC	0	0	0	0	NaN	NaN	1400.462000	0.321000	6	7	7	21	1
0	U-SC	0	0	0	0	NaN	NaN	1400.873000	0.411000	6	7	7	21	1
0	S-SE	1	1	1	1	1.122000	8.000000	1401.229000	0.356000	6	7	7	21	1
0	U-SC	0	0	0	0	NaN	NaN	1406.486000	0.864000	6	7	7	21	1
0	U-SC	0	0	0	0	NaN	NaN	1406.959000	0.473000	6	7	7	21	1
0	U-SC	0	0	0	0	NaN	NaN	1407.547000	0.588000	6	7	7	21	1
0	U-SE	1	0	0	0	NaN	NaN	1408.298000	0.751000	6	7	7	21	1
0	U-SC	0	0	0	0	NaN	NaN	1408.803000	0.505000	6	7	7	21	1
0	U-SC	0	0	0	0	NaN	NaN	1409.543000	0.740000	6	7	7	21	1
0	U-SC	0	0	0	0	NaN	NaN	1410.236000	0.693000	6	7	7	21	1
0	U-SC	0	0	0	0	NaN	NaN	1410.934000	0.624000	6	7	7	21	1
0	U-SC	0	0	0	0	NaN	NaN	1411.515000	0.581000	6	7	7	21	1
0	U-SC	0	0	0	0	NaN	NaN	1412.093000	0.578000	6	7	7	21	1
0	U-SC	0	0	0	0	NaN	NaN	1412.661000	0.568000	6	7	7	21	1
0	U-SC	0	0	0	0	NaN	NaN	1413.201000	0.540000	6	7	7	21	1
0	U-SC	0	0	0	0	NaN	NaN	1413.647000	0.446000	6	7	7	21	1
0	U-SC	0	0	0	0	NaN	NaN	1414.101000	0.454000	6	7	7	21	1
0	U-SC	0	0	0	0	NaN	NaN	1416.095000	1.120000	6	7	7	21	1
0	U-SC	0	0	0	0	NaN	NaN	1416.747000	0.652000	6	7	7	21	1
0	U-SC	0	0	0	0	NaN	NaN	1417.388000	0.641000	6	7	7	21	1
0	U-SC	0	0	0	0	NaN	NaN	1418.033000	0.645000	6	7	7	21	1
0	U-SC	0	0	0	0	NaN	NaN	1418.654000	0.621000	6	7	7	21	1
0	U-SC	0	0	0	0	NaN	NaN	1419.161000	0.507000	6	7	7	21	1
0	U-SC	0	0	0	0	NaN	NaN	1419.647000	0.486000	6	7	7	21	1
0	U-SC	0	0	0	0	NaN	NaN	1420.121000	0.474000	6	7	7	21	1
0	U-SC	0	0	0	0	NaN	NaN	1420.487000	0.366000	6	7	7	21	1
0	U-SC	0	0	0	0	NaN	NaN	1421.009000	0.522000	6	7	7	21	1
0	U-SC	0	0	0	0	NaN	NaN	1421.397000	0.388000	6	7	7	21	1
0	U-SC	0	0	0	0	NaN	NaN	1421.791000	0.394000	6	7	7	21	1
0	U-SC	0	0	0	0	NaN	NaN	1424.009000	0.919000	6	7	7	21	1
0	U-SC	0	0	0	0	NaN	NaN	1424.519000	0.510000	6	7	7	21	1
0	S-SC	0	1	1	0	NaN	NaN	1425.156000	0.637000	6	7	7	21	1
0	U-SC	0	0	0	0	NaN	NaN	1425.921000	0.765000	6	7	7	21	1
0	U-SC	0	0	0	0	NaN	NaN	1426.771000	0.850000	6	7	7	21	1
0	U-SC	0	0	0	0	NaN	NaN	1427.131000	0.360000	6	7	7	21	1
0	U-SC	0	0	0	0	NaN	NaN	1427.724000	0.541000	6	7	7	21	1
0	U-SC	0	0	0	0	NaN	NaN	1428.359000	0.635000	6	7	7	21	1
0	U-SC	0	0	0	0	NaN	NaN	1428.969000	0.610000	6	7	7	21	1
0	U-SC	0	0	0	0	NaN	NaN	1429.529000	0.560000	6	7	7	21	1
0	U-SC	0	0	0	0	NaN	NaN	1430.095000	0.566000	6	7	7	21	1
0	U-SC	0	0	0	0	NaN	NaN	1430.547000	0.452000	6	7	7	21	1
0	U-SC	0	0	0	0	NaN	NaN	1432.541000	1.426000	6	7	7	21	1
0	U-SC	0	0	0	0	NaN	NaN	1433.074000	0.533000	6	7	7	21	1
0	U-SC	0	0	0	0	NaN	NaN	1435.384000	1.546000	6	7	7	21	1
0	U-SC	0	0	0	0	NaN	NaN	1436.079000	0.695000	6	7	7	21	1
0	U-SC	0	0	0	0	NaN	NaN	1436.847000	0.768000	6	7	7	21	1
0	U-SC	0	0	0	0	NaN	NaN	1437.414000	0.567000	6	7	7	21	1
0	U-SC	0	0	0	0	NaN	NaN	1437.968000	0.554000	6	7	7	21	1
0	U-SC	0	0	0	0	NaN	NaN	1438.548000	0.580000	6	7	7	21	1
0	U-SC	0	0	0	0	NaN	NaN	1439.000000	0.452000	6	7	7	21	1
0	U-SC	0	0	0	0	NaN	NaN	1439.469000	0.469000	6	7	7	21	1
0	U-SC	0	0	0	0	NaN	NaN	1439.892000	0.423000	6	7	7	21	1
0	U-SC	0	0	0	0	NaN	NaN	1440.267000	0.375000	6	7	7	21	1
0	S-SC	0	1	2	0	NaN	NaN	1440.914000	0.647000	6	7	7	21	1
0	U-SC	0	0	0	0	NaN	NaN	1441.257000	0.343000	6	7	7	21	1
0	U-SC	0	0	0	0	NaN	NaN	1441.647000	0.390000	6	7	7	21	1
0	U-SC	0	0	0	0	NaN	NaN	1442.219000	0.572000	6	7	7	21	1
0	U-SC	0	0	0	0	NaN	NaN	1442.828000	0.609000	6	7	7	21	1
0	U-SC	0	0	0	0	NaN	NaN	1445.036000	1.645000	6	7	7	21	1
0	U-SC	0	0	0	0	NaN	NaN	1445.667000	0.631000	6	7	7	21	1
0	U-SC	0	0	0	0	NaN	NaN	1446.429000	0.762000	6	7	7	21	1
0	U-SC	0	0	0	0	NaN	NaN	1447.175000	0.746000	6	7	7	21	1
0	S-SC	0	1	1	0	NaN	NaN	1447.709000	0.534000	6	7	7	21	1
0	U-SE	1	0	0	1	3.832000	8.000000	1448.153000	0.444000	6	7	7	21	1
0	U-SC	0	0	0	0	NaN	NaN	1456.319000	1.307000	6	7	7	21	1
0	U-SC	0	0	0	0	NaN	NaN	1456.972000	0.653000	6	7	7	21	1
0	U-SC	0	0	0	0	NaN	NaN	1459.192000	1.557000	6	7	7	21	1
0	U-SC	0	0	0	0	NaN	NaN	1459.736000	0.544000	6	7	7	21	1
0	U-SC	0	0	0	0	NaN	NaN	1460.422000	0.686000	6	7	7	21	1
0	U-SC	0	0	0	0	NaN	NaN	1461.158000	0.736000	6	7	7	21	1
0	U-SC	0	0	0	0	NaN	NaN	1461.714000	0.556000	6	7	7	21	1
0	U-SC	0	0	0	0	NaN	NaN	1462.309000	0.595000	6	7	7	21	1
0	U-SC	0	0	0	0	NaN	NaN	1462.768000	0.459000	6	7	7	21	1
0	U-SC	0	0	0	0	NaN	NaN	1463.248000	0.480000	6	7	7	21	1
0	U-SC	0	0	0	0	NaN	NaN	1463.745000	0.497000	6	7	7	21	1
0	U-SC	0	0	0	0	NaN	NaN	1464.179000	0.434000	6	7	7	21	1
0	U-SC	0	0	0	0	NaN	NaN	1464.478000	0.299000	6	7	7	21	1
0	U-SC	0	0	0	0	NaN	NaN	1464.966000	0.488000	6	7	7	21	1
0	U-SC	0	0	0	0	NaN	NaN	1465.278000	0.312000	6	7	7	21	1
0	U-SC	0	0	0	0	NaN	NaN	1467.026000	0.913000	6	7	7	21	1
0	U-SC	0	0	0	0	NaN	NaN	1467.535000	0.509000	6	7	7	21	1
0	U-SC	0	0	0	0	NaN	NaN	1468.059000	0.524000	6	7	7	21	1
0	U-SC	0	0	0	0	NaN	NaN	1468.803000	0.744000	6	7	7	21	1
0	U-SC	0	0	0	0	NaN	NaN	1469.353000	0.550000	6	7	7	21	1
0	U-SC	0	0	0	0	NaN	NaN	1469.929000	0.576000	6	7	7	21	1
0	U-SC	0	0	0	0	NaN	NaN	1470.433000	0.504000	6	7	7	21	1
0	U-SC	0	0	0	0	NaN	NaN	1470.910000	0.477000	6	7	7	21	1
0	U-SC	0	0	0	0	NaN	NaN	1471.342000	0.432000	6	7	7	21	1
0	U-SC	0	0	0	0	NaN	NaN	1471.799000	0.457000	6	7	7	21	1
0	U-SC	0	0	0	0	NaN	NaN	1472.174000	0.375000	6	7	7	21	1
0	U-SC	0	0	0	0	NaN	NaN	1472.640000	0.466000	6	7	7	21	1
0	U-SC	0	0	0	0	NaN	NaN	1472.954000	0.314000	6	7	7	21	1
0	U-SC	0	0	0	0	NaN	NaN	1473.319000	0.365000	6	7	7	21	1
0	U-SC	0	0	0	0	NaN	NaN	1473.690000	0.371000	6	7	7	21	1
0	U-SC	0	0	0	0	NaN	NaN	1474.041000	0.351000	6	7	7	21	1
0	U-SC	0	0	0	0	NaN	NaN	1474.389000	0.348000	6	7	7	21	1
0	U-SC	0	0	0	0	NaN	NaN	1476.043000	0.895000	6	7	7	21	1
0	U-SC	0	0	0	0	NaN	NaN	1476.409000	0.366000	6	7	7	21	1
0	S-SC	0	1	2	0	NaN	NaN	1476.905000	0.496000	6	7	7	21	1
0	U-SC	0	0	0	0	NaN	NaN	1477.439000	0.534000	6	7	7	21	1
0	U-SC	0	0	0	0	NaN	NaN	1477.940000	0.501000	6	7	7	21	1
0	U-SC	0	0	0	0	NaN	NaN	1478.511000	0.571000	6	7	7	21	1
0	U-SC	0	0	0	0	NaN	NaN	1479.050000	0.133000	6	7	7	21	1
0	U-SE	1	0	0	0	NaN	NaN	1479.494000	0.444000	6	7	7	21	1
0	U-SC	0	0	0	0	NaN	NaN	1481.725000	1.327000	6	7	7	21	1
0	U-SC	0	0	0	0	NaN	NaN	1482.327000	0.602000	6	7	7	21	1
0	U-SC	0	0	0	0	NaN	NaN	1482.995000	0.668000	6	7	7	21	1
0	U-SC	0	0	0	0	NaN	NaN	1483.645000	0.650000	6	7	7	21	1
0	U-SC	0	0	0	0	NaN	NaN	1484.203000	0.558000	6	7	7	21	1
0	U-SC	0	0	0	0	NaN	NaN	1484.803000	0.600000	6	7	7	21	1
0	U-SC	0	0	0	0	NaN	NaN	1485.280000	0.477000	6	7	7	21	1
0	U-SC	0	0	0	0	NaN	NaN	1485.724000	0.444000	6	7	7	21	1
0	U-SC	0	0	0	0	NaN	NaN	1486.158000	0.434000	6	7	7	21	1
0	U-SC	0	0	0	0	NaN	NaN	1486.616000	0.458000	6	7	7	21	1
0	U-SC	0	0	0	0	NaN	NaN	1487.062000	0.446000	6	7	7	21	1
0	U-SC	0	0	0	0	NaN	NaN	1487.493000	0.431000	6	7	7	21	1
0	U-SC	0	0	0	0	NaN	NaN	1487.846000	0.353000	6	7	7	21	1
0	U-SC	0	0	0	0	NaN	NaN	1488.212000	0.366000	6	7	7	21	1
0	U-SC	0	0	0	0	NaN	NaN	1488.589000	0.377000	6	7	7	21	1
0	U-SC	0	0	0	0	NaN	NaN	1488.893000	0.304000	6	7	7	21	1
0	S-SE	1	1	1	0	NaN	NaN	1489.277000	0.384000	6	7	7	21	1
0	U-SC	0	0	0	0	NaN	NaN	1489.684000	0.407000	6	7	7	21	1
0	U-SC	0	0	0	0	NaN	NaN	1490.000000	0.316000	6	7	7	21	1
0	U-SC	0	0	0	0	NaN	NaN	1490.389000	0.389000	6	7	7	21	1
0	U-SC	0	0	0	0	NaN	NaN	1491.127000	0.738000	6	7	7	21	1
0	U-SC	0	0	0	0	NaN	NaN	1491.747000	0.462000	6	7	7	21	1
0	U-SC	0	0	0	0	NaN	NaN	1492.265000	0.518000	6	7	7	21	1
0	U-SE	1	0	0	1	4.181000	10.000000	1492.776000	0.511000	6	7	7	21	1
0	U-SC	0	0	0	0	NaN	NaN	1500.807000	1.438000	6	7	7	21	1
0	U-SC	0	0	0	0	NaN	NaN	1501.544000	0.737000	6	7	7	21	1
0	U-SC	0	0	0	0	NaN	NaN	1502.107000	0.563000	6	7	7	21	1
0	U-SC	0	0	0	0	NaN	NaN	1502.816000	0.709000	6	7	7	21	1
0	U-SC	0	0	0	0	NaN	NaN	1503.385000	0.569000	6	7	7	21	1
0	U-SC	0	0	0	0	NaN	NaN	1503.926000	0.541000	6	7	7	21	1
0	U-SC	0	0	0	0	NaN	NaN	1504.429000	0.503000	6	7	7	21	1
0	U-SC	0	0	0	0	NaN	NaN	1505.007000	0.578000	6	7	7	21	1
0	U-SC	0	0	0	0	NaN	NaN	1505.381000	0.374000	6	7	7	21	1
0	U-SC	0	0	0	0	NaN	NaN	1505.826000	0.445000	6	7	7	21	1
0	U-SC	0	0	0	0	NaN	NaN	1506.230000	0.404000	6	7	7	21	1
0	U-SC	0	0	0	0	NaN	NaN	1506.637000	0.407000	6	7	7	21	1
0	U-SC	0	0	0	0	NaN	NaN	1506.980000	0.343000	6	7	7	21	1
0	U-SC	0	0	0	0	NaN	NaN	1507.331000	0.351000	6	7	7	21	1
0	U-SC	0	0	0	0	NaN	NaN	1507.715000	0.384000	6	7	7	21	1
0	U-SC	0	0	0	0	NaN	NaN	1508.109000	0.394000	6	7	7	21	1
0	U-SC	0	0	0	0	NaN	NaN	1508.391000	0.282000	6	7	7	21	1
0	U-SC	0	0	0	0	NaN	NaN	1508.732000	0.341000	6	7	7	21	1
0	S-SE	1	1	1	0	NaN	NaN	1509.044000	0.312000	6	7	7	21	1
0	U-SC	0	0	0	0	NaN	NaN	1509.413000	0.369000	6	7	7	21	1
0	U-SC	0	0	0	0	NaN	NaN	1509.708000	0.295000	6	7	7	21	1
0	U-SC	0	0	0	0	NaN	NaN	1509.924000	0.216000	6	7	7	21	1
0	U-SE	1	0	0	1	7.241000	10.000000	1510.168000	0.244000	6	7	7	21	1
0	U-SC	0	0	0	0	NaN	NaN	1521.368000	1.294000	6	7	7	21	1
0	U-SC	0	0	0	0	NaN	NaN	1522.031000	0.663000	6	7	7	21	1
0	U-SC	0	0	0	0	NaN	NaN	1522.677000	0.646000	6	7	7	21	1
0	S-SC	0	1	3	1	0.647000	10.000000	1523.333000	0.656000	6	7	7	21	1
0	U-SC	0	0	0	0	NaN	NaN	1527.864000	1.441000	6	7	7	21	1
0	U-SC	0	0	0	0	NaN	NaN	1528.510000	0.646000	6	7	7	21	1
0	U-SC	0	0	0	0	NaN	NaN	1529.239000	0.729000	6	7	7	21	1
0	U-SC	0	0	0	0	NaN	NaN	1529.901000	0.662000	6	7	7	21	1
0	U-SC	0	0	0	0	NaN	NaN	1530.459000	0.558000	6	7	7	21	1
0	U-SC	0	0	0	0	NaN	NaN	1531.005000	0.546000	6	7	7	21	1
0	U-SC	0	0	0	0	NaN	NaN	1531.491000	0.486000	6	7	7	21	1
0	U-SC	0	0	0	0	NaN	NaN	1532.014000	0.523000	6	7	7	21	1
0	U-SC	0	0	0	0	NaN	NaN	1532.436000	0.422000	6	7	7	21	1
0	U-SC	0	0	0	0	NaN	NaN	1532.847000	0.411000	6	7	7	21	1
0	S-SE	1	1	1	0	NaN	NaN	1533.236000	0.389000	6	7	7	21	1
0	U-SC	0	0	0	0	NaN	NaN	1533.735000	0.499000	6	7	7	21	1
0	U-SC	0	0	0	0	NaN	NaN	1534.130000	0.395000	6	7	7	21	1
0	U-SE	1	0	0	0	NaN	NaN	1534.503000	0.373000	6	7	7	21	1
0	U-SC	0	0	0	0	NaN	NaN	1535.090000	0.587000	6	7	7	21	1
0	U-SC	0	0	0	0	NaN	NaN	1535.490000	0.400000	6	7	7	21	1
0	U-SC	0	0	0	0	NaN	NaN	1535.859000	0.369000	6	7	7	21	1
0	U-SC	0	0	0	0	NaN	NaN	1536.316000	0.457000	6	7	7	21	1
0	U-SC	0	0	0	0	NaN	NaN	1536.856000	0.334000	6	7	7	21	1
0	U-SC	0	0	0	0	NaN	NaN	1537.188000	0.332000	6	7	7	21	1
0	U-SC	0	0	0	0	NaN	NaN	1539.748000	1.174000	6	7	7	21	1
0	U-SC	0	0	0	0	NaN	NaN	1540.412000	0.664000	6	7	7	21	1
0	U-SC	0	0	0	0	NaN	NaN	1541.021000	0.609000	6	7	7	21	1
0	U-SC	0	0	0	0	NaN	NaN	1541.689000	0.668000	6	7	7	21	1
0	U-SE	1	0	0	0	NaN	NaN	1542.239000	0.550000	6	7	7	21	1
0	U-SC	0	0	0	0	NaN	NaN	1544.748000	1.430000	6	7	7	21	1
0	U-SC	0	0	0	0	NaN	NaN	1545.409000	0.661000	6	7	7	21	1
0	U-SC	0	0	0	0	NaN	NaN	1547.532000	1.590000	6	7	7	21	1
0	U-SC	0	0	0	0	NaN	NaN	1548.145000	0.613000	6	7	7	21	1
0	U-SC	0	0	0	0	NaN	NaN	1548.807000	0.662000	6	7	7	21	1
0	U-SC	0	0	0	0	NaN	NaN	1549.339000	0.532000	6	7	7	21	1
0	U-SC	0	0	0	0	NaN	NaN	1550.044000	0.705000	6	7	7	21	1
0	U-SC	0	0	0	0	NaN	NaN	1550.572000	0.528000	6	7	7	21	1
0	U-SC	0	0	0	0	NaN	NaN	1551.128000	0.556000	6	7	7	21	1
0	U-SC	0	0	0	0	NaN	NaN	1551.694000	0.566000	6	7	7	21	1
0	U-SC	0	0	0	0	NaN	NaN	1552.161000	0.467000	6	7	7	21	1
0	U-SC	0	0	0	0	NaN	NaN	1552.605000	0.444000	6	7	7	21	1
0	U-SC	0	0	0	0	NaN	NaN	1553.015000	0.410000	6	7	7	21	1
0	U-SC	0	0	0	0	NaN	NaN	1553.348000	0.333000	6	7	7	21	1
0	S-SC	0	1	1	0	NaN	NaN	1553.770000	0.422000	6	7	7	21	1
0	U-SC	0	0	0	0	NaN	NaN	1554.296000	0.526000	6	7	7	21	1
0	U-SE	1	0	0	0	NaN	NaN	1554.537000	0.241000	6	7	7	21	1
0	U-SC	0	0	0	0	NaN	NaN	1555.177000	0.640000	6	7	7	21	1
0	U-SC	0	0	0	0	NaN	NaN	1555.581000	0.404000	6	7	7	21	1
0	U-SC	0	0	0	0	NaN	NaN	1556.181000	0.600000	6	7	7	21	1
0	U-SC	0	0	0	0	NaN	NaN	1556.736000	0.178000	6	7	7	21	1
0	U-SC	0	0	0	0	NaN	NaN	1557.236000	0.500000	6	7	7	21	1
0	U-SC	0	0	0	0	NaN	NaN	1557.713000	0.477000	6	7	7	21	1
0	U-SC	0	0	0	0	NaN	NaN	1558.251000	0.538000	6	7	7	21	1
0	U-SE	1	0	0	0	NaN	NaN	1558.646000	0.395000	6	7	7	21	1
0	U-SC	0	0	0	0	NaN	NaN	1560.505000	1.225000	6	7	7	21	1
0	U-SC	0	0	0	0	NaN	NaN	1561.249000	0.744000	6	7	7	21	1
0	U-SC	0	0	0	0	NaN	NaN	1561.889000	0.640000	6	7	7	21	1
0	U-SC	0	0	0	0	NaN	NaN	1562.490000	0.601000	6	7	7	21	1
0	U-SC	0	0	0	0	NaN	NaN	1563.043000	0.553000	6	7	7	21	1
0	U-SC	0	0	0	0	NaN	NaN	1563.599000	0.556000	6	7	7	21	1
0	U-SC	0	0	0	0	NaN	NaN	1564.165000	0.566000	6	7	7	21	1
0	U-SC	0	0	0	0	NaN	NaN	1564.588000	0.423000	6	7	7	21	1
0	U-SC	0	0	0	0	NaN	NaN	1567.045000	1.281000	6	7	7	21	1
0	U-SC	0	0	0	0	NaN	NaN	1567.698000	0.653000	6	7	7	21	1
0	U-SC	0	0	0	0	NaN	NaN	1568.456000	0.758000	6	7	7	21	1
0	U-SC	0	0	0	0	NaN	NaN	1569.018000	0.562000	6	7	7	21	1
0	U-SC	0	0	0	0	NaN	NaN	1569.733000	0.715000	6	7	7	21	1
0	U-SC	0	0	0	0	NaN	NaN	1570.444000	0.711000	6	7	7	21	1
0	U-SC	0	0	0	0	NaN	NaN	1570.951000	0.507000	6	7	7	21	1
0	U-SC	0	0	0	0	NaN	NaN	1571.587000	0.636000	6	7	7	21	1
0	U-SC	0	0	0	0	NaN	NaN	1572.174000	0.587000	6	7	7	21	1
0	U-SC	0	0	0	0	NaN	NaN	1572.734000	0.560000	6	7	7	21	1
0	U-SC	0	0	0	0	NaN	NaN	1573.219000	0.485000	6	7	7	21	1
0	S-SC	0	1	1	0	NaN	NaN	1573.717000	0.498000	6	7	7	21	1
0	U-SC	0	0	0	0	NaN	NaN	1574.187000	0.470000	6	7	7	21	1
0	U-SC	0	0	0	0	NaN	NaN	1574.619000	0.432000	6	7	7	21	1
0	U-SE	1	0	0	0	NaN	NaN	1575.083000	0.464000	6	7	7	21	1
0	U-SC	0	0	0	0	NaN	NaN	1575.480000	0.397000	6	7	7	21	1
0	U-SC	0	0	0	0	NaN	NaN	1575.905000	0.425000	6	7	7	21	1
0	U-SC	0	0	0	0	NaN	NaN	1576.207000	0.302000	6	7	7	21	1
0	U-SC	0	0	0	0	NaN	NaN	1576.643000	0.436000	6	7	7	21	1
0	U-SC	0	0	0	0	NaN	NaN	1577.175000	0.073000	6	7	7	21	1
0	U-SC	0	0	0	0	NaN	NaN	1579.146000	1.096000	6	7	7	21	1
0	U-SC	0	0	0	0	NaN	NaN	1579.883000	0.737000	6	7	7	21	1
0	U-SC	0	0	0	0	NaN	NaN	1580.470000	0.587000	6	7	7	21	1
0	U-SC	0	0	0	0	NaN	NaN	1581.073000	0.603000	6	7	7	21	1
0	S-SE	1	1	1	0	NaN	NaN	1581.638000	0.565000	6	7	7	21	1
0	U-SC	0	0	0	0	NaN	NaN	1582.157000	0.519000	6	7	7	21	1
0	U-SC	0	0	0	0	NaN	NaN	1582.719000	0.562000	6	7	7	21	1
0	U-SC	0	0	0	0	NaN	NaN	1583.113000	0.394000	6	7	7	21	1
0	U-SC	0	0	0	0	NaN	NaN	1583.643000	0.530000	6	7	7	21	1
0	U-SC	0	0	0	0	NaN	NaN	1584.057000	0.406000	6	7	7	21	1
0	U-SC	0	0	0	0	NaN	NaN	1585.017000	0.960000	6	7	7	21	1
0	U-SC	0	0	0	0	NaN	NaN	1585.312000	0.295000	6	7	7	21	1
0	U-SC	0	0	0	0	NaN	NaN	1585.922000	0.610000	6	7	7	21	1
0	U-SC	0	0	0	0	NaN	NaN	1586.378000	0.456000	6	7	7	21	1
0	U-SC	0	0	0	0	NaN	NaN	1587.026000	0.648000	6	7	7	21	1
0	S-SC	0	1	3	0	NaN	NaN	1587.636000	0.610000	6	7	7	21	1
0	U-SC	0	0	0	0	NaN	NaN	1588.126000	0.490000	6	7	7	21	1
0	S-SC	0	1	1	0	NaN	NaN	1590.200000	1.331000	6	7	7	21	1
0	U-SC	0	0	0	0	NaN	NaN	1590.836000	0.636000	6	7	7	21	1
[truncated: 50,978 more rows]
