# Supplementary material for: Avatar error in your favor: Embodied avatars can fix users’ mistakes without them noticing
Source: PLoS One. 2023 Jan 20;18(1):e0266212. doi: 10.1371/journal.pone.0266212 (PMC9858437; doi:10.1371/journal.pone.0266212)
Supplement: S1 Dataset — (ZIP) [file pone.0266212.s003.zip › static/raw_data/22/data.csv]

2021-01-22_15-20-39.850	condition_entry	condition B
2021-01-22_15-20-40.852	condition_entry	condition B
2021-01-22_15-20-41.847	condition_entry	condition B
2021-01-22_15-20-42.744	condition_entry	condition B
2021-01-22_15-20-44.349	condition_entry	condition B
2021-01-22_15-20-44.956	condition_entry	condition B
2021-01-22_15-20-45.439	condition_entry	condition B
2021-01-22_15-20-46.069	condition_entry	condition B
2021-01-22_15-20-46.588	condition_entry	condition B
2021-01-22_15-20-47.194	condition_entry	condition B
2021-01-22_15-20-47.682	condition_entry	condition B
2021-01-22_15-20-48.338	condition_entry	condition B
2021-01-22_15-20-48.781	condition_entry	condition B
2021-01-22_15-20-49.312	condition_entry	condition B
2021-01-22_15-20-49.686	condition_entry	condition B
2021-01-22_15-20-50.113	condition_entry	condition B
2021-01-22_15-20-50.512	condition_entry	condition B
2021-01-22_15-20-50.939	condition_entry	condition B
2021-01-22_15-20-51.415	condition_entry	condition B
2021-01-22_15-20-51.812	condition_entry	condition C	src 3	dst 2
2021-01-22_15-20-52.301	condition_entry	condition B
2021-01-22_15-20-52.736	condition_entry	condition B
2021-01-22_15-20-53.088	condition_entry	condition B
2021-01-22_15-20-53.445	condition_entry	condition B
2021-01-22_15-20-53.824	pedal_entry	pedal_timeout
2021-01-22_15-20-54.348	condition_entry	condition B	discarded
2021-01-22_15-20-54.726	warning	hand_movements
2021-01-22_15-20-54.831	warning	hand_movements
2021-01-22_15-20-54.875	warning	hand_movements
2021-01-22_15-20-54.919	warning	hand_movements
2021-01-22_15-20-55.055	warning	hand_movements
2021-01-22_15-20-56.232	condition_entry	condition B
2021-01-22_15-20-57.270	condition_entry	condition B
2021-01-22_15-20-58.198	condition_entry	condition A	src 7	dst 6
2021-01-22_15-20-59.187	condition_entry	condition B
2021-01-22_15-20-59.676	pedal_entry	pedal_correct
2021-01-22_15-21-02.857	answer_entry	selected_answer 10
2021-01-22_15-21-05.073	condition_entry	condition B
2021-01-22_15-21-06.074	condition_entry	condition B
2021-01-22_15-21-07.031	condition_entry	condition A	src 2	dst 1
2021-01-22_15-21-07.799	pedal_entry	pedal_correct
2021-01-22_15-21-10.176	answer_entry	selected_answer 10
2021-01-22_15-21-12.350	condition_entry	condition B
2021-01-22_15-21-13.345	condition_entry	condition B
2021-01-22_15-21-14.350	condition_entry	condition B
2021-01-22_15-21-16.078	condition_entry	condition B
2021-01-22_15-21-16.703	condition_entry	condition B
2021-01-22_15-21-17.249	condition_entry	condition B
2021-01-22_15-21-17.924	condition_entry	condition B
2021-01-22_15-21-18.402	condition_entry	condition B
2021-01-22_15-21-18.866	condition_entry	condition B
2021-01-22_15-21-19.265	condition_entry	condition B
2021-01-22_15-21-19.824	condition_entry	condition B
2021-01-22_15-21-20.265	condition_entry	condition A	src 7	dst 6
2021-01-22_15-21-20.756	condition_entry	condition B
2021-01-22_15-21-21.457	condition_entry	condition B
2021-01-22_15-21-21.909	condition_entry	condition B
2021-01-22_15-21-22.286	pedal_entry	pedal_timeout
2021-01-22_15-21-22.464	condition_entry	condition B
2021-01-22_15-21-23.076	condition_entry	condition B
2021-01-22_15-21-23.707	condition_entry	condition B
2021-01-22_15-21-24.343	condition_entry	condition B
2021-01-22_15-21-24.907	condition_entry	condition B
2021-01-22_15-21-25.357	condition_entry	condition B
2021-01-22_15-21-25.825	condition_entry	condition D	discarded
2021-01-22_15-21-25.966	warning	multiple_fingers
2021-01-22_15-21-26.199	warning	hand_movements
2021-01-22_15-21-27.411	condition_entry	condition B
2021-01-22_15-21-28.442	condition_entry	condition B
2021-01-22_15-21-29.522	condition_entry	condition B
2021-01-22_15-21-30.418	condition_entry	condition B
2021-01-22_15-21-31.385	condition_entry	condition B
2021-01-22_15-21-32.127	condition_entry	condition B
2021-01-22_15-21-32.917	condition_entry	condition B
2021-01-22_15-21-33.481	condition_entry	condition B
2021-01-22_15-21-34.007	condition_entry	condition B
2021-01-22_15-21-34.519	condition_entry	condition B
2021-01-22_15-21-35.018	condition_entry	condition B
2021-01-22_15-21-35.414	condition_entry	condition B
2021-01-22_15-21-35.870	condition_entry	condition B
2021-01-22_15-21-36.379	condition_entry	condition B	discarded
2021-01-22_15-21-36.697	warning	hand_movements
2021-01-22_15-21-38.064	warning	hand_movements
2021-01-22_15-21-39.183	condition_entry	condition B
2021-01-22_15-21-39.670	condition_entry	condition B
2021-01-22_15-21-40.848	condition_entry	condition B
2021-01-22_15-21-42.339	condition_entry	condition B
2021-01-22_15-21-42.988	condition_entry	condition B
2021-01-22_15-21-43.658	condition_entry	condition B
2021-01-22_15-21-44.808	condition_entry	condition B
2021-01-22_15-21-45.243	condition_entry	condition B
2021-01-22_15-21-45.740	condition_entry	condition B
2021-01-22_15-21-46.191	condition_entry	condition B	discarded
2021-01-22_15-21-46.609	condition_entry	condition B	discarded
2021-01-22_15-21-46.688	warning	multiple_fingers
2021-01-22_15-21-47.857	condition_entry	condition B
2021-01-22_15-21-48.632	condition_entry	condition B
2021-01-22_15-21-49.565	condition_entry	condition B
2021-01-22_15-21-50.546	condition_entry	condition A	src 0	dst 2
2021-01-22_15-21-51.322	condition_entry	condition B
2021-01-22_15-21-51.967	condition_entry	condition B
2021-01-22_15-21-52.531	condition_entry	condition B
2021-01-22_15-21-52.570	pedal_entry	pedal_timeout
2021-01-22_15-21-53.072	condition_entry	condition B
2021-01-22_15-21-53.562	condition_entry	condition B
2021-01-22_15-21-54.154	condition_entry	condition B
2021-01-22_15-21-54.651	condition_entry	condition B
2021-01-22_15-21-55.020	condition_entry	condition B
2021-01-22_15-21-55.449	condition_entry	condition B
2021-01-22_15-21-55.905	condition_entry	condition B	discarded
2021-01-22_15-21-56.073	warning	multiple_fingers
2021-01-22_15-21-57.106	condition_entry	condition B
2021-01-22_15-21-57.648	condition_entry	condition B
2021-01-22_15-21-58.684	condition_entry	condition B
2021-01-22_15-21-59.685	condition_entry	condition B
2021-01-22_15-22-00.541	condition_entry	condition B
2021-01-22_15-22-01.308	condition_entry	condition B
2021-01-22_15-22-02.061	condition_entry	condition B
2021-01-22_15-22-02.757	condition_entry	condition B
2021-01-22_15-22-03.336	condition_entry	condition B
2021-01-22_15-22-03.769	condition_entry	condition B
2021-01-22_15-22-04.178	condition_entry	condition D
2021-01-22_15-22-04.671	condition_entry	condition B
2021-01-22_15-22-05.072	condition_entry	condition B
2021-01-22_15-22-05.445	condition_entry	condition B
2021-01-22_15-22-05.913	condition_entry	condition D warning
2021-01-22_15-22-06.201	condition_entry	condition D warning
2021-01-22_15-22-06.657	condition_entry	condition B
2021-01-22_15-22-07.082	condition_entry	condition B
2021-01-22_15-22-07.489	condition_entry	condition B
2021-01-22_15-22-07.814	condition_entry	condition B
2021-01-22_15-22-08.221	pedal_entry	pedal_timeout
2021-01-22_15-22-08.221	condition_entry	condition B
2021-01-22_15-22-08.846	condition_entry	condition B
2021-01-22_15-22-09.465	condition_entry	condition B
2021-01-22_15-22-10.132	condition_entry	condition B
2021-01-22_15-22-10.609	condition_entry	condition B
2021-01-22_15-22-11.155	condition_entry	condition B
2021-01-22_15-22-11.844	condition_entry	condition B
2021-01-22_15-22-12.286	condition_entry	condition D
2021-01-22_15-22-12.779	condition_entry	condition B
2021-01-22_15-22-13.285	condition_entry	condition B
2021-01-22_15-22-13.697	condition_entry	condition B
2021-01-22_15-22-14.307	pedal_entry	pedal_timeout
2021-01-22_15-22-14.540	condition_entry	condition B
2021-01-22_15-22-14.856	condition_entry	condition B
2021-01-22_15-22-15.230	condition_entry	condition B
2021-01-22_15-22-15.695	condition_entry	condition B
2021-01-22_15-22-16.050	condition_entry	condition B
2021-01-22_15-22-16.351	condition_entry	condition B
2021-01-22_15-22-16.661	condition_entry	condition B
2021-01-22_15-22-17.028	condition_entry	condition B
2021-01-22_15-22-17.687	condition_entry	condition B
2021-01-22_15-22-17.995	condition_entry	condition B
2021-01-22_15-22-18.307	condition_entry	condition B
2021-01-22_15-22-18.573	condition_entry	condition B	discarded
2021-01-22_15-22-18.775	condition_entry	condition D	discarded
2021-01-22_15-22-18.861	warning	multiple_fingers
2021-01-22_15-22-19.874	condition_entry	condition B
2021-01-22_15-22-20.333	condition_entry	condition A	src 8	dst 9
2021-01-22_15-22-20.841	condition_entry	condition B
2021-01-22_15-22-21.529	condition_entry	condition B
2021-01-22_15-22-22.348	pedal_entry	pedal_timeout
2021-01-22_15-22-22.427	condition_entry	condition B
2021-01-22_15-22-23.175	condition_entry	condition A	src 7	dst 6
2021-01-22_15-22-24.137	pedal_entry	pedal_correct
2021-01-22_15-22-26.620	answer_entry	selected_answer 10
2021-01-22_15-22-28.604	condition_entry	condition B
2021-01-22_15-22-29.537	condition_entry	condition B
2021-01-22_15-22-30.659	condition_entry	condition B
2021-01-22_15-22-31.480	condition_entry	condition B
2021-01-22_15-22-32.245	condition_entry	condition B
2021-01-22_15-22-32.916	condition_entry	condition B
2021-01-22_15-22-34.176	condition_entry	condition B
2021-01-22_15-22-34.636	condition_entry	condition B
2021-01-22_15-22-35.065	condition_entry	condition B
2021-01-22_15-22-35.530	condition_entry	condition B
2021-01-22_15-22-36.025	condition_entry	condition D	discarded
2021-01-22_15-22-36.066	warning	multiple_fingers
2021-01-22_15-22-37.197	condition_entry	condition B
2021-01-22_15-22-38.185	condition_entry	condition A	src 3	dst 2
2021-01-22_15-22-38.868	pedal_entry	pedal_correct
2021-01-22_15-22-41.358	answer_entry	selected_answer 10
2021-01-22_15-22-43.653	condition_entry	condition A	src 6	dst 7
2021-01-22_15-22-44.399	pedal_entry	pedal_correct
2021-01-22_15-22-47.055	answer_entry	selected_answer 10
2021-01-22_15-22-49.196	condition_entry	condition A	src 0	dst 3
2021-01-22_15-22-49.964	pedal_entry	pedal_correct
2021-01-22_15-22-52.196	answer_entry	selected_answer 10
2021-01-22_15-22-54.397	condition_entry	condition B
2021-01-22_15-22-55.448	condition_entry	condition B
2021-01-22_15-22-56.493	condition_entry	condition B
2021-01-22_15-22-57.444	condition_entry	condition B
2021-01-22_15-22-58.198	condition_entry	condition B
2021-01-22_15-22-58.770	condition_entry	condition B
2021-01-22_15-22-59.433	condition_entry	condition B
2021-01-22_15-22-59.987	condition_entry	condition B
2021-01-22_15-23-00.598	condition_entry	condition B	discarded
2021-01-22_15-23-01.041	condition_entry	condition B	discarded
2021-01-22_15-23-01.053	warning	hand_movements
2021-01-22_15-23-01.532	warning	hand_movements
2021-01-22_15-23-02.897	condition_entry	condition B
2021-01-22_15-23-03.873	condition_entry	condition B
2021-01-22_15-23-04.822	condition_entry	condition B
2021-01-22_15-23-05.799	condition_entry	condition B
2021-01-22_15-23-06.599	condition_entry	condition B
2021-01-22_15-23-07.203	condition_entry	condition B
2021-01-22_15-23-07.831	condition_entry	condition B
2021-01-22_15-23-08.307	condition_entry	condition B
2021-01-22_15-23-08.889	condition_entry	condition B
2021-01-22_15-23-09.354	condition_entry	condition B
2021-01-22_15-23-09.797	condition_entry	condition B
2021-01-22_15-23-10.226	condition_entry	condition D
2021-01-22_15-23-10.686	condition_entry	condition B
2021-01-22_15-23-11.170	condition_entry	condition B
2021-01-22_15-23-11.551	condition_entry	condition B
2021-01-22_15-23-11.903	condition_entry	condition B
2021-01-22_15-23-12.248	pedal_entry	pedal_timeout
2021-01-22_15-23-12.281	condition_entry	condition B
2021-01-22_15-23-13.362	condition_entry	condition B
2021-01-22_15-23-14.215	condition_entry	condition B
2021-01-22_15-23-14.561	condition_entry	condition B
2021-01-22_15-23-14.936	condition_entry	condition B
2021-01-22_15-23-15.368	condition_entry	condition C	src 6	dst 7
2021-01-22_15-23-15.703	condition_entry	condition B
2021-01-22_15-23-16.112	condition_entry	condition B
2021-01-22_15-23-16.581	condition_entry	condition B
2021-01-22_15-23-17.038	condition_entry	condition B
2021-01-22_15-23-17.385	pedal_entry	pedal_timeout
2021-01-22_15-23-17.385	condition_entry	condition A	src 6	dst 9
2021-01-22_15-23-17.556	condition_entry	condition B
2021-01-22_15-23-18.036	condition_entry	condition B
2021-01-22_15-23-18.477	condition_entry	condition D warning
2021-01-22_15-23-18.794	condition_entry	condition B
2021-01-22_15-23-19.490	condition_entry	condition B
2021-01-22_15-23-20.315	condition_entry	condition B
2021-01-22_15-23-20.499	pedal_entry	pedal_timeout
2021-01-22_15-23-21.479	condition_entry	condition B
2021-01-22_15-23-22.959	condition_entry	condition B
2021-01-22_15-23-23.825	condition_entry	condition B
2021-01-22_15-23-24.445	condition_entry	condition B
2021-01-22_15-23-24.964	condition_entry	condition B
2021-01-22_15-23-25.952	condition_entry	condition B
2021-01-22_15-23-26.444	condition_entry	condition B
2021-01-22_15-23-26.831	condition_entry	condition B
2021-01-22_15-23-27.219	condition_entry	condition B
2021-01-22_15-23-27.641	condition_entry	condition B
2021-01-22_15-23-28.045	condition_entry	condition B
2021-01-22_15-23-28.504	condition_entry	condition B
2021-01-22_15-23-28.841	condition_entry	condition B
2021-01-22_15-23-29.136	condition_entry	condition B	discarded
2021-01-22_15-23-29.449	warning	hand_movements
2021-01-22_15-23-29.629	warning	hand_movements
2021-01-22_15-23-30.113	warning	hand_movements
2021-01-22_15-23-30.202	warning	hand_movements
2021-01-22_15-23-31.102	condition_entry	condition B
2021-01-22_15-23-31.611	condition_entry	condition B
2021-01-22_15-23-32.365	condition_entry	condition B	discarded
2021-01-22_15-23-32.443	warning	multiple_fingers
2021-01-22_15-23-33.397	warning	multiple_fingers
2021-01-22_15-23-35.770	condition_entry	condition B
2021-01-22_15-23-36.773	condition_entry	condition B
2021-01-22_15-23-37.795	condition_entry	condition B
2021-01-22_15-23-38.757	condition_entry	condition B
2021-01-22_15-23-39.493	condition_entry	condition B
2021-01-22_15-23-40.136	condition_entry	condition B
2021-01-22_15-23-41.250	condition_entry	condition B
2021-01-22_15-23-41.845	condition_entry	condition B
2021-01-22_15-23-42.289	condition_entry	condition B
2021-01-22_15-23-42.733	condition_entry	condition B
2021-01-22_15-23-43.236	condition_entry	condition B
2021-01-22_15-23-43.655	condition_entry	condition B
2021-01-22_15-23-44.023	condition_entry	condition B
2021-01-22_15-23-44.406	condition_entry	condition B
2021-01-22_15-23-44.822	condition_entry	condition B
2021-01-22_15-23-45.171	condition_entry	condition C	src 2	dst 1
2021-01-22_15-23-46.066	condition_entry	condition D warning
2021-01-22_15-23-47.047	condition_entry	condition B
2021-01-22_15-23-47.514	condition_entry	condition B
2021-01-22_15-23-47.887	condition_entry	condition B
2021-01-22_15-23-48.087	pedal_entry	pedal_timeout
2021-01-22_15-23-48.461	condition_entry	condition B
2021-01-22_15-23-49.141	condition_entry	condition B
2021-01-22_15-23-50.601	condition_entry	condition B
2021-01-22_15-23-51.209	condition_entry	condition B
2021-01-22_15-23-51.712	condition_entry	condition B
2021-01-22_15-23-52.334	condition_entry	condition B
2021-01-22_15-23-52.851	condition_entry	condition B
2021-01-22_15-23-53.250	condition_entry	condition B
2021-01-22_15-23-53.633	condition_entry	condition C	src 1	dst 2
2021-01-22_15-23-54.068	condition_entry	condition B
2021-01-22_15-23-54.536	condition_entry	condition B
2021-01-22_15-23-54.794	condition_entry	condition B
2021-01-22_15-23-55.217	condition_entry	condition D warning	discarded
2021-01-22_15-23-55.385	warning	multiple_fingers
2021-01-22_15-23-56.964	condition_entry	condition B
2021-01-22_15-23-57.500	condition_entry	condition B
2021-01-22_15-23-58.594	condition_entry	condition B
2021-01-22_15-23-59.452	condition_entry	condition A	src 0	dst 3
2021-01-22_15-24-00.388	pedal_entry	pedal_correct
2021-01-22_15-24-02.793	answer_entry	selected_answer 10
2021-01-22_15-24-04.861	condition_entry	condition B
2021-01-22_15-24-05.883	condition_entry	condition B
2021-01-22_15-24-06.881	condition_entry	condition B
2021-01-22_15-24-07.825	condition_entry	condition B
2021-01-22_15-24-08.725	condition_entry	condition B
2021-01-22_15-24-09.493	condition_entry	condition B
2021-01-22_15-24-10.169	condition_entry	condition B
2021-01-22_15-24-10.801	condition_entry	condition B
2021-01-22_15-24-11.361	condition_entry	condition B
2021-01-22_15-24-11.909	condition_entry	condition B
2021-01-22_15-24-12.442	condition_entry	condition D
2021-01-22_15-24-12.866	condition_entry	condition D warning
2021-01-22_15-24-13.279	condition_entry	condition B
2021-01-22_15-24-13.689	condition_entry	condition B
2021-01-22_15-24-14.099	condition_entry	condition B
2021-01-22_15-24-14.473	condition_entry	condition B
2021-01-22_15-24-14.885	pedal_entry	pedal_timeout
2021-01-22_15-24-14.885	condition_entry	condition B
2021-01-22_15-24-15.224	condition_entry	condition B	discarded
2021-01-22_15-24-15.390	warning	hand_movements
2021-01-22_15-24-15.619	warning	hand_movements
2021-01-22_15-24-15.659	warning	hand_movements
2021-01-22_15-24-16.689	condition_entry	condition B
2021-01-22_15-24-17.286	condition_entry	condition B
2021-01-22_15-24-18.089	condition_entry	condition B
2021-01-22_15-24-19.078	condition_entry	condition B
2021-01-22_15-24-20.217	condition_entry	condition B
2021-01-22_15-24-21.032	condition_entry	condition B
2021-01-22_15-24-21.798	condition_entry	condition B
2021-01-22_15-24-22.641	condition_entry	condition B
2021-01-22_15-24-23.204	condition_entry	condition B
2021-01-22_15-24-23.862	condition_entry	condition B
2021-01-22_15-24-24.372	condition_entry	condition B
2021-01-22_15-24-25.015	condition_entry	condition B
2021-01-22_15-24-25.471	condition_entry	condition B
2021-01-22_15-24-25.881	condition_entry	condition B
2021-01-22_15-24-26.392	condition_entry	condition B
2021-01-22_15-24-26.802	condition_entry	condition B
2021-01-22_15-24-27.194	condition_entry	condition B
2021-01-22_15-24-27.592	condition_entry	condition B
2021-01-22_15-24-27.958	condition_entry	condition B
2021-01-22_15-24-28.295	condition_entry	condition B
2021-01-22_15-24-28.690	condition_entry	condition B	discarded
2021-01-22_15-24-29.046	condition_entry	condition B	discarded
2021-01-22_15-24-29.085	warning	multiple_fingers
2021-01-22_15-24-29.479	warning	multiple_fingers
2021-01-22_15-24-30.428	condition_entry	condition B
2021-01-22_15-24-30.979	condition_entry	condition B
2021-01-22_15-24-31.613	condition_entry	condition B
2021-01-22_15-24-32.715	condition_entry	condition B
2021-01-22_15-24-33.286	condition_entry	condition D
2021-01-22_15-24-33.924	condition_entry	condition B
2021-01-22_15-24-34.437	condition_entry	condition B
2021-01-22_15-24-35.304	pedal_entry	pedal_timeout
2021-01-22_15-24-35.576	condition_entry	condition B
2021-01-22_15-24-36.070	condition_entry	condition B
2021-01-22_15-24-36.574	condition_entry	condition B
2021-01-22_15-24-37.301	condition_entry	condition B
2021-01-22_15-24-37.833	condition_entry	condition D
2021-01-22_15-24-38.501	condition_entry	condition B
2021-01-22_15-24-39.153	condition_entry	condition B
2021-01-22_15-24-39.764	condition_entry	condition B
2021-01-22_15-24-39.845	pedal_entry	pedal_timeout
2021-01-22_15-24-40.311	condition_entry	condition B
2021-01-22_15-24-40.892	condition_entry	condition B
2021-01-22_15-24-42.828	condition_entry	condition B
2021-01-22_15-24-43.298	condition_entry	condition B
2021-01-22_15-24-43.661	condition_entry	condition B
2021-01-22_15-24-44.419	condition_entry	condition B
2021-01-22_15-24-44.863	condition_entry	condition B	discarded
2021-01-22_15-24-45.019	warning	hand_movements
2021-01-22_15-24-45.883	condition_entry	condition B
2021-01-22_15-24-46.476	condition_entry	condition B
2021-01-22_15-24-47.163	condition_entry	condition B
2021-01-22_15-24-48.249	condition_entry	condition B
2021-01-22_15-24-49.053	condition_entry	condition B
2021-01-22_15-24-49.914	condition_entry	condition B
2021-01-22_15-24-50.658	condition_entry	condition B
2021-01-22_15-24-51.215	condition_entry	condition B
2021-01-22_15-24-52.272	condition_entry	condition B
2021-01-22_15-24-52.745	condition_entry	condition B	discarded
2021-01-22_15-24-52.928	warning	hand_movements
2021-01-22_15-24-54.361	condition_entry	condition B
2021-01-22_15-24-55.249	condition_entry	condition B
2021-01-22_15-24-56.757	condition_entry	condition B
2021-01-22_15-24-57.267	condition_entry	condition B
2021-01-22_15-24-58.205	condition_entry	condition B
2021-01-22_15-24-59.157	condition_entry	condition B
2021-01-22_15-24-59.959	condition_entry	condition B
2021-01-22_15-25-00.536	condition_entry	condition B
2021-01-22_15-25-01.855	condition_entry	condition B
2021-01-22_15-25-02.331	condition_entry	condition B
2021-01-22_15-25-02.858	condition_entry	condition B
2021-01-22_15-25-03.341	condition_entry	condition B
2021-01-22_15-25-03.832	condition_entry	condition B
2021-01-22_15-25-04.220	condition_entry	condition B
2021-01-22_15-25-04.685	condition_entry	condition C	src 6	dst 7
2021-01-22_15-25-05.027	condition_entry	condition B
2021-01-22_15-25-05.396	condition_entry	condition B
2021-01-22_15-25-05.800	condition_entry	condition B
2021-01-22_15-25-06.240	condition_entry	condition B
2021-01-22_15-25-06.700	pedal_entry	pedal_timeout
2021-01-22_15-25-07.122	condition_entry	condition B
2021-01-22_15-25-07.994	condition_entry	condition B
2021-01-22_15-25-09.017	condition_entry	condition B
2021-01-22_15-25-10.044	condition_entry	condition B
2021-01-22_15-25-11.951	condition_entry	condition B
2021-01-22_15-25-12.817	condition_entry	condition B
2021-01-22_15-25-13.416	condition_entry	condition B
2021-01-22_15-25-14.007	condition_entry	condition B
2021-01-22_15-25-14.617	condition_entry	condition B
2021-01-22_15-25-15.147	condition_entry	condition B
2021-01-22_15-25-15.641	condition_entry	condition B
2021-01-22_15-25-16.071	condition_entry	condition B
2021-01-22_15-25-16.468	condition_entry	condition B
2021-01-22_15-25-17.003	condition_entry	condition B
2021-01-22_15-25-17.471	condition_entry	condition A	src 6	dst 9
2021-01-22_15-25-17.735	condition_entry	condition D warning
2021-01-22_15-25-18.443	condition_entry	condition B
2021-01-22_15-25-19.001	condition_entry	condition B
2021-01-22_15-25-19.504	condition_entry	condition B
2021-01-22_15-25-19.757	pedal_entry	pedal_timeout
2021-01-22_15-25-19.902	condition_entry	condition A	src 2	dst 0
2021-01-22_15-25-20.660	condition_entry	condition B
2021-01-22_15-25-21.211	condition_entry	condition B
2021-01-22_15-25-21.792	condition_entry	condition B
2021-01-22_15-25-21.911	pedal_entry	pedal_timeout
2021-01-22_15-25-22.402	condition_entry	condition B
2021-01-22_15-25-22.910	condition_entry	condition B
2021-01-22_15-25-23.344	condition_entry	condition C	src 6	dst 7
2021-01-22_15-25-23.855	condition_entry	condition B
2021-01-22_15-25-24.292	condition_entry	condition B
2021-01-22_15-25-24.547	pedal_entry	pedal_correct
2021-01-22_15-25-26.927	answer_entry	selected_answer 10
2021-01-22_15-25-27.943	condition_entry	condition B
2021-01-22_15-25-30.556	condition_entry	condition B
2021-01-22_15-25-31.368	condition_entry	condition B
2021-01-22_15-25-32.011	condition_entry	condition B
2021-01-22_15-25-32.644	condition_entry	condition A	src 3	dst 0
2021-01-22_15-25-33.332	pedal_entry	pedal_correct
2021-01-22_15-25-35.611	answer_entry	selected_answer 10
2021-01-22_15-25-37.317	condition_entry	condition A	src 2	dst 1
2021-01-22_15-25-38.151	condition_entry	condition B
2021-01-22_15-25-38.326	pedal_entry	pedal_correct
2021-01-22_15-25-40.787	answer_entry	selected_answer 10
2021-01-22_15-25-42.921	condition_entry	condition B
2021-01-22_15-25-44.920	condition_entry	condition B
2021-01-22_15-25-45.933	condition_entry	condition B
2021-01-22_15-25-46.893	condition_entry	condition B
2021-01-22_15-25-47.837	condition_entry	condition B
2021-01-22_15-25-48.703	condition_entry	condition B
2021-01-22_15-25-49.334	condition_entry	condition B
2021-01-22_15-25-49.966	condition_entry	condition B
2021-01-22_15-25-50.542	condition_entry	condition B
2021-01-22_15-25-51.023	condition_entry	condition B
2021-01-22_15-25-51.490	condition_entry	condition B
2021-01-22_15-25-51.909	condition_entry	condition B
2021-01-22_15-25-52.363	condition_entry	condition B
2021-01-22_15-25-52.796	condition_entry	condition B
2021-01-22_15-25-53.232	condition_entry	condition B
2021-01-22_15-25-53.597	condition_entry	condition B
2021-01-22_15-25-53.970	condition_entry	condition B
2021-01-22_15-25-54.252	condition_entry	condition B
2021-01-22_15-25-54.707	condition_entry	condition B
2021-01-22_15-25-55.069	condition_entry	condition B
2021-01-22_15-25-55.329	condition_entry	condition B
2021-01-22_15-25-55.680	condition_entry	condition B
2021-01-22_15-25-55.989	condition_entry	condition B
2021-01-22_15-25-56.379	condition_entry	condition B
2021-01-22_15-25-56.696	condition_entry	condition B
2021-01-22_15-25-57.028	condition_entry	condition B
2021-01-22_15-25-57.428	condition_entry	condition C	src 1	dst 2
2021-01-22_15-25-57.941	condition_entry	condition D warning	discarded
2021-01-22_15-25-57.994	warning	multiple_fingers
2021-01-22_15-25-59.118	pedal_entry	pedal_incorrect
2021-01-22_15-26-01.988	answer_entry	selected_answer 10
2021-01-22_15-26-04.129	condition_entry	condition B
2021-01-22_15-26-05.129	condition_entry	condition B
2021-01-22_15-26-07.034	condition_entry	condition B
2021-01-22_15-26-07.860	condition_entry	condition B
2021-01-22_15-26-08.481	condition_entry	condition B
2021-01-22_15-26-09.082	condition_entry	condition B
2021-01-22_15-26-09.568	condition_entry	condition A	src 1	dst 0
2021-01-22_15-26-10.227	pedal_entry	pedal_correct
2021-01-22_15-26-12.451	answer_entry	selected_answer 10
2021-01-22_15-26-14.836	condition_entry	condition B
2021-01-22_15-26-15.908	condition_entry	condition B
2021-01-22_15-26-16.803	condition_entry	condition B
2021-01-22_15-26-17.988	condition_entry	condition B
2021-01-22_15-26-18.879	condition_entry	condition B
2021-01-22_15-26-19.689	condition_entry	condition B
2021-01-22_15-26-20.328	condition_entry	condition B
2021-01-22_15-26-20.951	condition_entry	condition B
2021-01-22_15-26-21.531	condition_entry	condition B
2021-01-22_15-26-22.050	condition_entry	condition B
2021-01-22_15-26-22.472	condition_entry	condition B
2021-01-22_15-26-23.386	condition_entry	condition B
2021-01-22_15-26-24.272	condition_entry	condition B
2021-01-22_15-26-24.640	condition_entry	condition B
2021-01-22_15-26-25.040	condition_entry	condition B
2021-01-22_15-26-25.419	condition_entry	condition B
2021-01-22_15-26-25.797	condition_entry	condition D
2021-01-22_15-26-26.082	condition_entry	condition B
2021-01-22_15-26-26.359	condition_entry	condition B
2021-01-22_15-26-26.848	condition_entry	condition B
2021-01-22_15-26-27.381	condition_entry	condition B
2021-01-22_15-26-27.814	pedal_entry	pedal_timeout
2021-01-22_15-26-27.939	condition_entry	condition B
2021-01-22_15-26-28.518	condition_entry	condition B
2021-01-22_15-26-29.160	condition_entry	condition B
2021-01-22_15-26-29.713	condition_entry	condition B
2021-01-22_15-26-30.157	condition_entry	condition B
2021-01-22_15-26-30.613	condition_entry	condition D	discarded
2021-01-22_15-26-30.770	warning	multiple_fingers
2021-01-22_15-26-32.161	condition_entry	condition B
2021-01-22_15-26-34.003	condition_entry	condition B
2021-01-22_15-26-34.992	condition_entry	condition B
2021-01-22_15-26-35.747	condition_entry	condition B
2021-01-22_15-26-36.321	condition_entry	condition B
2021-01-22_15-26-36.991	condition_entry	condition B
2021-01-22_15-26-37.566	condition_entry	condition B
2021-01-22_15-26-38.076	condition_entry	condition B
2021-01-22_15-26-38.580	condition_entry	condition B
2021-01-22_15-26-39.042	condition_entry	condition B
2021-01-22_15-26-39.511	condition_entry	condition B
2021-01-22_15-26-39.953	condition_entry	condition B
2021-01-22_15-26-40.348	condition_entry	condition B
2021-01-22_15-26-40.697	condition_entry	condition B
2021-01-22_15-26-41.141	condition_entry	condition B
2021-01-22_15-26-41.469	condition_entry	condition B
2021-01-22_15-26-41.835	condition_entry	condition B
2021-01-22_15-26-42.264	condition_entry	condition B
2021-01-22_15-26-42.588	condition_entry	condition D
2021-01-22_15-26-42.896	condition_entry	condition B
2021-01-22_15-26-43.576	condition_entry	condition B
2021-01-22_15-26-44.455	condition_entry	condition B
2021-01-22_15-26-44.606	pedal_entry	pedal_timeout
2021-01-22_15-26-45.464	condition_entry	condition B
2021-01-22_15-26-46.456	condition_entry	condition B
2021-01-22_15-26-47.142	condition_entry	condition A	src 7	dst 6
2021-01-22_15-26-48.019	pedal_entry	pedal_correct
2021-01-22_15-26-50.455	answer_entry	selected_answer 10
2021-01-22_15-26-52.333	condition_entry	condition B
2021-01-22_15-26-53.373	condition_entry	condition B
2021-01-22_15-26-54.319	condition_entry	condition B
2021-01-22_15-26-55.280	condition_entry	condition A	src 7	dst 6
2021-01-22_15-26-56.029	pedal_entry	pedal_correct
2021-01-22_15-26-58.330	answer_entry	selected_answer 10
2021-01-22_15-27-00.548	condition_entry	condition B
2021-01-22_15-27-01.509	condition_entry	condition B
2021-01-22_15-27-02.269	condition_entry	condition B
2021-01-22_15-27-03.447	condition_entry	condition B
2021-01-22_15-27-04.520	condition_entry	condition B
2021-01-22_15-27-05.404	condition_entry	condition B
2021-01-22_15-27-06.068	condition_entry	condition B
2021-01-22_15-27-06.779	condition_entry	condition B
2021-01-22_15-27-08.322	condition_entry	condition B
2021-01-22_15-27-09.507	condition_entry	condition B
2021-01-22_15-27-10.529	condition_entry	condition B
2021-01-22_15-27-12.412	condition_entry	condition A	src 3	dst 1
2021-01-22_15-27-13.297	pedal_entry	pedal_correct
2021-01-22_15-27-15.510	answer_entry	selected_answer 10
2021-01-22_15-27-17.596	condition_entry	condition A	src 6	dst 8
2021-01-22_15-27-18.407	pedal_entry	pedal_correct
2021-01-22_15-27-20.486	answer_entry	selected_answer 10
2021-01-22_15-27-22.687	condition_entry	condition A	src 6	dst 9
2021-01-22_15-27-23.350	pedal_entry	pedal_correct
2021-01-22_15-27-25.495	answer_entry	selected_answer 10
2021-01-22_15-27-27.692	condition_entry	condition B
2021-01-22_15-27-28.703	condition_entry	condition B
2021-01-22_15-27-29.662	condition_entry	condition B
2021-01-22_15-27-30.524	condition_entry	condition B
2021-01-22_15-27-31.312	condition_entry	condition B
2021-01-22_15-27-31.990	condition_entry	condition B
2021-01-22_15-27-32.607	condition_entry	condition B
2021-01-22_15-27-33.130	condition_entry	condition B
2021-01-22_15-27-33.766	condition_entry	condition B
2021-01-22_15-27-34.221	condition_entry	condition B
2021-01-22_15-27-34.684	condition_entry	condition B
2021-01-22_15-27-35.148	condition_entry	condition B	discarded
2021-01-22_15-27-35.528	condition_entry	condition B	discarded
2021-01-22_15-27-35.539	warning	hand_movements
2021-01-22_15-27-36.846	condition_entry	condition B
2021-01-22_15-27-37.596	condition_entry	condition B
2021-01-22_15-27-38.537	condition_entry	condition B
2021-01-22_15-27-39.490	condition_entry	condition B
2021-01-22_15-27-40.917	condition_entry	condition B
2021-01-22_15-27-41.529	condition_entry	condition B
2021-01-22_15-27-42.070	condition_entry	condition B
2021-01-22_15-27-42.575	condition_entry	condition B
2021-01-22_15-27-42.981	condition_entry	condition B
2021-01-22_15-27-43.538	condition_entry	condition B
2021-01-22_15-27-43.958	condition_entry	condition B
2021-01-22_15-27-44.415	condition_entry	condition B
2021-01-22_15-27-44.767	condition_entry	condition B
2021-01-22_15-27-45.506	condition_entry	condition D	discarded
2021-01-22_15-27-45.595	warning	multiple_fingers
2021-01-22_15-27-46.649	condition_entry	condition B
2021-01-22_15-27-47.322	condition_entry	condition B
2021-01-22_15-27-48.197	condition_entry	condition B
2021-01-22_15-27-49.148	condition_entry	condition B
2021-01-22_15-27-50.832	condition_entry	condition B
2021-01-22_15-27-51.536	condition_entry	condition B
2021-01-22_15-27-52.134	condition_entry	condition B
2021-01-22_15-27-52.676	condition_entry	condition B
2021-01-22_15-27-53.255	condition_entry	condition A	src 3	dst 2
2021-01-22_15-27-53.722	condition_entry	condition B
2021-01-22_15-27-54.164	condition_entry	condition D warning
2021-01-22_15-27-54.584	condition_entry	condition B
2021-01-22_15-27-55.065	condition_entry	condition B
2021-01-22_15-27-55.453	condition_entry	condition B
2021-01-22_15-27-56.178	pedal_entry	pedal_timeout
2021-01-22_15-27-56.200	condition_entry	condition B
2021-01-22_15-27-56.777	condition_entry	condition B	discarded
2021-01-22_15-27-56.809	warning	multiple_fingers
2021-01-22_15-27-56.870	warning	multiple_fingers
2021-01-22_15-27-58.795	condition_entry	condition B
2021-01-22_15-28-00.944	condition_entry	condition B
2021-01-22_15-28-01.796	condition_entry	condition B
2021-01-22_15-28-02.543	condition_entry	condition B
2021-01-22_15-28-03.174	condition_entry	condition B	discarded
2021-01-22_15-28-03.221	warning	hand_movements
2021-01-22_15-28-05.473	condition_entry	condition B
2021-01-22_15-28-06.540	condition_entry	condition B
2021-01-22_15-28-07.386	condition_entry	condition B
2021-01-22_15-28-08.429	condition_entry	condition B
2021-01-22_15-28-09.539	condition_entry	condition B
2021-01-22_15-28-10.360	condition_entry	condition B
2021-01-22_15-28-11.278	condition_entry	condition B
2021-01-22_15-28-11.956	condition_entry	condition B
2021-01-22_15-28-12.658	condition_entry	condition B
2021-01-22_15-28-13.211	condition_entry	condition B
2021-01-22_15-28-13.714	condition_entry	condition B
2021-01-22_15-28-14.147	condition_entry	condition D
2021-01-22_15-28-14.558	condition_entry	condition B
2021-01-22_15-28-15.044	condition_entry	condition B
2021-01-22_15-28-16.143	condition_entry	condition B
2021-01-22_15-28-16.166	pedal_entry	pedal_timeout
2021-01-22_15-28-17.164	condition_entry	condition B
2021-01-22_15-28-18.012	condition_entry	condition B
2021-01-22_15-28-18.842	condition_entry	condition B
2021-01-22_15-28-19.511	condition_entry	condition B
2021-01-22_15-28-20.603	condition_entry	condition B	discarded
2021-01-22_15-28-20.643	warning	hand_movements
2021-01-22_15-28-22.577	condition_entry	condition B
2021-01-22_15-28-23.454	condition_entry	condition B
2021-01-22_15-28-24.496	condition_entry	condition B
2021-01-22_15-28-25.347	condition_entry	condition B
2021-01-22_15-28-26.192	condition_entry	condition B
2021-01-22_15-28-26.798	condition_entry	condition B
2021-01-22_15-28-27.420	condition_entry	condition B
2021-01-22_15-28-27.972	condition_entry	condition B
2021-01-22_15-28-28.521	condition_entry	condition B
2021-01-22_15-28-29.083	condition_entry	condition B
2021-01-22_15-28-29.514	condition_entry	condition B
2021-01-22_15-28-29.945	condition_entry	condition C	src 1	dst 2
2021-01-22_15-28-30.325	condition_entry	condition D warning
2021-01-22_15-28-31.047	condition_entry	condition B
2021-01-22_15-28-31.536	condition_entry	condition B
2021-01-22_15-28-31.914	condition_entry	condition B
2021-01-22_15-28-32.275	condition_entry	condition B
2021-01-22_15-28-32.341	pedal_entry	pedal_timeout
2021-01-22_15-28-32.793	condition_entry	condition B
2021-01-22_15-28-33.324	condition_entry	condition B
2021-01-22_15-28-33.781	condition_entry	condition B
2021-01-22_15-28-34.311	condition_entry	condition B
2021-01-22_15-28-34.678	condition_entry	condition B
2021-01-22_15-28-35.103	condition_entry	condition B
2021-01-22_15-28-35.542	condition_entry	condition A	src 6	dst 9
2021-01-22_15-28-35.949	condition_entry	condition B
2021-01-22_15-28-36.301	condition_entry	condition B
2021-01-22_15-28-36.671	condition_entry	condition B
2021-01-22_15-28-37.056	condition_entry	condition B
2021-01-22_15-28-37.455	condition_entry	condition B
2021-01-22_15-28-37.556	pedal_entry	pedal_timeout
2021-01-22_15-28-37.806	condition_entry	condition B
2021-01-22_15-28-38.499	condition_entry	condition C	src 7	dst 8	discarded
2021-01-22_15-28-38.788	condition_entry	condition D warning	discarded
2021-01-22_15-28-38.856	warning	multiple_fingers
2021-01-22_15-28-40.064	condition_entry	condition B
2021-01-22_15-28-40.633	condition_entry	condition B
2021-01-22_15-28-41.689	condition_entry	condition B
2021-01-22_15-28-42.489	condition_entry	condition B
2021-01-22_15-28-43.292	condition_entry	condition B
2021-01-22_15-28-43.951	condition_entry	condition B
2021-01-22_15-28-44.602	condition_entry	condition B
2021-01-22_15-28-45.107	condition_entry	condition B
2021-01-22_15-28-45.744	condition_entry	condition B
2021-01-22_15-28-46.185	condition_entry	condition A	src 2	dst 3
2021-01-22_15-28-46.800	condition_entry	condition B
2021-01-22_15-28-47.010	pedal_entry	pedal_correct
2021-01-22_15-28-49.213	answer_entry	selected_answer 10
2021-01-22_15-28-50.432	condition_entry	condition A	src 2	dst 0
2021-01-22_15-28-51.098	condition_entry	condition B
2021-01-22_15-28-52.393	condition_entry	condition B	discarded
2021-01-22_15-28-52.431	warning	multiple_fingers
2021-01-22_15-28-54.725	condition_entry	condition B
2021-01-22_15-28-55.736	condition_entry	condition B
2021-01-22_15-28-56.825	warning	hand_movements
2021-01-22_15-28-57.247	warning	hand_movements
2021-01-22_15-28-57.276	warning	hand_movements
2021-01-22_15-28-59.887	condition_entry	condition B
2021-01-22_15-29-00.838	condition_entry	condition B	discarded
2021-01-22_15-29-01.001	warning	hand_movements
2021-01-22_15-29-01.861	warning	hand_movements
2021-01-22_15-29-04.281	condition_entry	condition B
2021-01-22_15-29-06.261	condition_entry	condition B
2021-01-22_15-29-07.203	condition_entry	condition B
2021-01-22_15-29-08.046	condition_entry	condition B
2021-01-22_15-29-08.835	condition_entry	condition B
2021-01-22_15-29-09.601	condition_entry	condition B
2021-01-22_15-29-10.145	condition_entry	condition B
2021-01-22_15-29-10.733	condition_entry	condition B
2021-01-22_15-29-11.219	condition_entry	condition B
2021-01-22_15-29-11.751	condition_entry	condition B
2021-01-22_15-29-12.239	condition_entry	condition B
2021-01-22_15-29-12.699	condition_entry	condition B
2021-01-22_15-29-13.122	condition_entry	condition B
2021-01-22_15-29-13.506	condition_entry	condition B
2021-01-22_15-29-13.850	condition_entry	condition B	discarded
2021-01-22_15-29-14.212	condition_entry	condition B	discarded
2021-01-22_15-29-14.233	warning	multiple_fingers
2021-01-22_15-29-15.187	condition_entry	condition B
2021-01-22_15-29-15.673	condition_entry	condition B
2021-01-22_15-29-16.585	condition_entry	condition B
2021-01-22_15-29-17.786	condition_entry	condition B
2021-01-22_15-29-18.719	condition_entry	condition B
2021-01-22_15-29-19.526	condition_entry	condition B
2021-01-22_15-29-20.324	condition_entry	condition B
2021-01-22_15-29-20.953	condition_entry	condition B
2021-01-22_15-29-21.701	condition_entry	condition C	src 2	dst 1
2021-01-22_15-29-22.729	condition_entry	condition B
2021-01-22_15-29-23.193	condition_entry	condition B
2021-01-22_15-29-23.717	pedal_entry	pedal_timeout
2021-01-22_15-29-23.806	condition_entry	condition B
2021-01-22_15-29-24.393	condition_entry	condition B
2021-01-22_15-29-25.660	condition_entry	condition B
2021-01-22_15-29-26.538	condition_entry	condition B
2021-01-22_15-29-27.362	condition_entry	condition A	src 6	dst 9
2021-01-22_15-29-28.200	pedal_entry	pedal_correct
2021-01-22_15-29-30.577	answer_entry	selected_answer 10
2021-01-22_15-29-31.679	warning	hand_movements
2021-01-22_15-29-31.768	warning	multiple_fingers
2021-01-22_15-29-34.133	condition_entry	condition B
2021-01-22_15-29-35.078	condition_entry	condition B
2021-01-22_15-29-36.089	condition_entry	condition B
2021-01-22_15-29-36.979	condition_entry	condition B
2021-01-22_15-29-37.711	condition_entry	condition B
2021-01-22_15-29-38.391	condition_entry	condition B
2021-01-22_15-29-38.999	condition_entry	condition B
2021-01-22_15-29-39.621	condition_entry	condition B
2021-01-22_15-29-40.172	condition_entry	condition B
2021-01-22_15-29-40.671	condition_entry	condition B
2021-01-22_15-29-41.093	condition_entry	condition B
2021-01-22_15-29-41.465	condition_entry	condition B
2021-01-22_15-29-42.360	condition_entry	condition B
2021-01-22_15-29-42.751	condition_entry	condition B
2021-01-22_15-29-43.105	condition_entry	condition B
2021-01-22_15-29-43.522	condition_entry	condition B
2021-01-22_15-29-43.936	condition_entry	condition B
2021-01-22_15-29-44.160	condition_entry	condition B
2021-01-22_15-29-44.492	condition_entry	condition C	src 7	dst 8
2021-01-22_15-29-44.848	condition_entry	condition B
2021-01-22_15-29-45.481	condition_entry	condition B
2021-01-22_15-29-45.793	condition_entry	condition B
2021-01-22_15-29-46.124	condition_entry	condition B
2021-01-22_15-29-46.512	pedal_entry	pedal_timeout
2021-01-22_15-29-46.546	condition_entry	condition B
2021-01-22_15-29-46.979	condition_entry	condition B
2021-01-22_15-29-47.512	condition_entry	condition B
2021-01-22_15-29-47.857	condition_entry	condition B
2021-01-22_15-29-48.612	condition_entry	condition B
2021-01-22_15-29-49.528	condition_entry	condition B
2021-01-22_15-29-50.506	condition_entry	condition B
2021-01-22_15-29-51.077	condition_entry	condition B
2021-01-22_15-29-51.966	condition_entry	condition B
2021-01-22_15-29-52.510	condition_entry	condition B
2021-01-22_15-29-53.195	condition_entry	condition B
2021-01-22_15-29-53.666	condition_entry	condition B
2021-01-22_15-29-54.267	condition_entry	condition B
2021-01-22_15-29-54.654	condition_entry	condition B
2021-01-22_15-29-55.065	condition_entry	condition B
2021-01-22_15-29-55.431	condition_entry	condition B
2021-01-22_15-29-55.842	condition_entry	condition B
2021-01-22_15-29-56.331	condition_entry	condition B
2021-01-22_15-29-56.697	condition_entry	condition B
2021-01-22_15-29-57.081	condition_entry	condition B
2021-01-22_15-29-57.485	condition_entry	condition B
2021-01-22_15-29-57.860	condition_entry	condition B
2021-01-22_15-29-58.222	condition_entry	condition B
2021-01-22_15-29-58.563	condition_entry	condition B
2021-01-22_15-29-58.986	condition_entry	condition B
2021-01-22_15-29-59.956	condition_entry	condition B
2021-01-22_15-30-00.657	condition_entry	condition A	src 1	dst 0
2021-01-22_15-30-01.282	condition_entry	condition B
2021-01-22_15-30-01.939	condition_entry	condition B
2021-01-22_15-30-02.630	condition_entry	condition B
2021-01-22_15-30-02.683	pedal_entry	pedal_timeout
2021-01-22_15-30-03.533	condition_entry	condition A	src 8	dst 7
2021-01-22_15-30-04.504	condition_entry	condition B
2021-01-22_15-30-05.169	condition_entry	condition B
2021-01-22_15-30-05.549	pedal_entry	pedal_timeout
2021-01-22_15-30-05.838	condition_entry	condition B
2021-01-22_15-30-07.020	condition_entry	condition B
2021-01-22_15-30-07.559	condition_entry	condition B
2021-01-22_15-30-08.049	condition_entry	condition B
2021-01-22_15-30-09.004	condition_entry	condition B
2021-01-22_15-30-09.414	condition_entry	condition D
2021-01-22_15-30-10.519	condition_entry	condition B
2021-01-22_15-30-11.159	condition_entry	condition B
2021-01-22_15-30-11.435	pedal_entry	pedal_timeout
2021-01-22_15-30-11.917	condition_entry	condition B
2021-01-22_15-30-13.645	condition_entry	condition B
2021-01-22_15-30-14.261	condition_entry	condition A	src 7	dst 8
2021-01-22_15-30-15.023	pedal_entry	pedal_correct
2021-01-22_15-30-17.472	answer_entry	selected_answer 10
2021-01-22_15-30-19.392	condition_entry	condition A	src 8	dst 9
2021-01-22_15-30-20.391	condition_entry	condition B
2021-01-22_15-30-21.336	condition_entry	condition B
2021-01-22_15-30-21.403	pedal_entry	pedal_timeout
2021-01-22_15-30-22.225	condition_entry	condition B
2021-01-22_15-30-23.385	condition_entry	condition B
2021-01-22_15-30-24.245	condition_entry	condition B
2021-01-22_15-30-25.024	condition_entry	condition B
2021-01-22_15-30-26.388	condition_entry	condition B
2021-01-22_15-30-26.894	condition_entry	condition B
2021-01-22_15-30-27.350	condition_entry	condition B
2021-01-22_15-30-27.921	condition_entry	condition B
2021-01-22_15-30-28.366	condition_entry	condition B	discarded
2021-01-22_15-30-28.761	condition_entry	condition D	discarded
2021-01-22_15-30-28.855	warning	multiple_fingers
2021-01-22_15-30-30.076	condition_entry	condition B
2021-01-22_15-30-30.783	condition_entry	condition B
2021-01-22_15-30-31.765	condition_entry	condition B
2021-01-22_15-30-32.609	condition_entry	condition B
2021-01-22_15-30-33.486	condition_entry	condition B
2021-01-22_15-30-34.250	condition_entry	condition B
2021-01-22_15-30-34.774	condition_entry	condition B
2021-01-22_15-30-35.291	condition_entry	condition B
2021-01-22_15-30-35.882	condition_entry	condition B
2021-01-22_15-30-36.368	condition_entry	condition B
2021-01-22_15-30-36.798	condition_entry	condition B
2021-01-22_15-30-37.191	condition_entry	condition B
2021-01-22_15-30-37.690	condition_entry	condition B
2021-01-22_15-30-38.246	condition_entry	condition D	discarded
2021-01-22_15-30-38.302	warning	multiple_fingers
2021-01-22_15-30-40.218	condition_entry	condition B
2021-01-22_15-30-41.072	condition_entry	condition B
2021-01-22_15-30-42.215	condition_entry	condition B
2021-01-22_15-30-43.033	condition_entry	condition B
2021-01-22_15-30-44.031	condition_entry	condition B
2021-01-22_15-30-44.701	condition_entry	condition B
2021-01-22_15-30-45.468	condition_entry	condition B
2021-01-22_15-30-46.043	condition_entry	condition B
2021-01-22_15-30-46.574	condition_entry	condition B
2021-01-22_15-30-47.041	condition_entry	condition B
2021-01-22_15-30-47.559	condition_entry	condition A	src 6	dst 8
2021-01-22_15-30-47.986	condition_entry	condition B
2021-01-22_15-30-48.420	condition_entry	condition B
2021-01-22_15-30-48.918	condition_entry	condition B
2021-01-22_15-30-49.575	pedal_entry	pedal_timeout
2021-01-22_15-30-49.596	condition_entry	condition B
2021-01-22_15-30-51.666	condition_entry	condition B
2021-01-22_15-30-52.562	condition_entry	condition B
2021-01-22_15-30-53.341	condition_entry	condition B
2021-01-22_15-30-54.053	condition_entry	condition B
2021-01-22_15-30-54.594	condition_entry	condition B
2021-01-22_15-30-55.185	condition_entry	condition B
2021-01-22_15-30-55.795	condition_entry	condition B
2021-01-22_15-30-56.163	condition_entry	condition B
2021-01-22_15-30-56.606	condition_entry	condition B
2021-01-22_15-30-57.894	condition_entry	condition B
2021-01-22_15-30-58.392	condition_entry	condition B
2021-01-22_15-30-59.079	condition_entry	condition B
2021-01-22_15-30-59.624	condition_entry	condition B
2021-01-22_15-31-00.124	condition_entry	condition B
2021-01-22_15-31-00.658	condition_entry	condition B
2021-01-22_15-31-01.079	condition_entry	condition B
2021-01-22_15-31-01.535	condition_entry	condition B
2021-01-22_15-31-02.065	condition_entry	condition B
2021-01-22_15-31-02.760	condition_entry	condition B
2021-01-22_15-31-03.211	condition_entry	condition B
2021-01-22_15-31-04.726	condition_entry	condition B
2021-01-22_15-31-05.776	condition_entry	condition B
2021-01-22_15-31-06.915	condition_entry	condition B
2021-01-22_15-31-07.879	condition_entry	condition B
2021-01-22_15-31-08.859	condition_entry	condition B
2021-01-22_15-31-09.745	condition_entry	condition B
2021-01-22_15-31-10.580	condition_entry	condition B
2021-01-22_15-31-11.175	condition_entry	condition B
2021-01-22_15-31-12.357	condition_entry	condition B
2021-01-22_15-31-12.852	condition_entry	condition B
2021-01-22_15-31-13.329	condition_entry	condition B
2021-01-22_15-31-13.795	condition_entry	condition B
2021-01-22_15-31-14.254	condition_entry	condition B
2021-01-22_15-31-14.666	condition_entry	condition B
2021-01-22_15-31-15.085	condition_entry	condition B
2021-01-22_15-31-15.484	condition_entry	condition B
2021-01-22_15-31-15.928	condition_entry	condition B
2021-01-22_15-31-16.317	condition_entry	condition B
2021-01-22_15-31-16.805	condition_entry	condition B
2021-01-22_15-31-18.427	condition_entry	condition B
2021-01-22_15-31-19.429	condition_entry	condition B
2021-01-22_15-31-20.322	condition_entry	condition B
2021-01-22_15-31-21.297	condition_entry	condition B
2021-01-22_15-31-21.930	condition_entry	condition B
2021-01-22_15-31-22.708	condition_entry	condition A	src 8	dst 7
2021-01-22_15-31-23.281	condition_entry	condition B
2021-01-22_15-31-23.824	condition_entry	condition B
2021-01-22_15-31-24.341	condition_entry	condition B
2021-01-22_15-31-24.724	pedal_entry	pedal_timeout
2021-01-22_15-31-24.847	condition_entry	condition A	src 9	dst 8	discarded
2021-01-22_15-31-24.880	warning	hand_movements
2021-01-22_15-31-26.201	condition_entry	condition A	src 8	dst 9
2021-01-22_15-31-27.083	condition_entry	condition B
2021-01-22_15-31-28.225	pedal_entry	pedal_timeout
2021-01-22_15-31-28.312	condition_entry	condition B
2021-01-22_15-31-29.180	condition_entry	condition B
2021-01-22_15-31-30.105	condition_entry	condition B
2021-01-22_15-31-31.115	condition_entry	condition B
2021-01-22_15-31-32.014	condition_entry	condition B
2021-01-22_15-31-34.258	condition_entry	condition B
2021-01-22_15-31-35.135	condition_entry	condition B
2021-01-22_15-31-36.091	condition_entry	condition B
2021-01-22_15-31-36.743	condition_entry	condition B
2021-01-22_15-31-37.563	condition_entry	condition B
2021-01-22_15-31-38.143	condition_entry	condition A	src 0	dst 3
2021-01-22_15-31-38.721	condition_entry	condition B
2021-01-22_15-31-39.246	condition_entry	condition B	discarded
2021-01-22_15-31-39.321	warning	hand_movements
2021-01-22_15-31-40.982	condition_entry	condition A	src 3	dst 2
2021-01-22_15-31-41.856	pedal_entry	pedal_correct
2021-01-22_15-31-44.133	answer_entry	selected_answer 10
2021-01-22_15-31-46.314	condition_entry	condition B
2021-01-22_15-31-47.259	condition_entry	condition B
2021-01-22_15-31-48.318	condition_entry	condition B
2021-01-22_15-31-49.361	condition_entry	condition B
2021-01-22_15-31-50.192	condition_entry	condition B
2021-01-22_15-31-51.025	condition_entry	condition B
2021-01-22_15-31-51.646	condition_entry	condition B
2021-01-22_15-31-52.303	condition_entry	condition B
2021-01-22_15-31-52.900	condition_entry	condition B
2021-01-22_15-31-53.348	condition_entry	condition B
2021-01-22_15-31-53.815	condition_entry	condition B
2021-01-22_15-31-54.288	condition_entry	condition B
2021-01-22_15-31-55.156	condition_entry	condition B
2021-01-22_15-31-55.578	condition_entry	condition B
2021-01-22_15-31-55.969	condition_entry	condition B
2021-01-22_15-31-56.365	condition_entry	condition B
2021-01-22_15-31-56.665	condition_entry	condition B
2021-01-22_15-31-57.111	condition_entry	condition B
2021-01-22_15-31-57.356	condition_entry	condition B
2021-01-22_15-31-57.733	condition_entry	condition B
2021-01-22_15-31-58.404	condition_entry	condition B
2021-01-22_15-31-58.729	condition_entry	condition B
2021-01-22_15-31-59.048	condition_entry	condition B
2021-01-22_15-31-59.277	condition_entry	condition B
2021-01-22_15-31-59.675	condition_entry	condition B
2021-01-22_15-32-00.253	condition_entry	condition B
2021-01-22_15-32-00.719	condition_entry	condition B
2021-01-22_15-32-01.107	condition_entry	condition B
2021-01-22_15-32-01.856	condition_entry	condition B
2021-01-22_15-32-02.498	condition_entry	condition B
2021-01-22_15-32-03.071	condition_entry	condition B
2021-01-22_15-32-03.547	condition_entry	condition B
2021-01-22_15-32-04.084	condition_entry	condition A	src 0	dst 3
2021-01-22_15-32-05.353	pedal_entry	pedal_correct
2021-01-22_15-32-07.934	answer_entry	selected_answer 10
2021-01-22_15-32-09.818	condition_entry	condition B
2021-01-22_15-32-10.819	condition_entry	condition B
2021-01-22_15-32-11.787	condition_entry	condition B
2021-01-22_15-32-12.702	condition_entry	condition B
2021-01-22_15-32-13.406	condition_entry	condition B
2021-01-22_15-32-14.130	condition_entry	condition B
2021-01-22_15-32-14.765	condition_entry	condition B
2021-01-22_15-32-15.271	condition_entry	condition B
2021-01-22_15-32-15.889	condition_entry	condition B
2021-01-22_15-32-16.390	condition_entry	condition D
2021-01-22_15-32-16.911	condition_entry	condition B
2021-01-22_15-32-17.261	condition_entry	condition D warning
2021-01-22_15-32-18.623	condition_entry	condition B
2021-01-22_15-32-19.281	pedal_entry	pedal_timeout
2021-01-22_15-32-19.699	condition_entry	condition B
2021-01-22_15-32-20.712	condition_entry	condition B
2021-01-22_15-32-21.524	condition_entry	condition B
2021-01-22_15-32-22.274	condition_entry	condition B
2021-01-22_15-32-23.024	condition_entry	condition B
2021-01-22_15-32-23.475	condition_entry	condition B
2021-01-22_15-32-23.998	condition_entry	condition B
2021-01-22_15-32-24.541	condition_entry	condition B
2021-01-22_15-32-25.211	condition_entry	condition B
2021-01-22_15-32-25.796	condition_entry	condition B
2021-01-22_15-32-26.775	condition_entry	condition B
2021-01-22_15-32-27.797	condition_entry	condition B
2021-01-22_15-32-28.800	condition_entry	condition B
2021-01-22_15-32-29.552	condition_entry	condition B
2021-01-22_15-32-30.208	condition_entry	condition B
2021-01-22_15-32-30.809	condition_entry	condition B
2021-01-22_15-32-31.343	condition_entry	condition B
2021-01-22_15-32-32.400	condition_entry	condition B
2021-01-22_15-32-32.841	condition_entry	condition B
2021-01-22_15-32-33.638	condition_entry	condition B
2021-01-22_15-32-34.070	condition_entry	condition B
2021-01-22_15-32-34.501	condition_entry	condition B
2021-01-22_15-32-34.784	condition_entry	condition B
2021-01-22_15-32-35.203	condition_entry	condition B
2021-01-22_15-32-35.548	condition_entry	condition B	discarded
2021-01-22_15-32-35.814	condition_entry	condition B	discarded
2021-01-22_15-32-35.897	warning	multiple_fingers
2021-01-22_15-32-36.764	condition_entry	condition B
2021-01-22_15-32-37.171	condition_entry	condition B
2021-01-22_15-32-37.621	condition_entry	condition B
2021-01-22_15-32-38.270	condition_entry	condition B
2021-01-22_15-32-38.828	condition_entry	condition B
2021-01-22_15-32-39.416	condition_entry	condition B
2021-01-22_15-32-39.873	condition_entry	condition B
2021-01-22_15-32-40.387	condition_entry	condition B
2021-01-22_15-32-40.772	condition_entry	condition D
2021-01-22_15-32-41.747	condition_entry	condition B
2021-01-22_15-32-42.790	pedal_entry	pedal_timeout
2021-01-22_15-32-43.535	condition_entry	condition B
2021-01-22_15-32-44.543	condition_entry	condition B
2021-01-22_15-32-45.458	condition_entry	condition B
2021-01-22_15-32-46.479	condition_entry	condition B
2021-01-22_15-32-47.130	condition_entry	condition A	src 6	dst 7
2021-01-22_15-32-48.011	pedal_entry	pedal_correct
2021-01-22_15-32-50.681	answer_entry	selected_answer 10
2021-01-22_15-32-52.523	condition_entry	condition B
2021-01-22_15-32-53.787	condition_entry	condition B
2021-01-22_15-32-54.643	condition_entry	condition B
2021-01-22_15-32-55.642	condition_entry	condition A	src 3	dst 1
2021-01-22_15-32-56.688	pedal_entry	pedal_correct
2021-01-22_15-32-59.125	answer_entry	selected_answer 10
2021-01-22_15-33-01.382	condition_entry	condition B
2021-01-22_15-33-02.346	condition_entry	condition B
2021-01-22_15-33-04.169	condition_entry	condition B
2021-01-22_15-33-04.974	condition_entry	condition B
2021-01-22_15-33-05.680	condition_entry	condition B
2021-01-22_15-33-06.233	condition_entry	condition B
2021-01-22_15-33-07.467	condition_entry	condition B
2021-01-22_15-33-07.940	condition_entry	condition B
2021-01-22_15-33-08.350	condition_entry	condition B
2021-01-22_15-33-08.826	condition_entry	condition B
2021-01-22_15-33-09.223	condition_entry	condition B
2021-01-22_15-33-09.614	condition_entry	condition A	src 6	dst 9
2021-01-22_15-33-10.014	condition_entry	condition B
2021-01-22_15-33-10.420	condition_entry	condition B
2021-01-22_15-33-10.805	condition_entry	condition B
2021-01-22_15-33-11.165	condition_entry	condition B
2021-01-22_15-33-11.509	condition_entry	condition B
2021-01-22_15-33-11.631	pedal_entry	pedal_timeout
2021-01-22_15-33-11.847	condition_entry	condition B
2021-01-22_15-33-12.168	condition_entry	condition B
2021-01-22_15-33-12.575	condition_entry	condition B
2021-01-22_15-33-12.827	condition_entry	condition B
2021-01-22_15-33-13.197	condition_entry	condition B
2021-01-22_15-33-14.196	condition_entry	condition B
2021-01-22_15-33-14.797	condition_entry	condition B
2021-01-22_15-33-15.252	condition_entry	condition B
2021-01-22_15-33-15.680	condition_entry	condition B
2021-01-22_15-33-16.062	condition_entry	condition B
2021-01-22_15-33-16.914	condition_entry	condition B
2021-01-22_15-33-17.262	condition_entry	condition B
2021-01-22_15-33-17.666	condition_entry	condition B
2021-01-22_15-33-18.095	condition_entry	condition B	discarded
2021-01-22_15-33-18.350	condition_entry	condition B	discarded
2021-01-22_15-33-18.421	warning	hand_movements
2021-01-22_15-33-19.472	condition_entry	condition B
2021-01-22_15-33-19.916	condition_entry	condition B
2021-01-22_15-33-20.389	condition_entry	condition B
2021-01-22_15-33-21.005	condition_entry	condition B
2021-01-22_15-33-22.196	condition_entry	condition B	discarded
2021-01-22_15-33-22.628	warning	hand_movements
2021-01-22_15-33-22.689	warning	hand_movements
2021-01-22_15-33-24.091	condition_entry	condition B
2021-01-22_15-33-24.802	condition_entry	condition B
2021-01-22_15-33-25.359	condition_entry	condition B
2021-01-22_15-33-26.000	condition_entry	condition B
2021-01-22_15-33-26.693	warning	multiple_fingers
2021-01-22_15-33-28.147	condition_entry	condition B
2021-01-22_15-33-28.938	condition_entry	condition B
2021-01-22_15-33-29.529	condition_entry	condition B
2021-01-22_15-33-30.223	condition_entry	condition B	discarded
2021-01-22_15-33-30.337	warning	hand_movements
2021-01-22_15-33-30.392	warning	hand_movements
2021-01-22_15-33-31.960	condition_entry	condition B
2021-01-22_15-33-32.621	condition_entry	condition B
2021-01-22_15-33-33.357	condition_entry	condition B
2021-01-22_15-33-33.987	condition_entry	condition B
2021-01-22_15-33-34.421	condition_entry	condition B
2021-01-22_15-33-34.994	condition_entry	condition A	src 8	dst 9
2021-01-22_15-33-35.520	condition_entry	condition B
2021-01-22_15-33-36.486	condition_entry	condition B
2021-01-22_15-33-36.957	condition_entry	condition B
2021-01-22_15-33-37.017	pedal_entry	pedal_timeout
2021-01-22_15-33-37.420	condition_entry	condition B
2021-01-22_15-33-38.154	condition_entry	condition C	src 7	dst 8
2021-01-22_15-33-38.545	condition_entry	condition B
2021-01-22_15-33-38.857	condition_entry	condition D warning
2021-01-22_15-33-39.312	condition_entry	condition B
2021-01-22_15-33-40.064	condition_entry	condition B
2021-01-22_15-33-40.441	condition_entry	condition B
2021-01-22_15-33-40.882	pedal_entry	pedal_timeout
2021-01-22_15-35-56.574	condition_entry	condition B
2021-01-22_15-35-57.105	condition_entry	condition B
2021-01-22_15-35-57.905	condition_entry	condition B
2021-01-22_15-35-58.427	condition_entry	condition B
2021-01-22_15-35-59.079	condition_entry	condition B
2021-01-22_15-35-59.677	condition_entry	condition B
2021-01-22_15-36-00.175	condition_entry	condition B
2021-01-22_15-36-00.571	condition_entry	condition B
2021-01-22_15-36-01.051	condition_entry	condition B
2021-01-22_15-36-01.457	condition_entry	condition B
2021-01-22_15-36-01.889	condition_entry	condition B
2021-01-22_15-36-02.322	condition_entry	condition B
2021-01-22_15-36-02.653	condition_entry	condition B
2021-01-22_15-36-03.015	condition_entry	condition B
2021-01-22_15-36-03.400	condition_entry	condition B
2021-01-22_15-36-03.767	condition_entry	condition B
2021-01-22_15-36-04.086	condition_entry	condition B
2021-01-22_15-36-04.386	condition_entry	condition B
2021-01-22_15-36-04.790	condition_entry	condition B
2021-01-22_15-36-05.010	condition_entry	condition C	src 2	dst 1
2021-01-22_15-36-05.270	condition_entry	condition D warning
2021-01-22_15-36-05.686	condition_entry	condition B
2021-01-22_15-36-06.002	condition_entry	condition B
2021-01-22_15-36-06.251	condition_entry	condition B
2021-01-22_15-36-06.533	condition_entry	condition B
2021-01-22_15-36-06.835	condition_entry	condition B
2021-01-22_15-36-07.229	condition_entry	condition B
2021-01-22_15-36-07.295	pedal_entry	pedal_timeout
2021-01-22_15-36-07.563	condition_entry	condition B
2021-01-22_15-36-08.051	condition_entry	condition B
2021-01-22_15-36-08.462	condition_entry	condition B
2021-01-22_15-36-08.856	condition_entry	condition D
2021-01-22_15-36-09.207	condition_entry	condition B
2021-01-22_15-36-09.572	condition_entry	condition B
2021-01-22_15-36-09.995	condition_entry	condition B
2021-01-22_15-36-10.361	condition_entry	condition B
2021-01-22_15-36-10.753	condition_entry	condition B
2021-01-22_15-36-10.884	pedal_entry	pedal_timeout
2021-01-22_15-36-11.130	condition_entry	condition B
2021-01-22_15-36-11.594	condition_entry	condition B
2021-01-22_15-36-11.966	condition_entry	condition A	src 7	dst 8
2021-01-22_15-36-12.396	condition_entry	condition B
2021-01-22_15-36-12.752	condition_entry	condition B
2021-01-22_15-36-13.160	condition_entry	condition B
2021-01-22_15-36-13.515	condition_entry	condition B
2021-01-22_15-36-13.948	condition_entry	condition B
2021-01-22_15-36-13.991	pedal_entry	pedal_timeout
2021-01-22_15-36-14.370	condition_entry	condition B
2021-01-22_15-36-14.765	condition_entry	condition B
2021-01-22_15-36-15.136	condition_entry	condition B
2021-01-22_15-36-15.503	condition_entry	condition B
2021-01-22_15-36-15.841	condition_entry	condition B
2021-01-22_15-36-16.214	condition_entry	condition B
2021-01-22_15-36-16.503	condition_entry	condition B
2021-01-22_15-36-16.869	condition_entry	condition B
2021-01-22_15-36-17.169	condition_entry	condition C	src 2	dst 1
2021-01-22_15-36-17.602	condition_entry	condition D warning
2021-01-22_15-36-17.971	condition_entry	condition D warning
2021-01-22_15-36-18.236	condition_entry	condition B
2021-01-22_15-36-18.966	pedal_entry	pedal_correct
2021-01-22_15-36-22.043	answer_entry	selected_answer 7
2021-01-22_15-36-22.924	condition_entry	condition B
2021-01-22_15-36-23.357	condition_entry	condition B
2021-01-22_15-36-23.923	condition_entry	condition B
2021-01-22_15-36-24.423	condition_entry	condition B
2021-01-22_15-36-25.079	condition_entry	condition B
2021-01-22_15-36-25.577	condition_entry	condition B
2021-01-22_15-36-26.098	condition_entry	condition B
2021-01-22_15-36-26.592	condition_entry	condition B
2021-01-22_15-36-27.031	condition_entry	condition B
2021-01-22_15-36-27.442	condition_entry	condition B
2021-01-22_15-36-27.824	condition_entry	condition B
2021-01-22_15-36-28.264	condition_entry	condition B
2021-01-22_15-36-28.641	condition_entry	condition B
2021-01-22_15-36-29.009	condition_entry	condition A	src 1	dst 0
2021-01-22_15-36-29.400	condition_entry	condition B
2021-01-22_15-36-29.663	condition_entry	condition B
2021-01-22_15-36-30.031	condition_entry	condition B
2021-01-22_15-36-30.324	condition_entry	condition B
2021-01-22_15-36-30.741	condition_entry	condition B
2021-01-22_15-36-31.036	pedal_entry	pedal_timeout
2021-01-22_15-36-31.162	condition_entry	condition C	src 7	dst 6
2021-01-22_15-36-31.568	condition_entry	condition B
2021-01-22_15-36-32.018	pedal_entry	pedal_correct
2021-01-22_15-36-34.480	answer_entry	selected_answer 10
2021-01-22_15-36-35.315	condition_entry	condition B
2021-01-22_15-36-35.616	condition_entry	condition B
2021-01-22_15-36-36.206	condition_entry	condition B
2021-01-22_15-36-36.760	condition_entry	condition B
2021-01-22_15-36-37.426	condition_entry	condition B
2021-01-22_15-36-37.927	condition_entry	condition B
2021-01-22_15-36-38.349	condition_entry	condition B
2021-01-22_15-36-38.897	condition_entry	condition B
2021-01-22_15-36-39.370	condition_entry	condition B
2021-01-22_15-36-39.737	condition_entry	condition B
2021-01-22_15-36-40.170	condition_entry	condition B
2021-01-22_15-36-40.525	condition_entry	condition B
2021-01-22_15-36-40.916	condition_entry	condition B
2021-01-22_15-36-41.236	condition_entry	condition B
2021-01-22_15-36-41.636	condition_entry	condition B
2021-01-22_15-36-41.997	condition_entry	condition A	src 3	dst 2
2021-01-22_15-36-42.339	condition_entry	condition B
2021-01-22_15-36-42.593	condition_entry	condition B
2021-01-22_15-36-42.968	condition_entry	condition B
2021-01-22_15-36-43.313	condition_entry	condition D warning
2021-01-22_15-36-43.691	condition_entry	condition B
2021-01-22_15-36-43.962	condition_entry	condition B
2021-01-22_15-36-44.274	condition_entry	condition B
2021-01-22_15-36-44.412	condition_entry	condition B
2021-01-22_15-36-44.878	condition_entry	condition B
2021-01-22_15-36-45.179	condition_entry	condition B
2021-01-22_15-36-45.334	pedal_entry	pedal_timeout
2021-01-22_15-36-45.656	condition_entry	condition B
2021-01-22_15-36-46.079	condition_entry	condition B
2021-01-22_15-36-46.674	condition_entry	condition B
2021-01-22_15-36-47.210	condition_entry	condition A	src 6	dst 7
2021-01-22_15-36-47.602	condition_entry	condition B
2021-01-22_15-36-48.049	condition_entry	condition B
2021-01-22_15-36-48.558	condition_entry	condition B
2021-01-22_15-36-48.966	condition_entry	condition B
2021-01-22_15-36-49.232	pedal_entry	pedal_timeout
2021-01-22_15-36-49.313	condition_entry	condition B
2021-01-22_15-36-49.713	condition_entry	condition B
2021-01-22_15-36-50.073	condition_entry	condition B
2021-01-22_15-36-50.442	condition_entry	condition B
2021-01-22_15-36-50.835	condition_entry	condition B
2021-01-22_15-36-51.276	condition_entry	condition B
2021-01-22_15-36-51.598	condition_entry	condition B
2021-01-22_15-36-51.920	condition_entry	condition B
2021-01-22_15-36-52.199	condition_entry	condition B
2021-01-22_15-36-52.573	condition_entry	condition B
2021-01-22_15-36-52.997	condition_entry	condition B
2021-01-22_15-36-53.487	condition_entry	condition B
2021-01-22_15-36-53.814	condition_entry	condition B
2021-01-22_15-36-54.252	condition_entry	condition B
2021-01-22_15-36-54.623	condition_entry	condition B
2021-01-22_15-36-54.963	condition_entry	condition B
2021-01-22_15-36-55.452	condition_entry	condition B
2021-01-22_15-36-55.874	condition_entry	condition D
2021-01-22_15-36-56.422	condition_entry	condition B
2021-01-22_15-36-57.233	condition_entry	condition B
2021-01-22_15-36-57.821	condition_entry	condition D warning
2021-01-22_15-36-58.377	condition_entry	condition B
2021-01-22_15-36-59.005	condition_entry	condition B
2021-01-22_15-36-59.638	condition_entry	condition B
2021-01-22_15-36-59.839	pedal_entry	pedal_timeout
2021-01-22_15-37-00.262	condition_entry	condition B
2021-01-22_15-37-00.688	condition_entry	condition B
2021-01-22_15-37-01.263	condition_entry	condition B
2021-01-22_15-37-01.715	condition_entry	condition B
2021-01-22_15-37-02.093	condition_entry	condition B
2021-01-22_15-37-02.617	condition_entry	condition B
2021-01-22_15-37-03.008	condition_entry	condition B
2021-01-22_15-37-03.415	condition_entry	condition B
2021-01-22_15-37-03.725	condition_entry	condition B
2021-01-22_15-37-04.097	condition_entry	condition B
2021-01-22_15-37-04.495	condition_entry	condition A	src 8	dst 9
2021-01-22_15-37-04.825	condition_entry	condition D warning
2021-01-22_15-37-05.177	condition_entry	condition B
2021-01-22_15-37-05.547	condition_entry	condition B
2021-01-22_15-37-05.858	condition_entry	condition B
2021-01-22_15-37-06.158	condition_entry	condition B
2021-01-22_15-37-06.449	condition_entry	condition B
2021-01-22_15-37-06.724	condition_entry	condition B
2021-01-22_15-37-06.847	pedal_entry	pedal_timeout
2021-01-22_15-37-07.052	condition_entry	condition D
2021-01-22_15-37-07.313	condition_entry	condition D warning
2021-01-22_15-37-07.724	condition_entry	condition D warning
2021-01-22_15-37-07.849	condition_entry	condition B
2021-01-22_15-37-08.212	condition_entry	condition B
2021-01-22_15-37-08.513	condition_entry	condition D warning
2021-01-22_15-37-09.240	condition_entry	condition B
2021-01-22_15-37-09.712	condition_entry	condition B
2021-01-22_15-37-10.123	condition_entry	condition B
2021-01-22_15-37-10.533	pedal_entry	pedal_timeout
2021-01-22_15-37-10.723	condition_entry	condition B
2021-01-22_15-37-11.366	condition_entry	condition B
2021-01-22_15-37-11.916	condition_entry	condition B
2021-01-22_15-37-12.422	condition_entry	condition B
2021-01-22_15-37-12.803	condition_entry	condition B
2021-01-22_15-37-13.177	condition_entry	condition B
2021-01-22_15-37-13.750	condition_entry	condition B
2021-01-22_15-37-14.066	condition_entry	condition B
2021-01-22_15-37-14.499	condition_entry	condition B
2021-01-22_15-37-14.887	condition_entry	condition B
2021-01-22_15-37-15.265	condition_entry	condition B
2021-01-22_15-37-15.676	condition_entry	condition B
2021-01-22_15-37-16.034	condition_entry	condition B
2021-01-22_15-37-16.435	condition_entry	condition B
2021-01-22_15-37-16.812	condition_entry	condition B
2021-01-22_15-37-17.166	condition_entry	condition B
2021-01-22_15-37-17.464	condition_entry	condition A	src 1	dst 0
2021-01-22_15-37-17.862	condition_entry	condition B
2021-01-22_15-37-18.136	condition_entry	condition B
2021-01-22_15-37-18.475	condition_entry	condition B
2021-01-22_15-37-18.786	condition_entry	condition D warning
2021-01-22_15-37-19.130	condition_entry	condition B
2021-01-22_15-37-19.485	condition_entry	condition B
2021-01-22_15-37-19.775	condition_entry	condition B
2021-01-22_15-37-20.241	condition_entry	condition B	discarded
2021-01-22_15-37-20.674	condition_entry	condition B	discarded
2021-01-22_15-37-20.697	warning	multiple_fingers
2021-01-22_15-37-22.320	condition_entry	condition B
2021-01-22_15-37-22.921	condition_entry	condition B
2021-01-22_15-37-23.473	condition_entry	condition B
2021-01-22_15-37-24.188	condition_entry	condition B
2021-01-22_15-37-24.728	condition_entry	condition B
2021-01-22_15-37-25.312	condition_entry	condition B
2021-01-22_15-37-25.839	condition_entry	condition B
2021-01-22_15-37-26.282	condition_entry	condition B
2021-01-22_15-37-26.604	condition_entry	condition B
2021-01-22_15-37-27.070	condition_entry	condition B
2021-01-22_15-37-27.460	condition_entry	condition B
2021-01-22_15-37-28.006	condition_entry	condition B
2021-01-22_15-37-28.305	condition_entry	condition B
2021-01-22_15-37-28.614	condition_entry	condition B
2021-01-22_15-37-29.015	condition_entry	condition B
2021-01-22_15-37-29.481	condition_entry	condition A	src 7	dst 6
2021-01-22_15-37-29.793	condition_entry	condition B
2021-01-22_15-37-30.125	condition_entry	condition B
2021-01-22_15-37-30.729	condition_entry	condition B
2021-01-22_15-37-31.406	condition_entry	condition B
2021-01-22_15-37-31.494	pedal_entry	pedal_timeout
2021-01-22_15-37-32.073	condition_entry	condition B
2021-01-22_15-37-32.618	condition_entry	condition B
2021-01-22_15-37-33.206	condition_entry	condition B
2021-01-22_15-37-33.827	condition_entry	condition B
2021-01-22_15-37-34.198	condition_entry	condition A	src 0	dst 2
2021-01-22_15-37-34.679	condition_entry	condition B
2021-01-22_15-37-35.200	condition_entry	condition B
2021-01-22_15-37-35.742	condition_entry	condition B
2021-01-22_15-37-36.214	pedal_entry	pedal_timeout
2021-01-22_15-37-36.449	condition_entry	condition A	src 6	dst 7
2021-01-22_15-37-37.022	condition_entry	condition B
2021-01-22_15-37-37.660	pedal_entry	pedal_correct
2021-01-22_15-37-40.027	answer_entry	selected_answer 10
2021-01-22_15-37-41.580	condition_entry	condition B
2021-01-22_15-37-42.244	condition_entry	condition B
2021-01-22_15-37-42.857	condition_entry	condition B
2021-01-22_15-37-43.517	condition_entry	condition B
2021-01-22_15-37-43.999	condition_entry	condition B
2021-01-22_15-37-44.534	condition_entry	condition B
2021-01-22_15-37-45.119	condition_entry	condition B
2021-01-22_15-37-45.664	condition_entry	condition B
2021-01-22_15-37-46.297	condition_entry	condition B
2021-01-22_15-37-46.899	condition_entry	condition B
2021-01-22_15-37-47.519	condition_entry	condition B
2021-01-22_15-37-48.006	condition_entry	condition B
2021-01-22_15-37-48.527	condition_entry	condition B
2021-01-22_15-37-48.928	condition_entry	condition B
2021-01-22_15-37-49.421	condition_entry	condition B
2021-01-22_15-37-49.900	condition_entry	condition B
2021-01-22_15-37-50.282	condition_entry	condition B
2021-01-22_15-37-50.696	condition_entry	condition B
2021-01-22_15-37-51.017	condition_entry	condition B
2021-01-22_15-37-51.386	condition_entry	condition B
2021-01-22_15-37-51.796	condition_entry	condition B
2021-01-22_15-37-52.099	condition_entry	condition C	src 1	dst 2
2021-01-22_15-37-52.460	condition_entry	condition B
2021-01-22_15-37-53.646	pedal_entry	pedal_correct
2021-01-22_15-37-56.430	answer_entry	selected_answer 7
2021-01-22_15-37-57.282	condition_entry	condition B
2021-01-22_15-37-57.657	condition_entry	condition B
2021-01-22_15-37-58.248	condition_entry	condition B
2021-01-22_15-37-58.883	condition_entry	condition B
2021-01-22_15-37-59.323	condition_entry	condition B
2021-01-22_15-37-59.905	condition_entry	condition B
2021-01-22_15-38-00.435	condition_entry	condition B
2021-01-22_15-38-00.900	condition_entry	condition B
2021-01-22_15-38-01.298	condition_entry	condition B
2021-01-22_15-38-01.677	condition_entry	condition B
2021-01-22_15-38-02.144	condition_entry	condition D
2021-01-22_15-38-02.621	condition_entry	condition B
2021-01-22_15-38-03.054	condition_entry	condition B
2021-01-22_15-38-03.367	condition_entry	condition B
2021-01-22_15-38-03.926	condition_entry	condition B
2021-01-22_15-38-04.156	pedal_entry	pedal_timeout
2021-01-22_15-38-04.536	condition_entry	condition B
2021-01-22_15-38-05.053	condition_entry	condition B
2021-01-22_15-38-05.635	condition_entry	condition B
2021-01-22_15-38-06.103	condition_entry	condition B
2021-01-22_15-38-06.509	condition_entry	condition B
2021-01-22_15-38-06.919	condition_entry	condition B
2021-01-22_15-38-07.309	condition_entry	condition B
2021-01-22_15-38-07.709	condition_entry	condition B
2021-01-22_15-38-08.100	condition_entry	condition B
2021-01-22_15-38-08.408	condition_entry	condition B
2021-01-22_15-38-08.949	condition_entry	condition B
2021-01-22_15-38-09.251	condition_entry	condition B
2021-01-22_15-38-09.543	condition_entry	condition B
2021-01-22_15-38-09.940	condition_entry	condition B
2021-01-22_15-38-10.341	condition_entry	condition B
2021-01-22_15-38-10.768	condition_entry	condition B
2021-01-22_15-38-11.233	condition_entry	condition B
2021-01-22_15-38-11.628	condition_entry	condition B
2021-01-22_15-38-12.038	condition_entry	condition B
2021-01-22_15-38-12.417	condition_entry	condition B
2021-01-22_15-38-12.905	condition_entry	condition C	src 7	dst 8
2021-01-22_15-38-13.197	condition_entry	condition B
2021-01-22_15-38-13.505	condition_entry	condition B
2021-01-22_15-38-13.805	condition_entry	condition B
2021-01-22_15-38-14.211	condition_entry	condition D warning
2021-01-22_15-38-14.649	condition_entry	condition B
2021-01-22_15-38-15.027	condition_entry	condition D warning
2021-01-22_15-38-15.660	condition_entry	condition D warning
2021-01-22_15-38-16.175	condition_entry	condition B
2021-01-22_15-38-16.761	condition_entry	condition B
2021-01-22_15-38-17.451	condition_entry	condition B
2021-01-22_15-38-17.680	pedal_entry	pedal_timeout
2021-01-22_15-38-18.175	condition_entry	condition A	src 6	dst 7
2021-01-22_15-38-18.694	condition_entry	condition B
2021-01-22_15-38-19.270	condition_entry	condition B
2021-01-22_15-38-19.837	condition_entry	condition B
2021-01-22_15-38-20.193	pedal_entry	pedal_timeout
2021-01-22_15-38-20.337	condition_entry	condition B
2021-01-22_15-38-20.904	condition_entry	condition B
2021-01-22_15-38-21.382	condition_entry	condition B
2021-01-22_15-38-21.901	condition_entry	condition B
2021-01-22_15-38-22.295	condition_entry	condition B
2021-01-22_15-38-22.756	condition_entry	condition B
2021-01-22_15-38-23.045	condition_entry	condition B
2021-01-22_15-38-23.523	condition_entry	condition C	src 2	dst 1	discarded
2021-01-22_15-38-23.898	warning	multiple_fingers
2021-01-22_15-38-23.898	condition_entry	condition B
2021-01-22_15-38-24.982	condition_entry	condition B
2021-01-22_15-38-25.466	condition_entry	condition B
2021-01-22_15-38-26.067	condition_entry	condition B
2021-01-22_15-38-26.725	condition_entry	condition B
2021-01-22_15-38-27.292	condition_entry	condition B
2021-01-22_15-38-27.732	condition_entry	condition B
2021-01-22_15-38-28.424	condition_entry	condition B
2021-01-22_15-38-28.877	condition_entry	condition B
2021-01-22_15-38-29.304	condition_entry	condition B
2021-01-22_15-38-29.733	condition_entry	condition B
2021-01-22_15-38-30.131	condition_entry	condition A	src 7	dst 6
2021-01-22_15-38-30.497	condition_entry	condition B
2021-01-22_15-38-30.908	condition_entry	condition B
2021-01-22_15-38-31.313	condition_entry	condition B
2021-01-22_15-38-31.664	condition_entry	condition B
2021-01-22_15-38-32.019	condition_entry	condition B
2021-01-22_15-38-32.142	pedal_entry	pedal_timeout
2021-01-22_15-38-32.352	condition_entry	condition B
2021-01-22_15-38-32.708	condition_entry	condition B
2021-01-22_15-38-33.129	condition_entry	condition B
2021-01-22_15-38-33.318	condition_entry	condition A	src 3	dst 2
2021-01-22_15-38-33.656	condition_entry	condition B
2021-01-22_15-38-34.052	condition_entry	condition B
2021-01-22_15-38-34.343	condition_entry	condition B
2021-01-22_15-38-34.652	condition_entry	condition B
2021-01-22_15-38-35.018	condition_entry	condition B
2021-01-22_15-38-35.332	pedal_entry	pedal_timeout
2021-01-22_15-38-35.508	condition_entry	condition B
2021-01-22_15-38-35.861	condition_entry	condition B
2021-01-22_15-38-36.588	condition_entry	condition B
2021-01-22_15-38-37.208	condition_entry	condition B
2021-01-22_15-38-37.741	condition_entry	condition B
2021-01-22_15-38-38.238	condition_entry	condition B
2021-01-22_15-38-38.671	condition_entry	condition B
2021-01-22_15-38-39.194	condition_entry	condition B
2021-01-22_15-38-39.629	condition_entry	condition B
2021-01-22_15-38-40.046	condition_entry	condition B
2021-01-22_15-38-40.428	condition_entry	condition B
2021-01-22_15-38-40.834	condition_entry	condition B
2021-01-22_15-38-41.161	condition_entry	condition B
2021-01-22_15-38-41.426	condition_entry	condition B
2021-01-22_15-38-41.952	condition_entry	condition B
2021-01-22_15-38-42.370	condition_entry	condition B
2021-01-22_15-38-42.747	condition_entry	condition B
2021-01-22_15-38-43.126	condition_entry	condition B	discarded
2021-01-22_15-38-43.524	condition_entry	condition B	discarded
2021-01-22_15-38-43.559	warning	hand_movements
2021-01-22_15-38-44.839	condition_entry	condition B
2021-01-22_15-38-45.313	condition_entry	condition B
2021-01-22_15-38-46.021	condition_entry	condition B
2021-01-22_15-38-46.760	condition_entry	condition B
2021-01-22_15-38-47.250	condition_entry	condition B
2021-01-22_15-38-47.824	condition_entry	condition B
2021-01-22_15-38-48.324	condition_entry	condition B
2021-01-22_15-38-48.790	condition_entry	condition B
2021-01-22_15-38-49.222	condition_entry	condition B
2021-01-22_15-38-49.712	condition_entry	condition B
2021-01-22_15-38-50.200	condition_entry	condition B
2021-01-22_15-38-50.567	condition_entry	condition B
2021-01-22_15-38-50.899	condition_entry	condition B
2021-01-22_15-38-51.267	condition_entry	condition B
2021-01-22_15-38-51.604	condition_entry	condition B
2021-01-22_15-38-51.999	condition_entry	condition B
2021-01-22_15-38-52.365	condition_entry	condition B
2021-01-22_15-38-52.642	condition_entry	condition B	discarded
2021-01-22_15-38-52.954	condition_entry	condition C	src 8	dst 9	discarded
2021-01-22_15-38-53.031	warning	multiple_fingers
2021-01-22_15-38-53.857	condition_entry	condition B
2021-01-22_15-38-54.320	condition_entry	condition A	src 6	dst 9
2021-01-22_15-38-54.738	condition_entry	condition B
2021-01-22_15-38-55.276	condition_entry	condition B
2021-01-22_15-38-55.945	condition_entry	condition B
2021-01-22_15-38-56.342	pedal_entry	pedal_timeout
2021-01-22_15-38-56.486	condition_entry	condition B
2021-01-22_15-38-57.098	condition_entry	condition B
2021-01-22_15-38-57.512	condition_entry	condition B
2021-01-22_15-38-58.051	condition_entry	condition B
2021-01-22_15-38-58.484	condition_entry	condition B
2021-01-22_15-38-58.874	condition_entry	condition B
2021-01-22_15-38-59.262	condition_entry	condition B
2021-01-22_15-38-59.651	condition_entry	condition B
2021-01-22_15-39-00.160	condition_entry	condition B
2021-01-22_15-39-00.486	condition_entry	condition B
2021-01-22_15-39-00.817	condition_entry	condition B
2021-01-22_15-39-01.195	condition_entry	condition B
2021-01-22_15-39-01.450	condition_entry	condition B
2021-01-22_15-39-01.850	condition_entry	condition B
2021-01-22_15-39-02.197	condition_entry	condition B
2021-01-22_15-39-02.538	condition_entry	condition B
2021-01-22_15-39-02.883	condition_entry	condition B
2021-01-22_15-39-03.182	condition_entry	condition B
2021-01-22_15-39-03.527	condition_entry	condition B
2021-01-22_15-39-03.939	condition_entry	condition B
2021-01-22_15-39-04.203	condition_entry	condition B
2021-01-22_15-39-04.528	condition_entry	condition C	src 9	dst 8
2021-01-22_15-39-04.605	condition_entry	condition D warning
2021-01-22_15-39-05.085	condition_entry	condition B
2021-01-22_15-39-05.415	condition_entry	condition B
2021-01-22_15-39-05.896	condition_entry	condition B
2021-01-22_15-39-06.148	condition_entry	condition B
2021-01-22_15-39-06.626	pedal_entry	pedal_timeout
2021-01-22_15-39-06.640	condition_entry	condition B
2021-01-22_15-39-07.203	condition_entry	condition B
2021-01-22_15-39-07.728	condition_entry	condition B	discarded
2021-01-22_15-39-07.761	warning	hand_movements
2021-01-22_15-39-07.815	warning	hand_movements
2021-01-22_15-39-09.506	condition_entry	condition B
2021-01-22_15-39-10.148	condition_entry	condition B
2021-01-22_15-39-10.870	condition_entry	condition B
2021-01-22_15-39-11.404	condition_entry	condition B
2021-01-22_15-39-11.956	condition_entry	condition B
2021-01-22_15-39-12.591	condition_entry	condition B
2021-01-22_15-39-13.135	condition_entry	condition B
2021-01-22_15-39-13.535	condition_entry	condition B
2021-01-22_15-39-14.044	condition_entry	condition B
2021-01-22_15-39-14.438	condition_entry	condition B
2021-01-22_15-39-14.911	condition_entry	condition B
2021-01-22_15-39-15.283	condition_entry	condition B
2021-01-22_15-39-15.655	condition_entry	condition B
2021-01-22_15-39-16.053	condition_entry	condition B
2021-01-22_15-39-16.383	condition_entry	condition B
2021-01-22_15-39-16.776	condition_entry	condition B
2021-01-22_15-39-17.115	condition_entry	condition B
2021-01-22_15-39-17.410	condition_entry	condition D
2021-01-22_15-39-17.831	condition_entry	condition B
2021-01-22_15-39-18.400	condition_entry	condition B
2021-01-22_15-39-18.864	condition_entry	condition B
2021-01-22_15-39-19.231	condition_entry	condition B
2021-01-22_15-39-19.431	pedal_entry	pedal_timeout
2021-01-22_15-39-20.124	condition_entry	condition A	src 3	dst 0
2021-01-22_15-39-20.978	pedal_entry	pedal_correct
2021-01-22_15-39-23.491	answer_entry	selected_answer 10
2021-01-22_15-39-25.022	condition_entry	condition B
2021-01-22_15-39-25.681	condition_entry	condition B
2021-01-22_15-39-26.333	condition_entry	condition B
2021-01-22_15-39-26.965	condition_entry	condition B
2021-01-22_15-39-27.576	condition_entry	condition B
2021-01-22_15-39-28.083	condition_entry	condition B
2021-01-22_15-39-28.632	condition_entry	condition A	src 9	dst 7
2021-01-22_15-39-29.102	condition_entry	condition B
2021-01-22_15-39-29.585	condition_entry	condition B
2021-01-22_15-39-29.948	condition_entry	condition D warning
2021-01-22_15-39-30.409	condition_entry	condition D warning
2021-01-22_15-39-31.291	condition_entry	condition B
2021-01-22_15-39-31.870	condition_entry	condition B
2021-01-22_15-39-32.424	pedal_entry	pedal_timeout
2021-01-22_15-39-32.534	condition_entry	condition B
2021-01-22_15-39-33.193	condition_entry	condition B
2021-01-22_15-39-33.813	condition_entry	condition B
2021-01-22_15-39-34.313	condition_entry	condition B
2021-01-22_15-39-34.835	condition_entry	condition B
2021-01-22_15-39-35.281	condition_entry	condition B
2021-01-22_15-39-35.760	condition_entry	condition B
2021-01-22_15-39-36.191	condition_entry	condition B
2021-01-22_15-39-36.585	condition_entry	condition B
2021-01-22_15-39-36.989	condition_entry	condition B
2021-01-22_15-39-37.324	condition_entry	condition B
2021-01-22_15-39-37.674	condition_entry	condition B
2021-01-22_15-39-38.142	condition_entry	condition B
2021-01-22_15-39-38.500	condition_entry	condition B
2021-01-22_15-39-38.904	condition_entry	condition B
2021-01-22_15-39-39.178	condition_entry	condition B
2021-01-22_15-39-39.444	condition_entry	condition B	discarded
2021-01-22_15-39-39.745	warning	hand_movements
2021-01-22_15-39-40.613	warning	hand_movements
2021-01-22_15-39-40.645	warning	hand_movements
2021-01-22_15-39-40.805	warning	hand_movements
2021-01-22_15-39-40.902	warning	hand_movements
2021-01-22_15-39-41.000	warning	hand_movements
2021-01-22_15-39-41.041	warning	hand_movements
2021-01-22_15-39-41.106	warning	hand_movements
2021-01-22_15-39-41.199	warning	hand_movements
2021-01-22_15-39-42.292	condition_entry	condition B
2021-01-22_15-39-43.144	condition_entry	condition B
2021-01-22_15-39-43.800	condition_entry	condition B
2021-01-22_15-39-44.430	condition_entry	condition B
2021-01-22_15-39-44.934	condition_entry	condition B
2021-01-22_15-39-45.476	condition_entry	condition B
2021-01-22_15-39-46.008	condition_entry	condition B
2021-01-22_15-39-46.498	condition_entry	condition B
2021-01-22_15-39-46.941	condition_entry	condition B
2021-01-22_15-39-47.310	condition_entry	condition B
2021-01-22_15-39-47.775	condition_entry	condition B
2021-01-22_15-39-48.198	condition_entry	condition B
2021-01-22_15-39-48.543	condition_entry	condition D
2021-01-22_15-39-48.966	condition_entry	condition B
2021-01-22_15-39-49.341	condition_entry	condition B
2021-01-22_15-39-49.674	condition_entry	condition B
2021-01-22_15-39-50.072	condition_entry	condition D warning
2021-01-22_15-39-50.722	condition_entry	condition B
2021-01-22_15-39-51.295	condition_entry	condition B
2021-01-22_15-39-51.876	condition_entry	condition B
2021-01-22_15-39-52.094	pedal_entry	pedal_timeout
2021-01-22_15-39-52.429	condition_entry	condition B
2021-01-22_15-39-52.925	condition_entry	condition B
2021-01-22_15-39-53.418	condition_entry	condition A	src 1	dst 0
2021-01-22_15-39-53.869	condition_entry	condition B
2021-01-22_15-39-54.181	condition_entry	condition B
2021-01-22_15-39-54.705	condition_entry	condition B
2021-01-22_15-39-55.215	condition_entry	condition B
2021-01-22_15-39-55.430	pedal_entry	pedal_timeout
2021-01-22_15-39-55.696	condition_entry	condition B
2021-01-22_15-39-56.513	condition_entry	condition B
2021-01-22_15-39-57.120	condition_entry	condition B
2021-01-22_15-39-57.730	condition_entry	condition B
2021-01-22_15-39-58.339	condition_entry	condition B
2021-01-22_15-39-58.903	condition_entry	condition B
2021-01-22_15-39-59.358	condition_entry	condition B
2021-01-22_15-39-59.849	condition_entry	condition B
2021-01-22_15-40-00.270	condition_entry	condition B
2021-01-22_15-40-00.659	condition_entry	condition B
2021-01-22_15-40-01.202	condition_entry	condition B
2021-01-22_15-40-01.556	condition_entry	condition B
2021-01-22_15-40-01.856	condition_entry	condition B
2021-01-22_15-40-02.292	condition_entry	condition B
2021-01-22_15-40-02.623	condition_entry	condition B
2021-01-22_15-40-03.040	condition_entry	condition B
2021-01-22_15-40-03.381	condition_entry	condition B
2021-01-22_15-40-03.649	condition_entry	condition B	discarded
2021-01-22_15-40-03.991	condition_entry	condition C	src 0	dst 1	discarded
2021-01-22_15-40-04.100	warning	multiple_fingers
2021-01-22_15-40-05.145	condition_entry	condition B
2021-01-22_15-40-05.758	condition_entry	condition B
2021-01-22_15-40-06.410	condition_entry	condition B
2021-01-22_15-40-07.169	condition_entry	condition B
2021-01-22_15-40-07.790	condition_entry	condition B
2021-01-22_15-40-08.442	condition_entry	condition B
2021-01-22_15-40-08.923	condition_entry	condition A	src 2	dst 3
2021-01-22_15-40-09.819	pedal_entry	pedal_correct
2021-01-22_15-40-12.225	answer_entry	selected_answer 10
2021-01-22_15-40-13.622	condition_entry	condition B
2021-01-22_15-40-14.172	condition_entry	condition B
2021-01-22_15-40-14.975	condition_entry	condition B
2021-01-22_15-40-15.671	condition_entry	condition B
2021-01-22_15-40-16.340	condition_entry	condition B
2021-01-22_15-40-16.808	condition_entry	condition B
2021-01-22_15-40-17.431	condition_entry	condition B
2021-01-22_15-40-17.996	condition_entry	condition B
2021-01-22_15-40-18.437	condition_entry	condition B
2021-01-22_15-40-18.837	condition_entry	condition B
2021-01-22_15-40-19.330	condition_entry	condition B
2021-01-22_15-40-19.703	condition_entry	condition B
2021-01-22_15-40-20.125	condition_entry	condition B
2021-01-22_15-40-20.508	condition_entry	condition B
2021-01-22_15-40-20.860	condition_entry	condition B
2021-01-22_15-40-21.236	condition_entry	condition B
2021-01-22_15-40-21.658	condition_entry	condition B
2021-01-22_15-40-21.977	condition_entry	condition B
2021-01-22_15-40-22.374	condition_entry	condition B
2021-01-22_15-40-22.658	condition_entry	condition B
2021-01-22_15-40-22.890	condition_entry	condition C	src 0	dst 2
2021-01-22_15-40-23.481	condition_entry	condition B
2021-01-22_15-40-23.917	condition_entry	condition B
2021-01-22_15-40-24.544	condition_entry	condition B
2021-01-22_15-40-24.902	pedal_entry	pedal_timeout
2021-01-22_15-40-25.166	condition_entry	condition A	src 3	dst 2
2021-01-22_15-40-25.824	condition_entry	condition B
2021-01-22_15-40-26.456	condition_entry	condition B
2021-01-22_15-40-27.100	condition_entry	condition B
2021-01-22_15-40-27.185	pedal_entry	pedal_timeout
2021-01-22_15-40-27.556	condition_entry	condition B
2021-01-22_15-40-28.033	condition_entry	condition B
2021-01-22_15-40-28.533	condition_entry	condition B
2021-01-22_15-40-29.013	condition_entry	condition A	src 2	dst 1
2021-01-22_15-40-29.466	condition_entry	condition B
2021-01-22_15-40-29.866	condition_entry	condition B
2021-01-22_15-40-30.265	condition_entry	condition B
2021-01-22_15-40-30.624	condition_entry	condition B
2021-01-22_15-40-31.032	pedal_entry	pedal_timeout
2021-01-22_15-40-31.044	condition_entry	condition B
2021-01-22_15-40-31.323	condition_entry	condition B
2021-01-22_15-40-31.715	condition_entry	condition B	discarded
2021-01-22_15-40-32.043	condition_entry	condition D	discarded
2021-01-22_15-40-32.144	warning	hand_movements
2021-01-22_15-40-32.244	warning	hand_movements
2021-01-22_15-40-33.320	condition_entry	condition B
2021-01-22_15-40-33.942	condition_entry	condition B
2021-01-22_15-40-34.701	condition_entry	condition B
2021-01-22_15-40-35.329	condition_entry	condition B
2021-01-22_15-40-35.903	condition_entry	condition B
2021-01-22_15-40-36.429	condition_entry	condition B
2021-01-22_15-40-36.863	condition_entry	condition B
2021-01-22_15-40-37.351	condition_entry	condition B
2021-01-22_15-40-37.884	condition_entry	condition B
2021-01-22_15-40-38.227	condition_entry	condition B
2021-01-22_15-40-38.639	condition_entry	condition B
2021-01-22_15-40-39.169	condition_entry	condition B
2021-01-22_15-40-39.594	condition_entry	condition D
2021-01-22_15-40-40.431	condition_entry	condition B
2021-01-22_15-40-41.161	condition_entry	condition B
2021-01-22_15-40-41.608	pedal_entry	pedal_timeout
2021-01-22_15-40-41.775	condition_entry	condition B
2021-01-22_15-40-42.373	condition_entry	condition B	discarded
2021-01-22_15-40-42.435	warning	hand_movements
2021-01-22_15-40-44.083	condition_entry	condition B
2021-01-22_15-40-44.706	condition_entry	condition B
2021-01-22_15-40-45.307	condition_entry	condition B
2021-01-22_15-40-45.893	condition_entry	condition B
2021-01-22_15-40-46.656	condition_entry	condition B
2021-01-22_15-40-47.213	condition_entry	condition B
2021-01-22_15-40-47.753	condition_entry	condition B
2021-01-22_15-40-48.268	condition_entry	condition B
2021-01-22_15-40-48.782	condition_entry	condition B
2021-01-22_15-40-49.202	condition_entry	condition C	src 1	dst 2
2021-01-22_15-40-50.097	condition_entry	condition B
2021-01-22_15-40-50.378	condition_entry	condition B
2021-01-22_15-40-50.967	condition_entry	condition B
2021-01-22_15-40-51.222	pedal_entry	pedal_timeout
2021-01-22_15-40-51.527	condition_entry	condition B
2021-01-22_15-40-51.991	condition_entry	condition B
2021-01-22_15-40-52.615	condition_entry	condition B
2021-01-22_15-40-53.065	condition_entry	condition B
2021-01-22_15-40-53.623	condition_entry	condition B
2021-01-22_15-40-54.110	condition_entry	condition B
2021-01-22_15-40-54.499	condition_entry	condition B
2021-01-22_15-40-54.847	condition_entry	condition C	src 8	dst 7
2021-01-22_15-40-56.233	condition_entry	condition B
2021-01-22_15-40-56.587	condition_entry	condition B
2021-01-22_15-40-56.866	pedal_entry	pedal_timeout
2021-01-22_15-40-57.031	condition_entry	condition B
2021-01-22_15-40-57.531	condition_entry	condition B
2021-01-22_15-40-58.789	condition_entry	condition B
2021-01-22_15-40-59.520	condition_entry	condition B
2021-01-22_15-41-00.119	condition_entry	condition B
2021-01-22_15-41-00.704	condition_entry	condition B
2021-01-22_15-41-01.300	condition_entry	condition B
2021-01-22_15-41-01.829	condition_entry	condition B
2021-01-22_15-41-02.299	condition_entry	condition B
2021-01-22_15-41-02.784	condition_entry	condition B
2021-01-22_15-41-03.596	condition_entry	condition B
2021-01-22_15-41-04.195	condition_entry	condition B
2021-01-22_15-41-04.918	condition_entry	condition B
2021-01-22_15-41-05.619	condition_entry	condition B
2021-01-22_15-41-06.162	condition_entry	condition B
2021-01-22_15-41-06.939	condition_entry	condition B
2021-01-22_15-41-07.618	condition_entry	condition B
2021-01-22_15-41-08.173	condition_entry	condition B
2021-01-22_15-41-08.816	condition_entry	condition B
2021-01-22_15-41-09.359	condition_entry	condition B
2021-01-22_15-41-09.792	condition_entry	condition B
2021-01-22_15-41-10.269	condition_entry	condition B
2021-01-22_15-41-10.761	condition_entry	condition B
2021-01-22_15-41-11.170	condition_entry	condition B
2021-01-22_15-41-11.669	condition_entry	condition B
2021-01-22_15-41-12.061	condition_entry	condition B
2021-01-22_15-41-12.391	condition_entry	condition A	src 0	dst 2
2021-01-22_15-41-12.768	condition_entry	condition B
2021-01-22_15-41-13.059	condition_entry	condition D warning
2021-01-22_15-41-13.529	condition_entry	condition B	discarded
2021-01-22_15-41-13.763	condition_entry	condition B	discarded
2021-01-22_15-41-13.940	warning	hand_movements
2021-01-22_15-41-14.738	condition_entry	condition B
2021-01-22_15-41-15.223	condition_entry	condition B
2021-01-22_15-41-15.792	condition_entry	condition B
2021-01-22_15-41-16.422	condition_entry	condition B
2021-01-22_15-41-17.058	condition_entry	condition B
2021-01-22_15-41-17.611	condition_entry	condition B
2021-01-22_15-41-18.214	condition_entry	condition B
2021-01-22_15-41-18.622	condition_entry	condition B
2021-01-22_15-41-19.058	condition_entry	condition B
2021-01-22_15-41-19.488	condition_entry	condition B
2021-01-22_15-41-20.013	condition_entry	condition D
2021-01-22_15-41-20.614	condition_entry	condition B
2021-01-22_15-41-20.878	condition_entry	condition B
2021-01-22_15-41-21.448	condition_entry	condition B
2021-01-22_15-41-22.031	pedal_entry	pedal_timeout
2021-01-22_15-41-22.336	condition_entry	condition B
2021-01-22_15-41-22.886	condition_entry	condition B
2021-01-22_15-41-23.574	condition_entry	condition B
2021-01-22_15-41-24.191	condition_entry	condition B
2021-01-22_15-41-24.804	condition_entry	condition B
2021-01-22_15-41-25.319	condition_entry	condition B
2021-01-22_15-41-25.756	condition_entry	condition B
2021-01-22_15-41-26.243	condition_entry	condition A	src 7	dst 9
2021-01-22_15-41-26.609	condition_entry	condition B
2021-01-22_15-41-27.039	condition_entry	condition B
2021-01-22_15-41-27.601	condition_entry	condition B
2021-01-22_15-41-28.050	condition_entry	condition D warning
2021-01-22_15-41-28.589	condition_entry	condition B
2021-01-22_15-41-29.441	condition_entry	condition B
2021-01-22_15-41-30.071	pedal_entry	pedal_timeout
2021-01-22_15-41-30.118	condition_entry	condition B
2021-01-22_15-41-30.672	condition_entry	condition B
2021-01-22_15-41-31.317	condition_entry	condition B
2021-01-22_15-41-31.965	condition_entry	condition A	src 9	dst 6
2021-01-22_15-41-32.451	condition_entry	condition B
2021-01-22_15-41-32.882	condition_entry	condition B
2021-01-22_15-41-33.372	condition_entry	condition D warning
2021-01-22_15-41-33.918	condition_entry	condition B	discarded
2021-01-22_15-41-34.013	warning	hand_movements
2021-01-22_15-41-34.317	warning	hand_movements
2021-01-22_15-41-34.359	warning	hand_movements
2021-01-22_15-41-35.624	condition_entry	condition B
2021-01-22_15-41-36.294	condition_entry	condition A	src 1	dst 2
2021-01-22_15-41-36.905	condition_entry	condition B
2021-01-22_15-41-37.479	condition_entry	condition B
2021-01-22_15-41-38.221	condition_entry	condition B
2021-01-22_15-41-38.316	pedal_entry	pedal_timeout
2021-01-22_15-41-38.842	condition_entry	condition B
2021-01-22_15-41-39.346	condition_entry	condition B
2021-01-22_15-41-39.800	condition_entry	condition B
2021-01-22_15-41-40.223	condition_entry	condition B
2021-01-22_15-41-40.771	condition_entry	condition B
2021-01-22_15-41-41.133	condition_entry	condition B
2021-01-22_15-41-41.557	condition_entry	condition B
2021-01-22_15-41-42.381	condition_entry	condition B
2021-01-22_15-41-42.935	condition_entry	condition B
2021-01-22_15-41-43.757	condition_entry	condition B
2021-01-22_15-41-44.356	condition_entry	condition B
2021-01-22_15-41-45.035	condition_entry	condition B
2021-01-22_15-41-45.777	condition_entry	condition B
2021-01-22_15-41-46.276	condition_entry	condition B
2021-01-22_15-41-46.876	condition_entry	condition B
2021-01-22_15-41-47.375	condition_entry	condition B
2021-01-22_15-41-47.742	condition_entry	condition B
2021-01-22_15-41-48.208	condition_entry	condition B
2021-01-22_15-41-48.662	condition_entry	condition D
2021-01-22_15-41-50.331	condition_entry	condition B
2021-01-22_15-41-50.674	pedal_entry	pedal_timeout
2021-01-22_15-41-50.930	condition_entry	condition B
2021-01-22_15-41-51.553	condition_entry	condition B
2021-01-22_15-41-52.119	condition_entry	condition B
2021-01-22_15-41-52.786	condition_entry	condition B
2021-01-22_15-41-53.263	condition_entry	condition B
2021-01-22_15-41-53.784	condition_entry	condition B
2021-01-22_15-41-54.278	condition_entry	condition B
2021-01-22_15-41-54.672	condition_entry	condition B
2021-01-22_15-41-55.116	condition_entry	condition B	discarded
2021-01-22_15-41-55.460	condition_entry	condition C	src 2	dst 0	discarded
2021-01-22_15-41-55.604	warning	hand_movements
2021-01-22_15-41-56.708	condition_entry	condition B
2021-01-22_15-41-57.250	condition_entry	condition B
2021-01-22_15-41-58.664	condition_entry	condition B
2021-01-22_15-41-59.247	condition_entry	condition B
2021-01-22_15-42-00.050	condition_entry	condition B
2021-01-22_15-42-00.802	condition_entry	condition B
2021-01-22_15-42-01.380	condition_entry	condition A	src 0	dst 1
2021-01-22_15-42-01.972	condition_entry	condition B
2021-01-22_15-42-02.520	condition_entry	condition B
2021-01-22_15-42-03.181	condition_entry	condition B
2021-01-22_15-42-03.401	pedal_entry	pedal_timeout
2021-01-22_15-42-03.845	condition_entry	condition B
2021-01-22_15-42-04.393	condition_entry	condition B
2021-01-22_15-42-04.956	condition_entry	condition B
2021-01-22_15-42-05.620	condition_entry	condition B
2021-01-22_15-42-06.212	condition_entry	condition B
2021-01-22_15-42-06.867	condition_entry	condition B
2021-01-22_15-42-07.338	condition_entry	condition B
2021-01-22_15-42-07.899	condition_entry	condition B
2021-01-22_15-42-08.399	condition_entry	condition B
2021-01-22_15-42-08.777	condition_entry	condition B
2021-01-22_15-42-09.176	condition_entry	condition C	src 7	dst 6
2021-01-22_15-42-09.765	condition_entry	condition D warning
2021-01-22_15-42-10.744	condition_entry	condition B
2021-01-22_15-42-11.312	condition_entry	condition D warning	discarded
2021-01-22_15-42-11.353	warning	multiple_fingers
2021-01-22_15-42-12.735	condition_entry	condition B
2021-01-22_15-42-13.406	condition_entry	condition B
2021-01-22_15-42-14.044	condition_entry	condition B
2021-01-22_15-42-14.530	condition_entry	condition B
2021-01-22_15-42-15.244	condition_entry	condition B
2021-01-22_15-42-15.841	condition_entry	condition B
2021-01-22_15-42-16.499	condition_entry	condition B
2021-01-22_15-42-17.173	condition_entry	condition B
2021-01-22_15-42-17.729	condition_entry	condition B
2021-01-22_15-42-18.554	condition_entry	condition B
2021-01-22_15-42-19.139	condition_entry	condition B
2021-01-22_15-42-19.730	condition_entry	condition B
2021-01-22_15-42-20.273	condition_entry	condition B
2021-01-22_15-42-20.804	condition_entry	condition A	src 6	dst 9
2021-01-22_15-42-21.331	condition_entry	condition B
2021-01-22_15-42-21.771	pedal_entry	pedal_correct
2021-01-22_15-42-22.876	warning	hand_movements
2021-01-22_15-42-23.932	answer_entry	selected_answer 10
2021-01-22_15-42-25.818	condition_entry	condition B
2021-01-22_15-42-26.501	condition_entry	condition B
2021-01-22_15-42-27.136	condition_entry	condition B
2021-01-22_15-42-27.823	condition_entry	condition B
2021-01-22_15-42-28.335	condition_entry	condition B
2021-01-22_15-42-28.882	condition_entry	condition B
2021-01-22_15-42-29.411	condition_entry	condition B
2021-01-22_15-42-29.916	condition_entry	condition B
2021-01-22_15-42-30.288	condition_entry	condition B
2021-01-22_15-42-30.710	condition_entry	condition B
2021-01-22_15-42-31.244	condition_entry	condition D
2021-01-22_15-42-31.634	condition_entry	condition B
2021-01-22_15-42-32.066	condition_entry	condition B
2021-01-22_15-42-32.657	condition_entry	condition B
2021-01-22_15-42-33.245	condition_entry	condition B
2021-01-22_15-42-33.256	pedal_entry	pedal_timeout
2021-01-22_15-42-33.899	condition_entry	condition B
2021-01-22_15-42-34.466	condition_entry	condition C	src 1	dst 2
2021-01-22_15-42-35.077	condition_entry	condition B
2021-01-22_15-42-35.531	condition_entry	condition B
2021-01-22_15-42-36.138	condition_entry	condition B
2021-01-22_15-42-36.486	pedal_entry	pedal_timeout
2021-01-22_15-42-36.601	condition_entry	condition B
2021-01-22_15-42-36.974	condition_entry	condition B
2021-01-22_15-42-37.452	condition_entry	condition A	src 3	dst 2
2021-01-22_15-42-37.774	condition_entry	condition D warning
2021-01-22_15-42-38.688	condition_entry	condition B
2021-01-22_15-42-39.173	condition_entry	condition B
2021-01-22_15-42-39.786	pedal_entry	pedal_timeout
2021-01-22_15-42-40.049	condition_entry	condition C	src 7	dst 8
2021-01-22_15-42-40.629	condition_entry	condition B
2021-01-22_15-42-41.255	condition_entry	condition B
2021-01-22_15-42-41.953	condition_entry	condition B
2021-01-22_15-42-42.071	pedal_entry	pedal_timeout
2021-01-22_15-42-42.629	condition_entry	condition B
2021-01-22_15-42-43.196	condition_entry	condition B
2021-01-22_15-42-43.776	condition_entry	condition B
2021-01-22_15-42-44.442	condition_entry	condition A	src 3	dst 2
2021-01-22_15-42-45.352	pedal_entry	pedal_correct
2021-01-22_15-42-46.019	warning	hand_movements
2021-01-22_15-42-46.031	warning	hand_movements
2021-01-22_15-42-47.732	answer_entry	selected_answer 10
2021-01-22_15-42-48.086	warning	hand_movements
2021-01-22_15-42-49.569	condition_entry	condition B
2021-01-22_15-42-50.164	condition_entry	condition B
2021-01-22_15-42-50.851	condition_entry	condition B
2021-01-22_15-42-51.595	condition_entry	condition A	src 6	dst 9
2021-01-22_15-42-52.137	condition_entry	condition B
2021-01-22_15-42-52.893	condition_entry	condition B
2021-01-22_15-42-53.480	condition_entry	condition B
2021-01-22_15-42-53.614	pedal_entry	pedal_timeout
2021-01-22_15-42-54.291	condition_entry	condition B
2021-01-22_15-42-54.847	condition_entry	condition B
2021-01-22_15-42-55.459	condition_entry	condition B
2021-01-22_15-42-56.043	condition_entry	condition B
2021-01-22_15-42-56.536	condition_entry	condition B
2021-01-22_15-42-57.225	condition_entry	condition D	discarded
2021-01-22_15-42-57.347	warning	multiple_fingers
2021-01-22_15-42-58.842	condition_entry	condition B
2021-01-22_15-42-59.332	condition_entry	condition B
2021-01-22_15-43-00.101	condition_entry	condition B
2021-01-22_15-43-00.686	condition_entry	condition B
2021-01-22_15-43-01.242	condition_entry	condition B
2021-01-22_15-43-01.944	condition_entry	condition B
2021-01-22_15-43-02.385	condition_entry	condition B
2021-01-22_15-43-02.829	condition_entry	condition B
2021-01-22_15-43-03.296	condition_entry	condition B
2021-01-22_15-43-03.729	condition_entry	condition B
2021-01-22_15-43-04.129	condition_entry	condition B
2021-01-22_15-43-04.507	condition_entry	condition B
2021-01-22_15-43-04.907	condition_entry	condition B
2021-01-22_15-43-05.277	condition_entry	condition B
2021-01-22_15-43-05.579	condition_entry	condition D
2021-01-22_15-43-06.009	condition_entry	condition B
2021-01-22_15-43-06.395	condition_entry	condition B
2021-01-22_15-43-06.739	condition_entry	condition B
2021-01-22_15-43-07.027	condition_entry	condition B
2021-01-22_15-43-07.327	condition_entry	condition B
2021-01-22_15-43-07.595	pedal_entry	pedal_timeout
2021-01-22_15-43-07.706	condition_entry	condition B
2021-01-22_15-43-08.116	condition_entry	condition B
2021-01-22_15-43-08.616	condition_entry	condition B
2021-01-22_15-43-09.116	condition_entry	condition B
2021-01-22_15-43-09.581	condition_entry	condition B
2021-01-22_15-43-09.949	condition_entry	condition B
2021-01-22_15-43-10.272	condition_entry	condition D
2021-01-22_15-43-10.615	condition_entry	condition B
2021-01-22_15-43-11.036	condition_entry	condition B
2021-01-22_15-43-11.348	condition_entry	condition B
2021-01-22_15-43-11.759	condition_entry	condition B
2021-01-22_15-43-12.130	condition_entry	condition B
2021-01-22_15-43-12.302	pedal_entry	pedal_timeout
2021-01-22_15-43-12.466	condition_entry	condition B
2021-01-22_15-43-12.725	condition_entry	condition B
2021-01-22_15-43-13.102	condition_entry	condition B
2021-01-22_15-43-13.425	condition_entry	condition B
2021-01-22_15-43-13.803	condition_entry	condition B
2021-01-22_15-43-14.058	condition_entry	condition C	src 2	dst 3
[truncated: 1,720 more rows]
