# Supplementary material for: Avatar error in your favor: Embodied avatars can fix users’ mistakes without them noticing
Source: PLoS One. 2023 Jan 20;18(1):e0266212. doi: 10.1371/journal.pone.0266212 (PMC9858437; doi:10.1371/journal.pone.0266212)
Supplement: S1 Dataset — (ZIP) [file pone.0266212.s003.zip › static/raw_data/22/events.csv]

timestamp	event
2021-01-22_15-11-35.690	main_start
2021-01-22_15-11-36.099	launch_welcome_scene
2021-01-22_15-11-41.855	launch_calibration_explanation_scene
2021-01-22_15-11-50.476	hands_calibrated
2021-01-22_15-11-50.477	launch_practice_explanation_scene
2021-01-22_15-12-29.201	launch_practice_session
2021-01-22_15-12-29.218	no_button_but_finger_pressed RightPinkyTip
2021-01-22_15-12-29.221	set_speed 0.510000021457672
2021-01-22_15-12-29.221	no_button_but_finger_pressed RightRingTip
2021-01-22_15-12-29.221	set_speed 0.330000021457672
2021-01-22_15-12-29.222	no_button_but_finger_pressed RightMiddleTip
2021-01-22_15-12-29.222	set_speed 0.150000021457672
2021-01-22_15-12-29.222	no_button_but_finger_pressed RightIndexTip
2021-01-22_15-12-29.223	set_speed 0
2021-01-22_15-12-29.223	no_button_but_finger_pressed LeftIndexTip
2021-01-22_15-12-29.223	set_speed 0
2021-01-22_15-12-29.223	no_button_but_finger_pressed LeftMiddleTip
2021-01-22_15-12-29.223	set_speed 0
2021-01-22_15-12-29.223	no_button_but_finger_pressed LeftRingTip
2021-01-22_15-12-29.223	set_speed 0
2021-01-22_15-12-29.223	no_button_but_finger_pressed LeftPinkyTip
2021-01-22_15-12-29.224	set_speed 0
2021-01-22_15-12-29.238	button_created 0
2021-01-22_15-12-30.225	button_created 1
2021-01-22_15-12-31.133	button_enters_active_area 3
2021-01-22_15-12-31.222	button_created 2
2021-01-22_15-12-31.438	index_moved
2021-01-22_15-12-31.460	button_pressed 3
2021-01-22_15-12-31.461	set_speed 0
2021-01-22_15-12-31.738	index_released
2021-01-22_15-12-32.131	button_enters_active_area 3
2021-01-22_15-12-32.211	button_created 3
2021-01-22_15-12-32.388	index_moved
2021-01-22_15-12-32.409	button_pressed 3
2021-01-22_15-12-32.409	set_speed 0.150000021457672
2021-01-22_15-12-32.616	index_released
2021-01-22_15-12-33.131	button_enters_active_area 7
2021-01-22_15-12-33.221	button_created 4
2021-01-22_15-12-33.242	middle_moved
2021-01-22_15-12-33.287	button_pressed 7
2021-01-22_15-12-33.287	set_speed 0.330000021457672
2021-01-22_15-12-33.478	middle_released
2021-01-22_15-12-34.053	button_enters_active_area 2
2021-01-22_15-12-34.132	button_created 5
2021-01-22_15-12-34.220	middle_moved
2021-01-22_15-12-34.297	button_pressed 2
2021-01-22_15-12-34.297	set_speed 0.510000021457672
2021-01-22_15-12-34.427	middle_released
2021-01-22_15-12-34.829	button_enters_active_area 0
2021-01-22_15-12-34.900	button_created 6
2021-01-22_15-12-35.025	pinky_moved
2021-01-22_15-12-35.095	button_pressed 0
2021-01-22_15-12-35.095	set_speed 0.690000021457672
2021-01-22_15-12-35.240	pinky_released
2021-01-22_15-12-35.506	button_enters_active_area 0
2021-01-22_15-12-35.564	button_created 7
2021-01-22_15-12-35.729	pinky_moved
2021-01-22_15-12-35.773	button_pressed 0
2021-01-22_15-12-35.773	set_speed 0.735000032186508
2021-01-22_15-12-35.891	pinky_released
2021-01-22_15-12-36.125	button_enters_active_area 2
2021-01-22_15-12-36.171	button_created 8
2021-01-22_15-12-36.238	middle_moved
2021-01-22_15-12-36.284	button_pressed 2
2021-01-22_15-12-36.284	set_speed 0.780000042915344
2021-01-22_15-12-36.437	middle_released
2021-01-22_15-12-36.603	middle_moved
2021-01-22_15-12-36.682	button_enters_active_area 7
2021-01-22_15-12-36.729	button_created 9
2021-01-22_15-12-36.907	middle_released
2021-01-22_15-12-37.095	button_leaves_active_area 7
2021-01-22_15-12-37.206	button_enters_active_area 1
2021-01-22_15-12-37.251	button_created 10
2021-01-22_15-12-37.273	ring_moved
2021-01-22_15-12-37.344	button_pressed 1
2021-01-22_15-12-37.344	set_speed 0.82500005364418
2021-01-22_15-12-37.460	ring_released
2021-01-22_15-12-37.461	button_missed 7
2021-01-22_15-12-37.461	set_speed 0.690000064373016
2021-01-22_15-12-37.693	button_enters_active_area 0
2021-01-22_15-12-37.693	ring_moved
2021-01-22_15-12-37.738	button_created 11
2021-01-22_15-12-37.759	multiple_finger_start
2021-01-22_15-12-37.759	pinky_moved
2021-01-22_15-12-37.859	multiple_finger_stop
2021-01-22_15-12-37.859	ring_released
2021-01-22_15-12-37.869	no_button_but_finger_pressed LeftPinkyTip
2021-01-22_15-12-37.869	set_speed 0.465000075101852
2021-01-22_15-12-37.869	no_button_but_finger_pressed LeftRingTip
2021-01-22_15-12-37.870	set_speed 0.150000085830689
2021-01-22_15-12-37.870	no_button_but_finger_pressed LeftMiddleTip
2021-01-22_15-12-37.870	set_speed 0
2021-01-22_15-12-37.870	no_button_but_finger_pressed LeftIndexTip
2021-01-22_15-12-37.870	set_speed 0
2021-01-22_15-12-37.870	no_button_but_finger_pressed RightIndexTip
2021-01-22_15-12-37.870	set_speed 0
2021-01-22_15-12-37.870	no_button_but_finger_pressed RightMiddleTip
2021-01-22_15-12-37.871	set_speed 0
2021-01-22_15-12-37.871	no_button_but_finger_pressed RightRingTip
2021-01-22_15-12-37.871	set_speed 0
2021-01-22_15-12-37.871	no_button_but_finger_pressed RightPinkyTip
2021-01-22_15-12-37.871	set_speed 0
2021-01-22_15-12-37.881	button_created 0
2021-01-22_15-12-38.002	pinky_released
2021-01-22_15-12-38.395	button_created 1
2021-01-22_15-12-39.017	button_enters_active_area 9
2021-01-22_15-12-39.074	button_created 2
2021-01-22_15-12-39.128	pinky_moved
2021-01-22_15-12-39.339	pinky_released
2021-01-22_15-12-39.717	pinky_moved
2021-01-22_15-12-39.750	button_leaves_active_area 9
2021-01-22_15-12-39.884	pinky_released
2021-01-22_15-12-39.961	button_enters_active_area 6
2021-01-22_15-12-40.051	button_created 3
2021-01-22_15-12-40.155	index_moved
2021-01-22_15-12-40.204	button_pressed 6
2021-01-22_15-12-40.205	set_speed 0
2021-01-22_15-12-40.413	index_released
2021-01-22_15-12-40.491	button_missed 9
2021-01-22_15-12-40.491	set_speed 0
2021-01-22_15-12-40.956	button_enters_active_area 2
2021-01-22_15-12-41.046	middle_moved
2021-01-22_15-12-41.047	button_created 4
2021-01-22_15-12-41.117	button_pressed 2
2021-01-22_15-12-41.117	set_speed 0.150000021457672
2021-01-22_15-12-41.265	middle_released
2021-01-22_15-12-41.960	button_enters_active_area 2
2021-01-22_15-12-42.051	button_created 5
2021-01-22_15-12-42.238	middle_moved
2021-01-22_15-12-42.282	button_pressed 2
2021-01-22_15-12-42.282	set_speed 0.330000021457672
2021-01-22_15-12-42.377	middle_released
2021-01-22_15-12-42.903	button_enters_active_area 8
2021-01-22_15-12-42.983	button_created 6
2021-01-22_15-12-43.140	ring_moved
2021-01-22_15-12-43.160	button_pressed 8
2021-01-22_15-12-43.160	set_speed 0.510000021457672
2021-01-22_15-12-43.301	ring_released
2021-01-22_15-12-43.703	button_enters_active_area 0
2021-01-22_15-12-43.772	button_created 7
2021-01-22_15-12-44.002	pinky_moved
2021-01-22_15-12-44.057	button_pressed 0
2021-01-22_15-12-44.058	set_speed 0.510000021457672
2021-01-22_15-12-44.190	pinky_released
2021-01-22_15-12-44.401	button_enters_active_area 2
2021-01-22_15-12-44.458	button_created 8
2021-01-22_15-12-44.469	middle_moved
2021-01-22_15-12-44.517	button_pressed 2
2021-01-22_15-12-44.517	set_speed 0.690000021457672
2021-01-22_15-12-44.686	middle_released
2021-01-22_15-12-45.022	button_enters_active_area 0
2021-01-22_15-12-45.077	button_created 9
2021-01-22_15-12-45.189	pinky_moved
2021-01-22_15-12-45.235	button_pressed 0
2021-01-22_15-12-45.235	set_speed 0.735000032186508
2021-01-22_15-12-45.398	pinky_released
2021-01-22_15-12-45.587	button_enters_active_area 0
2021-01-22_15-12-45.646	button_created 10
2021-01-22_15-12-45.823	pinky_moved
2021-01-22_15-12-45.857	button_pressed 0
2021-01-22_15-12-45.857	set_speed 0.780000042915344
2021-01-22_15-12-46.020	pinky_released
2021-01-22_15-12-46.120	button_enters_active_area 6
2021-01-22_15-12-46.165	button_created 11
2021-01-22_15-12-46.320	index_moved
2021-01-22_15-12-46.343	button_pressed 6
2021-01-22_15-12-46.343	set_speed 0.82500005364418
2021-01-22_15-12-46.466	index_released
2021-01-22_15-12-46.622	button_enters_active_area 8
2021-01-22_15-12-46.656	button_created 12
2021-01-22_15-12-46.713	ring_moved
2021-01-22_15-12-46.732	button_pressed 8
2021-01-22_15-12-46.732	set_speed 0.870000064373016
2021-01-22_15-12-46.877	hand_moved
2021-01-22_15-12-46.888	ring_released
2021-01-22_15-12-47.032	hand_replaced
2021-01-22_15-12-47.043	no_button_but_finger_pressed LeftPinkyTip
2021-01-22_15-12-47.044	set_speed 0.735000075101853
2021-01-22_15-12-47.044	no_button_but_finger_pressed LeftRingTip
2021-01-22_15-12-47.044	set_speed 0.510000085830688
2021-01-22_15-12-47.044	no_button_but_finger_pressed LeftMiddleTip
2021-01-22_15-12-47.044	set_speed 0.195000096559525
2021-01-22_15-12-47.044	no_button_but_finger_pressed LeftIndexTip
2021-01-22_15-12-47.044	set_speed 0
2021-01-22_15-12-47.044	no_button_but_finger_pressed RightIndexTip
2021-01-22_15-12-47.045	set_speed 0
2021-01-22_15-12-47.045	no_button_but_finger_pressed RightMiddleTip
2021-01-22_15-12-47.045	set_speed 0
2021-01-22_15-12-47.045	no_button_but_finger_pressed RightPinkyTip
2021-01-22_15-12-47.045	set_speed 0
2021-01-22_15-12-47.056	button_created 0
2021-01-22_15-12-47.133	index_moved
2021-01-22_15-12-47.419	index_released
2021-01-22_15-12-47.565	button_created 1
2021-01-22_15-12-48.167	button_enters_active_area 6
2021-01-22_15-12-48.224	button_created 2
2021-01-22_15-12-48.312	thumb_moved
2021-01-22_15-12-48.500	thumb_released
2021-01-22_15-12-48.557	index_moved
2021-01-22_15-12-48.635	button_pressed 6
2021-01-22_15-12-48.635	set_speed 0
2021-01-22_15-12-48.718	index_released
2021-01-22_15-12-49.099	button_enters_active_area 9
2021-01-22_15-12-49.182	button_created 3
2021-01-22_15-12-49.408	pinky_moved
2021-01-22_15-12-49.441	button_pressed 9
2021-01-22_15-12-49.441	set_speed 0.150000021457672
2021-01-22_15-12-49.563	pinky_released
2021-01-22_15-12-50.090	button_enters_active_area 0
2021-01-22_15-12-50.180	button_created 4
2021-01-22_15-12-50.321	pinky_moved
2021-01-22_15-12-50.499	pinky_released
2021-01-22_15-12-50.856	pinky_moved
2021-01-22_15-12-50.867	button_leaves_active_area 0
2021-01-22_15-12-51.089	button_enters_active_area 0
2021-01-22_15-12-51.123	pinky_released
2021-01-22_15-12-51.180	button_created 5
2021-01-22_15-12-51.350	pinky_moved
2021-01-22_15-12-51.612	button_missed 0
2021-01-22_15-12-51.612	set_speed 0.150000021457672
2021-01-22_15-12-51.649	pinky_released
2021-01-22_15-12-51.865	button_leaves_active_area 0
2021-01-22_15-12-52.087	button_enters_active_area 6
2021-01-22_15-12-52.179	button_created 6
2021-01-22_15-12-52.257	index_moved
2021-01-22_15-12-52.444	button_pressed 6
2021-01-22_15-12-52.444	set_speed 0.330000021457672
2021-01-22_15-12-52.604	index_released
2021-01-22_15-12-52.605	button_missed 0
2021-01-22_15-12-52.605	set_speed 0.330000021457672
2021-01-22_15-12-53.041	button_enters_active_area 1
2021-01-22_15-12-53.121	button_created 7
2021-01-22_15-12-53.296	ring_moved
2021-01-22_15-12-53.329	button_pressed 1
2021-01-22_15-12-53.329	set_speed 0.330000021457672
2021-01-22_15-12-53.463	ring_released
2021-01-22_15-12-53.843	button_enters_active_area 3
2021-01-22_15-12-53.913	button_created 8
2021-01-22_15-12-54.108	index_moved
2021-01-22_15-12-54.131	button_pressed 3
2021-01-22_15-12-54.131	set_speed 0.330000021457672
2021-01-22_15-12-54.263	index_released
2021-01-22_15-12-54.542	button_enters_active_area 3
2021-01-22_15-12-54.600	button_created 9
2021-01-22_15-12-54.699	index_moved
2021-01-22_15-12-54.721	button_pressed 3
2021-01-22_15-12-54.721	set_speed 0.510000021457672
2021-01-22_15-12-54.849	index_released
2021-01-22_15-12-55.161	button_enters_active_area 1
2021-01-22_15-12-55.217	button_created 10
2021-01-22_15-12-55.308	ring_moved
2021-01-22_15-12-55.319	multiple_finger_start
2021-01-22_15-12-55.358	multiple_finger_stop
2021-01-22_15-12-55.366	no_button_but_finger_pressed LeftPinkyTip
2021-01-22_15-12-55.366	set_speed 0.330000021457672
2021-01-22_15-12-55.366	no_button_but_finger_pressed LeftRingTip
2021-01-22_15-12-55.366	set_speed 0.330000021457672
2021-01-22_15-12-55.366	no_button_but_finger_pressed LeftMiddleTip
2021-01-22_15-12-55.367	set_speed 0.150000021457672
2021-01-22_15-12-55.367	no_button_but_finger_pressed LeftIndexTip
2021-01-22_15-12-55.367	set_speed 0
2021-01-22_15-12-55.367	no_button_but_finger_pressed RightIndexTip
2021-01-22_15-12-55.367	set_speed 0
2021-01-22_15-12-55.367	no_button_but_finger_pressed RightMiddleTip
2021-01-22_15-12-55.367	set_speed 0
2021-01-22_15-12-55.367	no_button_but_finger_pressed RightRingTip
2021-01-22_15-12-55.368	set_speed 0
2021-01-22_15-12-55.368	no_button_but_finger_pressed RightPinkyTip
2021-01-22_15-12-55.368	set_speed 0
2021-01-22_15-12-55.378	button_created 0
2021-01-22_15-12-55.534	ring_released
2021-01-22_15-12-56.067	button_created 1
2021-01-22_15-12-56.953	button_enters_active_area 8
2021-01-22_15-12-57.032	button_created 2
2021-01-22_15-12-57.087	ring_moved
2021-01-22_15-12-57.153	button_pressed 8
2021-01-22_15-12-57.154	set_speed 0
2021-01-22_15-12-57.259	hand_moved
2021-01-22_15-12-57.295	hand_replaced
2021-01-22_15-12-57.304	no_button_but_finger_pressed LeftPinkyTip
2021-01-22_15-12-57.305	set_speed 0
2021-01-22_15-12-57.305	no_button_but_finger_pressed LeftRingTip
2021-01-22_15-12-57.305	set_speed 0
2021-01-22_15-12-57.305	no_button_but_finger_pressed LeftMiddleTip
2021-01-22_15-12-57.305	set_speed 0
2021-01-22_15-12-57.305	no_button_but_finger_pressed LeftIndexTip
2021-01-22_15-12-57.305	set_speed 0
2021-01-22_15-12-57.306	no_button_but_finger_pressed RightIndexTip
2021-01-22_15-12-57.306	set_speed 0
2021-01-22_15-12-57.306	no_button_but_finger_pressed RightMiddleTip
2021-01-22_15-12-57.306	set_speed 0
2021-01-22_15-12-57.306	no_button_but_finger_pressed RightPinkyTip
2021-01-22_15-12-57.306	set_speed 0
2021-01-22_15-12-57.306	hand_moved
2021-01-22_15-12-57.315	hand_replaced
2021-01-22_15-12-57.326	no_button_but_finger_pressed LeftPinkyTip
2021-01-22_15-12-57.326	set_speed 0
2021-01-22_15-12-57.327	no_button_but_finger_pressed LeftRingTip
2021-01-22_15-12-57.327	set_speed 0
2021-01-22_15-12-57.327	no_button_but_finger_pressed LeftMiddleTip
2021-01-22_15-12-57.327	set_speed 0
2021-01-22_15-12-57.327	no_button_but_finger_pressed LeftIndexTip
2021-01-22_15-12-57.327	set_speed 0
2021-01-22_15-12-57.327	no_button_but_finger_pressed RightIndexTip
2021-01-22_15-12-57.328	set_speed 0
2021-01-22_15-12-57.328	no_button_but_finger_pressed RightMiddleTip
2021-01-22_15-12-57.328	set_speed 0
2021-01-22_15-12-57.328	no_button_but_finger_pressed RightPinkyTip
2021-01-22_15-12-57.328	set_speed 0
2021-01-22_15-12-57.338	button_created 0
2021-01-22_15-12-57.371	ring_released
2021-01-22_15-12-58.332	button_created 1
2021-01-22_15-12-59.252	button_enters_active_area 6
2021-01-22_15-12-59.331	button_created 2
2021-01-22_15-12-59.517	index_moved
2021-01-22_15-12-59.572	button_pressed 6
2021-01-22_15-12-59.572	set_speed 0
2021-01-22_15-12-59.639	index_released
2021-01-22_15-13-00.240	button_enters_active_area 8
2021-01-22_15-13-00.331	button_created 3
2021-01-22_15-13-00.374	ring_moved
2021-01-22_15-13-00.517	ring_released
2021-01-22_15-13-01.018	button_leaves_active_area 8
2021-01-22_15-13-01.240	button_enters_active_area 9
2021-01-22_15-13-01.332	button_created 4
2021-01-22_15-13-01.430	pinky_moved
2021-01-22_15-13-01.618	pinky_released
2021-01-22_15-13-01.763	button_missed 8
2021-01-22_15-13-01.763	set_speed 0
2021-01-22_15-13-02.018	button_leaves_active_area 9
2021-01-22_15-13-02.217	ring_moved
2021-01-22_15-13-02.240	button_enters_active_area 7
2021-01-22_15-13-02.318	ring_released
2021-01-22_15-13-02.330	button_created 5
2021-01-22_15-13-02.384	index_moved
2021-01-22_15-13-02.472	multiple_finger_start
2021-01-22_15-13-02.517	middle_moved
2021-01-22_15-13-02.550	multiple_finger_stop
2021-01-22_15-13-02.550	index_released
2021-01-22_15-13-02.566	no_button_but_finger_pressed LeftPinkyTip
2021-01-22_15-13-02.566	set_speed 0
2021-01-22_15-13-02.566	no_button_but_finger_pressed LeftRingTip
2021-01-22_15-13-02.566	set_speed 0
2021-01-22_15-13-02.566	no_button_but_finger_pressed LeftMiddleTip
2021-01-22_15-13-02.566	set_speed 0
2021-01-22_15-13-02.566	no_button_but_finger_pressed LeftIndexTip
2021-01-22_15-13-02.566	set_speed 0
2021-01-22_15-13-02.566	no_button_but_finger_pressed RightIndexTip
2021-01-22_15-13-02.566	set_speed 0
2021-01-22_15-13-02.566	no_button_but_finger_pressed RightMiddleTip
2021-01-22_15-13-02.567	set_speed 0
2021-01-22_15-13-02.567	no_button_but_finger_pressed RightRingTip
2021-01-22_15-13-02.567	set_speed 0
2021-01-22_15-13-02.567	no_button_but_finger_pressed RightPinkyTip
2021-01-22_15-13-02.567	set_speed 0
2021-01-22_15-13-02.580	button_created 0
2021-01-22_15-13-02.659	middle_released
2021-01-22_15-13-03.562	button_created 1
2021-01-22_15-13-03.870	hand_moved
2021-01-22_15-13-04.025	hand_moved
2021-01-22_15-13-04.149	hand_replaced
2021-01-22_15-13-04.160	no_button_but_finger_pressed LeftPinkyTip
2021-01-22_15-13-04.161	set_speed 0
2021-01-22_15-13-04.161	no_button_but_finger_pressed LeftRingTip
2021-01-22_15-13-04.161	set_speed 0
2021-01-22_15-13-04.161	no_button_but_finger_pressed LeftMiddleTip
2021-01-22_15-13-04.161	set_speed 0
2021-01-22_15-13-04.161	no_button_but_finger_pressed LeftIndexTip
2021-01-22_15-13-04.162	set_speed 0
2021-01-22_15-13-04.162	no_button_but_finger_pressed RightIndexTip
2021-01-22_15-13-04.162	set_speed 0
2021-01-22_15-13-04.162	no_button_but_finger_pressed RightMiddleTip
2021-01-22_15-13-04.162	set_speed 0
2021-01-22_15-13-04.162	no_button_but_finger_pressed RightRingTip
2021-01-22_15-13-04.162	set_speed 0
2021-01-22_15-13-04.162	no_button_but_finger_pressed RightPinkyTip
2021-01-22_15-13-04.163	set_speed 0
2021-01-22_15-13-04.173	button_created 0
2021-01-22_15-13-05.163	button_created 1
2021-01-22_15-13-05.405	hand_replaced
2021-01-22_15-13-05.417	no_button_but_finger_pressed RightPinkyTip
2021-01-22_15-13-05.418	set_speed 0
2021-01-22_15-13-05.418	no_button_but_finger_pressed RightRingTip
2021-01-22_15-13-05.418	set_speed 0
2021-01-22_15-13-05.418	no_button_but_finger_pressed RightMiddleTip
2021-01-22_15-13-05.418	set_speed 0
2021-01-22_15-13-05.418	no_button_but_finger_pressed RightIndexTip
2021-01-22_15-13-05.418	set_speed 0
2021-01-22_15-13-05.418	no_button_but_finger_pressed LeftIndexTip
2021-01-22_15-13-05.419	set_speed 0
2021-01-22_15-13-05.419	no_button_but_finger_pressed LeftMiddleTip
2021-01-22_15-13-05.419	set_speed 0
2021-01-22_15-13-05.419	no_button_but_finger_pressed LeftRingTip
2021-01-22_15-13-05.419	set_speed 0
2021-01-22_15-13-05.419	no_button_but_finger_pressed LeftPinkyTip
2021-01-22_15-13-05.420	set_speed 0
2021-01-22_15-13-05.432	hand_moved
2021-01-22_15-13-05.569	hand_replaced
2021-01-22_15-13-05.580	no_button_but_finger_pressed LeftPinkyTip
2021-01-22_15-13-05.580	set_speed 0
2021-01-22_15-13-05.580	no_button_but_finger_pressed LeftRingTip
2021-01-22_15-13-05.581	set_speed 0
2021-01-22_15-13-05.581	no_button_but_finger_pressed LeftMiddleTip
2021-01-22_15-13-05.581	set_speed 0
2021-01-22_15-13-05.581	no_button_but_finger_pressed LeftIndexTip
2021-01-22_15-13-05.581	set_speed 0
2021-01-22_15-13-05.581	no_button_but_finger_pressed RightIndexTip
2021-01-22_15-13-05.582	set_speed 0
2021-01-22_15-13-05.582	no_button_but_finger_pressed RightMiddleTip
2021-01-22_15-13-05.582	set_speed 0
2021-01-22_15-13-05.582	no_button_but_finger_pressed RightRingTip
2021-01-22_15-13-05.582	set_speed 0
2021-01-22_15-13-05.582	no_button_but_finger_pressed RightPinkyTip
2021-01-22_15-13-05.582	set_speed 0
2021-01-22_15-13-05.592	button_created 0
2021-01-22_15-13-05.602	hand_moved
2021-01-22_15-13-05.676	hand_replaced
2021-01-22_15-13-05.689	no_button_but_finger_pressed LeftPinkyTip
2021-01-22_15-13-05.689	set_speed 0
2021-01-22_15-13-05.689	no_button_but_finger_pressed LeftRingTip
2021-01-22_15-13-05.690	set_speed 0
2021-01-22_15-13-05.690	no_button_but_finger_pressed LeftMiddleTip
2021-01-22_15-13-05.690	set_speed 0
2021-01-22_15-13-05.690	no_button_but_finger_pressed LeftIndexTip
2021-01-22_15-13-05.690	set_speed 0
2021-01-22_15-13-05.690	no_button_but_finger_pressed RightIndexTip
2021-01-22_15-13-05.690	set_speed 0
2021-01-22_15-13-05.690	no_button_but_finger_pressed RightMiddleTip
2021-01-22_15-13-05.691	set_speed 0
2021-01-22_15-13-05.691	no_button_but_finger_pressed RightRingTip
2021-01-22_15-13-05.691	set_speed 0
2021-01-22_15-13-05.691	no_button_but_finger_pressed RightPinkyTip
2021-01-22_15-13-05.691	set_speed 0
2021-01-22_15-13-05.691	hand_moved
2021-01-22_15-13-05.699	hand_replaced
2021-01-22_15-13-05.711	no_button_but_finger_pressed LeftPinkyTip
2021-01-22_15-13-05.711	set_speed 0
2021-01-22_15-13-05.711	no_button_but_finger_pressed LeftRingTip
2021-01-22_15-13-05.712	set_speed 0
2021-01-22_15-13-05.712	no_button_but_finger_pressed LeftMiddleTip
2021-01-22_15-13-05.712	set_speed 0
2021-01-22_15-13-05.712	no_button_but_finger_pressed LeftIndexTip
2021-01-22_15-13-05.712	set_speed 0
2021-01-22_15-13-05.712	no_button_but_finger_pressed RightIndexTip
2021-01-22_15-13-05.712	set_speed 0
2021-01-22_15-13-05.712	no_button_but_finger_pressed RightMiddleTip
2021-01-22_15-13-05.713	set_speed 0
2021-01-22_15-13-05.713	no_button_but_finger_pressed RightRingTip
2021-01-22_15-13-05.713	set_speed 0
2021-01-22_15-13-05.713	no_button_but_finger_pressed RightPinkyTip
2021-01-22_15-13-05.713	set_speed 0
2021-01-22_15-13-05.713	hand_moved
2021-01-22_15-13-05.722	hand_replaced
2021-01-22_15-13-05.733	no_button_but_finger_pressed LeftPinkyTip
2021-01-22_15-13-05.733	set_speed 0
2021-01-22_15-13-05.733	no_button_but_finger_pressed LeftRingTip
2021-01-22_15-13-05.733	set_speed 0
2021-01-22_15-13-05.733	no_button_but_finger_pressed LeftMiddleTip
2021-01-22_15-13-05.734	set_speed 0
2021-01-22_15-13-05.734	no_button_but_finger_pressed LeftIndexTip
2021-01-22_15-13-05.734	set_speed 0
2021-01-22_15-13-05.734	no_button_but_finger_pressed RightIndexTip
2021-01-22_15-13-05.734	set_speed 0
2021-01-22_15-13-05.734	no_button_but_finger_pressed RightMiddleTip
2021-01-22_15-13-05.734	set_speed 0
2021-01-22_15-13-05.735	no_button_but_finger_pressed RightRingTip
2021-01-22_15-13-05.735	set_speed 0
2021-01-22_15-13-05.735	no_button_but_finger_pressed RightPinkyTip
2021-01-22_15-13-05.735	set_speed 0
2021-01-22_15-13-05.735	hand_moved
2021-01-22_15-13-05.766	hand_replaced
2021-01-22_15-13-05.777	no_button_but_finger_pressed LeftPinkyTip
2021-01-22_15-13-05.778	set_speed 0
2021-01-22_15-13-05.778	no_button_but_finger_pressed LeftRingTip
2021-01-22_15-13-05.778	set_speed 0
2021-01-22_15-13-05.778	no_button_but_finger_pressed LeftMiddleTip
2021-01-22_15-13-05.778	set_speed 0
2021-01-22_15-13-05.778	no_button_but_finger_pressed LeftIndexTip
2021-01-22_15-13-05.779	set_speed 0
2021-01-22_15-13-05.779	no_button_but_finger_pressed RightIndexTip
2021-01-22_15-13-05.779	set_speed 0
2021-01-22_15-13-05.779	no_button_but_finger_pressed RightMiddleTip
2021-01-22_15-13-05.779	set_speed 0
2021-01-22_15-13-05.779	no_button_but_finger_pressed RightRingTip
2021-01-22_15-13-05.780	set_speed 0
2021-01-22_15-13-05.780	no_button_but_finger_pressed RightPinkyTip
2021-01-22_15-13-05.780	set_speed 0
2021-01-22_15-13-05.780	hand_moved
2021-01-22_15-13-05.838	hand_replaced
2021-01-22_15-13-05.852	no_button_but_finger_pressed LeftPinkyTip
2021-01-22_15-13-05.852	set_speed 0
2021-01-22_15-13-05.853	no_button_but_finger_pressed LeftRingTip
2021-01-22_15-13-05.853	set_speed 0
2021-01-22_15-13-05.853	no_button_but_finger_pressed LeftMiddleTip
2021-01-22_15-13-05.853	set_speed 0
2021-01-22_15-13-05.853	no_button_but_finger_pressed LeftIndexTip
2021-01-22_15-13-05.853	set_speed 0
2021-01-22_15-13-05.853	no_button_but_finger_pressed RightIndexTip
2021-01-22_15-13-05.854	set_speed 0
2021-01-22_15-13-05.854	no_button_but_finger_pressed RightMiddleTip
2021-01-22_15-13-05.854	set_speed 0
2021-01-22_15-13-05.854	no_button_but_finger_pressed RightRingTip
2021-01-22_15-13-05.854	set_speed 0
2021-01-22_15-13-05.854	no_button_but_finger_pressed RightPinkyTip
2021-01-22_15-13-05.854	set_speed 0
2021-01-22_15-13-05.865	hand_moved
2021-01-22_15-13-05.873	hand_replaced
2021-01-22_15-13-05.882	no_button_but_finger_pressed LeftPinkyTip
2021-01-22_15-13-05.882	set_speed 0
2021-01-22_15-13-05.882	no_button_but_finger_pressed LeftRingTip
2021-01-22_15-13-05.882	set_speed 0
2021-01-22_15-13-05.882	no_button_but_finger_pressed LeftMiddleTip
2021-01-22_15-13-05.883	set_speed 0
2021-01-22_15-13-05.883	no_button_but_finger_pressed LeftIndexTip
2021-01-22_15-13-05.883	set_speed 0
2021-01-22_15-13-05.883	no_button_but_finger_pressed RightIndexTip
2021-01-22_15-13-05.883	set_speed 0
2021-01-22_15-13-05.883	no_button_but_finger_pressed RightMiddleTip
2021-01-22_15-13-05.884	set_speed 0
2021-01-22_15-13-05.884	no_button_but_finger_pressed RightRingTip
2021-01-22_15-13-05.884	set_speed 0
2021-01-22_15-13-05.884	no_button_but_finger_pressed RightPinkyTip
2021-01-22_15-13-05.884	set_speed 0
2021-01-22_15-13-05.891	hand_moved
2021-01-22_15-13-05.911	hand_replaced
2021-01-22_15-13-05.922	no_button_but_finger_pressed LeftPinkyTip
2021-01-22_15-13-05.922	set_speed 0
2021-01-22_15-13-05.922	no_button_but_finger_pressed LeftRingTip
2021-01-22_15-13-05.923	set_speed 0
2021-01-22_15-13-05.923	no_button_but_finger_pressed LeftMiddleTip
2021-01-22_15-13-05.923	set_speed 0
2021-01-22_15-13-05.923	no_button_but_finger_pressed LeftIndexTip
2021-01-22_15-13-05.923	set_speed 0
2021-01-22_15-13-05.923	no_button_but_finger_pressed RightIndexTip
2021-01-22_15-13-05.923	set_speed 0
2021-01-22_15-13-05.923	no_button_but_finger_pressed RightMiddleTip
2021-01-22_15-13-05.924	set_speed 0
2021-01-22_15-13-05.924	no_button_but_finger_pressed RightRingTip
2021-01-22_15-13-05.924	set_speed 0
2021-01-22_15-13-05.924	no_button_but_finger_pressed RightPinkyTip
2021-01-22_15-13-05.924	set_speed 0
2021-01-22_15-13-05.933	hand_moved
2021-01-22_15-13-05.966	hand_replaced
2021-01-22_15-13-05.978	no_button_but_finger_pressed LeftPinkyTip
2021-01-22_15-13-05.978	set_speed 0
2021-01-22_15-13-05.979	no_button_but_finger_pressed LeftRingTip
2021-01-22_15-13-05.979	set_speed 0
2021-01-22_15-13-05.979	no_button_but_finger_pressed LeftMiddleTip
2021-01-22_15-13-05.979	set_speed 0
2021-01-22_15-13-05.980	no_button_but_finger_pressed LeftIndexTip
2021-01-22_15-13-05.980	set_speed 0
2021-01-22_15-13-05.980	no_button_but_finger_pressed RightIndexTip
2021-01-22_15-13-05.980	set_speed 0
2021-01-22_15-13-05.980	no_button_but_finger_pressed RightMiddleTip
2021-01-22_15-13-05.981	set_speed 0
2021-01-22_15-13-05.981	no_button_but_finger_pressed RightRingTip
2021-01-22_15-13-05.981	set_speed 0
2021-01-22_15-13-05.981	no_button_but_finger_pressed RightPinkyTip
2021-01-22_15-13-05.981	set_speed 0
2021-01-22_15-13-05.982	hand_moved
2021-01-22_15-13-06.325	hand_replaced
2021-01-22_15-13-06.339	no_button_but_finger_pressed LeftPinkyTip
2021-01-22_15-13-06.339	set_speed 0
2021-01-22_15-13-06.339	no_button_but_finger_pressed LeftRingTip
2021-01-22_15-13-06.339	set_speed 0
2021-01-22_15-13-06.339	no_button_but_finger_pressed LeftMiddleTip
2021-01-22_15-13-06.340	set_speed 0
2021-01-22_15-13-06.340	no_button_but_finger_pressed LeftIndexTip
2021-01-22_15-13-06.340	set_speed 0
2021-01-22_15-13-06.340	no_button_but_finger_pressed RightIndexTip
2021-01-22_15-13-06.340	set_speed 0
2021-01-22_15-13-06.340	no_button_but_finger_pressed RightMiddleTip
2021-01-22_15-13-06.340	set_speed 0
2021-01-22_15-13-06.340	no_button_but_finger_pressed RightRingTip
2021-01-22_15-13-06.341	set_speed 0
2021-01-22_15-13-06.341	no_button_but_finger_pressed RightPinkyTip
2021-01-22_15-13-06.341	set_speed 0
2021-01-22_15-13-06.351	button_created 0
2021-01-22_15-13-07.345	button_created 1
2021-01-22_15-13-08.260	button_enters_active_area 3
2021-01-22_15-13-08.339	button_created 2
2021-01-22_15-13-08.590	index_moved
2021-01-22_15-13-08.646	button_pressed 3
2021-01-22_15-13-08.646	set_speed 0
2021-01-22_15-13-08.701	index_released
2021-01-22_15-13-09.258	button_enters_active_area 7
2021-01-22_15-13-09.338	button_created 3
2021-01-22_15-13-09.360	middle_moved
2021-01-22_15-13-09.523	middle_released
2021-01-22_15-13-10.036	button_leaves_active_area 7
2021-01-22_15-13-10.247	button_enters_active_area 0
2021-01-22_15-13-10.338	button_created 4
2021-01-22_15-13-10.434	pinky_moved
2021-01-22_15-13-10.635	pinky_released
2021-01-22_15-13-10.769	button_missed 7
2021-01-22_15-13-10.769	set_speed 0
2021-01-22_15-13-11.033	button_leaves_active_area 0
2021-01-22_15-13-11.245	button_enters_active_area 8
2021-01-22_15-13-11.348	button_created 5
2021-01-22_15-13-11.392	ring_moved
2021-01-22_15-13-11.589	ring_released
2021-01-22_15-13-11.767	button_missed 0
2021-01-22_15-13-11.767	set_speed 0
2021-01-22_15-13-12.031	button_leaves_active_area 8
2021-01-22_15-13-12.245	button_enters_active_area 1
2021-01-22_15-13-12.333	middle_moved
2021-01-22_15-13-12.347	button_created 6
2021-01-22_15-13-12.403	multiple_finger_start
2021-01-22_15-13-12.437	ring_moved
2021-01-22_15-13-12.456	multiple_finger_stop
2021-01-22_15-13-12.457	middle_released
2021-01-22_15-13-12.468	no_button_but_finger_pressed LeftPinkyTip
2021-01-22_15-13-12.469	set_speed 0
2021-01-22_15-13-12.469	no_button_but_finger_pressed LeftRingTip
2021-01-22_15-13-12.469	set_speed 0
2021-01-22_15-13-12.469	no_button_but_finger_pressed LeftMiddleTip
2021-01-22_15-13-12.469	set_speed 0
2021-01-22_15-13-12.469	no_button_but_finger_pressed LeftIndexTip
2021-01-22_15-13-12.470	set_speed 0
2021-01-22_15-13-12.470	no_button_but_finger_pressed RightIndexTip
2021-01-22_15-13-12.470	set_speed 0
2021-01-22_15-13-12.470	no_button_but_finger_pressed RightMiddleTip
2021-01-22_15-13-12.470	set_speed 0
2021-01-22_15-13-12.470	no_button_but_finger_pressed RightRingTip
2021-01-22_15-13-12.470	set_speed 0
2021-01-22_15-13-12.470	no_button_but_finger_pressed RightPinkyTip
2021-01-22_15-13-12.471	set_speed 0
2021-01-22_15-13-12.480	button_created 0
2021-01-22_15-13-12.634	ring_released
2021-01-22_15-13-13.469	button_created 1
2021-01-22_15-13-14.391	button_enters_active_area 2
2021-01-22_15-13-14.469	button_created 2
2021-01-22_15-13-14.624	middle_moved
2021-01-22_15-13-14.689	hand_moved
2021-01-22_15-13-14.746	hand_replaced
2021-01-22_15-13-14.767	no_button_but_finger_pressed LeftPinkyTip
2021-01-22_15-13-14.767	set_speed 0
2021-01-22_15-13-14.767	no_button_but_finger_pressed LeftRingTip
2021-01-22_15-13-14.768	set_speed 0
2021-01-22_15-13-14.768	no_button_but_finger_pressed LeftMiddleTip
2021-01-22_15-13-14.768	set_speed 0
2021-01-22_15-13-14.768	no_button_but_finger_pressed LeftIndexTip
2021-01-22_15-13-14.768	set_speed 0
2021-01-22_15-13-14.768	no_button_but_finger_pressed RightIndexTip
2021-01-22_15-13-14.769	set_speed 0
2021-01-22_15-13-14.769	no_button_but_finger_pressed RightMiddleTip
2021-01-22_15-13-14.769	set_speed 0
2021-01-22_15-13-14.769	no_button_but_finger_pressed RightRingTip
2021-01-22_15-13-14.769	set_speed 0
2021-01-22_15-13-14.769	no_button_but_finger_pressed RightPinkyTip
2021-01-22_15-13-14.769	set_speed 0
2021-01-22_15-13-14.771	button_created 0
2021-01-22_15-13-14.881	middle_released
2021-01-22_15-13-15.768	button_created 1
2021-01-22_15-13-16.677	button_enters_active_area 2
2021-01-22_15-13-16.769	button_created 2
2021-01-22_15-13-16.928	middle_moved
2021-01-22_15-13-16.973	button_pressed 2
2021-01-22_15-13-16.973	set_speed 0
2021-01-22_15-13-17.117	middle_released
2021-01-22_15-13-17.678	button_enters_active_area 8
2021-01-22_15-13-17.721	ring_moved
2021-01-22_15-13-17.767	button_created 3
2021-01-22_15-13-17.941	ring_released
2021-01-22_15-13-18.455	button_leaves_active_area 8
2021-01-22_15-13-18.676	button_enters_active_area 9
2021-01-22_15-13-18.767	button_created 4
2021-01-22_15-13-18.934	hand_moved
2021-01-22_15-13-18.944	hand_replaced
2021-01-22_15-13-18.958	no_button_but_finger_pressed LeftPinkyTip
2021-01-22_15-13-18.958	set_speed 0
2021-01-22_15-13-18.958	no_button_but_finger_pressed LeftRingTip
2021-01-22_15-13-18.958	set_speed 0
2021-01-22_15-13-18.958	no_button_but_finger_pressed LeftMiddleTip
2021-01-22_15-13-18.958	set_speed 0
2021-01-22_15-13-18.958	no_button_but_finger_pressed LeftIndexTip
2021-01-22_15-13-18.959	set_speed 0
2021-01-22_15-13-18.959	no_button_but_finger_pressed RightIndexTip
2021-01-22_15-13-18.959	set_speed 0
2021-01-22_15-13-18.959	no_button_but_finger_pressed RightMiddleTip
2021-01-22_15-13-18.959	set_speed 0
2021-01-22_15-13-18.959	no_button_but_finger_pressed RightRingTip
2021-01-22_15-13-18.959	set_speed 0
2021-01-22_15-13-18.959	no_button_but_finger_pressed RightPinkyTip
2021-01-22_15-13-18.960	set_speed 0
2021-01-22_15-13-18.972	pinky_moved
2021-01-22_15-13-18.973	button_created 0
2021-01-22_15-13-19.087	hand_moved
2021-01-22_15-13-19.087	pinky_released
2021-01-22_15-13-19.095	hand_replaced
2021-01-22_15-13-19.110	no_button_but_finger_pressed LeftPinkyTip
2021-01-22_15-13-19.111	set_speed 0
2021-01-22_15-13-19.111	no_button_but_finger_pressed LeftRingTip
2021-01-22_15-13-19.111	set_speed 0
2021-01-22_15-13-19.111	no_button_but_finger_pressed LeftMiddleTip
2021-01-22_15-13-19.111	set_speed 0
2021-01-22_15-13-19.111	no_button_but_finger_pressed LeftIndexTip
2021-01-22_15-13-19.112	set_speed 0
2021-01-22_15-13-19.112	no_button_but_finger_pressed RightIndexTip
2021-01-22_15-13-19.112	set_speed 0
2021-01-22_15-13-19.112	no_button_but_finger_pressed RightMiddleTip
2021-01-22_15-13-19.112	set_speed 0
2021-01-22_15-13-19.112	no_button_but_finger_pressed RightRingTip
2021-01-22_15-13-19.112	set_speed 0
2021-01-22_15-13-19.112	no_button_but_finger_pressed RightPinkyTip
2021-01-22_15-13-19.113	set_speed 0
2021-01-22_15-13-19.126	button_created 0
2021-01-22_15-13-20.111	button_created 1
2021-01-22_15-13-20.932	pinky_moved
2021-01-22_15-13-20.954	pinky_released
2021-01-22_15-13-21.032	button_enters_active_area 6
2021-01-22_15-13-21.110	button_created 2
2021-01-22_15-13-21.299	index_moved
2021-01-22_15-13-21.331	button_pressed 6
2021-01-22_15-13-21.331	set_speed 0
2021-01-22_15-13-21.453	index_released
2021-01-22_15-13-22.020	button_enters_active_area 2
2021-01-22_15-13-22.043	middle_moved
2021-01-22_15-13-22.110	button_created 3
2021-01-22_15-13-22.215	hand_moved
2021-01-22_15-13-22.226	hand_replaced
2021-01-22_15-13-22.241	no_button_but_finger_pressed LeftPinkyTip
2021-01-22_15-13-22.242	set_speed 0
2021-01-22_15-13-22.242	no_button_but_finger_pressed LeftRingTip
2021-01-22_15-13-22.242	set_speed 0
2021-01-22_15-13-22.242	no_button_but_finger_pressed LeftMiddleTip
2021-01-22_15-13-22.242	set_speed 0
2021-01-22_15-13-22.242	no_button_but_finger_pressed LeftIndexTip
2021-01-22_15-13-22.243	set_speed 0
2021-01-22_15-13-22.243	no_button_but_finger_pressed RightIndexTip
2021-01-22_15-13-22.243	set_speed 0
2021-01-22_15-13-22.243	no_button_but_finger_pressed RightMiddleTip
2021-01-22_15-13-22.243	set_speed 0
2021-01-22_15-13-22.243	no_button_but_finger_pressed RightRingTip
2021-01-22_15-13-22.243	set_speed 0
2021-01-22_15-13-22.244	no_button_but_finger_pressed RightPinkyTip
2021-01-22_15-13-22.244	set_speed 0
2021-01-22_15-13-22.258	button_created 0
2021-01-22_15-13-22.282	middle_released
2021-01-22_15-13-22.437	hand_moved
2021-01-22_15-13-22.449	hand_replaced
2021-01-22_15-13-22.463	no_button_but_finger_pressed LeftPinkyTip
2021-01-22_15-13-22.463	set_speed 0
2021-01-22_15-13-22.463	no_button_but_finger_pressed LeftRingTip
2021-01-22_15-13-22.464	set_speed 0
2021-01-22_15-13-22.464	no_button_but_finger_pressed LeftMiddleTip
2021-01-22_15-13-22.464	set_speed 0
2021-01-22_15-13-22.464	no_button_but_finger_pressed LeftIndexTip
2021-01-22_15-13-22.466	set_speed 0
2021-01-22_15-13-22.466	no_button_but_finger_pressed RightIndexTip
2021-01-22_15-13-22.466	set_speed 0
2021-01-22_15-13-22.466	no_button_but_finger_pressed RightMiddleTip
2021-01-22_15-13-22.466	set_speed 0
2021-01-22_15-13-22.466	no_button_but_finger_pressed RightRingTip
2021-01-22_15-13-22.466	set_speed 0
2021-01-22_15-13-22.466	no_button_but_finger_pressed RightPinkyTip
2021-01-22_15-13-22.466	set_speed 0
2021-01-22_15-13-22.466	hand_moved
2021-01-22_15-13-22.478	hand_replaced
2021-01-22_15-13-22.495	no_button_but_finger_pressed LeftPinkyTip
2021-01-22_15-13-22.495	set_speed 0
2021-01-22_15-13-22.495	no_button_but_finger_pressed LeftRingTip
2021-01-22_15-13-22.495	set_speed 0
2021-01-22_15-13-22.495	no_button_but_finger_pressed LeftMiddleTip
2021-01-22_15-13-22.495	set_speed 0
2021-01-22_15-13-22.496	no_button_but_finger_pressed LeftIndexTip
2021-01-22_15-13-22.496	set_speed 0
2021-01-22_15-13-22.496	no_button_but_finger_pressed RightIndexTip
2021-01-22_15-13-22.496	set_speed 0
2021-01-22_15-13-22.496	no_button_but_finger_pressed RightMiddleTip
2021-01-22_15-13-22.496	set_speed 0
2021-01-22_15-13-22.496	no_button_but_finger_pressed RightRingTip
2021-01-22_15-13-22.497	set_speed 0
2021-01-22_15-13-22.497	no_button_but_finger_pressed RightPinkyTip
2021-01-22_15-13-22.497	set_speed 0
2021-01-22_15-13-22.508	hand_moved
2021-01-22_15-13-22.518	hand_replaced
2021-01-22_15-13-22.528	no_button_but_finger_pressed LeftPinkyTip
2021-01-22_15-13-22.528	set_speed 0
2021-01-22_15-13-22.528	no_button_but_finger_pressed LeftRingTip
2021-01-22_15-13-22.529	set_speed 0
2021-01-22_15-13-22.529	no_button_but_finger_pressed LeftMiddleTip
2021-01-22_15-13-22.529	set_speed 0
2021-01-22_15-13-22.529	no_button_but_finger_pressed LeftIndexTip
2021-01-22_15-13-22.530	set_speed 0
2021-01-22_15-13-22.530	no_button_but_finger_pressed RightIndexTip
2021-01-22_15-13-22.530	set_speed 0
2021-01-22_15-13-22.531	no_button_but_finger_pressed RightMiddleTip
2021-01-22_15-13-22.531	set_speed 0
2021-01-22_15-13-22.531	no_button_but_finger_pressed RightRingTip
2021-01-22_15-13-22.531	set_speed 0
2021-01-22_15-13-22.532	no_button_but_finger_pressed RightPinkyTip
2021-01-22_15-13-22.532	set_speed 0
2021-01-22_15-13-22.532	hand_moved
2021-01-22_15-13-22.542	hand_replaced
2021-01-22_15-13-22.551	no_button_but_finger_pressed LeftPinkyTip
2021-01-22_15-13-22.551	set_speed 0
2021-01-22_15-13-22.551	no_button_but_finger_pressed LeftRingTip
2021-01-22_15-13-22.552	set_speed 0
2021-01-22_15-13-22.552	no_button_but_finger_pressed LeftMiddleTip
2021-01-22_15-13-22.552	set_speed 0
2021-01-22_15-13-22.552	no_button_but_finger_pressed LeftIndexTip
2021-01-22_15-13-22.552	set_speed 0
2021-01-22_15-13-22.552	no_button_but_finger_pressed RightIndexTip
2021-01-22_15-13-22.552	set_speed 0
2021-01-22_15-13-22.552	no_button_but_finger_pressed RightMiddleTip
2021-01-22_15-13-22.553	set_speed 0
2021-01-22_15-13-22.553	no_button_but_finger_pressed RightRingTip
2021-01-22_15-13-22.553	set_speed 0
2021-01-22_15-13-22.553	no_button_but_finger_pressed RightPinkyTip
2021-01-22_15-13-22.553	set_speed 0
2021-01-22_15-13-22.553	hand_moved
2021-01-22_15-13-22.562	hand_replaced
2021-01-22_15-13-22.573	no_button_but_finger_pressed LeftPinkyTip
2021-01-22_15-13-22.573	set_speed 0
2021-01-22_15-13-22.573	no_button_but_finger_pressed LeftRingTip
2021-01-22_15-13-22.574	set_speed 0
2021-01-22_15-13-22.574	no_button_but_finger_pressed LeftMiddleTip
2021-01-22_15-13-22.574	set_speed 0
2021-01-22_15-13-22.574	no_button_but_finger_pressed LeftIndexTip
2021-01-22_15-13-22.575	set_speed 0
2021-01-22_15-13-22.575	no_button_but_finger_pressed RightIndexTip
2021-01-22_15-13-22.575	set_speed 0
2021-01-22_15-13-22.575	no_button_but_finger_pressed RightMiddleTip
2021-01-22_15-13-22.576	set_speed 0
2021-01-22_15-13-22.576	no_button_but_finger_pressed RightRingTip
2021-01-22_15-13-22.576	set_speed 0
2021-01-22_15-13-22.576	no_button_but_finger_pressed RightPinkyTip
2021-01-22_15-13-22.577	set_speed 0
2021-01-22_15-13-22.577	hand_moved
2021-01-22_15-13-22.587	hand_replaced
2021-01-22_15-13-22.597	no_button_but_finger_pressed LeftPinkyTip
2021-01-22_15-13-22.597	set_speed 0
2021-01-22_15-13-22.597	no_button_but_finger_pressed LeftRingTip
2021-01-22_15-13-22.597	set_speed 0
2021-01-22_15-13-22.597	no_button_but_finger_pressed LeftMiddleTip
2021-01-22_15-13-22.598	set_speed 0
2021-01-22_15-13-22.598	no_button_but_finger_pressed LeftIndexTip
2021-01-22_15-13-22.598	set_speed 0
2021-01-22_15-13-22.598	no_button_but_finger_pressed RightIndexTip
2021-01-22_15-13-22.598	set_speed 0
2021-01-22_15-13-22.598	no_button_but_finger_pressed RightMiddleTip
2021-01-22_15-13-22.599	set_speed 0
2021-01-22_15-13-22.599	no_button_but_finger_pressed RightRingTip
2021-01-22_15-13-22.599	set_speed 0
2021-01-22_15-13-22.599	no_button_but_finger_pressed RightPinkyTip
2021-01-22_15-13-22.599	set_speed 0
2021-01-22_15-13-22.610	button_created 0
2021-01-22_15-13-22.617	hand_moved
2021-01-22_15-13-22.664	hand_replaced
2021-01-22_15-13-22.673	no_button_but_finger_pressed LeftPinkyTip
2021-01-22_15-13-22.673	set_speed 0
2021-01-22_15-13-22.673	no_button_but_finger_pressed LeftRingTip
2021-01-22_15-13-22.673	set_speed 0
2021-01-22_15-13-22.673	no_button_but_finger_pressed LeftMiddleTip
2021-01-22_15-13-22.673	set_speed 0
2021-01-22_15-13-22.673	no_button_but_finger_pressed LeftIndexTip
2021-01-22_15-13-22.674	set_speed 0
2021-01-22_15-13-22.674	no_button_but_finger_pressed RightIndexTip
2021-01-22_15-13-22.674	set_speed 0
2021-01-22_15-13-22.674	no_button_but_finger_pressed RightMiddleTip
2021-01-22_15-13-22.674	set_speed 0
2021-01-22_15-13-22.674	no_button_but_finger_pressed RightRingTip
2021-01-22_15-13-22.674	set_speed 0
2021-01-22_15-13-22.675	no_button_but_finger_pressed RightPinkyTip
2021-01-22_15-13-22.675	set_speed 0
2021-01-22_15-13-22.684	button_created 0
2021-01-22_15-13-22.727	hand_moved
2021-01-22_15-13-22.751	hand_replaced
2021-01-22_15-13-22.764	no_button_but_finger_pressed LeftPinkyTip
2021-01-22_15-13-22.764	set_speed 0
2021-01-22_15-13-22.764	no_button_but_finger_pressed LeftRingTip
2021-01-22_15-13-22.764	set_speed 0
2021-01-22_15-13-22.764	no_button_but_finger_pressed LeftMiddleTip
2021-01-22_15-13-22.764	set_speed 0
2021-01-22_15-13-22.765	no_button_but_finger_pressed LeftIndexTip
2021-01-22_15-13-22.765	set_speed 0
2021-01-22_15-13-22.765	no_button_but_finger_pressed RightIndexTip
2021-01-22_15-13-22.765	set_speed 0
2021-01-22_15-13-22.765	no_button_but_finger_pressed RightMiddleTip
2021-01-22_15-13-22.765	set_speed 0
2021-01-22_15-13-22.765	no_button_but_finger_pressed RightRingTip
2021-01-22_15-13-22.766	set_speed 0
2021-01-22_15-13-22.766	no_button_but_finger_pressed RightPinkyTip
2021-01-22_15-13-22.766	set_speed 0
2021-01-22_15-13-22.766	hand_moved
2021-01-22_15-13-22.775	hand_replaced
2021-01-22_15-13-22.784	no_button_but_finger_pressed LeftPinkyTip
2021-01-22_15-13-22.784	set_speed 0
2021-01-22_15-13-22.784	no_button_but_finger_pressed LeftRingTip
2021-01-22_15-13-22.785	set_speed 0
2021-01-22_15-13-22.785	no_button_but_finger_pressed LeftMiddleTip
2021-01-22_15-13-22.785	set_speed 0
2021-01-22_15-13-22.785	no_button_but_finger_pressed LeftIndexTip
2021-01-22_15-13-22.785	set_speed 0
2021-01-22_15-13-22.785	no_button_but_finger_pressed RightIndexTip
2021-01-22_15-13-22.785	set_speed 0
2021-01-22_15-13-22.785	no_button_but_finger_pressed RightMiddleTip
2021-01-22_15-13-22.786	set_speed 0
2021-01-22_15-13-22.786	no_button_but_finger_pressed RightRingTip
2021-01-22_15-13-22.786	set_speed 0
2021-01-22_15-13-22.786	no_button_but_finger_pressed RightPinkyTip
2021-01-22_15-13-22.786	set_speed 0
2021-01-22_15-13-22.787	hand_moved
2021-01-22_15-13-22.827	hand_replaced
2021-01-22_15-13-22.839	no_button_but_finger_pressed LeftPinkyTip
2021-01-22_15-13-22.839	set_speed 0
2021-01-22_15-13-22.839	no_button_but_finger_pressed LeftRingTip
2021-01-22_15-13-22.839	set_speed 0
2021-01-22_15-13-22.839	no_button_but_finger_pressed LeftMiddleTip
2021-01-22_15-13-22.840	set_speed 0
2021-01-22_15-13-22.840	no_button_but_finger_pressed LeftIndexTip
2021-01-22_15-13-22.840	set_speed 0
2021-01-22_15-13-22.840	no_button_but_finger_pressed RightIndexTip
2021-01-22_15-13-22.840	set_speed 0
2021-01-22_15-13-22.840	no_button_but_finger_pressed RightMiddleTip
2021-01-22_15-13-22.840	set_speed 0
2021-01-22_15-13-22.840	no_button_but_finger_pressed RightRingTip
2021-01-22_15-13-22.841	set_speed 0
2021-01-22_15-13-22.841	no_button_but_finger_pressed RightPinkyTip
2021-01-22_15-13-22.841	set_speed 0
2021-01-22_15-13-22.841	hand_moved
2021-01-22_15-13-22.870	hand_replaced
2021-01-22_15-13-22.881	no_button_but_finger_pressed LeftPinkyTip
2021-01-22_15-13-22.881	set_speed 0
2021-01-22_15-13-22.881	no_button_but_finger_pressed LeftRingTip
2021-01-22_15-13-22.882	set_speed 0
2021-01-22_15-13-22.882	no_button_but_finger_pressed LeftMiddleTip
2021-01-22_15-13-22.882	set_speed 0
2021-01-22_15-13-22.882	no_button_but_finger_pressed LeftIndexTip
2021-01-22_15-13-22.882	set_speed 0
2021-01-22_15-13-22.882	no_button_but_finger_pressed RightIndexTip
2021-01-22_15-13-22.883	set_speed 0
2021-01-22_15-13-22.883	no_button_but_finger_pressed RightMiddleTip
2021-01-22_15-13-22.883	set_speed 0
2021-01-22_15-13-22.883	no_button_but_finger_pressed RightRingTip
2021-01-22_15-13-22.883	set_speed 0
2021-01-22_15-13-22.883	no_button_but_finger_pressed RightPinkyTip
2021-01-22_15-13-22.883	set_speed 0
2021-01-22_15-13-22.894	button_created 0
2021-01-22_15-13-22.905	hand_moved
2021-01-22_15-13-22.915	hand_replaced
2021-01-22_15-13-22.929	no_button_but_finger_pressed LeftPinkyTip
2021-01-22_15-13-22.929	set_speed 0
2021-01-22_15-13-22.929	no_button_but_finger_pressed LeftRingTip
2021-01-22_15-13-22.930	set_speed 0
2021-01-22_15-13-22.930	no_button_but_finger_pressed LeftMiddleTip
2021-01-22_15-13-22.930	set_speed 0
2021-01-22_15-13-22.931	no_button_but_finger_pressed LeftIndexTip
2021-01-22_15-13-22.931	set_speed 0
2021-01-22_15-13-22.931	no_button_but_finger_pressed RightIndexTip
2021-01-22_15-13-22.931	set_speed 0
2021-01-22_15-13-22.933	no_button_but_finger_pressed RightMiddleTip
2021-01-22_15-13-22.933	set_speed 0
2021-01-22_15-13-22.933	no_button_but_finger_pressed RightRingTip
2021-01-22_15-13-22.933	set_speed 0
2021-01-22_15-13-22.933	no_button_but_finger_pressed RightPinkyTip
2021-01-22_15-13-22.933	set_speed 0
2021-01-22_15-13-22.933	hand_moved
2021-01-22_15-13-23.003	hand_replaced
2021-01-22_15-13-23.014	no_button_but_finger_pressed LeftPinkyTip
2021-01-22_15-13-23.014	set_speed 0
2021-01-22_15-13-23.014	no_button_but_finger_pressed LeftRingTip
2021-01-22_15-13-23.015	set_speed 0
2021-01-22_15-13-23.015	no_button_but_finger_pressed LeftMiddleTip
2021-01-22_15-13-23.015	set_speed 0
2021-01-22_15-13-23.015	no_button_but_finger_pressed LeftIndexTip
2021-01-22_15-13-23.015	set_speed 0
2021-01-22_15-13-23.015	no_button_but_finger_pressed RightIndexTip
2021-01-22_15-13-23.015	set_speed 0
2021-01-22_15-13-23.015	no_button_but_finger_pressed RightMiddleTip
2021-01-22_15-13-23.016	set_speed 0
2021-01-22_15-13-23.016	no_button_but_finger_pressed RightRingTip
2021-01-22_15-13-23.016	set_speed 0
2021-01-22_15-13-23.016	no_button_but_finger_pressed RightPinkyTip
2021-01-22_15-13-23.016	set_speed 0
2021-01-22_15-13-23.016	hand_moved
2021-01-22_15-13-23.093	hand_replaced
2021-01-22_15-13-23.104	no_button_but_finger_pressed LeftPinkyTip
2021-01-22_15-13-23.104	set_speed 0
2021-01-22_15-13-23.104	no_button_but_finger_pressed LeftRingTip
2021-01-22_15-13-23.104	set_speed 0
2021-01-22_15-13-23.104	no_button_but_finger_pressed LeftMiddleTip
2021-01-22_15-13-23.105	set_speed 0
2021-01-22_15-13-23.105	no_button_but_finger_pressed LeftIndexTip
2021-01-22_15-13-23.105	set_speed 0
2021-01-22_15-13-23.105	no_button_but_finger_pressed RightIndexTip
2021-01-22_15-13-23.105	set_speed 0
2021-01-22_15-13-23.105	no_button_but_finger_pressed RightMiddleTip
2021-01-22_15-13-23.105	set_speed 0
2021-01-22_15-13-23.105	no_button_but_finger_pressed RightRingTip
2021-01-22_15-13-23.106	set_speed 0
2021-01-22_15-13-23.106	no_button_but_finger_pressed RightPinkyTip
2021-01-22_15-13-23.106	set_speed 0
2021-01-22_15-13-23.123	button_created 0
2021-01-22_15-13-23.135	hand_moved
2021-01-22_15-13-23.145	hand_replaced
2021-01-22_15-13-23.158	no_button_but_finger_pressed LeftPinkyTip
2021-01-22_15-13-23.158	set_speed 0
2021-01-22_15-13-23.158	no_button_but_finger_pressed LeftRingTip
2021-01-22_15-13-23.158	set_speed 0
2021-01-22_15-13-23.158	no_button_but_finger_pressed LeftMiddleTip
2021-01-22_15-13-23.159	set_speed 0
2021-01-22_15-13-23.159	no_button_but_finger_pressed LeftIndexTip
2021-01-22_15-13-23.159	set_speed 0
2021-01-22_15-13-23.159	no_button_but_finger_pressed RightIndexTip
2021-01-22_15-13-23.159	set_speed 0
2021-01-22_15-13-23.159	no_button_but_finger_pressed RightMiddleTip
2021-01-22_15-13-23.159	set_speed 0
2021-01-22_15-13-23.159	no_button_but_finger_pressed RightRingTip
2021-01-22_15-13-23.160	set_speed 0
2021-01-22_15-13-23.160	no_button_but_finger_pressed RightPinkyTip
2021-01-22_15-13-23.160	set_speed 0
2021-01-22_15-13-23.160	hand_moved
2021-01-22_15-13-23.172	hand_replaced
2021-01-22_15-13-23.181	no_button_but_finger_pressed LeftPinkyTip
2021-01-22_15-13-23.181	set_speed 0
2021-01-22_15-13-23.181	no_button_but_finger_pressed LeftRingTip
2021-01-22_15-13-23.182	set_speed 0
2021-01-22_15-13-23.182	no_button_but_finger_pressed LeftMiddleTip
2021-01-22_15-13-23.182	set_speed 0
2021-01-22_15-13-23.182	no_button_but_finger_pressed LeftIndexTip
2021-01-22_15-13-23.182	set_speed 0
2021-01-22_15-13-23.182	no_button_but_finger_pressed RightIndexTip
2021-01-22_15-13-23.183	set_speed 0
2021-01-22_15-13-23.183	no_button_but_finger_pressed RightMiddleTip
2021-01-22_15-13-23.183	set_speed 0
2021-01-22_15-13-23.183	no_button_but_finger_pressed RightRingTip
2021-01-22_15-13-23.183	set_speed 0
2021-01-22_15-13-23.183	no_button_but_finger_pressed RightPinkyTip
2021-01-22_15-13-23.183	set_speed 0
2021-01-22_15-13-23.193	button_created 0
2021-01-22_15-13-23.659	pinky_moved
2021-01-22_15-13-23.671	pinky_released
2021-01-22_15-13-24.188	button_created 1
2021-01-22_15-13-25.108	button_enters_active_area 0
2021-01-22_15-13-25.187	button_created 2
2021-01-22_15-13-25.414	pinky_moved
2021-01-22_15-13-25.457	button_pressed 0
2021-01-22_15-13-25.457	set_speed 0
2021-01-22_15-13-25.547	pinky_released
2021-01-22_15-13-26.094	button_enters_active_area 0
2021-01-22_15-13-26.186	button_created 3
2021-01-22_15-13-26.359	pinky_moved
2021-01-22_15-13-26.459	pinky_released
2021-01-22_15-13-26.874	button_leaves_active_area 0
2021-01-22_15-13-27.095	button_enters_active_area 8
2021-01-22_15-13-27.186	button_created 4
2021-01-22_15-13-27.196	ring_moved
2021-01-22_15-13-27.362	ring_released
2021-01-22_15-13-27.618	button_missed 0
2021-01-22_15-13-27.618	set_speed 0
2021-01-22_15-13-27.872	button_leaves_active_area 8
2021-01-22_15-13-28.095	button_enters_active_area 0
2021-01-22_15-13-28.173	pinky_moved
2021-01-22_15-13-28.185	button_created 5
2021-01-22_15-13-28.230	multiple_finger_start
2021-01-22_15-13-28.230	ring_moved
2021-01-22_15-13-28.239	multiple_finger_stop
2021-01-22_15-13-28.240	ring_released
2021-01-22_15-13-28.255	no_button_but_finger_pressed LeftPinkyTip
2021-01-22_15-13-28.255	set_speed 0
2021-01-22_15-13-28.255	no_button_but_finger_pressed LeftRingTip
2021-01-22_15-13-28.256	set_speed 0
2021-01-22_15-13-28.256	no_button_but_finger_pressed LeftMiddleTip
2021-01-22_15-13-28.256	set_speed 0
2021-01-22_15-13-28.256	no_button_but_finger_pressed LeftIndexTip
2021-01-22_15-13-28.256	set_speed 0
2021-01-22_15-13-28.256	no_button_but_finger_pressed RightIndexTip
2021-01-22_15-13-28.256	set_speed 0
2021-01-22_15-13-28.257	no_button_but_finger_pressed RightMiddleTip
2021-01-22_15-13-28.257	set_speed 0
2021-01-22_15-13-28.257	no_button_but_finger_pressed RightRingTip
2021-01-22_15-13-28.257	set_speed 0
2021-01-22_15-13-28.257	no_button_but_finger_pressed RightPinkyTip
2021-01-22_15-13-28.257	set_speed 0
2021-01-22_15-13-28.271	button_created 0
2021-01-22_15-13-28.420	pinky_released
2021-01-22_15-13-28.625	hand_moved
2021-01-22_15-13-28.625	multiple_finger_start
2021-01-22_15-13-28.625	ring_moved
2021-01-22_15-13-28.636	hand_replaced
2021-01-22_15-13-28.636	multiple_finger_stop
2021-01-22_15-13-28.637	ring_released
2021-01-22_15-13-28.652	no_button_but_finger_pressed LeftPinkyTip
2021-01-22_15-13-28.652	set_speed 0
2021-01-22_15-13-28.652	no_button_but_finger_pressed LeftRingTip
2021-01-22_15-13-28.652	set_speed 0
2021-01-22_15-13-28.652	no_button_but_finger_pressed LeftMiddleTip
2021-01-22_15-13-28.653	set_speed 0
2021-01-22_15-13-28.653	no_button_but_finger_pressed LeftIndexTip
2021-01-22_15-13-28.653	set_speed 0
2021-01-22_15-13-28.653	no_button_but_finger_pressed RightIndexTip
2021-01-22_15-13-28.653	set_speed 0
2021-01-22_15-13-28.653	no_button_but_finger_pressed RightMiddleTip
2021-01-22_15-13-28.653	set_speed 0
2021-01-22_15-13-28.653	no_button_but_finger_pressed RightRingTip
2021-01-22_15-13-28.654	set_speed 0
2021-01-22_15-13-28.654	no_button_but_finger_pressed RightPinkyTip
2021-01-22_15-13-28.654	set_speed 0
2021-01-22_15-13-28.668	button_created 0
2021-01-22_15-13-28.859	hand_moved
2021-01-22_15-13-28.871	hand_replaced
2021-01-22_15-13-28.887	no_button_but_finger_pressed LeftPinkyTip
2021-01-22_15-13-28.887	set_speed 0
2021-01-22_15-13-28.888	no_button_but_finger_pressed LeftRingTip
2021-01-22_15-13-28.888	set_speed 0
2021-01-22_15-13-28.888	no_button_but_finger_pressed LeftMiddleTip
2021-01-22_15-13-28.888	set_speed 0
2021-01-22_15-13-28.888	no_button_but_finger_pressed LeftIndexTip
2021-01-22_15-13-28.888	set_speed 0
2021-01-22_15-13-28.888	no_button_but_finger_pressed RightIndexTip
2021-01-22_15-13-28.889	set_speed 0
2021-01-22_15-13-28.889	no_button_but_finger_pressed RightMiddleTip
2021-01-22_15-13-28.889	set_speed 0
2021-01-22_15-13-28.889	no_button_but_finger_pressed RightRingTip
2021-01-22_15-13-28.889	set_speed 0
2021-01-22_15-13-28.889	no_button_but_finger_pressed RightPinkyTip
2021-01-22_15-13-28.889	set_speed 0
2021-01-22_15-13-28.902	hand_moved
2021-01-22_15-13-29.012	hand_moved
2021-01-22_15-13-29.190	multiple_finger_start
2021-01-22_15-13-29.190	middle_moved
2021-01-22_15-13-29.200	multiple_finger_stop
2021-01-22_15-13-29.202	middle_released
2021-01-22_15-13-29.212	no_button_but_finger_pressed LeftPinkyTip
2021-01-22_15-13-29.212	set_speed 0
2021-01-22_15-13-29.212	no_button_but_finger_pressed LeftRingTip
2021-01-22_15-13-29.212	set_speed 0
2021-01-22_15-13-29.212	no_button_but_finger_pressed LeftMiddleTip
2021-01-22_15-13-29.213	set_speed 0
2021-01-22_15-13-29.213	no_button_but_finger_pressed LeftIndexTip
2021-01-22_15-13-29.213	set_speed 0
2021-01-22_15-13-29.213	no_button_but_finger_pressed RightIndexTip
2021-01-22_15-13-29.213	set_speed 0
2021-01-22_15-13-29.213	no_button_but_finger_pressed RightMiddleTip
2021-01-22_15-13-29.213	set_speed 0
2021-01-22_15-13-29.213	no_button_but_finger_pressed RightRingTip
2021-01-22_15-13-29.214	set_speed 0
2021-01-22_15-13-29.214	no_button_but_finger_pressed RightPinkyTip
2021-01-22_15-13-29.214	set_speed 0
2021-01-22_15-13-29.226	button_created 0
2021-01-22_15-13-29.340	multiple_finger_start
2021-01-22_15-13-29.340	middle_moved
2021-01-22_15-13-29.352	multiple_finger_stop
2021-01-22_15-13-29.352	middle_released
2021-01-22_15-13-29.364	no_button_but_finger_pressed LeftPinkyTip
2021-01-22_15-13-29.365	set_speed 0
2021-01-22_15-13-29.365	no_button_but_finger_pressed LeftRingTip
2021-01-22_15-13-29.366	set_speed 0
2021-01-22_15-13-29.366	no_button_but_finger_pressed LeftMiddleTip
2021-01-22_15-13-29.366	set_speed 0
2021-01-22_15-13-29.366	no_button_but_finger_pressed LeftIndexTip
2021-01-22_15-13-29.367	set_speed 0
2021-01-22_15-13-29.367	no_button_but_finger_pressed RightIndexTip
2021-01-22_15-13-29.367	set_speed 0
2021-01-22_15-13-29.367	no_button_but_finger_pressed RightMiddleTip
2021-01-22_15-13-29.368	set_speed 0
2021-01-22_15-13-29.368	no_button_but_finger_pressed RightRingTip
2021-01-22_15-13-29.368	set_speed 0
2021-01-22_15-13-29.368	no_button_but_finger_pressed RightPinkyTip
2021-01-22_15-13-29.369	set_speed 0
2021-01-22_15-13-29.383	button_created 0
2021-01-22_15-13-29.494	middle_moved
2021-01-22_15-13-29.556	multiple_finger_start
2021-01-22_15-13-29.568	middle_moved
2021-01-22_15-13-29.663	multiple_finger_stop
2021-01-22_15-13-29.664	middle_released
2021-01-22_15-13-29.672	no_button_but_finger_pressed LeftPinkyTip
2021-01-22_15-13-29.672	set_speed 0
2021-01-22_15-13-29.673	no_button_but_finger_pressed LeftRingTip
2021-01-22_15-13-29.673	set_speed 0
2021-01-22_15-13-29.673	no_button_but_finger_pressed LeftMiddleTip
2021-01-22_15-13-29.673	set_speed 0
2021-01-22_15-13-29.673	no_button_but_finger_pressed LeftIndexTip
2021-01-22_15-13-29.673	set_speed 0
2021-01-22_15-13-29.673	no_button_but_finger_pressed RightIndexTip
2021-01-22_15-13-29.674	set_speed 0
2021-01-22_15-13-29.674	no_button_but_finger_pressed RightMiddleTip
2021-01-22_15-13-29.674	set_speed 0
2021-01-22_15-13-29.674	no_button_but_finger_pressed RightRingTip
2021-01-22_15-13-29.674	set_speed 0
2021-01-22_15-13-29.674	no_button_but_finger_pressed RightPinkyTip
2021-01-22_15-13-29.674	set_speed 0
2021-01-22_15-13-29.684	button_created 0
2021-01-22_15-13-29.700	multiple_finger_start
2021-01-22_15-13-29.700	middle_moved
2021-01-22_15-13-29.911	multiple_finger_stop
2021-01-22_15-13-29.923	no_button_but_finger_pressed LeftPinkyTip
2021-01-22_15-13-29.923	set_speed 0
2021-01-22_15-13-29.923	no_button_but_finger_pressed LeftRingTip
2021-01-22_15-13-29.924	set_speed 0
2021-01-22_15-13-29.924	no_button_but_finger_pressed LeftMiddleTip
2021-01-22_15-13-29.924	set_speed 0
2021-01-22_15-13-29.924	no_button_but_finger_pressed LeftIndexTip
2021-01-22_15-13-29.924	set_speed 0
2021-01-22_15-13-29.924	no_button_but_finger_pressed RightIndexTip
2021-01-22_15-13-29.925	set_speed 0
2021-01-22_15-13-29.925	no_button_but_finger_pressed RightMiddleTip
2021-01-22_15-13-29.925	set_speed 0
2021-01-22_15-13-29.925	no_button_but_finger_pressed RightRingTip
2021-01-22_15-13-29.925	set_speed 0
2021-01-22_15-13-29.925	no_button_but_finger_pressed RightPinkyTip
2021-01-22_15-13-29.925	set_speed 0
2021-01-22_15-13-29.935	button_created 0
2021-01-22_15-13-30.045	middle_released
2021-01-22_15-13-30.123	multiple_finger_start
2021-01-22_15-13-30.179	multiple_finger_stop
2021-01-22_15-13-30.189	no_button_but_finger_pressed LeftPinkyTip
2021-01-22_15-13-30.189	set_speed 0
2021-01-22_15-13-30.190	no_button_but_finger_pressed LeftRingTip
2021-01-22_15-13-30.190	set_speed 0
2021-01-22_15-13-30.190	no_button_but_finger_pressed LeftMiddleTip
2021-01-22_15-13-30.190	set_speed 0
2021-01-22_15-13-30.190	no_button_but_finger_pressed LeftIndexTip
2021-01-22_15-13-30.190	set_speed 0
2021-01-22_15-13-30.190	no_button_but_finger_pressed LeftThumbTip
2021-01-22_15-13-30.191	set_speed 0
2021-01-22_15-13-30.191	no_button_but_finger_pressed RightIndexTip
2021-01-22_15-13-30.191	set_speed 0
2021-01-22_15-13-30.191	no_button_but_finger_pressed RightMiddleTip
2021-01-22_15-13-30.191	set_speed 0
2021-01-22_15-13-30.191	no_button_but_finger_pressed RightRingTip
2021-01-22_15-13-30.192	set_speed 0
2021-01-22_15-13-30.192	no_button_but_finger_pressed RightPinkyTip
2021-01-22_15-13-30.192	set_speed 0
2021-01-22_15-13-30.202	button_created 0
2021-01-22_15-13-30.233	no_button_but_finger_pressed LeftThumbTip
2021-01-22_15-13-30.234	set_speed 0
2021-01-22_15-13-30.370	no_button_but_finger_pressed LeftThumbTip
2021-01-22_15-13-30.370	set_speed 0
2021-01-22_15-13-30.435	middle_released
2021-01-22_15-13-30.827	middle_moved
2021-01-22_15-13-30.860	multiple_finger_start
2021-01-22_15-13-31.077	middle_moved
2021-01-22_15-13-31.110	multiple_finger_start
2021-01-22_15-13-31.199	multiple_finger_stop
2021-01-22_15-13-31.211	no_button_but_finger_pressed LeftPinkyTip
2021-01-22_15-13-31.211	set_speed 0
2021-01-22_15-13-31.211	no_button_but_finger_pressed LeftRingTip
2021-01-22_15-13-31.211	set_speed 0
2021-01-22_15-13-31.211	no_button_but_finger_pressed LeftMiddleTip
2021-01-22_15-13-31.212	set_speed 0
2021-01-22_15-13-31.212	no_button_but_finger_pressed LeftIndexTip
2021-01-22_15-13-31.212	set_speed 0
2021-01-22_15-13-31.212	no_button_but_finger_pressed RightIndexTip
2021-01-22_15-13-31.212	set_speed 0
2021-01-22_15-13-31.212	no_button_but_finger_pressed RightMiddleTip
2021-01-22_15-13-31.213	set_speed 0
2021-01-22_15-13-31.213	no_button_but_finger_pressed RightRingTip
2021-01-22_15-13-31.213	set_speed 0
2021-01-22_15-13-31.213	no_button_but_finger_pressed RightPinkyTip
2021-01-22_15-13-31.213	set_speed 0
2021-01-22_15-13-31.223	middle_released
2021-01-22_15-13-31.225	button_created 0
2021-01-22_15-13-31.333	multiple_finger_stop
2021-01-22_15-13-31.345	no_button_but_finger_pressed RightPinkyTip
2021-01-22_15-13-31.345	set_speed 0
2021-01-22_15-13-31.345	no_button_but_finger_pressed RightRingTip
2021-01-22_15-13-31.345	set_speed 0
2021-01-22_15-13-31.345	no_button_but_finger_pressed RightMiddleTip
2021-01-22_15-13-31.346	set_speed 0
2021-01-22_15-13-31.346	no_button_but_finger_pressed RightIndexTip
2021-01-22_15-13-31.346	set_speed 0
2021-01-22_15-13-31.346	no_button_but_finger_pressed LeftIndexTip
2021-01-22_15-13-31.346	set_speed 0
2021-01-22_15-13-31.346	no_button_but_finger_pressed LeftMiddleTip
2021-01-22_15-13-31.346	set_speed 0
2021-01-22_15-13-31.347	no_button_but_finger_pressed LeftRingTip
2021-01-22_15-13-31.347	set_speed 0
2021-01-22_15-13-31.347	no_button_but_finger_pressed LeftPinkyTip
2021-01-22_15-13-31.347	set_speed 0
2021-01-22_15-13-31.362	button_created 0
2021-01-22_15-13-31.690	middle_released
2021-01-22_15-13-31.915	middle_moved
2021-01-22_15-13-32.350	button_created 1
2021-01-22_15-13-32.371	middle_released
2021-01-22_15-13-33.271	button_enters_active_area 3
2021-01-22_15-13-33.314	index_moved
2021-01-22_15-13-33.349	button_created 2
2021-01-22_15-13-33.534	index_released
2021-01-22_15-13-34.047	button_leaves_active_area 3
2021-01-22_15-13-34.170	ring_moved
2021-01-22_15-13-34.259	button_enters_active_area 8
2021-01-22_15-13-34.349	button_created 3
2021-01-22_15-13-34.486	ring_released
2021-01-22_15-13-34.780	button_missed 3
2021-01-22_15-13-34.780	set_speed 0
2021-01-22_15-13-35.043	button_leaves_active_area 8
2021-01-22_15-13-35.173	hands_calibrated
2021-01-22_15-13-35.183	hand_replaced
2021-01-22_15-13-35.185	hand_replaced
2021-01-22_15-13-35.195	no_button_but_finger_pressed RightPinkyTip
2021-01-22_15-13-35.195	set_speed 0
2021-01-22_15-13-35.195	no_button_but_finger_pressed RightRingTip
2021-01-22_15-13-35.195	set_speed 0
2021-01-22_15-13-35.195	no_button_but_finger_pressed RightMiddleTip
2021-01-22_15-13-35.195	set_speed 0
2021-01-22_15-13-35.196	no_button_but_finger_pressed RightIndexTip
2021-01-22_15-13-35.196	set_speed 0
2021-01-22_15-13-35.196	no_button_but_finger_pressed LeftIndexTip
2021-01-22_15-13-35.196	set_speed 0
2021-01-22_15-13-35.196	no_button_but_finger_pressed LeftMiddleTip
2021-01-22_15-13-35.196	set_speed 0
2021-01-22_15-13-35.196	no_button_but_finger_pressed LeftRingTip
2021-01-22_15-13-35.196	set_speed 0
2021-01-22_15-13-35.197	no_button_but_finger_pressed LeftPinkyTip
2021-01-22_15-13-35.197	set_speed 0
2021-01-22_15-13-35.197	pinky_moved
2021-01-22_15-13-35.212	button_created 0
2021-01-22_15-13-35.398	pinky_released
2021-01-22_15-13-36.203	button_created 1
2021-01-22_15-13-37.112	button_enters_active_area 9
2021-01-22_15-13-37.146	pinky_moved
2021-01-22_15-13-37.203	button_created 2
2021-01-22_15-13-37.356	pinky_released
2021-01-22_15-13-37.901	button_leaves_active_area 9
2021-01-22_15-13-37.969	ring_moved
2021-01-22_15-13-38.112	button_enters_active_area 8
2021-01-22_15-13-38.203	button_created 3
2021-01-22_15-13-38.224	ring_released
2021-01-22_15-13-38.635	button_missed 9
2021-01-22_15-13-38.635	set_speed 0
2021-01-22_15-13-38.899	button_leaves_active_area 8
2021-01-22_15-13-39.110	button_enters_active_area 9
2021-01-22_15-13-39.132	pinky_moved
2021-01-22_15-13-39.201	button_created 4
2021-01-22_15-13-39.353	pinky_released
2021-01-22_15-13-39.631	button_missed 8
2021-01-22_15-13-39.631	set_speed 0
2021-01-22_15-13-39.896	button_leaves_active_area 9
2021-01-22_15-13-40.086	middle_moved
2021-01-22_15-13-40.108	button_enters_active_area 2
2021-01-22_15-13-40.203	button_created 5
2021-01-22_15-13-40.252	middle_released
2021-01-22_15-13-40.631	button_missed 9
2021-01-22_15-13-40.631	set_speed 0
2021-01-22_15-13-40.895	button_leaves_active_area 2
2021-01-22_15-13-41.106	button_enters_active_area 7
2021-01-22_15-13-41.141	middle_moved
2021-01-22_15-13-41.199	button_created 6
2021-01-22_15-13-41.322	middle_released
2021-01-22_15-13-41.635	button_missed 2
2021-01-22_15-13-41.635	set_speed 0
2021-01-22_15-13-41.886	button_leaves_active_area 7
2021-01-22_15-13-42.109	button_enters_active_area 7
2021-01-22_15-13-42.201	button_created 7
2021-01-22_15-13-42.232	middle_moved
2021-01-22_15-13-42.282	button_pressed 7
2021-01-22_15-13-42.282	set_speed 0
2021-01-22_15-13-42.398	middle_released
2021-01-22_15-13-42.632	button_missed 7
2021-01-22_15-13-42.632	set_speed 0
2021-01-22_15-13-43.131	button_enters_active_area 3
2021-01-22_15-13-43.195	button_created 8
2021-01-22_15-13-43.384	index_moved
2021-01-22_15-13-43.417	button_pressed 3
2021-01-22_15-13-43.417	set_speed 0.150000021457672
2021-01-22_15-13-43.529	index_released
2021-01-22_15-13-44.110	button_enters_active_area 2
2021-01-22_15-13-44.200	button_created 9
2021-01-22_15-13-44.388	middle_moved
2021-01-22_15-13-44.421	button_pressed 2
2021-01-22_15-13-44.421	set_speed 0.330000021457672
2021-01-22_15-13-44.554	middle_released
2021-01-22_15-13-45.054	button_enters_active_area 8
2021-01-22_15-13-45.133	button_created 10
2021-01-22_15-13-45.342	ring_moved
2021-01-22_15-13-45.353	button_pressed 8
2021-01-22_15-13-45.353	set_speed 0.510000021457672
2021-01-22_15-13-45.498	ring_released
2021-01-22_15-13-45.854	button_enters_active_area 6
2021-01-22_15-13-45.921	button_created 11
2021-01-22_15-13-46.085	index_moved
2021-01-22_15-13-46.107	button_pressed 6
2021-01-22_15-13-46.107	set_speed 0.510000021457672
2021-01-22_15-13-46.215	index_released
2021-01-22_15-13-46.548	button_enters_active_area 7
2021-01-22_15-13-46.606	button_created 12
2021-01-22_15-13-46.642	middle_moved
2021-01-22_15-13-46.651	button_pressed 7
2021-01-22_15-13-46.651	set_speed 0.690000021457672
2021-01-22_15-13-46.828	middle_released
2021-01-22_15-13-47.173	button_enters_active_area 6
2021-01-22_15-13-47.220	button_created 13
2021-01-22_15-13-47.428	index_moved
2021-01-22_15-13-47.451	button_pressed 6
2021-01-22_15-13-47.451	set_speed 0.735000032186508
2021-01-22_15-13-47.565	index_released
2021-01-22_15-13-47.738	button_enters_active_area 7
2021-01-22_15-13-47.783	button_created 14
2021-01-22_15-13-47.826	middle_moved
2021-01-22_15-13-47.849	button_pressed 7
2021-01-22_15-13-47.849	set_speed 0.780000042915344
2021-01-22_15-13-47.974	middle_released
2021-01-22_15-13-48.218	ring_moved
2021-01-22_15-13-48.262	button_enters_active_area 8
2021-01-22_15-13-48.308	button_created 15
2021-01-22_15-13-48.375	ring_released
2021-01-22_15-13-48.652	button_leaves_active_area 8
2021-01-22_15-13-48.763	button_enters_active_area 0
2021-01-22_15-13-48.799	button_created 16
2021-01-22_15-13-48.968	pinky_moved
2021-01-22_15-13-48.996	button_pressed 0
2021-01-22_15-13-48.996	set_speed 0.82500005364418
2021-01-22_15-13-48.997	button_missed 8
2021-01-22_15-13-48.997	set_speed 0.690000064373016
2021-01-22_15-13-49.123	pinky_released
2021-01-22_15-13-49.229	button_enters_active_area 6
2021-01-22_15-13-49.264	button_created 17
2021-01-22_15-13-49.434	index_moved
2021-01-22_15-13-49.454	button_pressed 6
2021-01-22_15-13-49.454	set_speed 0.645000075101852
2021-01-22_15-13-49.561	index_released
2021-01-22_15-13-49.671	button_enters_active_area 1
2021-01-22_15-13-49.706	button_created 18
2021-01-22_15-13-49.903	ring_moved
2021-01-22_15-13-50.003	button_leaves_active_area 1
2021-01-22_15-13-50.014	ring_released
2021-01-22_15-13-50.090	button_enters_active_area 0
2021-01-22_15-13-50.127	button_created 19
2021-01-22_15-13-50.307	button_missed 1
2021-01-22_15-13-50.307	set_speed 0.420000085830689
2021-01-22_15-13-50.317	pinky_moved
2021-01-22_15-13-50.352	button_pressed 0
2021-01-22_15-13-50.352	set_speed 0.330000021457672
2021-01-22_15-13-50.461	pinky_released
2021-01-22_15-13-50.504	button_enters_active_area 1
2021-01-22_15-13-50.544	button_created 20
2021-01-22_15-13-50.695	multiple_finger_start
2021-01-22_15-13-50.696	middle_moved
2021-01-22_15-13-50.737	multiple_finger_stop
2021-01-22_15-13-50.749	no_button_but_finger_pressed LeftRingTip
2021-01-22_15-13-50.749	set_speed 0.150000021457672
2021-01-22_15-13-50.749	no_button_but_finger_pressed LeftMiddleTip
2021-01-22_15-13-50.749	set_speed 0.150000021457672
2021-01-22_15-13-50.749	no_button_but_finger_pressed LeftIndexTip
2021-01-22_15-13-50.750	set_speed 0
2021-01-22_15-13-50.750	no_button_but_finger_pressed RightIndexTip
2021-01-22_15-13-50.750	set_speed 0
2021-01-22_15-13-50.750	no_button_but_finger_pressed RightMiddleTip
2021-01-22_15-13-50.750	set_speed 0
2021-01-22_15-13-50.750	no_button_but_finger_pressed RightRingTip
2021-01-22_15-13-50.750	set_speed 0
2021-01-22_15-13-50.750	no_button_but_finger_pressed RightPinkyTip
2021-01-22_15-13-50.751	set_speed 0
2021-01-22_15-13-50.761	button_created 0
2021-01-22_15-13-50.836	middle_released
2021-01-22_15-13-51.261	button_created 1
2021-01-22_15-13-51.839	button_enters_active_area 7
2021-01-22_15-13-51.897	button_created 2
2021-01-22_15-13-52.051	middle_moved
2021-01-22_15-13-52.073	button_pressed 7
2021-01-22_15-13-52.073	set_speed 0
2021-01-22_15-13-52.138	middle_released
2021-01-22_15-13-52.739	button_enters_active_area 0
2021-01-22_15-13-52.818	button_created 3
2021-01-22_15-13-53.039	pinky_moved
2021-01-22_15-13-53.082	button_pressed 0
2021-01-22_15-13-53.082	set_speed 0.150000021457672
2021-01-22_15-13-53.164	pinky_released
2021-01-22_15-13-53.739	button_enters_active_area 2
2021-01-22_15-13-53.818	button_created 4
2021-01-22_15-13-53.943	middle_moved
2021-01-22_15-13-53.972	button_pressed 2
2021-01-22_15-13-53.972	set_speed 0.330000021457672
2021-01-22_15-13-54.017	middle_released
2021-01-22_15-13-54.672	button_enters_active_area 9
2021-01-22_15-13-54.751	button_created 5
2021-01-22_15-13-54.956	pinky_moved
2021-01-22_15-13-54.968	button_pressed 9
2021-01-22_15-13-54.968	set_speed 0.510000021457672
2021-01-22_15-13-55.041	pinky_released
2021-01-22_15-13-55.448	button_enters_active_area 9
2021-01-22_15-13-55.519	button_created 6
2021-01-22_15-13-55.539	pinky_moved
2021-01-22_15-13-55.638	pinky_released
2021-01-22_15-13-55.991	button_leaves_active_area 9
2021-01-22_15-13-56.148	button_enters_active_area 3
2021-01-22_15-13-56.206	button_created 7
2021-01-22_15-13-56.393	index_moved
2021-01-22_15-13-56.415	button_pressed 3
2021-01-22_15-13-56.415	set_speed 0.690000021457672
2021-01-22_15-13-56.464	button_missed 9
2021-01-22_15-13-56.464	set_speed 0.555000032186508
2021-01-22_15-13-56.486	index_released
2021-01-22_15-13-56.758	button_enters_active_area 1
2021-01-22_15-13-56.814	button_created 8
2021-01-22_15-13-56.916	ring_moved
2021-01-22_15-13-56.946	button_pressed 1
2021-01-22_15-13-56.946	set_speed 0.510000042915344
2021-01-22_15-13-57.023	ring_released
2021-01-22_15-13-57.333	button_enters_active_area 7
2021-01-22_15-13-57.380	button_created 9
2021-01-22_15-13-57.459	middle_moved
2021-01-22_15-13-57.481	button_pressed 7
2021-01-22_15-13-57.481	set_speed 0.510000021457672
2021-01-22_15-13-57.560	middle_released
2021-01-22_15-13-57.849	button_enters_active_area 3
2021-01-22_15-13-57.896	button_created 10
2021-01-22_15-13-57.986	index_moved
2021-01-22_15-13-58.009	button_pressed 3
2021-01-22_15-13-58.009	set_speed 0.510000021457672
2021-01-22_15-13-58.077	index_released
2021-01-22_15-13-58.354	button_enters_active_area 2
2021-01-22_15-13-58.389	button_created 11
2021-01-22_15-13-58.448	middle_moved
2021-01-22_15-13-58.488	button_pressed 2
2021-01-22_15-13-58.488	set_speed 0.510000021457672
2021-01-22_15-13-58.591	middle_released
2021-01-22_15-13-58.811	button_enters_active_area 8
2021-01-22_15-13-58.846	button_created 12
2021-01-22_15-13-58.937	ring_moved
2021-01-22_15-13-58.956	button_pressed 8
2021-01-22_15-13-58.956	set_speed 0.690000021457672
2021-01-22_15-13-59.056	ring_released
2021-01-22_15-13-59.256	button_enters_active_area 0
2021-01-22_15-13-59.293	button_created 13
2021-01-22_15-13-59.334	pinky_moved
2021-01-22_15-13-59.396	button_pressed 0
2021-01-22_15-13-59.396	set_speed 0.735000032186508
2021-01-22_15-13-59.524	pinky_released
2021-01-22_15-13-59.666	button_enters_active_area 3
2021-01-22_15-13-59.712	button_created 14
2021-01-22_15-13-59.755	index_moved
2021-01-22_15-13-59.800	button_pressed 3
2021-01-22_15-13-59.800	set_speed 0.780000042915344
2021-01-22_15-13-59.933	index_released
2021-01-22_15-14-00.078	button_enters_active_area 0
2021-01-22_15-14-00.113	button_created 15
2021-01-22_15-14-00.134	pinky_moved
2021-01-22_15-14-00.321	pinky_released
2021-01-22_15-14-00.386	button_leaves_active_area 0
2021-01-22_15-14-00.465	button_enters_active_area 7
2021-01-22_15-14-00.499	button_created 16
2021-01-22_15-14-00.564	middle_moved
2021-01-22_15-14-00.587	button_pressed 7
2021-01-22_15-14-00.587	set_speed 0.82500005364418
2021-01-22_15-14-00.668	button_missed 0
2021-01-22_15-14-00.668	set_speed 0.690000064373016
2021-01-22_15-14-00.678	middle_released
2021-01-22_15-14-00.843	button_enters_active_area 6
2021-01-22_15-14-00.877	button_created 17
2021-01-22_15-14-00.929	index_moved
2021-01-22_15-14-00.961	button_pressed 6
2021-01-22_15-14-00.961	set_speed 0.645000075101852
2021-01-22_15-14-01.016	index_released
2021-01-22_15-14-01.208	button_enters_active_area 3
2021-01-22_15-14-01.234	button_created 18
2021-01-22_15-14-01.297	index_moved
2021-01-22_15-14-01.319	button_pressed 3
2021-01-22_15-14-01.319	set_speed 0.600000085830689
2021-01-22_15-14-01.414	index_released
2021-01-22_15-14-01.555	button_enters_active_area 0
2021-01-22_15-14-01.577	pinky_moved
2021-01-22_15-14-01.589	button_created 19
2021-01-22_15-14-01.744	pinky_released
2021-01-22_15-14-01.823	button_leaves_active_area 0
2021-01-22_15-14-01.889	button_enters_active_area 6
2021-01-22_15-14-01.924	button_created 20
2021-01-22_15-14-01.981	index_moved
2021-01-22_15-14-02.002	button_pressed 6
2021-01-22_15-14-02.002	set_speed 0.555000096559525
2021-01-22_15-14-02.080	button_missed 0
2021-01-22_15-14-02.080	set_speed 0.330000107288361
2021-01-22_15-14-02.115	index_released
2021-01-22_15-14-02.194	pinky_moved
2021-01-22_15-14-02.245	button_enters_active_area 0
2021-01-22_15-14-02.268	button_created 21
2021-01-22_15-14-02.399	pinky_released
2021-01-22_15-14-02.532	button_leaves_active_area 0
2021-01-22_15-14-02.610	button_enters_active_area 2
2021-01-22_15-14-02.644	button_created 22
2021-01-22_15-14-02.721	pinky_moved
2021-01-22_15-14-02.831	button_missed 0
2021-01-22_15-14-02.831	set_speed 0.330000021457672
2021-01-22_15-14-02.839	pinky_released
2021-01-22_15-14-02.878	middle_moved
2021-01-22_15-14-02.931	button_leaves_active_area 2
2021-01-22_15-14-03.031	button_enters_active_area 0
2021-01-22_15-14-03.064	middle_released
2021-01-22_15-14-03.065	button_created 23
2021-01-22_15-14-03.132	pinky_moved
2021-01-22_15-14-03.186	button_pressed 0
2021-01-22_15-14-03.186	set_speed 0.330000021457672
2021-01-22_15-14-03.280	pinky_released
2021-01-22_15-14-03.281	button_missed 2
2021-01-22_15-14-03.281	set_speed 0.150000021457672
2021-01-22_15-14-03.509	middle_moved
2021-01-22_15-14-03.520	button_enters_active_area 7
2021-01-22_15-14-03.555	button_created 24
2021-01-22_15-14-03.653	middle_released
2021-01-22_15-14-03.977	button_leaves_active_area 7
2021-01-22_15-14-04.112	index_moved
2021-01-22_15-14-04.123	button_enters_active_area 3
2021-01-22_15-14-04.181	button_created 25
2021-01-22_15-14-04.344	index_released
2021-01-22_15-14-04.545	button_missed 7
2021-01-22_15-14-04.545	set_speed 0
2021-01-22_15-14-04.795	button_leaves_active_area 3
2021-01-22_15-14-04.995	button_enters_active_area 9
2021-01-22_15-14-05.100	button_created 26
2021-01-22_15-14-05.322	pinky_moved
2021-01-22_15-14-05.333	button_pressed 9
2021-01-22_15-14-05.333	set_speed 0.150000021457672
2021-01-22_15-14-05.399	pinky_released
2021-01-22_15-14-05.534	button_missed 3
2021-01-22_15-14-05.534	set_speed 0.150000021457672
2021-01-22_15-14-05.999	button_enters_active_area 0
2021-01-22_15-14-06.102	button_created 27
2021-01-22_15-14-06.267	pinky_moved
2021-01-22_15-14-06.322	button_pressed 0
2021-01-22_15-14-06.322	set_speed 0.150000021457672
2021-01-22_15-14-06.394	pinky_released
2021-01-22_15-14-07.010	button_enters_active_area 2
2021-01-22_15-14-07.100	button_created 28
2021-01-22_15-14-07.133	middle_moved
2021-01-22_15-14-07.172	button_pressed 2
2021-01-22_15-14-07.172	set_speed 0.330000021457672
2021-01-22_15-14-07.243	middle_released
2021-01-22_15-14-07.932	button_enters_active_area 8
2021-01-22_15-14-08.011	button_created 29
2021-01-22_15-14-08.142	ring_moved
2021-01-22_15-14-08.153	button_pressed 8
2021-01-22_15-14-08.154	set_speed 0.510000021457672
2021-01-22_15-14-08.258	ring_released
2021-01-22_15-14-08.710	button_enters_active_area 3
2021-01-22_15-14-08.778	button_created 30
2021-01-22_15-14-08.871	index_moved
2021-01-22_15-14-08.902	button_pressed 3
2021-01-22_15-14-08.902	set_speed 0.510000021457672
2021-01-22_15-14-08.967	index_released
2021-01-22_15-14-09.394	button_enters_active_area 3
2021-01-22_15-14-09.453	button_created 31
2021-01-22_15-14-09.554	index_moved
2021-01-22_15-14-09.583	button_pressed 3
2021-01-22_15-14-09.583	set_speed 0.690000021457672
2021-01-22_15-14-09.630	index_released
2021-01-22_15-14-10.009	button_enters_active_area 8
2021-01-22_15-14-10.055	button_created 32
2021-01-22_15-14-10.065	ring_moved
2021-01-22_15-14-10.196	ring_released
2021-01-22_15-14-10.451	button_leaves_active_area 8
2021-01-22_15-14-10.575	button_enters_active_area 1
2021-01-22_15-14-10.610	button_created 33
2021-01-22_15-14-10.698	ring_moved
2021-01-22_15-14-10.747	button_pressed 1
2021-01-22_15-14-10.747	set_speed 0.735000032186508
2021-01-22_15-14-10.798	ring_released
2021-01-22_15-14-10.841	button_missed 8
2021-01-22_15-14-10.841	set_speed 0.600000042915344
2021-01-22_15-14-11.092	button_enters_active_area 7
2021-01-22_15-14-11.104	middle_moved
2021-01-22_15-14-11.138	button_created 34
2021-01-22_15-14-11.261	middle_released
2021-01-22_15-14-11.474	button_leaves_active_area 7
2021-01-22_15-14-11.542	middle_moved
2021-01-22_15-14-11.575	button_enters_active_area 7
2021-01-22_15-14-11.620	button_created 35
2021-01-22_15-14-11.680	middle_released
2021-01-22_15-14-11.820	button_missed 7
2021-01-22_15-14-11.821	set_speed 0.37500005364418
2021-01-22_15-14-11.940	button_leaves_active_area 7
2021-01-22_15-14-12.063	button_enters_active_area 2
2021-01-22_15-14-12.063	middle_moved
2021-01-22_15-14-12.097	button_created 36
2021-01-22_15-14-12.130	middle_released
2021-01-22_15-14-12.321	button_missed 7
2021-01-22_15-14-12.321	set_speed 0.150000021457672
2021-01-22_15-14-12.487	button_leaves_active_area 2
2021-01-22_15-14-12.595	button_enters_active_area 8
2021-01-22_15-14-12.640	middle_moved
2021-01-22_15-14-12.652	button_created 37
2021-01-22_15-14-12.752	middle_released
2021-01-22_15-14-12.941	button_missed 2
2021-01-22_15-14-12.941	set_speed 0
2021-01-22_15-14-13.127	button_leaves_active_area 8
2021-01-22_15-14-13.306	button_enters_active_area 1
2021-01-22_15-14-13.383	ring_moved
2021-01-22_15-14-13.385	button_created 38
2021-01-22_15-14-13.529	ring_released
2021-01-22_15-14-13.805	button_missed 8
2021-01-22_15-14-13.805	set_speed 0
2021-01-22_15-14-14.074	button_leaves_active_area 1
2021-01-22_15-14-14.296	button_enters_active_area 9
2021-01-22_15-14-14.376	button_created 39
2021-01-22_15-14-14.817	button_missed 1
2021-01-22_15-14-14.817	set_speed 0
2021-01-22_15-14-15.071	button_leaves_active_area 9
2021-01-22_15-14-15.294	button_enters_active_area 8
2021-01-22_15-14-15.373	button_created 40
2021-01-22_15-14-15.563	launch_speed_calibration_explanation_scene
2021-01-22_15-14-15.573	no_button_but_finger_pressed RightPinkyTip
2021-01-22_15-14-15.573	set_speed 0
2021-01-22_15-14-15.573	no_button_but_finger_pressed RightRingTip
2021-01-22_15-14-15.573	set_speed 0
2021-01-22_15-14-15.573	no_button_but_finger_pressed RightMiddleTip
2021-01-22_15-14-15.574	set_speed 0
2021-01-22_15-14-15.574	no_button_but_finger_pressed RightIndexTip
2021-01-22_15-14-15.574	set_speed 0
2021-01-22_15-14-15.574	no_button_but_finger_pressed LeftIndexTip
2021-01-22_15-14-15.574	set_speed 0
2021-01-22_15-14-15.574	no_button_but_finger_pressed LeftMiddleTip
2021-01-22_15-14-15.574	set_speed 0
2021-01-22_15-14-15.574	no_button_but_finger_pressed LeftRingTip
2021-01-22_15-14-15.575	set_speed 0
2021-01-22_15-14-15.575	no_button_but_finger_pressed LeftPinkyTip
2021-01-22_15-14-15.575	set_speed 0
2021-01-22_15-14-26.447	launch_speed_calibration
2021-01-22_15-14-26.458	no_button_but_finger_pressed RightPinkyTip
2021-01-22_15-14-26.458	set_speed 0
2021-01-22_15-14-26.458	no_button_but_finger_pressed RightRingTip
2021-01-22_15-14-26.458	set_speed 0
2021-01-22_15-14-26.459	no_button_but_finger_pressed RightMiddleTip
2021-01-22_15-14-26.459	set_speed 0
2021-01-22_15-14-26.459	no_button_but_finger_pressed RightIndexTip
2021-01-22_15-14-26.459	set_speed 0
2021-01-22_15-14-26.459	no_button_but_finger_pressed LeftIndexTip
2021-01-22_15-14-26.459	set_speed 0
2021-01-22_15-14-26.459	no_button_but_finger_pressed LeftMiddleTip
2021-01-22_15-14-26.460	set_speed 0
2021-01-22_15-14-26.460	no_button_but_finger_pressed LeftRingTip
2021-01-22_15-14-26.460	set_speed 0
2021-01-22_15-14-26.460	no_button_but_finger_pressed LeftPinkyTip
2021-01-22_15-14-26.460	set_speed 0
2021-01-22_15-14-26.470	button_created 0
2021-01-22_15-14-27.470	button_created 1
2021-01-22_15-14-28.378	button_enters_active_area 6
2021-01-22_15-14-28.469	button_created 2
2021-01-22_15-14-28.712	index_moved
2021-01-22_15-14-28.756	button_pressed 6
2021-01-22_15-14-28.756	set_speed 0
2021-01-22_15-14-28.854	index_released
2021-01-22_15-14-29.379	button_enters_active_area 8
2021-01-22_15-14-29.468	button_created 3
2021-01-22_15-14-29.534	ring_moved
2021-01-22_15-14-29.574	button_pressed 8
2021-01-22_15-14-29.574	set_speed 0.150000021457672
2021-01-22_15-14-29.684	ring_released
2021-01-22_15-14-30.378	button_enters_active_area 7
2021-01-22_15-14-30.468	button_created 4
2021-01-22_15-14-30.663	middle_moved
2021-01-22_15-14-30.685	button_pressed 7
2021-01-22_15-14-30.685	set_speed 0.330000021457672
2021-01-22_15-14-30.752	middle_released
2021-01-22_15-14-31.332	button_enters_active_area 8
2021-01-22_15-14-31.401	button_created 5
2021-01-22_15-14-31.599	ring_moved
2021-01-22_15-14-31.609	button_pressed 8
2021-01-22_15-14-31.609	set_speed 0.510000021457672
2021-01-22_15-14-31.676	ring_released
2021-01-22_15-14-32.121	button_enters_active_area 6
2021-01-22_15-14-32.188	button_created 6
2021-01-22_15-14-32.421	index_moved
2021-01-22_15-14-32.454	button_pressed 6
2021-01-22_15-14-32.454	set_speed 0.690000021457672
2021-01-22_15-14-32.525	index_released
2021-01-22_15-14-32.810	button_enters_active_area 3
2021-01-22_15-14-32.867	button_created 7
2021-01-22_15-14-33.071	index_moved
2021-01-22_15-14-33.093	button_pressed 3
2021-01-22_15-14-33.093	set_speed 0.735000032186508
2021-01-22_15-14-33.194	index_released
2021-01-22_15-14-33.439	button_enters_active_area 8
2021-01-22_15-14-33.487	button_created 8
2021-01-22_15-14-33.586	ring_moved
2021-01-22_15-14-33.603	button_pressed 8
2021-01-22_15-14-33.603	set_speed 0.780000042915344
2021-01-22_15-14-33.717	ring_released
2021-01-22_15-14-33.994	button_enters_active_area 7
2021-01-22_15-14-34.052	button_created 9
2021-01-22_15-14-34.106	middle_moved
2021-01-22_15-14-34.128	button_pressed 7
2021-01-22_15-14-34.128	set_speed 0.82500005364418
2021-01-22_15-14-34.273	middle_released
2021-01-22_15-14-34.529	button_enters_active_area 1
2021-01-22_15-14-34.575	button_created 10
2021-01-22_15-14-34.749	ring_moved
2021-01-22_15-14-34.771	button_pressed 1
2021-01-22_15-14-34.771	set_speed 0.870000064373016
2021-01-22_15-14-34.861	ring_released
2021-01-22_15-14-35.026	button_enters_active_area 8
2021-01-22_15-14-35.063	button_created 11
2021-01-22_15-14-35.105	ring_moved
2021-01-22_15-14-35.127	button_pressed 8
2021-01-22_15-14-35.128	set_speed 0.915000075101852
2021-01-22_15-14-35.250	ring_released
2021-01-22_15-14-35.494	button_enters_active_area 1
2021-01-22_15-14-35.529	button_created 12
2021-01-22_15-14-35.595	ring_moved
2021-01-22_15-14-35.634	button_pressed 1
2021-01-22_15-14-35.634	set_speed 0.960000085830688
2021-01-22_15-14-35.753	ring_released
2021-01-22_15-14-35.930	button_enters_active_area 7
2021-01-22_15-14-35.976	button_created 13
2021-01-22_15-14-36.020	index_moved
2021-01-22_15-14-36.112	index_released
2021-01-22_15-14-36.263	button_leaves_active_area 7
2021-01-22_15-14-36.351	button_enters_active_area 2
2021-01-22_15-14-36.397	button_created 14
2021-01-22_15-14-36.542	middle_moved
2021-01-22_15-14-36.571	button_missed 7
2021-01-22_15-14-36.571	set_speed 0.825000096559525
2021-01-22_15-14-36.640	middle_released
2021-01-22_15-14-36.673	button_leaves_active_area 2
2021-01-22_15-14-36.762	button_enters_active_area 7
2021-01-22_15-14-36.823	button_created 15
2021-01-22_15-14-36.830	middle_moved
2021-01-22_15-14-36.847	button_pressed 7
2021-01-22_15-14-36.847	set_speed 0.780000107288361
2021-01-22_15-14-36.948	middle_released
2021-01-22_15-14-36.971	button_missed 2
2021-01-22_15-14-36.971	set_speed 0.555000118017197
2021-01-22_15-14-37.158	button_enters_active_area 3
2021-01-22_15-14-37.182	button_created 16
2021-01-22_15-14-37.203	index_moved
2021-01-22_15-14-37.341	index_released
2021-01-22_15-14-37.448	button_leaves_active_area 3
2021-01-22_15-14-37.528	button_enters_active_area 0
2021-01-22_15-14-37.565	button_created 17
2021-01-22_15-14-37.619	pinky_moved
2021-01-22_15-14-37.659	button_pressed 0
2021-01-22_15-14-37.659	set_speed 0.420000128746033
2021-01-22_15-14-37.717	button_missed 3
2021-01-22_15-14-37.717	set_speed 0.150000021457672
2021-01-22_15-14-37.762	pinky_released
2021-01-22_15-14-37.904	button_enters_active_area 0
2021-01-22_15-14-37.938	button_created 18
2021-01-22_15-14-37.976	pinky_moved
2021-01-22_15-14-38.093	pinky_released
2021-01-22_15-14-38.218	button_leaves_active_area 0
2021-01-22_15-14-38.328	button_enters_active_area 9
2021-01-22_15-14-38.352	button_created 19
2021-01-22_15-14-38.550	pinky_moved
2021-01-22_15-14-38.551	button_missed 0
2021-01-22_15-14-38.552	set_speed 0.150000021457672
2021-01-22_15-14-38.561	button_pressed 9
2021-01-22_15-14-38.561	set_speed 0.150000021457672
2021-01-22_15-14-38.640	pinky_released
2021-01-22_15-14-38.806	button_enters_active_area 7
2021-01-22_15-14-38.840	button_created 20
2021-01-22_15-14-38.973	index_moved
2021-01-22_15-14-39.040	multiple_finger_start
2021-01-22_15-14-39.066	multiple_finger_stop
2021-01-22_15-14-39.067	middle_moved
2021-01-22_15-14-39.067	index_released
2021-01-22_15-14-39.078	no_button_but_finger_pressed LeftPinkyTip
2021-01-22_15-14-39.078	set_speed 0.150000021457672
2021-01-22_15-14-39.078	no_button_but_finger_pressed LeftRingTip
2021-01-22_15-14-39.079	set_speed 0
2021-01-22_15-14-39.079	no_button_but_finger_pressed LeftMiddleTip
2021-01-22_15-14-39.079	set_speed 0
2021-01-22_15-14-39.079	no_button_but_finger_pressed LeftIndexTip
2021-01-22_15-14-39.080	set_speed 0
2021-01-22_15-14-39.080	no_button_but_finger_pressed RightIndexTip
2021-01-22_15-14-39.080	set_speed 0
2021-01-22_15-14-39.080	no_button_but_finger_pressed RightMiddleTip
2021-01-22_15-14-39.081	set_speed 0
2021-01-22_15-14-39.081	no_button_but_finger_pressed RightRingTip
2021-01-22_15-14-39.081	set_speed 0
2021-01-22_15-14-39.081	no_button_but_finger_pressed RightPinkyTip
2021-01-22_15-14-39.082	set_speed 0
2021-01-22_15-14-39.092	button_created 0
2021-01-22_15-14-39.181	middle_released
2021-01-22_15-14-39.775	button_created 1
2021-01-22_15-14-40.673	button_enters_active_area 8
2021-01-22_15-14-40.751	ring_moved
2021-01-22_15-14-40.753	button_created 2
2021-01-22_15-14-40.907	ring_released
2021-01-22_15-14-41.461	button_leaves_active_area 8
2021-01-22_15-14-41.661	button_enters_active_area 8
2021-01-22_15-14-41.752	button_created 3
2021-01-22_15-14-41.915	ring_moved
2021-01-22_15-14-41.927	button_pressed 8
2021-01-22_15-14-41.927	set_speed 0
2021-01-22_15-14-42.069	ring_released
2021-01-22_15-14-42.192	button_missed 8
2021-01-22_15-14-42.192	set_speed 0
2021-01-22_15-14-42.658	button_enters_active_area 6
2021-01-22_15-14-42.751	button_created 4
2021-01-22_15-14-43.047	index_moved
2021-01-22_15-14-43.070	button_pressed 6
2021-01-22_15-14-43.070	set_speed 0.150000021457672
2021-01-22_15-14-43.180	index_released
2021-01-22_15-14-43.661	button_enters_active_area 7
2021-01-22_15-14-43.752	button_created 5
2021-01-22_15-14-44.025	middle_moved
2021-01-22_15-14-44.046	button_pressed 7
2021-01-22_15-14-44.046	set_speed 0.330000021457672
2021-01-22_15-14-44.158	middle_released
2021-01-22_15-14-44.616	button_enters_active_area 1
2021-01-22_15-14-44.697	button_created 6
2021-01-22_15-14-44.937	ring_moved
2021-01-22_15-14-44.970	button_pressed 1
2021-01-22_15-14-44.970	set_speed 0.510000021457672
2021-01-22_15-14-45.045	ring_released
2021-01-22_15-14-45.421	button_enters_active_area 7
2021-01-22_15-14-45.491	button_created 7
2021-01-22_15-14-45.546	middle_moved
2021-01-22_15-14-45.584	button_pressed 7
2021-01-22_15-14-45.584	set_speed 0.510000021457672
2021-01-22_15-14-45.703	middle_released
2021-01-22_15-14-46.121	button_enters_active_area 0
2021-01-22_15-14-46.180	button_created 8
2021-01-22_15-14-46.347	pinky_moved
2021-01-22_15-14-46.381	button_pressed 0
2021-01-22_15-14-46.381	set_speed 0.690000021457672
2021-01-22_15-14-46.448	launch_multitask_explanation_scene
2021-01-22_15-15-21.033	launch_multitask_session
2021-01-22_15-15-21.047	no_button_but_finger_pressed RightPinkyTip
2021-01-22_15-15-21.047	set_speed 0.555000032186508
2021-01-22_15-15-21.047	no_button_but_finger_pressed RightRingTip
2021-01-22_15-15-21.048	set_speed 0.330000042915344
2021-01-22_15-15-21.048	no_button_but_finger_pressed RightMiddleTip
2021-01-22_15-15-21.048	set_speed 0.150000021457672
2021-01-22_15-15-21.048	no_button_but_finger_pressed RightIndexTip
2021-01-22_15-15-21.048	set_speed 0
2021-01-22_15-15-21.048	no_button_but_finger_pressed LeftIndexTip
2021-01-22_15-15-21.048	set_speed 0
2021-01-22_15-15-21.048	no_button_but_finger_pressed LeftMiddleTip
2021-01-22_15-15-21.049	set_speed 0
2021-01-22_15-15-21.049	no_button_but_finger_pressed LeftRingTip
2021-01-22_15-15-21.049	set_speed 0
2021-01-22_15-15-21.049	no_button_but_finger_pressed LeftPinkyTip
2021-01-22_15-15-21.049	set_speed 0
2021-01-22_15-15-21.050	pinky_released
2021-01-22_15-15-21.060	button_created 0
2021-01-22_15-15-21.812	button_created 1
2021-01-22_15-15-22.742	button_enters_active_area 9
2021-01-22_15-15-22.811	button_created 2
2021-01-22_15-15-22.996	pinky_moved
2021-01-22_15-15-23.040	button_pressed 9
2021-01-22_15-15-23.040	set_speed 0
2021-01-22_15-15-23.103	pinky_released
2021-01-22_15-15-23.720	button_enters_active_area 7
2021-01-22_15-15-23.810	button_created 3
2021-01-22_15-15-23.996	middle_moved
2021-01-22_15-15-24.018	button_pressed 7
2021-01-22_15-15-24.018	set_speed 0.150000021457672
2021-01-22_15-15-24.096	middle_released
2021-01-22_15-15-24.720	button_enters_active_area 0
2021-01-22_15-15-24.810	button_created 4
2021-01-22_15-15-25.062	pinky_moved
2021-01-22_15-15-25.174	pinky_released
2021-01-22_15-15-25.497	button_leaves_active_area 0
2021-01-22_15-15-25.664	pinky_moved
2021-01-22_15-15-25.719	button_enters_active_area 6
2021-01-22_15-15-25.775	pinky_released
2021-01-22_15-15-25.809	button_created 5
2021-01-22_15-15-26.019	index_moved
2021-01-22_15-15-26.041	button_pressed 6
2021-01-22_15-15-26.041	set_speed 0.330000021457672
2021-01-22_15-15-26.142	index_released
2021-01-22_15-15-26.231	button_missed 0
2021-01-22_15-15-26.231	set_speed 0.330000021457672
2021-01-22_15-15-26.672	button_enters_active_area 8
2021-01-22_15-15-26.752	button_created 6
2021-01-22_15-15-26.807	ring_moved
2021-01-22_15-15-26.835	button_pressed 8
2021-01-22_15-15-26.835	set_speed 0.510000021457672
2021-01-22_15-15-26.979	ring_released
2021-01-22_15-15-27.469	button_enters_active_area 3
2021-01-22_15-15-27.539	button_created 7
2021-01-22_15-15-27.650	index_moved
2021-01-22_15-15-27.683	button_pressed 3
2021-01-22_15-15-27.683	set_speed 0.510000021457672
2021-01-22_15-15-27.754	index_released
2021-01-22_15-15-28.162	button_enters_active_area 8
2021-01-22_15-15-28.218	button_created 8
2021-01-22_15-15-28.296	ring_moved
2021-01-22_15-15-28.307	button_pressed 8
2021-01-22_15-15-28.307	set_speed 0.510000021457672
2021-01-22_15-15-28.391	ring_released
2021-01-22_15-15-28.782	button_enters_active_area 1
2021-01-22_15-15-28.827	ring_moved
2021-01-22_15-15-28.840	button_created 9
2021-01-22_15-15-28.940	ring_released
2021-01-22_15-15-29.239	button_leaves_active_area 1
2021-01-22_15-15-29.350	button_enters_active_area 9
2021-01-22_15-15-29.408	button_created 10
2021-01-22_15-15-29.418	pinky_moved
2021-01-22_15-15-29.573	pinky_released
2021-01-22_15-15-29.639	button_missed 1
2021-01-22_15-15-29.639	set_speed 0.330000021457672
2021-01-22_15-15-29.776	button_leaves_active_area 9
2021-01-22_15-15-29.905	button_enters_active_area 1
2021-01-22_15-15-29.951	button_created 11
2021-01-22_15-15-30.039	ring_moved
2021-01-22_15-15-30.061	button_pressed 1
2021-01-22_15-15-30.061	set_speed 0.510000021457672
2021-01-22_15-15-30.150	ring_released
2021-01-22_15-15-30.208	button_missed 9
2021-01-22_15-15-30.208	set_speed 0.330000021457672
2021-01-22_15-15-30.492	middle_moved
2021-01-22_15-15-30.503	button_enters_active_area 8
2021-01-22_15-15-30.549	button_created 12
2021-01-22_15-15-30.682	middle_released
2021-01-22_15-15-30.980	button_leaves_active_area 8
2021-01-22_15-15-31.103	button_enters_active_area 3
[truncated: 31,561 more rows]
[truncated: 4 more columns]
