# Supplementary material for: Avatar error in your favor: Embodied avatars can fix users’ mistakes without them noticing
Source: PLoS One. 2023 Jan 20;18(1):e0266212. doi: 10.1371/journal.pone.0266212 (PMC9858437; doi:10.1371/journal.pone.0266212)
Supplement: S1 Dataset — (ZIP) [file pone.0266212.s003.zip › static/raw_data/23/data.csv]

2021-01-25_14-05-49.325	condition_entry	condition B
2021-01-25_14-05-50.243	condition_entry	condition B
2021-01-25_14-05-51.488	condition_entry	condition A	src 0	dst 3
2021-01-25_14-05-52.186	condition_entry	condition B
2021-01-25_14-05-53.020	condition_entry	condition B	discarded
2021-01-25_14-05-53.042	warning	multiple_fingers
2021-01-25_14-05-55.230	condition_entry	condition B
2021-01-25_14-05-56.385	condition_entry	condition B
2021-01-25_14-05-57.236	condition_entry	condition B
2021-01-25_14-05-58.339	condition_entry	condition B
2021-01-25_14-05-59.473	condition_entry	condition B
2021-01-25_14-06-00.111	condition_entry	condition D	discarded
2021-01-25_14-06-00.122	warning	multiple_fingers
2021-01-25_14-06-02.315	condition_entry	condition B
2021-01-25_14-06-03.315	condition_entry	condition B
2021-01-25_14-06-04.426	condition_entry	condition B
2021-01-25_14-06-05.170	condition_entry	condition B
2021-01-25_14-06-05.836	warning	multiple_fingers
2021-01-25_14-06-08.135	condition_entry	condition B
2021-01-25_14-06-10.077	condition_entry	condition B
2021-01-25_14-06-11.056	condition_entry	condition B
2021-01-25_14-06-11.944	condition_entry	condition B
2021-01-25_14-06-12.644	condition_entry	condition B
2021-01-25_14-06-13.540	condition_entry	condition B
2021-01-25_14-06-14.020	condition_entry	condition B
2021-01-25_14-06-14.608	condition_entry	condition B
2021-01-25_14-06-15.197	condition_entry	condition B	discarded
2021-01-25_14-06-15.652	condition_entry	condition D	discarded
2021-01-25_14-06-15.675	warning	multiple_fingers
2021-01-25_14-06-17.275	condition_entry	condition B
2021-01-25_14-06-18.131	condition_entry	condition B	discarded
2021-01-25_14-06-18.153	warning	multiple_fingers
2021-01-25_14-06-20.418	condition_entry	condition B
2021-01-25_14-06-21.673	condition_entry	condition B
2021-01-25_14-06-22.525	condition_entry	condition B
2021-01-25_14-06-23.382	condition_entry	condition B
2021-01-25_14-06-24.239	condition_entry	condition B	discarded
2021-01-25_14-06-24.261	warning	multiple_fingers
2021-01-25_14-06-26.561	condition_entry	condition B
2021-01-25_14-06-28.393	condition_entry	condition B
2021-01-25_14-06-29.526	condition_entry	condition B
2021-01-25_14-06-30.370	condition_entry	condition B
2021-01-25_14-06-31.258	condition_entry	condition B
2021-01-25_14-06-31.936	condition_entry	condition B
2021-01-25_14-06-32.768	condition_entry	condition B
2021-01-25_14-06-33.322	condition_entry	condition D	discarded
2021-01-25_14-06-33.371	warning	multiple_fingers
2021-01-25_14-06-35.156	condition_entry	condition B
2021-01-25_14-06-36.229	condition_entry	condition B
2021-01-25_14-06-38.244	condition_entry	condition B
2021-01-25_14-06-39.043	condition_entry	condition B
2021-01-25_14-06-39.920	condition_entry	condition B
2021-01-25_14-06-40.721	condition_entry	condition B
2021-01-25_14-06-41.063	condition_entry	condition D	discarded
2021-01-25_14-06-41.304	warning	multiple_fingers
2021-01-25_14-06-44.652	condition_entry	condition B
2021-01-25_14-06-46.375	condition_entry	condition B
2021-01-25_14-06-47.561	condition_entry	condition B
2021-01-25_14-06-48.380	condition_entry	condition B
2021-01-25_14-06-49.139	condition_entry	condition B
2021-01-25_14-06-49.816	condition_entry	condition B
2021-01-25_14-06-50.449	condition_entry	condition B
2021-01-25_14-06-51.068	condition_entry	condition B
2021-01-25_14-06-51.571	condition_entry	condition B	discarded
2021-01-25_14-06-52.049	condition_entry	condition D	discarded
2021-01-25_14-06-52.069	warning	multiple_fingers
2021-01-25_14-06-53.759	condition_entry	condition B
2021-01-25_14-06-54.735	condition_entry	condition B
2021-01-25_14-06-55.803	condition_entry	condition A	src 9	dst 8
2021-01-25_14-06-56.930	condition_entry	condition B
2021-01-25_14-06-57.818	pedal_entry	pedal_timeout
2021-01-25_14-06-57.874	condition_entry	condition B
2021-01-25_14-06-58.500	condition_entry	condition B
2021-01-25_14-06-59.756	condition_entry	condition B
2021-01-25_14-07-00.532	condition_entry	condition A	src 2	dst 1	discarded
2021-01-25_14-07-01.006	warning	hand_movements
2021-01-25_14-07-03.354	condition_entry	condition A	src 8	dst 9	discarded
2021-01-25_14-07-03.719	warning	multiple_fingers
2021-01-25_14-07-04.554	warning	hand_movements
2021-01-25_14-07-07.304	condition_entry	condition A	src 8	dst 7
2021-01-25_14-07-08.472	condition_entry	condition B
2021-01-25_14-07-09.321	pedal_entry	pedal_timeout
2021-01-25_14-07-09.352	condition_entry	condition A	src 3	dst 2
2021-01-25_14-07-10.682	pedal_entry	pedal_correct
2021-01-25_14-07-15.051	answer_entry	selected_answer 10
2021-01-25_14-07-17.210	condition_entry	condition B
2021-01-25_14-07-18.025	condition_entry	condition B
2021-01-25_14-07-19.197	condition_entry	condition B
2021-01-25_14-07-20.124	condition_entry	condition B
2021-01-25_14-07-20.879	condition_entry	condition B
2021-01-25_14-07-21.455	condition_entry	condition B
2021-01-25_14-07-22.630	condition_entry	condition B
2021-01-25_14-07-23.662	condition_entry	condition B
2021-01-25_14-07-24.337	condition_entry	condition B	discarded
2021-01-25_14-07-24.409	warning	multiple_fingers
2021-01-25_14-07-26.565	condition_entry	condition B
2021-01-25_14-07-27.475	condition_entry	condition B
2021-01-25_14-07-29.485	condition_entry	condition B
2021-01-25_14-07-30.462	condition_entry	condition B
2021-01-25_14-07-31.812	condition_entry	condition B
2021-01-25_14-07-32.939	condition_entry	condition B
2021-01-25_14-07-34.718	condition_entry	condition B
2021-01-25_14-07-35.748	condition_entry	condition B
2021-01-25_14-07-36.613	condition_entry	condition B
2021-01-25_14-07-37.550	condition_entry	condition B
2021-01-25_14-07-38.359	condition_entry	condition B
2021-01-25_14-07-39.010	condition_entry	condition B
2021-01-25_14-07-39.657	condition_entry	condition B
2021-01-25_14-07-40.223	condition_entry	condition B
2021-01-25_14-07-40.755	condition_entry	condition B
2021-01-25_14-07-41.256	condition_entry	condition B
2021-01-25_14-07-41.612	condition_entry	condition B
2021-01-25_14-07-42.065	condition_entry	condition B
2021-01-25_14-07-42.533	condition_entry	condition B
2021-01-25_14-07-42.892	condition_entry	condition B	discarded
2021-01-25_14-07-43.057	warning	multiple_fingers
2021-01-25_14-07-43.190	warning	multiple_fingers
2021-01-25_14-07-44.183	condition_entry	condition D	discarded
2021-01-25_14-07-44.204	warning	multiple_fingers
2021-01-25_14-07-46.102	condition_entry	condition B
2021-01-25_14-07-46.995	condition_entry	condition B
2021-01-25_14-07-48.096	condition_entry	condition B
2021-01-25_14-07-48.733	condition_entry	condition B
2021-01-25_14-07-49.729	condition_entry	condition B
2021-01-25_14-07-50.321	condition_entry	condition A	src 2	dst 1
2021-01-25_14-07-50.906	condition_entry	condition B
2021-01-25_14-07-51.708	condition_entry	condition B
2021-01-25_14-07-52.140	condition_entry	condition B
2021-01-25_14-07-52.338	pedal_entry	pedal_timeout
2021-01-25_14-07-52.997	condition_entry	condition B
2021-01-25_14-07-53.855	condition_entry	condition B
2021-01-25_14-07-54.382	condition_entry	condition B
2021-01-25_14-07-55.120	condition_entry	condition B
2021-01-25_14-07-55.863	condition_entry	condition B
2021-01-25_14-07-56.841	condition_entry	condition B
2021-01-25_14-07-57.817	condition_entry	condition B
2021-01-25_14-07-58.348	condition_entry	condition D	discarded
2021-01-25_14-07-58.417	warning	multiple_fingers
2021-01-25_14-08-00.483	condition_entry	condition B	discarded
2021-01-25_14-08-00.891	warning	multiple_fingers
2021-01-25_14-08-02.982	condition_entry	condition B
2021-01-25_14-08-04.090	condition_entry	condition B
2021-01-25_14-08-05.015	condition_entry	condition A	src 1	dst 0
2021-01-25_14-08-06.103	condition_entry	condition B
2021-01-25_14-08-07.031	pedal_entry	pedal_timeout
2021-01-25_14-08-07.219	condition_entry	condition B
2021-01-25_14-08-08.026	condition_entry	condition B	discarded
2021-01-25_14-08-08.074	warning	multiple_fingers
2021-01-25_14-08-10.362	condition_entry	condition B
2021-01-25_14-08-11.235	condition_entry	condition B
2021-01-25_14-08-12.178	condition_entry	condition B
2021-01-25_14-08-13.147	condition_entry	condition B
2021-01-25_14-08-13.900	condition_entry	condition B	discarded
2021-01-25_14-08-13.926	warning	multiple_fingers
2021-01-25_14-08-16.131	condition_entry	condition B
2021-01-25_14-08-17.198	condition_entry	condition B
2021-01-25_14-08-17.877	condition_entry	condition D
2021-01-25_14-08-19.108	condition_entry	condition B
2021-01-25_14-08-19.892	pedal_entry	pedal_timeout
2021-01-25_14-08-19.936	condition_entry	condition B
2021-01-25_14-08-20.741	condition_entry	condition B
2021-01-25_14-08-21.419	condition_entry	condition B
2021-01-25_14-08-22.085	condition_entry	condition B
2021-01-25_14-08-22.602	condition_entry	condition B
2021-01-25_14-08-23.105	warning	multiple_fingers
2021-01-25_14-08-23.105	condition_entry	condition D
2021-01-25_14-08-24.705	condition_entry	condition B
2021-01-25_14-08-26.872	condition_entry	condition B
2021-01-25_14-08-27.725	condition_entry	condition B
2021-01-25_14-08-28.592	condition_entry	condition B
2021-01-25_14-08-29.522	condition_entry	condition B
2021-01-25_14-08-30.034	condition_entry	condition B
2021-01-25_14-08-30.669	condition_entry	condition B
2021-01-25_14-08-31.281	condition_entry	condition C	src 0	dst 1	discarded
2021-01-25_14-08-31.315	warning	multiple_fingers
2021-01-25_14-08-33.246	condition_entry	condition B	discarded
2021-01-25_14-08-33.378	warning	multiple_fingers
2021-01-25_14-08-35.646	condition_entry	condition B
2021-01-25_14-08-36.670	condition_entry	condition B
2021-01-25_14-08-37.748	condition_entry	condition B
2021-01-25_14-08-38.810	condition_entry	condition B
2021-01-25_14-08-39.446	condition_entry	condition B
2021-01-25_14-08-39.998	condition_entry	condition B
2021-01-25_14-08-40.573	condition_entry	condition B
2021-01-25_14-08-41.254	condition_entry	condition B
2021-01-25_14-08-41.796	condition_entry	condition B
2021-01-25_14-08-42.275	condition_entry	condition B
2021-01-25_14-08-42.763	condition_entry	condition B
2021-01-25_14-08-43.252	condition_entry	condition B
2021-01-25_14-08-43.684	condition_entry	condition B
2021-01-25_14-08-44.016	condition_entry	condition B	discarded
2021-01-25_14-08-44.251	warning	multiple_fingers
2021-01-25_14-08-46.084	condition_entry	condition B
2021-01-25_14-08-46.985	condition_entry	condition B
2021-01-25_14-08-47.950	condition_entry	condition B
2021-01-25_14-08-48.984	condition_entry	condition B
2021-01-25_14-08-49.445	condition_entry	condition B	discarded
2021-01-25_14-08-49.508	warning	multiple_fingers
2021-01-25_14-08-51.445	condition_entry	condition B
2021-01-25_14-08-52.785	condition_entry	condition B
2021-01-25_14-08-54.720	condition_entry	condition B
2021-01-25_14-08-55.524	condition_entry	condition B
2021-01-25_14-08-56.291	condition_entry	condition B
2021-01-25_14-08-56.979	condition_entry	condition B
2021-01-25_14-08-58.176	condition_entry	condition B
2021-01-25_14-08-58.674	condition_entry	condition B
2021-01-25_14-08-59.200	condition_entry	condition A	src 6	dst 9
2021-01-25_14-08-59.707	condition_entry	condition B
2021-01-25_14-09-00.219	condition_entry	condition B
2021-01-25_14-09-00.556	condition_entry	condition D warning
2021-01-25_14-09-01.243	condition_entry	condition B	discarded
2021-01-25_14-09-01.277	warning	multiple_fingers
2021-01-25_14-09-03.610	condition_entry	condition B	discarded
2021-01-25_14-09-03.671	warning	multiple_fingers
2021-01-25_14-09-06.087	condition_entry	condition B
2021-01-25_14-09-06.958	condition_entry	condition B
2021-01-25_14-09-07.929	condition_entry	condition A	src 3	dst 0
2021-01-25_14-09-08.958	condition_entry	condition B
2021-01-25_14-09-09.718	condition_entry	condition B
2021-01-25_14-09-09.946	pedal_entry	pedal_timeout
2021-01-25_14-09-10.429	condition_entry	condition B
2021-01-25_14-09-10.914	condition_entry	condition C	src 6	dst 7	discarded
2021-01-25_14-09-10.996	warning	multiple_fingers
2021-01-25_14-09-12.828	condition_entry	condition B
2021-01-25_14-09-15.038	condition_entry	condition B
2021-01-25_14-09-15.711	condition_entry	condition B
2021-01-25_14-09-16.847	condition_entry	condition B
2021-01-25_14-09-17.770	condition_entry	condition B
2021-01-25_14-09-18.931	condition_entry	condition B	discarded
2021-01-25_14-09-19.364	condition_entry	condition B	discarded
2021-01-25_14-09-19.379	warning	multiple_fingers
2021-01-25_14-09-21.357	condition_entry	condition B
2021-01-25_14-09-22.256	condition_entry	condition B
2021-01-25_14-09-23.336	condition_entry	condition B
2021-01-25_14-09-24.223	condition_entry	condition B
2021-01-25_14-09-25.100	condition_entry	condition B
2021-01-25_14-09-25.800	condition_entry	condition B
2021-01-25_14-09-26.328	condition_entry	condition B
2021-01-25_14-09-26.850	condition_entry	condition B
2021-01-25_14-09-27.340	condition_entry	condition C	src 2	dst 1
2021-01-25_14-09-27.863	condition_entry	condition B	discarded
2021-01-25_14-09-27.897	warning	multiple_fingers
2021-01-25_14-09-29.409	condition_entry	condition B
2021-01-25_14-09-31.465	condition_entry	condition B
2021-01-25_14-09-32.220	condition_entry	condition B
2021-01-25_14-09-33.118	condition_entry	condition B
2021-01-25_14-09-33.862	condition_entry	condition B
2021-01-25_14-09-34.707	condition_entry	condition B
2021-01-25_14-09-35.161	condition_entry	condition B
2021-01-25_14-09-35.727	condition_entry	condition B
2021-01-25_14-09-36.290	condition_entry	condition B
2021-01-25_14-09-36.713	condition_entry	condition B
2021-01-25_14-09-37.260	condition_entry	condition B
2021-01-25_14-09-38.461	condition_entry	condition B	discarded
2021-01-25_14-09-38.512	warning	multiple_fingers
2021-01-25_14-09-39.546	condition_entry	condition B
2021-01-25_14-09-40.304	condition_entry	condition B
2021-01-25_14-09-41.170	condition_entry	condition B
2021-01-25_14-09-42.125	warning	multiple_fingers
2021-01-25_14-09-44.279	condition_entry	condition B
2021-01-25_14-09-45.458	condition_entry	condition B
2021-01-25_14-09-46.278	condition_entry	condition B
2021-01-25_14-09-47.158	condition_entry	condition B
2021-01-25_14-09-48.111	condition_entry	condition A	src 6	dst 8
2021-01-25_14-09-48.675	condition_entry	condition B
2021-01-25_14-09-49.218	condition_entry	condition D warning	discarded
2021-01-25_14-09-49.274	warning	multiple_fingers
2021-01-25_14-09-51.144	condition_entry	condition B	discarded
2021-01-25_14-09-51.177	warning	multiple_fingers
2021-01-25_14-09-53.554	condition_entry	condition B
2021-01-25_14-09-55.527	condition_entry	condition B
2021-01-25_14-09-56.342	condition_entry	condition B
2021-01-25_14-09-57.185	condition_entry	condition B	discarded
2021-01-25_14-09-57.233	warning	multiple_fingers
2021-01-25_14-09-59.551	condition_entry	condition B
2021-01-25_14-10-01.449	condition_entry	condition B	discarded
2021-01-25_14-10-01.461	warning	multiple_fingers
2021-01-25_14-10-03.640	condition_entry	condition B
2021-01-25_14-10-04.516	condition_entry	condition B
2021-01-25_14-10-05.592	condition_entry	condition B
2021-01-25_14-10-06.595	condition_entry	condition B	discarded
2021-01-25_14-10-06.640	warning	multiple_fingers
2021-01-25_14-10-08.967	condition_entry	condition B
2021-01-25_14-10-09.778	condition_entry	condition B
2021-01-25_14-10-11.124	condition_entry	condition B	discarded
2021-01-25_14-10-11.155	warning	multiple_fingers
2021-01-25_14-10-13.533	condition_entry	condition B
2021-01-25_14-10-14.521	condition_entry	condition B
2021-01-25_14-10-15.454	condition_entry	condition A	src 9	dst 7
2021-01-25_14-10-16.198	condition_entry	condition B	discarded
2021-01-25_14-10-16.238	warning	multiple_fingers
2021-01-25_14-10-18.609	condition_entry	condition B
2021-01-25_14-10-19.376	condition_entry	condition B
2021-01-25_14-10-20.241	condition_entry	condition B
2021-01-25_14-10-21.447	condition_entry	condition B
2021-01-25_14-10-22.184	condition_entry	condition B
2021-01-25_14-10-22.829	condition_entry	condition B
2021-01-25_14-10-23.576	condition_entry	condition B
2021-01-25_14-10-24.173	condition_entry	condition B
2021-01-25_14-10-25.915	condition_entry	condition B
2021-01-25_14-10-26.860	condition_entry	condition B
2021-01-25_14-10-27.800	condition_entry	condition B
2021-01-25_14-10-28.549	condition_entry	condition B
2021-01-25_14-10-29.170	condition_entry	condition C	src 9	dst 8	discarded
2021-01-25_14-10-29.217	warning	multiple_fingers
2021-01-25_14-10-31.248	condition_entry	condition B
2021-01-25_14-10-32.402	condition_entry	condition B
2021-01-25_14-10-33.446	condition_entry	condition B
2021-01-25_14-10-34.602	condition_entry	condition B
2021-01-25_14-10-35.100	condition_entry	condition B
2021-01-25_14-10-35.767	condition_entry	condition B
2021-01-25_14-10-36.378	condition_entry	condition B
2021-01-25_14-10-36.950	condition_entry	condition B
2021-01-25_14-10-37.978	condition_entry	condition B
2021-01-25_14-10-38.520	condition_entry	condition B
2021-01-25_14-10-39.009	condition_entry	condition B
2021-01-25_14-10-40.743	condition_entry	condition B
2021-01-25_14-10-41.875	condition_entry	condition B
2021-01-25_14-10-42.764	condition_entry	condition B
2021-01-25_14-10-43.339	condition_entry	condition B
2021-01-25_14-10-44.230	condition_entry	condition B
2021-01-25_14-10-45.075	condition_entry	condition B
2021-01-25_14-10-45.695	condition_entry	condition B	discarded
2021-01-25_14-10-45.731	warning	multiple_fingers
2021-01-25_14-10-47.428	condition_entry	condition B
2021-01-25_14-10-48.461	condition_entry	condition B
2021-01-25_14-10-49.427	condition_entry	condition B
2021-01-25_14-10-50.439	condition_entry	condition B
2021-01-25_14-10-51.039	condition_entry	condition C	src 2	dst 3
2021-01-25_14-10-51.738	condition_entry	condition B
2021-01-25_14-10-52.391	condition_entry	condition B
2021-01-25_14-10-53.033	condition_entry	condition B
2021-01-25_14-10-53.054	pedal_entry	pedal_timeout
2021-01-25_14-10-53.557	condition_entry	condition B
2021-01-25_14-10-53.991	condition_entry	condition B
2021-01-25_14-10-54.490	condition_entry	condition C	src 3	dst 2
2021-01-25_14-10-55.281	condition_entry	condition B
2021-01-25_14-10-55.734	condition_entry	condition B
2021-01-25_14-10-56.098	condition_entry	condition B
2021-01-25_14-10-56.513	pedal_entry	pedal_timeout
2021-01-25_14-10-56.869	condition_entry	condition B
2021-01-25_14-10-57.475	condition_entry	condition B
2021-01-25_14-10-58.446	condition_entry	condition B	discarded
2021-01-25_14-10-58.469	warning	multiple_fingers
2021-01-25_14-11-00.724	condition_entry	condition B
2021-01-25_14-11-01.876	condition_entry	condition B
2021-01-25_14-11-02.574	condition_entry	condition B
2021-01-25_14-11-04.388	condition_entry	condition A	src 6	dst 9
2021-01-25_14-11-04.904	condition_entry	condition B
2021-01-25_14-11-05.473	condition_entry	condition B
2021-01-25_14-11-06.409	pedal_entry	pedal_timeout
2021-01-25_14-11-07.273	condition_entry	condition B
2021-01-25_14-11-08.186	condition_entry	condition B
2021-01-25_14-11-09.375	condition_entry	condition A	src 6	dst 8
2021-01-25_14-11-11.396	pedal_entry	pedal_timeout
2021-01-25_14-11-13.339	condition_entry	condition B
2021-01-25_14-11-14.198	condition_entry	condition A	src 8	dst 9
2021-01-25_14-11-14.992	condition_entry	condition B
2021-01-25_14-11-16.114	condition_entry	condition B
2021-01-25_14-11-16.214	pedal_entry	pedal_timeout
2021-01-25_14-11-17.027	condition_entry	condition D
2021-01-25_14-11-17.760	condition_entry	condition B
2021-01-25_14-11-18.254	condition_entry	condition B
2021-01-25_14-11-18.850	condition_entry	condition B
2021-01-25_14-11-19.044	pedal_entry	pedal_timeout
2021-01-25_14-11-19.435	condition_entry	condition B
2021-01-25_14-11-19.943	condition_entry	condition B
2021-01-25_14-11-20.242	condition_entry	condition B
2021-01-25_14-11-20.918	condition_entry	condition B
2021-01-25_14-11-21.319	condition_entry	condition B	discarded
2021-01-25_14-11-21.742	condition_entry	condition B	discarded
2021-01-25_14-11-21.765	warning	multiple_fingers
2021-01-25_14-11-22.890	condition_entry	condition D	discarded
2021-01-25_14-11-23.067	warning	multiple_fingers
2021-01-25_14-11-25.166	condition_entry	condition B
2021-01-25_14-11-27.077	condition_entry	condition B
2021-01-25_14-11-27.985	condition_entry	condition B
2021-01-25_14-11-28.832	condition_entry	condition B	discarded
2021-01-25_14-11-28.866	warning	multiple_fingers
2021-01-25_14-11-31.015	warning	hand_movements
2021-01-25_14-11-34.661	condition_entry	condition B
2021-01-25_14-11-35.450	condition_entry	condition B	discarded
2021-01-25_14-11-35.484	warning	multiple_fingers
2021-01-25_14-11-38.805	condition_entry	condition B
2021-01-25_14-11-39.706	condition_entry	condition B
2021-01-25_14-11-40.743	condition_entry	condition B
2021-01-25_14-11-41.615	condition_entry	condition B
2021-01-25_14-11-42.425	condition_entry	condition B
2021-01-25_14-11-43.058	condition_entry	condition B
2021-01-25_14-11-43.658	condition_entry	condition B
2021-01-25_14-11-44.287	condition_entry	condition B
2021-01-25_14-11-44.723	condition_entry	condition B
2021-01-25_14-11-45.303	condition_entry	condition B
2021-01-25_14-11-45.765	condition_entry	condition B
2021-01-25_14-11-46.234	condition_entry	condition B	discarded
2021-01-25_14-11-46.631	condition_entry	condition B	discarded
2021-01-25_14-11-46.689	warning	multiple_fingers
2021-01-25_14-11-47.952	condition_entry	condition B
2021-01-25_14-11-49.521	condition_entry	condition B
2021-01-25_14-11-50.465	condition_entry	condition B
2021-01-25_14-11-51.432	condition_entry	condition B
2021-01-25_14-11-52.210	condition_entry	condition B
2021-01-25_14-11-52.798	condition_entry	condition B
2021-01-25_14-11-53.373	condition_entry	condition B
2021-01-25_14-11-54.109	condition_entry	condition B
2021-01-25_14-11-54.452	condition_entry	condition A	src 3	dst 0
2021-01-25_14-11-54.874	condition_entry	condition B
2021-01-25_14-11-55.452	condition_entry	condition D warning
2021-01-25_14-11-56.270	condition_entry	condition D warning	discarded
2021-01-25_14-11-56.448	warning	multiple_fingers
2021-01-25_14-11-58.407	condition_entry	condition B
2021-01-25_14-11-59.568	condition_entry	condition B
2021-01-25_14-12-00.494	condition_entry	condition B
2021-01-25_14-12-01.361	condition_entry	condition B
2021-01-25_14-12-02.250	condition_entry	condition B
2021-01-25_14-12-02.872	condition_entry	condition B
2021-01-25_14-12-03.315	condition_entry	condition D
2021-01-25_14-12-04.503	condition_entry	condition B
2021-01-25_14-12-05.011	condition_entry	condition B
2021-01-25_14-12-05.336	pedal_entry	pedal_timeout
2021-01-25_14-12-05.711	condition_entry	condition B
2021-01-25_14-12-06.188	condition_entry	condition B
2021-01-25_14-12-06.870	condition_entry	condition B
2021-01-25_14-12-07.447	condition_entry	condition A	src 9	dst 8
2021-01-25_14-12-07.954	condition_entry	condition B
2021-01-25_14-12-08.791	condition_entry	condition B
2021-01-25_14-12-09.209	condition_entry	condition B
2021-01-25_14-12-09.468	pedal_entry	pedal_timeout
2021-01-25_14-12-09.802	condition_entry	condition B
2021-01-25_14-12-10.367	condition_entry	condition B
2021-01-25_14-12-10.991	condition_entry	condition B
2021-01-25_14-12-11.342	condition_entry	condition B
2021-01-25_14-12-11.907	condition_entry	condition B	discarded
2021-01-25_14-12-12.359	condition_entry	condition B	discarded
2021-01-25_14-12-12.393	warning	multiple_fingers
2021-01-25_14-12-13.656	condition_entry	condition B
2021-01-25_14-12-14.453	condition_entry	condition B
2021-01-25_14-12-15.397	condition_entry	condition B
2021-01-25_14-12-17.621	condition_entry	condition B
2021-01-25_14-12-18.304	condition_entry	condition B
2021-01-25_14-12-19.219	condition_entry	condition B
2021-01-25_14-12-19.930	condition_entry	condition B
2021-01-25_14-12-20.585	condition_entry	condition B
2021-01-25_14-12-21.085	condition_entry	condition B
2021-01-25_14-12-21.647	condition_entry	condition B
2021-01-25_14-12-22.117	condition_entry	condition B
2021-01-25_14-12-23.029	condition_entry	condition B
2021-01-25_14-12-23.494	condition_entry	condition B
2021-01-25_14-12-23.939	condition_entry	condition B
2021-01-25_14-12-24.336	condition_entry	condition B
2021-01-25_14-12-24.579	condition_entry	condition D	discarded
2021-01-25_14-12-24.849	warning	multiple_fingers
2021-01-25_14-12-26.105	condition_entry	condition B
2021-01-25_14-12-27.478	condition_entry	condition D	discarded
2021-01-25_14-12-27.512	warning	multiple_fingers
2021-01-25_14-12-29.115	warning	hand_movements
2021-01-25_14-12-29.153	warning	hand_movements
2021-01-25_14-12-29.361	warning	hand_movements
2021-01-25_14-12-31.526	condition_entry	condition B
2021-01-25_14-12-33.545	condition_entry	condition B
2021-01-25_14-12-34.656	condition_entry	condition B	discarded
2021-01-25_14-12-34.690	warning	multiple_fingers
2021-01-25_14-12-37.401	condition_entry	condition B
2021-01-25_14-12-39.266	condition_entry	condition B
2021-01-25_14-12-40.006	condition_entry	condition B
2021-01-25_14-12-41.054	condition_entry	condition B
2021-01-25_14-12-42.012	condition_entry	condition B
2021-01-25_14-12-43.563	condition_entry	condition B
2021-01-25_14-12-44.708	condition_entry	condition B
2021-01-25_14-12-45.262	condition_entry	condition B	discarded
2021-01-25_14-12-45.295	warning	multiple_fingers
2021-01-25_14-12-47.107	condition_entry	condition B	discarded
2021-01-25_14-12-47.131	warning	multiple_fingers
2021-01-25_14-12-49.295	condition_entry	condition B
2021-01-25_14-12-50.439	condition_entry	condition B
2021-01-25_14-12-51.450	condition_entry	condition B
2021-01-25_14-12-52.337	condition_entry	condition B
2021-01-25_14-12-53.034	condition_entry	condition B
2021-01-25_14-12-53.904	condition_entry	condition B
2021-01-25_14-12-54.305	condition_entry	condition B
2021-01-25_14-12-55.036	condition_entry	condition B
2021-01-25_14-12-56.187	condition_entry	condition D	discarded
2021-01-25_14-12-56.209	warning	multiple_fingers
2021-01-25_14-12-57.825	condition_entry	condition B
2021-01-25_14-12-58.668	condition_entry	condition B
2021-01-25_14-12-59.579	condition_entry	condition B
2021-01-25_14-13-00.401	condition_entry	condition B
2021-01-25_14-13-01.367	condition_entry	condition B
2021-01-25_14-13-02.076	condition_entry	condition B
2021-01-25_14-13-02.506	condition_entry	condition A	src 2	dst 1	discarded
2021-01-25_14-13-02.888	warning	hand_movements
2021-01-25_14-13-02.958	warning	hand_movements
2021-01-25_14-13-02.993	warning	hand_movements
2021-01-25_14-13-05.550	condition_entry	condition A	src 9	dst 6
2021-01-25_14-13-06.908	pedal_entry	pedal_correct
2021-01-25_14-13-07.620	warning	hand_movements
2021-01-25_14-13-07.642	warning	hand_movements
2021-01-25_14-13-10.909	answer_entry	selected_answer 10
2021-01-25_14-13-13.600	condition_entry	condition B
2021-01-25_14-13-15.602	condition_entry	condition B
2021-01-25_14-13-16.616	condition_entry	condition B
2021-01-25_14-13-17.537	condition_entry	condition B
2021-01-25_14-13-18.433	condition_entry	condition A	src 9	dst 7	discarded
2021-01-25_14-13-18.567	warning	hand_movements
2021-01-25_14-13-19.270	warning	hand_movements
2021-01-25_14-13-19.308	warning	hand_movements
2021-01-25_14-13-21.953	condition_entry	condition A	src 8	dst 6
2021-01-25_14-13-23.947	condition_entry	condition B
2021-01-25_14-13-23.968	pedal_entry	pedal_timeout
2021-01-25_14-13-25.845	condition_entry	condition A	src 9	dst 6
2021-01-25_14-13-26.889	pedal_entry	pedal_correct
2021-01-25_14-13-29.945	answer_entry	selected_answer 10
2021-01-25_14-13-32.320	condition_entry	condition B
2021-01-25_14-13-32.997	condition_entry	condition B
2021-01-25_14-13-34.174	condition_entry	condition B
2021-01-25_14-13-35.118	condition_entry	condition B
2021-01-25_14-13-36.061	condition_entry	condition B
2021-01-25_14-13-36.884	condition_entry	condition B
2021-01-25_14-13-37.460	condition_entry	condition B
2021-01-25_14-13-38.147	condition_entry	condition B
2021-01-25_14-13-38.627	condition_entry	condition B
2021-01-25_14-13-39.224	condition_entry	condition B	discarded
2021-01-25_14-13-39.271	warning	multiple_fingers
2021-01-25_14-13-41.222	condition_entry	condition B
2021-01-25_14-13-42.049	condition_entry	condition B
2021-01-25_14-13-44.188	condition_entry	condition B
2021-01-25_14-13-45.625	condition_entry	condition B
2021-01-25_14-13-46.434	condition_entry	condition B
2021-01-25_14-13-47.058	condition_entry	condition B
2021-01-25_14-13-47.654	condition_entry	condition B
2021-01-25_14-13-48.177	condition_entry	condition B
2021-01-25_14-13-48.944	condition_entry	condition B
2021-01-25_14-13-49.447	condition_entry	condition B
2021-01-25_14-13-50.256	condition_entry	condition B
2021-01-25_14-13-50.540	condition_entry	condition B
2021-01-25_14-13-51.288	condition_entry	condition B
2021-01-25_14-13-51.906	condition_entry	condition B
2021-01-25_14-13-52.552	condition_entry	condition B
2021-01-25_14-13-52.732	condition_entry	condition B
2021-01-25_14-13-53.480	condition_entry	condition B
2021-01-25_14-13-54.609	condition_entry	condition B
2021-01-25_14-13-55.185	condition_entry	condition B
2021-01-25_14-13-56.019	condition_entry	condition B
2021-01-25_14-13-56.613	condition_entry	condition B
2021-01-25_14-13-57.285	condition_entry	condition B	discarded
2021-01-25_14-13-57.325	warning	multiple_fingers
2021-01-25_14-13-57.726	warning	hand_movements
2021-01-25_14-13-57.787	warning	hand_movements
2021-01-25_14-14-00.124	condition_entry	condition B
2021-01-25_14-14-01.117	condition_entry	condition B
2021-01-25_14-14-02.180	condition_entry	condition A	src 9	dst 6	discarded
2021-01-25_14-14-02.381	warning	hand_movements
2021-01-25_14-14-02.460	warning	hand_movements
2021-01-25_14-14-02.819	warning	hand_movements
2021-01-25_14-14-04.995	condition_entry	condition A	src 2	dst 3	discarded
2021-01-25_14-14-05.027	warning	multiple_fingers
2021-01-25_14-14-06.367	pedal_entry	pedal_incorrect
2021-01-25_14-14-10.193	answer_entry	selected_answer 10
2021-01-25_14-14-12.475	condition_entry	condition A	src 9	dst 8
2021-01-25_14-14-13.852	pedal_entry	pedal_correct
2021-01-25_14-14-17.690	answer_entry	selected_answer 8
2021-01-25_14-14-19.804	condition_entry	condition A	src 7	dst 8
2021-01-25_14-14-20.776	pedal_entry	pedal_correct
2021-01-25_14-14-23.543	answer_entry	selected_answer 10
2021-01-25_14-14-25.750	condition_entry	condition B
2021-01-25_14-14-26.727	condition_entry	condition B
2021-01-25_14-14-28.716	condition_entry	condition B
2021-01-25_14-14-29.792	condition_entry	condition B
2021-01-25_14-14-30.378	condition_entry	condition B
2021-01-25_14-14-31.024	condition_entry	condition D
2021-01-25_14-14-31.724	condition_entry	condition B
2021-01-25_14-14-32.302	condition_entry	condition B
2021-01-25_14-14-32.865	condition_entry	condition B
2021-01-25_14-14-33.034	pedal_entry	pedal_timeout
2021-01-25_14-14-33.387	condition_entry	condition B
2021-01-25_14-14-33.875	condition_entry	condition B
2021-01-25_14-14-34.824	condition_entry	condition B
2021-01-25_14-14-35.346	condition_entry	condition A	src 3	dst 1
2021-01-25_14-14-36.283	pedal_entry	pedal_correct
2021-01-25_14-14-39.221	answer_entry	selected_answer 10
2021-01-25_14-14-41.376	condition_entry	condition B
2021-01-25_14-14-42.162	condition_entry	condition B
2021-01-25_14-14-43.232	condition_entry	condition C	src 0	dst 1	discarded
2021-01-25_14-14-43.331	warning	multiple_fingers
2021-01-25_14-14-45.637	condition_entry	condition C	src 0	dst 1
2021-01-25_14-14-46.796	condition_entry	condition B
2021-01-25_14-14-47.575	condition_entry	condition B	discarded
2021-01-25_14-14-47.651	pedal_entry	pedal_timeout
2021-01-25_14-14-48.057	warning	multiple_fingers
2021-01-25_14-14-50.573	condition_entry	condition B
2021-01-25_14-14-51.472	condition_entry	condition B
2021-01-25_14-14-52.560	condition_entry	condition B
2021-01-25_14-14-53.339	condition_entry	condition B
2021-01-25_14-14-54.082	condition_entry	condition B
2021-01-25_14-14-54.837	condition_entry	condition B
2021-01-25_14-14-56.041	condition_entry	condition B
2021-01-25_14-14-56.542	condition_entry	condition B
2021-01-25_14-14-57.056	condition_entry	condition B
2021-01-25_14-14-57.510	condition_entry	condition B
2021-01-25_14-14-58.008	condition_entry	condition B
2021-01-25_14-14-58.694	condition_entry	condition C	src 2	dst 1	discarded
2021-01-25_14-14-58.703	warning	multiple_fingers
2021-01-25_14-14-59.991	condition_entry	condition B
2021-01-25_14-15-00.547	condition_entry	condition B
2021-01-25_14-15-01.497	condition_entry	condition B
2021-01-25_14-15-02.512	condition_entry	condition B
2021-01-25_14-15-03.145	condition_entry	condition C	src 9	dst 8
2021-01-25_14-15-03.832	condition_entry	condition B	discarded
2021-01-25_14-15-03.866	warning	multiple_fingers
2021-01-25_14-15-05.943	condition_entry	condition B
2021-01-25_14-15-06.932	condition_entry	condition B
2021-01-25_14-15-09.997	condition_entry	condition B
2021-01-25_14-15-10.741	condition_entry	condition B
2021-01-25_14-15-11.797	condition_entry	condition B
2021-01-25_14-15-12.495	condition_entry	condition B
2021-01-25_14-15-13.517	condition_entry	condition B
2021-01-25_14-15-14.379	condition_entry	condition B
2021-01-25_14-15-15.329	condition_entry	condition B
2021-01-25_14-15-16.096	condition_entry	condition B
2021-01-25_14-15-17.357	condition_entry	condition B
2021-01-25_14-15-18.439	condition_entry	condition B
2021-01-25_14-15-18.958	condition_entry	condition B
2021-01-25_14-15-19.649	condition_entry	condition B
2021-01-25_14-15-20.178	condition_entry	condition B	discarded
2021-01-25_14-15-20.230	warning	multiple_fingers
2021-01-25_14-15-22.201	condition_entry	condition B
2021-01-25_14-15-23.290	condition_entry	condition B
2021-01-25_14-15-24.135	condition_entry	condition B
2021-01-25_14-15-25.078	condition_entry	condition B
2021-01-25_14-15-25.956	condition_entry	condition B
2021-01-25_14-15-26.500	condition_entry	condition C	src 0	dst 1	discarded
2021-01-25_14-15-26.558	warning	multiple_fingers
2021-01-25_14-15-28.655	condition_entry	condition B
2021-01-25_14-15-29.643	condition_entry	condition B
2021-01-25_14-15-30.531	condition_entry	condition B	discarded
2021-01-25_14-15-30.634	warning	hand_movements
2021-01-25_14-15-30.705	warning	hand_movements
2021-01-25_14-15-30.741	warning	hand_movements
2021-01-25_14-15-30.806	warning	hand_movements
2021-01-25_14-15-30.919	warning	hand_movements
2021-01-25_14-15-31.554	warning	hand_movements
2021-01-25_14-15-31.618	warning	hand_movements
2021-01-25_14-15-34.286	condition_entry	condition B
2021-01-25_14-15-35.472	condition_entry	condition B
2021-01-25_14-15-36.313	condition_entry	condition B
2021-01-25_14-15-37.251	condition_entry	condition B
2021-01-25_14-15-38.028	condition_entry	condition B
2021-01-25_14-15-38.637	condition_entry	condition B
2021-01-25_14-15-39.273	condition_entry	condition B
2021-01-25_14-15-39.792	condition_entry	condition A	src 8	dst 9
2021-01-25_14-15-40.237	condition_entry	condition B	discarded
2021-01-25_14-15-40.370	warning	multiple_fingers
2021-01-25_14-15-42.192	condition_entry	condition B
2021-01-25_14-15-43.270	condition_entry	condition B
2021-01-25_14-15-44.148	condition_entry	condition B
2021-01-25_14-15-45.002	condition_entry	condition B
2021-01-25_14-15-46.602	condition_entry	condition A	src 6	dst 9
2021-01-25_14-15-47.743	condition_entry	condition B
2021-01-25_14-15-48.166	condition_entry	condition B
2021-01-25_14-15-48.622	pedal_entry	pedal_timeout
2021-01-25_14-15-48.812	condition_entry	condition C	src 0	dst 1
2021-01-25_14-15-49.879	condition_entry	condition B
2021-01-25_14-15-50.412	condition_entry	condition B
2021-01-25_14-15-50.832	pedal_entry	pedal_timeout
2021-01-25_14-15-51.123	condition_entry	condition B
2021-01-25_14-15-51.631	condition_entry	condition B	discarded
2021-01-25_14-15-51.644	warning	multiple_fingers
2021-01-25_14-15-53.399	condition_entry	condition B
2021-01-25_14-15-54.132	condition_entry	condition B
2021-01-25_14-15-55.234	condition_entry	condition B
2021-01-25_14-15-56.123	condition_entry	condition B
2021-01-25_14-15-56.964	condition_entry	condition B
2021-01-25_14-15-57.675	condition_entry	condition B
2021-01-25_14-15-58.851	condition_entry	condition B
2021-01-25_14-15-59.349	condition_entry	condition B	discarded
2021-01-25_14-15-59.383	warning	multiple_fingers
2021-01-25_14-16-01.395	condition_entry	condition B
2021-01-25_14-16-02.239	condition_entry	condition B
2021-01-25_14-16-03.308	condition_entry	condition B
2021-01-25_14-16-04.242	condition_entry	condition B
2021-01-25_14-16-04.923	condition_entry	condition B
2021-01-25_14-16-05.682	condition_entry	condition B
2021-01-25_14-16-06.258	condition_entry	condition B
2021-01-25_14-16-06.903	condition_entry	condition B
2021-01-25_14-16-07.360	condition_entry	condition B
2021-01-25_14-16-07.854	condition_entry	condition B
2021-01-25_14-16-08.342	condition_entry	condition B
2021-01-25_14-16-08.846	condition_entry	condition B
2021-01-25_14-16-09.625	condition_entry	condition B	discarded
2021-01-25_14-16-09.661	warning	multiple_fingers
2021-01-25_14-16-10.813	condition_entry	condition B
2021-01-25_14-16-11.330	condition_entry	condition B
2021-01-25_14-16-12.315	condition_entry	condition B
2021-01-25_14-16-14.001	condition_entry	condition B	discarded
2021-01-25_14-16-14.023	warning	multiple_fingers
2021-01-25_14-16-16.399	condition_entry	condition B
2021-01-25_14-16-17.108	condition_entry	condition B
2021-01-25_14-16-18.254	condition_entry	condition B
2021-01-25_14-16-19.120	condition_entry	condition B
2021-01-25_14-16-20.119	condition_entry	condition B
2021-01-25_14-16-20.637	condition_entry	condition B
2021-01-25_14-16-21.364	condition_entry	condition B
2021-01-25_14-16-22.133	condition_entry	condition A	src 7	dst 8
2021-01-25_14-16-22.925	condition_entry	condition B
2021-01-25_14-16-23.893	condition_entry	condition B
2021-01-25_14-16-24.154	pedal_entry	pedal_timeout
2021-01-25_14-16-24.674	condition_entry	condition B
2021-01-25_14-16-25.695	condition_entry	condition B
2021-01-25_14-16-26.642	condition_entry	condition B
2021-01-25_14-16-27.461	condition_entry	condition B
2021-01-25_14-16-28.180	condition_entry	condition B
2021-01-25_14-16-28.738	condition_entry	condition B
2021-01-25_14-16-29.248	condition_entry	condition B
2021-01-25_14-16-29.816	condition_entry	condition B
2021-01-25_14-16-30.199	condition_entry	condition B
2021-01-25_14-16-30.680	condition_entry	condition D	discarded
2021-01-25_14-16-30.700	warning	multiple_fingers
2021-01-25_14-16-32.148	condition_entry	condition B
2021-01-25_14-16-33.187	condition_entry	condition A	src 6	dst 9
2021-01-25_14-16-34.070	pedal_entry	pedal_correct
2021-01-25_14-16-38.269	answer_entry	selected_answer 7
2021-01-25_14-16-40.336	condition_entry	condition B
2021-01-25_14-16-41.388	condition_entry	condition B
2021-01-25_14-16-42.599	condition_entry	condition B
2021-01-25_14-16-44.142	condition_entry	condition B
2021-01-25_14-16-44.855	condition_entry	condition B
2021-01-25_14-16-45.453	condition_entry	condition B
2021-01-25_14-16-46.562	condition_entry	condition B
2021-01-25_14-16-47.020	condition_entry	condition B
2021-01-25_14-16-47.618	condition_entry	condition B	discarded
2021-01-25_14-16-48.096	warning	multiple_fingers
2021-01-25_14-16-50.028	condition_entry	condition B
2021-01-25_14-16-51.061	condition_entry	condition B
2021-01-25_14-16-52.161	condition_entry	condition B
2021-01-25_14-16-53.082	condition_entry	condition B
2021-01-25_14-16-53.847	condition_entry	condition B
2021-01-25_14-16-54.470	condition_entry	condition B
2021-01-25_14-16-55.058	condition_entry	condition B
2021-01-25_14-16-55.677	condition_entry	condition B
2021-01-25_14-16-56.193	condition_entry	condition B
2021-01-25_14-16-56.735	condition_entry	condition B
2021-01-25_14-16-57.176	condition_entry	condition B
2021-01-25_14-16-57.566	condition_entry	condition B
2021-01-25_14-16-57.955	condition_entry	condition B
2021-01-25_14-16-58.798	condition_entry	condition B
2021-01-25_14-16-59.147	condition_entry	condition B
2021-01-25_14-16-59.530	condition_entry	condition B
2021-01-25_14-16-59.898	condition_entry	condition D
2021-01-25_14-17-00.411	condition_entry	condition B
2021-01-25_14-17-01.338	warning	multiple_fingers
2021-01-25_14-17-01.338	condition_entry	condition D warning
2021-01-25_14-17-02.986	condition_entry	condition B
2021-01-25_14-17-03.822	condition_entry	condition B
2021-01-25_14-17-04.972	condition_entry	condition B
2021-01-25_14-17-05.679	condition_entry	condition B
2021-01-25_14-17-06.468	condition_entry	condition B
2021-01-25_14-17-07.166	condition_entry	condition B
2021-01-25_14-17-08.418	condition_entry	condition B
2021-01-25_14-17-08.907	condition_entry	condition B
2021-01-25_14-17-09.452	condition_entry	condition B
2021-01-25_14-17-10.356	condition_entry	condition B	discarded
2021-01-25_14-17-10.397	warning	multiple_fingers
2021-01-25_14-17-12.019	condition_entry	condition B
2021-01-25_14-17-13.083	condition_entry	condition B
2021-01-25_14-17-14.099	condition_entry	condition B
2021-01-25_14-17-14.994	condition_entry	condition B
2021-01-25_14-17-15.794	condition_entry	condition B
2021-01-25_14-17-16.417	condition_entry	condition B
2021-01-25_14-17-17.646	condition_entry	condition B
2021-01-25_14-17-18.147	condition_entry	condition B	discarded
2021-01-25_14-17-18.178	warning	multiple_fingers
2021-01-25_14-17-19.626	condition_entry	condition B
2021-01-25_14-17-21.692	warning	hand_movements
2021-01-25_14-17-21.854	warning	hand_movements
2021-01-25_14-17-21.880	warning	hand_movements
2021-01-25_14-17-21.978	warning	hand_movements
2021-01-25_14-17-22.010	warning	hand_movements
2021-01-25_14-17-22.124	warning	hand_movements
2021-01-25_14-17-22.175	warning	hand_movements
2021-01-25_14-17-22.217	warning	hand_movements
2021-01-25_14-17-24.433	condition_entry	condition B
2021-01-25_14-17-25.458	condition_entry	condition B
2021-01-25_14-17-26.312	condition_entry	condition B
2021-01-25_14-17-27.230	condition_entry	condition B
2021-01-25_14-17-28.189	condition_entry	condition A	src 9	dst 6
2021-01-25_14-17-28.709	condition_entry	condition B
2021-01-25_14-17-29.310	condition_entry	condition B
2021-01-25_14-17-29.911	condition_entry	condition B
2021-01-25_14-17-30.209	pedal_entry	pedal_timeout
2021-01-25_14-17-30.373	condition_entry	condition B
2021-01-25_14-17-31.431	condition_entry	condition A	src 6	dst 7
2021-01-25_14-17-32.109	condition_entry	condition B
2021-01-25_14-17-32.530	condition_entry	condition B
2021-01-25_14-17-33.030	condition_entry	condition B
2021-01-25_14-17-33.448	pedal_entry	pedal_timeout
2021-01-25_14-17-33.818	condition_entry	condition B
2021-01-25_14-17-34.512	condition_entry	condition B
2021-01-25_14-17-35.774	condition_entry	condition B
2021-01-25_14-17-36.384	condition_entry	condition B
2021-01-25_14-17-37.308	condition_entry	condition B
2021-01-25_14-17-38.017	condition_entry	condition B
2021-01-25_14-17-38.639	condition_entry	condition B
2021-01-25_14-17-39.283	condition_entry	condition B
2021-01-25_14-17-39.768	condition_entry	condition B
2021-01-25_14-17-40.317	condition_entry	condition B	discarded
2021-01-25_14-17-40.339	warning	multiple_fingers
2021-01-25_14-17-41.915	condition_entry	condition B	discarded
2021-01-25_14-17-41.951	warning	multiple_fingers
2021-01-25_14-17-44.303	condition_entry	condition B
2021-01-25_14-17-45.248	condition_entry	condition B
2021-01-25_14-17-46.353	condition_entry	condition B
2021-01-25_14-17-48.057	condition_entry	condition B
2021-01-25_14-17-48.642	condition_entry	condition B
2021-01-25_14-17-49.197	condition_entry	condition B
2021-01-25_14-17-49.757	condition_entry	condition B
2021-01-25_14-17-50.310	condition_entry	condition B
2021-01-25_14-17-50.821	condition_entry	condition B
2021-01-25_14-17-51.275	condition_entry	condition B
2021-01-25_14-17-51.664	condition_entry	condition B
2021-01-25_14-17-52.177	condition_entry	condition B
2021-01-25_14-17-52.921	condition_entry	condition D	discarded
2021-01-25_14-17-53.274	warning	multiple_fingers
2021-01-25_14-17-53.274	condition_entry	condition D warning
2021-01-25_14-17-54.233	warning	hand_movements
2021-01-25_14-17-54.259	warning	hand_movements
2021-01-25_14-17-54.321	warning	hand_movements
2021-01-25_14-17-54.388	warning	hand_movements
2021-01-25_14-17-56.154	condition_entry	condition B	discarded
2021-01-25_14-17-56.199	warning	multiple_fingers
2021-01-25_14-17-58.419	condition_entry	condition B
2021-01-25_14-17-59.419	condition_entry	condition B
2021-01-25_14-18-00.552	condition_entry	condition B
2021-01-25_14-18-01.254	condition_entry	condition B
2021-01-25_14-18-02.182	condition_entry	condition B
2021-01-25_14-18-02.716	condition_entry	condition B
2021-01-25_14-18-03.507	condition_entry	condition B
2021-01-25_14-18-04.004	condition_entry	condition B
2021-01-25_14-18-04.571	condition_entry	condition B
2021-01-25_14-18-05.046	condition_entry	condition B
2021-01-25_14-18-05.504	condition_entry	condition A	src 2	dst 0
2021-01-25_14-18-06.005	condition_entry	condition B	discarded
2021-01-25_14-18-06.304	warning	multiple_fingers
2021-01-25_14-18-07.717	condition_entry	condition A	src 2	dst 3
2021-01-25_14-18-08.415	condition_entry	condition B	discarded
2021-01-25_14-18-08.447	warning	multiple_fingers
2021-01-25_14-18-10.737	condition_entry	condition B
2021-01-25_14-18-11.702	condition_entry	condition B
2021-01-25_14-18-12.724	condition_entry	condition B
2021-01-25_14-18-14.407	condition_entry	condition B
2021-01-25_14-18-15.045	condition_entry	condition B
2021-01-25_14-18-15.711	condition_entry	condition B
2021-01-25_14-18-16.777	condition_entry	condition B
2021-01-25_14-18-17.872	condition_entry	condition B
2021-01-25_14-18-18.508	condition_entry	condition B
2021-01-25_14-18-19.265	condition_entry	condition B
2021-01-25_14-18-19.718	condition_entry	condition B
2021-01-25_14-18-20.771	condition_entry	condition A	src 2	dst 1
2021-01-25_14-18-21.910	pedal_entry	pedal_correct
2021-01-25_14-18-24.832	answer_entry	selected_answer 10
2021-01-25_14-18-26.839	condition_entry	condition B
2021-01-25_14-18-27.972	condition_entry	condition B
2021-01-25_14-18-28.634	condition_entry	condition B
2021-01-25_14-18-29.606	condition_entry	condition B
2021-01-25_14-18-30.558	condition_entry	condition B
2021-01-25_14-18-31.096	condition_entry	condition B
2021-01-25_14-18-31.761	condition_entry	condition B
2021-01-25_14-18-32.319	condition_entry	condition B
2021-01-25_14-18-32.832	condition_entry	condition B	discarded
2021-01-25_14-18-32.860	warning	hand_movements
2021-01-25_14-18-32.885	warning	hand_movements
2021-01-25_14-18-33.876	warning	hand_movements
2021-01-25_14-18-36.430	condition_entry	condition B
2021-01-25_14-18-37.213	condition_entry	condition B
2021-01-25_14-18-38.201	condition_entry	condition B
2021-01-25_14-18-39.034	condition_entry	condition B
2021-01-25_14-18-39.864	condition_entry	condition B
2021-01-25_14-18-40.543	condition_entry	condition B
2021-01-25_14-18-41.167	condition_entry	condition B
2021-01-25_14-18-41.683	condition_entry	condition B
2021-01-25_14-18-42.387	condition_entry	condition B	discarded
2021-01-25_14-18-42.429	warning	hand_movements
2021-01-25_14-18-42.430	warning	multiple_fingers
2021-01-25_14-18-44.020	condition_entry	condition B
2021-01-25_14-18-44.665	condition_entry	condition B
2021-01-25_14-18-45.440	condition_entry	condition B
2021-01-25_14-18-46.071	condition_entry	condition B
2021-01-25_14-18-46.693	condition_entry	condition B	discarded
2021-01-25_14-18-46.705	warning	multiple_fingers
2021-01-25_14-18-49.340	condition_entry	condition B
2021-01-25_14-18-50.073	condition_entry	condition B
2021-01-25_14-18-50.806	condition_entry	condition B	discarded
2021-01-25_14-18-50.855	warning	multiple_fingers
2021-01-25_14-18-52.403	condition_entry	condition B
2021-01-25_14-18-53.206	condition_entry	condition B
2021-01-25_14-18-54.726	condition_entry	condition B
2021-01-25_14-18-55.444	condition_entry	condition B	discarded
2021-01-25_14-18-55.631	warning	hand_movements
2021-01-25_14-18-57.725	condition_entry	condition B
2021-01-25_14-18-59.024	condition_entry	condition B
2021-01-25_14-18-59.644	condition_entry	condition B
2021-01-25_14-19-00.341	condition_entry	condition B
2021-01-25_14-19-01.096	condition_entry	condition B
2021-01-25_14-19-01.622	condition_entry	condition B
2021-01-25_14-19-02.277	condition_entry	condition B
2021-01-25_14-19-02.752	condition_entry	condition B
2021-01-25_14-19-03.307	condition_entry	condition B
2021-01-25_14-19-03.880	condition_entry	condition D	discarded
2021-01-25_14-19-03.929	warning	multiple_fingers
2021-01-25_14-19-05.628	condition_entry	condition B
2021-01-25_14-19-06.239	condition_entry	condition B
2021-01-25_14-19-06.905	condition_entry	condition B
2021-01-25_14-19-07.549	condition_entry	condition B
2021-01-25_14-19-08.211	condition_entry	condition B
2021-01-25_14-19-08.737	condition_entry	condition B
2021-01-25_14-19-09.237	condition_entry	condition D
2021-01-25_14-19-09.779	condition_entry	condition B
2021-01-25_14-19-10.118	condition_entry	condition B
2021-01-25_14-19-10.603	condition_entry	condition B
2021-01-25_14-19-11.198	condition_entry	condition B
2021-01-25_14-19-11.250	pedal_entry	pedal_timeout
2021-01-25_14-19-11.730	condition_entry	condition B
2021-01-25_14-19-12.904	condition_entry	condition B
2021-01-25_14-19-13.424	condition_entry	condition A	src 7	dst 6
2021-01-25_14-19-14.537	pedal_entry	pedal_correct
2021-01-25_14-19-17.412	answer_entry	selected_answer 10
2021-01-25_14-19-18.860	condition_entry	condition B
2021-01-25_14-19-19.560	condition_entry	condition B
2021-01-25_14-19-20.188	condition_entry	condition B
2021-01-25_14-19-20.824	condition_entry	condition B
2021-01-25_14-19-21.376	condition_entry	condition A	src 2	dst 0
2021-01-25_14-19-21.953	condition_entry	condition B
2021-01-25_14-19-22.454	condition_entry	condition B	discarded
2021-01-25_14-19-22.909	condition_entry	condition D warning	discarded
2021-01-25_14-19-22.932	warning	multiple_fingers
2021-01-25_14-19-24.313	condition_entry	condition A	src 6	dst 8
2021-01-25_14-19-25.424	pedal_entry	pedal_correct
2021-01-25_14-19-28.401	answer_entry	selected_answer 8
2021-01-25_14-19-29.822	condition_entry	condition B
2021-01-25_14-19-30.588	condition_entry	condition B
2021-01-25_14-19-31.810	condition_entry	condition B	discarded
2021-01-25_14-19-31.897	warning	multiple_fingers
2021-01-25_14-19-33.531	condition_entry	condition B
2021-01-25_14-19-34.208	condition_entry	condition B
2021-01-25_14-19-34.792	condition_entry	condition B
2021-01-25_14-19-35.625	condition_entry	condition B
2021-01-25_14-19-36.238	condition_entry	condition B
2021-01-25_14-19-37.252	condition_entry	condition B
2021-01-25_14-19-38.107	condition_entry	condition B
2021-01-25_14-19-38.657	condition_entry	condition B
2021-01-25_14-19-39.249	condition_entry	condition B	discarded
2021-01-25_14-19-39.261	warning	multiple_fingers
2021-01-25_14-19-42.184	condition_entry	condition B
2021-01-25_14-19-42.915	condition_entry	condition B
2021-01-25_14-19-44.195	condition_entry	condition B
2021-01-25_14-19-45.459	condition_entry	condition B
2021-01-25_14-19-46.046	condition_entry	condition B
2021-01-25_14-19-46.621	condition_entry	condition B
2021-01-25_14-19-47.336	condition_entry	condition B
2021-01-25_14-19-48.358	condition_entry	condition B
2021-01-25_14-19-48.979	condition_entry	condition B
2021-01-25_14-19-49.396	condition_entry	condition B
2021-01-25_14-19-49.875	condition_entry	condition B
2021-01-25_14-19-50.409	condition_entry	condition B
2021-01-25_14-19-51.007	condition_entry	condition B
2021-01-25_14-19-52.198	condition_entry	condition B
2021-01-25_14-19-52.755	condition_entry	condition B
2021-01-25_14-19-53.632	condition_entry	condition B	discarded
2021-01-25_14-19-53.670	warning	multiple_fingers
2021-01-25_14-19-55.268	condition_entry	condition B
2021-01-25_14-19-55.987	condition_entry	condition B
2021-01-25_14-19-56.597	condition_entry	condition B
2021-01-25_14-19-57.117	condition_entry	condition B
2021-01-25_14-19-57.759	condition_entry	condition B
2021-01-25_14-19-58.362	condition_entry	condition B
2021-01-25_14-19-58.839	condition_entry	condition B
2021-01-25_14-19-59.385	condition_entry	condition A	src 1	dst 2
2021-01-25_14-19-59.740	condition_entry	condition B
2021-01-25_14-20-00.564	condition_entry	condition B
2021-01-25_14-20-00.882	condition_entry	condition B
2021-01-25_14-20-01.405	pedal_entry	pedal_timeout
2021-01-25_14-20-01.428	condition_entry	condition B
2021-01-25_14-20-01.949	condition_entry	condition B
2021-01-25_14-20-02.595	condition_entry	condition D	discarded
2021-01-25_14-20-02.675	warning	multiple_fingers
2021-01-25_14-20-04.516	condition_entry	condition B
2021-01-25_14-20-05.071	condition_entry	condition B	discarded
2021-01-25_14-20-05.525	warning	hand_movements
2021-01-25_14-20-05.552	warning	hand_movements
2021-01-25_14-20-05.678	warning	hand_movements
2021-01-25_14-20-05.728	warning	hand_movements
2021-01-25_14-20-07.604	condition_entry	condition B
2021-01-25_14-20-08.330	condition_entry	condition B
2021-01-25_14-20-08.882	condition_entry	condition B
2021-01-25_14-20-09.531	condition_entry	condition B
2021-01-25_14-20-10.036	warning	hand_movements
2021-01-25_14-20-12.103	condition_entry	condition B
2021-01-25_14-20-13.422	condition_entry	condition B
2021-01-25_14-20-14.101	condition_entry	condition A	src 0	dst 2
2021-01-25_14-20-15.135	pedal_entry	pedal_correct
2021-01-25_14-20-18.169	answer_entry	selected_answer 10
2021-01-25_14-20-19.577	condition_entry	condition B
2021-01-25_14-20-20.243	condition_entry	condition B
2021-01-25_14-20-20.888	condition_entry	condition B
2021-01-25_14-20-21.571	condition_entry	condition B
2021-01-25_14-20-22.123	condition_entry	condition B
2021-01-25_14-20-23.683	condition_entry	condition B
2021-01-25_14-20-24.678	condition_entry	condition B
2021-01-25_14-20-25.347	condition_entry	condition B
2021-01-25_14-20-26.616	condition_entry	condition B
2021-01-25_14-20-27.188	condition_entry	condition B
2021-01-25_14-20-27.837	condition_entry	condition B
2021-01-25_14-20-28.957	condition_entry	condition D	discarded
2021-01-25_14-20-28.968	warning	multiple_fingers
2021-01-25_14-20-30.587	condition_entry	condition B
2021-01-25_14-20-31.291	condition_entry	condition B
2021-01-25_14-20-31.893	condition_entry	condition B
2021-01-25_14-20-32.533	condition_entry	condition B
2021-01-25_14-25-09.005	condition_entry	condition B
2021-01-25_14-25-09.761	condition_entry	condition B
2021-01-25_14-25-10.460	condition_entry	condition B
2021-01-25_14-25-11.059	condition_entry	condition B
2021-01-25_14-25-12.362	condition_entry	condition B
2021-01-25_14-25-13.595	condition_entry	condition A	src 1	dst 0
2021-01-25_14-25-14.248	condition_entry	condition B
2021-01-25_14-25-14.950	condition_entry	condition B
2021-01-25_14-25-15.518	condition_entry	condition B
2021-01-25_14-25-15.614	pedal_entry	pedal_timeout
2021-01-25_14-25-16.184	condition_entry	condition B
2021-01-25_14-25-16.671	condition_entry	condition B
2021-01-25_14-25-17.413	condition_entry	condition B
2021-01-25_14-25-17.937	condition_entry	condition B
2021-01-25_14-25-18.534	condition_entry	condition B
2021-01-25_14-25-19.463	condition_entry	condition B
2021-01-25_14-25-19.992	condition_entry	condition B
2021-01-25_14-25-20.848	condition_entry	condition B
2021-01-25_14-25-21.656	condition_entry	condition B
2021-01-25_14-25-22.277	condition_entry	condition B
2021-01-25_14-25-22.881	condition_entry	condition B
2021-01-25_14-25-23.445	condition_entry	condition B
2021-01-25_14-25-23.946	condition_entry	condition B
2021-01-25_14-25-25.401	condition_entry	condition B
2021-01-25_14-25-26.434	condition_entry	condition B
2021-01-25_14-25-27.056	condition_entry	condition B
2021-01-25_14-25-27.735	condition_entry	condition A	src 6	dst 7
2021-01-25_14-25-28.268	condition_entry	condition B
2021-01-25_14-25-29.041	condition_entry	condition B
2021-01-25_14-25-29.466	condition_entry	condition B
2021-01-25_14-25-29.756	pedal_entry	pedal_timeout
2021-01-25_14-25-29.978	condition_entry	condition B
2021-01-25_14-25-30.660	condition_entry	condition B
2021-01-25_14-25-31.317	condition_entry	condition D
2021-01-25_14-25-32.383	condition_entry	condition B
2021-01-25_14-25-33.007	condition_entry	condition B
2021-01-25_14-25-33.330	pedal_entry	pedal_timeout
2021-01-25_14-25-33.672	condition_entry	condition B
2021-01-25_14-25-34.398	condition_entry	condition B
2021-01-25_14-25-34.910	condition_entry	condition B
2021-01-25_14-25-35.617	condition_entry	condition B
2021-01-25_14-25-36.041	condition_entry	condition B
2021-01-25_14-25-36.950	condition_entry	condition B
2021-01-25_14-25-37.329	condition_entry	condition B
2021-01-25_14-25-38.529	condition_entry	condition B
2021-01-25_14-25-39.685	condition_entry	condition B
2021-01-25_14-25-40.345	condition_entry	condition B
2021-01-25_14-25-40.883	condition_entry	condition B
2021-01-25_14-25-41.457	condition_entry	condition B
2021-01-25_14-25-42.618	condition_entry	condition B
2021-01-25_14-25-43.201	condition_entry	condition A	src 2	dst 1
2021-01-25_14-25-43.701	condition_entry	condition B
2021-01-25_14-25-45.221	pedal_entry	pedal_timeout
2021-01-25_14-25-46.045	condition_entry	condition B
2021-01-25_14-25-46.790	condition_entry	condition B
2021-01-25_14-25-47.532	condition_entry	condition B
2021-01-25_14-25-48.009	condition_entry	condition B
2021-01-25_14-25-48.644	condition_entry	condition A	src 3	dst 0
2021-01-25_14-25-49.345	pedal_entry	pedal_correct
2021-01-25_14-25-49.677	warning	hand_movements
2021-01-25_14-25-49.756	warning	hand_movements
2021-01-25_14-25-49.824	warning	hand_movements
2021-01-25_14-25-50.644	warning	hand_movements
2021-01-25_14-25-51.011	warning	hand_movements
2021-01-25_14-25-53.570	answer_entry	selected_answer 10
2021-01-25_14-25-53.673	warning	hand_movements
2021-01-25_14-25-53.830	warning	hand_movements
2021-01-25_14-25-55.282	condition_entry	condition B
2021-01-25_14-25-56.055	condition_entry	condition B	discarded
2021-01-25_14-25-56.294	warning	hand_movements
2021-01-25_14-25-57.765	condition_entry	condition B
2021-01-25_14-25-58.530	condition_entry	condition B
2021-01-25_14-25-59.104	condition_entry	condition B
2021-01-25_14-25-59.682	condition_entry	condition B
2021-01-25_14-26-00.327	condition_entry	condition B
2021-01-25_14-26-00.912	condition_entry	condition B
2021-01-25_14-26-01.470	condition_entry	condition B
2021-01-25_14-26-02.680	condition_entry	condition B
2021-01-25_14-26-03.158	condition_entry	condition B
2021-01-25_14-26-03.591	condition_entry	condition B
2021-01-25_14-26-04.313	condition_entry	condition B
2021-01-25_14-26-04.847	condition_entry	condition B
2021-01-25_14-26-05.443	condition_entry	condition B
2021-01-25_14-26-05.967	condition_entry	condition C	src 3	dst 2
2021-01-25_14-26-06.479	condition_entry	condition B
2021-01-25_14-26-06.868	condition_entry	condition B
2021-01-25_14-26-07.649	condition_entry	condition B
2021-01-25_14-26-07.990	pedal_entry	pedal_timeout
2021-01-25_14-26-08.504	condition_entry	condition B
2021-01-25_14-26-09.848	condition_entry	condition B
2021-01-25_14-26-10.366	condition_entry	condition B
2021-01-25_14-26-11.166	condition_entry	condition B
2021-01-25_14-26-11.731	condition_entry	condition B
2021-01-25_14-26-12.331	condition_entry	condition B
2021-01-25_14-26-12.965	condition_entry	condition B
2021-01-25_14-26-13.475	condition_entry	condition B
2021-01-25_14-26-13.899	condition_entry	condition A	src 3	dst 2
2021-01-25_14-26-14.941	pedal_entry	pedal_correct
2021-01-25_14-26-18.058	answer_entry	selected_answer 10
2021-01-25_14-26-19.189	condition_entry	condition B
2021-01-25_14-26-19.841	condition_entry	condition B
2021-01-25_14-26-21.276	condition_entry	condition B
2021-01-25_14-26-21.920	condition_entry	condition B
2021-01-25_14-26-22.527	condition_entry	condition B
2021-01-25_14-26-23.029	condition_entry	condition B
2021-01-25_14-26-24.550	condition_entry	condition B
2021-01-25_14-26-25.049	condition_entry	condition B
2021-01-25_14-26-25.559	condition_entry	condition B
2021-01-25_14-26-26.295	condition_entry	condition B
2021-01-25_14-26-26.869	condition_entry	condition B
2021-01-25_14-26-27.492	condition_entry	condition B
2021-01-25_14-26-28.816	condition_entry	condition B
2021-01-25_14-26-29.334	condition_entry	condition B
2021-01-25_14-26-29.735	condition_entry	condition B
2021-01-25_14-26-30.446	condition_entry	condition B
2021-01-25_14-26-31.600	condition_entry	condition B
2021-01-25_14-26-32.050	condition_entry	condition B
2021-01-25_14-26-32.577	condition_entry	condition B
2021-01-25_14-26-33.066	condition_entry	condition B
2021-01-25_14-26-33.441	condition_entry	condition B
2021-01-25_14-26-34.299	condition_entry	condition B
2021-01-25_14-26-35.114	condition_entry	condition B
2021-01-25_14-26-36.313	condition_entry	condition B
2021-01-25_14-26-36.964	condition_entry	condition B
2021-01-25_14-26-37.523	condition_entry	condition B
2021-01-25_14-26-38.134	condition_entry	condition A	src 8	dst 9	discarded
2021-01-25_14-26-38.246	warning	multiple_fingers
2021-01-25_14-26-40.554	condition_entry	condition A	src 9	dst 6
2021-01-25_14-26-41.154	condition_entry	condition B
2021-01-25_14-26-41.844	condition_entry	condition B
2021-01-25_14-26-42.529	condition_entry	condition B
2021-01-25_14-26-42.575	pedal_entry	pedal_timeout
2021-01-25_14-26-43.146	condition_entry	condition B
2021-01-25_14-26-43.587	condition_entry	condition B
2021-01-25_14-26-44.072	condition_entry	condition B
2021-01-25_14-26-44.606	condition_entry	condition B
2021-01-25_14-26-45.027	condition_entry	condition B
2021-01-25_14-26-45.494	condition_entry	condition B
2021-01-25_14-26-45.899	condition_entry	condition B
2021-01-25_14-26-46.271	condition_entry	condition B
2021-01-25_14-26-47.168	condition_entry	condition B
2021-01-25_14-26-47.574	condition_entry	condition B
2021-01-25_14-26-47.840	condition_entry	condition B
2021-01-25_14-26-48.148	condition_entry	condition B
2021-01-25_14-26-48.614	condition_entry	condition B
2021-01-25_14-26-48.985	condition_entry	condition B
2021-01-25_14-26-49.426	condition_entry	condition B
2021-01-25_14-26-50.073	condition_entry	condition B
2021-01-25_14-26-50.682	condition_entry	condition A	src 0	dst 1
2021-01-25_14-26-51.795	condition_entry	condition B
2021-01-25_14-26-52.413	condition_entry	condition B
2021-01-25_14-26-52.702	pedal_entry	pedal_timeout
2021-01-25_14-26-53.029	condition_entry	condition B
2021-01-25_14-26-53.724	condition_entry	condition B
2021-01-25_14-26-54.921	condition_entry	condition B
2021-01-25_14-26-55.267	condition_entry	condition B
2021-01-25_14-26-55.851	condition_entry	condition B
2021-01-25_14-26-56.244	condition_entry	condition B
2021-01-25_14-26-56.777	condition_entry	condition B	discarded
2021-01-25_14-26-57.115	condition_entry	condition B	discarded
2021-01-25_14-26-57.134	warning	multiple_fingers
2021-01-25_14-26-58.411	condition_entry	condition B
2021-01-25_14-26-59.704	condition_entry	condition B
2021-01-25_14-27-00.414	condition_entry	condition B
2021-01-25_14-27-01.133	condition_entry	condition B
2021-01-25_14-27-01.698	condition_entry	condition B
2021-01-25_14-27-02.154	condition_entry	condition B
2021-01-25_14-27-02.732	condition_entry	condition B
2021-01-25_14-27-03.133	condition_entry	condition B
2021-01-25_14-27-03.575	condition_entry	condition B
2021-01-25_14-27-04.032	condition_entry	condition B
2021-01-25_14-27-04.496	condition_entry	condition B
2021-01-25_14-27-04.919	condition_entry	condition B
2021-01-25_14-27-05.721	condition_entry	condition A	src 3	dst 2
2021-01-25_14-27-07.277	condition_entry	condition B
2021-01-25_14-27-07.744	pedal_entry	pedal_timeout
2021-01-25_14-27-07.762	condition_entry	condition B
2021-01-25_14-27-09.570	condition_entry	condition B
2021-01-25_14-27-10.082	condition_entry	condition B
2021-01-25_14-27-12.274	condition_entry	condition B
2021-01-25_14-27-12.971	condition_entry	condition A	src 9	dst 7
2021-01-25_14-27-13.520	condition_entry	condition B
2021-01-25_14-27-14.984	pedal_entry	pedal_timeout
2021-01-25_14-27-15.322	condition_entry	condition B
2021-01-25_14-27-15.913	condition_entry	condition B
2021-01-25_14-27-16.566	condition_entry	condition B
2021-01-25_14-27-17.807	condition_entry	condition B
2021-01-25_14-27-18.345	condition_entry	condition B
2021-01-25_14-27-19.083	condition_entry	condition B
2021-01-25_14-27-19.556	condition_entry	condition B
2021-01-25_14-27-20.359	condition_entry	condition B
2021-01-25_14-27-20.783	condition_entry	condition B
2021-01-25_14-27-21.323	condition_entry	condition B
2021-01-25_14-27-22.165	condition_entry	condition B
2021-01-25_14-27-22.639	condition_entry	condition B
2021-01-25_14-27-23.055	condition_entry	condition B
2021-01-25_14-27-23.424	condition_entry	condition B
2021-01-25_14-27-23.845	condition_entry	condition B
2021-01-25_14-27-24.610	condition_entry	condition B
2021-01-25_14-27-25.077	condition_entry	condition B
2021-01-25_14-27-25.442	condition_entry	condition B
2021-01-25_14-27-25.760	condition_entry	condition B
2021-01-25_14-27-26.512	condition_entry	condition B
2021-01-25_14-27-27.677	condition_entry	condition D
2021-01-25_14-27-27.975	condition_entry	condition B
2021-01-25_14-27-29.184	condition_entry	condition B
2021-01-25_14-27-29.699	pedal_entry	pedal_timeout
2021-01-25_14-27-29.901	condition_entry	condition B
2021-01-25_14-27-30.439	condition_entry	condition B
2021-01-25_14-27-31.154	condition_entry	condition A	src 8	dst 7
2021-01-25_14-27-32.166	pedal_entry	pedal_correct
2021-01-25_14-27-36.847	answer_entry	selected_answer 7
2021-01-25_14-27-38.292	condition_entry	condition B
2021-01-25_14-27-38.955	condition_entry	condition B
2021-01-25_14-27-39.599	condition_entry	condition B
2021-01-25_14-27-40.384	condition_entry	condition B
2021-01-25_14-27-40.924	condition_entry	condition B
2021-01-25_14-27-41.679	condition_entry	condition B
2021-01-25_14-27-42.855	condition_entry	condition B
2021-01-25_14-27-43.370	condition_entry	condition B
2021-01-25_14-27-44.060	condition_entry	condition B
2021-01-25_14-27-44.562	condition_entry	condition B
2021-01-25_14-27-45.044	condition_entry	condition B
2021-01-25_14-27-45.569	condition_entry	condition B
2021-01-25_14-27-46.832	condition_entry	condition B
2021-01-25_14-27-48.307	condition_entry	condition B
2021-01-25_14-27-49.525	condition_entry	condition B
2021-01-25_14-27-50.255	condition_entry	condition B
2021-01-25_14-27-50.864	condition_entry	condition B
2021-01-25_14-27-51.530	condition_entry	condition B
2021-01-25_14-27-52.154	condition_entry	condition B
2021-01-25_14-27-53.145	condition_entry	condition B
2021-01-25_14-27-53.626	condition_entry	condition B
2021-01-25_14-27-54.083	condition_entry	condition B
2021-01-25_14-27-54.940	condition_entry	condition B
2021-01-25_14-27-55.395	condition_entry	condition B
2021-01-25_14-27-55.840	condition_entry	condition B
2021-01-25_14-27-56.277	condition_entry	condition B
2021-01-25_14-27-56.998	condition_entry	condition A	src 7	dst 8
2021-01-25_14-27-58.152	pedal_entry	pedal_correct
2021-01-25_14-28-01.366	answer_entry	selected_answer 10
2021-01-25_14-28-02.930	condition_entry	condition B
2021-01-25_14-28-03.481	condition_entry	condition B
2021-01-25_14-28-04.235	condition_entry	condition B
2021-01-25_14-28-04.842	condition_entry	condition B
2021-01-25_14-28-05.470	condition_entry	condition B
2021-01-25_14-28-05.906	condition_entry	condition B
2021-01-25_14-28-06.884	condition_entry	condition B
2021-01-25_14-28-07.446	condition_entry	condition B
2021-01-25_14-28-07.911	condition_entry	condition B
2021-01-25_14-28-08.346	condition_entry	condition B
2021-01-25_14-28-08.745	condition_entry	condition B
2021-01-25_14-28-09.201	condition_entry	condition B
2021-01-25_14-28-09.496	condition_entry	condition B
2021-01-25_14-28-10.274	condition_entry	condition B
2021-01-25_14-28-11.345	condition_entry	condition B
2021-01-25_14-28-11.877	condition_entry	condition B
2021-01-25_14-28-12.704	condition_entry	condition B
2021-01-25_14-28-13.165	condition_entry	condition B
2021-01-25_14-28-13.791	condition_entry	condition B
2021-01-25_14-28-14.398	condition_entry	condition A	src 9	dst 6
2021-01-25_14-28-15.310	condition_entry	condition B
2021-01-25_14-28-15.731	condition_entry	condition B
2021-01-25_14-28-16.223	condition_entry	condition B
2021-01-25_14-28-16.412	pedal_entry	pedal_timeout
2021-01-25_14-28-17.126	condition_entry	condition B
2021-01-25_14-28-17.596	condition_entry	condition B
2021-01-25_14-28-18.045	condition_entry	condition B
2021-01-25_14-28-18.330	condition_entry	condition B
2021-01-25_14-28-19.977	condition_entry	condition B
2021-01-25_14-28-20.606	condition_entry	condition B
2021-01-25_14-28-21.205	condition_entry	condition B
2021-01-25_14-28-21.753	condition_entry	condition B
2021-01-25_14-28-22.435	condition_entry	condition B	discarded
2021-01-25_14-28-22.529	warning	multiple_fingers
2021-01-25_14-28-24.054	condition_entry	condition B
2021-01-25_14-28-25.527	condition_entry	condition B
2021-01-25_14-28-26.073	condition_entry	condition B
2021-01-25_14-28-26.709	condition_entry	condition B
2021-01-25_14-28-27.459	condition_entry	condition B
2021-01-25_14-28-28.449	condition_entry	condition B
2021-01-25_14-28-28.925	condition_entry	condition B
2021-01-25_14-28-29.443	condition_entry	condition B
2021-01-25_14-28-30.734	condition_entry	condition B
2021-01-25_14-28-31.235	condition_entry	condition A	src 7	dst 6
2021-01-25_14-28-32.257	pedal_entry	pedal_correct
2021-01-25_14-28-36.328	answer_entry	selected_answer 10
2021-01-25_14-28-37.819	condition_entry	condition B
2021-01-25_14-28-38.387	condition_entry	condition B
2021-01-25_14-28-39.142	condition_entry	condition B
2021-01-25_14-28-39.808	condition_entry	condition B
2021-01-25_14-28-40.790	condition_entry	condition B
2021-01-25_14-28-41.390	condition_entry	condition A	src 3	dst 0
2021-01-25_14-28-42.501	pedal_entry	pedal_correct
2021-01-25_14-28-45.424	answer_entry	selected_answer 10
2021-01-25_14-28-46.854	condition_entry	condition B
2021-01-25_14-28-48.221	condition_entry	condition B
2021-01-25_14-28-48.895	condition_entry	condition B
2021-01-25_14-28-49.548	condition_entry	condition B
2021-01-25_14-28-50.696	condition_entry	condition B	discarded
2021-01-25_14-28-50.901	warning	hand_movements
2021-01-25_14-28-50.926	warning	hand_movements
2021-01-25_14-28-52.383	condition_entry	condition B
2021-01-25_14-28-53.076	condition_entry	condition B	discarded
2021-01-25_14-28-53.291	warning	hand_movements
2021-01-25_14-28-53.349	warning	hand_movements
2021-01-25_14-28-53.391	warning	hand_movements
2021-01-25_14-28-56.683	condition_entry	condition B
2021-01-25_14-28-57.332	condition_entry	condition B
2021-01-25_14-28-58.053	condition_entry	condition B
2021-01-25_14-28-58.599	condition_entry	condition B
2021-01-25_14-28-59.880	condition_entry	condition B
2021-01-25_14-29-00.503	condition_entry	condition B
2021-01-25_14-29-01.056	condition_entry	condition B
2021-01-25_14-29-01.712	condition_entry	condition B
2021-01-25_14-29-02.287	condition_entry	condition B
2021-01-25_14-29-02.768	condition_entry	condition C	src 3	dst 2
2021-01-25_14-29-04.786	pedal_entry	pedal_timeout
2021-01-25_14-29-04.854	condition_entry	condition B
2021-01-25_14-29-05.634	condition_entry	condition B
2021-01-25_14-29-06.230	condition_entry	condition D	discarded
2021-01-25_14-29-06.242	warning	multiple_fingers
2021-01-25_14-29-08.709	condition_entry	condition B
2021-01-25_14-29-09.283	condition_entry	condition B
2021-01-25_14-29-09.919	condition_entry	condition B
2021-01-25_14-29-10.574	condition_entry	condition B
2021-01-25_14-29-11.154	condition_entry	condition B
2021-01-25_14-29-12.226	condition_entry	condition B
2021-01-25_14-29-12.737	condition_entry	condition B
2021-01-25_14-29-13.576	condition_entry	condition B
2021-01-25_14-29-14.047	condition_entry	condition B
2021-01-25_14-29-15.763	condition_entry	condition A	src 0	dst 2
2021-01-25_14-29-17.311	pedal_entry	pedal_correct
2021-01-25_14-29-21.096	answer_entry	selected_answer 10
2021-01-25_14-29-22.547	condition_entry	condition B
2021-01-25_14-29-23.214	condition_entry	condition B
2021-01-25_14-29-23.935	condition_entry	condition B
2021-01-25_14-29-24.565	condition_entry	condition B
2021-01-25_14-29-25.202	condition_entry	condition B
2021-01-25_14-29-25.820	condition_entry	condition B
2021-01-25_14-29-26.354	condition_entry	condition B
2021-01-25_14-29-26.847	condition_entry	condition B
2021-01-25_14-29-27.675	condition_entry	condition B
2021-01-25_14-29-28.571	condition_entry	condition B
2021-01-25_14-29-29.673	condition_entry	condition B
2021-01-25_14-29-30.388	condition_entry	condition B
2021-01-25_14-29-30.995	condition_entry	condition B
2021-01-25_14-29-31.701	condition_entry	condition B
2021-01-25_14-29-32.351	condition_entry	condition B
2021-01-25_14-29-32.896	condition_entry	condition B
2021-01-25_14-29-33.775	condition_entry	condition B
2021-01-25_14-29-34.305	condition_entry	condition B
2021-01-25_14-29-34.656	condition_entry	condition B
2021-01-25_14-29-35.120	condition_entry	condition B
2021-01-25_14-29-35.566	condition_entry	condition B
2021-01-25_14-29-36.239	condition_entry	condition B
2021-01-25_14-29-36.797	condition_entry	condition B
2021-01-25_14-29-37.193	condition_entry	condition B
2021-01-25_14-29-37.759	condition_entry	condition B
2021-01-25_14-29-38.916	condition_entry	condition B
2021-01-25_14-29-39.436	condition_entry	condition A	src 2	dst 3
2021-01-25_14-29-40.850	pedal_entry	pedal_correct
2021-01-25_14-29-43.719	answer_entry	selected_answer 9
2021-01-25_14-29-45.792	condition_entry	condition B
2021-01-25_14-29-47.202	condition_entry	condition B
2021-01-25_14-29-47.837	condition_entry	condition B
2021-01-25_14-29-48.610	condition_entry	condition B
2021-01-25_14-29-49.190	condition_entry	condition B
2021-01-25_14-29-49.858	condition_entry	condition B
2021-01-25_14-29-50.432	condition_entry	condition B
2021-01-25_14-29-51.235	condition_entry	condition B
2021-01-25_14-29-51.765	condition_entry	condition B
2021-01-25_14-29-52.308	condition_entry	condition B
2021-01-25_14-29-52.857	condition_entry	condition B
2021-01-25_14-29-53.344	condition_entry	condition B
2021-01-25_14-29-53.803	condition_entry	condition B
2021-01-25_14-29-54.285	condition_entry	condition B	discarded
2021-01-25_14-29-54.322	warning	multiple_fingers
2021-01-25_14-29-55.630	condition_entry	condition B	discarded
2021-01-25_14-29-55.681	warning	multiple_fingers
2021-01-25_14-29-58.160	condition_entry	condition B
2021-01-25_14-29-58.705	condition_entry	condition B
2021-01-25_14-30-00.042	condition_entry	condition B
2021-01-25_14-30-00.716	condition_entry	condition B
2021-01-25_14-30-01.552	condition_entry	condition B	discarded
2021-01-25_14-30-01.575	warning	multiple_fingers
2021-01-25_14-30-03.242	condition_entry	condition B
2021-01-25_14-30-03.847	condition_entry	condition B
2021-01-25_14-30-04.507	condition_entry	condition A	src 0	dst 3
2021-01-25_14-30-06.204	pedal_entry	pedal_correct
2021-01-25_14-30-09.907	answer_entry	selected_answer 10
2021-01-25_14-30-11.378	condition_entry	condition B
2021-01-25_14-30-12.056	condition_entry	condition B
2021-01-25_14-30-12.677	condition_entry	condition B
2021-01-25_14-30-13.394	condition_entry	condition B
2021-01-25_14-30-14.031	condition_entry	condition B
2021-01-25_14-30-14.510	condition_entry	condition B
2021-01-25_14-30-15.479	condition_entry	condition B
2021-01-25_14-30-16.530	condition_entry	condition B
2021-01-25_14-30-17.113	condition_entry	condition B	discarded
2021-01-25_14-30-17.132	warning	multiple_fingers
2021-01-25_14-30-18.693	condition_entry	condition B
2021-01-25_14-30-20.122	condition_entry	condition B
2021-01-25_14-30-20.754	condition_entry	condition B
2021-01-25_14-30-21.419	condition_entry	condition B
2021-01-25_14-30-21.966	warning	multiple_fingers
2021-01-25_14-30-21.966	condition_entry	condition D
2021-01-25_14-30-23.738	condition_entry	condition B
2021-01-25_14-30-24.353	condition_entry	condition B
2021-01-25_14-30-25.069	condition_entry	condition B
2021-01-25_14-30-25.676	condition_entry	condition B
2021-01-25_14-30-26.284	condition_entry	condition B	discarded
2021-01-25_14-30-26.311	warning	multiple_fingers
2021-01-25_14-30-27.871	condition_entry	condition B
2021-01-25_14-30-28.458	condition_entry	condition B
2021-01-25_14-30-29.852	condition_entry	condition B
2021-01-25_14-30-30.472	condition_entry	condition B
2021-01-25_14-30-31.014	condition_entry	condition A	src 7	dst 8
2021-01-25_14-30-32.213	pedal_entry	pedal_correct
2021-01-25_14-30-35.313	answer_entry	selected_answer 10
2021-01-25_14-30-37.411	condition_entry	condition B
2021-01-25_14-30-38.147	condition_entry	condition B
2021-01-25_14-30-38.736	condition_entry	condition B
2021-01-25_14-30-39.457	condition_entry	condition B
2021-01-25_14-30-40.494	condition_entry	condition B
2021-01-25_14-30-41.041	condition_entry	condition A	src 0	dst 3
2021-01-25_14-30-42.542	condition_entry	condition B
2021-01-25_14-30-43.062	pedal_entry	pedal_timeout
2021-01-25_14-30-44.010	condition_entry	condition B
2021-01-25_14-30-44.662	condition_entry	condition B
2021-01-25_14-30-45.351	condition_entry	condition B
2021-01-25_14-30-45.850	condition_entry	condition B
2021-01-25_14-30-48.895	condition_entry	condition B
2021-01-25_14-30-49.525	condition_entry	condition B
2021-01-25_14-30-50.181	condition_entry	condition B
2021-01-25_14-30-50.848	condition_entry	condition B
2021-01-25_14-30-51.872	condition_entry	condition B
2021-01-25_14-30-52.514	condition_entry	condition B
2021-01-25_14-30-53.035	condition_entry	condition B	discarded
2021-01-25_14-30-53.457	condition_entry	condition B	discarded
2021-01-25_14-30-53.519	warning	hand_movements
2021-01-25_14-30-53.629	warning	hand_movements
2021-01-25_14-30-53.660	warning	hand_movements
2021-01-25_14-30-53.683	warning	hand_movements
2021-01-25_14-30-55.384	condition_entry	condition C	src 0	dst 1	discarded
2021-01-25_14-30-55.452	warning	multiple_fingers
2021-01-25_14-30-57.034	condition_entry	condition B
2021-01-25_14-30-58.937	condition_entry	condition B
2021-01-25_14-30-59.659	condition_entry	condition B
2021-01-25_14-31-00.221	condition_entry	condition B
2021-01-25_14-31-01.537	condition_entry	condition B
2021-01-25_14-31-02.066	condition_entry	condition B
2021-01-25_14-31-02.791	condition_entry	condition B
2021-01-25_14-31-03.276	condition_entry	condition B
2021-01-25_14-31-03.742	condition_entry	condition B
2021-01-25_14-31-05.081	condition_entry	condition C	src 7	dst 8
2021-01-25_14-31-05.599	condition_entry	condition B
2021-01-25_14-31-07.096	pedal_entry	pedal_timeout
2021-01-25_14-31-07.975	condition_entry	condition B
2021-01-25_14-31-09.289	condition_entry	condition B
2021-01-25_14-31-10.620	condition_entry	condition B
2021-01-25_14-31-11.310	condition_entry	condition B
2021-01-25_14-31-11.907	condition_entry	condition A	src 3	dst 2
2021-01-25_14-31-13.677	condition_entry	condition B
2021-01-25_14-31-13.921	pedal_entry	pedal_timeout
2021-01-25_14-31-14.237	condition_entry	condition B
2021-01-25_14-31-14.905	condition_entry	condition B
2021-01-25_14-31-15.498	condition_entry	condition B
2021-01-25_14-31-16.134	condition_entry	condition B
2021-01-25_14-31-16.658	condition_entry	condition B
2021-01-25_14-31-17.127	condition_entry	condition B
2021-01-25_14-31-17.492	condition_entry	condition B
2021-01-25_14-31-18.081	condition_entry	condition B
2021-01-25_14-31-18.873	condition_entry	condition B
2021-01-25_14-31-19.837	condition_entry	condition B
2021-01-25_14-31-20.246	condition_entry	condition B
2021-01-25_14-31-21.833	condition_entry	condition B
2021-01-25_14-31-23.025	condition_entry	condition B
2021-01-25_14-31-24.388	condition_entry	condition B
2021-01-25_14-31-24.966	condition_entry	condition B
2021-01-25_14-31-26.258	condition_entry	condition B
2021-01-25_14-31-26.821	condition_entry	condition B
2021-01-25_14-31-27.422	condition_entry	condition B
2021-01-25_14-31-28.032	condition_entry	condition B
2021-01-25_14-31-28.555	condition_entry	condition B
2021-01-25_14-31-29.167	condition_entry	condition B
2021-01-25_14-31-29.612	condition_entry	condition B
2021-01-25_14-31-30.547	condition_entry	condition D
2021-01-25_14-31-32.343	condition_entry	condition B
2021-01-25_14-31-32.563	pedal_entry	pedal_timeout
2021-01-25_14-31-32.965	condition_entry	condition B
2021-01-25_14-31-33.684	condition_entry	condition B
2021-01-25_14-31-34.368	condition_entry	condition A	src 3	dst 0
2021-01-25_14-31-35.394	warning	hand_movements
2021-01-25_14-31-35.744	warning	hand_movements
2021-01-25_14-31-35.830	warning	hand_movements
2021-01-25_14-31-35.909	pedal_entry	pedal_incorrect
2021-01-25_14-31-36.005	warning	hand_movements
2021-01-25_14-31-36.115	warning	hand_movements
2021-01-25_14-31-36.283	warning	hand_movements
2021-01-25_14-31-36.316	warning	hand_movements
2021-01-25_14-31-39.400	answer_entry	selected_answer 10
2021-01-25_14-31-41.552	condition_entry	condition B
2021-01-25_14-31-42.874	condition_entry	condition B
2021-01-25_14-31-43.479	condition_entry	condition B
2021-01-25_14-31-44.726	condition_entry	condition B
2021-01-25_14-31-45.419	condition_entry	condition B
2021-01-25_14-31-45.980	condition_entry	condition B
2021-01-25_14-31-46.545	condition_entry	condition B
2021-01-25_14-31-48.111	condition_entry	condition B
2021-01-25_14-31-48.734	condition_entry	condition B
2021-01-25_14-31-49.299	condition_entry	condition B
2021-01-25_14-31-49.900	condition_entry	condition B
2021-01-25_14-31-50.552	condition_entry	condition B
2021-01-25_14-31-52.092	condition_entry	condition B
2021-01-25_14-31-52.520	condition_entry	condition B
2021-01-25_14-31-53.690	condition_entry	condition B
2021-01-25_14-31-54.230	condition_entry	condition B
2021-01-25_14-31-54.787	condition_entry	condition B
2021-01-25_14-31-55.586	warning	hand_movements
2021-01-25_14-31-55.652	warning	hand_movements
2021-01-25_14-31-55.684	warning	hand_movements
2021-01-25_14-31-55.711	warning	hand_movements
2021-01-25_14-31-55.731	warning	hand_movements
2021-01-25_14-31-55.765	warning	hand_movements
2021-01-25_14-31-55.898	warning	hand_movements
2021-01-25_14-31-55.942	warning	hand_movements
2021-01-25_14-31-55.978	warning	hand_movements
2021-01-25_14-31-56.002	warning	hand_movements
2021-01-25_14-31-57.566	condition_entry	condition B
2021-01-25_14-31-58.209	condition_entry	condition B
2021-01-25_14-31-58.942	condition_entry	condition A	src 6	dst 7
2021-01-25_14-32-00.875	condition_entry	condition B
2021-01-25_14-32-00.950	pedal_entry	pedal_timeout
2021-01-25_14-32-01.496	condition_entry	condition B
2021-01-25_14-32-02.174	condition_entry	condition B
2021-01-25_14-32-02.781	condition_entry	condition B
2021-01-25_14-32-03.340	condition_entry	condition B
2021-01-25_14-32-04.018	condition_entry	condition B
2021-01-25_14-32-04.502	condition_entry	condition B
2021-01-25_14-32-04.948	condition_entry	condition B
2021-01-25_14-32-05.345	condition_entry	condition B
2021-01-25_14-32-06.227	condition_entry	condition B
2021-01-25_14-32-06.635	condition_entry	condition B
2021-01-25_14-32-07.349	condition_entry	condition C	src 6	dst 7
2021-01-25_14-32-08.513	condition_entry	condition B
2021-01-25_14-32-09.249	condition_entry	condition B
2021-01-25_14-32-09.361	pedal_entry	pedal_timeout
2021-01-25_14-32-10.539	condition_entry	condition B
2021-01-25_14-32-11.244	condition_entry	condition B
2021-01-25_14-32-12.377	condition_entry	condition B
2021-01-25_14-32-13.102	condition_entry	condition B
2021-01-25_14-32-13.821	condition_entry	condition B
2021-01-25_14-32-14.277	condition_entry	condition B
2021-01-25_14-32-14.859	condition_entry	condition B
2021-01-25_14-32-15.434	condition_entry	condition A	src 6	dst 7
2021-01-25_14-32-15.901	condition_entry	condition B
2021-01-25_14-32-16.365	condition_entry	condition B
2021-01-25_14-32-16.798	condition_entry	condition B
2021-01-25_14-32-17.434	condition_entry	condition B
2021-01-25_14-32-17.456	pedal_entry	pedal_timeout
2021-01-25_14-32-17.958	condition_entry	condition B	discarded
2021-01-25_14-32-17.969	warning	multiple_fingers
2021-01-25_14-32-19.216	condition_entry	condition B
2021-01-25_14-32-19.743	condition_entry	condition A	src 8	dst 9
2021-01-25_14-32-21.165	condition_entry	condition B
2021-01-25_14-32-21.764	pedal_entry	pedal_timeout
2021-01-25_14-32-21.890	condition_entry	condition B
2021-01-25_14-32-22.441	condition_entry	condition B
2021-01-25_14-32-23.111	condition_entry	condition B
2021-01-25_14-32-23.796	condition_entry	condition B
2021-01-25_14-32-25.238	condition_entry	condition B
2021-01-25_14-32-25.683	condition_entry	condition B
2021-01-25_14-32-26.237	condition_entry	condition B
2021-01-25_14-32-28.099	condition_entry	condition B
2021-01-25_14-32-28.670	condition_entry	condition B
2021-01-25_14-32-29.304	condition_entry	condition B	discarded
2021-01-25_14-32-29.332	warning	multiple_fingers
2021-01-25_14-32-30.807	condition_entry	condition B
2021-01-25_14-32-31.436	condition_entry	condition B
2021-01-25_14-32-32.161	condition_entry	condition B
2021-01-25_14-32-33.519	condition_entry	condition B
2021-01-25_14-32-34.056	condition_entry	condition B
2021-01-25_14-32-36.080	condition_entry	condition B
2021-01-25_14-32-37.357	condition_entry	condition B
2021-01-25_14-32-38.091	condition_entry	condition B
2021-01-25_14-32-38.755	condition_entry	condition B
2021-01-25_14-32-39.278	condition_entry	condition B
2021-01-25_14-32-39.802	condition_entry	condition B
2021-01-25_14-32-40.418	condition_entry	condition B
2021-01-25_14-32-41.013	condition_entry	condition D
2021-01-25_14-32-41.401	condition_entry	condition B
2021-01-25_14-32-41.841	condition_entry	condition B
2021-01-25_14-32-42.268	condition_entry	condition B
2021-01-25_14-32-43.033	pedal_entry	pedal_timeout
2021-01-25_14-32-43.132	condition_entry	condition A	src 0	dst 1
2021-01-25_14-32-43.554	condition_entry	condition B
2021-01-25_14-32-43.978	condition_entry	condition B
2021-01-25_14-32-44.673	condition_entry	condition B
2021-01-25_14-32-45.152	pedal_entry	pedal_timeout
2021-01-25_14-32-45.224	condition_entry	condition B
2021-01-25_14-32-47.121	condition_entry	condition B
2021-01-25_14-32-47.806	condition_entry	condition B
2021-01-25_14-32-48.438	condition_entry	condition B
2021-01-25_14-32-49.027	condition_entry	condition B
2021-01-25_14-32-49.706	condition_entry	condition B
2021-01-25_14-32-50.084	condition_entry	condition B
2021-01-25_14-32-51.157	condition_entry	condition B
2021-01-25_14-32-51.560	condition_entry	condition B
2021-01-25_14-32-52.003	condition_entry	condition B
2021-01-25_14-32-52.387	condition_entry	condition B
2021-01-25_14-32-52.817	condition_entry	condition C	src 6	dst 7
2021-01-25_14-32-53.954	condition_entry	condition B
2021-01-25_14-32-54.302	condition_entry	condition B
2021-01-25_14-32-54.826	pedal_entry	pedal_timeout
2021-01-25_14-32-54.876	condition_entry	condition B	discarded
2021-01-25_14-32-55.281	condition_entry	condition B	discarded
2021-01-25_14-32-55.340	warning	multiple_fingers
2021-01-25_14-32-57.351	condition_entry	condition B
2021-01-25_14-32-57.999	condition_entry	condition B
2021-01-25_14-32-58.726	condition_entry	condition B
2021-01-25_14-32-59.387	condition_entry	condition B
2021-01-25_14-32-59.901	condition_entry	condition B
2021-01-25_14-33-00.378	condition_entry	condition B
2021-01-25_14-33-01.089	condition_entry	condition B
2021-01-25_14-33-01.914	condition_entry	condition B
2021-01-25_14-33-02.899	condition_entry	condition B
2021-01-25_14-33-03.523	condition_entry	condition B	discarded
2021-01-25_14-33-03.576	warning	multiple_fingers
2021-01-25_14-33-05.356	condition_entry	condition B
2021-01-25_14-33-05.996	condition_entry	condition A	src 9	dst 7
2021-01-25_14-33-07.813	pedal_entry	pedal_correct
2021-01-25_14-33-11.057	answer_entry	selected_answer 10
2021-01-25_14-33-12.452	condition_entry	condition B
2021-01-25_14-33-13.264	condition_entry	condition D
2021-01-25_14-33-13.832	condition_entry	condition D warning	discarded
2021-01-25_14-33-13.843	warning	multiple_fingers
2021-01-25_14-33-15.492	condition_entry	condition B
2021-01-25_14-33-16.149	condition_entry	condition B
2021-01-25_14-33-16.835	condition_entry	condition B
2021-01-25_14-33-17.419	condition_entry	condition B
2021-01-25_14-33-18.018	condition_entry	condition B
2021-01-25_14-33-18.614	condition_entry	condition B
2021-01-25_14-33-19.084	condition_entry	condition B
2021-01-25_14-33-19.593	condition_entry	condition B
2021-01-25_14-33-20.047	condition_entry	condition B
2021-01-25_14-33-20.816	condition_entry	condition B
2021-01-25_14-33-21.308	condition_entry	condition C	src 9	dst 8
2021-01-25_14-33-22.429	condition_entry	condition B
2021-01-25_14-33-22.902	condition_entry	condition B
2021-01-25_14-33-23.246	condition_entry	condition B
2021-01-25_14-33-23.324	pedal_entry	pedal_timeout
2021-01-25_14-33-23.889	condition_entry	condition B
2021-01-25_14-33-24.469	condition_entry	condition B
2021-01-25_14-33-25.504	condition_entry	condition B
2021-01-25_14-33-26.463	condition_entry	condition B
2021-01-25_14-33-26.821	condition_entry	condition B
2021-01-25_14-33-27.222	condition_entry	condition A	src 7	dst 8
2021-01-25_14-33-29.078	pedal_entry	pedal_correct
2021-01-25_14-33-31.947	answer_entry	selected_answer 8
2021-01-25_14-33-33.419	condition_entry	condition B
2021-01-25_14-33-34.113	condition_entry	condition B
2021-01-25_14-33-34.708	condition_entry	condition B
2021-01-25_14-33-35.439	condition_entry	condition B
2021-01-25_14-33-35.943	condition_entry	condition B
2021-01-25_14-33-36.450	condition_entry	condition B
2021-01-25_14-33-37.084	condition_entry	condition B
2021-01-25_14-33-37.992	condition_entry	condition B
2021-01-25_14-33-38.720	condition_entry	condition B
2021-01-25_14-33-39.674	condition_entry	condition B
2021-01-25_14-33-40.791	condition_entry	condition B
2021-01-25_14-33-41.425	condition_entry	condition B
2021-01-25_14-33-42.174	condition_entry	condition B
2021-01-25_14-33-42.728	condition_entry	condition B
2021-01-25_14-33-43.391	condition_entry	condition B
2021-01-25_14-33-43.962	condition_entry	condition B
2021-01-25_14-33-44.542	condition_entry	condition D
2021-01-25_14-33-45.592	condition_entry	condition B
2021-01-25_14-33-46.267	condition_entry	condition B
2021-01-25_14-33-46.557	pedal_entry	pedal_timeout
2021-01-25_14-33-46.927	condition_entry	condition B
2021-01-25_14-33-47.960	condition_entry	condition B
2021-01-25_14-33-49.344	condition_entry	condition A	src 7	dst 8
2021-01-25_14-33-51.359	pedal_entry	pedal_timeout
2021-01-25_14-33-51.392	condition_entry	condition B
2021-01-25_14-33-52.613	condition_entry	condition B
2021-01-25_14-33-53.253	condition_entry	condition B
2021-01-25_14-33-53.966	condition_entry	condition B
2021-01-25_14-33-54.421	condition_entry	condition B
2021-01-25_14-33-55.141	condition_entry	condition A	src 2	dst 3
2021-01-25_14-33-56.089	pedal_entry	pedal_correct
2021-01-25_14-34-00.357	answer_entry	selected_answer 7
2021-01-25_14-34-01.853	condition_entry	condition B
2021-01-25_14-34-02.394	condition_entry	condition B
2021-01-25_14-34-03.233	condition_entry	condition B
2021-01-25_14-34-03.878	condition_entry	condition B
2021-01-25_14-34-04.983	condition_entry	condition B
2021-01-25_14-34-05.526	condition_entry	condition C	src 7	dst 6
2021-01-25_14-34-06.516	condition_entry	condition B
2021-01-25_14-34-06.985	condition_entry	condition B
2021-01-25_14-34-07.361	condition_entry	condition B
2021-01-25_14-34-07.542	pedal_entry	pedal_timeout
2021-01-25_14-34-08.038	condition_entry	condition B
2021-01-25_14-34-08.690	condition_entry	condition B
2021-01-25_14-34-09.238	condition_entry	condition B
2021-01-25_14-34-09.868	condition_entry	condition B
2021-01-25_14-34-10.349	condition_entry	condition B
2021-01-25_14-34-10.868	condition_entry	condition B
2021-01-25_14-34-11.653	condition_entry	condition B
2021-01-25_14-34-12.168	condition_entry	condition B
2021-01-25_14-34-13.658	condition_entry	condition B
2021-01-25_14-34-14.188	warning	multiple_fingers
2021-01-25_14-34-15.976	condition_entry	condition B
2021-01-25_14-34-16.669	condition_entry	condition B
2021-01-25_14-34-17.266	condition_entry	condition B
2021-01-25_14-34-17.975	condition_entry	condition B
2021-01-25_14-34-19.035	condition_entry	condition B
2021-01-25_14-34-19.552	condition_entry	condition B
2021-01-25_14-34-20.485	condition_entry	condition B
2021-01-25_14-34-20.940	condition_entry	condition B
2021-01-25_14-34-21.447	condition_entry	condition A	src 9	dst 6
2021-01-25_14-34-22.773	condition_entry	condition B
2021-01-25_14-34-23.395	warning	hand_movements
2021-01-25_14-34-23.395	condition_entry	condition B
2021-01-25_14-34-24.966	condition_entry	condition B
2021-01-25_14-34-25.675	condition_entry	condition B
2021-01-25_14-34-26.278	condition_entry	condition B
2021-01-25_14-34-26.860	condition_entry	condition B
2021-01-25_14-34-27.474	condition_entry	condition B
2021-01-25_14-34-28.073	condition_entry	condition B
2021-01-25_14-34-28.541	condition_entry	condition B
2021-01-25_14-34-29.077	condition_entry	condition B	discarded
2021-01-25_14-34-29.481	warning	hand_movements
2021-01-25_14-34-30.904	condition_entry	condition B
2021-01-25_14-34-31.674	condition_entry	condition B
2021-01-25_14-34-32.363	condition_entry	condition B
2021-01-25_14-34-33.072	condition_entry	condition B
2021-01-25_14-34-33.692	condition_entry	condition B
2021-01-25_14-34-34.293	condition_entry	condition B
2021-01-25_14-34-35.306	condition_entry	condition B
2021-01-25_14-34-35.805	condition_entry	condition B
2021-01-25_14-34-36.237	condition_entry	condition B
2021-01-25_14-34-37.115	condition_entry	condition B
2021-01-25_14-34-37.525	condition_entry	condition B
2021-01-25_14-34-37.911	condition_entry	condition B
2021-01-25_14-34-38.332	condition_entry	condition B
2021-01-25_14-34-38.788	condition_entry	condition B
2021-01-25_14-34-39.179	condition_entry	condition B
2021-01-25_14-34-39.643	condition_entry	condition D	discarded
2021-01-25_14-34-39.778	warning	multiple_fingers
2021-01-25_14-34-40.825	condition_entry	condition D	discarded
2021-01-25_14-34-40.848	warning	multiple_fingers
2021-01-25_14-34-42.936	condition_entry	condition B
2021-01-25_14-34-43.655	condition_entry	condition B
2021-01-25_14-34-44.245	condition_entry	condition A	src 3	dst 0
2021-01-25_14-34-45.352	pedal_entry	pedal_correct
2021-01-25_14-34-48.434	answer_entry	selected_answer 10
2021-01-25_14-34-49.910	condition_entry	condition B
2021-01-25_14-34-50.632	condition_entry	condition D	discarded
2021-01-25_14-34-50.665	warning	multiple_fingers
2021-01-25_14-34-52.275	condition_entry	condition B
2021-01-25_14-34-53.553	condition_entry	condition B
2021-01-25_14-34-54.165	condition_entry	condition B
2021-01-25_14-34-54.860	condition_entry	condition B
2021-01-25_14-34-55.461	condition_entry	condition B
2021-01-25_14-34-55.949	condition_entry	condition B
2021-01-25_14-34-56.440	condition_entry	condition B
2021-01-25_14-34-56.880	condition_entry	condition B
2021-01-25_14-34-57.435	condition_entry	condition B
2021-01-25_14-34-57.885	condition_entry	condition B
2021-01-25_14-34-58.416	condition_entry	condition B
2021-01-25_14-35-00.843	condition_entry	condition B
2021-01-25_14-35-02.915	condition_entry	condition B
2021-01-25_14-35-03.543	condition_entry	condition D
2021-01-25_14-35-04.926	condition_entry	condition B
2021-01-25_14-35-05.530	condition_entry	condition B
2021-01-25_14-35-05.558	pedal_entry	pedal_timeout
2021-01-25_14-35-06.225	condition_entry	condition B	discarded
2021-01-25_14-35-06.398	warning	hand_movements
2021-01-25_14-35-07.889	condition_entry	condition B
2021-01-25_14-35-08.512	condition_entry	condition B
2021-01-25_14-35-09.385	condition_entry	condition B
2021-01-25_14-35-09.883	condition_entry	condition A	src 7	dst 8
2021-01-25_14-35-11.710	condition_entry	condition B
2021-01-25_14-35-11.902	pedal_entry	pedal_timeout
2021-01-25_14-35-12.172	condition_entry	condition B	discarded
2021-01-25_14-35-12.506	warning	hand_movements
2021-01-25_14-35-12.680	warning	hand_movements
2021-01-25_14-35-12.700	warning	hand_movements
2021-01-25_14-35-12.731	warning	hand_movements
2021-01-25_14-35-14.250	condition_entry	condition B
2021-01-25_14-35-14.771	condition_entry	condition B
2021-01-25_14-35-15.496	condition_entry	condition B
2021-01-25_14-35-16.150	condition_entry	condition B
2021-01-25_14-35-16.723	condition_entry	condition B
2021-01-25_14-35-17.349	condition_entry	condition B
2021-01-25_14-35-17.798	condition_entry	condition B
2021-01-25_14-35-18.239	condition_entry	condition B
2021-01-25_14-35-19.130	condition_entry	condition B
2021-01-25_14-35-20.692	condition_entry	condition B
2021-01-25_14-35-21.146	condition_entry	condition B
2021-01-25_14-35-21.747	condition_entry	condition B
2021-01-25_14-35-22.495	condition_entry	condition B
2021-01-25_14-35-23.056	condition_entry	condition B
2021-01-25_14-35-23.603	condition_entry	condition B
2021-01-25_14-35-24.091	condition_entry	condition B
2021-01-25_14-35-25.023	condition_entry	condition B
2021-01-25_14-35-25.489	condition_entry	condition B
2021-01-25_14-35-26.605	condition_entry	condition B
2021-01-25_14-35-27.165	condition_entry	condition A	src 3	dst 0
2021-01-25_14-35-28.446	condition_entry	condition B
2021-01-25_14-35-29.054	condition_entry	condition B
2021-01-25_14-35-29.180	pedal_entry	pedal_timeout
2021-01-25_14-35-29.612	condition_entry	condition B
2021-01-25_14-35-30.209	condition_entry	condition B
2021-01-25_14-35-30.852	condition_entry	condition B
2021-01-25_14-35-31.297	condition_entry	condition A	src 6	dst 9
2021-01-25_14-35-32.542	pedal_entry	pedal_correct
2021-01-25_14-35-35.513	answer_entry	selected_answer 10
2021-01-25_14-35-36.728	condition_entry	condition B
2021-01-25_14-35-37.509	condition_entry	condition B
2021-01-25_14-35-38.056	condition_entry	condition B
2021-01-25_14-35-38.810	condition_entry	condition B
2021-01-25_14-35-39.453	condition_entry	condition B
2021-01-25_14-35-40.126	condition_entry	condition B
2021-01-25_14-35-40.648	condition_entry	condition B
2021-01-25_14-35-41.285	condition_entry	condition B
2021-01-25_14-35-41.903	condition_entry	condition B
2021-01-25_14-35-42.578	condition_entry	condition B
2021-01-25_14-35-43.124	condition_entry	condition B
2021-01-25_14-35-43.629	condition_entry	condition B
2021-01-25_14-35-44.116	condition_entry	condition B
2021-01-25_14-35-45.171	condition_entry	condition B
2021-01-25_14-35-45.602	condition_entry	condition B
2021-01-25_14-35-46.261	condition_entry	condition B
2021-01-25_14-35-46.942	condition_entry	condition B
2021-01-25_14-35-47.896	condition_entry	condition B
2021-01-25_14-35-48.313	condition_entry	condition B
2021-01-25_14-35-48.820	condition_entry	condition B
2021-01-25_14-35-49.679	condition_entry	condition B
2021-01-25_14-35-50.110	condition_entry	condition B
2021-01-25_14-35-50.530	condition_entry	condition B
2021-01-25_14-35-50.944	condition_entry	condition B
2021-01-25_14-35-51.329	condition_entry	condition B
2021-01-25_14-35-52.060	condition_entry	condition A	src 2	dst 0
2021-01-25_14-35-52.896	condition_entry	condition B
2021-01-25_14-35-54.063	condition_entry	condition B
2021-01-25_14-35-54.075	pedal_entry	pedal_timeout
2021-01-25_14-35-54.632	condition_entry	condition B
2021-01-25_14-35-55.810	condition_entry	condition B	discarded
2021-01-25_14-35-55.821	warning	hand_movements
2021-01-25_14-35-55.997	warning	hand_movements
2021-01-25_14-35-57.355	condition_entry	condition B
2021-01-25_14-35-58.482	condition_entry	condition B
2021-01-25_14-35-59.028	condition_entry	condition B
2021-01-25_14-36-00.078	condition_entry	condition B
2021-01-25_14-36-01.308	condition_entry	condition B
2021-01-25_14-36-01.807	condition_entry	condition B	discarded
2021-01-25_14-36-01.841	warning	multiple_fingers
2021-01-25_14-36-03.075	condition_entry	condition B	discarded
2021-01-25_14-36-03.239	warning	multiple_fingers
2021-01-25_14-36-04.587	condition_entry	condition B
2021-01-25_14-36-05.137	condition_entry	condition B
2021-01-25_14-36-05.672	condition_entry	condition B
2021-01-25_14-36-06.268	condition_entry	condition B
2021-01-25_14-36-06.847	condition_entry	condition B
2021-01-25_14-36-07.392	condition_entry	condition B
2021-01-25_14-36-07.903	condition_entry	condition B
2021-01-25_14-36-08.370	condition_entry	condition B
2021-01-25_14-36-09.602	condition_entry	condition B
2021-01-25_14-36-10.673	condition_entry	condition B
2021-01-25_14-36-11.157	condition_entry	condition C	src 6	dst 7
2021-01-25_14-36-12.342	condition_entry	condition B	discarded
2021-01-25_14-36-12.359	warning	hand_movements
2021-01-25_14-36-13.752	condition_entry	condition B
2021-01-25_14-36-14.156	condition_entry	condition B
2021-01-25_14-36-15.389	condition_entry	condition B
2021-01-25_14-36-15.945	condition_entry	condition B	discarded
2021-01-25_14-36-16.099	warning	hand_movements
2021-01-25_14-36-16.498	warning	hand_movements
2021-01-25_14-36-16.588	warning	hand_movements
2021-01-25_14-36-16.618	warning	hand_movements
2021-01-25_14-36-18.132	condition_entry	condition B
2021-01-25_14-36-18.714	condition_entry	condition B
2021-01-25_14-36-19.253	condition_entry	condition B	discarded
2021-01-25_14-36-19.287	warning	multiple_fingers
2021-01-25_14-36-20.687	condition_entry	condition B
2021-01-25_14-36-21.186	condition_entry	condition B
2021-01-25_14-36-22.344	condition_entry	condition B
2021-01-25_14-36-23.077	condition_entry	condition A	src 2	dst 1
2021-01-25_14-36-24.234	pedal_entry	pedal_correct
2021-01-25_14-36-27.289	answer_entry	selected_answer 10
2021-01-25_14-36-28.575	condition_entry	condition B
2021-01-25_14-36-29.115	condition_entry	condition B
2021-01-25_14-36-30.327	condition_entry	condition B
2021-01-25_14-36-30.927	condition_entry	condition B
2021-01-25_14-36-31.425	condition_entry	condition B
2021-01-25_14-36-31.944	condition_entry	condition B
2021-01-25_14-36-32.369	condition_entry	condition B
2021-01-25_14-36-33.273	condition_entry	condition B
2021-01-25_14-36-33.870	condition_entry	condition B
2021-01-25_14-36-34.414	condition_entry	condition B
2021-01-25_14-36-34.978	condition_entry	condition B
2021-01-25_14-36-35.547	condition_entry	condition B
2021-01-25_14-36-36.044	condition_entry	condition B
2021-01-25_14-36-37.001	condition_entry	condition D	discarded
2021-01-25_14-36-37.012	warning	multiple_fingers
2021-01-25_14-36-38.370	condition_entry	condition B
2021-01-25_14-36-38.805	condition_entry	condition B
2021-01-25_14-36-39.441	condition_entry	condition B
2021-01-25_14-36-39.943	condition_entry	condition B
2021-01-25_14-36-41.141	condition_entry	condition B	discarded
2021-01-25_14-36-41.209	warning	hand_movements
2021-01-25_14-36-41.295	warning	hand_movements
2021-01-25_14-36-41.343	warning	hand_movements
2021-01-25_14-36-42.813	condition_entry	condition B
2021-01-25_14-36-43.608	condition_entry	condition B
2021-01-25_14-36-44.967	condition_entry	condition A	src 6	dst 9
2021-01-25_14-36-46.132	condition_entry	condition B
2021-01-25_14-36-46.987	pedal_entry	pedal_timeout
2021-01-25_14-36-47.145	condition_entry	condition B
2021-01-25_14-36-47.810	condition_entry	condition B
2021-01-25_14-36-48.417	condition_entry	condition D
2021-01-25_14-36-48.912	condition_entry	condition B	discarded
2021-01-25_14-36-48.960	warning	hand_movements
2021-01-25_14-36-50.283	condition_entry	condition B
2021-01-25_14-36-50.772	condition_entry	condition B
2021-01-25_14-36-51.294	condition_entry	condition B
2021-01-25_14-36-52.019	condition_entry	condition B
2021-01-25_14-36-52.594	condition_entry	condition B
2021-01-25_14-36-53.139	condition_entry	condition B
2021-01-25_14-36-53.697	condition_entry	condition B
2021-01-25_14-36-54.181	condition_entry	condition B
2021-01-25_14-36-54.725	condition_entry	condition B
2021-01-25_14-36-55.259	condition_entry	condition B	discarded
2021-01-25_14-36-55.326	warning	hand_movements
2021-01-25_14-36-55.357	warning	hand_movements
2021-01-25_14-36-55.389	warning	hand_movements
2021-01-25_14-36-55.469	warning	hand_movements
2021-01-25_14-36-57.403	condition_entry	condition B
2021-01-25_14-36-57.924	condition_entry	condition B
2021-01-25_14-36-58.390	condition_entry	condition B
2021-01-25_14-36-59.714	condition_entry	condition B
2021-01-25_14-37-00.844	condition_entry	condition B
2021-01-25_14-37-01.893	condition_entry	condition B
2021-01-25_14-37-02.399	condition_entry	condition B
2021-01-25_14-37-03.025	condition_entry	condition B
2021-01-25_14-37-03.755	condition_entry	condition A	src 0	dst 1
2021-01-25_14-37-05.766	pedal_entry	pedal_timeout
2021-01-25_14-37-06.043	condition_entry	condition B
2021-01-25_14-37-06.991	condition_entry	condition B
2021-01-25_14-37-07.477	condition_entry	condition B
2021-01-25_14-37-08.236	condition_entry	condition B
2021-01-25_14-37-08.763	condition_entry	condition B
2021-01-25_14-37-09.336	condition_entry	condition A	src 8	dst 7
2021-01-25_14-37-10.520	condition_entry	condition B
2021-01-25_14-37-11.097	condition_entry	condition B
2021-01-25_14-37-11.351	pedal_entry	pedal_timeout
2021-01-25_14-37-12.224	condition_entry	condition B	discarded
2021-01-25_14-37-12.551	warning	hand_movements
2021-01-25_14-37-14.247	condition_entry	condition B
2021-01-25_14-37-14.972	condition_entry	condition B
2021-01-25_14-37-15.816	condition_entry	condition B
2021-01-25_14-37-16.494	condition_entry	condition C	src 3	dst 2
2021-01-25_14-37-17.028	condition_entry	condition B
2021-01-25_14-37-18.236	condition_entry	condition B
2021-01-25_14-37-18.517	pedal_entry	pedal_timeout
2021-01-25_14-37-18.792	condition_entry	condition B
2021-01-25_14-37-19.386	condition_entry	condition B
2021-01-25_14-37-19.914	condition_entry	condition B
2021-01-25_14-37-20.529	condition_entry	condition B
2021-01-25_14-37-20.972	condition_entry	condition B
2021-01-25_14-37-21.389	condition_entry	condition D
2021-01-25_14-37-22.180	condition_entry	condition B
2021-01-25_14-37-22.764	condition_entry	condition B
2021-01-25_14-37-23.258	condition_entry	condition B
2021-01-25_14-37-23.403	pedal_entry	pedal_timeout
2021-01-25_14-37-23.891	warning	multiple_fingers
2021-01-25_14-37-23.935	warning	hand_movements
2021-01-25_14-37-25.594	condition_entry	condition C	src 0	dst 1	discarded
2021-01-25_14-37-25.603	warning	multiple_fingers
2021-01-25_14-37-26.961	condition_entry	condition B
2021-01-25_14-37-28.268	pedal_entry	pedal_incorrect
[truncated: 857 more rows]
