# Supplementary material for: Avatar error in your favor: Embodied avatars can fix users’ mistakes without them noticing
Source: PLoS One. 2023 Jan 20;18(1):e0266212. doi: 10.1371/journal.pone.0266212 (PMC9858437; doi:10.1371/journal.pone.0266212)
Supplement: S1 Dataset — (ZIP) [file pone.0266212.s003.zip › static/raw_data/23/events.csv]

timestamp	event
2021-01-25_13-52-56.242	main_start
2021-01-25_13-52-56.693	launch_welcome_scene
2021-01-25_13-53-01.799	launch_calibration_explanation_scene
2021-01-25_13-53-09.348	hands_calibrated
2021-01-25_13-53-09.348	launch_practice_explanation_scene
2021-01-25_13-54-00.227	launch_practice_session
2021-01-25_13-54-00.239	no_button_but_finger_pressed RightPinkyTip
2021-01-25_13-54-00.241	set_speed 0.510000021457672
2021-01-25_13-54-00.241	no_button_but_finger_pressed RightRingTip
2021-01-25_13-54-00.241	set_speed 0.330000021457672
2021-01-25_13-54-00.241	no_button_but_finger_pressed RightMiddleTip
2021-01-25_13-54-00.242	set_speed 0.150000021457672
2021-01-25_13-54-00.242	no_button_but_finger_pressed RightIndexTip
2021-01-25_13-54-00.242	set_speed 0
2021-01-25_13-54-00.242	no_button_but_finger_pressed LeftIndexTip
2021-01-25_13-54-00.242	set_speed 0
2021-01-25_13-54-00.242	no_button_but_finger_pressed LeftMiddleTip
2021-01-25_13-54-00.242	set_speed 0
2021-01-25_13-54-00.242	no_button_but_finger_pressed LeftRingTip
2021-01-25_13-54-00.243	set_speed 0
2021-01-25_13-54-00.243	no_button_but_finger_pressed LeftPinkyTip
2021-01-25_13-54-00.243	set_speed 0
2021-01-25_13-54-00.256	button_created 0
2021-01-25_13-54-01.249	button_created 1
2021-01-25_13-54-02.159	button_enters_active_area 1
2021-01-25_13-54-02.249	button_created 2
2021-01-25_13-54-02.370	pinky_moved
2021-01-25_13-54-02.381	multiple_finger_start
2021-01-25_13-54-02.709	multiple_finger_stop
2021-01-25_13-54-02.720	no_button_but_finger_pressed LeftPinkyTip
2021-01-25_13-54-02.721	set_speed 0
2021-01-25_13-54-02.721	no_button_but_finger_pressed LeftRingTip
2021-01-25_13-54-02.721	set_speed 0
2021-01-25_13-54-02.721	no_button_but_finger_pressed LeftMiddleTip
2021-01-25_13-54-02.721	set_speed 0
2021-01-25_13-54-02.721	no_button_but_finger_pressed LeftIndexTip
2021-01-25_13-54-02.721	set_speed 0
2021-01-25_13-54-02.721	no_button_but_finger_pressed RightIndexTip
2021-01-25_13-54-02.722	set_speed 0
2021-01-25_13-54-02.722	no_button_but_finger_pressed RightMiddleTip
2021-01-25_13-54-02.722	set_speed 0
2021-01-25_13-54-02.722	no_button_but_finger_pressed RightRingTip
2021-01-25_13-54-02.722	set_speed 0
2021-01-25_13-54-02.722	no_button_but_finger_pressed RightPinkyTip
2021-01-25_13-54-02.722	set_speed 0
2021-01-25_13-54-02.735	button_created 0
2021-01-25_13-54-03.292	pinky_released
2021-01-25_13-54-03.726	button_created 1
2021-01-25_13-54-04.647	button_enters_active_area 3
2021-01-25_13-54-04.732	button_created 2
2021-01-25_13-54-04.890	index_moved
2021-01-25_13-54-04.900	button_pressed 3
2021-01-25_13-54-04.900	set_speed 0
2021-01-25_13-54-05.201	index_released
2021-01-25_13-54-05.635	button_enters_active_area 2
2021-01-25_13-54-05.724	button_created 3
2021-01-25_13-54-05.867	middle_moved
2021-01-25_13-54-05.878	button_pressed 2
2021-01-25_13-54-05.878	set_speed 0.150000021457672
2021-01-25_13-54-06.157	middle_released
2021-01-25_13-54-06.636	button_enters_active_area 9
2021-01-25_13-54-06.725	button_created 4
2021-01-25_13-54-06.879	pinky_moved
2021-01-25_13-54-07.279	pinky_released
2021-01-25_13-54-07.413	button_leaves_active_area 9
2021-01-25_13-54-07.413	pinky_moved
2021-01-25_13-54-07.512	pinky_released
2021-01-25_13-54-07.634	button_enters_active_area 7
2021-01-25_13-54-07.724	button_created 5
2021-01-25_13-54-08.047	middle_moved
2021-01-25_13-54-08.076	button_pressed 7
2021-01-25_13-54-08.076	set_speed 0.330000021457672
2021-01-25_13-54-08.087	multiple_finger_start
2021-01-25_13-54-08.175	multiple_finger_stop
2021-01-25_13-54-08.188	no_button_but_finger_pressed LeftPinkyTip
2021-01-25_13-54-08.188	set_speed 0.330000021457672
2021-01-25_13-54-08.188	no_button_but_finger_pressed LeftRingTip
2021-01-25_13-54-08.189	set_speed 0.330000021457672
2021-01-25_13-54-08.189	no_button_but_finger_pressed LeftMiddleTip
2021-01-25_13-54-08.189	set_speed 0.150000021457672
2021-01-25_13-54-08.189	no_button_but_finger_pressed LeftIndexTip
2021-01-25_13-54-08.189	set_speed 0
2021-01-25_13-54-08.189	no_button_but_finger_pressed RightIndexTip
2021-01-25_13-54-08.189	set_speed 0
2021-01-25_13-54-08.189	no_button_but_finger_pressed RightRingTip
2021-01-25_13-54-08.190	set_speed 0
2021-01-25_13-54-08.190	no_button_but_finger_pressed RightPinkyTip
2021-01-25_13-54-08.190	set_speed 0
2021-01-25_13-54-08.200	button_created 0
2021-01-25_13-54-08.220	multiple_finger_start
2021-01-25_13-54-08.397	multiple_finger_stop
2021-01-25_13-54-08.409	no_button_but_finger_pressed LeftPinkyTip
2021-01-25_13-54-08.409	set_speed 0
2021-01-25_13-54-08.409	no_button_but_finger_pressed LeftRingTip
2021-01-25_13-54-08.409	set_speed 0
2021-01-25_13-54-08.409	no_button_but_finger_pressed LeftMiddleTip
2021-01-25_13-54-08.409	set_speed 0
2021-01-25_13-54-08.409	no_button_but_finger_pressed LeftIndexTip
2021-01-25_13-54-08.410	set_speed 0
2021-01-25_13-54-08.410	no_button_but_finger_pressed RightIndexTip
2021-01-25_13-54-08.410	set_speed 0
2021-01-25_13-54-08.410	no_button_but_finger_pressed RightRingTip
2021-01-25_13-54-08.410	set_speed 0
2021-01-25_13-54-08.410	no_button_but_finger_pressed RightPinkyTip
2021-01-25_13-54-08.410	set_speed 0
2021-01-25_13-54-08.411	middle_released
2021-01-25_13-54-08.421	button_created 0
2021-01-25_13-54-09.415	button_created 1
2021-01-25_13-54-10.334	button_enters_active_area 3
2021-01-25_13-54-10.414	button_created 2
2021-01-25_13-54-10.599	index_moved
2021-01-25_13-54-10.621	button_pressed 3
2021-01-25_13-54-10.621	set_speed 0
2021-01-25_13-54-10.942	index_released
2021-01-25_13-54-11.323	button_enters_active_area 9
2021-01-25_13-54-11.420	button_created 3
2021-01-25_13-54-11.652	pinky_moved
2021-01-25_13-54-11.673	button_pressed 9
2021-01-25_13-54-11.673	set_speed 0.150000021457672
2021-01-25_13-54-12.011	pinky_released
2021-01-25_13-54-12.321	button_enters_active_area 1
2021-01-25_13-54-12.412	button_created 4
2021-01-25_13-54-12.632	middle_moved
2021-01-25_13-54-12.643	multiple_finger_start
2021-01-25_13-54-12.692	ring_moved
2021-01-25_13-54-12.795	middle_released
2021-01-25_13-54-12.808	pinky_moved
2021-01-25_13-54-12.984	multiple_finger_stop
2021-01-25_13-54-12.985	ring_released
2021-01-25_13-54-12.995	no_button_but_finger_pressed LeftPinkyTip
2021-01-25_13-54-12.995	set_speed 0.150000021457672
2021-01-25_13-54-12.995	no_button_but_finger_pressed LeftRingTip
2021-01-25_13-54-12.995	set_speed 0.150000021457672
2021-01-25_13-54-12.995	no_button_but_finger_pressed LeftMiddleTip
2021-01-25_13-54-12.996	set_speed 0.150000021457672
2021-01-25_13-54-12.996	no_button_but_finger_pressed LeftIndexTip
2021-01-25_13-54-12.996	set_speed 0
2021-01-25_13-54-12.996	no_button_but_finger_pressed RightIndexTip
2021-01-25_13-54-12.996	set_speed 0
2021-01-25_13-54-12.996	no_button_but_finger_pressed RightMiddleTip
2021-01-25_13-54-12.996	set_speed 0
2021-01-25_13-54-12.996	no_button_but_finger_pressed RightRingTip
2021-01-25_13-54-12.996	set_speed 0
2021-01-25_13-54-12.996	no_button_but_finger_pressed RightPinkyTip
2021-01-25_13-54-12.997	set_speed 0
2021-01-25_13-54-13.007	button_created 0
2021-01-25_13-54-13.154	pinky_released
2021-01-25_13-54-13.999	button_created 1
2021-01-25_13-54-14.918	button_enters_active_area 0
2021-01-25_13-54-14.996	button_created 2
2021-01-25_13-54-15.063	pinky_moved
2021-01-25_13-54-15.186	multiple_finger_start
2021-01-25_13-54-15.231	multiple_finger_stop
2021-01-25_13-54-15.242	no_button_but_finger_pressed LeftPinkyTip
2021-01-25_13-54-15.242	set_speed 0
2021-01-25_13-54-15.242	no_button_but_finger_pressed LeftRingTip
2021-01-25_13-54-15.243	set_speed 0
2021-01-25_13-54-15.243	no_button_but_finger_pressed LeftMiddleTip
2021-01-25_13-54-15.243	set_speed 0
2021-01-25_13-54-15.243	no_button_but_finger_pressed LeftIndexTip
2021-01-25_13-54-15.243	set_speed 0
2021-01-25_13-54-15.243	no_button_but_finger_pressed RightIndexTip
2021-01-25_13-54-15.243	set_speed 0
2021-01-25_13-54-15.243	no_button_but_finger_pressed RightMiddleTip
2021-01-25_13-54-15.243	set_speed 0
2021-01-25_13-54-15.244	no_button_but_finger_pressed RightRingTip
2021-01-25_13-54-15.244	set_speed 0
2021-01-25_13-54-15.244	no_button_but_finger_pressed RightPinkyTip
2021-01-25_13-54-15.244	set_speed 0
2021-01-25_13-54-15.254	button_created 0
2021-01-25_13-54-15.406	pinky_released
2021-01-25_13-54-15.986	hand_moved
2021-01-25_13-54-16.183	hand_replaced
2021-01-25_13-54-16.196	no_button_but_finger_pressed LeftPinkyTip
2021-01-25_13-54-16.196	set_speed 0
2021-01-25_13-54-16.197	no_button_but_finger_pressed LeftRingTip
2021-01-25_13-54-16.197	set_speed 0
2021-01-25_13-54-16.197	no_button_but_finger_pressed LeftMiddleTip
2021-01-25_13-54-16.197	set_speed 0
2021-01-25_13-54-16.197	no_button_but_finger_pressed LeftIndexTip
2021-01-25_13-54-16.197	set_speed 0
2021-01-25_13-54-16.197	no_button_but_finger_pressed RightIndexTip
2021-01-25_13-54-16.197	set_speed 0
2021-01-25_13-54-16.197	no_button_but_finger_pressed RightMiddleTip
2021-01-25_13-54-16.198	set_speed 0
2021-01-25_13-54-16.198	no_button_but_finger_pressed RightRingTip
2021-01-25_13-54-16.198	set_speed 0
2021-01-25_13-54-16.198	no_button_but_finger_pressed RightPinkyTip
2021-01-25_13-54-16.198	set_speed 0
2021-01-25_13-54-16.209	button_created 0
2021-01-25_13-54-17.198	button_created 1
2021-01-25_13-54-18.114	button_enters_active_area 3
2021-01-25_13-54-18.204	button_created 2
2021-01-25_13-54-18.440	index_moved
2021-01-25_13-54-18.465	button_pressed 3
2021-01-25_13-54-18.465	set_speed 0
2021-01-25_13-54-18.784	index_released
2021-01-25_13-54-19.106	button_enters_active_area 9
2021-01-25_13-54-19.196	button_created 3
2021-01-25_13-54-19.552	pinky_moved
2021-01-25_13-54-19.563	multiple_finger_start
2021-01-25_13-54-19.729	multiple_finger_stop
2021-01-25_13-54-19.740	no_button_but_finger_pressed LeftPinkyTip
2021-01-25_13-54-19.740	set_speed 0
2021-01-25_13-54-19.740	no_button_but_finger_pressed LeftRingTip
2021-01-25_13-54-19.740	set_speed 0
2021-01-25_13-54-19.740	no_button_but_finger_pressed LeftMiddleTip
2021-01-25_13-54-19.740	set_speed 0
2021-01-25_13-54-19.740	no_button_but_finger_pressed LeftIndexTip
2021-01-25_13-54-19.741	set_speed 0
2021-01-25_13-54-19.741	no_button_but_finger_pressed RightIndexTip
2021-01-25_13-54-19.741	set_speed 0
2021-01-25_13-54-19.741	no_button_but_finger_pressed RightMiddleTip
2021-01-25_13-54-19.741	set_speed 0
2021-01-25_13-54-19.741	no_button_but_finger_pressed RightRingTip
2021-01-25_13-54-19.741	set_speed 0
2021-01-25_13-54-19.741	no_button_but_finger_pressed RightPinkyTip
2021-01-25_13-54-19.741	set_speed 0
2021-01-25_13-54-19.752	button_created 0
2021-01-25_13-54-19.860	pinky_released
2021-01-25_13-54-20.751	button_created 1
2021-01-25_13-54-21.658	button_enters_active_area 7
2021-01-25_13-54-21.749	button_created 2
2021-01-25_13-54-21.870	middle_moved
2021-01-25_13-54-21.903	button_pressed 7
2021-01-25_13-54-21.903	set_speed 0
2021-01-25_13-54-22.194	middle_released
2021-01-25_13-54-22.659	button_enters_active_area 3
2021-01-25_13-54-22.752	button_created 3
2021-01-25_13-54-22.859	index_moved
2021-01-25_13-54-22.904	button_pressed 3
2021-01-25_13-54-22.904	set_speed 0.150000021457672
2021-01-25_13-54-23.261	index_released
2021-01-25_13-54-23.659	button_enters_active_area 3
2021-01-25_13-54-23.750	button_created 4
2021-01-25_13-54-23.983	index_moved
2021-01-25_13-54-24.005	button_pressed 3
2021-01-25_13-54-24.005	set_speed 0.330000021457672
2021-01-25_13-54-24.292	index_released
2021-01-25_13-54-24.612	button_enters_active_area 2
2021-01-25_13-54-24.691	button_created 5
2021-01-25_13-54-24.834	middle_moved
2021-01-25_13-54-24.867	multiple_finger_start
2021-01-25_13-54-24.981	hand_moved
2021-01-25_13-54-25.137	hand_replaced
2021-01-25_13-54-25.148	no_button_but_finger_pressed LeftPinkyTip
2021-01-25_13-54-25.149	set_speed 0.330000021457672
2021-01-25_13-54-25.149	no_button_but_finger_pressed LeftRingTip
2021-01-25_13-54-25.149	set_speed 0.330000021457672
2021-01-25_13-54-25.149	no_button_but_finger_pressed LeftMiddleTip
2021-01-25_13-54-25.149	set_speed 0.150000021457672
2021-01-25_13-54-25.149	no_button_but_finger_pressed LeftIndexTip
2021-01-25_13-54-25.149	set_speed 0
2021-01-25_13-54-25.149	no_button_but_finger_pressed RightIndexTip
2021-01-25_13-54-25.150	set_speed 0
2021-01-25_13-54-25.150	no_button_but_finger_pressed RightMiddleTip
2021-01-25_13-54-25.150	set_speed 0
2021-01-25_13-54-25.150	no_button_but_finger_pressed RightRingTip
2021-01-25_13-54-25.150	set_speed 0
2021-01-25_13-54-25.150	no_button_but_finger_pressed RightPinkyTip
2021-01-25_13-54-25.150	set_speed 0
2021-01-25_13-54-25.161	button_created 0
2021-01-25_13-54-25.171	hand_moved
2021-01-25_13-54-25.171	multiple_finger_stop
2021-01-25_13-54-25.182	no_button_but_finger_pressed RightPinkyTip
2021-01-25_13-54-25.182	set_speed 0
2021-01-25_13-54-25.182	no_button_but_finger_pressed RightRingTip
2021-01-25_13-54-25.182	set_speed 0
2021-01-25_13-54-25.183	no_button_but_finger_pressed RightMiddleTip
2021-01-25_13-54-25.183	set_speed 0
2021-01-25_13-54-25.183	no_button_but_finger_pressed RightIndexTip
2021-01-25_13-54-25.183	set_speed 0
2021-01-25_13-54-25.183	no_button_but_finger_pressed LeftIndexTip
2021-01-25_13-54-25.183	set_speed 0
2021-01-25_13-54-25.183	no_button_but_finger_pressed LeftMiddleTip
2021-01-25_13-54-25.183	set_speed 0
2021-01-25_13-54-25.183	no_button_but_finger_pressed LeftRingTip
2021-01-25_13-54-25.184	set_speed 0
2021-01-25_13-54-25.184	no_button_but_finger_pressed LeftPinkyTip
2021-01-25_13-54-25.184	set_speed 0
2021-01-25_13-54-25.197	button_created 0
2021-01-25_13-54-25.238	hand_replaced
2021-01-25_13-54-25.251	no_button_but_finger_pressed RightPinkyTip
2021-01-25_13-54-25.251	set_speed 0
2021-01-25_13-54-25.251	no_button_but_finger_pressed RightRingTip
2021-01-25_13-54-25.251	set_speed 0
2021-01-25_13-54-25.251	no_button_but_finger_pressed RightMiddleTip
2021-01-25_13-54-25.252	set_speed 0
2021-01-25_13-54-25.252	no_button_but_finger_pressed RightIndexTip
2021-01-25_13-54-25.252	set_speed 0
2021-01-25_13-54-25.252	no_button_but_finger_pressed LeftIndexTip
2021-01-25_13-54-25.252	set_speed 0
2021-01-25_13-54-25.252	no_button_but_finger_pressed LeftMiddleTip
2021-01-25_13-54-25.252	set_speed 0
2021-01-25_13-54-25.252	no_button_but_finger_pressed LeftRingTip
2021-01-25_13-54-25.252	set_speed 0
2021-01-25_13-54-25.252	no_button_but_finger_pressed LeftPinkyTip
2021-01-25_13-54-25.253	set_speed 0
2021-01-25_13-54-25.253	middle_released
2021-01-25_13-54-25.264	button_created 0
2021-01-25_13-54-26.238	button_created 1
2021-01-25_13-54-27.159	button_enters_active_area 7
2021-01-25_13-54-27.237	button_created 2
2021-01-25_13-54-27.314	middle_moved
2021-01-25_13-54-27.347	button_pressed 7
2021-01-25_13-54-27.348	set_speed 0
2021-01-25_13-54-27.665	middle_released
2021-01-25_13-54-28.143	button_enters_active_area 7
2021-01-25_13-54-28.246	button_created 3
2021-01-25_13-54-28.447	middle_moved
2021-01-25_13-54-28.480	button_pressed 7
2021-01-25_13-54-28.480	set_speed 0.150000021457672
2021-01-25_13-54-28.747	middle_released
2021-01-25_13-54-29.146	button_enters_active_area 2
2021-01-25_13-54-29.247	button_created 4
2021-01-25_13-54-29.305	middle_moved
2021-01-25_13-54-29.334	button_pressed 2
2021-01-25_13-54-29.334	set_speed 0.330000021457672
2021-01-25_13-54-29.445	multiple_finger_start
2021-01-25_13-54-29.478	multiple_finger_stop
2021-01-25_13-54-29.490	no_button_but_finger_pressed LeftPinkyTip
2021-01-25_13-54-29.490	set_speed 0.330000021457672
2021-01-25_13-54-29.490	no_button_but_finger_pressed LeftRingTip
2021-01-25_13-54-29.491	set_speed 0.330000021457672
2021-01-25_13-54-29.491	no_button_but_finger_pressed LeftIndexTip
2021-01-25_13-54-29.491	set_speed 0.150000021457672
2021-01-25_13-54-29.491	no_button_but_finger_pressed RightIndexTip
2021-01-25_13-54-29.492	set_speed 0
2021-01-25_13-54-29.492	no_button_but_finger_pressed RightMiddleTip
2021-01-25_13-54-29.492	set_speed 0
2021-01-25_13-54-29.492	no_button_but_finger_pressed RightRingTip
2021-01-25_13-54-29.493	set_speed 0
2021-01-25_13-54-29.493	no_button_but_finger_pressed RightPinkyTip
2021-01-25_13-54-29.493	set_speed 0
2021-01-25_13-54-29.507	button_created 0
2021-01-25_13-54-29.515	middle_released
2021-01-25_13-54-29.533	hand_moved
2021-01-25_13-54-29.599	hand_replaced
2021-01-25_13-54-29.612	no_button_but_finger_pressed LeftPinkyTip
2021-01-25_13-54-29.612	set_speed 0
2021-01-25_13-54-29.613	no_button_but_finger_pressed LeftRingTip
2021-01-25_13-54-29.613	set_speed 0
2021-01-25_13-54-29.613	no_button_but_finger_pressed LeftIndexTip
2021-01-25_13-54-29.613	set_speed 0
2021-01-25_13-54-29.613	no_button_but_finger_pressed RightIndexTip
2021-01-25_13-54-29.613	set_speed 0
2021-01-25_13-54-29.613	no_button_but_finger_pressed RightMiddleTip
2021-01-25_13-54-29.613	set_speed 0
2021-01-25_13-54-29.613	no_button_but_finger_pressed RightRingTip
2021-01-25_13-54-29.614	set_speed 0
2021-01-25_13-54-29.614	no_button_but_finger_pressed RightPinkyTip
2021-01-25_13-54-29.614	set_speed 0
2021-01-25_13-54-29.628	button_created 0
2021-01-25_13-54-30.616	button_created 1
2021-01-25_13-54-31.532	button_enters_active_area 7
2021-01-25_13-54-31.613	button_created 2
2021-01-25_13-54-31.657	middle_moved
2021-01-25_13-54-31.701	button_pressed 7
2021-01-25_13-54-31.702	set_speed 0
2021-01-25_13-54-31.942	middle_released
2021-01-25_13-54-32.521	button_enters_active_area 9
2021-01-25_13-54-32.612	button_created 3
2021-01-25_13-54-32.978	pinky_moved
2021-01-25_13-54-33.011	button_pressed 9
2021-01-25_13-54-33.011	set_speed 0.150000021457672
2021-01-25_13-54-33.241	pinky_released
2021-01-25_13-54-33.521	button_enters_active_area 8
2021-01-25_13-54-33.623	button_created 4
2021-01-25_13-54-33.677	ring_moved
2021-01-25_13-54-34.167	ring_released
2021-01-25_13-54-34.289	ring_moved
2021-01-25_13-54-34.300	button_leaves_active_area 8
2021-01-25_13-54-34.519	button_enters_active_area 0
2021-01-25_13-54-34.620	button_created 5
2021-01-25_13-54-34.641	ring_released
2021-01-25_13-54-35.047	button_missed 8
2021-01-25_13-54-35.047	set_speed 0.150000021457672
2021-01-25_13-54-35.069	pinky_moved
2021-01-25_13-54-35.088	button_pressed 0
2021-01-25_13-54-35.088	set_speed 0.330000021457672
2021-01-25_13-54-35.088	multiple_finger_start
2021-01-25_13-54-35.189	multiple_finger_stop
2021-01-25_13-54-35.202	no_button_but_finger_pressed LeftRingTip
2021-01-25_13-54-35.202	set_speed 0.330000021457672
2021-01-25_13-54-35.203	no_button_but_finger_pressed LeftMiddleTip
2021-01-25_13-54-35.203	set_speed 0.150000021457672
2021-01-25_13-54-35.203	no_button_but_finger_pressed LeftIndexTip
2021-01-25_13-54-35.203	set_speed 0
2021-01-25_13-54-35.203	no_button_but_finger_pressed RightIndexTip
2021-01-25_13-54-35.203	set_speed 0
2021-01-25_13-54-35.203	no_button_but_finger_pressed RightMiddleTip
2021-01-25_13-54-35.203	set_speed 0
2021-01-25_13-54-35.203	no_button_but_finger_pressed RightRingTip
2021-01-25_13-54-35.204	set_speed 0
2021-01-25_13-54-35.204	no_button_but_finger_pressed RightPinkyTip
2021-01-25_13-54-35.204	set_speed 0
2021-01-25_13-54-35.216	button_created 0
2021-01-25_13-54-35.309	pinky_released
2021-01-25_13-54-35.731	hand_moved
2021-01-25_13-54-35.821	hand_replaced
2021-01-25_13-54-35.837	no_button_but_finger_pressed LeftPinkyTip
2021-01-25_13-54-35.838	set_speed 0
2021-01-25_13-54-35.838	no_button_but_finger_pressed LeftRingTip
2021-01-25_13-54-35.838	set_speed 0
2021-01-25_13-54-35.838	no_button_but_finger_pressed LeftMiddleTip
2021-01-25_13-54-35.838	set_speed 0
2021-01-25_13-54-35.838	no_button_but_finger_pressed LeftIndexTip
2021-01-25_13-54-35.839	set_speed 0
2021-01-25_13-54-35.839	no_button_but_finger_pressed RightIndexTip
2021-01-25_13-54-35.839	set_speed 0
2021-01-25_13-54-35.839	no_button_but_finger_pressed RightMiddleTip
2021-01-25_13-54-35.840	set_speed 0
2021-01-25_13-54-35.840	no_button_but_finger_pressed RightRingTip
2021-01-25_13-54-35.840	set_speed 0
2021-01-25_13-54-35.840	no_button_but_finger_pressed RightPinkyTip
2021-01-25_13-54-35.840	set_speed 0
2021-01-25_13-54-35.853	button_created 0
2021-01-25_13-54-35.905	index_moved
2021-01-25_13-54-35.961	index_released
2021-01-25_13-54-36.151	hand_moved
2021-01-25_13-54-36.498	hand_replaced
2021-01-25_13-54-36.508	no_button_but_finger_pressed LeftPinkyTip
2021-01-25_13-54-36.510	set_speed 0
2021-01-25_13-54-36.510	no_button_but_finger_pressed LeftRingTip
2021-01-25_13-54-36.510	set_speed 0
2021-01-25_13-54-36.510	no_button_but_finger_pressed LeftMiddleTip
2021-01-25_13-54-36.510	set_speed 0
2021-01-25_13-54-36.510	no_button_but_finger_pressed LeftIndexTip
2021-01-25_13-54-36.510	set_speed 0
2021-01-25_13-54-36.510	no_button_but_finger_pressed RightIndexTip
2021-01-25_13-54-36.511	set_speed 0
2021-01-25_13-54-36.511	no_button_but_finger_pressed RightMiddleTip
2021-01-25_13-54-36.511	set_speed 0
2021-01-25_13-54-36.511	no_button_but_finger_pressed RightRingTip
2021-01-25_13-54-36.511	set_speed 0
2021-01-25_13-54-36.511	no_button_but_finger_pressed RightPinkyTip
2021-01-25_13-54-36.511	set_speed 0
2021-01-25_13-54-36.521	button_created 0
2021-01-25_13-54-37.513	button_created 1
2021-01-25_13-54-38.430	button_enters_active_area 2
2021-01-25_13-54-38.521	button_created 2
2021-01-25_13-54-38.620	middle_moved
2021-01-25_13-54-38.664	button_pressed 2
2021-01-25_13-54-38.664	set_speed 0
2021-01-25_13-54-38.909	middle_released
2021-01-25_13-54-38.919	hand_moved
2021-01-25_13-54-38.987	hand_replaced
2021-01-25_13-54-38.998	no_button_but_finger_pressed LeftPinkyTip
2021-01-25_13-54-38.998	set_speed 0
2021-01-25_13-54-38.998	no_button_but_finger_pressed LeftRingTip
2021-01-25_13-54-38.998	set_speed 0
2021-01-25_13-54-38.998	no_button_but_finger_pressed LeftIndexTip
2021-01-25_13-54-38.999	set_speed 0
2021-01-25_13-54-38.999	no_button_but_finger_pressed RightIndexTip
2021-01-25_13-54-38.999	set_speed 0
2021-01-25_13-54-38.999	no_button_but_finger_pressed RightMiddleTip
2021-01-25_13-54-38.999	set_speed 0
2021-01-25_13-54-38.999	no_button_but_finger_pressed RightRingTip
2021-01-25_13-54-38.999	set_speed 0
2021-01-25_13-54-38.999	no_button_but_finger_pressed RightPinkyTip
2021-01-25_13-54-38.999	set_speed 0
2021-01-25_13-54-39.010	button_created 0
2021-01-25_13-54-40.010	button_created 1
2021-01-25_13-54-40.918	button_enters_active_area 1
2021-01-25_13-54-40.988	ring_moved
2021-01-25_13-54-41.006	button_created 2
2021-01-25_13-54-41.093	multiple_finger_start
2021-01-25_13-54-41.103	pinky_moved
2021-01-25_13-54-41.269	multiple_finger_stop
2021-01-25_13-54-41.270	ring_released
2021-01-25_13-54-41.281	no_button_but_finger_pressed LeftPinkyTip
2021-01-25_13-54-41.281	set_speed 0
2021-01-25_13-54-41.281	no_button_but_finger_pressed LeftRingTip
2021-01-25_13-54-41.281	set_speed 0
2021-01-25_13-54-41.281	no_button_but_finger_pressed LeftMiddleTip
2021-01-25_13-54-41.281	set_speed 0
2021-01-25_13-54-41.281	no_button_but_finger_pressed LeftIndexTip
2021-01-25_13-54-41.281	set_speed 0
2021-01-25_13-54-41.281	no_button_but_finger_pressed RightIndexTip
2021-01-25_13-54-41.282	set_speed 0
2021-01-25_13-54-41.282	no_button_but_finger_pressed RightMiddleTip
2021-01-25_13-54-41.282	set_speed 0
2021-01-25_13-54-41.282	no_button_but_finger_pressed RightRingTip
2021-01-25_13-54-41.282	set_speed 0
2021-01-25_13-54-41.282	no_button_but_finger_pressed RightPinkyTip
2021-01-25_13-54-41.282	set_speed 0
2021-01-25_13-54-41.291	pinky_released
2021-01-25_13-54-41.293	button_created 0
2021-01-25_13-54-42.287	button_created 1
2021-01-25_13-54-43.207	button_enters_active_area 7
2021-01-25_13-54-43.286	button_created 2
2021-01-25_13-54-43.429	middle_moved
2021-01-25_13-54-43.462	multiple_finger_start
2021-01-25_13-54-43.492	multiple_finger_stop
2021-01-25_13-54-43.501	no_button_but_finger_pressed LeftPinkyTip
2021-01-25_13-54-43.501	set_speed 0
2021-01-25_13-54-43.501	no_button_but_finger_pressed LeftRingTip
2021-01-25_13-54-43.501	set_speed 0
2021-01-25_13-54-43.501	no_button_but_finger_pressed LeftMiddleTip
2021-01-25_13-54-43.502	set_speed 0
2021-01-25_13-54-43.502	no_button_but_finger_pressed LeftIndexTip
2021-01-25_13-54-43.502	set_speed 0
2021-01-25_13-54-43.502	no_button_but_finger_pressed RightIndexTip
2021-01-25_13-54-43.502	set_speed 0
2021-01-25_13-54-43.502	no_button_but_finger_pressed RightMiddleTip
2021-01-25_13-54-43.502	set_speed 0
2021-01-25_13-54-43.502	no_button_but_finger_pressed RightRingTip
2021-01-25_13-54-43.503	set_speed 0
2021-01-25_13-54-43.503	no_button_but_finger_pressed RightPinkyTip
2021-01-25_13-54-43.503	set_speed 0
2021-01-25_13-54-43.514	button_created 0
2021-01-25_13-54-43.615	middle_released
2021-01-25_13-54-44.508	button_created 1
2021-01-25_13-54-45.428	button_enters_active_area 3
2021-01-25_13-54-45.507	button_created 2
2021-01-25_13-54-45.673	index_moved
2021-01-25_13-54-45.695	button_pressed 3
2021-01-25_13-54-45.695	set_speed 0
2021-01-25_13-54-45.950	index_released
2021-01-25_13-54-46.416	button_enters_active_area 1
2021-01-25_13-54-46.507	button_created 3
2021-01-25_13-54-46.549	multiple_finger_start
2021-01-25_13-54-46.550	pinky_moved
2021-01-25_13-54-46.563	ring_moved
2021-01-25_13-54-46.755	multiple_finger_stop
2021-01-25_13-54-46.756	ring_released
2021-01-25_13-54-46.766	no_button_but_finger_pressed LeftPinkyTip
2021-01-25_13-54-46.766	set_speed 0
2021-01-25_13-54-46.766	no_button_but_finger_pressed LeftRingTip
2021-01-25_13-54-46.767	set_speed 0
2021-01-25_13-54-46.767	no_button_but_finger_pressed LeftMiddleTip
2021-01-25_13-54-46.767	set_speed 0
2021-01-25_13-54-46.767	no_button_but_finger_pressed LeftIndexTip
2021-01-25_13-54-46.767	set_speed 0
2021-01-25_13-54-46.767	no_button_but_finger_pressed RightIndexTip
2021-01-25_13-54-46.767	set_speed 0
2021-01-25_13-54-46.767	no_button_but_finger_pressed RightMiddleTip
2021-01-25_13-54-46.768	set_speed 0
2021-01-25_13-54-46.768	no_button_but_finger_pressed RightRingTip
2021-01-25_13-54-46.768	set_speed 0
2021-01-25_13-54-46.768	no_button_but_finger_pressed RightPinkyTip
2021-01-25_13-54-46.768	set_speed 0
2021-01-25_13-54-46.777	pinky_released
2021-01-25_13-54-46.779	button_created 0
2021-01-25_13-54-47.280	hands_calibrated
2021-01-25_13-54-47.769	button_created 1
2021-01-25_13-54-48.693	button_enters_active_area 2
2021-01-25_13-54-48.772	button_created 2
2021-01-25_13-54-48.860	middle_moved
2021-01-25_13-54-48.871	button_pressed 2
2021-01-25_13-54-48.871	set_speed 0
2021-01-25_13-54-48.896	multiple_finger_start
2021-01-25_13-54-48.960	multiple_finger_stop
2021-01-25_13-54-48.972	no_button_but_finger_pressed LeftPinkyTip
2021-01-25_13-54-48.972	set_speed 0
2021-01-25_13-54-48.972	no_button_but_finger_pressed LeftRingTip
2021-01-25_13-54-48.972	set_speed 0
2021-01-25_13-54-48.972	no_button_but_finger_pressed LeftIndexTip
2021-01-25_13-54-48.973	set_speed 0
2021-01-25_13-54-48.973	no_button_but_finger_pressed RightIndexTip
2021-01-25_13-54-48.973	set_speed 0
2021-01-25_13-54-48.973	no_button_but_finger_pressed RightMiddleTip
2021-01-25_13-54-48.973	set_speed 0
2021-01-25_13-54-48.973	no_button_but_finger_pressed RightRingTip
2021-01-25_13-54-48.973	set_speed 0
2021-01-25_13-54-48.973	no_button_but_finger_pressed RightPinkyTip
2021-01-25_13-54-48.974	set_speed 0
2021-01-25_13-54-48.984	button_created 0
2021-01-25_13-54-49.004	middle_released
2021-01-25_13-54-49.983	button_created 1
2021-01-25_13-54-50.892	button_enters_active_area 6
2021-01-25_13-54-50.982	button_created 2
2021-01-25_13-54-51.084	index_moved
2021-01-25_13-54-51.115	button_pressed 6
2021-01-25_13-54-51.115	set_speed 0
2021-01-25_13-54-51.423	index_released
2021-01-25_13-54-51.891	button_enters_active_area 1
2021-01-25_13-54-51.981	button_created 3
2021-01-25_13-54-52.369	pinky_moved
2021-01-25_13-54-52.380	multiple_finger_start
2021-01-25_13-54-52.513	multiple_finger_stop
2021-01-25_13-54-52.524	no_button_but_finger_pressed LeftPinkyTip
2021-01-25_13-54-52.524	set_speed 0
2021-01-25_13-54-52.524	no_button_but_finger_pressed LeftRingTip
2021-01-25_13-54-52.524	set_speed 0
2021-01-25_13-54-52.524	no_button_but_finger_pressed LeftMiddleTip
2021-01-25_13-54-52.525	set_speed 0
2021-01-25_13-54-52.525	no_button_but_finger_pressed LeftIndexTip
2021-01-25_13-54-52.525	set_speed 0
2021-01-25_13-54-52.525	no_button_but_finger_pressed RightIndexTip
2021-01-25_13-54-52.525	set_speed 0
2021-01-25_13-54-52.525	no_button_but_finger_pressed RightMiddleTip
2021-01-25_13-54-52.525	set_speed 0
2021-01-25_13-54-52.525	no_button_but_finger_pressed RightRingTip
2021-01-25_13-54-52.526	set_speed 0
2021-01-25_13-54-52.526	no_button_but_finger_pressed RightPinkyTip
2021-01-25_13-54-52.526	set_speed 0
2021-01-25_13-54-52.539	button_created 0
2021-01-25_13-54-53.013	pinky_released
2021-01-25_13-54-53.532	button_created 1
2021-01-25_13-54-54.445	button_enters_active_area 0
2021-01-25_13-54-54.535	button_created 2
2021-01-25_13-54-54.677	pinky_moved
2021-01-25_13-54-54.867	pinky_released
2021-01-25_13-54-55.134	pinky_moved
2021-01-25_13-54-55.223	button_leaves_active_area 0
2021-01-25_13-54-55.444	button_enters_active_area 3
2021-01-25_13-54-55.445	pinky_released
2021-01-25_13-54-55.525	button_created 3
2021-01-25_13-54-55.777	index_moved
2021-01-25_13-54-55.799	button_pressed 3
2021-01-25_13-54-55.799	set_speed 0
2021-01-25_13-54-55.967	button_missed 0
2021-01-25_13-54-55.967	set_speed 0
2021-01-25_13-54-56.033	index_released
2021-01-25_13-54-56.445	button_enters_active_area 8
2021-01-25_13-54-56.535	button_created 4
2021-01-25_13-54-56.645	ring_moved
2021-01-25_13-54-56.672	button_pressed 8
2021-01-25_13-54-56.672	set_speed 0.150000021457672
2021-01-25_13-54-56.672	multiple_finger_start
2021-01-25_13-54-56.851	middle_moved
2021-01-25_13-54-56.940	multiple_finger_stop
2021-01-25_13-54-56.941	ring_released
2021-01-25_13-54-56.952	no_button_but_finger_pressed LeftPinkyTip
2021-01-25_13-54-56.952	set_speed 0.150000021457672
2021-01-25_13-54-56.952	no_button_but_finger_pressed LeftRingTip
2021-01-25_13-54-56.952	set_speed 0.150000021457672
2021-01-25_13-54-56.952	no_button_but_finger_pressed LeftMiddleTip
2021-01-25_13-54-56.953	set_speed 0
2021-01-25_13-54-56.953	no_button_but_finger_pressed LeftIndexTip
2021-01-25_13-54-56.953	set_speed 0
2021-01-25_13-54-56.953	no_button_but_finger_pressed RightIndexTip
2021-01-25_13-54-56.953	set_speed 0
2021-01-25_13-54-56.953	no_button_but_finger_pressed RightMiddleTip
2021-01-25_13-54-56.953	set_speed 0
2021-01-25_13-54-56.953	no_button_but_finger_pressed RightPinkyTip
2021-01-25_13-54-56.953	set_speed 0
2021-01-25_13-54-56.966	button_created 0
2021-01-25_13-54-57.217	middle_released
2021-01-25_13-54-57.957	button_created 1
2021-01-25_13-54-58.625	hands_calibrated
2021-01-25_13-54-58.877	button_enters_active_area 2
2021-01-25_13-54-58.958	button_created 2
2021-01-25_13-54-59.099	middle_moved
2021-01-25_13-54-59.133	button_pressed 2
2021-01-25_13-54-59.133	set_speed 0
2021-01-25_13-54-59.277	middle_released
2021-01-25_13-54-59.865	button_enters_active_area 8
2021-01-25_13-54-59.899	ring_moved
2021-01-25_13-54-59.939	multiple_finger_start
2021-01-25_13-55-00.072	multiple_finger_stop
2021-01-25_13-55-00.083	no_button_but_finger_pressed LeftPinkyTip
2021-01-25_13-55-00.083	set_speed 0
2021-01-25_13-55-00.083	no_button_but_finger_pressed LeftRingTip
2021-01-25_13-55-00.084	set_speed 0
2021-01-25_13-55-00.084	no_button_but_finger_pressed LeftMiddleTip
2021-01-25_13-55-00.084	set_speed 0
2021-01-25_13-55-00.084	no_button_but_finger_pressed LeftIndexTip
2021-01-25_13-55-00.084	set_speed 0
2021-01-25_13-55-00.084	no_button_but_finger_pressed RightIndexTip
2021-01-25_13-55-00.084	set_speed 0
2021-01-25_13-55-00.084	no_button_but_finger_pressed RightMiddleTip
2021-01-25_13-55-00.085	set_speed 0
2021-01-25_13-55-00.085	no_button_but_finger_pressed RightRingTip
2021-01-25_13-55-00.085	set_speed 0
2021-01-25_13-55-00.085	no_button_but_finger_pressed RightPinkyTip
2021-01-25_13-55-00.085	set_speed 0
2021-01-25_13-55-00.096	button_created 0
2021-01-25_13-55-00.228	ring_released
2021-01-25_13-55-01.088	button_created 1
2021-01-25_13-55-02.009	button_enters_active_area 1
2021-01-25_13-55-02.088	button_created 2
2021-01-25_13-55-02.209	ring_moved
2021-01-25_13-55-02.220	multiple_finger_start
2021-01-25_13-55-02.404	multiple_finger_stop
2021-01-25_13-55-02.415	no_button_but_finger_pressed LeftPinkyTip
2021-01-25_13-55-02.416	set_speed 0
2021-01-25_13-55-02.416	no_button_but_finger_pressed LeftRingTip
2021-01-25_13-55-02.416	set_speed 0
2021-01-25_13-55-02.416	no_button_but_finger_pressed LeftMiddleTip
2021-01-25_13-55-02.416	set_speed 0
2021-01-25_13-55-02.416	no_button_but_finger_pressed LeftIndexTip
2021-01-25_13-55-02.416	set_speed 0
2021-01-25_13-55-02.416	no_button_but_finger_pressed RightIndexTip
2021-01-25_13-55-02.416	set_speed 0
2021-01-25_13-55-02.416	no_button_but_finger_pressed RightMiddleTip
2021-01-25_13-55-02.417	set_speed 0
2021-01-25_13-55-02.417	no_button_but_finger_pressed RightRingTip
2021-01-25_13-55-02.417	set_speed 0
2021-01-25_13-55-02.417	no_button_but_finger_pressed RightPinkyTip
2021-01-25_13-55-02.417	set_speed 0
2021-01-25_13-55-02.428	button_created 0
2021-01-25_13-55-02.504	ring_released
2021-01-25_13-55-02.876	middle_moved
2021-01-25_13-55-03.008	middle_released
2021-01-25_13-55-03.418	button_created 1
2021-01-25_13-55-04.341	button_enters_active_area 3
2021-01-25_13-55-04.420	button_created 2
2021-01-25_13-55-04.530	index_moved
2021-01-25_13-55-04.563	button_pressed 3
2021-01-25_13-55-04.563	set_speed 0
2021-01-25_13-55-04.763	index_released
2021-01-25_13-55-05.331	button_enters_active_area 1
2021-01-25_13-55-05.363	ring_moved
2021-01-25_13-55-05.386	multiple_finger_start
2021-01-25_13-55-05.451	pinky_moved
2021-01-25_13-55-05.674	multiple_finger_stop
2021-01-25_13-55-05.675	ring_released
2021-01-25_13-55-05.685	no_button_but_finger_pressed LeftPinkyTip
2021-01-25_13-55-05.686	set_speed 0
2021-01-25_13-55-05.686	no_button_but_finger_pressed LeftRingTip
2021-01-25_13-55-05.686	set_speed 0
2021-01-25_13-55-05.686	no_button_but_finger_pressed LeftMiddleTip
2021-01-25_13-55-05.686	set_speed 0
2021-01-25_13-55-05.686	no_button_but_finger_pressed LeftIndexTip
2021-01-25_13-55-05.686	set_speed 0
2021-01-25_13-55-05.686	no_button_but_finger_pressed RightIndexTip
2021-01-25_13-55-05.687	set_speed 0
2021-01-25_13-55-05.687	no_button_but_finger_pressed RightMiddleTip
2021-01-25_13-55-05.687	set_speed 0
2021-01-25_13-55-05.687	no_button_but_finger_pressed RightRingTip
2021-01-25_13-55-05.687	set_speed 0
2021-01-25_13-55-05.687	no_button_but_finger_pressed RightPinkyTip
2021-01-25_13-55-05.687	set_speed 0
2021-01-25_13-55-05.699	button_created 0
2021-01-25_13-55-05.763	pinky_released
2021-01-25_13-55-06.693	button_created 1
2021-01-25_13-55-07.606	button_enters_active_area 7
2021-01-25_13-55-07.698	button_created 2
2021-01-25_13-55-07.796	middle_moved
2021-01-25_13-55-07.818	button_pressed 7
2021-01-25_13-55-07.818	set_speed 0
2021-01-25_13-55-08.072	middle_released
2021-01-25_13-55-08.606	button_enters_active_area 6
2021-01-25_13-55-08.696	button_created 3
2021-01-25_13-55-08.751	index_moved
2021-01-25_13-55-08.861	button_pressed 6
2021-01-25_13-55-08.861	set_speed 0.150000021457672
2021-01-25_13-55-09.149	index_released
2021-01-25_13-55-09.605	button_enters_active_area 2
2021-01-25_13-55-09.696	button_created 4
2021-01-25_13-55-09.795	middle_moved
2021-01-25_13-55-09.816	button_pressed 2
2021-01-25_13-55-09.817	set_speed 0.330000021457672
2021-01-25_13-55-10.045	middle_released
2021-01-25_13-55-10.538	button_enters_active_area 9
2021-01-25_13-55-10.618	button_created 5
2021-01-25_13-55-10.728	pinky_moved
2021-01-25_13-55-11.083	pinky_released
2021-01-25_13-55-11.160	button_leaves_active_area 9
2021-01-25_13-55-11.327	button_enters_active_area 7
2021-01-25_13-55-11.384	button_created 6
2021-01-25_13-55-11.449	index_moved
2021-01-25_13-55-11.515	index_released
2021-01-25_13-55-11.527	multiple_finger_start
2021-01-25_13-55-11.527	middle_moved
2021-01-25_13-55-11.660	multiple_finger_stop
2021-01-25_13-55-11.672	no_button_but_finger_pressed LeftPinkyTip
2021-01-25_13-55-11.672	set_speed 0.330000021457672
2021-01-25_13-55-11.672	no_button_but_finger_pressed LeftRingTip
2021-01-25_13-55-11.672	set_speed 0.330000021457672
2021-01-25_13-55-11.672	no_button_but_finger_pressed LeftMiddleTip
2021-01-25_13-55-11.672	set_speed 0.150000021457672
2021-01-25_13-55-11.672	no_button_but_finger_pressed LeftIndexTip
2021-01-25_13-55-11.673	set_speed 0
2021-01-25_13-55-11.673	no_button_but_finger_pressed RightIndexTip
2021-01-25_13-55-11.673	set_speed 0
2021-01-25_13-55-11.673	no_button_but_finger_pressed RightMiddleTip
2021-01-25_13-55-11.673	set_speed 0
2021-01-25_13-55-11.673	no_button_but_finger_pressed RightRingTip
2021-01-25_13-55-11.673	set_speed 0
2021-01-25_13-55-11.673	no_button_but_finger_pressed RightPinkyTip
2021-01-25_13-55-11.674	set_speed 0
2021-01-25_13-55-11.684	button_created 0
2021-01-25_13-55-11.904	middle_released
2021-01-25_13-55-12.562	button_created 1
2021-01-25_13-55-13.487	button_enters_active_area 7
2021-01-25_13-55-13.558	button_created 2
2021-01-25_13-55-13.670	middle_moved
2021-01-25_13-55-13.689	button_pressed 7
2021-01-25_13-55-13.689	set_speed 0
2021-01-25_13-55-13.992	middle_released
2021-01-25_13-55-14.470	button_enters_active_area 6
2021-01-25_13-55-14.560	button_created 3
2021-01-25_13-55-14.714	index_moved
2021-01-25_13-55-14.759	button_pressed 6
2021-01-25_13-55-14.759	set_speed 0.150000021457672
2021-01-25_13-55-15.014	index_released
2021-01-25_13-55-15.470	button_enters_active_area 1
2021-01-25_13-55-15.559	ring_moved
2021-01-25_13-55-15.560	button_created 4
2021-01-25_13-55-15.592	multiple_finger_start
2021-01-25_13-55-15.637	pinky_moved
2021-01-25_13-55-15.969	multiple_finger_stop
2021-01-25_13-55-15.970	ring_released
2021-01-25_13-55-15.980	no_button_but_finger_pressed LeftPinkyTip
2021-01-25_13-55-15.981	set_speed 0.150000021457672
2021-01-25_13-55-15.981	no_button_but_finger_pressed LeftRingTip
2021-01-25_13-55-15.981	set_speed 0.150000021457672
2021-01-25_13-55-15.981	no_button_but_finger_pressed LeftMiddleTip
2021-01-25_13-55-15.981	set_speed 0.150000021457672
2021-01-25_13-55-15.981	no_button_but_finger_pressed LeftIndexTip
2021-01-25_13-55-15.981	set_speed 0
2021-01-25_13-55-15.981	no_button_but_finger_pressed RightIndexTip
2021-01-25_13-55-15.982	set_speed 0
2021-01-25_13-55-15.982	no_button_but_finger_pressed RightMiddleTip
2021-01-25_13-55-15.982	set_speed 0
2021-01-25_13-55-15.982	no_button_but_finger_pressed RightRingTip
2021-01-25_13-55-15.982	set_speed 0
2021-01-25_13-55-15.982	no_button_but_finger_pressed RightPinkyTip
2021-01-25_13-55-15.982	set_speed 0
2021-01-25_13-55-15.995	button_created 0
2021-01-25_13-55-16.103	pinky_released
2021-01-25_13-55-16.992	button_created 1
2021-01-25_13-55-17.902	button_enters_active_area 0
2021-01-25_13-55-17.935	pinky_moved
2021-01-25_13-55-17.992	button_created 2
2021-01-25_13-55-18.313	pinky_released
2021-01-25_13-55-18.491	pinky_moved
2021-01-25_13-55-18.535	button_pressed 0
2021-01-25_13-55-18.535	set_speed 0
2021-01-25_13-55-18.547	multiple_finger_start
2021-01-25_13-55-18.768	multiple_finger_stop
2021-01-25_13-55-18.779	no_button_but_finger_pressed LeftRingTip
2021-01-25_13-55-18.780	set_speed 0
2021-01-25_13-55-18.780	no_button_but_finger_pressed LeftMiddleTip
2021-01-25_13-55-18.780	set_speed 0
2021-01-25_13-55-18.780	no_button_but_finger_pressed LeftIndexTip
2021-01-25_13-55-18.780	set_speed 0
2021-01-25_13-55-18.780	no_button_but_finger_pressed RightIndexTip
2021-01-25_13-55-18.780	set_speed 0
2021-01-25_13-55-18.780	no_button_but_finger_pressed RightMiddleTip
2021-01-25_13-55-18.780	set_speed 0
2021-01-25_13-55-18.780	no_button_but_finger_pressed RightRingTip
2021-01-25_13-55-18.781	set_speed 0
2021-01-25_13-55-18.781	no_button_but_finger_pressed RightPinkyTip
2021-01-25_13-55-18.781	set_speed 0
2021-01-25_13-55-18.794	button_created 0
2021-01-25_13-55-19.312	pinky_released
2021-01-25_13-55-19.785	button_created 1
2021-01-25_13-55-20.700	button_enters_active_area 7
2021-01-25_13-55-20.791	button_created 2
2021-01-25_13-55-20.945	middle_moved
2021-01-25_13-55-20.967	button_pressed 7
2021-01-25_13-55-20.967	set_speed 0
2021-01-25_13-55-21.189	middle_released
2021-01-25_13-55-21.699	button_enters_active_area 0
2021-01-25_13-55-21.790	button_created 3
2021-01-25_13-55-21.845	pinky_moved
2021-01-25_13-55-22.244	pinky_released
2021-01-25_13-55-22.433	pinky_moved
2021-01-25_13-55-22.478	button_leaves_active_area 0
2021-01-25_13-55-22.522	pinky_released
2021-01-25_13-55-22.698	button_enters_active_area 8
2021-01-25_13-55-22.765	multiple_finger_start
2021-01-25_13-55-22.765	pinky_moved
2021-01-25_13-55-22.833	multiple_finger_stop
2021-01-25_13-55-22.845	no_button_but_finger_pressed LeftPinkyTip
2021-01-25_13-55-22.846	set_speed 0
2021-01-25_13-55-22.846	no_button_but_finger_pressed LeftRingTip
2021-01-25_13-55-22.846	set_speed 0
2021-01-25_13-55-22.846	no_button_but_finger_pressed LeftMiddleTip
2021-01-25_13-55-22.846	set_speed 0
2021-01-25_13-55-22.846	no_button_but_finger_pressed LeftIndexTip
2021-01-25_13-55-22.846	set_speed 0
2021-01-25_13-55-22.846	no_button_but_finger_pressed RightIndexTip
2021-01-25_13-55-22.846	set_speed 0
2021-01-25_13-55-22.847	no_button_but_finger_pressed RightMiddleTip
2021-01-25_13-55-22.847	set_speed 0
2021-01-25_13-55-22.847	no_button_but_finger_pressed RightRingTip
2021-01-25_13-55-22.847	set_speed 0
2021-01-25_13-55-22.847	no_button_but_finger_pressed RightPinkyTip
2021-01-25_13-55-22.847	set_speed 0
2021-01-25_13-55-22.856	pinky_released
2021-01-25_13-55-22.859	button_created 0
2021-01-25_13-55-22.870	middle_moved
2021-01-25_13-55-23.150	middle_released
2021-01-25_13-55-23.857	button_created 1
2021-01-25_13-55-24.776	button_enters_active_area 6
2021-01-25_13-55-24.859	button_created 2
2021-01-25_13-55-25.187	index_moved
2021-01-25_13-55-25.209	button_pressed 6
2021-01-25_13-55-25.209	set_speed 0
2021-01-25_13-55-25.364	index_released
2021-01-25_13-55-25.765	button_enters_active_area 3
2021-01-25_13-55-25.857	button_created 3
2021-01-25_13-55-25.977	index_moved
2021-01-25_13-55-25.998	button_pressed 3
2021-01-25_13-55-25.998	set_speed 0.150000021457672
2021-01-25_13-55-26.175	index_released
2021-01-25_13-55-26.761	button_enters_active_area 7
2021-01-25_13-55-26.851	button_created 4
2021-01-25_13-55-26.964	middle_moved
2021-01-25_13-55-26.987	button_pressed 7
2021-01-25_13-55-26.987	set_speed 0.330000021457672
2021-01-25_13-55-27.176	middle_released
2021-01-25_13-55-27.698	button_enters_active_area 8
2021-01-25_13-55-27.720	ring_moved
2021-01-25_13-55-27.777	button_created 5
2021-01-25_13-55-28.130	ring_released
2021-01-25_13-55-28.319	button_leaves_active_area 8
2021-01-25_13-55-28.320	ring_moved
2021-01-25_13-55-28.486	button_enters_active_area 2
2021-01-25_13-55-28.496	ring_released
2021-01-25_13-55-28.542	button_created 6
2021-01-25_13-55-28.765	middle_moved
2021-01-25_13-55-28.797	button_pressed 2
2021-01-25_13-55-28.797	set_speed 0.510000021457672
2021-01-25_13-55-28.823	multiple_finger_start
2021-01-25_13-55-28.874	multiple_finger_stop
2021-01-25_13-55-28.883	no_button_but_finger_pressed LeftPinkyTip
2021-01-25_13-55-28.883	set_speed 0.510000021457672
2021-01-25_13-55-28.883	no_button_but_finger_pressed LeftRingTip
2021-01-25_13-55-28.883	set_speed 0.330000021457672
2021-01-25_13-55-28.884	no_button_but_finger_pressed LeftIndexTip
2021-01-25_13-55-28.884	set_speed 0.150000021457672
2021-01-25_13-55-28.885	no_button_but_finger_pressed RightIndexTip
2021-01-25_13-55-28.885	set_speed 0
2021-01-25_13-55-28.885	no_button_but_finger_pressed RightMiddleTip
2021-01-25_13-55-28.886	set_speed 0
2021-01-25_13-55-28.886	no_button_but_finger_pressed RightRingTip
2021-01-25_13-55-28.886	set_speed 0
2021-01-25_13-55-28.886	no_button_but_finger_pressed RightPinkyTip
2021-01-25_13-55-28.887	set_speed 0
2021-01-25_13-55-28.899	button_created 0
2021-01-25_13-55-28.969	middle_released
2021-01-25_13-55-29.748	button_created 1
2021-01-25_13-55-30.673	button_enters_active_area 0
2021-01-25_13-55-30.752	button_created 2
2021-01-25_13-55-30.906	pinky_moved
2021-01-25_13-55-31.184	pinky_released
2021-01-25_13-55-31.396	pinky_moved
2021-01-25_13-55-31.450	button_leaves_active_area 0
2021-01-25_13-55-31.661	button_enters_active_area 1
2021-01-25_13-55-31.751	button_created 3
2021-01-25_13-55-31.817	pinky_released
2021-01-25_13-55-31.951	middle_moved
2021-01-25_13-55-32.029	multiple_finger_start
2021-01-25_13-55-32.338	multiple_finger_stop
2021-01-25_13-55-32.349	no_button_but_finger_pressed LeftPinkyTip
2021-01-25_13-55-32.349	set_speed 0
2021-01-25_13-55-32.349	no_button_but_finger_pressed LeftRingTip
2021-01-25_13-55-32.349	set_speed 0
2021-01-25_13-55-32.349	no_button_but_finger_pressed LeftMiddleTip
2021-01-25_13-55-32.349	set_speed 0
2021-01-25_13-55-32.350	no_button_but_finger_pressed LeftIndexTip
2021-01-25_13-55-32.350	set_speed 0
2021-01-25_13-55-32.350	no_button_but_finger_pressed RightIndexTip
2021-01-25_13-55-32.350	set_speed 0
2021-01-25_13-55-32.350	no_button_but_finger_pressed RightMiddleTip
2021-01-25_13-55-32.350	set_speed 0
2021-01-25_13-55-32.350	no_button_but_finger_pressed RightRingTip
2021-01-25_13-55-32.350	set_speed 0
2021-01-25_13-55-32.350	no_button_but_finger_pressed RightPinkyTip
2021-01-25_13-55-32.351	set_speed 0
2021-01-25_13-55-32.363	button_created 0
2021-01-25_13-55-32.404	middle_released
2021-01-25_13-55-33.360	button_created 1
2021-01-25_13-55-34.272	button_enters_active_area 7
2021-01-25_13-55-34.354	button_created 2
2021-01-25_13-55-34.561	middle_moved
2021-01-25_13-55-34.572	button_pressed 7
2021-01-25_13-55-34.572	set_speed 0
2021-01-25_13-55-34.572	multiple_finger_start
2021-01-25_13-55-34.607	multiple_finger_stop
2021-01-25_13-55-34.616	no_button_but_finger_pressed LeftPinkyTip
2021-01-25_13-55-34.616	set_speed 0
2021-01-25_13-55-34.616	no_button_but_finger_pressed LeftRingTip
2021-01-25_13-55-34.617	set_speed 0
2021-01-25_13-55-34.617	no_button_but_finger_pressed LeftMiddleTip
2021-01-25_13-55-34.617	set_speed 0
2021-01-25_13-55-34.617	no_button_but_finger_pressed LeftIndexTip
2021-01-25_13-55-34.617	set_speed 0
2021-01-25_13-55-34.617	no_button_but_finger_pressed RightIndexTip
2021-01-25_13-55-34.617	set_speed 0
2021-01-25_13-55-34.617	no_button_but_finger_pressed RightRingTip
2021-01-25_13-55-34.617	set_speed 0
2021-01-25_13-55-34.618	no_button_but_finger_pressed RightPinkyTip
2021-01-25_13-55-34.618	set_speed 0
2021-01-25_13-55-34.629	button_created 0
2021-01-25_13-55-34.840	middle_released
2021-01-25_13-55-35.628	button_created 1
2021-01-25_13-55-36.533	button_enters_active_area 0
2021-01-25_13-55-36.622	button_created 2
2021-01-25_13-55-36.916	pinky_moved
2021-01-25_13-55-36.948	button_pressed 0
2021-01-25_13-55-36.948	set_speed 0
2021-01-25_13-55-37.259	pinky_released
2021-01-25_13-55-37.538	button_enters_active_area 3
2021-01-25_13-55-37.629	button_created 3
2021-01-25_13-55-37.726	index_moved
2021-01-25_13-55-37.748	button_pressed 3
2021-01-25_13-55-37.748	set_speed 0.150000021457672
2021-01-25_13-55-38.003	index_released
2021-01-25_13-55-38.536	button_enters_active_area 2
2021-01-25_13-55-38.626	button_created 4
2021-01-25_13-55-38.692	middle_moved
2021-01-25_13-55-38.718	button_pressed 2
2021-01-25_13-55-38.719	set_speed 0.330000021457672
2021-01-25_13-55-38.875	middle_released
2021-01-25_13-55-39.470	button_enters_active_area 0
2021-01-25_13-55-39.538	button_created 5
2021-01-25_13-55-39.642	pinky_moved
2021-01-25_13-55-39.743	multiple_finger_start
2021-01-25_13-55-39.942	multiple_finger_stop
2021-01-25_13-55-39.953	no_button_but_finger_pressed LeftPinkyTip
2021-01-25_13-55-39.953	set_speed 0.330000021457672
2021-01-25_13-55-39.953	no_button_but_finger_pressed LeftRingTip
2021-01-25_13-55-39.953	set_speed 0.330000021457672
2021-01-25_13-55-39.953	no_button_but_finger_pressed LeftMiddleTip
2021-01-25_13-55-39.954	set_speed 0.150000021457672
2021-01-25_13-55-39.954	no_button_but_finger_pressed LeftIndexTip
2021-01-25_13-55-39.954	set_speed 0
2021-01-25_13-55-39.954	no_button_but_finger_pressed RightIndexTip
2021-01-25_13-55-39.954	set_speed 0
2021-01-25_13-55-39.954	no_button_but_finger_pressed RightMiddleTip
2021-01-25_13-55-39.954	set_speed 0
2021-01-25_13-55-39.954	no_button_but_finger_pressed RightRingTip
2021-01-25_13-55-39.954	set_speed 0
2021-01-25_13-55-39.954	no_button_but_finger_pressed RightPinkyTip
2021-01-25_13-55-39.955	set_speed 0
2021-01-25_13-55-39.966	button_created 0
2021-01-25_13-55-40.303	pinky_released
2021-01-25_13-55-40.917	button_created 1
2021-01-25_13-55-41.835	button_enters_active_area 8
2021-01-25_13-55-41.915	button_created 2
2021-01-25_13-55-42.091	ring_moved
2021-01-25_13-55-42.102	button_pressed 8
2021-01-25_13-55-42.102	set_speed 0
2021-01-25_13-55-42.369	ring_released
2021-01-25_13-55-42.831	button_enters_active_area 2
2021-01-25_13-55-42.924	button_created 3
2021-01-25_13-55-43.019	index_moved
2021-01-25_13-55-43.077	multiple_finger_start
2021-01-25_13-55-43.089	middle_moved
2021-01-25_13-55-43.119	index_released
2021-01-25_13-55-43.489	multiple_finger_stop
2021-01-25_13-55-43.501	no_button_but_finger_pressed LeftPinkyTip
2021-01-25_13-55-43.501	set_speed 0
2021-01-25_13-55-43.501	no_button_but_finger_pressed LeftRingTip
2021-01-25_13-55-43.501	set_speed 0
2021-01-25_13-55-43.501	no_button_but_finger_pressed LeftMiddleTip
2021-01-25_13-55-43.501	set_speed 0
2021-01-25_13-55-43.502	no_button_but_finger_pressed LeftIndexTip
2021-01-25_13-55-43.502	set_speed 0
2021-01-25_13-55-43.502	no_button_but_finger_pressed RightIndexTip
2021-01-25_13-55-43.502	set_speed 0
2021-01-25_13-55-43.502	no_button_but_finger_pressed RightMiddleTip
2021-01-25_13-55-43.502	set_speed 0
2021-01-25_13-55-43.502	no_button_but_finger_pressed RightRingTip
2021-01-25_13-55-43.502	set_speed 0
2021-01-25_13-55-43.502	no_button_but_finger_pressed RightPinkyTip
2021-01-25_13-55-43.503	set_speed 0
2021-01-25_13-55-43.513	button_created 0
2021-01-25_13-55-43.634	middle_released
2021-01-25_13-55-44.502	button_created 1
2021-01-25_13-55-45.421	button_enters_active_area 9
2021-01-25_13-55-45.511	button_created 2
2021-01-25_13-55-45.710	multiple_finger_start
2021-01-25_13-55-45.711	pinky_moved
2021-01-25_13-55-45.922	multiple_finger_stop
2021-01-25_13-55-45.933	no_button_but_finger_pressed LeftPinkyTip
2021-01-25_13-55-45.934	set_speed 0
2021-01-25_13-55-45.934	no_button_but_finger_pressed LeftRingTip
2021-01-25_13-55-45.934	set_speed 0
2021-01-25_13-55-45.934	no_button_but_finger_pressed LeftMiddleTip
2021-01-25_13-55-45.935	set_speed 0
2021-01-25_13-55-45.935	no_button_but_finger_pressed LeftIndexTip
2021-01-25_13-55-45.935	set_speed 0
2021-01-25_13-55-45.935	no_button_but_finger_pressed RightIndexTip
2021-01-25_13-55-45.936	set_speed 0
2021-01-25_13-55-45.936	no_button_but_finger_pressed RightMiddleTip
2021-01-25_13-55-45.936	set_speed 0
2021-01-25_13-55-45.936	no_button_but_finger_pressed RightRingTip
2021-01-25_13-55-45.937	set_speed 0
2021-01-25_13-55-45.937	no_button_but_finger_pressed RightPinkyTip
2021-01-25_13-55-45.937	set_speed 0
2021-01-25_13-55-45.949	button_created 0
2021-01-25_13-55-45.965	pinky_released
2021-01-25_13-55-46.937	button_created 1
2021-01-25_13-55-47.855	button_enters_active_area 2
2021-01-25_13-55-47.866	middle_moved
2021-01-25_13-55-47.888	multiple_finger_start
2021-01-25_13-55-47.966	multiple_finger_stop
2021-01-25_13-55-47.977	no_button_but_finger_pressed LeftPinkyTip
2021-01-25_13-55-47.977	set_speed 0
2021-01-25_13-55-47.977	no_button_but_finger_pressed LeftRingTip
2021-01-25_13-55-47.978	set_speed 0
2021-01-25_13-55-47.978	no_button_but_finger_pressed LeftMiddleTip
2021-01-25_13-55-47.978	set_speed 0
2021-01-25_13-55-47.978	no_button_but_finger_pressed LeftIndexTip
2021-01-25_13-55-47.978	set_speed 0
2021-01-25_13-55-47.978	no_button_but_finger_pressed RightIndexTip
2021-01-25_13-55-47.978	set_speed 0
2021-01-25_13-55-47.978	no_button_but_finger_pressed RightMiddleTip
2021-01-25_13-55-47.979	set_speed 0
2021-01-25_13-55-47.979	no_button_but_finger_pressed RightRingTip
2021-01-25_13-55-47.979	set_speed 0
2021-01-25_13-55-47.979	no_button_but_finger_pressed RightPinkyTip
2021-01-25_13-55-47.979	set_speed 0
2021-01-25_13-55-47.990	button_created 0
2021-01-25_13-55-47.999	middle_released
2021-01-25_13-55-48.991	button_created 1
2021-01-25_13-55-49.893	button_enters_active_area 6
2021-01-25_13-55-49.983	button_created 2
2021-01-25_13-55-50.207	index_moved
2021-01-25_13-55-50.229	button_pressed 6
2021-01-25_13-55-50.229	set_speed 0
2021-01-25_13-55-50.474	index_released
2021-01-25_13-55-50.899	button_enters_active_area 2
2021-01-25_13-55-50.953	middle_moved
2021-01-25_13-55-50.987	button_created 3
2021-01-25_13-55-50.999	multiple_finger_start
2021-01-25_13-55-51.108	multiple_finger_stop
2021-01-25_13-55-51.119	no_button_but_finger_pressed LeftPinkyTip
2021-01-25_13-55-51.119	set_speed 0
2021-01-25_13-55-51.119	no_button_but_finger_pressed LeftRingTip
2021-01-25_13-55-51.119	set_speed 0
2021-01-25_13-55-51.120	no_button_but_finger_pressed LeftMiddleTip
2021-01-25_13-55-51.120	set_speed 0
2021-01-25_13-55-51.120	no_button_but_finger_pressed LeftIndexTip
2021-01-25_13-55-51.120	set_speed 0
2021-01-25_13-55-51.120	no_button_but_finger_pressed RightIndexTip
2021-01-25_13-55-51.120	set_speed 0
2021-01-25_13-55-51.120	no_button_but_finger_pressed RightMiddleTip
2021-01-25_13-55-51.120	set_speed 0
2021-01-25_13-55-51.120	no_button_but_finger_pressed RightRingTip
2021-01-25_13-55-51.121	set_speed 0
2021-01-25_13-55-51.121	no_button_but_finger_pressed RightPinkyTip
2021-01-25_13-55-51.121	set_speed 0
2021-01-25_13-55-51.132	button_created 0
2021-01-25_13-55-51.264	middle_released
2021-01-25_13-55-52.120	button_created 1
2021-01-25_13-55-53.036	button_enters_active_area 0
2021-01-25_13-55-53.126	button_created 2
2021-01-25_13-55-53.226	pinky_moved
2021-01-25_13-55-53.608	pinky_released
2021-01-25_13-55-53.818	button_leaves_active_area 0
2021-01-25_13-55-54.029	button_enters_active_area 8
2021-01-25_13-55-54.130	button_created 3
2021-01-25_13-55-54.563	middle_moved
2021-01-25_13-55-54.564	button_missed 0
2021-01-25_13-55-54.564	set_speed 0
2021-01-25_13-55-54.601	multiple_finger_start
2021-01-25_13-55-54.705	ring_moved
2021-01-25_13-55-54.827	multiple_finger_stop
2021-01-25_13-55-54.829	ring_released
2021-01-25_13-55-54.840	no_button_but_finger_pressed LeftPinkyTip
2021-01-25_13-55-54.841	set_speed 0
2021-01-25_13-55-54.841	no_button_but_finger_pressed LeftRingTip
2021-01-25_13-55-54.841	set_speed 0
2021-01-25_13-55-54.841	no_button_but_finger_pressed LeftMiddleTip
2021-01-25_13-55-54.841	set_speed 0
2021-01-25_13-55-54.841	no_button_but_finger_pressed LeftIndexTip
2021-01-25_13-55-54.841	set_speed 0
2021-01-25_13-55-54.841	no_button_but_finger_pressed RightIndexTip
2021-01-25_13-55-54.841	set_speed 0
2021-01-25_13-55-54.842	no_button_but_finger_pressed RightMiddleTip
2021-01-25_13-55-54.842	set_speed 0
2021-01-25_13-55-54.842	no_button_but_finger_pressed RightRingTip
2021-01-25_13-55-54.842	set_speed 0
2021-01-25_13-55-54.842	no_button_but_finger_pressed RightPinkyTip
2021-01-25_13-55-54.842	set_speed 0
2021-01-25_13-55-54.852	button_created 0
2021-01-25_13-55-54.960	middle_released
2021-01-25_13-55-55.841	button_created 1
2021-01-25_13-55-56.761	button_enters_active_area 9
2021-01-25_13-55-56.841	button_created 2
2021-01-25_13-55-57.018	pinky_moved
2021-01-25_13-55-57.217	pinky_released
2021-01-25_13-55-57.539	button_leaves_active_area 9
2021-01-25_13-55-57.750	button_enters_active_area 1
2021-01-25_13-55-57.842	button_created 3
2021-01-25_13-55-57.995	pinky_moved
2021-01-25_13-55-58.008	multiple_finger_start
2021-01-25_13-55-58.236	multiple_finger_stop
2021-01-25_13-55-58.248	no_button_but_finger_pressed LeftPinkyTip
2021-01-25_13-55-58.248	set_speed 0
2021-01-25_13-55-58.248	no_button_but_finger_pressed LeftRingTip
2021-01-25_13-55-58.248	set_speed 0
2021-01-25_13-55-58.248	no_button_but_finger_pressed LeftMiddleTip
2021-01-25_13-55-58.248	set_speed 0
2021-01-25_13-55-58.248	no_button_but_finger_pressed LeftIndexTip
2021-01-25_13-55-58.249	set_speed 0
2021-01-25_13-55-58.249	no_button_but_finger_pressed RightIndexTip
2021-01-25_13-55-58.249	set_speed 0
2021-01-25_13-55-58.249	no_button_but_finger_pressed RightMiddleTip
2021-01-25_13-55-58.249	set_speed 0
2021-01-25_13-55-58.249	no_button_but_finger_pressed RightRingTip
2021-01-25_13-55-58.249	set_speed 0
2021-01-25_13-55-58.249	no_button_but_finger_pressed RightPinkyTip
2021-01-25_13-55-58.249	set_speed 0
2021-01-25_13-55-58.260	button_created 0
2021-01-25_13-55-58.370	pinky_released
2021-01-25_13-55-59.250	button_created 1
2021-01-25_13-56-00.171	button_enters_active_area 3
2021-01-25_13-56-00.249	index_moved
2021-01-25_13-56-00.251	button_created 2
2021-01-25_13-56-00.538	index_released
2021-01-25_13-56-00.736	index_moved
2021-01-25_13-56-00.769	button_pressed 3
2021-01-25_13-56-00.770	set_speed 0
2021-01-25_13-56-00.936	index_released
2021-01-25_13-56-01.158	button_enters_active_area 8
2021-01-25_13-56-01.263	button_created 3
2021-01-25_13-56-01.392	ring_moved
2021-01-25_13-56-01.402	button_pressed 8
2021-01-25_13-56-01.402	set_speed 0.150000021457672
2021-01-25_13-56-01.403	multiple_finger_start
2021-01-25_13-56-01.614	multiple_finger_stop
2021-01-25_13-56-01.625	no_button_but_finger_pressed LeftPinkyTip
2021-01-25_13-56-01.625	set_speed 0.150000021457672
2021-01-25_13-56-01.625	no_button_but_finger_pressed LeftRingTip
2021-01-25_13-56-01.626	set_speed 0.150000021457672
2021-01-25_13-56-01.626	no_button_but_finger_pressed LeftMiddleTip
2021-01-25_13-56-01.626	set_speed 0.150000021457672
2021-01-25_13-56-01.626	no_button_but_finger_pressed LeftIndexTip
2021-01-25_13-56-01.626	set_speed 0
2021-01-25_13-56-01.626	no_button_but_finger_pressed RightIndexTip
2021-01-25_13-56-01.626	set_speed 0
2021-01-25_13-56-01.626	no_button_but_finger_pressed RightMiddleTip
2021-01-25_13-56-01.626	set_speed 0
2021-01-25_13-56-01.627	no_button_but_finger_pressed RightPinkyTip
2021-01-25_13-56-01.627	set_speed 0
2021-01-25_13-56-01.638	button_created 0
2021-01-25_13-56-01.669	ring_released
2021-01-25_13-56-02.627	button_created 1
2021-01-25_13-56-03.492	ring_moved
2021-01-25_13-56-03.547	button_enters_active_area 8
2021-01-25_13-56-03.627	button_created 2
2021-01-25_13-56-03.936	ring_released
2021-01-25_13-56-04.103	ring_moved
2021-01-25_13-56-04.114	button_pressed 8
2021-01-25_13-56-04.114	set_speed 0
2021-01-25_13-56-04.370	ring_released
2021-01-25_13-56-04.535	button_enters_active_area 9
2021-01-25_13-56-04.636	button_created 3
2021-01-25_13-56-05.035	pinky_moved
2021-01-25_13-56-05.057	button_pressed 9
2021-01-25_13-56-05.057	set_speed 0.150000021457672
2021-01-25_13-56-05.146	pinky_released
2021-01-25_13-56-05.535	button_enters_active_area 3
2021-01-25_13-56-05.637	button_created 4
2021-01-25_13-56-05.769	index_moved
2021-01-25_13-56-05.780	button_pressed 3
2021-01-25_13-56-05.780	set_speed 0.330000021457672
2021-01-25_13-56-05.911	index_released
2021-01-25_13-56-06.485	button_enters_active_area 2
2021-01-25_13-56-06.556	button_created 5
2021-01-25_13-56-06.588	middle_moved
2021-01-25_13-56-06.623	button_pressed 2
2021-01-25_13-56-06.623	set_speed 0.510000021457672
2021-01-25_13-56-06.769	middle_released
2021-01-25_13-56-07.268	button_enters_active_area 1
2021-01-25_13-56-07.301	ring_moved
2021-01-25_13-56-07.324	multiple_finger_start
2021-01-25_13-56-07.424	multiple_finger_stop
2021-01-25_13-56-07.434	no_button_but_finger_pressed LeftPinkyTip
2021-01-25_13-56-07.435	set_speed 0.510000021457672
2021-01-25_13-56-07.435	no_button_but_finger_pressed LeftRingTip
2021-01-25_13-56-07.435	set_speed 0.330000021457672
2021-01-25_13-56-07.435	no_button_but_finger_pressed LeftMiddleTip
2021-01-25_13-56-07.435	set_speed 0.150000021457672
2021-01-25_13-56-07.435	no_button_but_finger_pressed LeftIndexTip
2021-01-25_13-56-07.435	set_speed 0
2021-01-25_13-56-07.435	no_button_but_finger_pressed RightIndexTip
2021-01-25_13-56-07.435	set_speed 0
2021-01-25_13-56-07.436	no_button_but_finger_pressed RightMiddleTip
2021-01-25_13-56-07.436	set_speed 0
2021-01-25_13-56-07.436	no_button_but_finger_pressed RightRingTip
2021-01-25_13-56-07.436	set_speed 0
2021-01-25_13-56-07.436	no_button_but_finger_pressed RightPinkyTip
2021-01-25_13-56-07.436	set_speed 0
2021-01-25_13-56-07.447	button_created 0
2021-01-25_13-56-07.524	ring_released
2021-01-25_13-56-08.346	button_created 1
2021-01-25_13-56-09.267	button_enters_active_area 3
2021-01-25_13-56-09.347	button_created 2
2021-01-25_13-56-09.417	index_moved
2021-01-25_13-56-09.564	index_released
2021-01-25_13-56-09.888	index_moved
2021-01-25_13-56-10.045	button_leaves_active_area 3
2021-01-25_13-56-10.056	index_released
2021-01-25_13-56-10.255	button_enters_active_area 8
2021-01-25_13-56-10.345	button_created 3
2021-01-25_13-56-10.522	ring_moved
2021-01-25_13-56-10.533	button_pressed 8
2021-01-25_13-56-10.533	set_speed 0
2021-01-25_13-56-10.720	ring_released
2021-01-25_13-56-10.777	button_missed 3
2021-01-25_13-56-10.777	set_speed 0
2021-01-25_13-56-11.255	button_enters_active_area 8
2021-01-25_13-56-11.345	button_created 4
2021-01-25_13-56-11.553	ring_moved
2021-01-25_13-56-11.564	button_pressed 8
2021-01-25_13-56-11.564	set_speed 0.150000021457672
2021-01-25_13-56-11.711	ring_released
2021-01-25_13-56-12.264	button_enters_active_area 2
2021-01-25_13-56-12.297	middle_moved
2021-01-25_13-56-12.342	button_created 5
2021-01-25_13-56-12.375	multiple_finger_start
2021-01-25_13-56-12.410	multiple_finger_stop
2021-01-25_13-56-12.430	no_button_but_finger_pressed LeftPinkyTip
2021-01-25_13-56-12.430	set_speed 0.150000021457672
2021-01-25_13-56-12.430	no_button_but_finger_pressed LeftRingTip
2021-01-25_13-56-12.430	set_speed 0.150000021457672
2021-01-25_13-56-12.430	no_button_but_finger_pressed LeftMiddleTip
2021-01-25_13-56-12.431	set_speed 0
2021-01-25_13-56-12.431	no_button_but_finger_pressed LeftIndexTip
2021-01-25_13-56-12.431	set_speed 0
2021-01-25_13-56-12.431	no_button_but_finger_pressed RightIndexTip
2021-01-25_13-56-12.431	set_speed 0
2021-01-25_13-56-12.431	no_button_but_finger_pressed RightMiddleTip
2021-01-25_13-56-12.431	set_speed 0
2021-01-25_13-56-12.431	no_button_but_finger_pressed RightRingTip
2021-01-25_13-56-12.432	set_speed 0
2021-01-25_13-56-12.432	no_button_but_finger_pressed RightPinkyTip
2021-01-25_13-56-12.432	set_speed 0
2021-01-25_13-56-12.433	button_created 0
2021-01-25_13-56-12.489	middle_released
2021-01-25_13-56-13.433	button_created 1
2021-01-25_13-56-14.342	button_enters_active_area 1
2021-01-25_13-56-14.432	button_created 2
2021-01-25_13-56-14.531	multiple_finger_start
2021-01-25_13-56-14.532	pinky_moved
2021-01-25_13-56-14.642	multiple_finger_stop
2021-01-25_13-56-14.653	no_button_but_finger_pressed LeftPinkyTip
2021-01-25_13-56-14.654	set_speed 0
2021-01-25_13-56-14.654	no_button_but_finger_pressed LeftRingTip
2021-01-25_13-56-14.654	set_speed 0
2021-01-25_13-56-14.654	no_button_but_finger_pressed LeftMiddleTip
2021-01-25_13-56-14.654	set_speed 0
2021-01-25_13-56-14.654	no_button_but_finger_pressed LeftIndexTip
2021-01-25_13-56-14.654	set_speed 0
2021-01-25_13-56-14.654	no_button_but_finger_pressed RightIndexTip
2021-01-25_13-56-14.654	set_speed 0
2021-01-25_13-56-14.655	no_button_but_finger_pressed RightMiddleTip
2021-01-25_13-56-14.655	set_speed 0
2021-01-25_13-56-14.655	no_button_but_finger_pressed RightRingTip
2021-01-25_13-56-14.655	set_speed 0
2021-01-25_13-56-14.655	no_button_but_finger_pressed RightPinkyTip
2021-01-25_13-56-14.655	set_speed 0
2021-01-25_13-56-14.655	pinky_released
2021-01-25_13-56-14.669	button_created 0
2021-01-25_13-56-15.666	button_created 1
2021-01-25_13-56-16.585	button_enters_active_area 2
2021-01-25_13-56-16.664	button_created 2
2021-01-25_13-56-16.720	middle_moved
2021-01-25_13-56-16.740	button_pressed 2
2021-01-25_13-56-16.740	set_speed 0
2021-01-25_13-56-16.740	multiple_finger_start
2021-01-25_13-56-16.842	multiple_finger_stop
2021-01-25_13-56-16.853	no_button_but_finger_pressed LeftPinkyTip
2021-01-25_13-56-16.853	set_speed 0
2021-01-25_13-56-16.853	no_button_but_finger_pressed LeftRingTip
2021-01-25_13-56-16.854	set_speed 0
2021-01-25_13-56-16.854	no_button_but_finger_pressed LeftIndexTip
2021-01-25_13-56-16.854	set_speed 0
2021-01-25_13-56-16.854	no_button_but_finger_pressed RightIndexTip
2021-01-25_13-56-16.854	set_speed 0
2021-01-25_13-56-16.854	no_button_but_finger_pressed RightMiddleTip
2021-01-25_13-56-16.854	set_speed 0
2021-01-25_13-56-16.854	no_button_but_finger_pressed RightRingTip
2021-01-25_13-56-16.855	set_speed 0
2021-01-25_13-56-16.855	no_button_but_finger_pressed RightPinkyTip
2021-01-25_13-56-16.855	set_speed 0
2021-01-25_13-56-16.863	middle_released
2021-01-25_13-56-16.865	button_created 0
2021-01-25_13-56-17.866	button_created 1
2021-01-25_13-56-18.774	button_enters_active_area 6
2021-01-25_13-56-18.864	button_created 2
2021-01-25_13-56-19.085	index_moved
2021-01-25_13-56-19.118	button_pressed 6
2021-01-25_13-56-19.118	set_speed 0
2021-01-25_13-56-19.241	index_released
2021-01-25_13-56-19.771	button_enters_active_area 0
2021-01-25_13-56-19.850	pinky_moved
2021-01-25_13-56-19.865	button_created 3
2021-01-25_13-56-20.118	pinky_released
2021-01-25_13-56-20.262	pinky_moved
2021-01-25_13-56-20.284	button_pressed 0
2021-01-25_13-56-20.284	set_speed 0.150000021457672
2021-01-25_13-56-20.310	multiple_finger_start
2021-01-25_13-56-20.361	multiple_finger_stop
2021-01-25_13-56-20.372	no_button_but_finger_pressed LeftRingTip
2021-01-25_13-56-20.372	set_speed 0.150000021457672
2021-01-25_13-56-20.372	no_button_but_finger_pressed LeftMiddleTip
2021-01-25_13-56-20.373	set_speed 0.150000021457672
2021-01-25_13-56-20.373	no_button_but_finger_pressed LeftIndexTip
2021-01-25_13-56-20.373	set_speed 0.150000021457672
2021-01-25_13-56-20.373	no_button_but_finger_pressed RightIndexTip
2021-01-25_13-56-20.373	set_speed 0
2021-01-25_13-56-20.373	no_button_but_finger_pressed RightMiddleTip
2021-01-25_13-56-20.373	set_speed 0
2021-01-25_13-56-20.373	no_button_but_finger_pressed RightRingTip
2021-01-25_13-56-20.373	set_speed 0
2021-01-25_13-56-20.373	no_button_but_finger_pressed RightPinkyTip
2021-01-25_13-56-20.374	set_speed 0
2021-01-25_13-56-20.385	button_created 0
2021-01-25_13-56-20.461	pinky_released
2021-01-25_13-56-21.384	button_created 1
2021-01-25_13-56-22.294	button_enters_active_area 9
2021-01-25_13-56-22.384	button_created 2
2021-01-25_13-56-22.746	pinky_moved
2021-01-25_13-56-22.757	button_pressed 9
2021-01-25_13-56-22.757	set_speed 0
2021-01-25_13-56-22.757	multiple_finger_start
2021-01-25_13-56-22.836	multiple_finger_stop
2021-01-25_13-56-22.846	no_button_but_finger_pressed LeftPinkyTip
2021-01-25_13-56-22.847	set_speed 0
2021-01-25_13-56-22.847	no_button_but_finger_pressed LeftRingTip
2021-01-25_13-56-22.847	set_speed 0
2021-01-25_13-56-22.847	no_button_but_finger_pressed LeftMiddleTip
2021-01-25_13-56-22.847	set_speed 0
2021-01-25_13-56-22.847	no_button_but_finger_pressed LeftIndexTip
2021-01-25_13-56-22.847	set_speed 0
2021-01-25_13-56-22.847	no_button_but_finger_pressed RightIndexTip
2021-01-25_13-56-22.848	set_speed 0
2021-01-25_13-56-22.848	no_button_but_finger_pressed RightMiddleTip
2021-01-25_13-56-22.848	set_speed 0
2021-01-25_13-56-22.848	no_button_but_finger_pressed RightRingTip
2021-01-25_13-56-22.848	set_speed 0
2021-01-25_13-56-22.860	button_created 0
2021-01-25_13-56-22.882	pinky_released
2021-01-25_13-56-23.851	button_created 1
2021-01-25_13-56-24.771	button_enters_active_area 2
2021-01-25_13-56-24.852	button_created 2
2021-01-25_13-56-24.893	middle_moved
2021-01-25_13-56-24.915	button_pressed 2
2021-01-25_13-56-24.915	set_speed 0
2021-01-25_13-56-24.916	multiple_finger_start
2021-01-25_13-56-24.993	multiple_finger_stop
2021-01-25_13-56-25.005	no_button_but_finger_pressed LeftPinkyTip
2021-01-25_13-56-25.005	set_speed 0
2021-01-25_13-56-25.005	no_button_but_finger_pressed LeftRingTip
2021-01-25_13-56-25.005	set_speed 0
2021-01-25_13-56-25.005	no_button_but_finger_pressed LeftIndexTip
2021-01-25_13-56-25.005	set_speed 0
2021-01-25_13-56-25.005	no_button_but_finger_pressed RightIndexTip
2021-01-25_13-56-25.006	set_speed 0
2021-01-25_13-56-25.006	no_button_but_finger_pressed RightMiddleTip
2021-01-25_13-56-25.006	set_speed 0
2021-01-25_13-56-25.006	no_button_but_finger_pressed RightRingTip
2021-01-25_13-56-25.006	set_speed 0
2021-01-25_13-56-25.006	no_button_but_finger_pressed RightPinkyTip
2021-01-25_13-56-25.006	set_speed 0
2021-01-25_13-56-25.017	button_created 0
2021-01-25_13-56-25.027	middle_released
2021-01-25_13-56-26.014	button_created 1
2021-01-25_13-56-26.926	button_enters_active_area 2
2021-01-25_13-56-26.982	middle_moved
2021-01-25_13-56-27.016	button_created 2
2021-01-25_13-56-27.281	middle_released
2021-01-25_13-56-27.447	middle_moved
2021-01-25_13-56-27.658	middle_released
2021-01-25_13-56-27.703	button_leaves_active_area 2
2021-01-25_13-56-27.924	button_enters_active_area 2
2021-01-25_13-56-28.015	button_created 3
2021-01-25_13-56-28.147	middle_moved
2021-01-25_13-56-28.180	button_pressed 2
2021-01-25_13-56-28.180	set_speed 0
2021-01-25_13-56-28.314	middle_released
2021-01-25_13-56-28.448	button_missed 2
2021-01-25_13-56-28.448	set_speed 0
2021-01-25_13-56-28.923	button_enters_active_area 6
2021-01-25_13-56-29.013	button_created 4
2021-01-25_13-56-29.214	index_moved
2021-01-25_13-56-29.264	button_pressed 6
2021-01-25_13-56-29.264	set_speed 0.150000021457672
2021-01-25_13-56-29.354	index_released
2021-01-25_13-56-29.924	button_enters_active_area 7
2021-01-25_13-56-30.003	button_created 5
2021-01-25_13-56-30.157	middle_moved
2021-01-25_13-56-30.179	button_pressed 7
2021-01-25_13-56-30.179	set_speed 0.330000021457672
2021-01-25_13-56-30.323	middle_released
2021-01-25_13-56-30.868	button_enters_active_area 9
2021-01-25_13-56-30.935	button_created 6
2021-01-25_13-56-31.256	pinky_moved
2021-01-25_13-56-31.291	button_pressed 9
2021-01-25_13-56-31.291	set_speed 0.510000021457672
2021-01-25_13-56-31.292	multiple_finger_start
2021-01-25_13-56-31.345	multiple_finger_stop
2021-01-25_13-56-31.357	no_button_but_finger_pressed LeftPinkyTip
2021-01-25_13-56-31.357	set_speed 0.330000021457672
2021-01-25_13-56-31.357	no_button_but_finger_pressed LeftRingTip
2021-01-25_13-56-31.358	set_speed 0.330000021457672
2021-01-25_13-56-31.358	no_button_but_finger_pressed LeftMiddleTip
2021-01-25_13-56-31.358	set_speed 0.150000021457672
2021-01-25_13-56-31.358	no_button_but_finger_pressed LeftIndexTip
2021-01-25_13-56-31.358	set_speed 0
2021-01-25_13-56-31.358	no_button_but_finger_pressed RightIndexTip
2021-01-25_13-56-31.358	set_speed 0
2021-01-25_13-56-31.358	no_button_but_finger_pressed RightMiddleTip
2021-01-25_13-56-31.358	set_speed 0
2021-01-25_13-56-31.358	no_button_but_finger_pressed RightRingTip
2021-01-25_13-56-31.359	set_speed 0
2021-01-25_13-56-31.370	button_created 0
2021-01-25_13-56-31.390	pinky_released
2021-01-25_13-56-32.313	button_created 1
2021-01-25_13-56-33.234	button_enters_active_area 8
2021-01-25_13-56-33.312	button_created 2
2021-01-25_13-56-33.500	ring_moved
2021-01-25_13-56-33.512	button_pressed 8
2021-01-25_13-56-33.512	set_speed 0
2021-01-25_13-56-33.537	multiple_finger_start
2021-01-25_13-56-33.658	multiple_finger_stop
2021-01-25_13-56-33.667	no_button_but_finger_pressed LeftPinkyTip
2021-01-25_13-56-33.668	set_speed 0
2021-01-25_13-56-33.668	no_button_but_finger_pressed LeftRingTip
2021-01-25_13-56-33.668	set_speed 0
2021-01-25_13-56-33.668	no_button_but_finger_pressed LeftMiddleTip
2021-01-25_13-56-33.668	set_speed 0
2021-01-25_13-56-33.668	no_button_but_finger_pressed LeftIndexTip
2021-01-25_13-56-33.668	set_speed 0
2021-01-25_13-56-33.668	no_button_but_finger_pressed RightIndexTip
2021-01-25_13-56-33.669	set_speed 0
2021-01-25_13-56-33.669	no_button_but_finger_pressed RightMiddleTip
2021-01-25_13-56-33.669	set_speed 0
2021-01-25_13-56-33.669	no_button_but_finger_pressed RightPinkyTip
2021-01-25_13-56-33.669	set_speed 0
2021-01-25_13-56-33.679	button_created 0
2021-01-25_13-56-33.723	ring_released
2021-01-25_13-56-34.679	button_created 1
2021-01-25_13-56-35.589	button_enters_active_area 6
2021-01-25_13-56-35.679	button_created 2
2021-01-25_13-56-35.942	index_moved
2021-01-25_13-56-35.983	button_pressed 6
2021-01-25_13-56-35.983	set_speed 0
2021-01-25_13-56-36.094	index_released
2021-01-25_13-56-36.588	button_enters_active_area 9
2021-01-25_13-56-36.678	button_created 3
2021-01-25_13-56-36.832	pinky_moved
2021-01-25_13-56-37.020	pinky_released
2021-01-25_13-56-37.121	pinky_moved
2021-01-25_13-56-37.199	button_pressed 9
2021-01-25_13-56-37.199	set_speed 0.150000021457672
2021-01-25_13-56-37.432	pinky_released
2021-01-25_13-56-37.587	button_enters_active_area 1
2021-01-25_13-56-37.677	button_created 4
2021-01-25_13-56-37.788	middle_moved
2021-01-25_13-56-37.798	multiple_finger_start
2021-01-25_13-56-37.908	multiple_finger_stop
2021-01-25_13-56-37.909	middle_released
2021-01-25_13-56-37.920	no_button_but_finger_pressed LeftPinkyTip
2021-01-25_13-56-37.920	set_speed 0.150000021457672
2021-01-25_13-56-37.920	no_button_but_finger_pressed LeftRingTip
2021-01-25_13-56-37.920	set_speed 0.150000021457672
2021-01-25_13-56-37.920	no_button_but_finger_pressed LeftMiddleTip
2021-01-25_13-56-37.921	set_speed 0.150000021457672
2021-01-25_13-56-37.921	no_button_but_finger_pressed LeftIndexTip
2021-01-25_13-56-37.921	set_speed 0
2021-01-25_13-56-37.921	no_button_but_finger_pressed RightIndexTip
2021-01-25_13-56-37.921	set_speed 0
2021-01-25_13-56-37.921	no_button_but_finger_pressed RightMiddleTip
2021-01-25_13-56-37.921	set_speed 0
2021-01-25_13-56-37.921	no_button_but_finger_pressed RightRingTip
2021-01-25_13-56-37.922	set_speed 0
2021-01-25_13-56-37.922	no_button_but_finger_pressed RightPinkyTip
2021-01-25_13-56-37.922	set_speed 0
2021-01-25_13-56-37.932	button_created 0
2021-01-25_13-56-38.922	button_created 1
2021-01-25_13-56-39.842	button_enters_active_area 9
2021-01-25_13-56-39.932	button_created 2
2021-01-25_13-56-40.219	pinky_moved
2021-01-25_13-56-40.264	button_pressed 9
2021-01-25_13-56-40.264	set_speed 0
2021-01-25_13-56-40.464	pinky_released
2021-01-25_13-56-40.830	button_enters_active_area 9
2021-01-25_13-56-40.931	button_created 3
2021-01-25_13-56-41.230	pinky_moved
2021-01-25_13-56-41.252	button_pressed 9
2021-01-25_13-56-41.252	set_speed 0.150000021457672
2021-01-25_13-56-41.398	pinky_released
2021-01-25_13-56-41.840	button_enters_active_area 8
2021-01-25_13-56-41.873	ring_moved
2021-01-25_13-56-41.931	button_created 4
2021-01-25_13-56-42.056	ring_released
2021-01-25_13-56-42.218	multiple_finger_start
2021-01-25_13-56-42.218	ring_moved
2021-01-25_13-56-42.426	multiple_finger_stop
2021-01-25_13-56-42.443	no_button_but_finger_pressed LeftPinkyTip
2021-01-25_13-56-42.443	set_speed 0.150000021457672
2021-01-25_13-56-42.444	no_button_but_finger_pressed LeftRingTip
2021-01-25_13-56-42.444	set_speed 0.150000021457672
2021-01-25_13-56-42.444	no_button_but_finger_pressed LeftMiddleTip
2021-01-25_13-56-42.444	set_speed 0.150000021457672
2021-01-25_13-56-42.444	no_button_but_finger_pressed LeftIndexTip
2021-01-25_13-56-42.444	set_speed 0
2021-01-25_13-56-42.444	no_button_but_finger_pressed RightIndexTip
2021-01-25_13-56-42.444	set_speed 0
2021-01-25_13-56-42.444	no_button_but_finger_pressed RightMiddleTip
2021-01-25_13-56-42.445	set_speed 0
2021-01-25_13-56-42.445	no_button_but_finger_pressed RightRingTip
2021-01-25_13-56-42.445	set_speed 0
2021-01-25_13-56-42.445	no_button_but_finger_pressed RightPinkyTip
2021-01-25_13-56-42.445	set_speed 0
2021-01-25_13-56-42.455	button_created 0
2021-01-25_13-56-42.538	ring_released
2021-01-25_13-56-43.442	button_created 1
2021-01-25_13-56-44.361	button_enters_active_area 0
2021-01-25_13-56-44.441	button_created 2
2021-01-25_13-56-44.725	pinky_moved
2021-01-25_13-56-44.747	button_pressed 0
2021-01-25_13-56-44.747	set_speed 0
2021-01-25_13-56-45.049	pinky_released
2021-01-25_13-56-45.350	button_enters_active_area 7
2021-01-25_13-56-45.439	button_created 3
2021-01-25_13-56-45.562	middle_moved
2021-01-25_13-56-45.572	button_pressed 7
2021-01-25_13-56-45.572	set_speed 0.150000021457672
2021-01-25_13-56-45.717	middle_released
2021-01-25_13-56-46.349	button_enters_active_area 6
2021-01-25_13-56-46.440	button_created 4
2021-01-25_13-56-46.661	index_moved
2021-01-25_13-56-46.849	index_released
2021-01-25_13-56-47.127	button_leaves_active_area 6
2021-01-25_13-56-47.349	button_enters_active_area 7
2021-01-25_13-56-47.440	button_created 5
2021-01-25_13-56-47.549	middle_moved
2021-01-25_13-56-47.572	button_pressed 7
2021-01-25_13-56-47.572	set_speed 0.330000021457672
2021-01-25_13-56-47.681	middle_released
2021-01-25_13-56-47.859	button_missed 6
2021-01-25_13-56-47.859	set_speed 0.330000021457672
2021-01-25_13-56-48.283	button_enters_active_area 0
2021-01-25_13-56-48.361	button_created 6
2021-01-25_13-56-48.483	pinky_moved
2021-01-25_13-56-48.748	pinky_released
2021-01-25_13-56-48.904	button_leaves_active_area 0
2021-01-25_13-56-48.904	pinky_moved
2021-01-25_13-56-48.981	pinky_released
2021-01-25_13-56-49.066	button_enters_active_area 3
2021-01-25_13-56-49.134	button_created 7
2021-01-25_13-56-49.344	index_moved
2021-01-25_13-56-49.355	button_pressed 3
2021-01-25_13-56-49.355	set_speed 0.510000021457672
2021-01-25_13-56-49.436	button_missed 0
2021-01-25_13-56-49.436	set_speed 0.330000021457672
2021-01-25_13-56-49.477	index_released
2021-01-25_13-56-49.759	button_enters_active_area 9
2021-01-25_13-56-49.816	button_created 8
2021-01-25_13-56-49.994	pinky_moved
2021-01-25_13-56-50.015	button_pressed 9
2021-01-25_13-56-50.016	set_speed 0.330000021457672
2021-01-25_13-56-50.171	pinky_released
2021-01-25_13-56-50.371	button_enters_active_area 2
2021-01-25_13-56-50.427	button_created 9
2021-01-25_13-56-50.847	button_leaves_active_area 2
2021-01-25_13-56-50.980	button_enters_active_area 8
2021-01-25_13-56-51.038	button_created 10
2021-01-25_13-56-51.214	middle_moved
2021-01-25_13-56-51.294	button_missed 2
2021-01-25_13-56-51.294	set_speed 0.150000021457672
2021-01-25_13-56-51.468	button_leaves_active_area 8
2021-01-25_13-56-51.558	middle_released
2021-01-25_13-56-51.602	button_enters_active_area 8
2021-01-25_13-56-51.669	button_created 11
2021-01-25_13-56-51.679	pinky_moved
2021-01-25_13-56-51.701	multiple_finger_start
2021-01-25_13-56-52.062	multiple_finger_stop
2021-01-25_13-56-52.074	no_button_but_finger_pressed LeftPinkyTip
2021-01-25_13-56-52.074	set_speed 0.150000021457672
2021-01-25_13-56-52.075	no_button_but_finger_pressed LeftRingTip
2021-01-25_13-56-52.075	set_speed 0
2021-01-25_13-56-52.075	no_button_but_finger_pressed LeftMiddleTip
2021-01-25_13-56-52.075	set_speed 0
2021-01-25_13-56-52.075	no_button_but_finger_pressed LeftIndexTip
2021-01-25_13-56-52.075	set_speed 0
2021-01-25_13-56-52.075	no_button_but_finger_pressed RightIndexTip
2021-01-25_13-56-52.075	set_speed 0
2021-01-25_13-56-52.075	no_button_but_finger_pressed RightMiddleTip
2021-01-25_13-56-52.076	set_speed 0
2021-01-25_13-56-52.076	no_button_but_finger_pressed RightRingTip
2021-01-25_13-56-52.076	set_speed 0
2021-01-25_13-56-52.076	no_button_but_finger_pressed RightPinkyTip
2021-01-25_13-56-52.076	set_speed 0
2021-01-25_13-56-52.076	pinky_released
2021-01-25_13-56-52.086	button_created 0
2021-01-25_13-56-53.003	button_created 1
2021-01-25_13-56-53.923	button_enters_active_area 8
2021-01-25_13-56-54.003	button_created 2
2021-01-25_13-56-54.157	ring_moved
2021-01-25_13-56-54.171	button_pressed 8
2021-01-25_13-56-54.171	set_speed 0
2021-01-25_13-56-54.194	multiple_finger_start
2021-01-25_13-56-54.259	multiple_finger_stop
2021-01-25_13-56-54.269	no_button_but_finger_pressed LeftPinkyTip
2021-01-25_13-56-54.269	set_speed 0
2021-01-25_13-56-54.269	no_button_but_finger_pressed LeftRingTip
2021-01-25_13-56-54.269	set_speed 0
2021-01-25_13-56-54.269	no_button_but_finger_pressed LeftMiddleTip
2021-01-25_13-56-54.269	set_speed 0
2021-01-25_13-56-54.269	no_button_but_finger_pressed LeftIndexTip
2021-01-25_13-56-54.270	set_speed 0
2021-01-25_13-56-54.270	no_button_but_finger_pressed RightIndexTip
2021-01-25_13-56-54.270	set_speed 0
2021-01-25_13-56-54.270	no_button_but_finger_pressed RightMiddleTip
2021-01-25_13-56-54.270	set_speed 0
2021-01-25_13-56-54.270	no_button_but_finger_pressed RightPinkyTip
2021-01-25_13-56-54.270	set_speed 0
2021-01-25_13-56-54.281	button_created 0
2021-01-25_13-56-54.327	ring_released
2021-01-25_13-56-55.283	button_created 1
2021-01-25_13-56-56.189	button_enters_active_area 3
2021-01-25_13-56-56.280	button_created 2
2021-01-25_13-56-56.359	index_moved
2021-01-25_13-56-56.567	index_released
2021-01-25_13-56-56.967	button_leaves_active_area 3
2021-01-25_13-56-57.190	button_enters_active_area 0
2021-01-25_13-56-57.280	button_created 3
2021-01-25_13-56-57.501	pinky_moved
2021-01-25_13-56-57.534	button_pressed 0
2021-01-25_13-56-57.534	set_speed 0
2021-01-25_13-56-57.700	pinky_released
2021-01-25_13-56-57.713	button_missed 3
2021-01-25_13-56-57.713	set_speed 0
2021-01-25_13-56-58.189	button_enters_active_area 9
2021-01-25_13-56-58.278	button_created 4
2021-01-25_13-56-58.588	pinky_moved
2021-01-25_13-56-58.611	button_pressed 9
2021-01-25_13-56-58.611	set_speed 0.150000021457672
2021-01-25_13-56-58.636	multiple_finger_start
2021-01-25_13-56-58.743	multiple_finger_stop
2021-01-25_13-56-58.755	no_button_but_finger_pressed LeftPinkyTip
2021-01-25_13-56-58.755	set_speed 0.150000021457672
2021-01-25_13-56-58.755	no_button_but_finger_pressed LeftRingTip
2021-01-25_13-56-58.756	set_speed 0.150000021457672
2021-01-25_13-56-58.756	no_button_but_finger_pressed LeftMiddleTip
2021-01-25_13-56-58.756	set_speed 0
2021-01-25_13-56-58.756	no_button_but_finger_pressed LeftIndexTip
2021-01-25_13-56-58.757	set_speed 0
2021-01-25_13-56-58.757	no_button_but_finger_pressed RightIndexTip
2021-01-25_13-56-58.757	set_speed 0
2021-01-25_13-56-58.757	no_button_but_finger_pressed RightMiddleTip
2021-01-25_13-56-58.758	set_speed 0
2021-01-25_13-56-58.758	no_button_but_finger_pressed RightRingTip
2021-01-25_13-56-58.759	set_speed 0
2021-01-25_13-56-58.759	pinky_released
2021-01-25_13-56-58.770	button_created 0
2021-01-25_13-56-59.756	button_created 1
2021-01-25_13-57-00.676	button_enters_active_area 2
2021-01-25_13-57-00.767	button_created 2
2021-01-25_13-57-00.872	middle_moved
2021-01-25_13-57-00.898	button_pressed 2
2021-01-25_13-57-00.898	set_speed 0
2021-01-25_13-57-01.051	middle_released
2021-01-25_13-57-01.666	button_enters_active_area 2
2021-01-25_13-57-01.768	button_created 3
2021-01-25_13-57-01.803	middle_moved
2021-01-25_13-57-01.821	button_pressed 2
2021-01-25_13-57-01.821	set_speed 0.150000021457672
2021-01-25_13-57-01.854	multiple_finger_start
2021-01-25_13-57-01.919	multiple_finger_stop
2021-01-25_13-57-01.931	no_button_but_finger_pressed LeftPinkyTip
2021-01-25_13-57-01.931	set_speed 0.150000021457672
2021-01-25_13-57-01.931	no_button_but_finger_pressed LeftRingTip
2021-01-25_13-57-01.932	set_speed 0.150000021457672
2021-01-25_13-57-01.932	no_button_but_finger_pressed LeftIndexTip
2021-01-25_13-57-01.932	set_speed 0.150000021457672
2021-01-25_13-57-01.932	no_button_but_finger_pressed RightIndexTip
2021-01-25_13-57-01.932	set_speed 0
2021-01-25_13-57-01.932	no_button_but_finger_pressed RightMiddleTip
2021-01-25_13-57-01.932	set_speed 0
2021-01-25_13-57-01.932	no_button_but_finger_pressed RightRingTip
2021-01-25_13-57-01.933	set_speed 0
2021-01-25_13-57-01.933	no_button_but_finger_pressed RightPinkyTip
2021-01-25_13-57-01.933	set_speed 0
2021-01-25_13-57-01.946	button_created 0
2021-01-25_13-57-01.986	middle_released
2021-01-25_13-57-02.933	button_created 1
2021-01-25_13-57-03.852	button_enters_active_area 8
2021-01-25_13-57-03.932	button_created 2
2021-01-25_13-57-04.020	ring_moved
2021-01-25_13-57-04.043	multiple_finger_start
2021-01-25_13-57-04.185	multiple_finger_stop
2021-01-25_13-57-04.197	no_button_but_finger_pressed LeftPinkyTip
2021-01-25_13-57-04.198	set_speed 0
2021-01-25_13-57-04.198	no_button_but_finger_pressed LeftRingTip
2021-01-25_13-57-04.198	set_speed 0
2021-01-25_13-57-04.198	no_button_but_finger_pressed LeftMiddleTip
2021-01-25_13-57-04.198	set_speed 0
2021-01-25_13-57-04.198	no_button_but_finger_pressed LeftIndexTip
2021-01-25_13-57-04.198	set_speed 0
2021-01-25_13-57-04.198	no_button_but_finger_pressed RightIndexTip
2021-01-25_13-57-04.199	set_speed 0
2021-01-25_13-57-04.199	no_button_but_finger_pressed RightMiddleTip
2021-01-25_13-57-04.199	set_speed 0
2021-01-25_13-57-04.199	no_button_but_finger_pressed RightRingTip
2021-01-25_13-57-04.199	set_speed 0
2021-01-25_13-57-04.199	no_button_but_finger_pressed RightPinkyTip
2021-01-25_13-57-04.199	set_speed 0
2021-01-25_13-57-04.211	button_created 0
2021-01-25_13-57-04.231	ring_released
2021-01-25_13-57-05.208	button_created 1
2021-01-25_13-57-06.074	ring_moved
2021-01-25_13-57-06.118	button_enters_active_area 8
2021-01-25_13-57-06.208	button_created 2
2021-01-25_13-57-06.384	ring_released
2021-01-25_13-57-06.508	ring_moved
2021-01-25_13-57-06.520	button_pressed 8
2021-01-25_13-57-06.520	set_speed 0
2021-01-25_13-57-06.830	ring_released
2021-01-25_13-57-07.118	button_enters_active_area 3
2021-01-25_13-57-07.209	button_created 3
2021-01-25_13-57-07.274	index_moved
2021-01-25_13-57-07.340	button_pressed 3
2021-01-25_13-57-07.340	set_speed 0.150000021457672
2021-01-25_13-57-07.485	index_released
2021-01-25_13-57-08.117	button_enters_active_area 9
2021-01-25_13-57-08.206	button_created 4
2021-01-25_13-57-08.482	pinky_moved
2021-01-25_13-57-08.515	button_pressed 9
2021-01-25_13-57-08.515	set_speed 0.330000021457672
2021-01-25_13-57-08.594	pinky_released
2021-01-25_13-57-08.707	pinky_moved
2021-01-25_13-57-08.914	pinky_released
2021-01-25_13-57-09.079	button_enters_active_area 7
2021-01-25_13-57-09.148	button_created 5
2021-01-25_13-57-09.306	multiple_finger_start
2021-01-25_13-57-09.306	middle_moved
2021-01-25_13-57-09.417	multiple_finger_stop
2021-01-25_13-57-09.432	no_button_but_finger_pressed LeftPinkyTip
2021-01-25_13-57-09.432	set_speed 0.330000021457672
2021-01-25_13-57-09.432	no_button_but_finger_pressed LeftRingTip
2021-01-25_13-57-09.433	set_speed 0.330000021457672
2021-01-25_13-57-09.433	no_button_but_finger_pressed LeftMiddleTip
2021-01-25_13-57-09.433	set_speed 0.150000021457672
2021-01-25_13-57-09.433	no_button_but_finger_pressed LeftIndexTip
2021-01-25_13-57-09.433	set_speed 0
2021-01-25_13-57-09.433	no_button_but_finger_pressed RightIndexTip
2021-01-25_13-57-09.433	set_speed 0
2021-01-25_13-57-09.433	no_button_but_finger_pressed RightMiddleTip
2021-01-25_13-57-09.434	set_speed 0
2021-01-25_13-57-09.434	no_button_but_finger_pressed RightRingTip
2021-01-25_13-57-09.434	set_speed 0
2021-01-25_13-57-09.434	no_button_but_finger_pressed RightPinkyTip
2021-01-25_13-57-09.434	set_speed 0
2021-01-25_13-57-09.447	button_created 0
2021-01-25_13-57-09.471	middle_released
2021-01-25_13-57-10.219	hands_calibrated
2021-01-25_13-57-10.407	button_created 1
2021-01-25_13-57-11.327	button_enters_active_area 7
2021-01-25_13-57-11.406	button_created 2
2021-01-25_13-57-11.463	middle_moved
2021-01-25_13-57-11.561	middle_released
2021-01-25_13-57-11.805	middle_moved
2021-01-25_13-57-11.949	middle_released
2021-01-25_13-57-12.102	button_leaves_active_area 7
2021-01-25_13-57-12.310	button_enters_active_area 3
2021-01-25_13-57-12.413	button_created 3
2021-01-25_13-57-12.514	index_moved
2021-01-25_13-57-12.549	button_pressed 3
2021-01-25_13-57-12.549	set_speed 0
2021-01-25_13-57-12.661	index_released
2021-01-25_13-57-12.805	index_moved
2021-01-25_13-57-12.849	button_missed 7
2021-01-25_13-57-12.850	set_speed 0
2021-01-25_13-57-12.927	index_released
2021-01-25_13-57-13.310	button_enters_active_area 1
2021-01-25_13-57-13.412	button_created 4
2021-01-25_13-57-13.569	ring_moved
2021-01-25_13-57-13.648	ring_released
2021-01-25_13-57-14.091	button_leaves_active_area 1
2021-01-25_13-57-14.326	button_enters_active_area 1
2021-01-25_13-57-14.405	button_created 5
2021-01-25_13-57-14.830	button_missed 1
2021-01-25_13-57-14.830	set_speed 0
2021-01-25_13-57-15.102	button_leaves_active_area 1
2021-01-25_13-57-15.325	button_enters_active_area 9
2021-01-25_13-57-15.410	button_created 6
2021-01-25_13-57-15.776	pinky_moved
2021-01-25_13-57-15.787	button_pressed 9
2021-01-25_13-57-15.787	set_speed 0.150000021457672
2021-01-25_13-57-15.835	button_missed 1
2021-01-25_13-57-15.835	set_speed 0.150000021457672
2021-01-25_13-57-15.878	pinky_released
2021-01-25_13-57-16.314	button_enters_active_area 8
2021-01-25_13-57-16.380	ring_moved
2021-01-25_13-57-16.415	button_created 7
2021-01-25_13-57-16.460	ring_released
2021-01-25_13-57-16.614	ring_moved
2021-01-25_13-57-16.869	ring_released
2021-01-25_13-57-17.091	button_leaves_active_area 8
2021-01-25_13-57-17.323	button_enters_active_area 2
2021-01-25_13-57-17.414	button_created 8
2021-01-25_13-57-17.658	index_moved
2021-01-25_13-57-17.824	index_released
2021-01-25_13-57-17.836	button_missed 8
2021-01-25_13-57-17.836	set_speed 0
2021-01-25_13-57-18.102	button_leaves_active_area 2
2021-01-25_13-57-18.324	button_enters_active_area 6
2021-01-25_13-57-18.414	button_created 9
2021-01-25_13-57-18.710	index_moved
2021-01-25_13-57-18.765	button_pressed 6
2021-01-25_13-57-18.765	set_speed 0.150000021457672
2021-01-25_13-57-18.833	button_missed 2
2021-01-25_13-57-18.833	set_speed 0.150000021457672
2021-01-25_13-57-18.868	index_released
2021-01-25_13-57-19.325	button_enters_active_area 6
2021-01-25_13-57-19.414	button_created 10
2021-01-25_13-57-19.746	index_moved
2021-01-25_13-57-19.790	button_pressed 6
2021-01-25_13-57-19.790	set_speed 0.150000021457672
2021-01-25_13-57-19.887	index_released
2021-01-25_13-57-20.319	button_enters_active_area 8
2021-01-25_13-57-20.412	button_created 11
2021-01-25_13-57-20.478	ring_moved
2021-01-25_13-57-20.656	ring_released
2021-01-25_13-57-20.801	ring_moved
2021-01-25_13-57-20.823	button_pressed 8
2021-01-25_13-57-20.823	set_speed 0.330000021457672
2021-01-25_13-57-21.122	ring_released
2021-01-25_13-57-21.300	button_enters_active_area 7
2021-01-25_13-57-21.371	button_created 12
2021-01-25_13-57-21.456	middle_moved
2021-01-25_13-57-21.489	button_pressed 7
2021-01-25_13-57-21.490	set_speed 0.510000021457672
2021-01-25_13-57-21.643	middle_released
2021-01-25_13-57-22.109	button_enters_active_area 9
2021-01-25_13-57-22.175	button_created 13
2021-01-25_13-57-22.477	pinky_moved
2021-01-25_13-57-22.489	button_pressed 9
2021-01-25_13-57-22.489	set_speed 0.510000021457672
2021-01-25_13-57-22.577	pinky_released
2021-01-25_13-57-22.822	button_enters_active_area 2
2021-01-25_13-57-22.879	button_created 14
2021-01-25_13-57-23.320	button_leaves_active_area 2
2021-01-25_13-57-23.454	button_enters_active_area 9
2021-01-25_13-57-23.511	button_created 15
2021-01-25_13-57-23.756	button_missed 2
2021-01-25_13-57-23.756	set_speed 0.510000021457672
2021-01-25_13-57-23.913	button_leaves_active_area 9
2021-01-25_13-57-24.033	button_enters_active_area 2
2021-01-25_13-57-24.078	button_created 16
2021-01-25_13-57-24.134	middle_moved
2021-01-25_13-57-24.152	button_pressed 2
2021-01-25_13-57-24.152	set_speed 0.510000021457672
2021-01-25_13-57-24.196	multiple_finger_start
2021-01-25_13-57-24.253	multiple_finger_stop
2021-01-25_13-57-24.274	no_button_but_finger_pressed LeftPinkyTip
2021-01-25_13-57-24.274	set_speed 0.330000021457672
2021-01-25_13-57-24.274	no_button_but_finger_pressed LeftRingTip
2021-01-25_13-57-24.274	set_speed 0.150000021457672
2021-01-25_13-57-24.274	no_button_but_finger_pressed LeftIndexTip
2021-01-25_13-57-24.275	set_speed 0
2021-01-25_13-57-24.275	no_button_but_finger_pressed RightIndexTip
2021-01-25_13-57-24.275	set_speed 0
2021-01-25_13-57-24.275	no_button_but_finger_pressed RightMiddleTip
2021-01-25_13-57-24.275	set_speed 0
2021-01-25_13-57-24.275	no_button_but_finger_pressed RightRingTip
2021-01-25_13-57-24.275	set_speed 0
2021-01-25_13-57-24.275	no_button_but_finger_pressed RightPinkyTip
2021-01-25_13-57-24.276	set_speed 0
2021-01-25_13-57-24.277	button_created 0
2021-01-25_13-57-24.307	middle_released
2021-01-25_13-57-24.888	button_created 1
2021-01-25_13-57-25.717	button_enters_active_area 2
2021-01-25_13-57-25.789	button_created 2
2021-01-25_13-57-25.887	middle_moved
2021-01-25_13-57-25.920	button_pressed 2
2021-01-25_13-57-25.920	set_speed 0
2021-01-25_13-57-25.934	multiple_finger_start
2021-01-25_13-57-25.994	multiple_finger_stop
2021-01-25_13-57-26.005	no_button_but_finger_pressed LeftPinkyTip
2021-01-25_13-57-26.005	set_speed 0
2021-01-25_13-57-26.006	no_button_but_finger_pressed LeftRingTip
2021-01-25_13-57-26.006	set_speed 0
2021-01-25_13-57-26.006	no_button_but_finger_pressed LeftIndexTip
2021-01-25_13-57-26.006	set_speed 0
2021-01-25_13-57-26.006	no_button_but_finger_pressed RightIndexTip
2021-01-25_13-57-26.006	set_speed 0
2021-01-25_13-57-26.006	no_button_but_finger_pressed RightMiddleTip
2021-01-25_13-57-26.006	set_speed 0
2021-01-25_13-57-26.006	no_button_but_finger_pressed RightRingTip
2021-01-25_13-57-26.007	set_speed 0
2021-01-25_13-57-26.007	no_button_but_finger_pressed RightPinkyTip
2021-01-25_13-57-26.007	set_speed 0
2021-01-25_13-57-26.017	button_created 0
2021-01-25_13-57-26.050	middle_released
2021-01-25_13-57-27.011	button_created 1
2021-01-25_13-57-27.930	button_enters_active_area 9
2021-01-25_13-57-28.010	button_created 2
2021-01-25_13-57-28.275	pinky_moved
2021-01-25_13-57-28.297	button_pressed 9
2021-01-25_13-57-28.297	set_speed 0
2021-01-25_13-57-28.507	pinky_released
2021-01-25_13-57-28.916	button_enters_active_area 6
2021-01-25_13-57-29.008	button_created 3
2021-01-25_13-57-29.208	index_moved
2021-01-25_13-57-29.497	index_released
2021-01-25_13-57-29.541	index_moved
2021-01-25_13-57-29.698	button_leaves_active_area 6
2021-01-25_13-57-29.785	index_released
2021-01-25_13-57-29.919	button_enters_active_area 6
2021-01-25_13-57-30.009	button_created 4
2021-01-25_13-57-30.196	index_moved
2021-01-25_13-57-30.239	button_pressed 6
[truncated: 30,175 more rows]
[truncated: 4 more columns]
