# Supplementary material for: Avatar error in your favor: Embodied avatars can fix users’ mistakes without them noticing
Source: PLoS One. 2023 Jan 20;18(1):e0266212. doi: 10.1371/journal.pone.0266212 (PMC9858437; doi:10.1371/journal.pone.0266212)
Supplement: S1 Dataset — (ZIP) [file pone.0266212.s003.zip › static/raw_data/24/data.csv]

2021-01-25_17-25-05.842	condition_entry	condition B
2021-01-25_17-25-06.901	condition_entry	condition B
2021-01-25_17-25-07.885	condition_entry	condition B
2021-01-25_17-25-08.786	condition_entry	condition B
2021-01-25_17-25-09.642	condition_entry	condition B
2021-01-25_17-25-10.240	condition_entry	condition B
2021-01-25_17-25-10.931	condition_entry	condition B
2021-01-25_17-25-11.458	condition_entry	condition B
2021-01-25_17-25-12.007	condition_entry	condition A	src 1	dst 0
2021-01-25_17-25-12.654	condition_entry	condition B
2021-01-25_17-25-13.830	condition_entry	condition B	discarded
2021-01-25_17-25-13.841	warning	multiple_fingers
2021-01-25_17-25-15.696	condition_entry	condition B
2021-01-25_17-25-16.328	condition_entry	condition B
2021-01-25_17-25-17.336	condition_entry	condition B
2021-01-25_17-25-19.484	condition_entry	condition B
2021-01-25_17-25-20.438	condition_entry	condition B
2021-01-25_17-25-21.238	condition_entry	condition B
2021-01-25_17-25-21.841	condition_entry	condition B
2021-01-25_17-25-22.346	condition_entry	condition B
2021-01-25_17-25-23.123	condition_entry	condition B
2021-01-25_17-25-23.727	condition_entry	condition B	discarded
2021-01-25_17-25-23.827	warning	multiple_fingers
2021-01-25_17-25-25.171	condition_entry	condition B
2021-01-25_17-25-26.336	condition_entry	condition B
2021-01-25_17-25-27.271	condition_entry	condition B	discarded
2021-01-25_17-25-27.309	warning	multiple_fingers
2021-01-25_17-25-29.710	condition_entry	condition B
2021-01-25_17-25-30.756	condition_entry	condition B
2021-01-25_17-25-31.776	condition_entry	condition B
2021-01-25_17-25-32.499	condition_entry	condition B
2021-01-25_17-25-33.444	condition_entry	condition B
2021-01-25_17-25-34.075	condition_entry	condition B
2021-01-25_17-25-34.641	condition_entry	condition B
2021-01-25_17-25-35.223	condition_entry	condition D	discarded
2021-01-25_17-25-35.252	warning	multiple_fingers
2021-01-25_17-25-37.066	condition_entry	condition B
2021-01-25_17-25-38.054	condition_entry	condition B
2021-01-25_17-25-39.054	condition_entry	condition B
2021-01-25_17-25-40.023	condition_entry	condition B
2021-01-25_17-25-40.715	condition_entry	condition B	discarded
2021-01-25_17-25-40.831	warning	multiple_fingers
2021-01-25_17-25-43.173	condition_entry	condition B	discarded
2021-01-25_17-25-43.306	warning	multiple_fingers
2021-01-25_17-25-45.550	condition_entry	condition B
2021-01-25_17-25-46.514	condition_entry	condition B
2021-01-25_17-25-47.350	condition_entry	condition B
2021-01-25_17-25-48.494	warning	multiple_fingers
2021-01-25_17-25-51.077	condition_entry	condition B	discarded
2021-01-25_17-25-51.122	warning	multiple_fingers
2021-01-25_17-25-53.414	condition_entry	condition B
2021-01-25_17-25-54.404	condition_entry	condition D
2021-01-25_17-25-55.390	condition_entry	condition B
2021-01-25_17-25-56.434	pedal_entry	pedal_timeout
2021-01-25_17-25-56.442	condition_entry	condition B
2021-01-25_17-25-57.396	condition_entry	condition B
2021-01-25_17-25-58.139	condition_entry	condition B	discarded
2021-01-25_17-25-58.156	warning	multiple_fingers
2021-01-25_17-26-00.206	condition_entry	condition B
2021-01-25_17-26-01.342	condition_entry	condition B
2021-01-25_17-26-02.338	condition_entry	condition B
2021-01-25_17-26-03.347	condition_entry	condition B
2021-01-25_17-26-03.986	condition_entry	condition B
2021-01-25_17-26-04.615	condition_entry	condition B
2021-01-25_17-26-05.291	condition_entry	condition B
2021-01-25_17-26-05.815	condition_entry	condition B
2021-01-25_17-26-06.408	condition_entry	condition B
2021-01-25_17-26-06.914	condition_entry	condition B
2021-01-25_17-26-07.425	condition_entry	condition B
2021-01-25_17-26-07.737	condition_entry	condition D
2021-01-25_17-26-09.333	warning	multiple_fingers
2021-01-25_17-26-10.274	warning	multiple_fingers
2021-01-25_17-26-11.839	condition_entry	condition B
2021-01-25_17-26-13.000	condition_entry	condition B
2021-01-25_17-26-13.738	condition_entry	condition B
2021-01-25_17-26-14.968	condition_entry	condition B
2021-01-25_17-26-16.000	condition_entry	condition B	discarded
2021-01-25_17-26-16.022	warning	multiple_fingers
2021-01-25_17-26-18.068	condition_entry	condition B
2021-01-25_17-26-19.282	condition_entry	condition B
2021-01-25_17-26-20.158	condition_entry	condition B
2021-01-25_17-26-21.398	condition_entry	condition B
2021-01-25_17-26-22.319	condition_entry	condition B
2021-01-25_17-26-23.156	condition_entry	condition B
2021-01-25_17-26-24.366	condition_entry	condition B
2021-01-25_17-26-25.283	condition_entry	condition B
2021-01-25_17-26-26.255	condition_entry	condition B
2021-01-25_17-26-27.233	condition_entry	condition B
2021-01-25_17-26-28.417	condition_entry	condition B
2021-01-25_17-26-29.250	condition_entry	condition B
2021-01-25_17-26-30.160	condition_entry	condition B	discarded
2021-01-25_17-26-30.172	warning	multiple_fingers
2021-01-25_17-26-32.618	condition_entry	condition B
2021-01-25_17-26-33.528	condition_entry	condition B
2021-01-25_17-26-34.169	warning	multiple_fingers
2021-01-25_17-26-34.169	condition_entry	condition B
2021-01-25_17-26-36.727	condition_entry	condition B	discarded
2021-01-25_17-26-36.760	warning	multiple_fingers
2021-01-25_17-26-39.314	condition_entry	condition B	discarded
2021-01-25_17-26-39.374	warning	multiple_fingers
2021-01-25_17-26-41.691	condition_entry	condition B
2021-01-25_17-26-42.653	condition_entry	condition B
2021-01-25_17-26-43.647	condition_entry	condition B
2021-01-25_17-26-44.604	condition_entry	condition B
2021-01-25_17-26-45.385	condition_entry	condition B
2021-01-25_17-26-46.044	condition_entry	condition B	discarded
2021-01-25_17-26-46.119	warning	hand_movements
2021-01-25_17-26-48.440	condition_entry	condition B
2021-01-25_17-26-49.175	condition_entry	condition B
2021-01-25_17-26-50.110	condition_entry	condition B
2021-01-25_17-26-51.129	condition_entry	condition B	discarded
2021-01-25_17-26-51.191	warning	multiple_fingers
2021-01-25_17-26-52.366	warning	multiple_fingers
2021-01-25_17-26-55.018	condition_entry	condition B
2021-01-25_17-26-55.664	condition_entry	condition B
2021-01-25_17-26-56.758	condition_entry	condition B
2021-01-25_17-26-57.729	condition_entry	condition B
2021-01-25_17-26-58.359	warning	multiple_fingers
2021-01-25_17-27-00.716	condition_entry	condition B
2021-01-25_17-27-01.755	condition_entry	condition B
2021-01-25_17-27-02.725	condition_entry	condition A	src 2	dst 3
2021-01-25_17-27-03.690	condition_entry	condition B
2021-01-25_17-27-04.735	pedal_entry	pedal_timeout
2021-01-25_17-27-04.838	condition_entry	condition B
2021-01-25_17-27-05.782	condition_entry	condition B
2021-01-25_17-27-06.463	condition_entry	condition A	src 1	dst 2
2021-01-25_17-27-07.216	condition_entry	condition B
2021-01-25_17-27-07.787	condition_entry	condition B	discarded
2021-01-25_17-27-07.839	warning	multiple_fingers
2021-01-25_17-27-10.041	condition_entry	condition B
2021-01-25_17-27-10.757	warning	multiple_fingers
2021-01-25_17-27-10.757	condition_entry	condition B	discarded
2021-01-25_17-27-11.109	warning	multiple_fingers
2021-01-25_17-27-13.298	condition_entry	condition B
2021-01-25_17-27-14.351	condition_entry	condition B
2021-01-25_17-27-15.375	condition_entry	condition B
2021-01-25_17-27-16.117	condition_entry	condition B	discarded
2021-01-25_17-27-16.151	warning	multiple_fingers
2021-01-25_17-27-18.742	condition_entry	condition B
2021-01-25_17-27-19.786	condition_entry	condition B
2021-01-25_17-27-20.617	condition_entry	condition B
2021-01-25_17-27-21.397	condition_entry	condition A	src 8	dst 9	discarded
2021-01-25_17-27-21.484	warning	multiple_fingers
2021-01-25_17-27-23.850	condition_entry	condition A	src 3	dst 0
2021-01-25_17-27-25.766	condition_entry	condition B
2021-01-25_17-27-25.867	pedal_entry	pedal_timeout
2021-01-25_17-27-26.841	condition_entry	condition A	src 0	dst 3
2021-01-25_17-27-27.771	condition_entry	condition B
2021-01-25_17-27-28.856	pedal_entry	pedal_timeout
2021-01-25_17-27-28.900	condition_entry	condition B
2021-01-25_17-27-29.714	condition_entry	condition B
2021-01-25_17-27-30.435	condition_entry	condition B
2021-01-25_17-27-31.186	condition_entry	condition B
2021-01-25_17-27-31.876	condition_entry	condition B
2021-01-25_17-27-32.498	condition_entry	condition B	discarded
2021-01-25_17-27-32.775	condition_entry	condition C	src 2	dst 1	discarded
2021-01-25_17-27-32.922	warning	multiple_fingers
2021-01-25_17-27-34.685	condition_entry	condition B	discarded
2021-01-25_17-27-34.754	warning	hand_movements
2021-01-25_17-27-36.955	condition_entry	condition B
2021-01-25_17-27-37.981	condition_entry	condition B
2021-01-25_17-27-39.076	condition_entry	condition B
2021-01-25_17-27-39.853	condition_entry	condition A	src 1	dst 2
2021-01-25_17-27-40.908	condition_entry	condition B	discarded
2021-01-25_17-27-41.016	warning	multiple_fingers
2021-01-25_17-27-43.516	condition_entry	condition A	src 9	dst 6
2021-01-25_17-27-45.536	pedal_entry	pedal_timeout
2021-01-25_17-27-45.581	condition_entry	condition B
2021-01-25_17-27-46.528	condition_entry	condition B	discarded
2021-01-25_17-27-46.562	warning	multiple_fingers
2021-01-25_17-27-49.118	condition_entry	condition B
2021-01-25_17-27-50.134	condition_entry	condition B
2021-01-25_17-27-51.207	condition_entry	condition B
2021-01-25_17-27-51.955	condition_entry	condition B
2021-01-25_17-27-53.099	condition_entry	condition B
2021-01-25_17-27-53.579	condition_entry	condition B
2021-01-25_17-27-54.287	condition_entry	condition C	src 6	dst 7	discarded
2021-01-25_17-27-54.332	warning	multiple_fingers
2021-01-25_17-27-56.386	condition_entry	condition B
2021-01-25_17-28-08.837	condition_entry	condition B
2021-01-25_17-28-10.019	condition_entry	condition B	discarded
2021-01-25_17-28-10.196	warning	multiple_fingers
2021-01-25_17-28-12.407	condition_entry	condition B
2021-01-25_17-28-13.557	condition_entry	condition B
2021-01-25_17-28-14.514	condition_entry	condition B
2021-01-25_17-28-15.417	condition_entry	condition B
2021-01-25_17-28-16.161	condition_entry	condition B
2021-01-25_17-28-16.690	condition_entry	condition B	discarded
2021-01-25_17-28-16.871	warning	multiple_fingers
2021-01-25_17-28-19.001	condition_entry	condition B
2021-01-25_17-28-19.737	condition_entry	condition B
2021-01-25_17-28-20.887	condition_entry	condition B
2021-01-25_17-28-21.691	condition_entry	condition B	discarded
2021-01-25_17-28-21.824	warning	multiple_fingers
2021-01-25_17-28-24.145	condition_entry	condition B
2021-01-25_17-28-25.333	condition_entry	condition B	discarded
2021-01-25_17-28-25.412	warning	multiple_fingers
2021-01-25_17-28-27.839	condition_entry	condition B
2021-01-25_17-28-28.754	condition_entry	condition B
2021-01-25_17-28-29.864	condition_entry	condition B
2021-01-25_17-28-30.726	condition_entry	condition B
2021-01-25_17-28-31.549	condition_entry	condition B
2021-01-25_17-28-32.119	condition_entry	condition B	discarded
2021-01-25_17-28-32.227	warning	hand_movements
2021-01-25_17-28-34.425	condition_entry	condition B
2021-01-25_17-28-35.284	condition_entry	condition B
2021-01-25_17-28-36.289	condition_entry	condition B
2021-01-25_17-28-37.236	condition_entry	condition B
2021-01-25_17-28-38.010	condition_entry	condition B
2021-01-25_17-28-38.649	condition_entry	condition B	discarded
2021-01-25_17-28-38.705	warning	multiple_fingers
2021-01-25_17-28-40.967	condition_entry	condition B
2021-01-25_17-28-41.888	condition_entry	condition B
2021-01-25_17-28-42.646	condition_entry	condition C	src 9	dst 6	discarded
2021-01-25_17-28-42.899	warning	multiple_fingers
2021-01-25_17-28-45.180	condition_entry	condition B
2021-01-25_17-28-46.014	warning	multiple_fingers
2021-01-25_17-28-48.174	condition_entry	condition B
2021-01-25_17-28-49.201	warning	multiple_fingers
2021-01-25_17-28-51.897	condition_entry	condition B
2021-01-25_17-28-52.454	condition_entry	condition B
2021-01-25_17-28-53.644	condition_entry	condition B
2021-01-25_17-28-54.751	condition_entry	condition B	discarded
2021-01-25_17-28-54.823	warning	multiple_fingers
2021-01-25_17-28-57.237	condition_entry	condition B
2021-01-25_17-28-58.284	warning	multiple_fingers
2021-01-25_17-28-58.285	condition_entry	condition C	src 7	dst 8
2021-01-25_17-29-00.892	condition_entry	condition B
2021-01-25_17-29-01.685	condition_entry	condition B
2021-01-25_17-29-02.812	condition_entry	condition B
2021-01-25_17-29-03.682	condition_entry	condition B
2021-01-25_17-29-04.360	condition_entry	condition B
2021-01-25_17-29-05.086	condition_entry	condition B
2021-01-25_17-29-05.726	condition_entry	condition B
2021-01-25_17-29-06.302	condition_entry	condition B	discarded
2021-01-25_17-29-06.416	warning	multiple_fingers
2021-01-25_17-29-08.398	condition_entry	condition B
2021-01-25_17-29-09.066	condition_entry	condition B
2021-01-25_17-29-10.131	condition_entry	condition B
2021-01-25_17-29-11.131	condition_entry	condition B
2021-01-25_17-29-11.826	condition_entry	condition B	discarded
2021-01-25_17-29-12.099	warning	multiple_fingers
2021-01-25_17-29-14.633	condition_entry	condition B	discarded
2021-01-25_17-29-14.667	warning	multiple_fingers
2021-01-25_17-29-16.844	condition_entry	condition B
2021-01-25_17-29-17.788	condition_entry	condition B
2021-01-25_17-29-19.019	condition_entry	condition B
2021-01-25_17-29-19.864	condition_entry	condition B
2021-01-25_17-29-20.609	condition_entry	condition B
2021-01-25_17-29-21.352	condition_entry	condition B
2021-01-25_17-29-22.127	condition_entry	condition B
2021-01-25_17-29-23.836	condition_entry	condition C	src 1	dst 0	discarded
2021-01-25_17-29-23.847	warning	multiple_fingers
2021-01-25_17-29-25.757	condition_entry	condition B
2021-01-25_17-29-26.525	condition_entry	condition B
2021-01-25_17-29-27.926	condition_entry	condition B
2021-01-25_17-29-28.679	condition_entry	condition B
2021-01-25_17-29-29.700	condition_entry	condition B
2021-01-25_17-29-30.434	condition_entry	condition B	discarded
2021-01-25_17-29-30.557	warning	multiple_fingers
2021-01-25_17-29-30.581	warning	hand_movements
2021-01-25_17-29-32.902	condition_entry	condition B
2021-01-25_17-29-33.737	condition_entry	condition B
2021-01-25_17-29-34.810	condition_entry	condition B
2021-01-25_17-29-35.767	condition_entry	condition B
2021-01-25_17-29-36.508	warning	hand_movements
2021-01-25_17-29-38.955	condition_entry	condition B
2021-01-25_17-29-39.983	condition_entry	condition B
2021-01-25_17-29-40.961	condition_entry	condition B	discarded
2021-01-25_17-29-40.995	warning	multiple_fingers
2021-01-25_17-29-43.541	condition_entry	condition B
2021-01-25_17-29-44.407	condition_entry	condition B
2021-01-25_17-29-45.231	condition_entry	condition B
2021-01-25_17-29-46.109	warning	hand_movements
2021-01-25_17-29-48.392	condition_entry	condition B
2021-01-25_17-29-49.333	condition_entry	condition B	discarded
2021-01-25_17-29-49.419	warning	multiple_fingers
2021-01-25_17-29-51.883	condition_entry	condition B
2021-01-25_17-29-52.715	condition_entry	condition B
2021-01-25_17-29-53.693	condition_entry	condition B
2021-01-25_17-29-54.392	condition_entry	condition B
2021-01-25_17-29-55.271	condition_entry	condition A	src 7	dst 6
2021-01-25_17-29-56.113	condition_entry	condition B
2021-01-25_17-29-56.668	condition_entry	condition B
2021-01-25_17-29-57.231	condition_entry	condition B	discarded
2021-01-25_17-29-57.269	warning	hand_movements
2021-01-25_17-29-59.420	condition_entry	condition B
2021-01-25_17-30-00.398	condition_entry	condition A	src 1	dst 0	discarded
2021-01-25_17-30-00.431	warning	multiple_fingers
2021-01-25_17-30-02.854	condition_entry	condition A	src 2	dst 1
2021-01-25_17-30-03.774	condition_entry	condition B
2021-01-25_17-30-04.722	condition_entry	condition B	discarded
2021-01-25_17-30-04.873	pedal_entry	pedal_timeout
2021-01-25_17-30-04.888	warning	multiple_fingers
2021-01-25_17-30-07.082	condition_entry	condition B
2021-01-25_17-30-08.165	condition_entry	condition B
2021-01-25_17-30-09.205	condition_entry	condition B
2021-01-25_17-30-10.051	condition_entry	condition B
2021-01-25_17-30-10.786	condition_entry	condition B
2021-01-25_17-30-11.508	condition_entry	condition B
2021-01-25_17-30-12.148	condition_entry	condition B
2021-01-25_17-30-12.773	condition_entry	condition A	src 3	dst 2
2021-01-25_17-30-13.359	condition_entry	condition B
2021-01-25_17-30-13.842	condition_entry	condition B
2021-01-25_17-30-14.138	condition_entry	condition B
2021-01-25_17-30-14.791	pedal_entry	pedal_timeout
2021-01-25_17-30-14.972	condition_entry	condition B	discarded
2021-01-25_17-30-15.214	warning	multiple_fingers
2021-01-25_17-30-17.801	condition_entry	condition B
2021-01-25_17-30-18.571	condition_entry	condition B
2021-01-25_17-30-19.748	condition_entry	condition B
2021-01-25_17-30-20.695	condition_entry	condition B
2021-01-25_17-30-21.484	condition_entry	condition B
2021-01-25_17-30-22.314	condition_entry	condition B
2021-01-25_17-30-22.984	condition_entry	condition B
2021-01-25_17-30-23.678	condition_entry	condition B
2021-01-25_17-30-24.244	condition_entry	condition A	src 1	dst 2
2021-01-25_17-30-24.979	condition_entry	condition D warning	discarded
2021-01-25_17-30-25.004	warning	multiple_fingers
2021-01-25_17-30-26.502	condition_entry	condition A	src 3	dst 0
2021-01-25_17-30-27.473	condition_entry	condition B
2021-01-25_17-30-28.521	pedal_entry	pedal_timeout
2021-01-25_17-30-28.784	condition_entry	condition B
2021-01-25_17-30-29.643	condition_entry	condition B
2021-01-25_17-30-30.563	condition_entry	condition B
2021-01-25_17-30-31.560	condition_entry	condition B
2021-01-25_17-30-32.393	condition_entry	condition B
2021-01-25_17-30-32.944	condition_entry	condition B	discarded
2021-01-25_17-30-33.087	warning	multiple_fingers
2021-01-25_17-30-35.072	condition_entry	condition B
2021-01-25_17-30-36.014	condition_entry	condition B	discarded
2021-01-25_17-30-36.148	warning	multiple_fingers
2021-01-25_17-30-38.473	condition_entry	condition B
2021-01-25_17-30-39.580	condition_entry	condition B
2021-01-25_17-30-40.601	condition_entry	condition B
2021-01-25_17-30-41.472	condition_entry	condition B
2021-01-25_17-30-42.267	condition_entry	condition B
2021-01-25_17-30-42.905	condition_entry	condition B
2021-01-25_17-30-43.535	condition_entry	condition B
2021-01-25_17-30-44.126	condition_entry	condition B
2021-01-25_17-30-44.627	condition_entry	condition B
2021-01-25_17-30-45.110	condition_entry	condition B	discarded
2021-01-25_17-30-45.332	warning	multiple_fingers
2021-01-25_17-30-46.631	condition_entry	condition B
2021-01-25_17-30-47.423	condition_entry	condition B
2021-01-25_17-30-48.702	condition_entry	condition B
2021-01-25_17-30-49.708	condition_entry	condition B
2021-01-25_17-30-50.508	condition_entry	condition B
2021-01-25_17-30-51.065	warning	multiple_fingers
2021-01-25_17-30-51.065	condition_entry	condition B	discarded
2021-01-25_17-30-51.124	warning	hand_movements
2021-01-25_17-30-53.644	condition_entry	condition B
2021-01-25_17-30-54.551	condition_entry	condition B
2021-01-25_17-30-55.620	condition_entry	condition B
2021-01-25_17-30-56.388	condition_entry	condition B
2021-01-25_17-30-57.271	condition_entry	condition B
2021-01-25_17-30-57.940	condition_entry	condition B
2021-01-25_17-30-58.519	condition_entry	condition B
2021-01-25_17-30-59.102	condition_entry	condition B
2021-01-25_17-30-59.638	condition_entry	condition C	src 2	dst 1	discarded
2021-01-25_17-30-59.711	warning	multiple_fingers
2021-01-25_17-31-01.372	warning	multiple_fingers
2021-01-25_17-31-03.957	condition_entry	condition B
2021-01-25_17-31-04.717	condition_entry	condition B	discarded
2021-01-25_17-31-04.814	warning	multiple_fingers
2021-01-25_17-31-07.194	condition_entry	condition B
2021-01-25_17-31-08.071	condition_entry	condition B
2021-01-25_17-31-09.033	condition_entry	condition B
2021-01-25_17-31-09.926	condition_entry	condition B
2021-01-25_17-31-10.806	condition_entry	condition B
2021-01-25_17-31-11.387	condition_entry	condition B
2021-01-25_17-31-12.267	condition_entry	condition B	discarded
2021-01-25_17-31-12.316	warning	multiple_fingers
2021-01-25_17-31-14.344	condition_entry	condition B
2021-01-25_17-31-15.297	condition_entry	condition B
2021-01-25_17-31-16.518	condition_entry	condition B
2021-01-25_17-31-17.333	condition_entry	condition B
2021-01-25_17-31-18.094	condition_entry	condition B	discarded
2021-01-25_17-31-18.227	warning	multiple_fingers
2021-01-25_17-31-20.521	condition_entry	condition C	src 1	dst 0	discarded
2021-01-25_17-31-20.554	warning	multiple_fingers
2021-01-25_17-31-23.007	condition_entry	condition B
2021-01-25_17-31-23.908	condition_entry	condition B
2021-01-25_17-31-24.796	condition_entry	condition B
2021-01-25_17-31-26.025	condition_entry	condition B
2021-01-25_17-31-27.096	condition_entry	condition B
2021-01-25_17-31-27.872	condition_entry	condition B	discarded
2021-01-25_17-31-27.888	warning	multiple_fingers
2021-01-25_17-31-30.593	condition_entry	condition B
2021-01-25_17-31-31.327	condition_entry	condition B
2021-01-25_17-31-32.559	condition_entry	condition B
2021-01-25_17-31-33.459	condition_entry	condition B
2021-01-25_17-31-34.303	condition_entry	condition C	src 9	dst 8	discarded
2021-01-25_17-31-34.313	warning	multiple_fingers
2021-01-25_17-31-34.380	warning	hand_movements
2021-01-25_17-31-37.957	condition_entry	condition B
2021-01-25_17-31-38.961	condition_entry	condition B
2021-01-25_17-31-39.933	condition_entry	condition B
2021-01-25_17-31-40.844	condition_entry	condition B
2021-01-25_17-31-41.709	condition_entry	condition B
2021-01-25_17-31-42.309	condition_entry	condition B
2021-01-25_17-31-42.898	condition_entry	condition B
2021-01-25_17-31-43.539	condition_entry	condition B
2021-01-25_17-31-44.173	warning	multiple_fingers
2021-01-25_17-31-44.210	warning	hand_movements
2021-01-25_17-31-46.761	condition_entry	condition B
2021-01-25_17-31-47.741	warning	multiple_fingers
2021-01-25_17-31-50.228	condition_entry	condition B
2021-01-25_17-31-51.118	condition_entry	condition B	discarded
2021-01-25_17-31-51.267	warning	multiple_fingers
2021-01-25_17-31-53.601	condition_entry	condition B
2021-01-25_17-31-54.423	condition_entry	condition B
2021-01-25_17-31-55.475	condition_entry	condition B
2021-01-25_17-31-56.227	condition_entry	condition B
2021-01-25_17-31-57.154	condition_entry	condition B
2021-01-25_17-31-57.835	warning	hand_movements
2021-01-25_17-31-57.946	warning	multiple_fingers
2021-01-25_17-32-00.304	condition_entry	condition B	discarded
2021-01-25_17-32-00.380	warning	multiple_fingers
2021-01-25_17-32-02.941	condition_entry	condition C	src 1	dst 0	discarded
2021-01-25_17-32-02.952	warning	multiple_fingers
2021-01-25_17-32-05.168	condition_entry	condition B
2021-01-25_17-32-06.162	condition_entry	condition B
2021-01-25_17-32-07.283	condition_entry	condition B
2021-01-25_17-32-08.432	condition_entry	condition B
2021-01-25_17-32-09.383	condition_entry	condition B
2021-01-25_17-32-10.286	condition_entry	condition B
2021-01-25_17-32-11.084	condition_entry	condition B
2021-01-25_17-32-11.774	condition_entry	condition B
2021-01-25_17-32-12.448	condition_entry	condition B
2021-01-25_17-32-13.125	condition_entry	condition A	src 0	dst 3
2021-01-25_17-32-13.940	condition_entry	condition D warning	discarded
2021-01-25_17-32-14.107	warning	multiple_fingers
2021-01-25_17-32-15.626	condition_entry	condition B
2021-01-25_17-32-16.550	condition_entry	condition B
2021-01-25_17-32-17.423	condition_entry	condition B	discarded
2021-01-25_17-32-17.431	warning	multiple_fingers
2021-01-25_17-32-19.769	warning	multiple_fingers
2021-01-25_17-32-19.769	condition_entry	condition B
2021-01-25_17-32-22.088	condition_entry	condition A	src 3	dst 0
2021-01-25_17-32-22.814	condition_entry	condition B
2021-01-25_17-32-24.009	condition_entry	condition B	discarded
2021-01-25_17-32-24.046	warning	hand_movements
2021-01-25_17-32-24.083	warning	multiple_fingers
2021-01-25_17-32-26.557	condition_entry	condition B
2021-01-25_17-32-27.563	condition_entry	condition B
2021-01-25_17-32-28.502	condition_entry	condition B
2021-01-25_17-32-29.498	condition_entry	condition B	discarded
2021-01-25_17-32-29.729	warning	hand_movements
2021-01-25_17-32-29.783	warning	hand_movements
2021-01-25_17-32-32.052	condition_entry	condition B	discarded
2021-01-25_17-32-32.135	warning	hand_movements
2021-01-25_17-32-32.179	warning	hand_movements
2021-01-25_17-32-32.204	warning	hand_movements
2021-01-25_17-32-34.665	condition_entry	condition B
2021-01-25_17-32-35.295	condition_entry	condition B
2021-01-25_17-32-36.485	condition_entry	condition B
2021-01-25_17-32-37.148	condition_entry	condition B
2021-01-25_17-32-38.076	condition_entry	condition A	src 9	dst 6
2021-01-25_17-32-38.670	warning	experimental_break
2021-01-25_17-33-21.555	warning	multiple_fingers
2021-01-25_17-33-22.744	warning	multiple_fingers
2021-01-25_17-33-23.382	warning	multiple_fingers
2021-01-25_17-33-23.616	warning	multiple_fingers
2021-01-25_17-33-23.738	warning	hand_movements
2021-01-25_17-33-24.834	warning	hand_movements
2021-01-25_17-33-25.537	warning	multiple_fingers
2021-01-25_17-33-27.031	warning	multiple_fingers
2021-01-25_17-33-27.094	warning	hand_movements
2021-01-25_17-33-27.404	warning	hand_movements
2021-01-25_17-33-27.459	warning	hand_movements
2021-01-25_17-33-31.106	condition_entry	condition B
2021-01-25_17-33-32.241	condition_entry	condition A	src 0	dst 1
2021-01-25_17-33-33.004	condition_entry	condition B
2021-01-25_17-33-34.258	pedal_entry	pedal_timeout
2021-01-25_17-33-35.122	condition_entry	condition B
2021-01-25_17-33-36.104	condition_entry	condition B
2021-01-25_17-33-37.221	condition_entry	condition B
2021-01-25_17-33-38.138	condition_entry	condition B
2021-01-25_17-33-38.990	condition_entry	condition B
2021-01-25_17-33-39.587	condition_entry	condition B
2021-01-25_17-33-40.335	condition_entry	condition B
2021-01-25_17-33-40.956	condition_entry	condition B	discarded
2021-01-25_17-33-40.977	warning	multiple_fingers
2021-01-25_17-33-44.822	condition_entry	condition B
2021-01-25_17-33-45.861	condition_entry	condition A	src 0	dst 1
2021-01-25_17-33-46.676	condition_entry	condition B
2021-01-25_17-33-47.863	condition_entry	condition B
2021-01-25_17-33-47.875	pedal_entry	pedal_timeout
2021-01-25_17-33-48.861	condition_entry	condition B
2021-01-25_17-33-49.550	condition_entry	condition B
2021-01-25_17-33-50.304	condition_entry	condition B
2021-01-25_17-33-50.892	condition_entry	condition B
2021-01-25_17-33-51.928	condition_entry	condition B
2021-01-25_17-33-58.532	condition_entry	condition B
2021-01-25_17-33-59.570	condition_entry	condition B
2021-01-25_17-34-00.736	condition_entry	condition C	src 1	dst 0
2021-01-25_17-34-01.921	condition_entry	condition B
2021-01-25_17-34-02.642	condition_entry	condition B	discarded
2021-01-25_17-34-02.747	pedal_entry	pedal_timeout
2021-01-25_17-34-02.787	warning	multiple_fingers
2021-01-25_17-34-25.176	condition_entry	condition B
2021-01-25_17-34-25.982	condition_entry	condition B
2021-01-25_17-34-35.750	warning	hand_movements
2021-01-25_17-34-35.761	warning	multiple_fingers
2021-01-25_17-34-36.149	warning	hand_movements
2021-01-25_17-34-36.707	warning	hand_movements
2021-01-25_17-34-36.707	warning	multiple_fingers
2021-01-25_17-34-36.736	warning	hand_movements
2021-01-25_17-34-36.736	warning	multiple_fingers
2021-01-25_17-34-36.818	warning	hand_movements
2021-01-25_17-34-36.818	warning	multiple_fingers
2021-01-25_17-34-36.998	warning	hand_movements
2021-01-25_17-34-37.165	warning	multiple_fingers
2021-01-25_17-34-37.259	warning	multiple_fingers
2021-01-25_17-34-37.387	warning	multiple_fingers
2021-01-25_17-34-38.187	warning	multiple_fingers
2021-01-25_17-34-38.224	warning	hand_movements
2021-01-25_17-34-38.224	warning	multiple_fingers
2021-01-25_17-34-38.618	warning	hand_movements
2021-01-25_17-34-38.660	warning	hand_movements
2021-01-25_17-34-38.729	warning	hand_movements
2021-01-25_17-34-38.827	warning	hand_movements
2021-01-25_17-34-38.827	warning	multiple_fingers
2021-01-25_17-34-48.086	condition_entry	condition B
2021-01-25_17-34-49.135	condition_entry	condition B
2021-01-25_17-34-50.003	condition_entry	condition B
2021-01-25_17-34-51.070	condition_entry	condition B
2021-01-25_17-34-51.847	condition_entry	condition B
2021-01-25_17-34-52.576	condition_entry	condition B	discarded
2021-01-25_17-34-52.623	warning	hand_movements
2021-01-25_17-34-54.479	condition_entry	condition B
2021-01-25_17-34-55.920	condition_entry	condition B
2021-01-25_17-34-56.731	condition_entry	condition B
2021-01-25_17-34-57.632	condition_entry	condition B
2021-01-25_17-34-58.783	condition_entry	condition B
2021-01-25_17-34-59.717	condition_entry	condition B
2021-01-25_17-35-00.576	condition_entry	condition B
2021-01-25_17-35-01.266	condition_entry	condition B
2021-01-25_17-35-03.028	condition_entry	condition B
2021-01-25_17-35-04.074	condition_entry	condition B
2021-01-25_17-35-04.859	condition_entry	condition B
2021-01-25_17-35-05.996	condition_entry	condition B
2021-01-25_17-35-06.861	condition_entry	condition B	discarded
2021-01-25_17-35-07.017	warning	hand_movements
2021-01-25_17-35-09.245	condition_entry	condition B
2021-01-25_17-35-10.095	condition_entry	condition B
2021-01-25_17-35-11.294	condition_entry	condition B
2021-01-25_17-35-12.204	condition_entry	condition B
2021-01-25_17-35-13.132	condition_entry	condition B
2021-01-25_17-35-13.939	condition_entry	condition B
2021-01-25_17-35-14.654	condition_entry	condition B
2021-01-25_17-35-15.378	condition_entry	condition B	discarded
2021-01-25_17-35-15.456	warning	hand_movements
2021-01-25_17-35-17.702	condition_entry	condition B
2021-01-25_17-35-18.686	condition_entry	condition B
2021-01-25_17-35-19.401	warning	hand_movements
2021-01-25_17-35-22.206	condition_entry	condition B
2021-01-25_17-35-22.966	condition_entry	condition B
2021-01-25_17-35-24.205	condition_entry	condition B	discarded
2021-01-25_17-35-24.256	warning	hand_movements
2021-01-25_17-35-24.306	warning	hand_movements
2021-01-25_17-35-24.348	warning	hand_movements
2021-01-25_17-35-24.386	warning	hand_movements
2021-01-25_17-35-25.356	pedal_entry	pedal_incorrect
2021-01-25_17-35-36.860	warning	multiple_fingers
2021-01-25_17-35-40.389	answer_entry	selected_answer 0
2021-01-25_17-35-40.946	warning	multiple_fingers
2021-01-25_17-35-41.525	warning	multiple_fingers
2021-01-25_17-35-44.401	condition_entry	condition B
2021-01-25_17-35-45.234	condition_entry	condition B
2021-01-25_17-35-46.387	condition_entry	condition B	discarded
2021-01-25_17-35-46.459	warning	multiple_fingers
2021-01-25_17-35-48.829	condition_entry	condition B
2021-01-25_17-35-49.683	condition_entry	condition B
2021-01-25_17-35-50.886	condition_entry	condition B
2021-01-25_17-35-51.782	condition_entry	condition D	discarded
2021-01-25_17-35-51.822	warning	multiple_fingers
2021-01-25_17-35-54.002	condition_entry	condition B
2021-01-25_17-35-55.078	condition_entry	condition B	discarded
2021-01-25_17-35-55.203	warning	multiple_fingers
2021-01-25_17-35-57.645	condition_entry	condition B
2021-01-25_17-35-58.423	condition_entry	condition B
2021-01-25_17-35-59.337	condition_entry	condition B	discarded
2021-01-25_17-35-59.613	warning	multiple_fingers
2021-01-25_17-36-01.920	condition_entry	condition B
2021-01-25_17-36-02.911	condition_entry	condition B
2021-01-25_17-36-03.808	condition_entry	condition B
2021-01-25_17-36-04.911	condition_entry	condition B
2021-01-25_17-36-05.913	condition_entry	condition B	discarded
2021-01-25_17-36-05.974	warning	hand_movements
2021-01-25_17-36-08.286	condition_entry	condition B
2021-01-25_17-36-09.250	condition_entry	condition B
2021-01-25_17-36-10.485	condition_entry	condition B
2021-01-25_17-36-11.312	condition_entry	condition B
2021-01-25_17-36-12.070	condition_entry	condition B
2021-01-25_17-36-12.821	condition_entry	condition B
2021-01-25_17-36-13.474	condition_entry	condition B
2021-01-25_17-36-14.050	condition_entry	condition B
2021-01-25_17-36-14.585	warning	multiple_fingers
2021-01-25_17-36-14.585	condition_entry	condition B
2021-01-25_17-36-16.114	condition_entry	condition B
2021-01-25_17-36-17.308	warning	multiple_fingers
2021-01-25_17-36-17.308	condition_entry	condition B
2021-01-25_17-36-20.007	condition_entry	condition B
2021-01-25_17-36-20.624	condition_entry	condition B
2021-01-25_17-36-21.850	condition_entry	condition B
2021-01-25_17-36-22.660	condition_entry	condition B
2021-01-25_17-36-23.316	condition_entry	condition B
2021-01-25_17-36-23.978	condition_entry	condition D
2021-01-25_17-36-25.274	condition_entry	condition B
2021-01-25_17-36-25.991	pedal_entry	pedal_timeout
2021-01-25_17-36-26.002	condition_entry	condition B
2021-01-25_17-36-26.966	condition_entry	condition B
2021-01-25_17-36-27.847	condition_entry	condition B
2021-01-25_17-36-28.748	condition_entry	condition B	discarded
2021-01-25_17-36-28.807	warning	multiple_fingers
2021-01-25_17-36-31.056	condition_entry	condition B
2021-01-25_17-36-31.985	condition_entry	condition B
2021-01-25_17-36-33.340	condition_entry	condition A	src 2	dst 1	discarded
2021-01-25_17-36-33.362	warning	multiple_fingers
2021-01-25_17-36-34.822	pedal_entry	pedal_incorrect
2021-01-25_17-36-35.467	warning	multiple_fingers
2021-01-25_17-36-40.551	warning	multiple_fingers
2021-01-25_17-36-41.565	answer_entry	selected_answer 5
2021-01-25_17-36-44.825	condition_entry	condition A	src 6	dst 9
2021-01-25_17-36-45.372	condition_entry	condition B
2021-01-25_17-36-46.631	condition_entry	condition B
2021-01-25_17-36-46.846	pedal_entry	pedal_timeout
2021-01-25_17-36-47.682	condition_entry	condition B
2021-01-25_17-36-48.682	condition_entry	condition A	src 1	dst 2
2021-01-25_17-36-49.882	pedal_entry	pedal_correct
2021-01-25_17-36-58.258	answer_entry	selected_answer 10
2021-01-25_17-37-00.473	condition_entry	condition B
2021-01-25_17-37-01.355	condition_entry	condition B
2021-01-25_17-37-02.509	condition_entry	condition B
2021-01-25_17-37-03.571	condition_entry	condition B
2021-01-25_17-37-04.485	condition_entry	condition B
2021-01-25_17-37-05.472	condition_entry	condition B
2021-01-25_17-37-06.604	condition_entry	condition B
2021-01-25_17-37-07.614	condition_entry	condition B
2021-01-25_17-37-08.610	condition_entry	condition A	src 9	dst 7
2021-01-25_17-37-09.639	pedal_entry	pedal_correct
2021-01-25_17-37-15.188	answer_entry	selected_answer 10
2021-01-25_17-37-16.159	warning	hand_movements
2021-01-25_17-37-18.406	condition_entry	condition B
2021-01-25_17-37-19.413	condition_entry	condition A	src 6	dst 7
2021-01-25_17-37-20.281	pedal_entry	pedal_correct
2021-01-25_17-37-23.995	warning	multiple_fingers
2021-01-25_17-37-25.434	answer_entry	selected_answer 10
2021-01-25_17-37-26.673	warning	hand_movements
2021-01-25_17-37-26.732	warning	hand_movements
2021-01-25_17-37-28.919	condition_entry	condition B
2021-01-25_17-37-29.920	condition_entry	condition B
2021-01-25_17-37-30.834	condition_entry	condition B
2021-01-25_17-37-31.881	condition_entry	condition B
2021-01-25_17-37-32.785	condition_entry	condition B
2021-01-25_17-37-33.680	condition_entry	condition B
2021-01-25_17-37-35.294	condition_entry	condition B
2021-01-25_17-37-36.135	condition_entry	condition B
2021-01-25_17-37-37.149	condition_entry	condition B
2021-01-25_17-37-37.980	condition_entry	condition A	src 7	dst 9
2021-01-25_17-37-38.766	pedal_entry	pedal_correct
2021-01-25_17-37-39.156	warning	multiple_fingers
2021-01-25_17-37-43.938	answer_entry	selected_answer 10
2021-01-25_17-37-45.030	warning	hand_movements
2021-01-25_17-37-47.184	condition_entry	condition A	src 3	dst 1
2021-01-25_17-37-47.980	pedal_entry	pedal_correct
2021-01-25_17-37-53.611	answer_entry	selected_answer 10
2021-01-25_17-37-55.805	condition_entry	condition B
2021-01-25_17-37-56.828	condition_entry	condition B
2021-01-25_17-37-57.827	condition_entry	condition B
2021-01-25_17-37-58.780	condition_entry	condition B
2021-01-25_17-37-59.581	condition_entry	condition B
2021-01-25_17-38-00.235	condition_entry	condition B	discarded
2021-01-25_17-38-00.333	warning	multiple_fingers
2021-01-25_17-38-02.559	condition_entry	condition B
2021-01-25_17-38-03.571	condition_entry	condition B
2021-01-25_17-38-04.553	condition_entry	condition B
2021-01-25_17-38-05.448	condition_entry	condition B	discarded
2021-01-25_17-38-05.478	warning	hand_movements
2021-01-25_17-38-07.975	condition_entry	condition B
2021-01-25_17-38-08.963	condition_entry	condition B	discarded
2021-01-25_17-38-08.986	warning	hand_movements
2021-01-25_17-38-11.309	condition_entry	condition B
2021-01-25_17-38-12.496	condition_entry	condition B
2021-01-25_17-38-13.368	condition_entry	condition B
2021-01-25_17-38-14.229	condition_entry	condition B
2021-01-25_17-38-15.044	condition_entry	condition B
2021-01-25_17-38-15.929	condition_entry	condition B	discarded
2021-01-25_17-38-15.962	warning	hand_movements
2021-01-25_17-38-18.153	condition_entry	condition B
2021-01-25_17-38-19.114	condition_entry	condition B
2021-01-25_17-38-20.270	condition_entry	condition B
2021-01-25_17-38-21.217	condition_entry	condition B
2021-01-25_17-38-22.025	condition_entry	condition B
2021-01-25_17-38-22.757	condition_entry	condition B	discarded
2021-01-25_17-38-22.802	warning	multiple_fingers
2021-01-25_17-38-22.839	warning	hand_movements
2021-01-25_17-38-22.972	warning	hand_movements
2021-01-25_17-38-25.035	condition_entry	condition B
2021-01-25_17-38-25.884	condition_entry	condition B
2021-01-25_17-38-26.868	condition_entry	condition B
2021-01-25_17-38-27.944	condition_entry	condition B
2021-01-25_17-38-28.977	condition_entry	condition B
2021-01-25_17-38-29.688	condition_entry	condition B
2021-01-25_17-38-30.415	condition_entry	condition C	src 9	dst 8	discarded
2021-01-25_17-38-30.532	warning	multiple_fingers
2021-01-25_17-38-32.635	condition_entry	condition B
2021-01-25_17-38-33.521	condition_entry	condition B
2021-01-25_17-38-34.201	condition_entry	condition B
2021-01-25_17-38-35.033	condition_entry	condition B
2021-01-25_17-38-35.716	condition_entry	condition B
2021-01-25_17-38-36.384	condition_entry	condition B
2021-01-25_17-38-37.017	condition_entry	condition B
2021-01-25_17-38-38.219	condition_entry	condition B
2021-01-25_17-38-38.938	condition_entry	condition B
2021-01-25_17-38-39.783	warning	hand_movements
2021-01-25_17-38-39.783	condition_entry	condition B
2021-01-25_17-38-41.805	warning	multiple_fingers
2021-01-25_17-38-41.805	condition_entry	condition B
2021-01-25_17-38-43.910	condition_entry	condition B
2021-01-25_17-38-44.516	condition_entry	condition B	discarded
2021-01-25_17-38-44.589	warning	multiple_fingers
2021-01-25_17-38-46.679	condition_entry	condition B
2021-01-25_17-38-47.479	condition_entry	condition B	discarded
2021-01-25_17-38-47.528	warning	hand_movements
2021-01-25_17-38-49.706	warning	multiple_fingers
2021-01-25_17-38-51.559	condition_entry	condition B
2021-01-25_17-38-52.333	condition_entry	condition B
2021-01-25_17-38-53.176	condition_entry	condition B
2021-01-25_17-38-53.923	condition_entry	condition B
2021-01-25_17-38-54.637	condition_entry	condition B	discarded
2021-01-25_17-38-54.719	warning	multiple_fingers
2021-01-25_17-38-56.591	condition_entry	condition B
2021-01-25_17-38-57.388	condition_entry	condition B
2021-01-25_17-38-57.966	warning	hand_movements
2021-01-25_17-38-58.627	warning	hand_movements
2021-01-25_17-39-00.313	condition_entry	condition C	src 1	dst 0	discarded
2021-01-25_17-39-00.356	warning	multiple_fingers
2021-01-25_17-39-02.099	condition_entry	condition B
2021-01-25_17-39-03.110	condition_entry	condition B
2021-01-25_17-39-03.954	condition_entry	condition B
2021-01-25_17-39-04.663	condition_entry	condition B
2021-01-25_17-39-05.571	condition_entry	condition B
2021-01-25_17-39-06.384	condition_entry	condition B
2021-01-25_17-39-07.085	condition_entry	condition B
2021-01-25_17-39-07.727	condition_entry	condition B
2021-01-25_17-39-08.272	warning	hand_movements
2021-01-25_17-39-10.438	condition_entry	condition B
2021-01-25_17-39-11.228	condition_entry	condition B
2021-01-25_17-39-11.857	warning	multiple_fingers
2021-01-25_17-39-13.906	condition_entry	condition B
2021-01-25_17-39-14.740	warning	multiple_fingers
2021-01-25_17-39-14.740	condition_entry	condition B
2021-01-25_17-39-16.977	condition_entry	condition B
2021-01-25_17-39-17.613	condition_entry	condition B	discarded
2021-01-25_17-39-17.673	warning	hand_movements
2021-01-25_17-39-17.823	warning	hand_movements
2021-01-25_17-39-19.448	condition_entry	condition B
2021-01-25_17-39-20.383	warning	multiple_fingers
2021-01-25_17-39-22.335	condition_entry	condition B
2021-01-25_17-39-24.098	condition_entry	condition C	src 0	dst 1	discarded
2021-01-25_17-39-24.274	warning	multiple_fingers
2021-01-25_17-39-26.369	condition_entry	condition B
2021-01-25_17-39-27.204	condition_entry	condition B
2021-01-25_17-39-27.933	condition_entry	condition B
2021-01-25_17-39-28.732	condition_entry	condition B
2021-01-25_17-39-29.494	condition_entry	condition B
2021-01-25_17-39-30.160	condition_entry	condition B
2021-01-25_17-39-31.537	condition_entry	condition B
2021-01-25_17-39-32.281	condition_entry	condition C	src 2	dst 1	discarded
2021-01-25_17-39-32.365	warning	multiple_fingers
2021-01-25_17-39-34.308	condition_entry	condition B	discarded
2021-01-25_17-39-34.366	warning	hand_movements
2021-01-25_17-39-36.339	condition_entry	condition B
2021-01-25_17-39-37.034	condition_entry	condition B
2021-01-25_17-39-37.894	condition_entry	condition B
2021-01-25_17-39-38.703	condition_entry	condition B
2021-01-25_17-39-39.688	condition_entry	condition B
2021-01-25_17-39-40.049	condition_entry	condition B
2021-01-25_17-39-40.690	condition_entry	condition B
2021-01-25_17-39-41.248	condition_entry	condition A	src 9	dst 6
2021-01-25_17-39-41.777	condition_entry	condition B
2021-01-25_17-39-43.265	pedal_entry	pedal_timeout
2021-01-25_17-39-43.756	condition_entry	condition B
2021-01-25_17-39-44.625	condition_entry	condition B	discarded
2021-01-25_17-39-44.738	warning	multiple_fingers
2021-01-25_17-39-46.601	condition_entry	condition B
2021-01-25_17-39-47.323	condition_entry	condition C	src 1	dst 2	discarded
2021-01-25_17-39-47.441	warning	multiple_fingers
2021-01-25_17-39-49.401	condition_entry	condition A	src 2	dst 1
2021-01-25_17-39-50.271	pedal_entry	pedal_correct
2021-01-25_17-39-50.584	warning	multiple_fingers
2021-01-25_17-39-55.040	answer_entry	selected_answer 5
2021-01-25_17-39-57.385	condition_entry	condition B
2021-01-25_17-39-58.170	condition_entry	condition B
2021-01-25_17-39-59.007	condition_entry	condition B
2021-01-25_17-40-00.029	condition_entry	condition B
2021-01-25_17-40-00.817	condition_entry	condition B
2021-01-25_17-40-01.594	condition_entry	condition B
2021-01-25_17-40-02.360	condition_entry	condition B
2021-01-25_17-40-03.104	condition_entry	condition B
2021-01-25_17-40-03.639	condition_entry	condition A	src 9	dst 8
2021-01-25_17-40-04.274	condition_entry	condition B
2021-01-25_17-40-04.810	condition_entry	condition B
2021-01-25_17-40-05.569	condition_entry	condition B
2021-01-25_17-40-05.648	pedal_entry	pedal_timeout
2021-01-25_17-40-06.403	condition_entry	condition B
2021-01-25_17-40-07.002	condition_entry	condition B
2021-01-25_17-40-07.736	condition_entry	condition B	discarded
2021-01-25_17-40-07.770	warning	hand_movements
2021-01-25_17-40-09.781	condition_entry	condition B
2021-01-25_17-40-10.543	condition_entry	condition B	discarded
2021-01-25_17-40-10.641	warning	hand_movements
2021-01-25_17-40-10.722	warning	hand_movements
2021-01-25_17-40-12.516	condition_entry	condition B
2021-01-25_17-40-13.357	condition_entry	condition B
2021-01-25_17-40-14.023	condition_entry	condition B	discarded
2021-01-25_17-40-14.163	warning	hand_movements
2021-01-25_17-40-16.154	condition_entry	condition B
2021-01-25_17-40-16.927	condition_entry	condition B
2021-01-25_17-40-17.785	condition_entry	condition B
2021-01-25_17-40-18.498	condition_entry	condition A	src 8	dst 9
2021-01-25_17-40-19.905	condition_entry	condition B
2021-01-25_17-40-20.416	condition_entry	condition B
2021-01-25_17-40-20.528	pedal_entry	pedal_timeout
2021-01-25_17-40-21.072	condition_entry	condition B
2021-01-25_17-40-21.929	condition_entry	condition B
2021-01-25_17-40-22.703	condition_entry	condition B
2021-01-25_17-40-23.448	warning	hand_movements
2021-01-25_17-40-25.451	condition_entry	condition B
2021-01-25_17-40-26.220	condition_entry	condition B
2021-01-25_17-40-27.145	condition_entry	condition B
2021-01-25_17-40-28.007	condition_entry	condition B
2021-01-25_17-40-28.570	condition_entry	condition B
2021-01-25_17-40-29.367	condition_entry	condition B
2021-01-25_17-40-29.988	condition_entry	condition B
2021-01-25_17-40-31.111	condition_entry	condition B
2021-01-25_17-40-32.116	condition_entry	condition B
2021-01-25_17-40-32.777	condition_entry	condition B
2021-01-25_17-40-33.626	condition_entry	condition B
2021-01-25_17-40-34.264	condition_entry	condition B
2021-01-25_17-40-34.920	condition_entry	condition B
2021-01-25_17-40-35.543	condition_entry	condition B
2021-01-25_17-40-36.111	condition_entry	condition B
2021-01-25_17-40-36.571	condition_entry	condition B
2021-01-25_17-40-37.097	condition_entry	condition B
2021-01-25_17-40-37.951	condition_entry	condition B
2021-01-25_17-40-38.696	condition_entry	condition B
2021-01-25_17-40-39.519	condition_entry	condition B
2021-01-25_17-40-40.239	condition_entry	condition B
2021-01-25_17-40-40.861	condition_entry	condition B
2021-01-25_17-40-41.508	condition_entry	condition B
2021-01-25_17-40-41.972	condition_entry	condition B
2021-01-25_17-40-42.682	warning	hand_movements
2021-01-25_17-40-43.404	warning	multiple_fingers
2021-01-25_17-40-47.093	condition_entry	condition B
2021-01-25_17-40-48.005	condition_entry	condition B
2021-01-25_17-40-49.098	condition_entry	condition B
2021-01-25_17-40-50.037	condition_entry	condition B
2021-01-25_17-40-50.641	condition_entry	condition B
2021-01-25_17-40-51.357	condition_entry	condition B
2021-01-25_17-40-51.978	condition_entry	condition C	src 2	dst 1
2021-01-25_17-40-53.135	condition_entry	condition B
2021-01-25_17-40-53.999	pedal_entry	pedal_timeout
2021-01-25_17-40-54.039	condition_entry	condition B
2021-01-25_17-40-54.635	condition_entry	condition B
2021-01-25_17-40-55.257	condition_entry	condition B
2021-01-25_17-40-56.324	condition_entry	condition B
2021-01-25_17-40-57.034	condition_entry	condition B
2021-01-25_17-40-57.608	condition_entry	condition B	discarded
2021-01-25_17-40-57.720	warning	multiple_fingers
2021-01-25_17-40-59.242	condition_entry	condition B
2021-01-25_17-41-01.346	condition_entry	condition B
2021-01-25_17-41-02.142	condition_entry	condition B
2021-01-25_17-41-02.830	condition_entry	condition B
2021-01-25_17-41-03.456	condition_entry	condition B
2021-01-25_17-41-04.033	condition_entry	condition B	discarded
2021-01-25_17-41-04.170	warning	hand_movements
2021-01-25_17-41-04.263	warning	hand_movements
2021-01-25_17-41-05.622	condition_entry	condition B
2021-01-25_17-41-06.368	condition_entry	condition B
2021-01-25_17-41-07.762	condition_entry	condition B
2021-01-25_17-41-08.473	condition_entry	condition B
2021-01-25_17-41-09.029	condition_entry	condition B
2021-01-25_17-41-09.659	condition_entry	condition B
2021-01-25_17-41-10.182	condition_entry	condition B
2021-01-25_17-41-10.687	condition_entry	condition B
2021-01-25_17-41-11.305	condition_entry	condition B
2021-01-25_17-41-11.902	condition_entry	condition B
2021-01-25_17-41-12.702	condition_entry	condition B
2021-01-25_17-41-13.946	condition_entry	condition B
2021-01-25_17-41-14.439	condition_entry	condition B
2021-01-25_17-41-15.046	condition_entry	condition D	discarded
2021-01-25_17-41-15.179	warning	multiple_fingers
2021-01-25_17-41-16.813	condition_entry	condition B	discarded
2021-01-25_17-41-16.883	warning	multiple_fingers
2021-01-25_17-41-18.804	condition_entry	condition B
2021-01-25_17-41-19.266	condition_entry	condition B
2021-01-25_17-41-19.981	condition_entry	condition B
2021-01-25_17-41-20.656	condition_entry	condition B
2021-01-25_17-41-21.111	condition_entry	condition B
2021-01-25_17-41-21.823	warning	hand_movements
2021-01-25_17-41-23.722	condition_entry	condition B	discarded
2021-01-25_17-41-23.765	warning	multiple_fingers
2021-01-25_17-41-25.367	condition_entry	condition B
2021-01-25_17-41-26.029	condition_entry	condition B
2021-01-25_17-41-26.652	condition_entry	condition B
2021-01-25_17-41-27.307	warning	hand_movements
2021-01-25_17-41-29.310	condition_entry	condition B
2021-01-25_17-41-29.889	condition_entry	condition B
2021-01-25_17-41-30.698	condition_entry	condition D	discarded
2021-01-25_17-41-30.764	warning	multiple_fingers
2021-01-25_17-41-31.429	warning	multiple_fingers
2021-01-25_17-41-32.954	condition_entry	condition B	discarded
2021-01-25_17-41-33.018	warning	multiple_fingers
2021-01-25_17-41-34.586	condition_entry	condition B
2021-01-25_17-41-35.491	condition_entry	condition B
2021-01-25_17-41-36.183	condition_entry	condition B
2021-01-25_17-41-37.482	condition_entry	condition B
2021-01-25_17-41-38.180	condition_entry	condition B
2021-01-25_17-41-38.803	condition_entry	condition A	src 1	dst 3	discarded
2021-01-25_17-41-38.870	warning	multiple_fingers
2021-01-25_17-41-40.538	pedal_entry	pedal_incorrect
2021-01-25_17-41-41.171	warning	multiple_fingers
2021-01-25_17-41-41.228	warning	multiple_fingers
2021-01-25_17-41-41.994	warning	multiple_fingers
2021-01-25_17-41-43.091	warning	multiple_fingers
2021-01-25_17-41-44.384	answer_entry	selected_answer 5
2021-01-25_17-41-47.164	condition_entry	condition A	src 6	dst 9
2021-01-25_17-41-47.754	condition_entry	condition B
2021-01-25_17-41-48.409	condition_entry	condition B
2021-01-25_17-41-49.192	pedal_entry	pedal_timeout
2021-01-25_17-41-49.343	condition_entry	condition B
2021-01-25_17-41-49.964	condition_entry	condition A	src 2	dst 1
2021-01-25_17-41-51.242	pedal_entry	pedal_correct
2021-01-25_17-41-51.677	warning	multiple_fingers
2021-01-25_17-41-55.508	answer_entry	selected_answer 5
2021-01-25_17-41-57.010	warning	multiple_fingers
2021-01-25_17-41-58.701	condition_entry	condition B
2021-01-25_17-41-59.320	condition_entry	condition B
2021-01-25_17-42-00.101	condition_entry	condition B
2021-01-25_17-42-00.681	condition_entry	condition B
2021-01-25_17-42-01.272	condition_entry	condition B
2021-01-25_17-42-01.924	warning	hand_movements
2021-01-25_17-42-03.818	condition_entry	condition B
2021-01-25_17-42-04.624	condition_entry	condition B
2021-01-25_17-42-06.016	condition_entry	condition B
2021-01-25_17-42-07.027	warning	hand_movements
2021-01-25_17-42-07.055	warning	hand_movements
2021-01-25_17-42-08.878	condition_entry	condition A	src 0	dst 1
2021-01-25_17-42-09.621	condition_entry	condition B
2021-01-25_17-42-10.423	condition_entry	condition B
2021-01-25_17-42-10.898	pedal_entry	pedal_timeout
2021-01-25_17-42-11.713	warning	hand_movements
2021-01-25_17-42-13.504	condition_entry	condition B
2021-01-25_17-42-14.197	condition_entry	condition B	discarded
2021-01-25_17-42-14.267	warning	hand_movements
2021-01-25_17-42-15.873	warning	hand_movements
2021-01-25_17-42-17.600	warning	hand_movements
2021-01-25_17-42-17.739	warning	hand_movements
2021-01-25_17-42-17.769	warning	hand_movements
2021-01-25_17-42-18.050	warning	hand_movements
2021-01-25_17-42-19.439	condition_entry	condition B	discarded
2021-01-25_17-42-19.496	warning	hand_movements
2021-01-25_17-42-21.820	warning	hand_movements
2021-01-25_17-42-23.986	condition_entry	condition B
2021-01-25_17-42-24.581	condition_entry	condition B
2021-01-25_17-42-25.471	condition_entry	condition B
2021-01-25_17-42-26.130	condition_entry	condition B
2021-01-25_17-42-26.804	condition_entry	condition B
2021-01-25_17-42-27.381	condition_entry	condition B
2021-01-25_17-42-28.547	condition_entry	condition B
2021-01-25_17-42-29.160	condition_entry	condition B
2021-01-25_17-42-29.802	condition_entry	condition A	src 9	dst 7
2021-01-25_17-42-30.267	condition_entry	condition B
2021-01-25_17-42-30.934	condition_entry	condition B
2021-01-25_17-42-31.702	condition_entry	condition B
2021-01-25_17-42-31.813	pedal_entry	pedal_timeout
2021-01-25_17-42-32.368	condition_entry	condition B
2021-01-25_17-42-34.022	warning	hand_movements
2021-01-25_17-42-34.022	condition_entry	condition B	discarded
2021-01-25_17-42-34.312	warning	hand_movements
2021-01-25_17-42-35.803	condition_entry	condition B
2021-01-25_17-42-36.609	condition_entry	condition B
2021-01-25_17-42-37.242	condition_entry	condition B
2021-01-25_17-42-37.897	condition_entry	condition B
2021-01-25_17-42-38.487	condition_entry	condition B	discarded
2021-01-25_17-42-38.508	warning	hand_movements
2021-01-25_17-42-40.292	condition_entry	condition B
2021-01-25_17-42-41.144	warning	hand_movements
2021-01-25_17-42-42.732	condition_entry	condition B
2021-01-25_17-42-43.698	condition_entry	condition B
2021-01-25_17-42-44.398	warning	hand_movements
2021-01-25_17-42-44.896	warning	hand_movements
2021-01-25_17-42-46.382	condition_entry	condition B	discarded
2021-01-25_17-42-46.441	warning	multiple_fingers
2021-01-25_17-42-47.930	condition_entry	condition B	discarded
2021-01-25_17-42-48.050	warning	hand_movements
2021-01-25_17-42-48.216	warning	hand_movements
2021-01-25_17-42-49.819	condition_entry	condition B
2021-01-25_17-42-50.431	condition_entry	condition B	discarded
2021-01-25_17-42-50.509	warning	multiple_fingers
2021-01-25_17-42-53.448	condition_entry	condition B
2021-01-25_17-42-54.174	condition_entry	condition B
2021-01-25_17-42-54.960	condition_entry	condition B	discarded
2021-01-25_17-42-55.067	warning	hand_movements
2021-01-25_17-42-55.095	warning	hand_movements
2021-01-25_17-42-55.130	warning	hand_movements
2021-01-25_17-42-55.170	warning	hand_movements
2021-01-25_17-42-56.693	condition_entry	condition B	discarded
2021-01-25_17-42-56.765	warning	hand_movements
2021-01-25_17-42-56.981	warning	hand_movements
2021-01-25_17-42-58.577	condition_entry	condition B	discarded
2021-01-25_17-42-58.648	warning	hand_movements
2021-01-25_17-42-58.691	warning	hand_movements
2021-01-25_17-43-00.309	condition_entry	condition B
2021-01-25_17-43-00.868	condition_entry	condition B
2021-01-25_17-43-01.569	condition_entry	condition B
2021-01-25_17-43-03.050	condition_entry	condition B
2021-01-25_17-43-03.541	condition_entry	condition B
2021-01-25_17-43-04.398	condition_entry	condition B
2021-01-25_17-43-05.561	condition_entry	condition D	discarded
2021-01-25_17-43-05.618	warning	multiple_fingers
2021-01-25_17-43-05.644	warning	hand_movements
2021-01-25_17-43-07.444	condition_entry	condition B
2021-01-25_17-43-08.181	condition_entry	condition B
2021-01-25_17-43-08.885	condition_entry	condition B
2021-01-25_17-43-09.549	condition_entry	condition B
2021-01-25_17-43-10.175	warning	hand_movements
2021-01-25_17-43-10.588	warning	hand_movements
2021-01-25_17-43-11.996	condition_entry	condition B	discarded
2021-01-25_17-43-12.062	warning	hand_movements
2021-01-25_17-43-12.095	warning	hand_movements
2021-01-25_17-43-12.279	warning	hand_movements
2021-01-25_17-43-12.695	warning	experimental_break
2021-01-25_17-43-37.159	condition_entry	condition B
2021-01-25_17-43-37.860	condition_entry	condition D
2021-01-25_17-43-39.037	condition_entry	condition B
2021-01-25_17-43-39.784	condition_entry	condition B	discarded
2021-01-25_17-43-39.807	warning	hand_movements
2021-01-25_17-43-39.838	warning	hand_movements
2021-01-25_17-43-41.402	condition_entry	condition B
2021-01-25_17-43-42.162	condition_entry	condition B	discarded
2021-01-25_17-43-42.234	warning	hand_movements
2021-01-25_17-43-44.033	condition_entry	condition B	discarded
2021-01-25_17-43-44.130	warning	hand_movements
2021-01-25_17-43-45.792	warning	hand_movements
2021-01-25_17-43-45.833	warning	hand_movements
2021-01-25_17-43-46.706	warning	hand_movements
2021-01-25_17-43-46.788	warning	hand_movements
2021-01-25_17-43-48.333	condition_entry	condition B
2021-01-25_17-43-48.934	condition_entry	condition B
2021-01-25_17-43-49.668	condition_entry	condition B
2021-01-25_17-43-50.302	condition_entry	condition B	discarded
2021-01-25_17-43-50.391	warning	multiple_fingers
2021-01-25_17-43-52.723	condition_entry	condition B	discarded
2021-01-25_17-43-52.846	warning	hand_movements
2021-01-25_17-43-52.990	warning	hand_movements
2021-01-25_17-43-54.489	condition_entry	condition B
2021-01-25_17-43-55.153	condition_entry	condition B
2021-01-25_17-43-55.894	condition_entry	condition D	discarded
2021-01-25_17-43-55.906	warning	multiple_fingers
2021-01-25_17-43-55.917	warning	hand_movements
2021-01-25_17-43-56.330	warning	hand_movements
2021-01-25_17-43-57.710	condition_entry	condition B
2021-01-25_17-43-58.587	condition_entry	condition B
2021-01-25_17-43-59.337	warning	hand_movements
2021-01-25_17-44-01.579	condition_entry	condition B	discarded
2021-01-25_17-44-01.600	warning	hand_movements
2021-01-25_17-44-04.505	condition_entry	condition B
2021-01-25_17-44-05.302	condition_entry	condition B
2021-01-25_17-44-06.068	warning	hand_movements
2021-01-25_17-44-07.644	condition_entry	condition B
2021-01-25_17-44-08.349	condition_entry	condition B
2021-01-25_17-44-09.211	condition_entry	condition B
2021-01-25_17-44-09.836	condition_entry	condition B
2021-01-25_17-44-10.944	condition_entry	condition B
2021-01-25_17-44-11.550	condition_entry	condition B
2021-01-25_17-44-12.178	warning	hand_movements
2021-01-25_17-44-15.421	warning	hand_movements
2021-01-25_17-44-15.934	warning	hand_movements
2021-01-25_17-44-15.979	warning	hand_movements
2021-01-25_17-44-16.023	warning	hand_movements
2021-01-25_17-44-16.058	warning	hand_movements
2021-01-25_17-44-16.080	warning	hand_movements
2021-01-25_17-44-16.130	warning	hand_movements
2021-01-25_17-44-17.524	condition_entry	condition B
2021-01-25_17-44-18.200	condition_entry	condition B
2021-01-25_17-44-18.919	condition_entry	condition B
2021-01-25_17-44-19.626	condition_entry	condition B
2021-01-25_17-44-20.261	condition_entry	condition B
2021-01-25_17-44-20.976	condition_entry	condition B
2021-01-25_17-44-21.705	condition_entry	condition B
2021-01-25_17-44-23.271	condition_entry	condition B
2021-01-25_17-44-23.994	condition_entry	condition D
2021-01-25_17-44-24.698	condition_entry	condition B
2021-01-25_17-44-25.995	condition_entry	condition B
2021-01-25_17-44-26.007	pedal_entry	pedal_timeout
2021-01-25_17-44-26.952	condition_entry	condition B	discarded
2021-01-25_17-44-27.053	warning	multiple_fingers
2021-01-25_17-44-28.794	condition_entry	condition B
2021-01-25_17-44-30.073	condition_entry	condition B
2021-01-25_17-44-31.307	condition_entry	condition B
2021-01-25_17-44-32.047	condition_entry	condition B
2021-01-25_17-44-33.448	condition_entry	condition B
2021-01-25_17-44-34.079	condition_entry	condition B
2021-01-25_17-44-35.912	condition_entry	condition B
2021-01-25_17-44-36.520	condition_entry	condition B
2021-01-25_17-44-37.190	condition_entry	condition B
2021-01-25_17-44-37.957	condition_entry	condition C	src 3	dst 2	discarded
2021-01-25_17-44-38.036	warning	multiple_fingers
2021-01-25_17-44-39.547	pedal_entry	pedal_incorrect
2021-01-25_17-44-39.808	warning	multiple_fingers
2021-01-25_17-44-39.986	warning	multiple_fingers
2021-01-25_17-44-43.490	answer_entry	selected_answer 5
2021-01-25_17-44-46.994	condition_entry	condition B
2021-01-25_17-44-47.807	condition_entry	condition B
2021-01-25_17-44-48.984	condition_entry	condition B
2021-01-25_17-44-50.334	condition_entry	condition B
2021-01-25_17-44-50.984	condition_entry	condition C	src 1	dst 2	discarded
2021-01-25_17-44-51.107	warning	multiple_fingers
2021-01-25_17-44-52.869	condition_entry	condition B
2021-01-25_17-44-53.950	condition_entry	condition B
2021-01-25_17-44-54.804	condition_entry	condition B
2021-01-25_17-44-56.603	condition_entry	condition B
2021-01-25_17-44-57.936	condition_entry	condition B
2021-01-25_17-44-59.142	condition_entry	condition B
2021-01-25_17-45-00.546	condition_entry	condition B
2021-01-25_17-45-01.189	condition_entry	condition B
2021-01-25_17-45-03.219	condition_entry	condition B
2021-01-25_17-45-04.431	condition_entry	condition A	src 0	dst 3
2021-01-25_17-45-05.153	condition_entry	condition B
2021-01-25_17-45-06.096	condition_entry	condition B
2021-01-25_17-45-06.451	pedal_entry	pedal_timeout
2021-01-25_17-45-07.023	condition_entry	condition B
2021-01-25_17-45-08.432	condition_entry	condition A	src 1	dst 0
2021-01-25_17-45-09.829	condition_entry	condition B
2021-01-25_17-45-10.451	pedal_entry	pedal_timeout
2021-01-25_17-45-10.629	condition_entry	condition B
2021-01-25_17-45-11.796	condition_entry	condition B
2021-01-25_17-45-13.128	condition_entry	condition B
2021-01-25_17-45-13.882	condition_entry	condition B
2021-01-25_17-48-13.071	condition_entry	condition B
2021-01-25_17-48-13.680	condition_entry	condition B
2021-01-25_17-48-14.382	condition_entry	condition C	src 1	dst 0	discarded
2021-01-25_17-48-14.503	warning	multiple_fingers
2021-01-25_17-48-15.927	condition_entry	condition B
2021-01-25_17-48-16.603	condition_entry	condition B
2021-01-25_17-48-17.388	condition_entry	condition B
2021-01-25_17-48-17.853	condition_entry	condition A	src 7	dst 8
2021-01-25_17-48-19.098	pedal_entry	pedal_correct
2021-01-25_17-48-19.468	warning	multiple_fingers
2021-01-25_17-48-22.798	answer_entry	selected_answer 5
2021-01-25_17-48-24.310	condition_entry	condition B
2021-01-25_17-48-24.921	condition_entry	condition B
2021-01-25_17-48-25.530	condition_entry	condition A	src 3	dst 0
2021-01-25_17-48-26.419	pedal_entry	pedal_correct
2021-01-25_17-48-31.041	warning	multiple_fingers
2021-01-25_17-48-32.709	answer_entry	selected_answer 10
2021-01-25_17-48-34.107	condition_entry	condition B
2021-01-25_17-48-34.808	condition_entry	condition B	discarded
2021-01-25_17-48-35.098	warning	multiple_fingers
2021-01-25_17-48-36.549	condition_entry	condition B
2021-01-25_17-48-38.002	warning	multiple_fingers
2021-01-25_17-48-40.148	condition_entry	condition B
2021-01-25_17-48-40.902	condition_entry	condition B
2021-01-25_17-48-42.285	condition_entry	condition B
2021-01-25_17-48-43.290	condition_entry	condition B
2021-01-25_17-48-44.075	condition_entry	condition B
2021-01-25_17-48-44.844	condition_entry	condition A	src 3	dst 1
2021-01-25_17-48-45.799	pedal_entry	pedal_correct
2021-01-25_17-48-51.030	answer_entry	selected_answer 10
2021-01-25_17-48-52.484	condition_entry	condition B
2021-01-25_17-48-53.200	condition_entry	condition C	src 8	dst 9
2021-01-25_17-48-54.548	condition_entry	condition B
2021-01-25_17-48-55.217	pedal_entry	pedal_timeout
2021-01-25_17-48-55.373	condition_entry	condition B
2021-01-25_17-48-56.991	condition_entry	condition B
2021-01-25_17-48-58.341	condition_entry	condition A	src 3	dst 0
2021-01-25_17-48-59.199	pedal_entry	pedal_correct
2021-01-25_17-49-03.645	answer_entry	selected_answer 10
2021-01-25_17-49-05.036	condition_entry	condition B
2021-01-25_17-49-06.476	condition_entry	condition B
2021-01-25_17-49-07.879	condition_entry	condition B
2021-01-25_17-49-09.036	condition_entry	condition B
2021-01-25_17-49-09.820	condition_entry	condition B
2021-01-25_17-49-11.086	condition_entry	condition B
2021-01-25_17-49-11.830	condition_entry	condition B
2021-01-25_17-49-13.155	condition_entry	condition B
2021-01-25_17-49-13.829	condition_entry	condition B
2021-01-25_17-49-14.870	condition_entry	condition B
2021-01-25_17-49-15.631	condition_entry	condition B
2021-01-25_17-49-16.916	condition_entry	condition C	src 9	dst 8	discarded
2021-01-25_17-49-16.927	warning	multiple_fingers
2021-01-25_17-49-20.072	condition_entry	condition B
2021-01-25_17-49-20.680	condition_entry	condition B
2021-01-25_17-49-21.439	condition_entry	condition B	discarded
2021-01-25_17-49-21.472	warning	multiple_fingers
2021-01-25_17-49-23.171	condition_entry	condition B
2021-01-25_17-49-23.877	condition_entry	condition B
2021-01-25_17-49-24.523	condition_entry	condition B
2021-01-25_17-49-25.559	condition_entry	condition B
2021-01-25_17-49-27.681	condition_entry	condition B
2021-01-25_17-49-28.411	condition_entry	condition B
2021-01-25_17-49-29.134	condition_entry	condition B
2021-01-25_17-49-29.865	condition_entry	condition B
2021-01-25_17-49-30.895	condition_entry	condition B
2021-01-25_17-49-31.565	condition_entry	condition B
2021-01-25_17-49-32.657	condition_entry	condition B
2021-01-25_17-49-33.423	condition_entry	condition B
2021-01-25_17-49-34.599	condition_entry	condition B
2021-01-25_17-49-35.341	condition_entry	condition B
2021-01-25_17-49-36.444	condition_entry	condition B
2021-01-25_17-49-37.123	condition_entry	condition B
2021-01-25_17-49-37.866	condition_entry	condition B
2021-01-25_17-49-38.994	condition_entry	condition B
2021-01-25_17-49-39.707	condition_entry	condition B
2021-01-25_17-49-40.349	condition_entry	condition B
2021-01-25_17-49-40.960	condition_entry	condition B
2021-01-25_17-49-41.752	condition_entry	condition B
2021-01-25_17-49-42.395	condition_entry	condition B
2021-01-25_17-49-42.927	condition_entry	condition B
2021-01-25_17-49-44.172	condition_entry	condition B
2021-01-25_17-49-44.996	condition_entry	condition B
2021-01-25_17-49-46.172	condition_entry	condition B
2021-01-25_17-49-46.868	condition_entry	condition B
2021-01-25_17-49-47.648	condition_entry	condition B
2021-01-25_17-49-49.501	condition_entry	condition B
2021-01-25_17-49-50.193	condition_entry	condition B
2021-01-25_17-49-50.756	condition_entry	condition B
2021-01-25_17-49-51.348	condition_entry	condition B
2021-01-25_17-49-52.048	condition_entry	condition B
2021-01-25_17-49-52.711	condition_entry	condition B
2021-01-25_17-49-53.989	condition_entry	condition B
2021-01-25_17-49-54.498	condition_entry	condition B
2021-01-25_17-49-55.278	condition_entry	condition B
2021-01-25_17-49-56.492	condition_entry	condition B	discarded
2021-01-25_17-49-56.567	warning	multiple_fingers
2021-01-25_17-49-56.743	warning	multiple_fingers
2021-01-25_17-49-58.343	condition_entry	condition B
2021-01-25_17-49-59.110	condition_entry	condition B
2021-01-25_17-50-00.373	condition_entry	condition B
2021-01-25_17-50-01.030	condition_entry	condition B
2021-01-25_17-50-01.817	condition_entry	condition B
2021-01-25_17-50-02.987	condition_entry	condition B
2021-01-25_17-50-03.686	condition_entry	condition B
2021-01-25_17-50-04.829	condition_entry	condition C	src 8	dst 7
2021-01-25_17-50-06.719	condition_entry	condition B
2021-01-25_17-50-06.848	pedal_entry	pedal_timeout
2021-01-25_17-50-07.975	condition_entry	condition B
2021-01-25_17-50-09.392	condition_entry	condition B
2021-01-25_17-50-09.995	condition_entry	condition B
2021-01-25_17-50-10.746	condition_entry	condition B
2021-01-25_17-50-11.380	condition_entry	condition B
2021-01-25_17-50-12.484	condition_entry	condition A	src 9	dst 8
2021-01-25_17-50-13.168	condition_entry	condition D warning
2021-01-25_17-50-14.339	condition_entry	condition B
2021-01-25_17-50-14.944	condition_entry	condition B
2021-01-25_17-50-15.189	pedal_entry	pedal_timeout
2021-01-25_17-50-15.618	condition_entry	condition B
2021-01-25_17-50-16.313	condition_entry	condition B
2021-01-25_17-50-17.349	condition_entry	condition B
2021-01-25_17-50-18.113	condition_entry	condition B
2021-01-25_17-50-18.956	condition_entry	condition B
2021-01-25_17-50-20.054	condition_entry	condition B
2021-01-25_17-50-20.811	condition_entry	condition B
2021-01-25_17-50-21.513	condition_entry	condition B
2021-01-25_17-50-22.153	condition_entry	condition B
2021-01-25_17-50-22.675	condition_entry	condition B
2021-01-25_17-50-23.341	condition_entry	condition B
2021-01-25_17-50-24.009	condition_entry	condition D
2021-01-25_17-50-24.687	condition_entry	condition B
2021-01-25_17-50-25.162	condition_entry	condition B
2021-01-25_17-50-26.019	condition_entry	condition B
2021-01-25_17-50-26.030	pedal_entry	pedal_timeout
2021-01-25_17-50-26.685	condition_entry	condition D	discarded
2021-01-25_17-50-26.731	warning	multiple_fingers
2021-01-25_17-50-28.286	condition_entry	condition B
2021-01-25_17-50-29.083	condition_entry	condition B
2021-01-25_17-50-30.475	condition_entry	condition A	src 2	dst 1
2021-01-25_17-50-31.519	pedal_entry	pedal_correct
2021-01-25_17-50-31.741	warning	multiple_fingers
2021-01-25_17-50-31.919	warning	multiple_fingers
2021-01-25_17-50-35.283	answer_entry	selected_answer 5
2021-01-25_17-50-37.473	condition_entry	condition B
2021-01-25_17-50-38.601	condition_entry	condition B
2021-01-25_17-50-39.570	condition_entry	condition A	src 2	dst 1
2021-01-25_17-50-41.281	condition_entry	condition B
2021-01-25_17-50-41.593	pedal_entry	pedal_timeout
2021-01-25_17-50-42.093	condition_entry	condition B
2021-01-25_17-50-42.739	condition_entry	condition B
2021-01-25_17-50-43.412	condition_entry	condition B
2021-01-25_17-50-44.190	condition_entry	condition B
2021-01-25_17-50-44.742	condition_entry	condition B
2021-01-25_17-50-45.376	condition_entry	condition B
2021-01-25_17-50-46.602	condition_entry	condition A	src 1	dst 0
2021-01-25_17-50-47.211	condition_entry	condition B
2021-01-25_17-50-48.090	condition_entry	condition B	discarded
2021-01-25_17-50-48.175	warning	hand_movements
2021-01-25_17-50-49.280	pedal_entry	pedal_incorrect
2021-01-25_17-50-50.739	warning	multiple_fingers
2021-01-25_17-50-53.012	answer_entry	selected_answer 5
2021-01-25_17-50-54.530	condition_entry	condition B	discarded
2021-01-25_17-50-54.600	warning	hand_movements
2021-01-25_17-50-54.738	warning	hand_movements
2021-01-25_17-50-56.959	condition_entry	condition B
2021-01-25_17-50-57.504	condition_entry	condition B
2021-01-25_17-50-58.349	condition_entry	condition B
2021-01-25_17-50-58.981	condition_entry	condition A	src 0	dst 3	discarded
2021-01-25_17-50-59.085	warning	hand_movements
2021-01-25_17-51-00.805	condition_entry	condition A	src 3	dst 0
2021-01-25_17-51-01.748	pedal_entry	pedal_correct
2021-01-25_17-51-02.268	warning	multiple_fingers
2021-01-25_17-51-03.267	warning	multiple_fingers
2021-01-25_17-51-05.817	answer_entry	selected_answer 10
2021-01-25_17-51-07.914	condition_entry	condition B
2021-01-25_17-51-09.280	condition_entry	condition B
2021-01-25_17-51-09.994	condition_entry	condition B
2021-01-25_17-51-11.146	condition_entry	condition B
2021-01-25_17-51-11.736	condition_entry	condition B
2021-01-25_17-51-12.352	condition_entry	condition B
2021-01-25_17-51-12.998	condition_entry	condition B
2021-01-25_17-51-13.564	condition_entry	condition B
2021-01-25_17-51-14.072	condition_entry	condition B
2021-01-25_17-51-15.466	condition_entry	condition B
2021-01-25_17-51-16.309	condition_entry	condition B
2021-01-25_17-51-17.407	condition_entry	condition B
2021-01-25_17-51-18.132	condition_entry	condition B
2021-01-25_17-51-19.192	condition_entry	condition B
2021-01-25_17-51-19.998	condition_entry	condition B
2021-01-25_17-51-20.591	condition_entry	condition B	discarded
2021-01-25_17-51-20.628	warning	hand_movements
2021-01-25_17-51-22.338	condition_entry	condition B	discarded
2021-01-25_17-51-22.372	warning	hand_movements
2021-01-25_17-51-22.401	warning	hand_movements
2021-01-25_17-51-23.867	condition_entry	condition B
2021-01-25_17-51-24.598	condition_entry	condition B
2021-01-25_17-51-25.229	condition_entry	condition B
2021-01-25_17-51-26.238	condition_entry	condition B	discarded
2021-01-25_17-51-26.261	warning	hand_movements
2021-01-25_17-51-26.625	warning	hand_movements
2021-01-25_17-51-28.260	condition_entry	condition B
2021-01-25_17-51-29.437	condition_entry	condition B
2021-01-25_17-51-30.171	warning	hand_movements
2021-01-25_17-51-30.171	condition_entry	condition B	discarded
2021-01-25_17-51-30.569	warning	hand_movements
2021-01-25_17-51-31.981	condition_entry	condition B
2021-01-25_17-51-32.832	condition_entry	condition B	discarded
2021-01-25_17-51-32.966	warning	hand_movements
2021-01-25_17-51-32.993	warning	hand_movements
2021-01-25_17-51-33.035	warning	hand_movements
2021-01-25_17-51-34.379	condition_entry	condition B
2021-01-25_17-51-35.756	condition_entry	condition B
2021-01-25_17-51-36.510	condition_entry	condition D	discarded
2021-01-25_17-51-36.567	warning	hand_movements
2021-01-25_17-51-37.032	warning	hand_movements
2021-01-25_17-51-38.565	condition_entry	condition B
2021-01-25_17-51-39.440	condition_entry	condition B
2021-01-25_17-51-40.014	condition_entry	condition B
2021-01-25_17-51-41.310	condition_entry	condition B
2021-01-25_17-51-41.850	condition_entry	condition B
2021-01-25_17-51-42.400	condition_entry	condition B
2021-01-25_17-51-43.071	condition_entry	condition B
2021-01-25_17-51-43.760	condition_entry	condition D	discarded
2021-01-25_17-51-43.829	warning	multiple_fingers
2021-01-25_17-51-45.476	condition_entry	condition B
2021-01-25_17-51-46.147	condition_entry	condition B
2021-01-25_17-51-46.841	condition_entry	condition B
2021-01-25_17-51-47.584	condition_entry	condition B
2021-01-25_17-51-48.736	condition_entry	condition B
2021-01-25_17-51-49.313	condition_entry	condition B
2021-01-25_17-51-49.971	condition_entry	condition B
2021-01-25_17-51-50.649	condition_entry	condition B
2021-01-25_17-51-51.392	condition_entry	condition B
2021-01-25_17-51-51.714	condition_entry	condition B
2021-01-25_17-51-52.765	condition_entry	condition B
2021-01-25_17-51-53.966	condition_entry	condition B
2021-01-25_17-51-54.499	condition_entry	condition B
2021-01-25_17-51-55.093	condition_entry	condition B	discarded
2021-01-25_17-51-55.191	warning	multiple_fingers
2021-01-25_17-51-56.681	condition_entry	condition B
2021-01-25_17-51-57.535	condition_entry	condition B
2021-01-25_17-51-58.230	condition_entry	condition B
2021-01-25_17-51-58.900	condition_entry	condition B
2021-01-25_17-52-00.102	condition_entry	condition B
2021-01-25_17-52-00.820	condition_entry	condition D
2021-01-25_17-52-01.353	condition_entry	condition B	discarded
2021-01-25_17-52-01.385	warning	multiple_fingers
2021-01-25_17-52-03.020	condition_entry	condition B
2021-01-25_17-52-03.687	condition_entry	condition B
2021-01-25_17-52-04.461	condition_entry	condition B
2021-01-25_17-52-05.106	condition_entry	condition D	discarded
2021-01-25_17-52-05.185	warning	multiple_fingers
2021-01-25_17-52-06.703	condition_entry	condition B
2021-01-25_17-52-08.310	condition_entry	condition B
2021-01-25_17-52-10.162	condition_entry	condition B
2021-01-25_17-52-10.759	condition_entry	condition B
2021-01-25_17-52-11.372	condition_entry	condition B
2021-01-25_17-52-12.185	condition_entry	condition B
2021-01-25_17-52-12.715	condition_entry	condition B
2021-01-25_17-52-13.380	condition_entry	condition B
2021-01-25_17-52-14.049	condition_entry	condition B
2021-01-25_17-52-14.670	condition_entry	condition B
2021-01-25_17-52-15.469	condition_entry	condition B
2021-01-25_17-52-16.191	condition_entry	condition B
2021-01-25_17-52-16.954	condition_entry	condition B
2021-01-25_17-52-17.613	condition_entry	condition A	src 0	dst 2	discarded
2021-01-25_17-52-17.734	warning	hand_movements
2021-01-25_17-52-19.411	condition_entry	condition A	src 8	dst 7
2021-01-25_17-52-20.835	condition_entry	condition B
2021-01-25_17-52-21.432	pedal_entry	pedal_timeout
2021-01-25_17-52-22.054	condition_entry	condition B
2021-01-25_17-52-22.853	condition_entry	condition B
2021-01-25_17-52-23.444	condition_entry	condition B
2021-01-25_17-52-24.123	condition_entry	condition D	discarded
2021-01-25_17-52-24.257	warning	multiple_fingers
2021-01-25_17-52-26.520	condition_entry	condition B
2021-01-25_17-52-28.511	condition_entry	condition B
2021-01-25_17-52-29.173	condition_entry	condition B
2021-01-25_17-52-29.820	condition_entry	condition B
2021-01-25_17-52-30.515	condition_entry	condition B
2021-01-25_17-52-31.150	condition_entry	condition B
2021-01-25_17-52-31.553	condition_entry	condition B
2021-01-25_17-52-32.184	condition_entry	condition B	discarded
2021-01-25_17-52-32.234	warning	multiple_fingers
2021-01-25_17-52-33.798	condition_entry	condition B
2021-01-25_17-52-34.566	condition_entry	condition B
2021-01-25_17-52-35.210	condition_entry	condition B	discarded
2021-01-25_17-52-35.360	warning	hand_movements
2021-01-25_17-52-36.841	condition_entry	condition B	discarded
2021-01-25_17-52-36.912	warning	hand_movements
2021-01-25_17-52-38.484	condition_entry	condition B
2021-01-25_17-52-39.206	condition_entry	condition D
2021-01-25_17-52-40.590	condition_entry	condition D warning
2021-01-25_17-52-41.805	condition_entry	condition B
2021-01-25_17-52-42.537	condition_entry	condition D warning	discarded
2021-01-25_17-52-42.726	warning	multiple_fingers
2021-01-25_17-52-44.121	condition_entry	condition B
2021-01-25_17-52-45.298	condition_entry	condition B
2021-01-25_17-52-47.001	condition_entry	condition B
2021-01-25_17-52-47.544	condition_entry	condition A	src 7	dst 6
2021-01-25_17-52-48.316	condition_entry	condition B
2021-01-25_17-52-48.913	condition_entry	condition B
2021-01-25_17-52-49.565	pedal_entry	pedal_timeout
2021-01-25_17-52-49.633	condition_entry	condition A	src 6	dst 9
2021-01-25_17-52-50.939	condition_entry	condition B
2021-01-25_17-52-51.651	pedal_entry	pedal_timeout
2021-01-25_17-52-51.651	condition_entry	condition B
2021-01-25_17-52-52.354	condition_entry	condition B
2021-01-25_17-52-53.540	condition_entry	condition B
2021-01-25_17-52-54.296	condition_entry	condition B
2021-01-25_17-52-54.832	condition_entry	condition B
2021-01-25_17-52-55.468	condition_entry	condition C	src 1	dst 2	discarded
2021-01-25_17-52-55.545	warning	multiple_fingers
2021-01-25_17-52-57.230	condition_entry	condition B
2021-01-25_17-52-57.851	condition_entry	condition A	src 6	dst 8
2021-01-25_17-52-59.071	pedal_entry	pedal_correct
2021-01-25_17-52-59.514	warning	multiple_fingers
2021-01-25_17-53-01.607	warning	multiple_fingers
2021-01-25_17-53-02.906	answer_entry	selected_answer 5
2021-01-25_17-53-04.365	condition_entry	condition B
2021-01-25_17-53-04.935	condition_entry	condition B
2021-01-25_17-53-05.622	condition_entry	condition B
2021-01-25_17-53-06.378	condition_entry	condition B
2021-01-25_17-53-06.948	condition_entry	condition A	src 8	dst 7
2021-01-25_17-53-07.722	condition_entry	condition B
2021-01-25_17-53-08.528	condition_entry	condition B
2021-01-25_17-53-08.965	pedal_entry	pedal_timeout
2021-01-25_17-53-09.137	condition_entry	condition B
2021-01-25_17-53-09.781	condition_entry	condition B
2021-01-25_17-53-10.478	condition_entry	condition B
2021-01-25_17-53-11.098	condition_entry	condition B
2021-01-25_17-53-11.865	condition_entry	condition C	src 3	dst 2
2021-01-25_17-53-12.601	condition_entry	condition B
2021-01-25_17-53-13.233	condition_entry	condition B
2021-01-25_17-53-13.886	pedal_entry	pedal_timeout
2021-01-25_17-53-13.942	condition_entry	condition B
2021-01-25_17-53-14.985	condition_entry	condition B
2021-01-25_17-53-15.755	condition_entry	condition B	discarded
2021-01-25_17-53-15.839	warning	multiple_fingers
2021-01-25_17-53-17.610	condition_entry	condition B	discarded
2021-01-25_17-53-17.691	warning	multiple_fingers
2021-01-25_17-53-19.176	condition_entry	condition B
2021-01-25_17-53-19.886	condition_entry	condition B
2021-01-25_17-53-20.551	condition_entry	condition B
2021-01-25_17-53-21.216	condition_entry	condition B
2021-01-25_17-53-21.805	condition_entry	condition B
2021-01-25_17-53-22.348	condition_entry	condition B
2021-01-25_17-53-23.028	condition_entry	condition B
2021-01-25_17-53-23.519	condition_entry	condition B
2021-01-25_17-53-24.109	condition_entry	condition B
2021-01-25_17-53-24.714	condition_entry	condition B
2021-01-25_17-53-25.381	condition_entry	condition B
2021-01-25_17-53-26.014	condition_entry	condition C	src 8	dst 9	discarded
2021-01-25_17-53-26.087	warning	multiple_fingers
2021-01-25_17-53-27.781	condition_entry	condition B
2021-01-25_17-53-28.448	condition_entry	condition B
2021-01-25_17-53-29.056	condition_entry	condition B
2021-01-25_17-53-30.236	condition_entry	condition B
2021-01-25_17-53-30.971	condition_entry	condition B	discarded
2021-01-25_17-53-31.005	warning	hand_movements
2021-01-25_17-53-31.034	warning	hand_movements
2021-01-25_17-53-31.068	warning	hand_movements
2021-01-25_17-53-32.615	warning	multiple_fingers
2021-01-25_17-53-32.615	condition_entry	condition B
2021-01-25_17-53-34.003	condition_entry	condition B
2021-01-25_17-53-34.901	condition_entry	condition B
2021-01-25_17-53-35.679	condition_entry	condition B
2021-01-25_17-53-36.341	condition_entry	condition B
2021-01-25_17-53-37.643	condition_entry	condition B
2021-01-25_17-53-38.230	condition_entry	condition B
2021-01-25_17-53-38.844	condition_entry	condition B
2021-01-25_17-53-39.476	condition_entry	condition B
2021-01-25_17-53-40.310	condition_entry	condition B
2021-01-25_17-53-41.565	condition_entry	condition B
2021-01-25_17-53-42.306	condition_entry	condition B
2021-01-25_17-53-43.005	condition_entry	condition B
2021-01-25_17-53-44.132	condition_entry	condition B
2021-01-25_17-53-44.843	condition_entry	condition B
2021-01-25_17-53-45.605	condition_entry	condition B
2021-01-25_17-53-46.293	condition_entry	condition B
2021-01-25_17-53-48.170	condition_entry	condition B	discarded
2021-01-25_17-53-48.231	warning	multiple_fingers
2021-01-25_17-53-49.951	condition_entry	condition B
2021-01-25_17-53-51.312	condition_entry	condition B
2021-01-25_17-53-51.927	condition_entry	condition B
2021-01-25_17-53-52.547	condition_entry	condition B
2021-01-25_17-53-53.281	condition_entry	condition B
2021-01-25_17-53-53.986	condition_entry	condition B
2021-01-25_17-53-54.636	condition_entry	condition B
2021-01-25_17-53-55.258	condition_entry	condition B	discarded
2021-01-25_17-53-55.322	warning	hand_movements
2021-01-25_17-53-55.363	warning	hand_movements
2021-01-25_17-53-57.061	condition_entry	condition B
2021-01-25_17-53-57.616	condition_entry	condition B	discarded
2021-01-25_17-53-57.896	warning	multiple_fingers
2021-01-25_17-53-59.579	condition_entry	condition B
2021-01-25_17-54-00.753	condition_entry	condition B
2021-01-25_17-54-01.557	condition_entry	condition B
2021-01-25_17-54-02.287	condition_entry	condition B
2021-01-25_17-54-02.875	condition_entry	condition B
2021-01-25_17-54-03.640	condition_entry	condition B
2021-01-25_17-54-04.285	condition_entry	condition B	discarded
2021-01-25_17-54-04.345	warning	hand_movements
2021-01-25_17-54-04.371	warning	hand_movements
2021-01-25_17-54-05.976	condition_entry	condition B
2021-01-25_17-54-06.778	condition_entry	condition B	discarded
2021-01-25_17-54-06.854	warning	multiple_fingers
2021-01-25_17-54-08.488	condition_entry	condition B
2021-01-25_17-54-09.183	condition_entry	condition B	discarded
2021-01-25_17-54-09.263	warning	multiple_fingers
2021-01-25_17-54-10.931	condition_entry	condition B
2021-01-25_17-54-11.539	condition_entry	condition B
2021-01-25_17-54-12.458	condition_entry	condition B
2021-01-25_17-54-13.740	condition_entry	condition B
2021-01-25_17-54-14.415	condition_entry	condition B
2021-01-25_17-54-15.424	condition_entry	condition B
2021-01-25_17-54-16.049	condition_entry	condition A	src 1	dst 3
2021-01-25_17-54-17.281	pedal_entry	pedal_correct
2021-01-25_17-54-17.491	warning	multiple_fingers
2021-01-25_17-54-17.714	warning	multiple_fingers
2021-01-25_17-54-20.996	answer_entry	selected_answer 5
2021-01-25_17-54-22.872	condition_entry	condition B
2021-01-25_17-54-23.658	condition_entry	condition B
2021-01-25_17-54-24.345	condition_entry	condition B
2021-01-25_17-54-25.189	condition_entry	condition B
2021-01-25_17-54-25.797	condition_entry	condition B
2021-01-25_17-54-26.399	condition_entry	condition B
2021-01-25_17-54-26.953	condition_entry	condition B
2021-01-25_17-54-27.669	condition_entry	condition B
2021-01-25_17-54-28.418	condition_entry	condition B
2021-01-25_17-54-28.985	condition_entry	condition B	discarded
2021-01-25_17-54-29.087	warning	multiple_fingers
2021-01-25_17-54-30.626	condition_entry	condition B
2021-01-25_17-54-31.321	condition_entry	condition B
2021-01-25_17-54-31.998	condition_entry	condition B
2021-01-25_17-54-32.674	condition_entry	condition B
2021-01-25_17-54-33.408	condition_entry	condition B
2021-01-25_17-54-34.049	condition_entry	condition B	discarded
2021-01-25_17-54-34.155	warning	hand_movements
2021-01-25_17-54-35.993	condition_entry	condition B
2021-01-25_17-54-36.695	condition_entry	condition B
2021-01-25_17-54-37.337	condition_entry	condition B
2021-01-25_17-54-38.014	condition_entry	condition B
2021-01-25_17-54-38.872	condition_entry	condition A	src 3	dst 2
2021-01-25_17-54-40.270	condition_entry	condition B
2021-01-25_17-54-40.768	condition_entry	condition B
2021-01-25_17-54-40.892	pedal_entry	pedal_timeout
2021-01-25_17-54-42.001	condition_entry	condition A	src 1	dst 3
2021-01-25_17-54-42.822	condition_entry	condition B
2021-01-25_17-54-43.925	condition_entry	condition B
2021-01-25_17-54-44.015	pedal_entry	pedal_timeout
2021-01-25_17-54-44.823	condition_entry	condition B
2021-01-25_17-54-45.923	condition_entry	condition B
2021-01-25_17-54-46.688	condition_entry	condition B
2021-01-25_17-54-47.345	condition_entry	condition B
2021-01-25_17-54-48.036	condition_entry	condition B
2021-01-25_17-54-48.709	condition_entry	condition A	src 0	dst 1
2021-01-25_17-54-49.566	condition_entry	condition B
2021-01-25_17-54-50.633	condition_entry	condition B
2021-01-25_17-54-50.737	pedal_entry	pedal_timeout
2021-01-25_17-54-51.333	condition_entry	condition C	src 8	dst 7
2021-01-25_17-54-52.697	condition_entry	condition B
2021-01-25_17-54-53.352	pedal_entry	pedal_timeout
2021-01-25_17-54-53.440	condition_entry	condition B
2021-01-25_17-54-55.429	condition_entry	condition A	src 0	dst 1
2021-01-25_17-54-56.088	condition_entry	condition B
2021-01-25_17-54-56.709	condition_entry	condition B	discarded
2021-01-25_17-54-56.743	warning	multiple_fingers
2021-01-25_17-54-58.487	condition_entry	condition B
2021-01-25_17-54-59.938	condition_entry	condition B
2021-01-25_17-55-01.214	condition_entry	condition B
2021-01-25_17-55-01.892	condition_entry	condition B
2021-01-25_17-55-02.459	condition_entry	condition B
2021-01-25_17-55-03.129	condition_entry	condition B	discarded
2021-01-25_17-55-03.178	warning	multiple_fingers
2021-01-25_17-55-04.685	condition_entry	condition B
2021-01-25_17-55-05.505	condition_entry	condition B
2021-01-25_17-55-06.081	condition_entry	condition B
2021-01-25_17-55-06.705	condition_entry	condition B
2021-01-25_17-55-07.469	condition_entry	condition B
2021-01-25_17-55-08.171	condition_entry	condition B
2021-01-25_17-55-08.711	condition_entry	condition B
2021-01-25_17-55-09.396	condition_entry	condition B	discarded
2021-01-25_17-55-09.428	warning	multiple_fingers
2021-01-25_17-55-11.369	condition_entry	condition B
2021-01-25_17-55-11.954	condition_entry	condition C	src 6	dst 7	discarded
2021-01-25_17-55-12.238	warning	multiple_fingers
2021-01-25_17-55-14.146	condition_entry	condition B
2021-01-25_17-55-14.895	condition_entry	condition B
2021-01-25_17-55-15.575	condition_entry	condition C	src 7	dst 8	discarded
2021-01-25_17-55-15.690	warning	multiple_fingers
2021-01-25_17-55-17.223	condition_entry	condition B
2021-01-25_17-55-17.922	condition_entry	condition B
2021-01-25_17-55-18.698	condition_entry	condition B
2021-01-25_17-55-19.453	condition_entry	condition B
2021-01-25_17-55-20.074	condition_entry	condition B
2021-01-25_17-55-20.706	condition_entry	condition B
2021-01-25_17-55-21.452	condition_entry	condition B
2021-01-25_17-55-22.149	condition_entry	condition B
2021-01-25_17-55-22.968	condition_entry	condition B
2021-01-25_17-55-24.211	condition_entry	condition B
2021-01-25_17-55-25.359	condition_entry	condition B
2021-01-25_17-55-26.037	condition_entry	condition B
2021-01-25_17-55-26.708	condition_entry	condition C	src 1	dst 2	discarded
2021-01-25_17-55-26.818	warning	multiple_fingers
2021-01-25_17-55-28.540	condition_entry	condition C	src 8	dst 9	discarded
2021-01-25_17-55-28.563	warning	multiple_fingers
2021-01-25_17-55-30.506	condition_entry	condition B
2021-01-25_17-55-31.245	condition_entry	condition B
2021-01-25_17-55-32.015	condition_entry	condition B
2021-01-25_17-55-33.311	condition_entry	condition B
2021-01-25_17-55-33.912	condition_entry	condition B
2021-01-25_17-55-34.577	condition_entry	condition B
2021-01-25_17-55-35.510	condition_entry	condition B
2021-01-25_17-55-35.981	condition_entry	condition B
2021-01-25_17-55-36.902	condition_entry	condition B
2021-01-25_17-55-37.644	condition_entry	condition B
2021-01-25_17-55-38.289	condition_entry	condition B
2021-01-25_17-55-38.847	condition_entry	condition B
2021-01-25_17-55-39.472	condition_entry	condition B
2021-01-25_17-55-40.120	condition_entry	condition B
2021-01-25_17-55-40.874	condition_entry	condition B	discarded
2021-01-25_17-55-40.955	warning	multiple_fingers
2021-01-25_17-55-42.389	condition_entry	condition B
2021-01-25_17-55-43.101	condition_entry	condition C	src 1	dst 2
2021-01-25_17-55-44.470	condition_entry	condition B
2021-01-25_17-55-45.118	pedal_entry	pedal_timeout
2021-01-25_17-55-45.295	condition_entry	condition B
2021-01-25_17-55-45.917	condition_entry	condition B
2021-01-25_17-55-46.606	condition_entry	condition B
2021-01-25_17-55-47.349	condition_entry	condition B
2021-01-25_17-55-47.971	condition_entry	condition B
2021-01-25_17-55-48.803	condition_entry	condition B	discarded
2021-01-25_17-55-49.182	warning	multiple_fingers
2021-01-25_17-55-50.831	condition_entry	condition B
2021-01-25_17-55-51.625	condition_entry	condition B
2021-01-25_17-55-52.927	condition_entry	condition B
2021-01-25_17-55-53.492	condition_entry	condition D	discarded
2021-01-25_17-55-53.579	warning	multiple_fingers
2021-01-25_17-55-55.434	condition_entry	condition B
2021-01-25_17-55-57.379	condition_entry	condition B
2021-01-25_17-55-57.901	condition_entry	condition B
2021-01-25_17-55-58.470	condition_entry	condition B	discarded
2021-01-25_17-55-58.578	warning	multiple_fingers
2021-01-25_17-56-00.103	condition_entry	condition B
2021-01-25_17-56-00.824	condition_entry	condition B
2021-01-25_17-56-01.521	condition_entry	condition B
2021-01-25_17-56-02.206	condition_entry	condition B
2021-01-25_17-56-02.853	condition_entry	condition B	discarded
2021-01-25_17-56-02.911	warning	hand_movements
2021-01-25_17-56-03.225	warning	hand_movements
2021-01-25_17-56-04.585	condition_entry	condition B
2021-01-25_17-56-05.363	condition_entry	condition B
2021-01-25_17-56-06.044	condition_entry	condition B
2021-01-25_17-56-06.767	condition_entry	condition B
2021-01-25_17-56-07.406	condition_entry	condition B
2021-01-25_17-56-07.962	condition_entry	condition A	src 9	dst 7
2021-01-25_17-56-09.106	condition_entry	condition B
2021-01-25_17-56-09.428	condition_entry	condition B
2021-01-25_17-56-09.983	pedal_entry	pedal_timeout
2021-01-25_17-56-10.051	condition_entry	condition B
2021-01-25_17-56-10.784	condition_entry	condition B
2021-01-25_17-56-11.422	condition_entry	condition B
2021-01-25_17-56-12.029	condition_entry	condition B
2021-01-25_17-56-12.610	condition_entry	condition B
2021-01-25_17-56-13.274	condition_entry	condition B	discarded
2021-01-25_17-56-13.422	warning	multiple_fingers
2021-01-25_17-56-15.419	condition_entry	condition B
2021-01-25_17-56-15.972	condition_entry	condition B
2021-01-25_17-56-16.636	condition_entry	condition B
2021-01-25_17-56-17.225	condition_entry	condition B
2021-01-25_17-56-17.872	condition_entry	condition B
2021-01-25_17-56-18.493	condition_entry	condition B
2021-01-25_17-56-19.115	condition_entry	condition B
2021-01-25_17-56-20.527	condition_entry	condition B
2021-01-25_17-56-21.204	condition_entry	condition B
2021-01-25_17-56-21.792	condition_entry	condition B
2021-01-25_17-56-22.446	condition_entry	condition B
2021-01-25_17-56-23.066	condition_entry	condition A	src 0	dst 3
2021-01-25_17-56-24.172	condition_entry	condition B
2021-01-25_17-56-24.822	condition_entry	condition D warning	discarded
2021-01-25_17-56-24.845	warning	multiple_fingers
2021-01-25_17-56-26.768	condition_entry	condition B	discarded
2021-01-25_17-56-26.853	warning	multiple_fingers
2021-01-25_17-56-28.696	warning	multiple_fingers
2021-01-25_17-56-28.696	condition_entry	condition D
2021-01-25_17-56-30.290	condition_entry	condition B
2021-01-25_17-56-30.999	condition_entry	condition A	src 3	dst 0
2021-01-25_17-56-32.218	pedal_entry	pedal_correct
2021-01-25_17-56-32.642	warning	multiple_fingers
2021-01-25_17-56-36.656	answer_entry	selected_answer 10
2021-01-25_17-56-38.181	condition_entry	condition B
2021-01-25_17-56-38.859	condition_entry	condition B
2021-01-25_17-56-39.673	condition_entry	condition B
2021-01-25_17-56-41.558	condition_entry	condition B
2021-01-25_17-56-42.159	condition_entry	condition B
2021-01-25_17-56-42.820	condition_entry	condition B
2021-01-25_17-56-43.369	condition_entry	condition B
2021-01-25_17-56-44.123	condition_entry	condition A	src 1	dst 0
2021-01-25_17-56-44.757	condition_entry	condition B
2021-01-25_17-56-45.213	condition_entry	condition B
2021-01-25_17-56-45.770	condition_entry	condition B	discarded
2021-01-25_17-56-45.829	warning	multiple_fingers
2021-01-25_17-56-47.327	condition_entry	condition B
2021-01-25_17-56-48.149	condition_entry	condition B
2021-01-25_17-56-48.779	condition_entry	condition A	src 8	dst 7	discarded
2021-01-25_17-56-48.812	warning	multiple_fingers
2021-01-25_17-56-51.191	condition_entry	condition A	src 1	dst 0
2021-01-25_17-56-52.066	pedal_entry	pedal_correct
2021-01-25_17-56-55.056	warning	multiple_fingers
2021-01-25_17-56-57.479	answer_entry	selected_answer 0
2021-01-25_17-57-00.373	condition_entry	condition B
2021-01-25_17-57-01.174	condition_entry	condition B
2021-01-25_17-57-01.908	condition_entry	condition B
2021-01-25_17-57-02.506	condition_entry	condition B
2021-01-25_17-57-03.117	condition_entry	condition B
2021-01-25_17-57-03.750	condition_entry	condition B	discarded
2021-01-25_17-57-03.826	warning	multiple_fingers
2021-01-25_17-57-05.450	condition_entry	condition B
2021-01-25_17-57-05.991	condition_entry	condition B
2021-01-25_17-57-06.664	condition_entry	condition B
2021-01-25_17-57-07.372	condition_entry	condition B
2021-01-25_17-57-07.970	condition_entry	condition B
2021-01-25_17-57-08.534	condition_entry	condition B
2021-01-25_17-57-09.062	condition_entry	condition D	discarded
2021-01-25_17-57-09.223	warning	multiple_fingers
2021-01-25_17-57-10.816	condition_entry	condition B
2021-01-25_17-57-11.633	condition_entry	condition B
2021-01-25_17-57-12.233	condition_entry	condition B
2021-01-25_17-57-12.923	condition_entry	condition D	discarded
2021-01-25_17-57-13.055	warning	multiple_fingers
2021-01-25_17-57-14.804	condition_entry	condition B
2021-01-25_17-57-15.543	condition_entry	condition B
2021-01-25_17-57-16.172	condition_entry	condition B
2021-01-25_17-57-16.965	condition_entry	condition B
2021-01-25_17-57-18.074	condition_entry	condition B
2021-01-25_17-57-18.669	condition_entry	condition B
2021-01-25_17-57-19.278	condition_entry	condition D	discarded
2021-01-25_17-57-19.367	warning	multiple_fingers
2021-01-25_17-57-21.237	condition_entry	condition B
2021-01-25_17-57-21.973	condition_entry	condition B
2021-01-25_17-57-22.561	condition_entry	condition B
2021-01-25_17-57-23.383	condition_entry	condition B
2021-01-25_17-57-24.410	condition_entry	condition B
2021-01-25_17-57-25.118	condition_entry	condition B
2021-01-25_17-57-25.838	condition_entry	condition B
2021-01-25_17-57-26.918	condition_entry	condition B
2021-01-25_17-57-27.570	condition_entry	condition D
2021-01-25_17-57-28.317	condition_entry	condition B
2021-01-25_17-57-28.962	condition_entry	condition B
2021-01-25_17-57-29.581	pedal_entry	pedal_timeout
2021-01-25_17-57-29.780	condition_entry	condition B
2021-01-25_17-57-31.548	condition_entry	condition B
2021-01-25_17-57-32.384	condition_entry	condition B
2021-01-25_17-57-32.970	condition_entry	condition B
2021-01-25_17-57-33.589	condition_entry	condition B
2021-01-25_17-57-34.247	condition_entry	condition B
2021-01-25_17-57-35.180	condition_entry	condition B
2021-01-25_17-57-35.734	condition_entry	condition D
2021-01-25_17-57-36.600	condition_entry	condition B
2021-01-25_17-57-37.181	condition_entry	condition B
2021-01-25_17-57-37.756	pedal_entry	pedal_timeout
2021-01-25_17-57-38.607	condition_entry	condition B
2021-01-25_17-57-39.256	condition_entry	condition B
2021-01-25_17-57-39.853	condition_entry	condition B
2021-01-25_17-57-41.023	condition_entry	condition B
2021-01-25_17-57-41.801	condition_entry	condition B
2021-01-25_17-57-42.453	condition_entry	condition B	discarded
2021-01-25_17-57-42.486	warning	multiple_fingers
2021-01-25_17-57-44.001	condition_entry	condition B
2021-01-25_17-57-44.644	condition_entry	condition B
2021-01-25_17-57-45.319	condition_entry	condition C	src 8	dst 7
2021-01-25_17-57-46.886	condition_entry	condition B
2021-01-25_17-57-47.339	pedal_entry	pedal_timeout
2021-01-25_17-57-47.596	condition_entry	condition B
2021-01-25_17-57-48.273	condition_entry	condition B
2021-01-25_17-57-49.577	condition_entry	condition B
2021-01-25_17-57-50.486	condition_entry	condition B
2021-01-25_17-57-51.605	condition_entry	condition C	src 2	dst 1
2021-01-25_17-57-52.975	condition_entry	condition B
2021-01-25_17-57-53.618	pedal_entry	pedal_timeout
2021-01-25_17-57-53.697	condition_entry	condition B
2021-01-25_17-57-54.568	condition_entry	condition B
2021-01-25_17-57-55.449	condition_entry	condition B	discarded
2021-01-25_17-57-55.555	warning	multiple_fingers
2021-01-25_17-57-57.350	condition_entry	condition B
2021-01-25_17-57-58.001	condition_entry	condition B
2021-01-25_17-57-58.626	condition_entry	condition C	src 7	dst 8	discarded
2021-01-25_17-57-58.778	warning	multiple_fingers
2021-01-25_17-58-00.866	condition_entry	condition C	src 8	dst 7
2021-01-25_17-58-01.611	warning	hand_movements
2021-01-25_17-58-01.994	warning	hand_movements
2021-01-25_17-58-02.036	warning	hand_movements
2021-01-25_17-58-02.065	warning	hand_movements
2021-01-25_17-58-03.481	condition_entry	condition B
2021-01-25_17-58-04.222	condition_entry	condition B
2021-01-25_17-58-04.872	condition_entry	condition B
2021-01-25_17-58-05.831	condition_entry	condition B
2021-01-25_17-58-06.822	condition_entry	condition B
2021-01-25_17-58-08.210	condition_entry	condition B
2021-01-25_17-58-08.927	condition_entry	condition B
2021-01-25_17-58-09.557	condition_entry	condition B
2021-01-25_17-58-10.195	condition_entry	condition A	src 0	dst 3
2021-01-25_17-58-11.687	pedal_entry	pedal_correct
2021-01-25_17-58-12.016	warning	multiple_fingers
2021-01-25_17-58-17.322	answer_entry	selected_answer 5
2021-01-25_17-58-18.974	condition_entry	condition B
2021-01-25_17-58-19.527	condition_entry	condition B
2021-01-25_17-58-20.225	condition_entry	condition B
2021-01-25_17-58-20.994	condition_entry	condition B
2021-01-25_17-58-21.662	condition_entry	condition B	discarded
2021-01-25_17-58-22.082	warning	multiple_fingers
2021-01-25_17-58-23.902	condition_entry	condition B
2021-01-25_17-58-24.592	condition_entry	condition B
2021-01-25_17-58-25.112	condition_entry	condition B
2021-01-25_17-58-25.845	condition_entry	condition B
2021-01-25_17-58-26.466	condition_entry	condition B
2021-01-25_17-58-27.244	condition_entry	condition B
2021-01-25_17-58-27.988	condition_entry	condition B
2021-01-25_17-58-28.526	condition_entry	condition B
2021-01-25_17-58-29.244	condition_entry	condition B
2021-01-25_17-58-29.833	condition_entry	condition B
2021-01-25_17-58-30.556	condition_entry	condition B
2021-01-25_17-58-31.154	condition_entry	condition B	discarded
2021-01-25_17-58-31.184	warning	multiple_fingers
2021-01-25_17-58-32.691	condition_entry	condition B
2021-01-25_17-58-33.522	condition_entry	condition B
2021-01-25_17-58-34.074	condition_entry	condition B
2021-01-25_17-58-34.975	condition_entry	condition A	src 2	dst 1
2021-01-25_17-58-35.931	pedal_entry	pedal_correct
2021-01-25_17-58-36.064	warning	multiple_fingers
2021-01-25_17-58-39.645	answer_entry	selected_answer 10
2021-01-25_17-58-43.613	condition_entry	condition B
2021-01-25_17-58-44.517	condition_entry	condition B
2021-01-25_17-58-46.517	condition_entry	condition A	src 6	dst 7
2021-01-25_17-58-48.480	condition_entry	condition B	discarded
2021-01-25_17-58-48.491	warning	multiple_fingers
2021-01-25_17-58-50.466	condition_entry	condition B
2021-01-25_17-58-51.135	condition_entry	condition B
2021-01-25_17-58-51.546	condition_entry	condition D	discarded
2021-01-25_17-58-51.835	warning	multiple_fingers
2021-01-25_17-58-53.710	condition_entry	condition B
2021-01-25_17-58-54.362	condition_entry	condition B
2021-01-25_17-58-55.013	condition_entry	condition B
2021-01-25_17-58-55.700	condition_entry	condition D	discarded
2021-01-25_17-58-55.767	warning	multiple_fingers
2021-01-25_17-58-57.277	condition_entry	condition B
2021-01-25_17-58-58.000	condition_entry	condition B	discarded
2021-01-25_17-58-58.078	warning	multiple_fingers
2021-01-25_17-58-59.540	condition_entry	condition B
2021-01-25_17-59-00.417	condition_entry	condition A	src 2	dst 0
2021-01-25_17-59-01.378	pedal_entry	pedal_correct
2021-01-25_17-59-01.683	warning	multiple_fingers
2021-01-25_17-59-04.711	answer_entry	selected_answer 5
2021-01-25_17-59-06.814	condition_entry	condition B
2021-01-25_17-59-07.486	condition_entry	condition B
2021-01-25_17-59-08.173	condition_entry	condition B
2021-01-25_17-59-08.750	condition_entry	condition B
2021-01-25_17-59-10.827	condition_entry	condition A	src 2	dst 0
2021-01-25_17-59-12.657	condition_entry	condition B
2021-01-25_17-59-12.845	pedal_entry	pedal_timeout
2021-01-25_17-59-13.356	condition_entry	condition D
2021-01-25_17-59-14.279	condition_entry	condition B
2021-01-25_17-59-15.379	pedal_entry	pedal_timeout
2021-01-25_17-59-16.036	condition_entry	condition B
2021-01-25_17-59-16.655	condition_entry	condition B
2021-01-25_17-59-17.460	condition_entry	condition B
2021-01-25_17-59-19.347	condition_entry	condition B
2021-01-25_17-59-19.966	condition_entry	condition B
2021-01-25_17-59-20.475	condition_entry	condition B
2021-01-25_17-59-21.305	condition_entry	condition B
2021-01-25_17-59-21.988	condition_entry	condition B
2021-01-25_17-59-22.888	condition_entry	condition D
2021-01-25_17-59-23.712	condition_entry	condition B
2021-01-25_17-59-24.206	condition_entry	condition B
2021-01-25_17-59-24.752	condition_entry	condition B
2021-01-25_17-59-24.903	pedal_entry	pedal_timeout
2021-01-25_17-59-25.576	condition_entry	condition B
2021-01-25_17-59-26.219	condition_entry	condition B
2021-01-25_17-59-27.149	condition_entry	condition B	discarded
2021-01-25_17-59-27.214	warning	multiple_fingers
2021-01-25_17-59-28.719	condition_entry	condition B
2021-01-25_17-59-29.337	condition_entry	condition B
2021-01-25_17-59-30.082	condition_entry	condition B
2021-01-25_17-59-30.737	condition_entry	condition B
2021-01-25_17-59-31.430	warning	multiple_fingers
2021-01-25_17-59-33.212	condition_entry	condition B
2021-01-25_17-59-33.726	condition_entry	condition B
2021-01-25_17-59-34.624	condition_entry	condition B
2021-01-25_17-59-35.190	condition_entry	condition B	discarded
2021-01-25_17-59-35.217	warning	multiple_fingers
2021-01-25_17-59-37.033	condition_entry	condition B	discarded
2021-01-25_17-59-37.078	warning	multiple_fingers
2021-01-25_17-59-38.836	condition_entry	condition B
2021-01-25_17-59-39.489	condition_entry	condition B
2021-01-25_17-59-40.054	condition_entry	condition B
2021-01-25_17-59-40.747	condition_entry	condition B
2021-01-25_17-59-41.367	condition_entry	condition B
2021-01-25_17-59-42.010	condition_entry	condition B
2021-01-25_17-59-43.487	condition_entry	condition B
2021-01-25_17-59-43.985	condition_entry	condition B
2021-01-25_17-59-44.633	condition_entry	condition B
2021-01-25_17-59-45.263	condition_entry	condition B
2021-01-25_17-59-45.857	condition_entry	condition B	discarded
2021-01-25_17-59-45.946	warning	multiple_fingers
2021-01-25_17-59-49.273	condition_entry	condition D
2021-01-25_17-59-50.186	warning	multiple_fingers
2021-01-25_17-59-54.361	condition_entry	condition B
2021-01-25_17-59-55.015	condition_entry	condition C	src 6	dst 7
2021-01-25_17-59-55.903	condition_entry	condition B
2021-01-25_17-59-57.027	pedal_entry	pedal_timeout
2021-01-25_17-59-57.590	condition_entry	condition B
2021-01-25_17-59-58.204	condition_entry	condition B
2021-01-25_17-59-58.947	condition_entry	condition B
2021-01-25_17-59-59.712	condition_entry	condition B
2021-01-25_18-00-00.326	condition_entry	condition B
2021-01-25_18-00-00.947	condition_entry	condition B
2021-01-25_18-00-01.523	condition_entry	condition C	src 6	dst 7
2021-01-25_18-00-03.522	condition_entry	condition B
2021-01-25_18-00-03.543	pedal_entry	pedal_timeout
2021-01-25_18-00-04.132	condition_entry	condition B
2021-01-25_18-00-04.689	condition_entry	condition B	discarded
2021-01-25_18-00-04.758	warning	multiple_fingers
2021-01-25_18-00-06.306	condition_entry	condition B	discarded
2021-01-25_18-00-06.509	warning	multiple_fingers
2021-01-25_18-00-08.289	condition_entry	condition B
2021-01-25_18-00-08.989	condition_entry	condition B
2021-01-25_18-00-09.496	condition_entry	condition B
2021-01-25_18-00-10.231	condition_entry	condition B	discarded
2021-01-25_18-00-10.254	warning	multiple_fingers
2021-01-25_18-00-12.195	condition_entry	condition B
2021-01-25_18-00-12.794	condition_entry	condition B
2021-01-25_18-00-13.575	condition_entry	condition B	discarded
2021-01-25_18-00-13.729	warning	multiple_fingers
2021-01-25_18-00-15.265	condition_entry	condition B
2021-01-25_18-00-15.956	condition_entry	condition B
2021-01-25_18-00-16.684	warning	multiple_fingers
2021-01-25_18-00-16.684	condition_entry	condition B
2021-01-25_18-00-18.437	condition_entry	condition B
2021-01-25_18-00-19.125	condition_entry	condition B
2021-01-25_18-00-19.885	warning	multiple_fingers
2021-01-25_18-00-19.885	condition_entry	condition B
2021-01-25_18-00-22.058	condition_entry	condition B
2021-01-25_18-00-22.658	condition_entry	condition C	src 1	dst 2
2021-01-25_18-00-23.936	condition_entry	condition B
2021-01-25_18-00-24.592	condition_entry	condition B
2021-01-25_18-00-24.686	pedal_entry	pedal_timeout
2021-01-25_18-00-25.320	condition_entry	condition B
2021-01-25_18-00-25.959	condition_entry	condition B
2021-01-25_18-00-28.589	condition_entry	condition B
2021-01-25_18-00-29.814	warning	multiple_fingers
2021-01-25_18-00-29.814	condition_entry	condition B
2021-01-25_18-00-31.549	condition_entry	condition B
2021-01-25_18-00-33.786	condition_entry	condition B
2021-01-25_18-00-34.385	condition_entry	condition B
2021-01-25_18-00-34.957	warning	multiple_fingers
2021-01-25_18-00-36.906	warning	multiple_fingers
[truncated: 1,768 more rows]
