# Supplementary material for: Avatar error in your favor: Embodied avatars can fix users’ mistakes without them noticing
Source: PLoS One. 2023 Jan 20;18(1):e0266212. doi: 10.1371/journal.pone.0266212 (PMC9858437; doi:10.1371/journal.pone.0266212)
Supplement: S1 Dataset — (ZIP) [file pone.0266212.s003.zip › static/raw_data/24/events.csv]

timestamp	event
2021-01-25_17-11-23.152	main_start
2021-01-25_17-11-23.567	launch_welcome_scene
2021-01-25_17-11-29.185	launch_calibration_explanation_scene
2021-01-25_17-11-39.628	hands_calibrated
2021-01-25_17-11-39.628	launch_practice_explanation_scene
2021-01-25_17-12-06.146	launch_practice_session
2021-01-25_17-12-06.157	no_button_but_finger_pressed RightPinkyTip
2021-01-25_17-12-06.159	set_speed 0.510000021457672
2021-01-25_17-12-06.159	no_button_but_finger_pressed RightRingTip
2021-01-25_17-12-06.159	set_speed 0.330000021457672
2021-01-25_17-12-06.159	no_button_but_finger_pressed RightMiddleTip
2021-01-25_17-12-06.160	set_speed 0.150000021457672
2021-01-25_17-12-06.160	no_button_but_finger_pressed RightIndexTip
2021-01-25_17-12-06.160	set_speed 0
2021-01-25_17-12-06.160	no_button_but_finger_pressed RightThumbTip
2021-01-25_17-12-06.160	set_speed 0
2021-01-25_17-12-06.160	no_button_but_finger_pressed LeftIndexTip
2021-01-25_17-12-06.160	set_speed 0
2021-01-25_17-12-06.160	no_button_but_finger_pressed LeftMiddleTip
2021-01-25_17-12-06.161	set_speed 0
2021-01-25_17-12-06.161	no_button_but_finger_pressed LeftRingTip
2021-01-25_17-12-06.161	set_speed 0
2021-01-25_17-12-06.161	no_button_but_finger_pressed LeftPinkyTip
2021-01-25_17-12-06.161	set_speed 0
2021-01-25_17-12-06.174	button_created 0
2021-01-25_17-12-06.735	button_created 1
2021-01-25_17-12-07.256	button_enters_active_area 6
2021-01-25_17-12-07.302	button_created 2
2021-01-25_17-12-07.713	button_leaves_active_area 6
2021-01-25_17-12-07.822	button_enters_active_area 8
2021-01-25_17-12-07.880	button_created 3
2021-01-25_17-12-08.124	button_missed 6
2021-01-25_17-12-08.125	set_speed 0
2021-01-25_17-12-08.278	button_leaves_active_area 8
2021-01-25_17-12-08.389	button_enters_active_area 9
2021-01-25_17-12-08.446	button_created 4
2021-01-25_17-12-08.691	button_missed 8
2021-01-25_17-12-08.691	set_speed 0
2021-01-25_17-12-08.846	button_leaves_active_area 9
2021-01-25_17-12-08.979	button_enters_active_area 6
2021-01-25_17-12-09.023	button_created 5
2021-01-25_17-12-09.267	button_missed 9
2021-01-25_17-12-09.267	set_speed 0
2021-01-25_17-12-09.417	button_leaves_active_area 6
2021-01-25_17-12-09.540	button_enters_active_area 7
2021-01-25_17-12-09.596	button_created 6
2021-01-25_17-12-09.842	button_missed 6
2021-01-25_17-12-09.842	set_speed 0
2021-01-25_17-12-09.988	button_leaves_active_area 7
2021-01-25_17-12-10.110	button_enters_active_area 3
2021-01-25_17-12-10.168	button_created 7
2021-01-25_17-12-10.412	button_missed 7
2021-01-25_17-12-10.412	set_speed 0
2021-01-25_17-12-10.570	button_leaves_active_area 3
2021-01-25_17-12-10.689	button_enters_active_area 0
2021-01-25_17-12-10.734	button_created 8
2021-01-25_17-12-10.990	button_missed 3
2021-01-25_17-12-10.990	set_speed 0
2021-01-25_17-12-11.132	button_leaves_active_area 0
2021-01-25_17-12-11.266	button_enters_active_area 1
2021-01-25_17-12-11.301	button_created 9
2021-01-25_17-12-11.556	button_missed 0
2021-01-25_17-12-11.556	set_speed 0
2021-01-25_17-12-11.710	button_leaves_active_area 1
2021-01-25_17-12-11.833	button_enters_active_area 9
2021-01-25_17-12-11.877	button_created 10
2021-01-25_17-12-12.134	button_missed 1
2021-01-25_17-12-12.134	set_speed 0
2021-01-25_17-12-12.278	button_leaves_active_area 9
2021-01-25_17-12-12.398	button_enters_active_area 1
2021-01-25_17-12-12.445	button_created 11
2021-01-25_17-12-12.700	button_missed 9
2021-01-25_17-12-12.700	set_speed 0
2021-01-25_17-12-12.837	button_leaves_active_area 1
2021-01-25_17-12-12.971	button_enters_active_area 8
2021-01-25_17-12-13.017	button_created 12
2021-01-25_17-12-13.265	button_missed 1
2021-01-25_17-12-13.265	set_speed 0
2021-01-25_17-12-13.420	button_leaves_active_area 8
2021-01-25_17-12-13.542	button_enters_active_area 1
2021-01-25_17-12-13.589	button_created 13
2021-01-25_17-12-13.844	button_missed 8
2021-01-25_17-12-13.844	set_speed 0
2021-01-25_17-12-13.989	button_leaves_active_area 1
2021-01-25_17-12-14.109	button_enters_active_area 3
2021-01-25_17-12-14.166	button_created 14
2021-01-25_17-12-14.410	button_missed 1
2021-01-25_17-12-14.411	set_speed 0
2021-01-25_17-12-14.553	button_leaves_active_area 3
2021-01-25_17-12-14.687	button_enters_active_area 8
2021-01-25_17-12-14.732	button_created 15
2021-01-25_17-12-14.979	button_missed 3
2021-01-25_17-12-14.979	set_speed 0
2021-01-25_17-12-15.131	button_leaves_active_area 8
2021-01-25_17-12-15.264	button_enters_active_area 2
2021-01-25_17-12-15.310	button_created 16
2021-01-25_17-12-15.543	button_missed 8
2021-01-25_17-12-15.543	set_speed 0
2021-01-25_17-12-15.710	button_leaves_active_area 2
2021-01-25_17-12-15.841	button_enters_active_area 3
2021-01-25_17-12-15.877	button_created 17
2021-01-25_17-12-16.128	button_missed 2
2021-01-25_17-12-16.128	set_speed 0
2021-01-25_17-12-16.272	button_leaves_active_area 3
2021-01-25_17-12-16.405	button_enters_active_area 8
2021-01-25_17-12-16.451	button_created 18
2021-01-25_17-12-16.698	button_missed 3
2021-01-25_17-12-16.698	set_speed 0
2021-01-25_17-12-16.852	button_leaves_active_area 8
2021-01-25_17-12-16.974	button_enters_active_area 6
2021-01-25_17-12-17.020	button_created 19
2021-01-25_17-12-17.286	button_missed 8
2021-01-25_17-12-17.286	set_speed 0
2021-01-25_17-12-17.420	button_leaves_active_area 6
2021-01-25_17-12-17.552	button_enters_active_area 3
2021-01-25_17-12-17.587	button_created 20
2021-01-25_17-12-17.841	button_missed 6
2021-01-25_17-12-17.842	set_speed 0
2021-01-25_17-12-17.985	button_leaves_active_area 3
2021-01-25_17-12-18.118	button_enters_active_area 1
2021-01-25_17-12-18.164	button_created 21
2021-01-25_17-12-18.408	button_missed 3
2021-01-25_17-12-18.408	set_speed 0
2021-01-25_17-12-18.562	button_leaves_active_area 1
2021-01-25_17-12-18.684	button_enters_active_area 6
2021-01-25_17-12-18.730	button_created 22
2021-01-25_17-12-18.985	button_missed 1
2021-01-25_17-12-18.985	set_speed 0
2021-01-25_17-12-19.131	button_leaves_active_area 6
2021-01-25_17-12-19.262	button_enters_active_area 1
2021-01-25_17-12-19.309	button_created 23
2021-01-25_17-12-19.547	button_missed 6
2021-01-25_17-12-19.547	set_speed 0
2021-01-25_17-12-19.701	button_leaves_active_area 1
2021-01-25_17-12-19.824	button_enters_active_area 8
2021-01-25_17-12-19.884	button_created 24
2021-01-25_17-12-20.130	button_missed 1
2021-01-25_17-12-20.130	set_speed 0
2021-01-25_17-12-20.272	button_leaves_active_area 8
2021-01-25_17-12-20.405	button_enters_active_area 2
2021-01-25_17-12-20.452	button_created 25
2021-01-25_17-12-20.695	button_missed 8
2021-01-25_17-12-20.695	set_speed 0
2021-01-25_17-12-20.841	button_leaves_active_area 2
2021-01-25_17-12-20.973	button_enters_active_area 8
2021-01-25_17-12-21.018	button_created 26
2021-01-25_17-12-21.273	button_missed 2
2021-01-25_17-12-21.273	set_speed 0
2021-01-25_17-12-21.416	button_leaves_active_area 8
2021-01-25_17-12-21.549	button_enters_active_area 9
2021-01-25_17-12-21.596	button_created 27
2021-01-25_17-12-21.840	button_missed 8
2021-01-25_17-12-21.840	set_speed 0
2021-01-25_17-12-21.992	button_leaves_active_area 9
2021-01-25_17-12-22.114	button_enters_active_area 8
2021-01-25_17-12-22.160	button_created 28
2021-01-25_17-12-22.417	button_missed 9
2021-01-25_17-12-22.417	set_speed 0
2021-01-25_17-12-22.551	button_leaves_active_area 8
2021-01-25_17-12-22.693	button_enters_active_area 2
2021-01-25_17-12-22.729	button_created 29
2021-01-25_17-12-22.981	button_missed 8
2021-01-25_17-12-22.981	set_speed 0
2021-01-25_17-12-23.135	button_leaves_active_area 2
2021-01-25_17-12-23.248	button_enters_active_area 1
2021-01-25_17-12-23.306	button_created 30
2021-01-25_17-12-23.561	button_missed 2
2021-01-25_17-12-23.561	set_speed 0
2021-01-25_17-12-23.694	button_leaves_active_area 1
2021-01-25_17-12-23.827	button_enters_active_area 3
2021-01-25_17-12-23.872	button_created 31
2021-01-25_17-12-24.116	button_missed 1
2021-01-25_17-12-24.116	set_speed 0
2021-01-25_17-12-24.275	button_leaves_active_area 3
2021-01-25_17-12-24.402	button_enters_active_area 8
2021-01-25_17-12-24.448	button_created 32
2021-01-25_17-12-24.693	button_missed 3
2021-01-25_17-12-24.693	set_speed 0
2021-01-25_17-12-24.848	button_leaves_active_area 8
2021-01-25_17-12-24.971	button_enters_active_area 3
2021-01-25_17-12-25.017	button_created 33
2021-01-25_17-12-25.273	button_missed 8
2021-01-25_17-12-25.273	set_speed 0
2021-01-25_17-12-25.414	button_leaves_active_area 3
2021-01-25_17-12-25.437	index_moved
2021-01-25_17-12-25.537	button_enters_active_area 6
2021-01-25_17-12-25.593	button_created 34
2021-01-25_17-12-25.726	index_released
2021-01-25_17-12-25.838	button_missed 3
2021-01-25_17-12-25.838	set_speed 0
2021-01-25_17-12-25.981	button_leaves_active_area 6
2021-01-25_17-12-26.114	button_enters_active_area 8
2021-01-25_17-12-26.161	button_created 35
2021-01-25_17-12-26.413	button_missed 6
2021-01-25_17-12-26.413	set_speed 0
2021-01-25_17-12-26.556	button_leaves_active_area 8
2021-01-25_17-12-26.692	button_enters_active_area 3
2021-01-25_17-12-26.738	button_created 36
2021-01-25_17-12-26.781	index_moved
2021-01-25_17-12-26.825	button_pressed 3
2021-01-25_17-12-26.825	set_speed 0
2021-01-25_17-12-26.982	button_missed 8
2021-01-25_17-12-26.982	set_speed 0
2021-01-25_17-12-27.115	index_released
2021-01-25_17-12-27.258	button_enters_active_area 8
2021-01-25_17-12-27.305	button_created 37
2021-01-25_17-12-27.702	button_leaves_active_area 8
2021-01-25_17-12-27.836	button_enters_active_area 8
2021-01-25_17-12-27.882	button_created 38
2021-01-25_17-12-28.128	button_missed 8
2021-01-25_17-12-28.128	set_speed 0
2021-01-25_17-12-28.280	button_leaves_active_area 8
2021-01-25_17-12-28.401	button_enters_active_area 9
2021-01-25_17-12-28.448	button_created 39
2021-01-25_17-12-28.625	pinky_moved
2021-01-25_17-12-28.658	button_pressed 9
2021-01-25_17-12-28.658	set_speed 0.150000021457672
2021-01-25_17-12-28.694	button_missed 8
2021-01-25_17-12-28.694	set_speed 0.150000021457672
2021-01-25_17-12-28.969	button_enters_active_area 2
2021-01-25_17-12-29.014	button_created 40
2021-01-25_17-12-29.035	pinky_released
2021-01-25_17-12-29.424	button_leaves_active_area 2
2021-01-25_17-12-29.543	button_enters_active_area 9
2021-01-25_17-12-29.589	button_created 41
2021-01-25_17-12-29.690	pinky_moved
2021-01-25_17-12-29.732	button_pressed 9
2021-01-25_17-12-29.732	set_speed 0.150000021457672
2021-01-25_17-12-29.848	button_missed 2
2021-01-25_17-12-29.849	set_speed 0.150000021457672
2021-01-25_17-12-30.113	button_enters_active_area 3
2021-01-25_17-12-30.113	pinky_released
2021-01-25_17-12-30.159	button_created 42
2021-01-25_17-12-30.412	index_moved
2021-01-25_17-12-30.445	button_pressed 3
2021-01-25_17-12-30.446	set_speed 0.330000021457672
2021-01-25_17-12-30.679	button_enters_active_area 2
2021-01-25_17-12-30.736	button_created 43
2021-01-25_17-12-30.823	index_released
2021-01-25_17-12-31.103	middle_moved
2021-01-25_17-12-31.123	button_leaves_active_area 2
2021-01-25_17-12-31.257	button_enters_active_area 2
2021-01-25_17-12-31.303	button_created 44
2021-01-25_17-12-31.547	button_missed 2
2021-01-25_17-12-31.547	set_speed 0.150000021457672
2021-01-25_17-12-31.701	button_leaves_active_area 2
2021-01-25_17-12-31.833	button_enters_active_area 8
2021-01-25_17-12-31.880	button_created 45
2021-01-25_17-12-32.123	middle_released
2021-01-25_17-12-32.124	button_missed 2
2021-01-25_17-12-32.124	set_speed 0.150000021457672
2021-01-25_17-12-32.278	button_leaves_active_area 8
2021-01-25_17-12-32.401	button_enters_active_area 3
2021-01-25_17-12-32.446	button_created 46
2021-01-25_17-12-32.590	index_moved
2021-01-25_17-12-32.634	button_pressed 3
2021-01-25_17-12-32.634	set_speed 0.150000021457672
2021-01-25_17-12-32.702	button_missed 8
2021-01-25_17-12-32.702	set_speed 0.150000021457672
2021-01-25_17-12-32.976	button_enters_active_area 7
2021-01-25_17-12-32.987	index_released
2021-01-25_17-12-33.022	button_created 47
2021-01-25_17-12-33.422	button_leaves_active_area 7
2021-01-25_17-12-33.534	button_enters_active_area 9
2021-01-25_17-12-33.591	button_created 48
2021-01-25_17-12-33.848	button_missed 7
2021-01-25_17-12-33.848	set_speed 0
2021-01-25_17-12-33.989	button_leaves_active_area 9
2021-01-25_17-12-34.111	button_enters_active_area 6
2021-01-25_17-12-34.158	button_created 49
2021-01-25_17-12-34.167	index_moved
2021-01-25_17-12-34.400	button_pressed 6
2021-01-25_17-12-34.400	set_speed 0.150000021457672
2021-01-25_17-12-34.402	button_missed 9
2021-01-25_17-12-34.402	set_speed 0.150000021457672
2021-01-25_17-12-34.688	button_enters_active_area 2
2021-01-25_17-12-34.735	button_created 50
2021-01-25_17-12-34.811	index_released
2021-01-25_17-12-35.132	button_leaves_active_area 2
2021-01-25_17-12-35.257	button_enters_active_area 1
2021-01-25_17-12-35.301	button_created 51
2021-01-25_17-12-35.557	button_missed 2
2021-01-25_17-12-35.557	set_speed 0
2021-01-25_17-12-35.699	button_leaves_active_area 1
2021-01-25_17-12-35.821	button_enters_active_area 0
2021-01-25_17-12-35.878	button_created 52
2021-01-25_17-12-36.122	button_missed 1
2021-01-25_17-12-36.122	set_speed 0
2021-01-25_17-12-36.274	button_leaves_active_area 0
2021-01-25_17-12-36.397	button_enters_active_area 9
2021-01-25_17-12-36.442	button_created 53
2021-01-25_17-12-36.653	pinky_moved
2021-01-25_17-12-36.687	button_pressed 9
2021-01-25_17-12-36.687	set_speed 0.150000021457672
2021-01-25_17-12-36.700	button_missed 0
2021-01-25_17-12-36.700	set_speed 0
2021-01-25_17-12-36.977	button_enters_active_area 0
2021-01-25_17-12-37.024	button_created 54
2021-01-25_17-12-37.087	pinky_released
2021-01-25_17-12-37.420	button_leaves_active_area 0
2021-01-25_17-12-37.530	button_enters_active_area 0
2021-01-25_17-12-37.588	button_created 55
2021-01-25_17-12-37.843	button_missed 0
2021-01-25_17-12-37.843	set_speed 0
2021-01-25_17-12-37.976	button_leaves_active_area 0
2021-01-25_17-12-38.119	button_enters_active_area 7
2021-01-25_17-12-38.167	button_created 56
2021-01-25_17-12-38.187	middle_moved
2021-01-25_17-12-38.197	multiple_finger_start
2021-01-25_17-12-38.515	multiple_finger_stop
2021-01-25_17-12-38.516	middle_released
2021-01-25_17-12-38.526	no_button_but_finger_pressed LeftPinkyTip
2021-01-25_17-12-38.527	set_speed 0
2021-01-25_17-12-38.527	no_button_but_finger_pressed LeftRingTip
2021-01-25_17-12-38.527	set_speed 0
2021-01-25_17-12-38.527	no_button_but_finger_pressed LeftMiddleTip
2021-01-25_17-12-38.527	set_speed 0
2021-01-25_17-12-38.527	no_button_but_finger_pressed LeftIndexTip
2021-01-25_17-12-38.527	set_speed 0
2021-01-25_17-12-38.528	no_button_but_finger_pressed RightThumbTip
2021-01-25_17-12-38.528	set_speed 0
2021-01-25_17-12-38.528	no_button_but_finger_pressed RightIndexTip
2021-01-25_17-12-38.528	set_speed 0
2021-01-25_17-12-38.528	no_button_but_finger_pressed RightMiddleTip
2021-01-25_17-12-38.528	set_speed 0
2021-01-25_17-12-38.528	no_button_but_finger_pressed RightRingTip
2021-01-25_17-12-38.528	set_speed 0
2021-01-25_17-12-38.528	no_button_but_finger_pressed RightPinkyTip
2021-01-25_17-12-38.529	set_speed 0
2021-01-25_17-12-38.539	button_created 0
2021-01-25_17-12-39.101	button_created 1
2021-01-25_17-12-39.442	middle_moved
2021-01-25_17-12-39.627	button_enters_active_area 2
2021-01-25_17-12-39.671	button_created 2
2021-01-25_17-12-39.774	button_pressed 2
2021-01-25_17-12-39.774	set_speed 0
2021-01-25_17-12-40.196	button_enters_active_area 9
2021-01-25_17-12-40.219	middle_released
2021-01-25_17-12-40.244	button_created 3
2021-01-25_17-12-40.642	button_leaves_active_area 9
2021-01-25_17-12-40.763	button_enters_active_area 1
2021-01-25_17-12-40.823	button_created 4
2021-01-25_17-12-41.075	button_missed 9
2021-01-25_17-12-41.075	set_speed 0
2021-01-25_17-12-41.211	button_leaves_active_area 1
2021-01-25_17-12-41.447	button_enters_active_area 6
2021-01-25_17-12-41.462	button_created 5
2021-01-25_17-12-41.514	index_moved
2021-01-25_17-12-41.603	button_pressed 6
2021-01-25_17-12-41.603	set_speed 0.150000021457672
2021-01-25_17-12-41.629	button_missed 1
2021-01-25_17-12-41.629	set_speed 0.150000021457672
2021-01-25_17-12-41.914	button_enters_active_area 8
2021-01-25_17-12-41.959	button_created 6
2021-01-25_17-12-42.048	index_released
2021-01-25_17-12-42.367	button_leaves_active_area 8
2021-01-25_17-12-42.539	button_created 7
2021-01-25_17-12-42.548	button_enters_active_area 6
2021-01-25_17-12-42.782	button_missed 8
2021-01-25_17-12-42.782	set_speed 0.150000021457672
2021-01-25_17-12-42.893	index_moved
2021-01-25_17-12-42.992	button_leaves_active_area 6
2021-01-25_17-12-43.048	button_enters_active_area 2
2021-01-25_17-12-43.105	button_created 8
2021-01-25_17-12-43.419	button_missed 6
2021-01-25_17-12-43.419	set_speed 0
2021-01-25_17-12-43.498	button_leaves_active_area 2
2021-01-25_17-12-43.597	index_released
2021-01-25_17-12-43.639	button_enters_active_area 6
2021-01-25_17-12-43.673	button_created 9
2021-01-25_17-12-43.895	index_moved
2021-01-25_17-12-43.917	button_pressed 6
2021-01-25_17-12-43.917	set_speed 0.150000021457672
2021-01-25_17-12-43.918	button_missed 2
2021-01-25_17-12-43.918	set_speed 0
2021-01-25_17-12-44.195	button_enters_active_area 9
2021-01-25_17-12-44.251	button_created 10
2021-01-25_17-12-44.327	index_released
2021-01-25_17-12-44.639	button_leaves_active_area 9
2021-01-25_17-12-44.762	button_enters_active_area 6
2021-01-25_17-12-44.818	button_created 11
2021-01-25_17-12-45.078	index_moved
2021-01-25_17-12-45.079	button_missed 9
2021-01-25_17-12-45.079	set_speed 0
2021-01-25_17-12-45.222	button_leaves_active_area 6
2021-01-25_17-12-45.346	button_enters_active_area 2
2021-01-25_17-12-45.391	button_created 12
2021-01-25_17-12-45.400	index_released
2021-01-25_17-12-45.637	button_missed 6
2021-01-25_17-12-45.637	set_speed 0
2021-01-25_17-12-45.790	button_leaves_active_area 2
2021-01-25_17-12-45.912	button_enters_active_area 6
2021-01-25_17-12-45.958	button_created 13
2021-01-25_17-12-46.213	button_missed 2
2021-01-25_17-12-46.213	set_speed 0
2021-01-25_17-12-46.357	button_leaves_active_area 6
2021-01-25_17-12-46.489	button_enters_active_area 1
2021-01-25_17-12-46.535	button_created 14
2021-01-25_17-12-46.782	button_missed 6
2021-01-25_17-12-46.782	set_speed 0
2021-01-25_17-12-46.926	button_leaves_active_area 1
2021-01-25_17-12-47.056	button_enters_active_area 2
2021-01-25_17-12-47.108	button_created 15
2021-01-25_17-12-47.192	middle_moved
2021-01-25_17-12-47.236	button_pressed 2
2021-01-25_17-12-47.236	set_speed 0
2021-01-25_17-12-47.348	button_missed 1
2021-01-25_17-12-47.348	set_speed 0
2021-01-25_17-12-47.616	middle_released
2021-01-25_17-12-47.627	button_enters_active_area 6
2021-01-25_17-12-47.673	button_created 16
2021-01-25_17-12-48.079	button_leaves_active_area 6
2021-01-25_17-12-48.204	button_enters_active_area 2
2021-01-25_17-12-48.246	button_created 17
2021-01-25_17-12-48.466	middle_moved
2021-01-25_17-12-48.501	button_missed 6
2021-01-25_17-12-48.501	set_speed 0
2021-01-25_17-12-48.656	button_leaves_active_area 2
2021-01-25_17-12-48.766	button_enters_active_area 0
2021-01-25_17-12-48.825	button_created 18
2021-01-25_17-12-48.990	middle_released
2021-01-25_17-12-49.067	button_missed 2
2021-01-25_17-12-49.067	set_speed 0
2021-01-25_17-12-49.212	button_leaves_active_area 0
2021-01-25_17-12-49.337	button_enters_active_area 8
2021-01-25_17-12-49.394	button_created 19
2021-01-25_17-12-49.638	index_moved
2021-01-25_17-12-49.641	button_missed 0
2021-01-25_17-12-49.641	set_speed 0
2021-01-25_17-12-49.652	multiple_finger_start
2021-01-25_17-12-49.735	middle_moved
2021-01-25_17-12-49.925	ring_moved
2021-01-25_17-12-50.093	multiple_finger_stop
2021-01-25_17-12-50.094	middle_released
2021-01-25_17-12-50.094	ring_released
2021-01-25_17-12-50.101	no_button_but_finger_pressed LeftPinkyTip
2021-01-25_17-12-50.102	set_speed 0
2021-01-25_17-12-50.102	no_button_but_finger_pressed LeftRingTip
2021-01-25_17-12-50.102	set_speed 0
2021-01-25_17-12-50.102	no_button_but_finger_pressed LeftMiddleTip
2021-01-25_17-12-50.102	set_speed 0
2021-01-25_17-12-50.102	no_button_but_finger_pressed LeftIndexTip
2021-01-25_17-12-50.102	set_speed 0
2021-01-25_17-12-50.102	no_button_but_finger_pressed RightThumbTip
2021-01-25_17-12-50.103	set_speed 0
2021-01-25_17-12-50.103	no_button_but_finger_pressed RightIndexTip
2021-01-25_17-12-50.103	set_speed 0
2021-01-25_17-12-50.103	no_button_but_finger_pressed RightMiddleTip
2021-01-25_17-12-50.103	set_speed 0
2021-01-25_17-12-50.103	no_button_but_finger_pressed RightRingTip
2021-01-25_17-12-50.103	set_speed 0
2021-01-25_17-12-50.103	no_button_but_finger_pressed RightPinkyTip
2021-01-25_17-12-50.103	set_speed 0
2021-01-25_17-12-50.118	button_created 0
2021-01-25_17-12-50.144	index_released
2021-01-25_17-12-50.780	button_created 1
2021-01-25_17-12-51.667	button_enters_active_area 9
2021-01-25_17-12-51.745	button_created 2
2021-01-25_17-12-52.250	pinky_moved
2021-01-25_17-12-52.269	multiple_finger_start
2021-01-25_17-12-52.824	index_moved
2021-01-25_17-12-52.869	multiple_finger_stop
2021-01-25_17-12-52.870	pinky_released
2021-01-25_17-12-52.891	no_button_but_finger_pressed LeftPinkyTip
2021-01-25_17-12-52.891	set_speed 0
2021-01-25_17-12-52.891	no_button_but_finger_pressed LeftRingTip
2021-01-25_17-12-52.892	set_speed 0
2021-01-25_17-12-52.892	no_button_but_finger_pressed LeftMiddleTip
2021-01-25_17-12-52.892	set_speed 0
2021-01-25_17-12-52.892	no_button_but_finger_pressed LeftIndexTip
2021-01-25_17-12-52.892	set_speed 0
2021-01-25_17-12-52.892	no_button_but_finger_pressed RightThumbTip
2021-01-25_17-12-52.892	set_speed 0
2021-01-25_17-12-52.892	no_button_but_finger_pressed RightIndexTip
2021-01-25_17-12-52.893	set_speed 0
2021-01-25_17-12-52.893	no_button_but_finger_pressed RightMiddleTip
2021-01-25_17-12-52.893	set_speed 0
2021-01-25_17-12-52.893	no_button_but_finger_pressed RightRingTip
2021-01-25_17-12-52.893	set_speed 0
2021-01-25_17-12-52.893	no_button_but_finger_pressed RightPinkyTip
2021-01-25_17-12-52.893	set_speed 0
2021-01-25_17-12-52.918	button_created 0
2021-01-25_17-12-53.220	index_released
2021-01-25_17-12-53.893	button_created 1
2021-01-25_17-12-54.813	button_enters_active_area 7
2021-01-25_17-12-54.891	button_created 2
2021-01-25_17-12-55.059	multiple_finger_start
2021-01-25_17-12-55.059	middle_moved
2021-01-25_17-12-55.900	multiple_finger_stop
2021-01-25_17-12-55.912	no_button_but_finger_pressed LeftPinkyTip
2021-01-25_17-12-55.912	set_speed 0
2021-01-25_17-12-55.912	no_button_but_finger_pressed LeftRingTip
2021-01-25_17-12-55.912	set_speed 0
2021-01-25_17-12-55.912	no_button_but_finger_pressed LeftMiddleTip
2021-01-25_17-12-55.913	set_speed 0
2021-01-25_17-12-55.913	no_button_but_finger_pressed LeftIndexTip
2021-01-25_17-12-55.913	set_speed 0
2021-01-25_17-12-55.913	no_button_but_finger_pressed RightThumbTip
2021-01-25_17-12-55.913	set_speed 0
2021-01-25_17-12-55.913	no_button_but_finger_pressed RightIndexTip
2021-01-25_17-12-55.913	set_speed 0
2021-01-25_17-12-55.913	no_button_but_finger_pressed RightMiddleTip
2021-01-25_17-12-55.913	set_speed 0
2021-01-25_17-12-55.914	no_button_but_finger_pressed RightRingTip
2021-01-25_17-12-55.914	set_speed 0
2021-01-25_17-12-55.914	no_button_but_finger_pressed RightPinkyTip
2021-01-25_17-12-55.914	set_speed 0
2021-01-25_17-12-55.923	button_created 0
2021-01-25_17-12-56.445	middle_released
2021-01-25_17-12-56.922	button_created 1
2021-01-25_17-12-57.831	button_enters_active_area 2
2021-01-25_17-12-57.922	button_created 2
2021-01-25_17-12-58.078	middle_moved
2021-01-25_17-12-58.178	button_pressed 2
2021-01-25_17-12-58.178	set_speed 0
2021-01-25_17-12-58.578	middle_released
2021-01-25_17-12-58.833	button_enters_active_area 7
2021-01-25_17-12-58.923	button_created 3
2021-01-25_17-12-59.077	middle_moved
2021-01-25_17-12-59.110	button_pressed 7
2021-01-25_17-12-59.110	set_speed 0.150000021457672
2021-01-25_17-12-59.495	middle_released
2021-01-25_17-12-59.832	button_enters_active_area 1
2021-01-25_17-12-59.922	button_created 4
2021-01-25_17-13-00.609	button_leaves_active_area 1
2021-01-25_17-13-00.828	button_enters_active_area 7
2021-01-25_17-13-00.917	button_created 5
2021-01-25_17-13-01.153	middle_moved
2021-01-25_17-13-01.209	button_pressed 7
2021-01-25_17-13-01.209	set_speed 0.330000021457672
2021-01-25_17-13-01.329	multiple_finger_start
2021-01-25_17-13-01.495	multiple_finger_stop
2021-01-25_17-13-01.505	no_button_but_finger_pressed LeftPinkyTip
2021-01-25_17-13-01.505	set_speed 0.330000021457672
2021-01-25_17-13-01.505	no_button_but_finger_pressed LeftRingTip
2021-01-25_17-13-01.505	set_speed 0.330000021457672
2021-01-25_17-13-01.505	no_button_but_finger_pressed LeftMiddleTip
2021-01-25_17-13-01.506	set_speed 0.150000021457672
2021-01-25_17-13-01.506	no_button_but_finger_pressed LeftIndexTip
2021-01-25_17-13-01.506	set_speed 0
2021-01-25_17-13-01.506	no_button_but_finger_pressed RightThumbTip
2021-01-25_17-13-01.506	set_speed 0
2021-01-25_17-13-01.506	no_button_but_finger_pressed RightIndexTip
2021-01-25_17-13-01.506	set_speed 0
2021-01-25_17-13-01.506	no_button_but_finger_pressed RightRingTip
2021-01-25_17-13-01.506	set_speed 0
2021-01-25_17-13-01.507	no_button_but_finger_pressed RightPinkyTip
2021-01-25_17-13-01.507	set_speed 0
2021-01-25_17-13-01.517	button_created 0
2021-01-25_17-13-01.625	middle_released
2021-01-25_17-13-02.510	button_created 1
2021-01-25_17-13-03.431	button_enters_active_area 7
2021-01-25_17-13-03.510	button_created 2
2021-01-25_17-13-03.645	middle_moved
2021-01-25_17-13-03.675	button_pressed 7
2021-01-25_17-13-03.676	set_speed 0
2021-01-25_17-13-04.025	middle_released
2021-01-25_17-13-04.419	button_enters_active_area 8
2021-01-25_17-13-04.510	button_created 3
2021-01-25_17-13-04.608	ring_moved
2021-01-25_17-13-04.641	button_pressed 8
2021-01-25_17-13-04.641	set_speed 0.150000021457672
2021-01-25_17-13-04.826	multiple_finger_start
2021-01-25_17-13-04.850	multiple_finger_stop
2021-01-25_17-13-04.861	no_button_but_finger_pressed LeftPinkyTip
2021-01-25_17-13-04.861	set_speed 0.150000021457672
2021-01-25_17-13-04.861	no_button_but_finger_pressed LeftRingTip
2021-01-25_17-13-04.862	set_speed 0.150000021457672
2021-01-25_17-13-04.862	no_button_but_finger_pressed LeftMiddleTip
2021-01-25_17-13-04.862	set_speed 0.150000021457672
2021-01-25_17-13-04.862	no_button_but_finger_pressed LeftIndexTip
2021-01-25_17-13-04.863	set_speed 0
2021-01-25_17-13-04.863	no_button_but_finger_pressed RightThumbTip
2021-01-25_17-13-04.863	set_speed 0
2021-01-25_17-13-04.863	no_button_but_finger_pressed RightIndexTip
2021-01-25_17-13-04.864	set_speed 0
2021-01-25_17-13-04.864	no_button_but_finger_pressed RightMiddleTip
2021-01-25_17-13-04.864	set_speed 0
2021-01-25_17-13-04.864	no_button_but_finger_pressed RightPinkyTip
2021-01-25_17-13-04.865	set_speed 0
2021-01-25_17-13-04.879	button_created 0
2021-01-25_17-13-05.070	ring_released
2021-01-25_17-13-05.864	button_created 1
2021-01-25_17-13-06.785	button_enters_active_area 0
2021-01-25_17-13-06.864	button_created 2
2021-01-25_17-13-07.159	pinky_moved
2021-01-25_17-13-07.215	button_pressed 0
2021-01-25_17-13-07.215	set_speed 0
2021-01-25_17-13-07.641	pinky_released
2021-01-25_17-13-07.773	button_enters_active_area 7
2021-01-25_17-13-07.864	button_created 3
2021-01-25_17-13-08.551	button_leaves_active_area 7
2021-01-25_17-13-08.773	button_enters_active_area 3
2021-01-25_17-13-08.864	button_created 4
2021-01-25_17-13-09.128	index_moved
2021-01-25_17-13-09.161	button_pressed 3
2021-01-25_17-13-09.161	set_speed 0.150000021457672
2021-01-25_17-13-09.291	button_missed 7
2021-01-25_17-13-09.291	set_speed 0.150000021457672
2021-01-25_17-13-09.624	index_released
2021-01-25_17-13-09.770	button_enters_active_area 8
2021-01-25_17-13-09.862	button_created 5
2021-01-25_17-13-10.106	pinky_moved
2021-01-25_17-13-10.556	button_leaves_active_area 8
2021-01-25_17-13-10.771	button_enters_active_area 8
2021-01-25_17-13-10.864	button_created 6
2021-01-25_17-13-11.295	button_missed 8
2021-01-25_17-13-11.295	set_speed 0.150000021457672
2021-01-25_17-13-11.318	pinky_released
2021-01-25_17-13-11.550	button_leaves_active_area 8
2021-01-25_17-13-11.772	button_enters_active_area 9
2021-01-25_17-13-11.875	button_created 7
2021-01-25_17-13-12.294	button_missed 8
2021-01-25_17-13-12.294	set_speed 0.150000021457672
2021-01-25_17-13-12.550	button_leaves_active_area 9
2021-01-25_17-13-12.770	button_enters_active_area 1
2021-01-25_17-13-12.872	button_created 8
2021-01-25_17-13-12.925	ring_moved
2021-01-25_17-13-12.959	button_pressed 1
2021-01-25_17-13-12.959	set_speed 0.150000021457672
2021-01-25_17-13-13.292	button_missed 9
2021-01-25_17-13-13.292	set_speed 0
2021-01-25_17-13-13.326	ring_released
2021-01-25_17-13-13.776	button_enters_active_area 9
2021-01-25_17-13-13.868	button_created 9
2021-01-25_17-13-13.944	pinky_moved
2021-01-25_17-13-14.559	button_leaves_active_area 9
2021-01-25_17-13-14.781	button_enters_active_area 9
2021-01-25_17-13-14.871	pinky_released
2021-01-25_17-13-14.872	button_created 10
2021-01-25_17-13-15.306	button_missed 9
2021-01-25_17-13-15.306	set_speed 0
2021-01-25_17-13-15.559	button_leaves_active_area 9
2021-01-25_17-13-15.770	button_enters_active_area 2
2021-01-25_17-13-15.873	button_created 11
2021-01-25_17-13-15.981	ring_moved
2021-01-25_17-13-15.994	multiple_finger_start
2021-01-25_17-13-16.224	middle_moved
2021-01-25_17-13-16.291	multiple_finger_stop
2021-01-25_17-13-16.293	ring_released
2021-01-25_17-13-16.302	no_button_but_finger_pressed LeftPinkyTip
2021-01-25_17-13-16.303	set_speed 0
2021-01-25_17-13-16.303	no_button_but_finger_pressed LeftRingTip
2021-01-25_17-13-16.303	set_speed 0
2021-01-25_17-13-16.303	no_button_but_finger_pressed LeftMiddleTip
2021-01-25_17-13-16.303	set_speed 0
2021-01-25_17-13-16.303	no_button_but_finger_pressed LeftIndexTip
2021-01-25_17-13-16.303	set_speed 0
2021-01-25_17-13-16.304	no_button_but_finger_pressed RightThumbTip
2021-01-25_17-13-16.304	set_speed 0
2021-01-25_17-13-16.304	no_button_but_finger_pressed RightIndexTip
2021-01-25_17-13-16.304	set_speed 0
2021-01-25_17-13-16.304	no_button_but_finger_pressed RightMiddleTip
2021-01-25_17-13-16.304	set_speed 0
2021-01-25_17-13-16.304	no_button_but_finger_pressed RightRingTip
2021-01-25_17-13-16.304	set_speed 0
2021-01-25_17-13-16.304	no_button_but_finger_pressed RightPinkyTip
2021-01-25_17-13-16.305	set_speed 0
2021-01-25_17-13-16.317	button_created 0
2021-01-25_17-13-16.844	middle_released
2021-01-25_17-13-17.304	button_created 1
2021-01-25_17-13-18.224	button_enters_active_area 0
2021-01-25_17-13-18.315	button_created 2
2021-01-25_17-13-19.000	button_leaves_active_area 0
2021-01-25_17-13-19.212	button_enters_active_area 8
2021-01-25_17-13-19.313	button_created 3
2021-01-25_17-13-19.590	ring_moved
2021-01-25_17-13-19.613	multiple_finger_start
2021-01-25_17-13-19.902	multiple_finger_stop
2021-01-25_17-13-19.912	no_button_but_finger_pressed LeftPinkyTip
2021-01-25_17-13-19.912	set_speed 0
2021-01-25_17-13-19.912	no_button_but_finger_pressed LeftRingTip
2021-01-25_17-13-19.913	set_speed 0
2021-01-25_17-13-19.913	no_button_but_finger_pressed LeftMiddleTip
2021-01-25_17-13-19.913	set_speed 0
2021-01-25_17-13-19.913	no_button_but_finger_pressed LeftIndexTip
2021-01-25_17-13-19.913	set_speed 0
2021-01-25_17-13-19.913	no_button_but_finger_pressed RightThumbTip
2021-01-25_17-13-19.913	set_speed 0
2021-01-25_17-13-19.913	no_button_but_finger_pressed RightIndexTip
2021-01-25_17-13-19.913	set_speed 0
2021-01-25_17-13-19.914	no_button_but_finger_pressed RightMiddleTip
2021-01-25_17-13-19.914	set_speed 0
2021-01-25_17-13-19.914	no_button_but_finger_pressed RightRingTip
2021-01-25_17-13-19.914	set_speed 0
2021-01-25_17-13-19.914	no_button_but_finger_pressed RightPinkyTip
2021-01-25_17-13-19.914	set_speed 0
2021-01-25_17-13-19.925	button_created 0
2021-01-25_17-13-20.074	ring_released
2021-01-25_17-13-20.712	pinky_moved
2021-01-25_17-13-20.926	button_created 1
2021-01-25_17-13-21.634	multiple_finger_start
2021-01-25_17-13-21.634	middle_moved
2021-01-25_17-13-22.189	multiple_finger_stop
2021-01-25_17-13-22.189	middle_released
2021-01-25_17-13-22.200	no_button_but_finger_pressed LeftPinkyTip
2021-01-25_17-13-22.200	set_speed 0
2021-01-25_17-13-22.200	no_button_but_finger_pressed LeftRingTip
2021-01-25_17-13-22.200	set_speed 0
2021-01-25_17-13-22.201	no_button_but_finger_pressed LeftMiddleTip
2021-01-25_17-13-22.201	set_speed 0
2021-01-25_17-13-22.201	no_button_but_finger_pressed LeftIndexTip
2021-01-25_17-13-22.201	set_speed 0
2021-01-25_17-13-22.201	no_button_but_finger_pressed RightThumbTip
2021-01-25_17-13-22.201	set_speed 0
2021-01-25_17-13-22.201	no_button_but_finger_pressed RightIndexTip
2021-01-25_17-13-22.202	set_speed 0
2021-01-25_17-13-22.202	no_button_but_finger_pressed RightMiddleTip
2021-01-25_17-13-22.202	set_speed 0
2021-01-25_17-13-22.202	no_button_but_finger_pressed RightRingTip
2021-01-25_17-13-22.202	set_speed 0
2021-01-25_17-13-22.202	no_button_but_finger_pressed RightPinkyTip
2021-01-25_17-13-22.203	set_speed 0
2021-01-25_17-13-22.213	button_created 0
2021-01-25_17-13-23.212	button_created 1
2021-01-25_17-13-24.122	button_enters_active_area 6
2021-01-25_17-13-24.211	button_created 2
2021-01-25_17-13-24.299	index_moved
2021-01-25_17-13-24.367	button_pressed 6
2021-01-25_17-13-24.367	set_speed 0
2021-01-25_17-13-24.754	index_released
2021-01-25_17-13-25.121	button_enters_active_area 0
2021-01-25_17-13-25.213	button_created 3
2021-01-25_17-13-25.898	button_leaves_active_area 0
2021-01-25_17-13-26.121	button_enters_active_area 3
2021-01-25_17-13-26.210	button_created 4
2021-01-25_17-13-26.447	multiple_finger_start
2021-01-25_17-13-26.447	index_moved
2021-01-25_17-13-26.938	multiple_finger_stop
2021-01-25_17-13-26.939	index_released
2021-01-25_17-13-26.949	no_button_but_finger_pressed LeftPinkyTip
2021-01-25_17-13-26.950	set_speed 0
2021-01-25_17-13-26.950	no_button_but_finger_pressed LeftRingTip
2021-01-25_17-13-26.950	set_speed 0
2021-01-25_17-13-26.950	no_button_but_finger_pressed LeftMiddleTip
2021-01-25_17-13-26.950	set_speed 0
2021-01-25_17-13-26.950	no_button_but_finger_pressed LeftIndexTip
2021-01-25_17-13-26.950	set_speed 0
2021-01-25_17-13-26.950	no_button_but_finger_pressed RightThumbTip
2021-01-25_17-13-26.951	set_speed 0
2021-01-25_17-13-26.951	no_button_but_finger_pressed RightIndexTip
2021-01-25_17-13-26.951	set_speed 0
2021-01-25_17-13-26.951	no_button_but_finger_pressed RightMiddleTip
2021-01-25_17-13-26.951	set_speed 0
2021-01-25_17-13-26.951	no_button_but_finger_pressed RightRingTip
2021-01-25_17-13-26.951	set_speed 0
2021-01-25_17-13-26.951	no_button_but_finger_pressed RightPinkyTip
2021-01-25_17-13-26.951	set_speed 0
2021-01-25_17-13-26.966	button_created 0
2021-01-25_17-13-27.954	button_created 1
2021-01-25_17-13-28.276	multiple_finger_start
2021-01-25_17-13-28.300	ring_moved
2021-01-25_17-13-28.897	multiple_finger_stop
2021-01-25_17-13-28.898	ring_released
2021-01-25_17-13-28.918	no_button_but_finger_pressed LeftPinkyTip
2021-01-25_17-13-28.919	set_speed 0
2021-01-25_17-13-28.919	no_button_but_finger_pressed LeftRingTip
2021-01-25_17-13-28.919	set_speed 0
2021-01-25_17-13-28.919	no_button_but_finger_pressed LeftMiddleTip
2021-01-25_17-13-28.919	set_speed 0
2021-01-25_17-13-28.919	no_button_but_finger_pressed LeftIndexTip
2021-01-25_17-13-28.919	set_speed 0
2021-01-25_17-13-28.919	no_button_but_finger_pressed RightThumbTip
2021-01-25_17-13-28.920	set_speed 0
2021-01-25_17-13-28.920	no_button_but_finger_pressed RightIndexTip
2021-01-25_17-13-28.920	set_speed 0
2021-01-25_17-13-28.920	no_button_but_finger_pressed RightMiddleTip
2021-01-25_17-13-28.920	set_speed 0
2021-01-25_17-13-28.920	no_button_but_finger_pressed RightRingTip
2021-01-25_17-13-28.920	set_speed 0
2021-01-25_17-13-28.920	no_button_but_finger_pressed RightPinkyTip
2021-01-25_17-13-28.920	set_speed 0
2021-01-25_17-13-28.922	button_created 0
2021-01-25_17-13-29.916	button_created 1
2021-01-25_17-13-30.829	button_enters_active_area 3
2021-01-25_17-13-30.918	multiple_finger_start
2021-01-25_17-13-30.943	index_moved
2021-01-25_17-13-31.430	multiple_finger_stop
2021-01-25_17-13-31.432	index_released
2021-01-25_17-13-31.442	no_button_but_finger_pressed LeftPinkyTip
2021-01-25_17-13-31.442	set_speed 0
2021-01-25_17-13-31.442	no_button_but_finger_pressed LeftRingTip
2021-01-25_17-13-31.442	set_speed 0
2021-01-25_17-13-31.443	no_button_but_finger_pressed LeftMiddleTip
2021-01-25_17-13-31.443	set_speed 0
2021-01-25_17-13-31.443	no_button_but_finger_pressed LeftIndexTip
2021-01-25_17-13-31.443	set_speed 0
2021-01-25_17-13-31.443	no_button_but_finger_pressed RightThumbTip
2021-01-25_17-13-31.443	set_speed 0
2021-01-25_17-13-31.443	no_button_but_finger_pressed RightIndexTip
2021-01-25_17-13-31.443	set_speed 0
2021-01-25_17-13-31.443	no_button_but_finger_pressed RightMiddleTip
2021-01-25_17-13-31.444	set_speed 0
2021-01-25_17-13-31.444	no_button_but_finger_pressed RightRingTip
2021-01-25_17-13-31.444	set_speed 0
2021-01-25_17-13-31.444	no_button_but_finger_pressed RightPinkyTip
2021-01-25_17-13-31.444	set_speed 0
2021-01-25_17-13-31.456	button_created 0
2021-01-25_17-13-32.452	button_created 1
2021-01-25_17-13-33.369	button_enters_active_area 0
2021-01-25_17-13-33.449	button_created 2
2021-01-25_17-13-33.695	button_pressed 0
2021-01-25_17-13-33.695	set_speed 0
2021-01-25_17-13-34.361	button_enters_active_area 2
2021-01-25_17-13-34.451	button_created 3
2021-01-25_17-13-35.139	button_leaves_active_area 2
2021-01-25_17-13-35.360	button_enters_active_area 0
2021-01-25_17-13-35.451	button_created 4
2021-01-25_17-13-35.884	button_missed 2
2021-01-25_17-13-35.884	set_speed 0
2021-01-25_17-13-36.138	button_leaves_active_area 0
2021-01-25_17-13-36.363	button_enters_active_area 0
2021-01-25_17-13-36.446	button_created 5
2021-01-25_17-13-36.870	button_missed 0
2021-01-25_17-13-36.870	set_speed 0
2021-01-25_17-13-37.138	button_leaves_active_area 0
2021-01-25_17-13-37.359	button_enters_active_area 2
2021-01-25_17-13-37.452	button_created 6
2021-01-25_17-13-37.549	multiple_finger_start
2021-01-25_17-13-37.561	middle_moved
2021-01-25_17-13-38.060	multiple_finger_stop
2021-01-25_17-13-38.060	middle_released
2021-01-25_17-13-38.071	no_button_but_finger_pressed LeftPinkyTip
2021-01-25_17-13-38.071	set_speed 0
2021-01-25_17-13-38.071	no_button_but_finger_pressed LeftRingTip
2021-01-25_17-13-38.071	set_speed 0
2021-01-25_17-13-38.071	no_button_but_finger_pressed LeftMiddleTip
2021-01-25_17-13-38.071	set_speed 0
2021-01-25_17-13-38.071	no_button_but_finger_pressed LeftIndexTip
2021-01-25_17-13-38.072	set_speed 0
2021-01-25_17-13-38.072	no_button_but_finger_pressed RightThumbTip
2021-01-25_17-13-38.072	set_speed 0
2021-01-25_17-13-38.072	no_button_but_finger_pressed RightIndexTip
2021-01-25_17-13-38.072	set_speed 0
2021-01-25_17-13-38.072	no_button_but_finger_pressed RightMiddleTip
2021-01-25_17-13-38.072	set_speed 0
2021-01-25_17-13-38.072	no_button_but_finger_pressed RightRingTip
2021-01-25_17-13-38.072	set_speed 0
2021-01-25_17-13-38.072	no_button_but_finger_pressed RightPinkyTip
2021-01-25_17-13-38.073	set_speed 0
2021-01-25_17-13-38.084	button_created 0
2021-01-25_17-13-39.082	button_created 1
2021-01-25_17-13-39.987	button_enters_active_area 1
2021-01-25_17-13-40.077	button_created 2
2021-01-25_17-13-40.121	multiple_finger_start
2021-01-25_17-13-40.133	ring_moved
2021-01-25_17-13-40.736	multiple_finger_stop
2021-01-25_17-13-40.737	ring_released
2021-01-25_17-13-40.747	no_button_but_finger_pressed LeftPinkyTip
2021-01-25_17-13-40.747	set_speed 0
2021-01-25_17-13-40.747	no_button_but_finger_pressed LeftRingTip
2021-01-25_17-13-40.747	set_speed 0
2021-01-25_17-13-40.747	no_button_but_finger_pressed LeftMiddleTip
2021-01-25_17-13-40.748	set_speed 0
2021-01-25_17-13-40.748	no_button_but_finger_pressed LeftIndexTip
2021-01-25_17-13-40.748	set_speed 0
2021-01-25_17-13-40.748	no_button_but_finger_pressed RightThumbTip
2021-01-25_17-13-40.748	set_speed 0
2021-01-25_17-13-40.748	no_button_but_finger_pressed RightIndexTip
2021-01-25_17-13-40.748	set_speed 0
2021-01-25_17-13-40.748	no_button_but_finger_pressed RightMiddleTip
2021-01-25_17-13-40.748	set_speed 0
2021-01-25_17-13-40.749	no_button_but_finger_pressed RightRingTip
2021-01-25_17-13-40.749	set_speed 0
2021-01-25_17-13-40.749	no_button_but_finger_pressed RightPinkyTip
2021-01-25_17-13-40.749	set_speed 0
2021-01-25_17-13-40.761	button_created 0
2021-01-25_17-13-41.762	button_created 1
2021-01-25_17-13-42.668	button_enters_active_area 0
2021-01-25_17-13-42.759	button_created 2
2021-01-25_17-13-43.445	button_leaves_active_area 0
2021-01-25_17-13-43.668	button_enters_active_area 1
2021-01-25_17-13-43.759	button_created 3
2021-01-25_17-13-44.191	button_missed 0
2021-01-25_17-13-44.191	set_speed 0
2021-01-25_17-13-44.445	button_leaves_active_area 1
2021-01-25_17-13-44.668	button_enters_active_area 9
2021-01-25_17-13-44.757	button_created 4
2021-01-25_17-13-44.881	pinky_moved
2021-01-25_17-13-45.191	button_missed 1
2021-01-25_17-13-45.191	set_speed 0
2021-01-25_17-13-45.445	button_leaves_active_area 9
2021-01-25_17-13-45.568	pinky_released
2021-01-25_17-13-45.668	button_enters_active_area 6
2021-01-25_17-13-45.757	button_created 5
2021-01-25_17-13-45.979	index_moved
2021-01-25_17-13-46.033	button_pressed 6
2021-01-25_17-13-46.033	set_speed 0
2021-01-25_17-13-46.187	button_missed 9
2021-01-25_17-13-46.187	set_speed 0
2021-01-25_17-13-46.351	index_released
2021-01-25_17-13-46.664	button_enters_active_area 8
2021-01-25_17-13-46.756	button_created 6
2021-01-25_17-13-47.066	ring_moved
2021-01-25_17-13-47.122	button_pressed 8
2021-01-25_17-13-47.122	set_speed 0.150000021457672
2021-01-25_17-13-47.473	ring_released
2021-01-25_17-13-47.663	button_enters_active_area 9
2021-01-25_17-13-47.754	button_created 7
2021-01-25_17-13-47.999	pinky_moved
2021-01-25_17-13-48.055	button_pressed 9
2021-01-25_17-13-48.055	set_speed 0.330000021457672
2021-01-25_17-13-48.457	pinky_released
2021-01-25_17-13-48.621	button_enters_active_area 6
2021-01-25_17-13-48.707	button_created 8
2021-01-25_17-13-48.839	index_moved
2021-01-25_17-13-48.961	button_pressed 6
2021-01-25_17-13-48.961	set_speed 0.510000021457672
2021-01-25_17-13-49.316	index_released
2021-01-25_17-13-49.427	button_enters_active_area 3
2021-01-25_17-13-49.495	button_created 9
2021-01-25_17-13-49.982	button_leaves_active_area 3
2021-01-25_17-13-50.127	button_enters_active_area 2
2021-01-25_17-13-50.179	button_created 10
2021-01-25_17-13-50.461	button_missed 3
2021-01-25_17-13-50.461	set_speed 0.330000021457672
2021-01-25_17-13-50.636	button_leaves_active_area 2
2021-01-25_17-13-50.760	button_enters_active_area 3
2021-01-25_17-13-50.810	button_created 11
2021-01-25_17-13-50.883	multiple_finger_start
2021-01-25_17-13-50.894	index_moved
2021-01-25_17-13-51.320	multiple_finger_stop
2021-01-25_17-13-51.322	index_released
2021-01-25_17-13-51.333	no_button_but_finger_pressed LeftPinkyTip
2021-01-25_17-13-51.333	set_speed 0.330000021457672
2021-01-25_17-13-51.333	no_button_but_finger_pressed LeftRingTip
2021-01-25_17-13-51.334	set_speed 0.150000021457672
2021-01-25_17-13-51.334	no_button_but_finger_pressed LeftMiddleTip
2021-01-25_17-13-51.334	set_speed 0
2021-01-25_17-13-51.334	no_button_but_finger_pressed LeftIndexTip
2021-01-25_17-13-51.334	set_speed 0
2021-01-25_17-13-51.334	no_button_but_finger_pressed RightThumbTip
2021-01-25_17-13-51.334	set_speed 0
2021-01-25_17-13-51.334	no_button_but_finger_pressed RightIndexTip
2021-01-25_17-13-51.335	set_speed 0
2021-01-25_17-13-51.335	no_button_but_finger_pressed RightMiddleTip
2021-01-25_17-13-51.335	set_speed 0
2021-01-25_17-13-51.335	no_button_but_finger_pressed RightRingTip
2021-01-25_17-13-51.335	set_speed 0
2021-01-25_17-13-51.335	no_button_but_finger_pressed RightPinkyTip
2021-01-25_17-13-51.335	set_speed 0
2021-01-25_17-13-51.346	button_created 0
2021-01-25_17-13-52.061	button_created 1
2021-01-25_17-13-52.986	button_enters_active_area 1
2021-01-25_17-13-53.067	button_created 2
2021-01-25_17-13-53.124	multiple_finger_start
2021-01-25_17-13-53.137	ring_moved
2021-01-25_17-13-53.559	multiple_finger_stop
2021-01-25_17-13-53.560	ring_released
2021-01-25_17-13-53.571	no_button_but_finger_pressed LeftPinkyTip
2021-01-25_17-13-53.571	set_speed 0
2021-01-25_17-13-53.571	no_button_but_finger_pressed LeftRingTip
2021-01-25_17-13-53.571	set_speed 0
2021-01-25_17-13-53.571	no_button_but_finger_pressed LeftMiddleTip
2021-01-25_17-13-53.571	set_speed 0
2021-01-25_17-13-53.572	no_button_but_finger_pressed LeftIndexTip
2021-01-25_17-13-53.572	set_speed 0
2021-01-25_17-13-53.572	no_button_but_finger_pressed RightThumbTip
2021-01-25_17-13-53.572	set_speed 0
2021-01-25_17-13-53.572	no_button_but_finger_pressed RightIndexTip
2021-01-25_17-13-53.572	set_speed 0
2021-01-25_17-13-53.572	no_button_but_finger_pressed RightMiddleTip
2021-01-25_17-13-53.573	set_speed 0
2021-01-25_17-13-53.573	no_button_but_finger_pressed RightRingTip
2021-01-25_17-13-53.573	set_speed 0
2021-01-25_17-13-53.573	no_button_but_finger_pressed RightPinkyTip
2021-01-25_17-13-53.573	set_speed 0
2021-01-25_17-13-53.586	button_created 0
2021-01-25_17-13-54.576	button_created 1
2021-01-25_17-13-55.493	button_enters_active_area 7
2021-01-25_17-13-55.575	button_created 2
2021-01-25_17-13-55.695	middle_moved
2021-01-25_17-13-55.773	button_pressed 7
2021-01-25_17-13-55.773	set_speed 0
2021-01-25_17-13-55.773	multiple_finger_start
2021-01-25_17-13-56.040	multiple_finger_stop
2021-01-25_17-13-56.052	no_button_but_finger_pressed LeftPinkyTip
2021-01-25_17-13-56.052	set_speed 0
2021-01-25_17-13-56.052	no_button_but_finger_pressed LeftRingTip
2021-01-25_17-13-56.053	set_speed 0
2021-01-25_17-13-56.053	no_button_but_finger_pressed LeftMiddleTip
2021-01-25_17-13-56.053	set_speed 0
2021-01-25_17-13-56.053	no_button_but_finger_pressed LeftIndexTip
2021-01-25_17-13-56.054	set_speed 0
2021-01-25_17-13-56.054	no_button_but_finger_pressed RightThumbTip
2021-01-25_17-13-56.055	set_speed 0
2021-01-25_17-13-56.055	no_button_but_finger_pressed RightIndexTip
2021-01-25_17-13-56.055	set_speed 0
2021-01-25_17-13-56.055	no_button_but_finger_pressed RightRingTip
2021-01-25_17-13-56.055	set_speed 0
2021-01-25_17-13-56.055	no_button_but_finger_pressed RightPinkyTip
2021-01-25_17-13-56.056	set_speed 0
2021-01-25_17-13-56.071	button_created 0
2021-01-25_17-13-56.081	middle_released
2021-01-25_17-13-57.054	button_created 1
2021-01-25_17-13-57.971	button_enters_active_area 7
2021-01-25_17-13-58.062	button_created 2
2021-01-25_17-13-58.184	index_moved
2021-01-25_17-13-58.261	multiple_finger_start
2021-01-25_17-13-58.332	middle_moved
2021-01-25_17-13-58.725	multiple_finger_stop
2021-01-25_17-13-58.726	index_released
2021-01-25_17-13-58.737	no_button_but_finger_pressed LeftPinkyTip
2021-01-25_17-13-58.737	set_speed 0
2021-01-25_17-13-58.737	no_button_but_finger_pressed LeftRingTip
2021-01-25_17-13-58.737	set_speed 0
2021-01-25_17-13-58.737	no_button_but_finger_pressed LeftMiddleTip
2021-01-25_17-13-58.737	set_speed 0
2021-01-25_17-13-58.738	no_button_but_finger_pressed LeftIndexTip
2021-01-25_17-13-58.738	set_speed 0
2021-01-25_17-13-58.738	no_button_but_finger_pressed RightThumbTip
2021-01-25_17-13-58.738	set_speed 0
2021-01-25_17-13-58.738	no_button_but_finger_pressed RightIndexTip
2021-01-25_17-13-58.738	set_speed 0
2021-01-25_17-13-58.738	no_button_but_finger_pressed RightMiddleTip
2021-01-25_17-13-58.738	set_speed 0
2021-01-25_17-13-58.738	no_button_but_finger_pressed RightRingTip
2021-01-25_17-13-58.739	set_speed 0
2021-01-25_17-13-58.739	no_button_but_finger_pressed RightPinkyTip
2021-01-25_17-13-58.739	set_speed 0
2021-01-25_17-13-58.750	button_created 0
2021-01-25_17-13-58.770	middle_released
2021-01-25_17-13-59.740	button_created 1
2021-01-25_17-14-00.660	button_enters_active_area 7
2021-01-25_17-14-00.683	middle_moved
2021-01-25_17-14-00.740	button_created 2
2021-01-25_17-14-00.827	button_pressed 7
2021-01-25_17-14-00.828	set_speed 0
2021-01-25_17-14-01.193	middle_released
2021-01-25_17-14-01.644	button_enters_active_area 6
2021-01-25_17-14-01.745	button_created 3
2021-01-25_17-14-01.837	index_moved
2021-01-25_17-14-01.877	button_pressed 6
2021-01-25_17-14-01.877	set_speed 0.150000021457672
2021-01-25_17-14-02.201	index_released
2021-01-25_17-14-02.649	button_enters_active_area 3
2021-01-25_17-14-02.736	multiple_finger_start
2021-01-25_17-14-02.737	index_moved
2021-01-25_17-14-02.823	multiple_finger_stop
2021-01-25_17-14-02.824	pinky_released
2021-01-25_17-14-02.835	no_button_but_finger_pressed LeftPinkyTip
2021-01-25_17-14-02.835	set_speed 0.150000021457672
2021-01-25_17-14-02.835	no_button_but_finger_pressed LeftRingTip
2021-01-25_17-14-02.835	set_speed 0.150000021457672
2021-01-25_17-14-02.835	no_button_but_finger_pressed LeftMiddleTip
2021-01-25_17-14-02.835	set_speed 0.150000021457672
2021-01-25_17-14-02.835	no_button_but_finger_pressed LeftIndexTip
2021-01-25_17-14-02.835	set_speed 0
2021-01-25_17-14-02.835	no_button_but_finger_pressed RightThumbTip
2021-01-25_17-14-02.836	set_speed 0
2021-01-25_17-14-02.836	no_button_but_finger_pressed RightIndexTip
2021-01-25_17-14-02.836	set_speed 0
2021-01-25_17-14-02.836	no_button_but_finger_pressed RightMiddleTip
2021-01-25_17-14-02.836	set_speed 0
2021-01-25_17-14-02.836	no_button_but_finger_pressed RightRingTip
2021-01-25_17-14-02.836	set_speed 0
2021-01-25_17-14-02.836	no_button_but_finger_pressed RightPinkyTip
2021-01-25_17-14-02.837	set_speed 0
2021-01-25_17-14-02.846	button_created 0
2021-01-25_17-14-03.277	index_released
2021-01-25_17-14-03.838	button_created 1
2021-01-25_17-14-04.759	button_enters_active_area 0
2021-01-25_17-14-04.797	pinky_moved
2021-01-25_17-14-04.844	button_created 2
2021-01-25_17-14-05.536	button_leaves_active_area 0
2021-01-25_17-14-05.747	button_enters_active_area 6
2021-01-25_17-14-05.837	button_created 3
2021-01-25_17-14-05.847	pinky_released
2021-01-25_17-14-05.958	index_moved
2021-01-25_17-14-06.025	button_pressed 6
2021-01-25_17-14-06.025	set_speed 0
2021-01-25_17-14-06.269	button_missed 0
2021-01-25_17-14-06.269	set_speed 0
2021-01-25_17-14-06.360	index_released
2021-01-25_17-14-06.757	button_enters_active_area 2
2021-01-25_17-14-06.836	button_created 4
2021-01-25_17-14-07.047	middle_moved
2021-01-25_17-14-07.091	button_pressed 2
2021-01-25_17-14-07.091	set_speed 0.150000021457672
2021-01-25_17-14-07.419	middle_released
2021-01-25_17-14-07.746	button_enters_active_area 8
2021-01-25_17-14-07.836	button_created 5
2021-01-25_17-14-08.288	ring_moved
2021-01-25_17-14-08.309	multiple_finger_start
2021-01-25_17-14-08.523	multiple_finger_stop
2021-01-25_17-14-08.535	no_button_but_finger_pressed LeftPinkyTip
2021-01-25_17-14-08.535	set_speed 0.150000021457672
2021-01-25_17-14-08.535	no_button_but_finger_pressed LeftRingTip
2021-01-25_17-14-08.536	set_speed 0.150000021457672
2021-01-25_17-14-08.536	no_button_but_finger_pressed LeftMiddleTip
2021-01-25_17-14-08.536	set_speed 0
2021-01-25_17-14-08.536	no_button_but_finger_pressed LeftIndexTip
2021-01-25_17-14-08.536	set_speed 0
2021-01-25_17-14-08.536	no_button_but_finger_pressed RightThumbTip
2021-01-25_17-14-08.536	set_speed 0
2021-01-25_17-14-08.536	no_button_but_finger_pressed RightIndexTip
2021-01-25_17-14-08.537	set_speed 0
2021-01-25_17-14-08.537	no_button_but_finger_pressed RightMiddleTip
2021-01-25_17-14-08.537	set_speed 0
2021-01-25_17-14-08.537	no_button_but_finger_pressed RightRingTip
2021-01-25_17-14-08.537	set_speed 0
2021-01-25_17-14-08.537	no_button_but_finger_pressed RightPinkyTip
2021-01-25_17-14-08.537	set_speed 0
2021-01-25_17-14-08.550	button_created 0
2021-01-25_17-14-08.721	ring_released
2021-01-25_17-14-09.535	button_created 1
2021-01-25_17-14-10.456	button_enters_active_area 8
2021-01-25_17-14-10.547	button_created 2
2021-01-25_17-14-10.667	ring_moved
2021-01-25_17-14-10.712	button_pressed 8
2021-01-25_17-14-10.712	set_speed 0
2021-01-25_17-14-10.723	multiple_finger_start
2021-01-25_17-14-10.944	multiple_finger_stop
2021-01-25_17-14-10.956	no_button_but_finger_pressed LeftPinkyTip
2021-01-25_17-14-10.956	set_speed 0
2021-01-25_17-14-10.956	no_button_but_finger_pressed LeftRingTip
2021-01-25_17-14-10.956	set_speed 0
2021-01-25_17-14-10.956	no_button_but_finger_pressed LeftMiddleTip
2021-01-25_17-14-10.956	set_speed 0
2021-01-25_17-14-10.957	no_button_but_finger_pressed LeftIndexTip
2021-01-25_17-14-10.957	set_speed 0
2021-01-25_17-14-10.957	no_button_but_finger_pressed RightThumbTip
2021-01-25_17-14-10.957	set_speed 0
2021-01-25_17-14-10.957	no_button_but_finger_pressed RightIndexTip
2021-01-25_17-14-10.957	set_speed 0
2021-01-25_17-14-10.957	no_button_but_finger_pressed RightMiddleTip
2021-01-25_17-14-10.957	set_speed 0
2021-01-25_17-14-10.957	no_button_but_finger_pressed RightPinkyTip
2021-01-25_17-14-10.958	set_speed 0
2021-01-25_17-14-10.968	button_created 0
2021-01-25_17-14-11.056	ring_released
2021-01-25_17-14-11.968	button_created 1
2021-01-25_17-14-12.875	button_enters_active_area 7
2021-01-25_17-14-12.931	middle_moved
2021-01-25_17-14-12.968	button_created 2
2021-01-25_17-14-13.210	button_pressed 7
2021-01-25_17-14-13.210	set_speed 0
2021-01-25_17-14-13.210	multiple_finger_start
2021-01-25_17-14-13.477	multiple_finger_stop
2021-01-25_17-14-13.488	no_button_but_finger_pressed LeftPinkyTip
2021-01-25_17-14-13.489	set_speed 0
2021-01-25_17-14-13.489	no_button_but_finger_pressed LeftRingTip
2021-01-25_17-14-13.489	set_speed 0
2021-01-25_17-14-13.489	no_button_but_finger_pressed LeftMiddleTip
2021-01-25_17-14-13.489	set_speed 0
2021-01-25_17-14-13.489	no_button_but_finger_pressed LeftIndexTip
2021-01-25_17-14-13.489	set_speed 0
2021-01-25_17-14-13.489	no_button_but_finger_pressed RightThumbTip
2021-01-25_17-14-13.490	set_speed 0
2021-01-25_17-14-13.490	no_button_but_finger_pressed RightIndexTip
2021-01-25_17-14-13.490	set_speed 0
2021-01-25_17-14-13.490	no_button_but_finger_pressed RightRingTip
2021-01-25_17-14-13.490	set_speed 0
2021-01-25_17-14-13.490	no_button_but_finger_pressed RightPinkyTip
2021-01-25_17-14-13.490	set_speed 0
2021-01-25_17-14-13.501	button_created 0
2021-01-25_17-14-13.555	middle_released
2021-01-25_17-14-14.505	button_created 1
2021-01-25_17-14-15.410	button_enters_active_area 7
2021-01-25_17-14-15.499	button_created 2
2021-01-25_17-14-15.676	middle_moved
2021-01-25_17-14-15.720	button_pressed 7
2021-01-25_17-14-15.720	set_speed 0
2021-01-25_17-14-15.720	multiple_finger_start
2021-01-25_17-14-15.987	multiple_finger_stop
2021-01-25_17-14-15.998	no_button_but_finger_pressed LeftPinkyTip
2021-01-25_17-14-15.998	set_speed 0
2021-01-25_17-14-15.998	no_button_but_finger_pressed LeftRingTip
2021-01-25_17-14-15.999	set_speed 0
2021-01-25_17-14-15.999	no_button_but_finger_pressed LeftMiddleTip
2021-01-25_17-14-15.999	set_speed 0
2021-01-25_17-14-15.999	no_button_but_finger_pressed LeftIndexTip
2021-01-25_17-14-15.999	set_speed 0
2021-01-25_17-14-15.999	no_button_but_finger_pressed RightThumbTip
2021-01-25_17-14-15.999	set_speed 0
2021-01-25_17-14-15.999	no_button_but_finger_pressed RightIndexTip
2021-01-25_17-14-16.000	set_speed 0
2021-01-25_17-14-16.000	no_button_but_finger_pressed RightRingTip
2021-01-25_17-14-16.000	set_speed 0
2021-01-25_17-14-16.000	no_button_but_finger_pressed RightPinkyTip
2021-01-25_17-14-16.000	set_speed 0
2021-01-25_17-14-16.015	button_created 0
2021-01-25_17-14-16.024	middle_released
2021-01-25_17-14-17.010	button_created 1
2021-01-25_17-14-17.916	button_enters_active_area 3
2021-01-25_17-14-18.006	button_created 2
2021-01-25_17-14-18.161	index_moved
2021-01-25_17-14-18.195	button_pressed 3
2021-01-25_17-14-18.195	set_speed 0
2021-01-25_17-14-18.330	index_released
2021-01-25_17-14-18.918	button_enters_active_area 6
2021-01-25_17-14-18.918	index_moved
2021-01-25_17-14-19.009	button_created 3
2021-01-25_17-14-19.397	button_pressed 6
2021-01-25_17-14-19.397	set_speed 0.150000021457672
2021-01-25_17-14-19.525	no_button_but_finger_pressed RightThumbTip
2021-01-25_17-14-19.526	set_speed 0.150000021457672
2021-01-25_17-14-19.791	index_released
2021-01-25_17-14-19.914	button_enters_active_area 7
2021-01-25_17-14-20.007	button_created 4
2021-01-25_17-14-20.184	middle_moved
2021-01-25_17-14-20.229	button_pressed 7
2021-01-25_17-14-20.229	set_speed 0.330000021457672
2021-01-25_17-14-20.569	middle_released
2021-01-25_17-14-20.868	button_enters_active_area 7
2021-01-25_17-14-20.936	button_created 5
2021-01-25_17-14-21.102	middle_moved
2021-01-25_17-14-21.153	button_pressed 7
2021-01-25_17-14-21.153	set_speed 0.510000021457672
2021-01-25_17-14-21.513	middle_released
2021-01-25_17-14-21.657	button_enters_active_area 3
2021-01-25_17-14-21.726	button_created 6
2021-01-25_17-14-21.857	index_moved
2021-01-25_17-14-21.890	button_pressed 3
2021-01-25_17-14-21.891	set_speed 0.510000021457672
2021-01-25_17-14-22.301	index_released
2021-01-25_17-14-22.345	button_enters_active_area 7
2021-01-25_17-14-22.405	button_created 7
2021-01-25_17-14-22.458	middle_moved
2021-01-25_17-14-22.503	button_pressed 7
2021-01-25_17-14-22.503	set_speed 0.510000021457672
2021-01-25_17-14-22.514	multiple_finger_start
2021-01-25_17-14-22.779	multiple_finger_stop
2021-01-25_17-14-22.791	no_button_but_finger_pressed LeftPinkyTip
2021-01-25_17-14-22.791	set_speed 0.510000021457672
2021-01-25_17-14-22.791	no_button_but_finger_pressed LeftRingTip
2021-01-25_17-14-22.791	set_speed 0.330000021457672
2021-01-25_17-14-22.791	no_button_but_finger_pressed LeftMiddleTip
2021-01-25_17-14-22.791	set_speed 0.150000021457672
2021-01-25_17-14-22.792	no_button_but_finger_pressed LeftIndexTip
2021-01-25_17-14-22.792	set_speed 0
2021-01-25_17-14-22.792	no_button_but_finger_pressed RightThumbTip
2021-01-25_17-14-22.792	set_speed 0
2021-01-25_17-14-22.792	no_button_but_finger_pressed RightIndexTip
2021-01-25_17-14-22.792	set_speed 0
2021-01-25_17-14-22.792	no_button_but_finger_pressed RightRingTip
2021-01-25_17-14-22.792	set_speed 0
2021-01-25_17-14-22.792	no_button_but_finger_pressed RightPinkyTip
2021-01-25_17-14-22.793	set_speed 0
2021-01-25_17-14-22.803	button_created 0
2021-01-25_17-14-22.902	middle_released
2021-01-25_17-14-23.123	middle_moved
2021-01-25_17-14-23.390	middle_released
2021-01-25_17-14-23.582	button_created 1
2021-01-25_17-14-24.505	button_enters_active_area 9
2021-01-25_17-14-24.584	button_created 2
2021-01-25_17-14-24.816	pinky_moved
2021-01-25_17-14-24.860	button_pressed 9
2021-01-25_17-14-24.860	set_speed 0
2021-01-25_17-14-25.294	pinky_released
2021-01-25_17-14-25.494	button_enters_active_area 1
2021-01-25_17-14-25.583	button_created 3
2021-01-25_17-14-25.693	ring_moved
2021-01-25_17-14-25.760	button_pressed 1
2021-01-25_17-14-25.760	set_speed 0.150000021457672
2021-01-25_17-14-26.357	ring_released
2021-01-25_17-14-26.493	button_enters_active_area 1
2021-01-25_17-14-26.584	button_created 4
2021-01-25_17-14-26.618	ring_moved
2021-01-25_17-14-26.705	multiple_finger_start
2021-01-25_17-14-26.822	multiple_finger_stop
2021-01-25_17-14-26.833	no_button_but_finger_pressed LeftPinkyTip
2021-01-25_17-14-26.833	set_speed 0.150000021457672
2021-01-25_17-14-26.833	no_button_but_finger_pressed LeftRingTip
2021-01-25_17-14-26.834	set_speed 0.150000021457672
2021-01-25_17-14-26.834	no_button_but_finger_pressed LeftMiddleTip
2021-01-25_17-14-26.834	set_speed 0.150000021457672
2021-01-25_17-14-26.834	no_button_but_finger_pressed LeftIndexTip
2021-01-25_17-14-26.834	set_speed 0
2021-01-25_17-14-26.834	no_button_but_finger_pressed RightThumbTip
2021-01-25_17-14-26.834	set_speed 0
2021-01-25_17-14-26.834	no_button_but_finger_pressed RightIndexTip
2021-01-25_17-14-26.834	set_speed 0
2021-01-25_17-14-26.834	no_button_but_finger_pressed RightMiddleTip
2021-01-25_17-14-26.835	set_speed 0
2021-01-25_17-14-26.835	no_button_but_finger_pressed RightRingTip
2021-01-25_17-14-26.835	set_speed 0
2021-01-25_17-14-26.835	no_button_but_finger_pressed RightPinkyTip
2021-01-25_17-14-26.835	set_speed 0
2021-01-25_17-14-26.845	button_created 0
2021-01-25_17-14-27.199	ring_released
2021-01-25_17-14-27.838	button_created 1
2021-01-25_17-14-28.758	button_enters_active_area 2
2021-01-25_17-14-28.837	middle_moved
2021-01-25_17-14-28.838	button_created 2
2021-01-25_17-14-28.989	button_pressed 2
2021-01-25_17-14-28.989	set_speed 0
2021-01-25_17-14-29.356	middle_released
2021-01-25_17-14-29.748	button_enters_active_area 6
2021-01-25_17-14-29.825	index_moved
2021-01-25_17-14-29.839	button_created 3
2021-01-25_17-14-29.947	wrong_button_pressed finger RightThumbTip button 6
2021-01-25_17-14-29.947	set_speed 0
2021-01-25_17-14-29.969	wrong_button_pressed finger RightThumbTip button 6
2021-01-25_17-14-29.969	set_speed 0
2021-01-25_17-14-30.045	wrong_button_pressed finger RightThumbTip button 6
2021-01-25_17-14-30.046	set_speed 0
2021-01-25_17-14-30.086	wrong_button_pressed finger RightThumbTip button 6
2021-01-25_17-14-30.086	set_speed 0
2021-01-25_17-14-30.109	wrong_button_pressed finger RightThumbTip button 6
2021-01-25_17-14-30.109	set_speed 0
2021-01-25_17-14-30.164	wrong_button_pressed finger RightThumbTip button 6
2021-01-25_17-14-30.164	set_speed 0
2021-01-25_17-14-30.523	button_leaves_active_area 6
2021-01-25_17-14-30.746	button_enters_active_area 9
2021-01-25_17-14-30.769	index_released
2021-01-25_17-14-30.837	button_created 4
2021-01-25_17-14-30.880	wrong_button_pressed finger RightThumbTip button 9
2021-01-25_17-14-30.880	set_speed 0
2021-01-25_17-14-31.016	pinky_moved
2021-01-25_17-14-31.046	wrong_button_pressed finger RightThumbTip button 9
2021-01-25_17-14-31.047	set_speed 0
2021-01-25_17-14-31.069	button_pressed 9
2021-01-25_17-14-31.070	set_speed 0
2021-01-25_17-14-31.080	no_button_but_finger_pressed RightThumbTip
2021-01-25_17-14-31.080	set_speed 0
2021-01-25_17-14-31.147	no_button_but_finger_pressed RightThumbTip
2021-01-25_17-14-31.148	set_speed 0
2021-01-25_17-14-31.169	no_button_but_finger_pressed RightThumbTip
2021-01-25_17-14-31.169	set_speed 0
2021-01-25_17-14-31.227	no_button_but_finger_pressed RightThumbTip
2021-01-25_17-14-31.227	set_speed 0
2021-01-25_17-14-31.270	button_missed 6
2021-01-25_17-14-31.270	set_speed 0
2021-01-25_17-14-31.304	no_button_but_finger_pressed RightThumbTip
2021-01-25_17-14-31.305	set_speed 0
2021-01-25_17-14-31.440	pinky_released
2021-01-25_17-14-31.656	no_button_but_finger_pressed RightThumbTip
2021-01-25_17-14-31.656	set_speed 0
2021-01-25_17-14-31.745	button_enters_active_area 0
2021-01-25_17-14-31.803	wrong_button_pressed finger RightThumbTip button 0
2021-01-25_17-14-31.803	set_speed 0
2021-01-25_17-14-31.835	button_created 5
2021-01-25_17-14-31.879	wrong_button_pressed finger RightThumbTip button 0
2021-01-25_17-14-31.879	set_speed 0
2021-01-25_17-14-31.904	wrong_button_pressed finger RightThumbTip button 0
2021-01-25_17-14-31.904	set_speed 0
2021-01-25_17-14-31.957	wrong_button_pressed finger RightThumbTip button 0
2021-01-25_17-14-31.957	set_speed 0
2021-01-25_17-14-31.991	pinky_moved
2021-01-25_17-14-32.012	wrong_button_pressed finger RightThumbTip button 0
2021-01-25_17-14-32.012	set_speed 0
2021-01-25_17-14-32.102	wrong_button_pressed finger RightThumbTip button 0
2021-01-25_17-14-32.102	set_speed 0
2021-01-25_17-14-32.102	button_pressed 0
2021-01-25_17-14-32.102	set_speed 0
2021-01-25_17-14-32.201	no_button_but_finger_pressed RightThumbTip
2021-01-25_17-14-32.202	set_speed 0
2021-01-25_17-14-32.267	no_button_but_finger_pressed RightThumbTip
2021-01-25_17-14-32.268	set_speed 0
2021-01-25_17-14-32.289	no_button_but_finger_pressed RightThumbTip
2021-01-25_17-14-32.290	set_speed 0
2021-01-25_17-14-32.357	no_button_but_finger_pressed RightThumbTip
2021-01-25_17-14-32.357	set_speed 0
2021-01-25_17-14-32.412	pinky_released
2021-01-25_17-14-32.446	no_button_but_finger_pressed RightThumbTip
2021-01-25_17-14-32.446	set_speed 0
2021-01-25_17-14-32.482	no_button_but_finger_pressed RightThumbTip
2021-01-25_17-14-32.482	set_speed 0
2021-01-25_17-14-32.613	no_button_but_finger_pressed RightThumbTip
2021-01-25_17-14-32.613	set_speed 0
2021-01-25_17-14-32.657	middle_moved
2021-01-25_17-14-32.712	no_button_but_finger_pressed RightThumbTip
2021-01-25_17-14-32.712	set_speed 0
2021-01-25_17-14-32.734	no_button_but_finger_pressed RightThumbTip
2021-01-25_17-14-32.735	set_speed 0
2021-01-25_17-14-32.746	button_enters_active_area 1
2021-01-25_17-14-32.790	wrong_button_pressed finger RightThumbTip button 1
2021-01-25_17-14-32.790	set_speed 0
2021-01-25_17-14-32.812	wrong_button_pressed finger RightThumbTip button 1
2021-01-25_17-14-32.813	set_speed 0
2021-01-25_17-14-32.835	wrong_button_pressed finger RightThumbTip button 1
2021-01-25_17-14-32.835	set_speed 0
2021-01-25_17-14-32.837	button_created 6
2021-01-25_17-14-32.858	wrong_button_pressed finger RightThumbTip button 1
2021-01-25_17-14-32.858	set_speed 0
2021-01-25_17-14-32.934	wrong_button_pressed finger RightThumbTip button 1
2021-01-25_17-14-32.935	set_speed 0
2021-01-25_17-14-32.957	wrong_button_pressed finger RightThumbTip button 1
2021-01-25_17-14-32.957	set_speed 0
2021-01-25_17-14-32.979	wrong_button_pressed finger RightThumbTip button 1
2021-01-25_17-14-32.979	set_speed 0
2021-01-25_17-14-32.980	multiple_finger_start
2021-01-25_17-14-32.993	ring_moved
2021-01-25_17-14-33.398	multiple_finger_stop
2021-01-25_17-14-33.399	middle_released
2021-01-25_17-14-33.409	no_button_but_finger_pressed LeftPinkyTip
2021-01-25_17-14-33.409	set_speed 0
2021-01-25_17-14-33.409	no_button_but_finger_pressed LeftRingTip
2021-01-25_17-14-33.410	set_speed 0
2021-01-25_17-14-33.410	no_button_but_finger_pressed LeftMiddleTip
2021-01-25_17-14-33.410	set_speed 0
2021-01-25_17-14-33.410	no_button_but_finger_pressed LeftIndexTip
2021-01-25_17-14-33.410	set_speed 0
2021-01-25_17-14-33.410	no_button_but_finger_pressed RightIndexTip
2021-01-25_17-14-33.410	set_speed 0
2021-01-25_17-14-33.410	no_button_but_finger_pressed RightMiddleTip
2021-01-25_17-14-33.411	set_speed 0
2021-01-25_17-14-33.411	no_button_but_finger_pressed RightRingTip
2021-01-25_17-14-33.411	set_speed 0
2021-01-25_17-14-33.411	no_button_but_finger_pressed RightPinkyTip
2021-01-25_17-14-33.411	set_speed 0
2021-01-25_17-14-33.420	no_button_but_finger_pressed RightThumbTip
2021-01-25_17-14-33.421	set_speed 0
2021-01-25_17-14-33.422	button_created 0
2021-01-25_17-14-33.443	no_button_but_finger_pressed RightThumbTip
2021-01-25_17-14-33.443	set_speed 0
2021-01-25_17-14-33.498	no_button_but_finger_pressed RightThumbTip
2021-01-25_17-14-33.499	set_speed 0
2021-01-25_17-14-33.587	ring_released
2021-01-25_17-14-33.845	no_button_but_finger_pressed RightThumbTip
2021-01-25_17-14-33.845	set_speed 0
2021-01-25_17-14-33.869	no_button_but_finger_pressed RightThumbTip
2021-01-25_17-14-33.869	set_speed 0
2021-01-25_17-14-34.167	no_button_but_finger_pressed RightThumbTip
2021-01-25_17-14-34.168	set_speed 0
2021-01-25_17-14-34.223	no_button_but_finger_pressed RightThumbTip
2021-01-25_17-14-34.223	set_speed 0
2021-01-25_17-14-34.278	no_button_but_finger_pressed RightThumbTip
2021-01-25_17-14-34.279	set_speed 0
2021-01-25_17-14-34.345	no_button_but_finger_pressed RightThumbTip
2021-01-25_17-14-34.345	set_speed 0
2021-01-25_17-14-34.413	button_created 1
2021-01-25_17-14-34.434	no_button_but_finger_pressed RightThumbTip
2021-01-25_17-14-34.434	set_speed 0
2021-01-25_17-14-34.479	no_button_but_finger_pressed RightThumbTip
2021-01-25_17-14-34.479	set_speed 0
2021-01-25_17-14-34.570	no_button_but_finger_pressed RightThumbTip
2021-01-25_17-14-34.570	set_speed 0
2021-01-25_17-14-34.622	no_button_but_finger_pressed RightThumbTip
2021-01-25_17-14-34.622	set_speed 0
2021-01-25_17-14-34.922	no_button_but_finger_pressed RightThumbTip
2021-01-25_17-14-34.922	set_speed 0
2021-01-25_17-14-35.022	no_button_but_finger_pressed RightThumbTip
2021-01-25_17-14-35.022	set_speed 0
2021-01-25_17-14-35.289	no_button_but_finger_pressed RightThumbTip
2021-01-25_17-14-35.290	set_speed 0
2021-01-25_17-14-35.334	button_enters_active_area 7
2021-01-25_17-14-35.358	wrong_button_pressed finger RightThumbTip button 7
2021-01-25_17-14-35.358	set_speed 0
2021-01-25_17-14-35.390	middle_moved
2021-01-25_17-14-35.412	wrong_button_pressed finger RightThumbTip button 7
2021-01-25_17-14-35.412	set_speed 0
2021-01-25_17-14-35.412	multiple_finger_start
2021-01-25_17-14-35.844	multiple_finger_stop
2021-01-25_17-14-35.855	no_button_but_finger_pressed LeftPinkyTip
2021-01-25_17-14-35.856	set_speed 0
2021-01-25_17-14-35.856	no_button_but_finger_pressed LeftRingTip
2021-01-25_17-14-35.856	set_speed 0
2021-01-25_17-14-35.856	no_button_but_finger_pressed LeftMiddleTip
2021-01-25_17-14-35.856	set_speed 0
2021-01-25_17-14-35.856	no_button_but_finger_pressed LeftIndexTip
2021-01-25_17-14-35.856	set_speed 0
2021-01-25_17-14-35.856	no_button_but_finger_pressed RightIndexTip
2021-01-25_17-14-35.857	set_speed 0
2021-01-25_17-14-35.857	no_button_but_finger_pressed RightMiddleTip
2021-01-25_17-14-35.857	set_speed 0
2021-01-25_17-14-35.857	no_button_but_finger_pressed RightRingTip
2021-01-25_17-14-35.857	set_speed 0
2021-01-25_17-14-35.857	no_button_but_finger_pressed RightPinkyTip
2021-01-25_17-14-35.857	set_speed 0
2021-01-25_17-14-35.868	button_created 0
2021-01-25_17-14-35.878	middle_released
2021-01-25_17-14-36.355	no_button_but_finger_pressed RightThumbTip
2021-01-25_17-14-36.356	set_speed 0
2021-01-25_17-14-36.562	no_button_but_finger_pressed RightThumbTip
2021-01-25_17-14-36.562	set_speed 0
2021-01-25_17-14-36.684	no_button_but_finger_pressed RightThumbTip
2021-01-25_17-14-36.684	set_speed 0
2021-01-25_17-14-36.864	button_created 1
2021-01-25_17-14-37.553	no_button_but_finger_pressed RightThumbTip
2021-01-25_17-14-37.553	set_speed 0
2021-01-25_17-14-37.676	no_button_but_finger_pressed RightThumbTip
2021-01-25_17-14-37.678	set_speed 0
2021-01-25_17-14-37.777	button_enters_active_area 0
2021-01-25_17-14-37.824	wrong_button_pressed finger RightThumbTip button 0
2021-01-25_17-14-37.824	set_speed 0
2021-01-25_17-14-37.867	button_created 2
2021-01-25_17-14-37.887	wrong_button_pressed finger RightThumbTip button 0
2021-01-25_17-14-37.887	set_speed 0
2021-01-25_17-14-37.954	wrong_button_pressed finger RightThumbTip button 0
2021-01-25_17-14-37.954	set_speed 0
2021-01-25_17-14-38.022	wrong_button_pressed finger RightThumbTip button 0
2021-01-25_17-14-38.022	set_speed 0
2021-01-25_17-14-38.120	wrong_button_pressed finger RightThumbTip button 0
2021-01-25_17-14-38.120	set_speed 0
2021-01-25_17-14-38.131	pinky_moved
2021-01-25_17-14-38.254	button_pressed 0
2021-01-25_17-14-38.254	set_speed 0
2021-01-25_17-14-38.279	no_button_but_finger_pressed RightThumbTip
2021-01-25_17-14-38.279	set_speed 0
2021-01-25_17-14-38.310	no_button_but_finger_pressed RightThumbTip
2021-01-25_17-14-38.310	set_speed 0
2021-01-25_17-14-38.398	no_button_but_finger_pressed RightThumbTip
2021-01-25_17-14-38.398	set_speed 0
2021-01-25_17-14-38.454	no_button_but_finger_pressed RightThumbTip
2021-01-25_17-14-38.454	set_speed 0
2021-01-25_17-14-38.476	no_button_but_finger_pressed RightThumbTip
2021-01-25_17-14-38.476	set_speed 0
2021-01-25_17-14-38.520	no_button_but_finger_pressed RightThumbTip
2021-01-25_17-14-38.520	set_speed 0
2021-01-25_17-14-38.598	no_button_but_finger_pressed RightThumbTip
2021-01-25_17-14-38.598	set_speed 0
2021-01-25_17-14-38.620	no_button_but_finger_pressed RightThumbTip
2021-01-25_17-14-38.620	set_speed 0
2021-01-25_17-14-38.665	pinky_released
2021-01-25_17-14-38.687	no_button_but_finger_pressed RightThumbTip
2021-01-25_17-14-38.688	set_speed 0
2021-01-25_17-14-38.777	button_enters_active_area 7
2021-01-25_17-14-38.810	wrong_button_pressed finger RightThumbTip button 7
2021-01-25_17-14-38.810	set_speed 0
2021-01-25_17-14-38.832	wrong_button_pressed finger RightThumbTip button 7
2021-01-25_17-14-38.832	set_speed 0
2021-01-25_17-14-38.859	button_created 3
2021-01-25_17-14-38.952	wrong_button_pressed finger RightThumbTip button 7
2021-01-25_17-14-38.952	set_speed 0
2021-01-25_17-14-38.974	wrong_button_pressed finger RightThumbTip button 7
2021-01-25_17-14-38.974	set_speed 0
2021-01-25_17-14-39.018	wrong_button_pressed finger RightThumbTip button 7
2021-01-25_17-14-39.019	set_speed 0
2021-01-25_17-14-39.086	wrong_button_pressed finger RightThumbTip button 7
2021-01-25_17-14-39.086	set_speed 0
2021-01-25_17-14-39.107	wrong_button_pressed finger RightThumbTip button 7
2021-01-25_17-14-39.108	set_speed 0
2021-01-25_17-14-39.152	wrong_button_pressed finger RightThumbTip button 7
2021-01-25_17-14-39.152	set_speed 0
2021-01-25_17-14-39.542	wrong_button_pressed finger RightThumbTip button 7
2021-01-25_17-14-39.542	set_speed 0
2021-01-25_17-14-39.553	button_leaves_active_area 7
2021-01-25_17-14-39.771	button_enters_active_area 8
2021-01-25_17-14-39.815	wrong_button_pressed finger RightThumbTip button 8
2021-01-25_17-14-39.815	set_speed 0
2021-01-25_17-14-39.837	wrong_button_pressed finger RightThumbTip button 8
2021-01-25_17-14-39.838	set_speed 0
2021-01-25_17-14-39.861	button_created 4
2021-01-25_17-14-39.915	ring_moved
2021-01-25_17-14-39.937	wrong_button_pressed finger RightThumbTip button 8
2021-01-25_17-14-39.938	set_speed 0
2021-01-25_17-14-39.960	wrong_button_pressed finger RightThumbTip button 8
2021-01-25_17-14-39.960	set_speed 0
2021-01-25_17-14-39.960	button_pressed 8
2021-01-25_17-14-39.960	set_speed 0
2021-01-25_17-14-39.995	multiple_finger_start
2021-01-25_17-14-40.207	multiple_finger_stop
2021-01-25_17-14-40.219	no_button_but_finger_pressed LeftPinkyTip
2021-01-25_17-14-40.219	set_speed 0
2021-01-25_17-14-40.219	no_button_but_finger_pressed LeftRingTip
2021-01-25_17-14-40.220	set_speed 0
2021-01-25_17-14-40.220	no_button_but_finger_pressed LeftMiddleTip
2021-01-25_17-14-40.220	set_speed 0
2021-01-25_17-14-40.220	no_button_but_finger_pressed LeftIndexTip
2021-01-25_17-14-40.220	set_speed 0
2021-01-25_17-14-40.220	no_button_but_finger_pressed RightThumbTip
2021-01-25_17-14-40.220	set_speed 0
2021-01-25_17-14-40.220	no_button_but_finger_pressed RightIndexTip
2021-01-25_17-14-40.220	set_speed 0
2021-01-25_17-14-40.220	no_button_but_finger_pressed RightMiddleTip
2021-01-25_17-14-40.221	set_speed 0
2021-01-25_17-14-40.221	no_button_but_finger_pressed RightPinkyTip
2021-01-25_17-14-40.221	set_speed 0
2021-01-25_17-14-40.231	button_created 0
2021-01-25_17-14-40.326	ring_released
2021-01-25_17-14-40.887	no_button_but_finger_pressed RightThumbTip
2021-01-25_17-14-40.887	set_speed 0
2021-01-25_17-14-40.953	no_button_but_finger_pressed RightThumbTip
2021-01-25_17-14-40.953	set_speed 0
2021-01-25_17-14-41.219	no_button_but_finger_pressed RightThumbTip
2021-01-25_17-14-41.220	set_speed 0
2021-01-25_17-14-41.221	button_created 1
2021-01-25_17-14-41.375	no_button_but_finger_pressed RightThumbTip
2021-01-25_17-14-41.375	set_speed 0
2021-01-25_17-14-42.086	no_button_but_finger_pressed RightThumbTip
2021-01-25_17-14-42.087	set_speed 0
2021-01-25_17-14-42.141	button_enters_active_area 0
2021-01-25_17-14-42.221	button_created 2
2021-01-25_17-14-42.507	wrong_button_pressed finger RightThumbTip button 0
2021-01-25_17-14-42.507	set_speed 0
2021-01-25_17-14-42.518	pinky_moved
2021-01-25_17-14-42.853	wrong_button_pressed finger RightThumbTip button 0
2021-01-25_17-14-42.853	set_speed 0
2021-01-25_17-14-42.924	button_leaves_active_area 0
2021-01-25_17-14-43.126	button_enters_active_area 8
2021-01-25_17-14-43.148	wrong_button_pressed finger RightThumbTip button 8
2021-01-25_17-14-43.148	set_speed 0
2021-01-25_17-14-43.215	wrong_button_pressed finger RightThumbTip button 8
2021-01-25_17-14-43.216	set_speed 0
2021-01-25_17-14-43.227	button_created 3
2021-01-25_17-14-43.249	wrong_button_pressed finger RightThumbTip button 8
2021-01-25_17-14-43.249	set_speed 0
2021-01-25_17-14-43.262	pinky_released
2021-01-25_17-14-43.373	wrong_button_pressed finger RightThumbTip button 8
2021-01-25_17-14-43.373	set_speed 0
2021-01-25_17-14-43.474	ring_moved
2021-01-25_17-14-43.485	wrong_button_pressed finger RightThumbTip button 8
2021-01-25_17-14-43.485	set_speed 0
2021-01-25_17-14-43.496	button_pressed 8
2021-01-25_17-14-43.497	set_speed 0
2021-01-25_17-14-43.497	multiple_finger_start
2021-01-25_17-14-43.807	multiple_finger_stop
2021-01-25_17-14-43.819	no_button_but_finger_pressed LeftPinkyTip
2021-01-25_17-14-43.820	set_speed 0
2021-01-25_17-14-43.820	no_button_but_finger_pressed LeftRingTip
2021-01-25_17-14-43.820	set_speed 0
2021-01-25_17-14-43.820	no_button_but_finger_pressed LeftMiddleTip
2021-01-25_17-14-43.820	set_speed 0
2021-01-25_17-14-43.820	no_button_but_finger_pressed LeftIndexTip
2021-01-25_17-14-43.820	set_speed 0
2021-01-25_17-14-43.820	no_button_but_finger_pressed RightIndexTip
2021-01-25_17-14-43.820	set_speed 0
2021-01-25_17-14-43.820	no_button_but_finger_pressed RightMiddleTip
2021-01-25_17-14-43.821	set_speed 0
2021-01-25_17-14-43.821	no_button_but_finger_pressed RightPinkyTip
2021-01-25_17-14-43.821	set_speed 0
2021-01-25_17-14-43.831	button_created 0
2021-01-25_17-14-43.906	ring_released
2021-01-25_17-14-44.819	button_created 1
2021-01-25_17-14-45.318	no_button_but_finger_pressed RightThumbTip
2021-01-25_17-14-45.318	set_speed 0
2021-01-25_17-14-45.740	button_enters_active_area 6
2021-01-25_17-14-45.795	index_moved
2021-01-25_17-14-45.829	button_created 2
2021-01-25_17-14-46.413	index_released
2021-01-25_17-14-46.523	button_leaves_active_area 6
2021-01-25_17-14-46.727	button_enters_active_area 3
2021-01-25_17-14-46.819	button_created 3
2021-01-25_17-14-46.829	index_moved
2021-01-25_17-14-47.258	button_missed 6
2021-01-25_17-14-47.258	set_speed 0
2021-01-25_17-14-47.428	index_released
2021-01-25_17-14-47.506	button_leaves_active_area 3
2021-01-25_17-14-47.739	button_enters_active_area 2
2021-01-25_17-14-47.831	button_created 4
2021-01-25_17-14-47.929	middle_moved
2021-01-25_17-14-48.017	button_pressed 2
2021-01-25_17-14-48.017	set_speed 0
2021-01-25_17-14-48.251	button_missed 3
2021-01-25_17-14-48.251	set_speed 0
2021-01-25_17-14-48.261	middle_released
2021-01-25_17-14-48.726	button_enters_active_area 3
2021-01-25_17-14-48.816	index_moved
2021-01-25_17-14-48.828	button_created 5
2021-01-25_17-14-49.513	button_leaves_active_area 3
2021-01-25_17-14-49.556	index_released
2021-01-25_17-14-49.735	button_enters_active_area 6
2021-01-25_17-14-49.826	button_created 6
2021-01-25_17-14-50.049	index_moved
2021-01-25_17-14-50.093	button_pressed 6
2021-01-25_17-14-50.093	set_speed 0.150000021457672
2021-01-25_17-14-50.246	button_missed 3
2021-01-25_17-14-50.246	set_speed 0.150000021457672
2021-01-25_17-14-50.378	index_released
2021-01-25_17-14-50.737	button_enters_active_area 0
2021-01-25_17-14-50.828	button_created 7
2021-01-25_17-14-51.093	pinky_moved
2021-01-25_17-14-51.192	button_pressed 0
2021-01-25_17-14-51.192	set_speed 0.330000021457672
2021-01-25_17-14-51.699	button_enters_active_area 3
2021-01-25_17-14-51.754	multiple_finger_start
2021-01-25_17-14-51.765	index_moved
2021-01-25_17-14-52.244	multiple_finger_stop
2021-01-25_17-14-52.244	pinky_released
2021-01-25_17-14-52.254	no_button_but_finger_pressed LeftPinkyTip
2021-01-25_17-14-52.254	set_speed 0.150000021457672
2021-01-25_17-14-52.254	no_button_but_finger_pressed LeftRingTip
2021-01-25_17-14-52.255	set_speed 0.150000021457672
2021-01-25_17-14-52.255	no_button_but_finger_pressed LeftMiddleTip
2021-01-25_17-14-52.255	set_speed 0
2021-01-25_17-14-52.255	no_button_but_finger_pressed LeftIndexTip
2021-01-25_17-14-52.255	set_speed 0
2021-01-25_17-14-52.255	no_button_but_finger_pressed RightIndexTip
2021-01-25_17-14-52.255	set_speed 0
2021-01-25_17-14-52.255	no_button_but_finger_pressed RightMiddleTip
2021-01-25_17-14-52.256	set_speed 0
2021-01-25_17-14-52.256	no_button_but_finger_pressed RightRingTip
2021-01-25_17-14-52.256	set_speed 0
2021-01-25_17-14-52.256	no_button_but_finger_pressed RightPinkyTip
2021-01-25_17-14-52.256	set_speed 0
2021-01-25_17-14-52.267	button_created 0
2021-01-25_17-14-52.299	index_released
2021-01-25_17-14-53.248	button_created 1
2021-01-25_17-14-54.170	button_enters_active_area 3
2021-01-25_17-14-54.248	button_created 2
2021-01-25_17-14-54.546	index_moved
2021-01-25_17-14-54.590	button_pressed 3
2021-01-25_17-14-54.590	set_speed 0
2021-01-25_17-14-54.912	index_released
2021-01-25_17-14-55.157	button_enters_active_area 9
2021-01-25_17-14-55.248	button_created 3
2021-01-25_17-14-55.525	pinky_moved
2021-01-25_17-14-55.591	button_pressed 9
2021-01-25_17-14-55.591	set_speed 0.150000021457672
2021-01-25_17-14-55.623	no_button_but_finger_pressed RightThumbTip
2021-01-25_17-14-55.623	set_speed 0.150000021457672
2021-01-25_17-14-55.677	no_button_but_finger_pressed RightThumbTip
2021-01-25_17-14-55.678	set_speed 0.150000021457672
2021-01-25_17-14-55.698	no_button_but_finger_pressed RightThumbTip
2021-01-25_17-14-55.698	set_speed 0.150000021457672
2021-01-25_17-14-55.756	no_button_but_finger_pressed RightThumbTip
2021-01-25_17-14-55.756	set_speed 0
2021-01-25_17-14-55.808	no_button_but_finger_pressed RightThumbTip
2021-01-25_17-14-55.808	set_speed 0
2021-01-25_17-14-55.842	no_button_but_finger_pressed RightThumbTip
2021-01-25_17-14-55.842	set_speed 0
2021-01-25_17-14-56.030	no_button_but_finger_pressed RightThumbTip
2021-01-25_17-14-56.030	set_speed 0
2021-01-25_17-14-56.086	pinky_released
2021-01-25_17-14-56.157	button_enters_active_area 6
2021-01-25_17-14-56.246	button_created 4
2021-01-25_17-14-56.323	index_moved
2021-01-25_17-14-56.435	button_pressed 6
2021-01-25_17-14-56.435	set_speed 0
2021-01-25_17-14-56.757	index_released
2021-01-25_17-14-57.157	button_enters_active_area 1
2021-01-25_17-14-57.246	ring_moved
2021-01-25_17-14-57.248	button_created 5
2021-01-25_17-14-57.934	button_leaves_active_area 1
2021-01-25_17-14-58.034	ring_released
2021-01-25_17-14-58.157	button_enters_active_area 8
2021-01-25_17-14-58.247	button_created 6
2021-01-25_17-14-58.345	ring_moved
2021-01-25_17-14-58.397	button_pressed 8
2021-01-25_17-14-58.397	set_speed 0.150000021457672
2021-01-25_17-14-58.674	button_missed 1
2021-01-25_17-14-58.674	set_speed 0.150000021457672
2021-01-25_17-14-58.763	ring_released
2021-01-25_17-14-59.152	button_enters_active_area 9
2021-01-25_17-14-59.253	button_created 7
2021-01-25_17-14-59.365	wrong_button_pressed finger RightThumbTip button 9
2021-01-25_17-14-59.365	set_speed 0.150000021457672
2021-01-25_17-14-59.377	pinky_moved
2021-01-25_17-14-59.477	wrong_button_pressed finger RightThumbTip button 9
2021-01-25_17-14-59.478	set_speed 0.150000021457672
2021-01-25_17-14-59.499	wrong_button_pressed finger RightThumbTip button 9
2021-01-25_17-14-59.499	set_speed 0
2021-01-25_17-14-59.547	wrong_button_pressed finger RightThumbTip button 9
2021-01-25_17-14-59.547	set_speed 0
2021-01-25_17-14-59.547	button_pressed 9
2021-01-25_17-14-59.547	set_speed 0
2021-01-25_17-14-59.642	no_button_but_finger_pressed RightThumbTip
2021-01-25_17-14-59.643	set_speed 0
2021-01-25_17-14-59.687	no_button_but_finger_pressed RightThumbTip
2021-01-25_17-14-59.687	set_speed 0
2021-01-25_17-14-59.743	no_button_but_finger_pressed RightThumbTip
2021-01-25_17-14-59.743	set_speed 0
2021-01-25_17-14-59.776	no_button_but_finger_pressed RightThumbTip
2021-01-25_17-14-59.776	set_speed 0
2021-01-25_17-14-59.809	no_button_but_finger_pressed RightThumbTip
2021-01-25_17-14-59.810	set_speed 0
2021-01-25_17-14-59.842	no_button_but_finger_pressed RightThumbTip
2021-01-25_17-14-59.842	set_speed 0
2021-01-25_17-14-59.887	pinky_released
2021-01-25_17-14-59.932	no_button_but_finger_pressed RightThumbTip
2021-01-25_17-14-59.932	set_speed 0
2021-01-25_17-15-00.055	no_button_but_finger_pressed RightThumbTip
2021-01-25_17-15-00.056	set_speed 0
2021-01-25_17-15-00.154	button_enters_active_area 1
2021-01-25_17-15-00.210	wrong_button_pressed finger RightThumbTip button 1
2021-01-25_17-15-00.210	set_speed 0
2021-01-25_17-15-00.233	wrong_button_pressed finger RightThumbTip button 1
2021-01-25_17-15-00.233	set_speed 0
2021-01-25_17-15-00.245	button_created 8
2021-01-25_17-15-00.332	wrong_button_pressed finger RightThumbTip button 1
2021-01-25_17-15-00.333	set_speed 0
2021-01-25_17-15-00.344	ring_moved
2021-01-25_17-15-00.377	wrong_button_pressed finger RightThumbTip button 1
2021-01-25_17-15-00.378	set_speed 0
2021-01-25_17-15-00.421	button_pressed 1
2021-01-25_17-15-00.421	set_speed 0
2021-01-25_17-15-00.479	no_button_but_finger_pressed RightThumbTip
2021-01-25_17-15-00.479	set_speed 0
2021-01-25_17-15-00.510	no_button_but_finger_pressed RightThumbTip
2021-01-25_17-15-00.510	set_speed 0
2021-01-25_17-15-00.544	no_button_but_finger_pressed RightThumbTip
2021-01-25_17-15-00.545	set_speed 0
2021-01-25_17-15-00.699	no_button_but_finger_pressed RightThumbTip
2021-01-25_17-15-00.699	set_speed 0
2021-01-25_17-15-00.777	no_button_but_finger_pressed RightThumbTip
2021-01-25_17-15-00.778	set_speed 0
2021-01-25_17-15-00.854	ring_released
2021-01-25_17-15-01.066	no_button_but_finger_pressed RightThumbTip
2021-01-25_17-15-01.067	set_speed 0
2021-01-25_17-15-01.166	button_enters_active_area 1
2021-01-25_17-15-01.244	button_created 9
2021-01-25_17-15-01.611	ring_moved
2021-01-25_17-15-01.632	wrong_button_pressed finger RightThumbTip button 1
2021-01-25_17-15-01.632	set_speed 0
2021-01-25_17-15-01.643	button_pressed 1
2021-01-25_17-15-01.644	set_speed 0
2021-01-25_17-15-01.679	no_button_but_finger_pressed RightThumbTip
2021-01-25_17-15-01.679	set_speed 0
2021-01-25_17-15-01.766	no_button_but_finger_pressed RightThumbTip
2021-01-25_17-15-01.767	set_speed 0
2021-01-25_17-15-01.988	ring_released
2021-01-25_17-15-02.150	button_enters_active_area 1
2021-01-25_17-15-02.251	button_created 10
2021-01-25_17-15-02.508	ring_moved
2021-01-25_17-15-02.542	button_pressed 1
2021-01-25_17-15-02.542	set_speed 0.150000021457672
2021-01-25_17-15-02.763	no_button_but_finger_pressed RightThumbTip
2021-01-25_17-15-02.763	set_speed 0.150000021457672
2021-01-25_17-15-02.907	no_button_but_finger_pressed RightThumbTip
2021-01-25_17-15-02.908	set_speed 0
2021-01-25_17-15-02.908	ring_released
2021-01-25_17-15-02.941	index_moved
2021-01-25_17-15-03.151	button_enters_active_area 3
2021-01-25_17-15-03.195	index_released
2021-01-25_17-15-03.252	button_created 11
2021-01-25_17-15-03.509	middle_moved
2021-01-25_17-15-03.932	button_leaves_active_area 3
2021-01-25_17-15-03.977	middle_released
2021-01-25_17-15-04.009	index_moved
2021-01-25_17-15-04.032	index_moved
2021-01-25_17-15-04.120	index_released
2021-01-25_17-15-04.164	button_enters_active_area 6
2021-01-25_17-15-04.254	button_created 12
2021-01-25_17-15-04.678	button_missed 3
2021-01-25_17-15-04.678	set_speed 0
2021-01-25_17-15-04.767	index_released
2021-01-25_17-15-04.942	button_leaves_active_area 6
2021-01-25_17-15-04.953	index_moved
2021-01-25_17-15-05.043	multiple_finger_start
2021-01-25_17-15-05.068	middle_moved
2021-01-25_17-15-05.131	multiple_finger_stop
2021-01-25_17-15-05.133	index_released
2021-01-25_17-15-05.147	no_button_but_finger_pressed LeftPinkyTip
2021-01-25_17-15-05.147	set_speed 0
2021-01-25_17-15-05.147	no_button_but_finger_pressed LeftRingTip
2021-01-25_17-15-05.147	set_speed 0
2021-01-25_17-15-05.147	no_button_but_finger_pressed LeftMiddleTip
2021-01-25_17-15-05.148	set_speed 0
2021-01-25_17-15-05.148	no_button_but_finger_pressed LeftIndexTip
2021-01-25_17-15-05.148	set_speed 0
2021-01-25_17-15-05.148	no_button_but_finger_pressed RightIndexTip
2021-01-25_17-15-05.148	set_speed 0
2021-01-25_17-15-05.148	no_button_but_finger_pressed RightMiddleTip
2021-01-25_17-15-05.148	set_speed 0
2021-01-25_17-15-05.148	no_button_but_finger_pressed RightRingTip
2021-01-25_17-15-05.148	set_speed 0
2021-01-25_17-15-05.148	no_button_but_finger_pressed RightPinkyTip
2021-01-25_17-15-05.149	set_speed 0
2021-01-25_17-15-05.159	button_created 0
2021-01-25_17-15-05.393	multiple_finger_start
2021-01-25_17-15-05.448	multiple_finger_stop
2021-01-25_17-15-05.460	no_button_but_finger_pressed LeftPinkyTip
2021-01-25_17-15-05.460	set_speed 0
2021-01-25_17-15-05.460	no_button_but_finger_pressed LeftRingTip
2021-01-25_17-15-05.460	set_speed 0
2021-01-25_17-15-05.460	no_button_but_finger_pressed LeftMiddleTip
2021-01-25_17-15-05.461	set_speed 0
2021-01-25_17-15-05.461	no_button_but_finger_pressed LeftIndexTip
2021-01-25_17-15-05.461	set_speed 0
2021-01-25_17-15-05.461	no_button_but_finger_pressed RightIndexTip
2021-01-25_17-15-05.461	set_speed 0
2021-01-25_17-15-05.461	no_button_but_finger_pressed RightMiddleTip
2021-01-25_17-15-05.461	set_speed 0
2021-01-25_17-15-05.461	no_button_but_finger_pressed RightRingTip
2021-01-25_17-15-05.461	set_speed 0
2021-01-25_17-15-05.461	no_button_but_finger_pressed RightPinkyTip
2021-01-25_17-15-05.462	set_speed 0
2021-01-25_17-15-05.472	button_created 0
2021-01-25_17-15-05.515	middle_released
2021-01-25_17-15-06.465	button_created 1
2021-01-25_17-15-07.385	button_enters_active_area 8
2021-01-25_17-15-07.464	button_created 2
2021-01-25_17-15-07.586	ring_moved
2021-01-25_17-15-07.619	button_pressed 8
2021-01-25_17-15-07.619	set_speed 0
2021-01-25_17-15-07.630	multiple_finger_start
2021-01-25_17-15-07.685	multiple_finger_stop
2021-01-25_17-15-07.696	no_button_but_finger_pressed LeftPinkyTip
2021-01-25_17-15-07.697	set_speed 0
2021-01-25_17-15-07.697	no_button_but_finger_pressed LeftRingTip
2021-01-25_17-15-07.697	set_speed 0
2021-01-25_17-15-07.697	no_button_but_finger_pressed LeftMiddleTip
2021-01-25_17-15-07.697	set_speed 0
2021-01-25_17-15-07.697	no_button_but_finger_pressed LeftIndexTip
2021-01-25_17-15-07.697	set_speed 0
2021-01-25_17-15-07.697	no_button_but_finger_pressed RightIndexTip
2021-01-25_17-15-07.698	set_speed 0
2021-01-25_17-15-07.698	no_button_but_finger_pressed RightMiddleTip
2021-01-25_17-15-07.698	set_speed 0
2021-01-25_17-15-07.698	no_button_but_finger_pressed RightPinkyTip
2021-01-25_17-15-07.698	set_speed 0
2021-01-25_17-15-07.709	button_created 0
2021-01-25_17-15-08.017	ring_released
2021-01-25_17-15-08.706	button_created 1
2021-01-25_17-15-09.618	button_enters_active_area 8
2021-01-25_17-15-09.709	button_created 2
2021-01-25_17-15-09.885	ring_moved
2021-01-25_17-15-09.918	button_pressed 8
2021-01-25_17-15-09.918	set_speed 0
2021-01-25_17-15-10.317	ring_released
2021-01-25_17-15-10.618	button_enters_active_area 3
2021-01-25_17-15-10.673	index_moved
2021-01-25_17-15-10.708	button_created 3
2021-01-25_17-15-11.395	button_leaves_active_area 3
2021-01-25_17-15-11.483	index_released
2021-01-25_17-15-11.617	button_enters_active_area 8
2021-01-25_17-15-11.715	button_created 4
2021-01-25_17-15-11.731	ring_moved
2021-01-25_17-15-11.890	button_pressed 8
2021-01-25_17-15-11.890	set_speed 0.150000021457672
2021-01-25_17-15-11.915	multiple_finger_start
2021-01-25_17-15-12.203	multiple_finger_stop
2021-01-25_17-15-12.214	no_button_but_finger_pressed LeftPinkyTip
2021-01-25_17-15-12.215	set_speed 0.150000021457672
2021-01-25_17-15-12.215	no_button_but_finger_pressed LeftRingTip
2021-01-25_17-15-12.215	set_speed 0.150000021457672
2021-01-25_17-15-12.215	no_button_but_finger_pressed LeftMiddleTip
2021-01-25_17-15-12.215	set_speed 0.150000021457672
2021-01-25_17-15-12.215	no_button_but_finger_pressed LeftIndexTip
2021-01-25_17-15-12.215	set_speed 0
2021-01-25_17-15-12.215	no_button_but_finger_pressed RightIndexTip
2021-01-25_17-15-12.216	set_speed 0
2021-01-25_17-15-12.216	no_button_but_finger_pressed RightMiddleTip
2021-01-25_17-15-12.216	set_speed 0
2021-01-25_17-15-12.216	no_button_but_finger_pressed RightPinkyTip
2021-01-25_17-15-12.216	set_speed 0
2021-01-25_17-15-12.230	button_created 0
2021-01-25_17-15-12.339	ring_released
2021-01-25_17-15-13.218	button_created 1
2021-01-25_17-15-14.138	button_enters_active_area 2
2021-01-25_17-15-14.217	button_created 2
2021-01-25_17-15-14.428	middle_moved
2021-01-25_17-15-14.560	button_pressed 2
2021-01-25_17-15-14.560	set_speed 0
2021-01-25_17-15-14.672	multiple_finger_start
2021-01-25_17-15-14.876	multiple_finger_stop
2021-01-25_17-15-14.876	index_moved
2021-01-25_17-15-14.876	middle_released
2021-01-25_17-15-14.884	index_released
2021-01-25_17-15-14.893	no_button_but_finger_pressed LeftPinkyTip
2021-01-25_17-15-14.893	set_speed 0
2021-01-25_17-15-14.893	no_button_but_finger_pressed LeftRingTip
2021-01-25_17-15-14.893	set_speed 0
2021-01-25_17-15-14.893	no_button_but_finger_pressed LeftIndexTip
2021-01-25_17-15-14.893	set_speed 0
2021-01-25_17-15-14.894	no_button_but_finger_pressed RightIndexTip
2021-01-25_17-15-14.894	set_speed 0
2021-01-25_17-15-14.894	no_button_but_finger_pressed RightMiddleTip
2021-01-25_17-15-14.894	set_speed 0
2021-01-25_17-15-14.894	no_button_but_finger_pressed RightRingTip
2021-01-25_17-15-14.894	set_speed 0
2021-01-25_17-15-14.894	no_button_but_finger_pressed RightPinkyTip
2021-01-25_17-15-14.894	set_speed 0
2021-01-25_17-15-14.896	button_created 0
2021-01-25_17-15-15.893	button_created 1
2021-01-25_17-15-16.803	button_enters_active_area 1
2021-01-25_17-15-16.894	button_created 2
2021-01-25_17-15-17.580	button_leaves_active_area 1
2021-01-25_17-15-17.782	launch_speed_calibration_explanation_scene
2021-01-25_17-15-17.792	no_button_but_finger_pressed RightPinkyTip
2021-01-25_17-15-17.792	set_speed 0
2021-01-25_17-15-17.792	no_button_but_finger_pressed RightRingTip
2021-01-25_17-15-17.792	set_speed 0
2021-01-25_17-15-17.792	no_button_but_finger_pressed RightMiddleTip
2021-01-25_17-15-17.793	set_speed 0
2021-01-25_17-15-17.793	no_button_but_finger_pressed RightIndexTip
2021-01-25_17-15-17.793	set_speed 0
2021-01-25_17-15-17.793	no_button_but_finger_pressed LeftIndexTip
2021-01-25_17-15-17.793	set_speed 0
2021-01-25_17-15-17.793	no_button_but_finger_pressed LeftMiddleTip
2021-01-25_17-15-17.793	set_speed 0
2021-01-25_17-15-17.793	no_button_but_finger_pressed LeftRingTip
2021-01-25_17-15-17.794	set_speed 0
2021-01-25_17-15-17.794	no_button_but_finger_pressed LeftPinkyTip
2021-01-25_17-15-17.794	set_speed 0
2021-01-25_17-15-29.488	launch_speed_calibration
2021-01-25_17-15-29.498	no_button_but_finger_pressed RightPinkyTip
2021-01-25_17-15-29.498	set_speed 0
2021-01-25_17-15-29.498	no_button_but_finger_pressed RightRingTip
2021-01-25_17-15-29.498	set_speed 0
2021-01-25_17-15-29.498	no_button_but_finger_pressed RightMiddleTip
2021-01-25_17-15-29.499	set_speed 0
2021-01-25_17-15-29.499	no_button_but_finger_pressed RightIndexTip
2021-01-25_17-15-29.499	set_speed 0
2021-01-25_17-15-29.499	no_button_but_finger_pressed LeftIndexTip
2021-01-25_17-15-29.499	set_speed 0
2021-01-25_17-15-29.499	no_button_but_finger_pressed LeftMiddleTip
2021-01-25_17-15-29.499	set_speed 0
2021-01-25_17-15-29.499	no_button_but_finger_pressed LeftRingTip
2021-01-25_17-15-29.499	set_speed 0
2021-01-25_17-15-29.499	no_button_but_finger_pressed LeftPinkyTip
2021-01-25_17-15-29.500	set_speed 0
2021-01-25_17-15-29.510	button_created 0
2021-01-25_17-15-30.499	button_created 1
2021-01-25_17-15-31.428	button_enters_active_area 8
2021-01-25_17-15-31.504	button_created 2
2021-01-25_17-15-31.581	ring_moved
2021-01-25_17-15-31.636	button_pressed 8
2021-01-25_17-15-31.636	set_speed 0
2021-01-25_17-15-31.736	multiple_finger_start
2021-01-25_17-15-31.847	multiple_finger_stop
2021-01-25_17-15-31.858	no_button_but_finger_pressed LeftPinkyTip
2021-01-25_17-15-31.859	set_speed 0
2021-01-25_17-15-31.859	no_button_but_finger_pressed LeftRingTip
2021-01-25_17-15-31.859	set_speed 0
2021-01-25_17-15-31.859	no_button_but_finger_pressed LeftMiddleTip
2021-01-25_17-15-31.860	set_speed 0
[truncated: 43,315 more rows]
[truncated: 4 more columns]
