# Supplementary material for: Avatar error in your favor: Embodied avatars can fix users’ mistakes without them noticing
Source: PLoS One. 2023 Jan 20;18(1):e0266212. doi: 10.1371/journal.pone.0266212 (PMC9858437; doi:10.1371/journal.pone.0266212)
Supplement: S1 Dataset — (ZIP) [file pone.0266212.s003.zip › static/raw_data/25/data.csv]

2021-01-26_18-44-54.410	condition_entry	condition B
2021-01-26_18-44-54.882	condition_entry	condition B
2021-01-26_18-44-55.502	condition_entry	condition B
2021-01-26_18-44-56.195	condition_entry	condition B
2021-01-26_18-44-57.237	condition_entry	condition B
2021-01-26_18-44-58.228	warning	multiple_fingers
2021-01-26_18-44-58.228	condition_entry	condition B
2021-01-26_18-44-59.614	condition_entry	condition B
2021-01-26_18-45-00.670	condition_entry	condition B
2021-01-26_18-45-01.347	condition_entry	condition B
2021-01-26_18-45-02.404	condition_entry	condition A	src 7	dst 6
2021-01-26_18-45-03.975	condition_entry	condition D warning	discarded
2021-01-26_18-45-04.369	warning	multiple_fingers
2021-01-26_18-45-04.369	condition_entry	condition D warning
2021-01-26_18-45-06.276	condition_entry	condition B	discarded
2021-01-26_18-45-06.335	warning	multiple_fingers
2021-01-26_18-45-07.663	condition_entry	condition B	discarded
2021-01-26_18-45-07.722	warning	multiple_fingers
2021-01-26_18-45-08.989	condition_entry	condition B
2021-01-26_18-45-10.372	condition_entry	condition B
2021-01-26_18-45-11.382	condition_entry	condition B	discarded
2021-01-26_18-45-11.435	warning	multiple_fingers
2021-01-26_18-45-12.814	condition_entry	condition B
2021-01-26_18-45-13.333	condition_entry	condition B
2021-01-26_18-45-14.550	condition_entry	condition B
2021-01-26_18-45-15.170	condition_entry	condition D	discarded
2021-01-26_18-45-15.215	warning	multiple_fingers
2021-01-26_18-45-16.502	condition_entry	condition B
2021-01-26_18-45-17.093	condition_entry	condition B
2021-01-26_18-45-17.758	condition_entry	condition B
2021-01-26_18-45-18.392	condition_entry	condition B
2021-01-26_18-45-19.441	condition_entry	condition B
2021-01-26_18-45-20.413	condition_entry	condition B
2021-01-26_18-45-22.022	condition_entry	condition A	src 7	dst 6
2021-01-26_18-45-22.548	warning	hand_movements
2021-01-26_18-45-22.548	condition_entry	condition B
2021-01-26_18-45-24.214	condition_entry	condition B
2021-01-26_18-45-25.754	condition_entry	condition B
2021-01-26_18-45-26.466	condition_entry	condition B	discarded
2021-01-26_18-45-26.567	warning	multiple_fingers
2021-01-26_18-45-28.502	condition_entry	condition B
2021-01-26_18-45-29.135	condition_entry	condition B
2021-01-26_18-45-30.211	condition_entry	condition B
2021-01-26_18-45-30.965	condition_entry	condition B
2021-01-26_18-45-31.476	condition_entry	condition D	discarded
2021-01-26_18-45-31.543	warning	multiple_fingers
2021-01-26_18-45-34.128	condition_entry	condition B
2021-01-26_18-45-34.616	condition_entry	condition B
2021-01-26_18-45-35.763	condition_entry	condition B
2021-01-26_18-45-36.250	condition_entry	condition B	discarded
2021-01-26_18-45-36.317	warning	multiple_fingers
2021-01-26_18-45-37.772	condition_entry	condition B	discarded
2021-01-26_18-45-37.862	warning	multiple_fingers
2021-01-26_18-45-39.271	condition_entry	condition B
2021-01-26_18-45-40.052	condition_entry	condition B
2021-01-26_18-45-40.458	condition_entry	condition B	discarded
2021-01-26_18-45-40.592	warning	hand_movements
2021-01-26_18-45-41.983	condition_entry	condition B
2021-01-26_18-45-42.545	condition_entry	condition B
2021-01-26_18-45-43.717	condition_entry	condition D	discarded
2021-01-26_18-45-44.168	condition_entry	condition D warning	discarded
2021-01-26_18-45-44.212	warning	multiple_fingers
2021-01-26_18-45-44.223	warning	hand_movements
2021-01-26_18-45-44.460	warning	hand_movements
2021-01-26_18-45-45.625	condition_entry	condition B
2021-01-26_18-45-46.884	condition_entry	condition B
2021-01-26_18-45-48.197	condition_entry	condition B
2021-01-26_18-45-48.755	condition_entry	condition B
2021-01-26_18-45-49.340	condition_entry	condition D
2021-01-26_18-45-51.354	pedal_entry	pedal_timeout
2021-01-26_18-45-51.558	condition_entry	condition B	discarded
2021-01-26_18-45-51.618	warning	multiple_fingers
2021-01-26_18-45-53.001	condition_entry	condition B	discarded
2021-01-26_18-45-53.211	warning	hand_movements
2021-01-26_18-45-54.468	condition_entry	condition B	discarded
2021-01-26_18-45-54.522	warning	hand_movements
2021-01-26_18-45-54.619	warning	multiple_fingers
2021-01-26_18-45-56.018	warning	hand_movements
2021-01-26_18-45-56.106	warning	hand_movements
2021-01-26_18-45-57.339	condition_entry	condition C	src 2	dst 1	discarded
2021-01-26_18-45-57.432	warning	hand_movements
2021-01-26_18-45-57.945	warning	hand_movements
2021-01-26_18-45-57.999	warning	hand_movements
2021-01-26_18-45-58.094	warning	hand_movements
2021-01-26_18-45-59.337	condition_entry	condition B	discarded
2021-01-26_18-45-59.521	warning	hand_movements
2021-01-26_18-46-00.709	condition_entry	condition B
2021-01-26_18-46-02.015	condition_entry	condition B
2021-01-26_18-46-03.674	condition_entry	condition B	discarded
2021-01-26_18-46-03.819	warning	hand_movements
2021-01-26_18-46-05.318	condition_entry	condition B
2021-01-26_18-46-05.813	condition_entry	condition B
2021-01-26_18-46-08.027	warning	hand_movements
2021-01-26_18-46-08.116	warning	hand_movements
2021-01-26_18-46-08.470	warning	hand_movements
2021-01-26_18-46-09.993	warning	hand_movements
2021-01-26_18-46-11.500	condition_entry	condition C	src 0	dst 1	discarded
2021-01-26_18-46-11.538	warning	experimental_break
2021-01-26_18-46-19.711	warning	hand_movements
2021-01-26_18-46-19.770	warning	hand_movements
2021-01-26_18-46-19.779	warning	multiple_fingers
2021-01-26_18-46-19.870	warning	hand_movements
2021-01-26_18-46-19.879	warning	multiple_fingers
2021-01-26_18-46-19.889	warning	hand_movements
2021-01-26_18-46-22.603	warning	experimental_break
2021-01-26_18-46-25.198	warning	multiple_fingers
2021-01-26_18-46-25.251	warning	hand_movements
2021-01-26_18-46-25.276	warning	hand_movements
2021-01-26_18-46-25.300	warning	hand_movements
2021-01-26_18-46-25.928	warning	hand_movements
2021-01-26_18-46-27.998	warning	multiple_fingers
2021-01-26_18-46-28.019	warning	hand_movements
2021-01-26_18-46-28.029	warning	multiple_fingers
2021-01-26_18-46-28.042	warning	hand_movements
2021-01-26_18-46-28.042	warning	hand_movements
2021-01-26_18-46-28.042	warning	multiple_fingers
2021-01-26_18-46-29.221	warning	hand_movements
2021-01-26_18-46-30.641	warning	experimental_break
2021-01-26_18-46-35.033	condition_entry	condition A	src 6	dst 7
2021-01-26_18-46-35.301	condition_entry	condition B
2021-01-26_18-46-35.766	condition_entry	condition D warning
2021-01-26_18-46-36.902	condition_entry	condition B
2021-01-26_18-46-37.788	pedal_entry	pedal_timeout
2021-01-26_18-46-38.069	condition_entry	condition B
2021-01-26_18-46-38.654	condition_entry	condition A	src 2	dst 1
2021-01-26_18-46-39.219	condition_entry	condition D warning
2021-01-26_18-46-40.364	condition_entry	condition B
2021-01-26_18-46-41.130	condition_entry	condition B
2021-01-26_18-46-41.251	pedal_entry	pedal_timeout
2021-01-26_18-46-42.141	condition_entry	condition B
2021-01-26_18-46-43.829	condition_entry	condition B
2021-01-26_18-46-45.044	condition_entry	condition B
2021-01-26_18-46-45.594	condition_entry	condition B	discarded
2021-01-26_18-46-45.617	warning	multiple_fingers
2021-01-26_18-46-47.032	condition_entry	condition B
2021-01-26_18-46-47.583	condition_entry	condition C	src 2	dst 1
2021-01-26_18-46-48.280	condition_entry	condition B
2021-01-26_18-46-49.309	condition_entry	condition B
2021-01-26_18-46-49.604	pedal_entry	pedal_timeout
2021-01-26_18-46-51.556	condition_entry	condition B
2021-01-26_18-46-52.158	condition_entry	condition B
2021-01-26_18-46-53.192	condition_entry	condition B
2021-01-26_18-46-53.763	condition_entry	condition B
2021-01-26_18-46-54.963	condition_entry	condition B
2021-01-26_18-46-55.568	condition_entry	condition B
2021-01-26_18-46-56.200	condition_entry	condition B
2021-01-26_18-46-58.863	condition_entry	condition A	src 9	dst 6
2021-01-26_18-46-59.947	condition_entry	condition B
2021-01-26_18-47-00.881	pedal_entry	pedal_timeout
2021-01-26_18-47-02.302	condition_entry	condition B
2021-01-26_18-47-03.442	condition_entry	condition B
2021-01-26_18-47-04.098	condition_entry	condition B
2021-01-26_18-47-04.620	condition_entry	condition B	discarded
2021-01-26_18-47-04.699	warning	multiple_fingers
2021-01-26_18-47-06.101	condition_entry	condition B	discarded
2021-01-26_18-47-06.138	warning	multiple_fingers
2021-01-26_18-47-07.590	condition_entry	condition B
2021-01-26_18-47-08.152	condition_entry	condition B
2021-01-26_18-47-08.728	condition_entry	condition B
2021-01-26_18-47-09.218	condition_entry	condition B
2021-01-26_18-47-09.790	condition_entry	condition B
2021-01-26_18-47-10.305	condition_entry	condition C	src 7	dst 8
2021-01-26_18-47-11.372	condition_entry	condition B
2021-01-26_18-47-11.829	condition_entry	condition B
2021-01-26_18-47-12.327	pedal_entry	pedal_timeout
2021-01-26_18-47-12.580	condition_entry	condition B	discarded
2021-01-26_18-47-12.610	warning	multiple_fingers
2021-01-26_18-47-13.931	condition_entry	condition B
2021-01-26_18-47-14.537	condition_entry	condition B	discarded
2021-01-26_18-47-14.615	warning	hand_movements
2021-01-26_18-47-15.938	condition_entry	condition B
2021-01-26_18-47-16.447	condition_entry	condition B
2021-01-26_18-47-17.014	condition_entry	condition B
2021-01-26_18-47-17.691	condition_entry	condition B
2021-01-26_18-47-18.237	condition_entry	condition A	src 9	dst 6
2021-01-26_18-47-18.936	condition_entry	condition B
2021-01-26_18-47-19.713	condition_entry	condition B
2021-01-26_18-47-20.256	pedal_entry	pedal_timeout
2021-01-26_18-47-20.635	condition_entry	condition C	src 6	dst 7	discarded
2021-01-26_18-47-20.737	warning	multiple_fingers
2021-01-26_18-47-22.039	condition_entry	condition B
2021-01-26_18-47-22.674	condition_entry	condition B
2021-01-26_18-47-23.755	condition_entry	condition C	src 6	dst 7	discarded
2021-01-26_18-47-23.782	warning	multiple_fingers
2021-01-26_18-47-25.189	condition_entry	condition B
2021-01-26_18-47-26.283	condition_entry	condition B
2021-01-26_18-47-26.764	condition_entry	condition B
2021-01-26_18-47-27.534	condition_entry	condition B
2021-01-26_18-47-28.569	condition_entry	condition B
2021-01-26_18-47-29.130	condition_entry	condition B
2021-01-26_18-47-29.842	condition_entry	condition B	discarded
2021-01-26_18-47-29.864	warning	multiple_fingers
2021-01-26_18-47-31.389	condition_entry	condition B
2021-01-26_18-47-31.862	condition_entry	condition C	src 0	dst 1
2021-01-26_18-47-32.634	condition_entry	condition B
2021-01-26_18-47-33.029	condition_entry	condition B	discarded
2021-01-26_18-47-33.136	warning	multiple_fingers
2021-01-26_18-47-34.532	condition_entry	condition B
2021-01-26_18-47-34.996	condition_entry	condition D
2021-01-26_18-47-35.685	condition_entry	condition B
2021-01-26_18-47-36.194	condition_entry	condition B
2021-01-26_18-47-36.702	condition_entry	condition D warning
2021-01-26_18-47-37.416	condition_entry	condition B
2021-01-26_18-47-38.725	pedal_entry	pedal_timeout
2021-01-26_18-47-39.242	condition_entry	condition B
2021-01-26_18-47-40.219	condition_entry	condition D	discarded
2021-01-26_18-47-40.286	warning	multiple_fingers
2021-01-26_18-47-42.171	condition_entry	condition B
2021-01-26_18-47-43.008	condition_entry	condition D	discarded
2021-01-26_18-47-43.048	warning	multiple_fingers
2021-01-26_18-47-44.381	condition_entry	condition B
2021-01-26_18-47-44.973	condition_entry	condition B
2021-01-26_18-47-46.060	condition_entry	condition B
2021-01-26_18-47-47.204	condition_entry	condition B	discarded
2021-01-26_18-47-47.249	warning	hand_movements
2021-01-26_18-47-48.635	condition_entry	condition B
2021-01-26_18-47-49.225	condition_entry	condition B	discarded
2021-01-26_18-47-49.258	warning	multiple_fingers
2021-01-26_18-47-50.890	condition_entry	condition B
2021-01-26_18-47-51.994	condition_entry	condition B
2021-01-26_18-47-53.696	condition_entry	condition B
2021-01-26_18-47-54.296	condition_entry	condition B
2021-01-26_18-47-54.741	condition_entry	condition B
2021-01-26_18-47-55.394	condition_entry	condition A	src 3	dst 0
2021-01-26_18-47-57.019	condition_entry	condition B
2021-01-26_18-47-57.406	pedal_entry	pedal_timeout
2021-01-26_18-47-58.195	condition_entry	condition B
2021-01-26_18-47-58.876	warning	multiple_fingers
2021-01-26_18-47-59.083	warning	multiple_fingers
2021-01-26_18-48-00.518	condition_entry	condition B	discarded
2021-01-26_18-48-00.538	warning	hand_movements
2021-01-26_18-48-01.985	condition_entry	condition B
2021-01-26_18-48-02.459	condition_entry	condition B	discarded
2021-01-26_18-48-02.492	warning	hand_movements
2021-01-26_18-48-04.494	warning	multiple_fingers
2021-01-26_18-48-04.494	condition_entry	condition D
2021-01-26_18-48-05.924	condition_entry	condition B
2021-01-26_18-48-07.605	condition_entry	condition B
2021-01-26_18-48-08.817	condition_entry	condition D	discarded
2021-01-26_18-48-08.967	warning	hand_movements
2021-01-26_18-48-09.128	warning	hand_movements
2021-01-26_18-48-09.156	warning	hand_movements
2021-01-26_18-48-10.592	condition_entry	condition B	discarded
2021-01-26_18-48-10.745	warning	multiple_fingers
2021-01-26_18-48-12.154	condition_entry	condition B
2021-01-26_18-48-12.632	condition_entry	condition B
2021-01-26_18-48-13.244	condition_entry	condition B
2021-01-26_18-48-14.358	condition_entry	condition B	discarded
2021-01-26_18-48-14.399	warning	multiple_fingers
2021-01-26_18-48-15.807	condition_entry	condition B
2021-01-26_18-48-17.456	condition_entry	condition B
2021-01-26_18-48-17.941	condition_entry	condition B
2021-01-26_18-48-18.552	condition_entry	condition A	src 7	dst 8
2021-01-26_18-48-20.133	pedal_entry	pedal_correct
2021-01-26_18-48-23.201	answer_entry	selected_answer 10
2021-01-26_18-48-24.454	condition_entry	condition B
2021-01-26_18-48-26.141	condition_entry	condition B
2021-01-26_18-48-26.773	condition_entry	condition B
2021-01-26_18-48-27.462	condition_entry	condition B
2021-01-26_18-48-28.025	condition_entry	condition B
2021-01-26_18-48-29.173	condition_entry	condition B	discarded
2021-01-26_18-48-29.202	warning	multiple_fingers
2021-01-26_18-48-30.578	condition_entry	condition B
2021-01-26_18-48-31.282	condition_entry	condition B
2021-01-26_18-48-31.724	condition_entry	condition B
2021-01-26_18-48-34.095	condition_entry	condition B
2021-01-26_18-48-35.177	condition_entry	condition B
2021-01-26_18-48-35.632	condition_entry	condition D
2021-01-26_18-48-36.291	condition_entry	condition B
2021-01-26_18-48-37.393	condition_entry	condition D warning
2021-01-26_18-48-39.078	condition_entry	condition B
2021-01-26_18-48-39.409	pedal_entry	pedal_timeout
2021-01-26_18-48-39.688	condition_entry	condition B
2021-01-26_18-48-40.403	condition_entry	condition B
2021-01-26_18-48-41.450	condition_entry	condition B
2021-01-26_18-48-42.621	condition_entry	condition B
2021-01-26_18-48-43.789	condition_entry	condition B
2021-01-26_18-48-44.905	condition_entry	condition B
2021-01-26_18-48-45.484	condition_entry	condition B
2021-01-26_18-48-46.555	condition_entry	condition B
2021-01-26_18-48-47.350	condition_entry	condition B
2021-01-26_18-48-48.458	condition_entry	condition B
2021-01-26_18-48-50.033	condition_entry	condition A	src 0	dst 3
2021-01-26_18-48-51.136	condition_entry	condition B
2021-01-26_18-48-52.050	pedal_entry	pedal_timeout
2021-01-26_18-48-52.414	condition_entry	condition B
2021-01-26_18-48-52.843	condition_entry	condition B
2021-01-26_18-48-53.462	condition_entry	condition A	src 3	dst 2
2021-01-26_18-48-54.025	condition_entry	condition B
2021-01-26_18-48-54.564	condition_entry	condition B
2021-01-26_18-48-55.146	condition_entry	condition B
2021-01-26_18-48-55.484	pedal_entry	pedal_timeout
2021-01-26_18-48-55.691	condition_entry	condition B
2021-01-26_18-48-56.122	condition_entry	condition B
2021-01-26_18-48-56.546	condition_entry	condition B
2021-01-26_18-48-56.986	condition_entry	condition B
2021-01-26_18-48-57.457	condition_entry	condition B
2021-01-26_18-48-58.201	condition_entry	condition B	discarded
2021-01-26_18-48-58.269	warning	multiple_fingers
2021-01-26_18-48-59.499	condition_entry	condition B	discarded
2021-01-26_18-48-59.694	warning	hand_movements
2021-01-26_18-48-59.835	warning	hand_movements
2021-01-26_18-49-01.060	condition_entry	condition B	discarded
2021-01-26_18-49-01.082	warning	multiple_fingers
2021-01-26_18-49-02.420	condition_entry	condition B
2021-01-26_18-49-04.244	condition_entry	condition B
2021-01-26_18-49-04.741	condition_entry	condition B
2021-01-26_18-49-05.915	condition_entry	condition B
2021-01-26_18-49-06.545	condition_entry	condition B
2021-01-26_18-49-07.659	condition_entry	condition B
2021-01-26_18-49-08.710	condition_entry	condition B
2021-01-26_18-49-09.306	condition_entry	condition A	src 9	dst 6	discarded
2021-01-26_18-49-09.345	warning	hand_movements
2021-01-26_18-49-10.785	condition_entry	condition A	src 3	dst 2
2021-01-26_18-49-12.022	condition_entry	condition B
2021-01-26_18-49-12.604	condition_entry	condition B	discarded
2021-01-26_18-49-12.627	warning	multiple_fingers
2021-01-26_18-49-14.296	condition_entry	condition B	discarded
2021-01-26_18-49-14.726	condition_entry	condition C	src 7	dst 8	discarded
2021-01-26_18-49-14.749	warning	multiple_fingers
2021-01-26_18-49-17.182	condition_entry	condition B	discarded
2021-01-26_18-49-17.204	warning	multiple_fingers
2021-01-26_18-49-18.595	condition_entry	condition B	discarded
2021-01-26_18-49-18.618	warning	multiple_fingers
2021-01-26_18-49-20.100	condition_entry	condition B
2021-01-26_18-49-21.067	condition_entry	condition C	src 2	dst 1	discarded
2021-01-26_18-49-21.158	warning	multiple_fingers
2021-01-26_18-49-22.755	condition_entry	condition B
2021-01-26_18-49-23.166	condition_entry	condition B
2021-01-26_18-49-23.849	condition_entry	condition B
2021-01-26_18-49-24.949	condition_entry	condition B
2021-01-26_18-49-25.549	condition_entry	condition B
2021-01-26_18-49-26.015	condition_entry	condition C	src 3	dst 2
2021-01-26_18-49-26.909	condition_entry	condition B
2021-01-26_18-49-28.039	pedal_entry	pedal_timeout
2021-01-26_18-49-28.556	condition_entry	condition B
2021-01-26_18-49-30.860	condition_entry	condition B	discarded
2021-01-26_18-49-30.911	warning	multiple_fingers
2021-01-26_18-49-32.734	condition_entry	condition B
2021-01-26_18-49-33.991	condition_entry	condition B
2021-01-26_18-49-34.600	condition_entry	condition B
2021-01-26_18-49-35.751	condition_entry	condition B
2021-01-26_18-49-36.227	condition_entry	condition B
2021-01-26_18-49-37.963	condition_entry	condition C	src 2	dst 3	discarded
2021-01-26_18-49-38.164	warning	multiple_fingers
2021-01-26_18-49-40.210	condition_entry	condition B
2021-01-26_18-49-40.808	condition_entry	condition B
2021-01-26_18-49-41.403	condition_entry	condition A	src 7	dst 8
2021-01-26_18-49-42.116	condition_entry	condition B
2021-01-26_18-49-43.050	condition_entry	condition B	discarded
2021-01-26_18-49-43.228	warning	hand_movements
2021-01-26_18-49-43.251	warning	hand_movements
2021-01-26_18-49-43.275	warning	hand_movements
2021-01-26_18-49-44.573	condition_entry	condition B	discarded
2021-01-26_18-49-44.603	warning	hand_movements
2021-01-26_18-49-50.113	condition_entry	condition B
2021-01-26_18-49-52.187	condition_entry	condition B
2021-01-26_18-49-52.887	condition_entry	condition B
2021-01-26_18-49-53.386	condition_entry	condition B
2021-01-26_18-49-55.196	condition_entry	condition B
2021-01-26_18-49-55.742	condition_entry	condition B
2021-01-26_18-49-56.224	condition_entry	condition C	src 2	dst 1
2021-01-26_18-49-56.966	condition_entry	condition B
2021-01-26_18-49-57.629	condition_entry	condition B
2021-01-26_18-49-58.094	condition_entry	condition B
2021-01-26_18-49-58.244	pedal_entry	pedal_timeout
2021-01-26_18-49-58.573	condition_entry	condition B
2021-01-26_18-49-59.016	condition_entry	condition B
2021-01-26_18-49-59.430	condition_entry	condition B
2021-01-26_18-50-00.286	condition_entry	condition B
2021-01-26_18-50-00.764	condition_entry	condition B
2021-01-26_18-50-01.497	condition_entry	condition B
2021-01-26_18-50-01.982	condition_entry	condition C	src 7	dst 8	discarded
2021-01-26_18-50-02.073	warning	multiple_fingers
2021-01-26_18-50-03.452	condition_entry	condition B
2021-01-26_18-50-03.856	condition_entry	condition B
2021-01-26_18-50-04.405	condition_entry	condition C	src 2	dst 1
2021-01-26_18-50-05.208	condition_entry	condition B
2021-01-26_18-50-05.680	condition_entry	condition B
2021-01-26_18-50-06.279	condition_entry	condition B
2021-01-26_18-50-06.424	pedal_entry	pedal_timeout
2021-01-26_18-50-07.272	condition_entry	condition D
2021-01-26_18-50-07.752	condition_entry	condition B
2021-01-26_18-50-09.290	pedal_entry	pedal_timeout
2021-01-26_18-50-09.390	condition_entry	condition B
2021-01-26_18-50-11.175	condition_entry	condition B
2021-01-26_18-50-12.250	condition_entry	condition B
2021-01-26_18-50-12.946	condition_entry	condition B
2021-01-26_18-50-14.557	condition_entry	condition B	discarded
2021-01-26_18-50-14.569	warning	multiple_fingers
2021-01-26_18-50-16.180	condition_entry	condition B
2021-01-26_18-50-17.202	condition_entry	condition A	src 6	dst 7
2021-01-26_18-50-18.431	condition_entry	condition B
2021-01-26_18-50-19.222	pedal_entry	pedal_timeout
2021-01-26_18-50-21.798	condition_entry	condition B
2021-01-26_18-50-23.599	condition_entry	condition B
2021-01-26_18-50-24.149	condition_entry	condition B
2021-01-26_18-50-25.983	condition_entry	condition B
2021-01-26_18-50-26.411	condition_entry	condition B
2021-01-26_18-50-26.881	condition_entry	condition B
2021-01-26_18-50-27.497	condition_entry	condition D
2021-01-26_18-50-28.714	condition_entry	condition B	discarded
2021-01-26_18-50-28.761	warning	hand_movements
2021-01-26_18-50-30.096	condition_entry	condition B	discarded
2021-01-26_18-50-30.118	warning	multiple_fingers
2021-01-26_18-50-32.237	condition_entry	condition B	discarded
2021-01-26_18-50-32.368	warning	hand_movements
2021-01-26_18-50-34.271	condition_entry	condition B
2021-01-26_18-50-35.473	condition_entry	condition B
2021-01-26_18-50-37.699	condition_entry	condition B
2021-01-26_18-50-38.236	condition_entry	condition B
2021-01-26_18-50-38.874	condition_entry	condition A	src 9	dst 8
2021-01-26_18-50-39.970	condition_entry	condition B
2021-01-26_18-50-40.475	condition_entry	condition B
2021-01-26_18-50-40.889	pedal_entry	pedal_timeout
2021-01-26_18-50-41.703	condition_entry	condition B
2021-01-26_18-50-43.485	condition_entry	condition B
2021-01-26_18-50-44.185	condition_entry	condition B
2021-01-26_18-50-45.029	condition_entry	condition B
2021-01-26_18-50-45.808	condition_entry	condition B
2021-01-26_18-50-46.306	condition_entry	condition B
2021-01-26_18-50-46.844	condition_entry	condition B
2021-01-26_18-50-48.020	condition_entry	condition B
2021-01-26_18-50-49.206	condition_entry	condition B
2021-01-26_18-50-50.266	condition_entry	condition B
2021-01-26_18-50-51.541	condition_entry	condition B
2021-01-26_18-50-52.127	condition_entry	condition B
2021-01-26_18-50-52.503	condition_entry	condition D	discarded
2021-01-26_18-50-52.647	warning	multiple_fingers
2021-01-26_18-50-54.028	condition_entry	condition B
2021-01-26_18-50-54.712	condition_entry	condition B
2021-01-26_18-50-56.994	condition_entry	condition B
2021-01-26_18-50-57.535	condition_entry	condition B
2021-01-26_18-50-58.819	condition_entry	condition D
2021-01-26_18-50-59.189	condition_entry	condition D warning
2021-01-26_18-51-00.445	condition_entry	condition B	discarded
2021-01-26_18-51-00.515	warning	hand_movements
2021-01-26_18-51-01.102	warning	hand_movements
2021-01-26_18-51-01.718	warning	hand_movements
2021-01-26_18-51-01.743	warning	hand_movements
2021-01-26_18-51-01.812	warning	hand_movements
2021-01-26_18-51-01.834	warning	hand_movements
2021-01-26_18-51-01.961	warning	hand_movements
2021-01-26_18-51-02.016	warning	hand_movements
2021-01-26_18-51-02.057	warning	hand_movements
2021-01-26_18-51-02.086	warning	hand_movements
2021-01-26_18-51-02.521	warning	hand_movements
2021-01-26_18-51-02.563	warning	hand_movements
2021-01-26_18-51-02.743	warning	hand_movements
2021-01-26_18-51-02.811	warning	hand_movements
2021-01-26_18-51-02.943	warning	hand_movements
2021-01-26_18-51-03.120	warning	hand_movements
2021-01-26_18-51-03.155	warning	hand_movements
2021-01-26_18-51-03.210	warning	hand_movements
2021-01-26_18-51-03.310	warning	hand_movements
2021-01-26_18-51-03.409	warning	hand_movements
2021-01-26_18-51-03.495	warning	hand_movements
2021-01-26_18-51-03.522	warning	hand_movements
2021-01-26_18-51-03.548	warning	hand_movements
2021-01-26_18-51-03.647	warning	hand_movements
2021-01-26_18-51-03.673	warning	hand_movements
2021-01-26_18-51-03.831	warning	hand_movements
2021-01-26_18-51-03.859	warning	hand_movements
2021-01-26_18-51-03.947	warning	hand_movements
2021-01-26_18-51-03.984	warning	hand_movements
2021-01-26_18-51-04.012	warning	hand_movements
2021-01-26_18-51-05.364	condition_entry	condition B
2021-01-26_18-51-05.941	condition_entry	condition B	discarded
2021-01-26_18-51-06.015	warning	hand_movements
2021-01-26_18-51-06.475	warning	hand_movements
2021-01-26_18-51-06.516	warning	hand_movements
2021-01-26_18-51-06.548	warning	hand_movements
2021-01-26_18-51-06.612	warning	hand_movements
2021-01-26_18-51-06.652	warning	hand_movements
2021-01-26_18-51-06.748	warning	hand_movements
2021-01-26_18-51-06.810	warning	hand_movements
2021-01-26_18-51-08.796	condition_entry	condition B	discarded
2021-01-26_18-51-09.244	warning	multiple_fingers
2021-01-26_18-51-10.565	condition_entry	condition B
2021-01-26_18-51-11.806	condition_entry	condition B
2021-01-26_18-51-12.882	condition_entry	condition B
2021-01-26_18-51-13.924	condition_entry	condition A	src 2	dst 0
2021-01-26_18-51-14.549	warning	multiple_fingers
2021-01-26_18-51-16.152	condition_entry	condition B
2021-01-26_18-51-16.903	condition_entry	condition B
2021-01-26_18-51-17.752	warning	multiple_fingers
2021-01-26_18-51-17.752	condition_entry	condition C	src 7	dst 6
2021-01-26_18-51-21.035	condition_entry	condition B
2021-01-26_18-51-21.668	condition_entry	condition A	src 2	dst 3
2021-01-26_18-51-23.409	pedal_entry	pedal_correct
2021-01-26_18-51-26.509	answer_entry	selected_answer 10
2021-01-26_18-51-27.710	condition_entry	condition B	discarded
2021-01-26_18-51-27.743	warning	multiple_fingers
2021-01-26_18-51-29.102	condition_entry	condition B
2021-01-26_18-51-29.741	condition_entry	condition B
2021-01-26_18-51-30.918	condition_entry	condition B
2021-01-26_18-51-31.669	condition_entry	condition C	src 3	dst 2	discarded
2021-01-26_18-51-31.722	warning	multiple_fingers
2021-01-26_18-51-33.162	condition_entry	condition B
2021-01-26_18-51-33.662	condition_entry	condition B
2021-01-26_18-51-34.989	condition_entry	condition B
2021-01-26_18-51-36.030	condition_entry	condition B	discarded
2021-01-26_18-51-36.078	warning	multiple_fingers
2021-01-26_18-51-38.108	condition_entry	condition B	discarded
2021-01-26_18-51-38.142	warning	multiple_fingers
2021-01-26_18-51-39.428	condition_entry	condition B
2021-01-26_18-51-40.147	condition_entry	condition B
2021-01-26_18-51-41.450	condition_entry	condition B
2021-01-26_18-51-42.495	condition_entry	condition B
2021-01-26_18-51-43.012	condition_entry	condition B
2021-01-26_18-51-43.506	condition_entry	condition B
2021-01-26_18-51-44.149	condition_entry	condition B
2021-01-26_18-51-44.667	condition_entry	condition B
2021-01-26_18-51-45.229	condition_entry	condition B
2021-01-26_18-51-46.134	condition_entry	condition A	src 6	dst 8
2021-01-26_18-51-47.563	pedal_entry	pedal_correct
2021-01-26_18-51-50.461	answer_entry	selected_answer 10
2021-01-26_18-51-52.214	condition_entry	condition B	discarded
2021-01-26_18-51-52.256	warning	multiple_fingers
2021-01-26_18-51-53.649	condition_entry	condition B
2021-01-26_18-51-55.394	condition_entry	condition B	discarded
2021-01-26_18-51-55.506	warning	multiple_fingers
2021-01-26_18-51-56.932	condition_entry	condition B
2021-01-26_18-51-57.521	condition_entry	condition B
2021-01-26_18-51-59.164	condition_entry	condition B
2021-01-26_18-51-59.806	condition_entry	condition B
2021-01-26_18-52-00.842	condition_entry	condition B
2021-01-26_18-52-02.584	condition_entry	condition B
2021-01-26_18-52-03.337	condition_entry	condition B
2021-01-26_18-52-04.393	condition_entry	condition B
2021-01-26_18-52-08.338	condition_entry	condition B
2021-01-26_18-52-08.992	condition_entry	condition B
2021-01-26_18-52-10.089	condition_entry	condition B
2021-01-26_18-52-10.645	condition_entry	condition B
2021-01-26_18-52-11.155	condition_entry	condition B
2021-01-26_18-52-12.393	condition_entry	condition B
2021-01-26_18-52-16.189	condition_entry	condition B
2021-01-26_18-52-17.743	condition_entry	condition C	src 8	dst 7	discarded
2021-01-26_18-52-18.153	warning	multiple_fingers
2021-01-26_18-52-19.629	condition_entry	condition A	src 0	dst 1
2021-01-26_18-52-20.072	condition_entry	condition B
2021-01-26_18-52-21.432	pedal_entry	pedal_correct
2021-01-26_18-52-25.011	answer_entry	selected_answer 8
2021-01-26_18-52-26.143	condition_entry	condition B
2021-01-26_18-52-26.948	condition_entry	condition B
2021-01-26_18-52-27.437	condition_entry	condition C	src 0	dst 1	discarded
2021-01-26_18-52-27.695	warning	multiple_fingers
2021-01-26_18-52-29.027	condition_entry	condition B	discarded
2021-01-26_18-52-29.502	condition_entry	condition B	discarded
2021-01-26_18-52-29.525	warning	multiple_fingers
2021-01-26_18-52-31.093	condition_entry	condition B
2021-01-26_18-52-32.314	condition_entry	condition B
2021-01-26_18-52-32.790	condition_entry	condition B
2021-01-26_18-52-34.458	condition_entry	condition B
2021-01-26_18-52-35.560	condition_entry	condition B
2021-01-26_18-52-36.379	condition_entry	condition B
2021-01-26_18-52-37.648	condition_entry	condition B	discarded
2021-01-26_18-52-37.670	warning	multiple_fingers
2021-01-26_18-52-39.189	condition_entry	condition B
2021-01-26_18-52-39.822	condition_entry	condition B
2021-01-26_18-52-40.968	condition_entry	condition B
2021-01-26_18-52-42.088	condition_entry	condition B
2021-01-26_18-52-42.563	condition_entry	condition B
2021-01-26_18-52-43.196	condition_entry	condition B
2021-01-26_18-52-43.798	condition_entry	condition B
2021-01-26_18-52-44.340	warning	multiple_fingers
2021-01-26_18-52-44.340	condition_entry	condition C	src 9	dst 8
2021-01-26_18-52-45.877	condition_entry	condition B
2021-01-26_18-52-46.424	condition_entry	condition C	src 2	dst 1
2021-01-26_18-52-47.583	condition_entry	condition B
2021-01-26_18-52-48.152	condition_entry	condition B
2021-01-26_18-52-48.438	pedal_entry	pedal_timeout
2021-01-26_18-52-48.683	condition_entry	condition B
2021-01-26_18-52-49.232	condition_entry	condition B
2021-01-26_18-52-51.225	condition_entry	condition B
2021-01-26_18-52-51.758	condition_entry	condition B
2021-01-26_18-52-52.361	condition_entry	condition B
2021-01-26_18-52-52.917	condition_entry	condition D	discarded
2021-01-26_18-52-53.017	warning	multiple_fingers
2021-01-26_18-52-54.491	condition_entry	condition B
2021-01-26_18-52-55.568	condition_entry	condition B
2021-01-26_18-52-56.134	condition_entry	condition D	discarded
2021-01-26_18-52-56.215	warning	multiple_fingers
2021-01-26_18-53-01.025	condition_entry	condition B
2021-01-26_18-53-02.103	condition_entry	condition A	src 9	dst 6
2021-01-26_18-53-03.368	condition_entry	condition B
2021-01-26_18-53-04.124	pedal_entry	pedal_timeout
2021-01-26_18-53-07.510	warning	experimental_break
2021-01-26_18-53-09.554	warning	hand_movements
2021-01-26_18-53-09.637	warning	hand_movements
2021-01-26_18-53-09.687	warning	hand_movements
2021-01-26_18-53-09.729	warning	hand_movements
2021-01-26_18-53-09.839	warning	hand_movements
2021-01-26_18-53-09.868	warning	hand_movements
2021-01-26_18-53-09.976	warning	hand_movements
2021-01-26_18-53-10.116	warning	hand_movements
2021-01-26_18-53-10.174	warning	hand_movements
2021-01-26_18-53-10.417	warning	hand_movements
2021-01-26_18-53-10.457	warning	hand_movements
2021-01-26_18-53-10.506	warning	hand_movements
2021-01-26_18-53-11.073	warning	hand_movements
2021-01-26_18-53-11.272	warning	hand_movements
2021-01-26_18-53-12.443	condition_entry	condition B	discarded
2021-01-26_18-53-12.671	warning	hand_movements
2021-01-26_18-53-12.727	warning	hand_movements
2021-01-26_18-53-12.803	warning	hand_movements
2021-01-26_18-53-12.820	warning	hand_movements
2021-01-26_18-53-13.010	warning	hand_movements
2021-01-26_18-53-13.031	warning	hand_movements
2021-01-26_18-53-13.338	warning	hand_movements
2021-01-26_18-53-13.410	warning	hand_movements
2021-01-26_18-53-13.542	warning	hand_movements
2021-01-26_18-53-13.829	warning	experimental_break
2021-01-26_18-53-32.373	warning	multiple_fingers
2021-01-26_18-53-34.207	condition_entry	condition B
2021-01-26_18-53-34.884	condition_entry	condition D
2021-01-26_18-53-35.420	warning	experimental_break
2021-01-26_18-53-39.575	warning	multiple_fingers
2021-01-26_18-53-40.564	warning	experimental_break
2021-01-26_18-53-48.841	condition_entry	condition B
2021-01-26_18-53-50.583	condition_entry	condition B
2021-01-26_18-53-51.164	condition_entry	condition B
2021-01-26_18-53-51.689	condition_entry	condition B
2021-01-26_18-53-52.221	condition_entry	condition D
2021-01-26_18-53-54.241	pedal_entry	pedal_timeout
2021-01-26_18-53-54.508	condition_entry	condition B
2021-01-26_18-53-55.690	condition_entry	condition B
2021-01-26_18-53-56.347	condition_entry	condition B
2021-01-26_18-53-57.985	condition_entry	condition B
2021-01-26_18-53-58.606	condition_entry	condition B
2021-01-26_18-53-59.150	condition_entry	condition A	src 3	dst 1
2021-01-26_18-53-59.687	condition_entry	condition B
2021-01-26_18-54-01.166	pedal_entry	pedal_timeout
2021-01-26_18-54-01.446	condition_entry	condition B
2021-01-26_18-54-02.027	condition_entry	condition B
2021-01-26_18-54-02.565	condition_entry	condition B
2021-01-26_18-54-03.699	condition_entry	condition B
2021-01-26_18-54-04.237	condition_entry	condition B
2021-01-26_18-54-05.450	condition_entry	condition B
2021-01-26_18-54-05.914	condition_entry	condition B
2021-01-26_18-54-06.914	condition_entry	condition B
2021-01-26_18-54-07.592	condition_entry	condition B
2021-01-26_18-54-08.080	condition_entry	condition B
2021-01-26_18-54-08.658	condition_entry	condition B
2021-01-26_18-54-09.146	condition_entry	condition B
2021-01-26_18-54-09.801	condition_entry	condition B	discarded
2021-01-26_18-54-09.814	warning	multiple_fingers
2021-01-26_18-54-10.982	condition_entry	condition B
2021-01-26_18-54-11.757	condition_entry	condition B	discarded
2021-01-26_18-54-11.825	warning	hand_movements
2021-01-26_18-54-13.223	condition_entry	condition B	discarded
2021-01-26_18-54-13.301	warning	hand_movements
2021-01-26_18-54-14.579	condition_entry	condition B
2021-01-26_18-54-15.187	condition_entry	condition B
2021-01-26_18-54-15.772	condition_entry	condition B
2021-01-26_18-54-16.780	condition_entry	condition B
2021-01-26_18-54-17.408	condition_entry	condition B
2021-01-26_18-54-18.424	condition_entry	condition D	discarded
2021-01-26_18-54-18.455	warning	multiple_fingers
2021-01-26_18-54-20.088	condition_entry	condition B
2021-01-26_18-54-20.589	condition_entry	condition B
2021-01-26_18-54-21.235	condition_entry	condition B	discarded
2021-01-26_18-54-21.306	warning	hand_movements
2021-01-26_18-54-22.610	condition_entry	condition B
2021-01-26_18-54-23.094	condition_entry	condition A	src 7	dst 6
2021-01-26_18-54-23.831	condition_entry	condition B
2021-01-26_18-54-24.348	condition_entry	condition B
2021-01-26_18-54-24.861	condition_entry	condition B
2021-01-26_18-54-25.104	pedal_entry	pedal_timeout
2021-01-26_18-54-25.472	condition_entry	condition A	src 9	dst 6
2021-01-26_18-54-25.995	condition_entry	condition B
2021-01-26_18-54-27.359	condition_entry	condition B
2021-01-26_18-54-27.484	pedal_entry	pedal_timeout
2021-01-26_18-54-27.893	condition_entry	condition B	discarded
2021-01-26_18-54-28.282	condition_entry	condition D	discarded
2021-01-26_18-54-28.348	warning	multiple_fingers
2021-01-26_18-54-30.017	condition_entry	condition B
2021-01-26_18-54-31.018	condition_entry	condition B
2021-01-26_18-54-33.533	condition_entry	condition B
2021-01-26_18-54-33.989	condition_entry	condition B
2021-01-26_18-54-34.523	condition_entry	condition B
2021-01-26_18-54-35.656	condition_entry	condition B
2021-01-26_18-54-36.266	condition_entry	condition B
2021-01-26_18-54-36.689	condition_entry	condition B
2021-01-26_18-54-37.104	condition_entry	condition B
2021-01-26_18-54-37.779	condition_entry	condition B
2021-01-26_18-54-38.198	condition_entry	condition B
2021-01-26_18-54-38.598	condition_entry	condition B
2021-01-26_18-54-39.322	condition_entry	condition B
2021-01-26_18-54-40.564	condition_entry	condition A	src 1	dst 0	discarded
2021-01-26_18-54-40.609	warning	multiple_fingers
2021-01-26_18-54-42.156	condition_entry	condition A	src 0	dst 3
2021-01-26_18-54-43.663	pedal_entry	pedal_correct
2021-01-26_18-54-46.357	answer_entry	selected_answer 10
2021-01-26_18-54-47.584	condition_entry	condition B	discarded
2021-01-26_18-54-47.661	warning	multiple_fingers
2021-01-26_18-54-48.871	condition_entry	condition B	discarded
2021-01-26_18-54-48.916	warning	multiple_fingers
2021-01-26_18-54-50.273	condition_entry	condition B
2021-01-26_18-54-51.386	condition_entry	condition B
2021-01-26_18-54-52.523	condition_entry	condition B
2021-01-26_18-54-53.048	condition_entry	condition B	discarded
2021-01-26_18-54-53.095	warning	multiple_fingers
2021-01-26_18-54-54.493	condition_entry	condition B
2021-01-26_18-54-54.995	condition_entry	condition B
2021-01-26_18-54-56.068	condition_entry	condition B
2021-01-26_18-54-56.779	condition_entry	condition B
2021-01-26_18-54-59.015	condition_entry	condition B
2021-01-26_18-54-59.566	condition_entry	condition B
2021-01-26_18-55-01.189	condition_entry	condition B	discarded
2021-01-26_18-55-01.433	warning	multiple_fingers
2021-01-26_18-55-02.761	condition_entry	condition B
2021-01-26_18-55-03.254	condition_entry	condition B
2021-01-26_18-55-03.945	condition_entry	condition B
2021-01-26_18-55-04.523	condition_entry	condition B
2021-01-26_18-55-04.965	condition_entry	condition B
2021-01-26_18-55-06.635	condition_entry	condition B
2021-01-26_18-55-07.086	condition_entry	condition B
2021-01-26_18-55-08.266	condition_entry	condition A	src 6	dst 8
2021-01-26_18-55-09.648	pedal_entry	pedal_correct
2021-01-26_18-55-12.657	answer_entry	selected_answer 10
2021-01-26_18-55-13.856	condition_entry	condition B
2021-01-26_18-55-14.538	condition_entry	condition B	discarded
2021-01-26_18-55-14.555	warning	multiple_fingers
2021-01-26_18-55-15.929	condition_entry	condition B
2021-01-26_18-55-17.629	condition_entry	condition B
2021-01-26_18-55-18.271	condition_entry	condition B
2021-01-26_18-55-18.747	condition_entry	condition B
2021-01-26_18-55-20.494	condition_entry	condition B
2021-01-26_18-55-21.666	condition_entry	condition B
2021-01-26_18-55-22.068	condition_entry	condition B
2021-01-26_18-55-22.815	condition_entry	condition B
2021-01-26_18-55-23.288	condition_entry	condition D	discarded
2021-01-26_18-55-23.423	warning	multiple_fingers
2021-01-26_18-55-24.728	condition_entry	condition B
2021-01-26_18-55-25.291	condition_entry	condition B
2021-01-26_18-55-27.109	condition_entry	condition B
2021-01-26_18-55-27.665	condition_entry	condition D	discarded
2021-01-26_18-55-27.676	warning	multiple_fingers
2021-01-26_18-55-28.998	condition_entry	condition B
2021-01-26_18-55-29.541	condition_entry	condition B
2021-01-26_18-55-30.756	condition_entry	condition B
2021-01-26_18-55-35.796	condition_entry	condition B
2021-01-26_18-55-36.527	condition_entry	condition B
2021-01-26_18-55-37.081	condition_entry	condition B
2021-01-26_18-55-37.660	condition_entry	condition B
2021-01-26_18-55-38.218	condition_entry	condition B
2021-01-26_18-55-39.281	condition_entry	condition B
2021-01-26_18-55-39.704	condition_entry	condition B
2021-01-26_18-55-40.069	condition_entry	condition B
2021-01-26_18-55-40.549	condition_entry	condition B
2021-01-26_18-55-41.072	warning	multiple_fingers
2021-01-26_18-55-41.072	condition_entry	condition B
2021-01-26_18-55-42.290	condition_entry	condition B	discarded
2021-01-26_18-55-42.373	warning	multiple_fingers
2021-01-26_18-55-44.888	condition_entry	condition B
2021-01-26_18-55-45.534	condition_entry	condition B
2021-01-26_18-55-46.036	condition_entry	condition A	src 6	dst 8
2021-01-26_18-55-46.995	pedal_entry	pedal_correct
2021-01-26_18-55-49.765	answer_entry	selected_answer 10
2021-01-26_18-55-51.158	condition_entry	condition B	discarded
2021-01-26_18-55-51.218	warning	hand_movements
2021-01-26_18-55-52.381	warning	multiple_fingers
2021-01-26_18-55-53.846	condition_entry	condition B
2021-01-26_18-55-55.065	condition_entry	condition B
2021-01-26_18-55-56.851	condition_entry	condition B
2021-01-26_18-55-57.862	condition_entry	condition B
2021-01-26_18-55-59.030	condition_entry	condition B
2021-01-26_18-56-00.188	condition_entry	condition B	discarded
2021-01-26_18-56-00.208	warning	multiple_fingers
2021-01-26_18-56-01.722	condition_entry	condition B
2021-01-26_18-56-02.853	condition_entry	condition B
2021-01-26_18-56-04.003	condition_entry	condition B
2021-01-26_18-56-04.499	condition_entry	condition B
2021-01-26_18-56-05.027	condition_entry	condition B
2021-01-26_18-56-05.758	condition_entry	condition B
2021-01-26_18-56-06.747	condition_entry	condition A	src 2	dst 3
2021-01-26_18-56-08.546	pedal_entry	pedal_correct
2021-01-26_18-56-11.273	answer_entry	selected_answer 8
2021-01-26_18-56-12.982	condition_entry	condition B
2021-01-26_18-56-13.682	condition_entry	condition B
2021-01-26_18-56-14.318	condition_entry	condition B
2021-01-26_18-56-15.336	condition_entry	condition B
2021-01-26_18-56-16.003	condition_entry	condition B
2021-01-26_18-56-16.408	condition_entry	condition B
2021-01-26_18-56-17.030	condition_entry	condition D
2021-01-26_18-56-18.109	condition_entry	condition B
2021-01-26_18-56-18.675	condition_entry	condition B
2021-01-26_18-56-19.052	pedal_entry	pedal_timeout
2021-01-26_18-56-19.363	condition_entry	condition B	discarded
2021-01-26_18-56-19.397	warning	multiple_fingers
2021-01-26_18-56-21.818	condition_entry	condition B	discarded
2021-01-26_18-56-21.852	warning	multiple_fingers
2021-01-26_18-56-23.187	condition_entry	condition B	discarded
2021-01-26_18-56-23.232	warning	multiple_fingers
2021-01-26_18-56-24.654	condition_entry	condition B
2021-01-26_18-56-25.396	condition_entry	condition B
2021-01-26_18-56-26.297	condition_entry	condition B
2021-01-26_18-56-26.895	condition_entry	condition B
2021-01-26_18-56-27.447	condition_entry	condition B
2021-01-26_18-56-28.028	condition_entry	condition B
2021-01-26_18-56-28.480	condition_entry	condition B
2021-01-26_18-56-29.429	condition_entry	condition B	discarded
2021-01-26_18-56-29.490	warning	multiple_fingers
2021-01-26_18-56-30.738	condition_entry	condition B
2021-01-26_18-56-31.858	condition_entry	condition B
2021-01-26_18-56-32.361	condition_entry	condition B	discarded
2021-01-26_18-56-32.417	warning	multiple_fingers
2021-01-26_18-56-33.872	condition_entry	condition B
2021-01-26_18-56-34.912	condition_entry	condition B
2021-01-26_18-56-36.523	condition_entry	condition B
2021-01-26_18-56-37.810	condition_entry	condition B
2021-01-26_18-56-38.523	condition_entry	condition B
2021-01-26_18-56-38.886	condition_entry	condition A	src 3	dst 2
2021-01-26_18-56-39.735	condition_entry	condition B	discarded
2021-01-26_18-56-39.781	warning	multiple_fingers
2021-01-26_18-56-41.217	condition_entry	condition B
2021-01-26_18-56-43.575	condition_entry	condition B
2021-01-26_18-56-44.055	condition_entry	condition B
2021-01-26_18-56-45.037	condition_entry	condition A	src 6	dst 7
2021-01-26_18-56-46.673	pedal_entry	pedal_correct
2021-01-26_18-56-49.411	answer_entry	selected_answer 10
2021-01-26_18-56-50.537	condition_entry	condition B
2021-01-26_18-56-51.803	condition_entry	condition B
2021-01-26_18-56-52.416	condition_entry	condition B
2021-01-26_18-56-53.161	condition_entry	condition B	discarded
2021-01-26_18-56-53.569	condition_entry	condition B	discarded
2021-01-26_18-56-53.640	warning	multiple_fingers
2021-01-26_18-56-54.881	condition_entry	condition B
2021-01-26_18-56-56.162	condition_entry	condition B
2021-01-26_18-56-57.349	condition_entry	condition B
2021-01-26_18-56-57.780	condition_entry	condition C	src 6	dst 8	discarded
2021-01-26_18-56-57.860	warning	multiple_fingers
2021-01-26_18-56-59.280	condition_entry	condition B
2021-01-26_18-56-59.777	condition_entry	condition B
2021-01-26_18-57-00.965	condition_entry	condition B
2021-01-26_18-57-04.801	condition_entry	condition B	discarded
2021-01-26_18-57-04.825	warning	multiple_fingers
2021-01-26_18-57-05.001	warning	multiple_fingers
2021-01-26_18-57-06.312	condition_entry	condition B
2021-01-26_18-57-07.287	condition_entry	condition C	src 2	dst 0
2021-01-26_18-57-08.583	pedal_entry	pedal_correct
2021-01-26_18-57-11.150	answer_entry	selected_answer 10
2021-01-26_18-57-12.443	condition_entry	condition B
2021-01-26_18-57-13.454	condition_entry	condition B	discarded
2021-01-26_18-57-13.499	warning	multiple_fingers
2021-01-26_18-57-14.908	condition_entry	condition B
2021-01-26_18-57-16.051	condition_entry	condition B
2021-01-26_18-57-16.692	condition_entry	condition B
2021-01-26_18-57-17.305	condition_entry	condition C	src 3	dst 2	discarded
2021-01-26_18-57-17.394	warning	multiple_fingers
2021-01-26_18-57-18.791	condition_entry	condition B
2021-01-26_18-57-19.313	condition_entry	condition A	src 9	dst 8
2021-01-26_18-57-19.893	condition_entry	condition D warning
2021-01-26_18-57-20.993	condition_entry	condition B
2021-01-26_18-57-21.589	condition_entry	condition B
2021-01-26_18-57-21.913	pedal_entry	pedal_timeout
2021-01-26_18-57-23.948	condition_entry	condition B
2021-01-26_18-57-24.421	condition_entry	condition B
2021-01-26_18-57-25.151	condition_entry	condition B
2021-01-26_18-57-25.644	condition_entry	condition B
2021-01-26_18-57-26.087	condition_entry	condition C	src 2	dst 1
2021-01-26_18-57-27.299	condition_entry	condition B
2021-01-26_18-57-28.097	pedal_entry	pedal_timeout
2021-01-26_18-57-28.967	condition_entry	condition B
2021-01-26_18-57-30.135	condition_entry	condition B	discarded
2021-01-26_18-57-30.179	warning	multiple_fingers
2021-01-26_18-57-31.650	condition_entry	condition B
2021-01-26_18-57-32.240	warning	multiple_fingers
2021-01-26_18-57-32.240	condition_entry	condition B
2021-01-26_18-57-33.751	condition_entry	condition B
2021-01-26_18-57-34.295	condition_entry	condition B
2021-01-26_18-57-35.524	condition_entry	condition B
2021-01-26_18-57-35.998	condition_entry	condition B
2021-01-26_18-57-37.376	condition_entry	condition B
2021-01-26_18-57-37.927	condition_entry	condition B
2021-01-26_18-57-38.372	condition_entry	condition A	src 3	dst 1
2021-01-26_18-57-39.031	condition_entry	condition B
2021-01-26_18-57-39.614	condition_entry	condition D warning
2021-01-26_18-57-40.139	condition_entry	condition B	discarded
2021-01-26_18-57-40.184	warning	multiple_fingers
2021-01-26_18-57-41.837	condition_entry	condition B	discarded
2021-01-26_18-57-41.885	warning	hand_movements
2021-01-26_18-57-48.137	warning	hand_movements
2021-01-26_18-57-49.377	condition_entry	condition B
2021-01-26_18-57-51.824	condition_entry	condition B
2021-01-26_18-57-52.320	condition_entry	condition B
2021-01-26_18-57-53.064	condition_entry	condition B
2021-01-26_18-57-53.702	condition_entry	condition B	discarded
2021-01-26_18-57-53.734	warning	multiple_fingers
2021-01-26_18-57-59.622	condition_entry	condition B
2021-01-26_18-58-00.229	condition_entry	condition C	src 3	dst 2	discarded
2021-01-26_18-58-00.303	warning	multiple_fingers
2021-01-26_18-58-01.827	condition_entry	condition B
2021-01-26_18-58-02.488	condition_entry	condition B
2021-01-26_18-58-02.940	condition_entry	condition B
2021-01-26_18-58-03.539	condition_entry	condition B
2021-01-26_18-58-04.164	condition_entry	condition B
2021-01-26_18-58-06.007	condition_entry	condition B
2021-01-26_18-58-07.189	condition_entry	condition B
2021-01-26_18-58-07.882	condition_entry	condition C	src 2	dst 3
2021-01-26_18-58-09.894	pedal_entry	pedal_timeout
2021-01-26_18-58-12.035	warning	experimental_break
2021-01-26_18-58-13.248	warning	multiple_fingers
2021-01-26_18-58-13.281	warning	multiple_fingers
2021-01-26_18-58-13.567	warning	multiple_fingers
2021-01-26_18-58-13.591	warning	multiple_fingers
2021-01-26_18-58-13.738	warning	multiple_fingers
2021-01-26_18-58-13.812	warning	multiple_fingers
2021-01-26_18-58-15.247	condition_entry	condition B
2021-01-26_18-58-15.754	condition_entry	condition B
2021-01-26_18-58-18.188	condition_entry	condition B
2021-01-26_18-58-19.263	condition_entry	condition B
2021-01-26_18-58-20.341	condition_entry	condition B
2021-01-26_18-58-20.917	condition_entry	condition B
2021-01-26_18-58-22.126	condition_entry	condition B
2021-01-26_18-58-22.831	condition_entry	condition B
2021-01-26_18-58-23.730	condition_entry	condition B
2021-01-26_18-58-24.997	condition_entry	condition B
2021-01-26_18-58-25.450	condition_entry	condition B
2021-01-26_18-58-26.529	condition_entry	condition B
2021-01-26_18-58-27.278	condition_entry	condition B
2021-01-26_18-58-27.871	condition_entry	condition D	discarded
2021-01-26_18-58-27.881	warning	multiple_fingers
2021-01-26_18-58-29.952	condition_entry	condition B
2021-01-26_18-58-30.561	warning	multiple_fingers
2021-01-26_18-58-31.933	condition_entry	condition A	src 6	dst 7
2021-01-26_18-58-33.031	pedal_entry	pedal_correct
2021-01-26_18-58-35.668	answer_entry	selected_answer 10
2021-01-26_18-58-37.435	condition_entry	condition B
2021-01-26_18-58-38.076	condition_entry	condition B
2021-01-26_18-58-38.698	condition_entry	condition B
2021-01-26_18-58-42.187	condition_entry	condition B
2021-01-26_18-58-42.753	condition_entry	condition B
2021-01-26_18-58-43.253	condition_entry	condition B
2021-01-26_18-58-44.398	condition_entry	condition B
2021-01-26_18-58-45.008	condition_entry	condition B	discarded
2021-01-26_18-58-45.077	warning	multiple_fingers
2021-01-26_18-58-46.366	condition_entry	condition B
2021-01-26_18-58-48.140	condition_entry	condition B	discarded
2021-01-26_18-58-48.207	warning	multiple_fingers
2021-01-26_18-58-50.144	condition_entry	condition B
2021-01-26_18-58-50.783	condition_entry	condition B
2021-01-26_18-58-51.371	condition_entry	condition B
2021-01-26_18-58-52.408	condition_entry	condition A	src 2	dst 1
2021-01-26_18-58-53.375	pedal_entry	pedal_correct
2021-01-26_18-58-56.097	answer_entry	selected_answer 10
2021-01-26_18-58-57.446	condition_entry	condition B
2021-01-26_18-58-59.030	condition_entry	condition B
2021-01-26_18-58-59.663	condition_entry	condition B
2021-01-26_18-59-01.388	condition_entry	condition B
2021-01-26_18-59-01.922	condition_entry	condition B
2021-01-26_18-59-04.222	condition_entry	condition D
2021-01-26_18-59-05.501	condition_entry	condition B
2021-01-26_18-59-06.244	pedal_entry	pedal_timeout
2021-01-26_18-59-07.155	condition_entry	condition B	discarded
2021-01-26_18-59-07.215	warning	multiple_fingers
2021-01-26_18-59-08.857	condition_entry	condition B
2021-01-26_18-59-09.840	condition_entry	condition B
2021-01-26_18-59-10.373	condition_entry	condition D
2021-01-26_18-59-11.076	condition_entry	condition D warning
2021-01-26_18-59-13.094	pedal_entry	pedal_timeout
2021-01-26_18-59-14.319	condition_entry	condition D
2021-01-26_18-59-14.937	condition_entry	condition B
2021-01-26_18-59-16.059	condition_entry	condition B
2021-01-26_18-59-16.337	pedal_entry	pedal_timeout
2021-01-26_18-59-16.659	condition_entry	condition B
2021-01-26_18-59-17.316	condition_entry	condition B
2021-01-26_18-59-17.925	condition_entry	condition B
2021-01-26_18-59-18.538	condition_entry	condition B
2021-01-26_18-59-19.035	condition_entry	condition B
2021-01-26_18-59-20.344	condition_entry	condition B	discarded
2021-01-26_18-59-20.362	warning	multiple_fingers
2021-01-26_18-59-22.248	condition_entry	condition B
2021-01-26_18-59-23.859	condition_entry	condition B	discarded
2021-01-26_18-59-23.881	warning	multiple_fingers
2021-01-26_18-59-25.267	condition_entry	condition B
2021-01-26_18-59-25.893	condition_entry	condition B
2021-01-26_18-59-26.403	condition_entry	condition B
2021-01-26_18-59-27.068	condition_entry	condition B
2021-01-26_18-59-27.734	condition_entry	condition B
2021-01-26_18-59-28.209	condition_entry	condition B
2021-01-26_18-59-29.397	condition_entry	condition C	src 2	dst 1	discarded
2021-01-26_18-59-29.576	warning	multiple_fingers
2021-01-26_18-59-31.634	condition_entry	condition A	src 3	dst 0
2021-01-26_18-59-33.654	pedal_entry	pedal_timeout
2021-01-26_18-59-34.366	condition_entry	condition B
2021-01-26_18-59-34.783	condition_entry	condition C	src 7	dst 8	discarded
2021-01-26_18-59-34.894	warning	multiple_fingers
2021-01-26_18-59-36.214	condition_entry	condition B	discarded
2021-01-26_18-59-36.671	warning	multiple_fingers
2021-01-26_18-59-37.632	pedal_entry	pedal_incorrect
2021-01-26_18-59-40.110	answer_entry	selected_answer 9
2021-01-26_18-59-41.357	condition_entry	condition B
2021-01-26_18-59-43.683	condition_entry	condition B
2021-01-26_18-59-44.268	condition_entry	condition A	src 6	dst 7
2021-01-26_18-59-45.350	pedal_entry	pedal_correct
2021-01-26_18-59-48.295	answer_entry	selected_answer 10
2021-01-26_18-59-49.550	condition_entry	condition B
2021-01-26_18-59-50.096	condition_entry	condition B
2021-01-26_18-59-51.246	condition_entry	condition B
2021-01-26_18-59-52.511	condition_entry	condition B
2021-01-26_18-59-52.975	condition_entry	condition B	discarded
2021-01-26_18-59-53.038	warning	multiple_fingers
2021-01-26_18-59-54.411	condition_entry	condition B	discarded
2021-01-26_18-59-54.436	warning	multiple_fingers
2021-01-26_18-59-56.487	condition_entry	condition B
2021-01-26_18-59-57.140	condition_entry	condition B
2021-01-26_18-59-57.832	condition_entry	condition C	src 7	dst 6	discarded
2021-01-26_18-59-57.878	warning	multiple_fingers
2021-01-26_19-00-00.009	warning	multiple_fingers
2021-01-26_19-00-00.186	warning	multiple_fingers
2021-01-26_19-00-00.427	warning	multiple_fingers
2021-01-26_19-00-02.327	condition_entry	condition B
2021-01-26_19-00-02.908	condition_entry	condition C	src 7	dst 8	discarded
2021-01-26_19-00-02.941	warning	multiple_fingers
2021-01-26_19-00-04.276	condition_entry	condition B
2021-01-26_19-00-04.929	condition_entry	condition C	src 2	dst 1
2021-01-26_19-00-05.691	condition_entry	condition D warning
2021-01-26_19-00-07.703	pedal_entry	pedal_timeout
2021-01-26_19-00-09.317	condition_entry	condition C	src 2	dst 1
2021-01-26_19-00-10.558	condition_entry	condition B
2021-01-26_19-00-11.111	condition_entry	condition B
2021-01-26_19-00-11.333	pedal_entry	pedal_timeout
2021-01-26_19-00-12.355	condition_entry	condition B
2021-01-26_19-00-14.731	condition_entry	condition B
2021-01-26_19-00-20.285	warning	experimental_break
2021-01-26_19-00-23.143	warning	multiple_fingers
2021-01-26_19-00-23.416	warning	multiple_fingers
2021-01-26_19-00-23.457	warning	multiple_fingers
2021-01-26_19-00-23.570	warning	hand_movements
2021-01-26_19-00-25.377	condition_entry	condition B
2021-01-26_19-00-25.964	condition_entry	condition B
2021-01-26_19-00-26.605	condition_entry	condition C	src 7	dst 8	discarded
2021-01-26_19-00-26.672	warning	multiple_fingers
2021-01-26_19-00-28.565	condition_entry	condition B
2021-01-26_19-00-29.495	condition_entry	condition A	src 7	dst 9
2021-01-26_19-00-29.624	condition_entry	condition B
2021-01-26_19-00-30.791	pedal_entry	pedal_correct
2021-01-26_19-00-33.647	answer_entry	selected_answer 10
2021-01-26_19-00-36.066	condition_entry	condition B
2021-01-26_19-00-36.566	condition_entry	condition B
2021-01-26_19-00-37.272	condition_entry	condition B
2021-01-26_19-00-37.854	condition_entry	condition B
2021-01-26_19-00-38.360	condition_entry	condition B
2021-01-26_19-00-38.887	condition_entry	condition B
2021-01-26_19-00-40.266	condition_entry	condition B
2021-01-26_19-00-41.179	condition_entry	condition B
2021-01-26_19-00-41.923	condition_entry	condition B
2021-01-26_19-00-42.353	condition_entry	condition B
2021-01-26_19-00-45.729	condition_entry	condition B
2021-01-26_19-00-46.239	condition_entry	condition B
2021-01-26_19-00-46.976	condition_entry	condition B
2021-01-26_19-00-47.931	condition_entry	condition B
2021-01-26_19-00-48.527	condition_entry	condition B
2021-01-26_19-00-49.237	condition_entry	condition A	src 9	dst 6
2021-01-26_19-00-50.387	condition_entry	condition B
2021-01-26_19-00-50.926	condition_entry	condition B
2021-01-26_19-00-51.259	pedal_entry	pedal_timeout
2021-01-26_19-00-51.938	condition_entry	condition B
2021-01-26_19-00-52.470	condition_entry	condition B
2021-01-26_19-00-53.192	condition_entry	condition B
2021-01-26_19-00-53.614	condition_entry	condition B	discarded
2021-01-26_19-00-53.707	warning	hand_movements
2021-01-26_19-00-55.027	condition_entry	condition B
2021-01-26_19-00-56.105	condition_entry	condition B
2021-01-26_19-00-57.290	condition_entry	condition B
2021-01-26_19-00-58.023	condition_entry	condition C	src 7	dst 8	discarded
2021-01-26_19-00-58.045	warning	multiple_fingers
2021-01-26_19-00-59.483	condition_entry	condition B
2021-01-26_19-01-01.396	pedal_entry	pedal_incorrect
2021-01-26_19-01-03.783	answer_entry	selected_answer 10
2021-01-26_19-01-05.054	condition_entry	condition B
2021-01-26_19-01-06.226	condition_entry	condition B
2021-01-26_19-01-06.775	condition_entry	condition B
2021-01-26_19-01-07.884	condition_entry	condition B
2021-01-26_19-01-09.585	condition_entry	condition B
2021-01-26_19-01-10.128	condition_entry	condition B
2021-01-26_19-01-10.816	condition_entry	condition B
2021-01-26_19-01-11.354	condition_entry	condition B
2021-01-26_19-01-12.399	condition_entry	condition B
2021-01-26_19-01-13.772	condition_entry	condition B
2021-01-26_19-01-15.050	condition_entry	condition B
2021-01-26_19-01-15.530	condition_entry	condition B
2021-01-26_19-01-16.018	condition_entry	condition B
2021-01-26_19-01-16.583	condition_entry	condition B
2021-01-26_19-01-20.124	condition_entry	condition B
2021-01-26_19-01-21.247	condition_entry	condition B
2021-01-26_19-01-21.890	condition_entry	condition B
2021-01-26_19-01-24.699	condition_entry	condition B
2021-01-26_19-01-25.291	condition_entry	condition A	src 0	dst 1	discarded
2021-01-26_19-01-25.339	warning	hand_movements
2021-01-26_19-01-26.691	condition_entry	condition A	src 7	dst 6	discarded
2021-01-26_19-01-26.726	warning	multiple_fingers
2021-01-26_19-01-28.124	condition_entry	condition A	src 7	dst 9
2021-01-26_19-01-29.413	pedal_entry	pedal_correct
2021-01-26_19-01-32.854	answer_entry	selected_answer 10
2021-01-26_19-01-34.076	condition_entry	condition B
2021-01-26_19-01-35.194	condition_entry	condition B
2021-01-26_19-01-36.410	condition_entry	condition B	discarded
2021-01-26_19-01-36.492	warning	multiple_fingers
2021-01-26_19-01-37.982	condition_entry	condition B
2021-01-26_19-01-38.539	condition_entry	condition B	discarded
2021-01-26_19-01-38.960	condition_entry	condition B	discarded
2021-01-26_19-01-39.005	warning	multiple_fingers
2021-01-26_19-01-40.447	condition_entry	condition B
2021-01-26_19-01-41.027	condition_entry	condition B
2021-01-26_19-01-43.218	condition_entry	condition B
2021-01-26_19-01-44.395	condition_entry	condition B
2021-01-26_19-01-45.135	condition_entry	condition B
2021-01-26_19-01-49.593	condition_entry	condition B
2021-01-26_19-01-50.424	condition_entry	condition B	discarded
2021-01-26_19-01-50.779	condition_entry	condition B	discarded
2021-01-26_19-01-50.886	warning	multiple_fingers
2021-01-26_19-01-52.180	condition_entry	condition B
2021-01-26_19-01-53.348	condition_entry	condition B
2021-01-26_19-01-53.899	condition_entry	condition A	src 2	dst 0
2021-01-26_19-01-54.833	condition_entry	condition D warning
2021-01-26_19-01-55.308	condition_entry	condition B
2021-01-26_19-01-55.730	condition_entry	condition B	discarded
2021-01-26_19-01-55.835	warning	multiple_fingers
2021-01-26_19-01-57.229	condition_entry	condition B
2021-01-26_19-01-57.721	condition_entry	condition B
2021-01-26_19-01-58.784	condition_entry	condition B
2021-01-26_19-01-59.550	condition_entry	condition B
2021-01-26_19-02-00.544	condition_entry	condition B
2021-01-26_19-02-01.698	condition_entry	condition B
2021-01-26_19-02-02.725	condition_entry	condition B
2021-01-26_19-02-03.497	condition_entry	condition B
2021-01-26_19-02-03.937	condition_entry	condition B
2021-01-26_19-02-05.075	condition_entry	condition B
2021-01-26_19-02-08.567	condition_entry	condition B	discarded
2021-01-26_19-02-08.613	warning	multiple_fingers
2021-01-26_19-02-11.767	condition_entry	condition B
2021-01-26_19-02-12.423	condition_entry	condition B	discarded
2021-01-26_19-02-12.469	warning	multiple_fingers
2021-01-26_19-02-15.613	condition_entry	condition B
2021-01-26_19-02-16.292	condition_entry	condition C	src 9	dst 8
2021-01-26_19-02-17.268	condition_entry	condition D warning
2021-01-26_19-02-18.612	condition_entry	condition B
2021-01-26_19-02-19.286	pedal_entry	pedal_timeout
2021-01-26_19-02-19.763	condition_entry	condition B
2021-01-26_19-02-20.218	condition_entry	condition B
2021-01-26_19-02-20.830	condition_entry	condition B
2021-01-26_19-02-21.420	condition_entry	condition B
2021-01-26_19-02-22.506	condition_entry	condition B
2021-01-26_19-02-23.006	condition_entry	condition D
2021-01-26_19-02-24.763	warning	hand_movements
2021-01-26_19-02-25.016	warning	hand_movements
2021-01-26_19-02-26.282	condition_entry	condition B
2021-01-26_19-02-26.863	condition_entry	condition B
2021-01-26_19-02-27.619	condition_entry	condition B	discarded
2021-01-26_19-02-27.749	warning	hand_movements
2021-01-26_19-02-31.968	condition_entry	condition B
2021-01-26_19-02-33.711	condition_entry	condition A	src 9	dst 6
2021-01-26_19-02-34.294	condition_entry	condition B
2021-01-26_19-02-34.893	condition_entry	condition B
2021-01-26_19-02-35.479	condition_entry	condition B
2021-01-26_19-02-35.722	pedal_entry	pedal_timeout
2021-01-26_19-02-36.000	condition_entry	condition D
2021-01-26_19-02-36.546	condition_entry	condition B
2021-01-26_19-02-37.121	condition_entry	condition B
2021-01-26_19-02-37.522	condition_entry	condition D warning
2021-01-26_19-02-39.546	pedal_entry	pedal_timeout
2021-01-26_19-02-40.227	condition_entry	condition B
2021-01-26_19-02-40.830	condition_entry	condition B
2021-01-26_19-02-42.443	condition_entry	condition B
2021-01-26_19-02-42.976	condition_entry	condition B
2021-01-26_19-02-44.075	condition_entry	condition B	discarded
2021-01-26_19-02-44.484	warning	multiple_fingers
2021-01-26_19-02-46.507	condition_entry	condition B
2021-01-26_19-02-47.095	condition_entry	condition B
2021-01-26_19-02-47.616	condition_entry	condition B
2021-01-26_19-02-48.808	condition_entry	condition B
2021-01-26_19-02-52.407	condition_entry	condition B	discarded
2021-01-26_19-02-52.769	condition_entry	condition B	discarded
2021-01-26_19-02-52.864	warning	multiple_fingers
2021-01-26_19-02-54.120	condition_entry	condition B
2021-01-26_19-02-54.781	condition_entry	condition B
2021-01-26_19-02-57.013	condition_entry	condition B
2021-01-26_19-02-57.649	condition_entry	condition B
2021-01-26_19-02-58.247	condition_entry	condition D
2021-01-26_19-03-00.260	pedal_entry	pedal_timeout
2021-01-26_19-03-06.179	condition_entry	condition B
2021-01-26_19-03-07.340	condition_entry	condition B
2021-01-26_19-03-09.731	condition_entry	condition A	src 3	dst 1
2021-01-26_19-03-10.896	condition_entry	condition B
2021-01-26_19-03-11.390	condition_entry	condition D warning	discarded
2021-01-26_19-03-11.407	warning	multiple_fingers
2021-01-26_19-03-13.874	condition_entry	condition B
2021-01-26_19-03-14.908	condition_entry	condition B
2021-01-26_19-03-15.628	condition_entry	condition B
2021-01-26_19-03-16.585	condition_entry	condition B
2021-01-26_19-03-18.438	condition_entry	condition B	discarded
2021-01-26_19-03-18.471	warning	multiple_fingers
2021-01-26_19-03-19.983	condition_entry	condition B
2021-01-26_19-03-20.608	condition_entry	condition B
2021-01-26_19-03-21.123	condition_entry	condition B
2021-01-26_19-03-22.327	condition_entry	condition B	discarded
2021-01-26_19-03-22.371	warning	multiple_fingers
2021-01-26_19-03-23.853	condition_entry	condition B
2021-01-26_19-03-24.961	condition_entry	condition B	discarded
2021-01-26_19-03-24.994	warning	multiple_fingers
2021-01-26_19-03-26.469	condition_entry	condition B
2021-01-26_19-03-27.031	condition_entry	condition B
2021-01-26_19-03-28.243	condition_entry	condition C	src 3	dst 2
2021-01-26_19-03-30.263	pedal_entry	pedal_timeout
2021-01-26_19-03-30.560	condition_entry	condition B
2021-01-26_19-03-30.952	condition_entry	condition C	src 6	dst 7
2021-01-26_19-03-32.973	pedal_entry	pedal_timeout
2021-01-26_19-03-33.317	condition_entry	condition B
2021-01-26_19-03-34.533	condition_entry	condition B
2021-01-26_19-03-34.962	condition_entry	condition B
2021-01-26_19-03-36.165	condition_entry	condition B
2021-01-26_19-03-37.286	condition_entry	condition A	src 6	dst 9
2021-01-26_19-03-38.320	pedal_entry	pedal_correct
2021-01-26_19-03-40.887	answer_entry	selected_answer 10
2021-01-26_19-03-42.253	condition_entry	condition B	discarded
2021-01-26_19-03-42.736	warning	multiple_fingers
2021-01-26_19-03-44.683	condition_entry	condition B	discarded
2021-01-26_19-03-44.724	warning	multiple_fingers
2021-01-26_19-03-46.694	condition_entry	condition B
2021-01-26_19-03-47.301	condition_entry	condition B
2021-01-26_19-03-47.932	condition_entry	condition B
2021-01-26_19-03-48.521	condition_entry	condition B
2021-01-26_19-03-49.089	condition_entry	condition B	discarded
2021-01-26_19-03-49.557	condition_entry	condition B	discarded
2021-01-26_19-03-49.588	warning	multiple_fingers
2021-01-26_19-03-51.013	condition_entry	condition B
2021-01-26_19-03-51.579	condition_entry	condition B
2021-01-26_19-03-52.254	condition_entry	condition B	discarded
2021-01-26_19-03-52.719	condition_entry	condition C	src 6	dst 7	discarded
2021-01-26_19-03-52.731	warning	multiple_fingers
2021-01-26_19-03-54.134	condition_entry	condition B	discarded
2021-01-26_19-03-54.201	warning	multiple_fingers
2021-01-26_19-03-55.711	condition_entry	condition B	discarded
2021-01-26_19-03-55.806	warning	multiple_fingers
2021-01-26_19-03-59.130	condition_entry	condition C	src 2	dst 3	discarded
2021-01-26_19-03-59.494	condition_entry	condition B	discarded
2021-01-26_19-03-59.553	warning	multiple_fingers
2021-01-26_19-04-01.608	condition_entry	condition B
2021-01-26_19-04-02.697	condition_entry	condition B
2021-01-26_19-04-03.295	condition_entry	condition B
2021-01-26_19-04-07.338	warning	hand_movements
2021-01-26_19-04-09.322	condition_entry	condition B
2021-01-26_19-04-09.934	condition_entry	condition B
2021-01-26_19-04-10.523	condition_entry	condition B
2021-01-26_19-04-11.111	condition_entry	condition B
2021-01-26_19-04-11.678	condition_entry	condition B
2021-01-26_19-04-18.175	condition_entry	condition B
2021-01-26_19-04-19.435	condition_entry	condition B
2021-01-26_19-04-19.933	condition_entry	condition B
2021-01-26_19-04-20.586	condition_entry	condition B
2021-01-26_19-04-21.199	condition_entry	condition B
2021-01-26_19-04-21.740	condition_entry	condition B
2021-01-26_19-04-22.833	condition_entry	condition B
2021-01-26_19-04-23.341	condition_entry	condition B
2021-01-26_19-04-23.788	condition_entry	condition B	discarded
2021-01-26_19-04-23.864	warning	multiple_fingers
2021-01-26_19-04-25.166	condition_entry	condition B
2021-01-26_19-04-26.362	condition_entry	condition B
2021-01-26_19-04-26.774	condition_entry	condition B
2021-01-26_19-04-27.412	condition_entry	condition B
2021-01-26_19-04-28.037	condition_entry	condition B
2021-01-26_19-04-28.448	condition_entry	condition C	src 7	dst 8	discarded
2021-01-26_19-04-28.545	warning	multiple_fingers
2021-01-26_19-04-29.918	condition_entry	condition A	src 1	dst 3
2021-01-26_19-04-31.027	condition_entry	condition B
2021-01-26_19-04-31.937	pedal_entry	pedal_timeout
2021-01-26_19-04-32.224	condition_entry	condition B	discarded
2021-01-26_19-04-32.291	warning	multiple_fingers
2021-01-26_19-04-40.436	condition_entry	condition C	src 2	dst 1
2021-01-26_19-04-41.042	condition_entry	condition D warning
2021-01-26_19-04-41.490	condition_entry	condition B
2021-01-26_19-04-42.278	condition_entry	condition B
2021-01-26_19-04-43.057	pedal_entry	pedal_timeout
2021-01-26_19-04-43.358	condition_entry	condition B
2021-01-26_19-04-43.985	condition_entry	condition B
2021-01-26_19-04-44.631	condition_entry	condition B
2021-01-26_19-04-45.104	condition_entry	condition B	discarded
2021-01-26_19-04-45.168	warning	hand_movements
2021-01-26_19-04-47.220	condition_entry	condition B
2021-01-26_19-04-47.709	condition_entry	condition B
2021-01-26_19-04-48.285	condition_entry	condition B
2021-01-26_19-04-48.863	condition_entry	condition B
2021-01-26_19-04-49.405	condition_entry	condition B	discarded
2021-01-26_19-04-49.450	warning	multiple_fingers
2021-01-26_19-04-50.808	condition_entry	condition B
2021-01-26_19-04-52.472	condition_entry	condition D
2021-01-26_19-04-53.149	condition_entry	condition B
2021-01-26_19-04-54.296	condition_entry	condition B
2021-01-26_19-04-54.491	pedal_entry	pedal_timeout
2021-01-26_19-04-55.275	condition_entry	condition B
2021-01-26_19-04-56.145	condition_entry	condition D
2021-01-26_19-04-57.106	condition_entry	condition B
2021-01-26_19-04-57.782	condition_entry	condition D warning
2021-01-26_19-04-58.205	condition_entry	condition B
2021-01-26_19-04-59.803	pedal_entry	pedal_timeout
2021-01-26_19-05-02.343	condition_entry	condition B
2021-01-26_19-05-02.811	condition_entry	condition B
2021-01-26_19-05-03.422	condition_entry	condition B
2021-01-26_19-05-04.021	condition_entry	condition D
2021-01-26_19-05-05.179	condition_entry	condition B	discarded
2021-01-26_19-05-05.249	warning	multiple_fingers
2021-01-26_19-05-06.708	condition_entry	condition B	discarded
2021-01-26_19-05-06.774	warning	multiple_fingers
2021-01-26_19-05-08.209	condition_entry	condition B
2021-01-26_19-05-13.830	condition_entry	condition B
2021-01-26_19-05-14.427	condition_entry	condition B
2021-01-26_19-05-15.550	condition_entry	condition B	discarded
2021-01-26_19-05-15.599	warning	multiple_fingers
2021-01-26_19-05-16.841	condition_entry	condition B
2021-01-26_19-05-17.426	condition_entry	condition B
2021-01-26_19-05-18.102	condition_entry	condition B
2021-01-26_19-05-19.333	condition_entry	condition B
2021-01-26_19-05-19.857	condition_entry	condition B
2021-01-26_19-05-20.835	condition_entry	condition B
2021-01-26_19-05-21.771	condition_entry	condition B
2021-01-26_19-05-22.537	condition_entry	condition B
2021-01-26_19-05-23.656	condition_entry	condition B	discarded
2021-01-26_19-05-23.694	warning	multiple_fingers
2021-01-26_19-05-25.126	condition_entry	condition B
2021-01-26_19-05-26.734	condition_entry	condition B
2021-01-26_19-05-27.365	condition_entry	condition C	src 2	dst 3	discarded
2021-01-26_19-05-27.481	warning	multiple_fingers
2021-01-26_19-05-29.546	condition_entry	condition C	src 2	dst 1	discarded
2021-01-26_19-05-29.572	warning	multiple_fingers
2021-01-26_19-05-31.039	condition_entry	condition B
2021-01-26_19-05-32.761	condition_entry	condition B
2021-01-26_19-05-33.352	condition_entry	condition A	src 6	dst 7
2021-01-26_19-05-33.910	condition_entry	condition B
2021-01-26_19-05-35.077	condition_entry	condition B
2021-01-26_19-05-35.371	pedal_entry	pedal_timeout
2021-01-26_19-05-36.761	condition_entry	condition B
2021-01-26_19-05-38.149	condition_entry	condition A	src 3	dst 1
2021-01-26_19-05-40.163	pedal_entry	pedal_timeout
2021-01-26_19-05-41.216	condition_entry	condition B
2021-01-26_19-05-41.949	condition_entry	condition B
2021-01-26_19-05-42.437	condition_entry	condition C	src 3	dst 1
2021-01-26_19-05-44.453	pedal_entry	pedal_timeout
2021-01-26_19-05-48.411	condition_entry	condition C	src 2	dst 1	discarded
2021-01-26_19-05-48.766	condition_entry	condition B	discarded
2021-01-26_19-05-48.812	warning	multiple_fingers
2021-01-26_19-05-50.197	condition_entry	condition B	discarded
2021-01-26_19-05-50.225	warning	multiple_fingers
2021-01-26_19-05-51.698	condition_entry	condition B
2021-01-26_19-05-52.395	condition_entry	condition B
2021-01-26_19-05-52.875	condition_entry	condition B
2021-01-26_19-05-55.097	condition_entry	condition B
2021-01-26_19-05-56.353	condition_entry	condition B
2021-01-26_19-05-57.621	condition_entry	condition B
2021-01-26_19-05-59.438	condition_entry	condition B
2021-01-26_19-06-00.314	condition_entry	condition B
2021-01-26_19-06-00.861	condition_entry	condition C	src 7	dst 8
2021-01-26_19-06-01.493	condition_entry	condition B
2021-01-26_19-06-02.023	condition_entry	condition B
2021-01-26_19-06-02.483	condition_entry	condition B
2021-01-26_19-06-02.882	pedal_entry	pedal_timeout
2021-01-26_19-06-03.298	condition_entry	condition B
2021-01-26_19-06-05.249	condition_entry	condition B	discarded
2021-01-26_19-06-05.330	warning	multiple_fingers
2021-01-26_19-06-06.827	condition_entry	condition B
2021-01-26_19-06-11.081	condition_entry	condition A	src 6	dst 7
2021-01-26_19-06-11.235	condition_entry	condition B
2021-01-26_19-06-11.945	condition_entry	condition B
2021-01-26_19-06-12.360	condition_entry	condition B
2021-01-26_19-06-13.099	pedal_entry	pedal_timeout
2021-01-26_19-06-13.145	condition_entry	condition B	discarded
2021-01-26_19-06-13.219	warning	hand_movements
2021-01-26_19-06-14.558	condition_entry	condition B
2021-01-26_19-06-15.178	condition_entry	condition B	discarded
2021-01-26_19-06-15.227	warning	hand_movements
2021-01-26_19-06-16.609	condition_entry	condition B
2021-01-26_19-06-17.199	condition_entry	condition B
2021-01-26_19-06-17.708	condition_entry	condition B
2021-01-26_19-06-18.908	condition_entry	condition C	src 3	dst 2
2021-01-26_19-06-20.930	pedal_entry	pedal_timeout
2021-01-26_19-06-21.243	condition_entry	condition B
2021-01-26_19-06-21.765	condition_entry	condition D
2021-01-26_19-06-23.266	condition_entry	condition D warning
2021-01-26_19-06-25.291	pedal_entry	pedal_timeout
2021-01-26_19-09-02.501	condition_entry	condition B
2021-01-26_19-09-03.147	condition_entry	condition B
2021-01-26_19-09-03.686	condition_entry	condition D
2021-01-26_19-09-04.770	condition_entry	condition B	discarded
2021-01-26_19-09-05.254	warning	hand_movements
2021-01-26_19-09-05.392	warning	hand_movements
2021-01-26_19-09-05.455	warning	hand_movements
2021-01-26_19-09-05.528	warning	hand_movements
2021-01-26_19-09-05.583	warning	hand_movements
2021-01-26_19-09-05.680	warning	hand_movements
2021-01-26_19-09-06.989	condition_entry	condition B
2021-01-26_19-09-07.974	condition_entry	condition B
2021-01-26_19-09-10.295	condition_entry	condition B
2021-01-26_19-09-11.014	condition_entry	condition B
2021-01-26_19-09-11.506	condition_entry	condition B
2021-01-26_19-09-12.521	warning	hand_movements
2021-01-26_19-09-12.672	warning	hand_movements
2021-01-26_19-09-12.740	warning	hand_movements
2021-01-26_19-09-12.861	warning	hand_movements
2021-01-26_19-09-12.913	warning	hand_movements
2021-01-26_19-09-13.006	warning	hand_movements
2021-01-26_19-09-13.034	warning	hand_movements
2021-01-26_19-09-13.079	warning	hand_movements
2021-01-26_19-09-13.111	warning	hand_movements
2021-01-26_19-09-13.149	warning	hand_movements
2021-01-26_19-09-13.233	warning	hand_movements
2021-01-26_19-09-13.282	warning	hand_movements
2021-01-26_19-09-13.330	warning	hand_movements
2021-01-26_19-09-13.369	warning	hand_movements
2021-01-26_19-09-13.471	warning	hand_movements
2021-01-26_19-09-13.615	warning	hand_movements
2021-01-26_19-09-14.838	condition_entry	condition B	discarded
2021-01-26_19-09-15.182	warning	hand_movements
2021-01-26_19-09-15.265	warning	hand_movements
2021-01-26_19-09-15.307	warning	hand_movements
2021-01-26_19-09-15.349	warning	hand_movements
2021-01-26_19-09-15.419	warning	hand_movements
2021-01-26_19-09-15.515	warning	hand_movements
2021-01-26_19-09-15.543	warning	hand_movements
2021-01-26_19-09-15.583	warning	hand_movements
2021-01-26_19-09-15.681	warning	hand_movements
2021-01-26_19-09-16.874	condition_entry	condition B
2021-01-26_19-09-18.041	condition_entry	condition B
2021-01-26_19-09-18.647	condition_entry	condition B
2021-01-26_19-09-19.816	condition_entry	condition B
2021-01-26_19-09-20.418	condition_entry	condition B
2021-01-26_19-09-21.440	condition_entry	condition B
2021-01-26_19-09-22.616	condition_entry	condition B
2021-01-26_19-09-23.711	condition_entry	condition B
2021-01-26_19-09-24.369	condition_entry	condition A	src 6	dst 7
2021-01-26_19-09-25.967	condition_entry	condition B
2021-01-26_19-09-26.388	pedal_entry	pedal_timeout
2021-01-26_19-09-26.665	condition_entry	condition C	src 2	dst 1
2021-01-26_19-09-26.811	pedal_entry	pedal_correct
2021-01-26_19-09-29.672	answer_entry	selected_answer 10
2021-01-26_19-09-30.923	condition_entry	condition B
2021-01-26_19-09-31.396	condition_entry	condition B
2021-01-26_19-09-32.090	condition_entry	condition B
2021-01-26_19-09-33.130	condition_entry	condition A	src 2	dst 3
2021-01-26_19-09-33.966	condition_entry	condition B	discarded
2021-01-26_19-09-34.052	warning	multiple_fingers
2021-01-26_19-09-35.251	pedal_entry	pedal_incorrect
2021-01-26_19-09-38.234	answer_entry	selected_answer 8
2021-01-26_19-09-39.461	condition_entry	condition B	discarded
2021-01-26_19-09-39.520	warning	multiple_fingers
2021-01-26_19-09-40.831	condition_entry	condition B
2021-01-26_19-09-41.973	condition_entry	condition B
2021-01-26_19-09-42.625	condition_entry	condition B
2021-01-26_19-09-43.685	condition_entry	condition B
2021-01-26_19-09-44.430	condition_entry	condition B
2021-01-26_19-09-45.379	condition_entry	condition B
2021-01-26_19-09-46.060	condition_entry	condition B
2021-01-26_19-09-47.210	condition_entry	condition B
2021-01-26_19-09-47.737	condition_entry	condition B
2021-01-26_19-09-49.414	condition_entry	condition A	src 7	dst 8
2021-01-26_19-09-50.320	pedal_entry	pedal_correct
2021-01-26_19-09-54.843	answer_entry	selected_answer 10
2021-01-26_19-09-58.866	condition_entry	condition B	discarded
2021-01-26_19-09-59.182	warning	experimental_break
2021-01-26_19-10-07.044	pedal_entry	pedal_incorrect
2021-01-26_19-10-11.104	answer_entry	selected_answer 10
2021-01-26_19-10-12.216	condition_entry	condition B
2021-01-26_19-10-13.433	condition_entry	condition B
2021-01-26_19-10-15.803	condition_entry	condition B
2021-01-26_19-10-16.929	condition_entry	condition B
2021-01-26_19-10-17.575	condition_entry	condition B
2021-01-26_19-10-18.637	condition_entry	condition B
2021-01-26_19-10-19.311	condition_entry	condition B
2021-01-26_19-10-20.373	condition_entry	condition B
2021-01-26_19-10-21.490	condition_entry	condition B
2021-01-26_19-10-22.122	condition_entry	condition A	src 3	dst 1
2021-01-26_19-10-23.719	condition_entry	condition B
2021-01-26_19-10-24.139	pedal_entry	pedal_timeout
2021-01-26_19-10-24.284	condition_entry	condition B
2021-01-26_19-10-24.987	condition_entry	condition B
2021-01-26_19-10-26.032	condition_entry	condition B
2021-01-26_19-10-27.154	condition_entry	condition B
2021-01-26_19-10-27.671	condition_entry	condition B
2021-01-26_19-10-28.952	condition_entry	condition B
2021-01-26_19-10-30.096	condition_entry	condition B
2021-01-26_19-10-30.559	condition_entry	condition B
2021-01-26_19-10-31.733	condition_entry	condition B
2021-01-26_19-10-34.066	condition_entry	condition B
2021-01-26_19-10-34.651	condition_entry	condition B
2021-01-26_19-10-35.195	condition_entry	condition B
2021-01-26_19-10-36.911	condition_entry	condition B	discarded
2021-01-26_19-10-36.962	warning	multiple_fingers
2021-01-26_19-10-38.171	condition_entry	condition B
2021-01-26_19-10-39.490	condition_entry	condition B
2021-01-26_19-10-40.022	condition_entry	condition B
2021-01-26_19-10-40.591	condition_entry	condition B
2021-01-26_19-10-41.642	condition_entry	condition B
2021-01-26_19-10-42.397	condition_entry	condition B
2021-01-26_19-10-42.843	condition_entry	condition B	discarded
2021-01-26_19-10-42.929	warning	multiple_fingers
2021-01-26_19-10-44.941	condition_entry	condition B
2021-01-26_19-10-45.529	condition_entry	condition B
2021-01-26_19-10-46.612	condition_entry	condition B
2021-01-26_19-10-47.206	condition_entry	condition B
2021-01-26_19-10-47.861	condition_entry	condition B	discarded
2021-01-26_19-10-47.906	warning	multiple_fingers
2021-01-26_19-10-49.496	condition_entry	condition B
2021-01-26_19-10-50.061	condition_entry	condition B
2021-01-26_19-10-50.526	condition_entry	condition B
2021-01-26_19-10-51.104	condition_entry	condition B
2021-01-26_19-10-51.639	condition_entry	condition B
2021-01-26_19-10-52.161	condition_entry	condition B
2021-01-26_19-10-52.692	condition_entry	condition B
2021-01-26_19-10-53.607	condition_entry	condition B
2021-01-26_19-10-54.772	condition_entry	condition B
2021-01-26_19-10-56.901	condition_entry	condition B
2021-01-26_19-10-57.323	condition_entry	condition B
2021-01-26_19-10-58.571	condition_entry	condition A	src 2	dst 0
2021-01-26_19-11-00.589	pedal_entry	pedal_timeout
2021-01-26_19-11-01.116	pedal_entry	pedal_incorrect
2021-01-26_19-11-04.449	answer_entry	selected_answer 10
2021-01-26_19-11-08.453	condition_entry	condition B
2021-01-26_19-11-09.196	condition_entry	condition B
2021-01-26_19-11-09.778	condition_entry	condition B
2021-01-26_19-11-10.374	condition_entry	condition B
2021-01-26_19-11-11.222	condition_entry	condition B
2021-01-26_19-11-12.472	condition_entry	condition B
2021-01-26_19-11-13.687	condition_entry	condition B
2021-01-26_19-11-14.665	condition_entry	condition B
2021-01-26_19-11-15.350	condition_entry	condition B
2021-01-26_19-11-16.353	condition_entry	condition B
2021-01-26_19-11-17.148	condition_entry	condition B
2021-01-26_19-11-17.659	condition_entry	condition B
2021-01-26_19-11-18.227	condition_entry	condition B
2021-01-26_19-11-18.847	condition_entry	condition B
2021-01-26_19-11-19.348	condition_entry	condition B
2021-01-26_19-11-20.271	condition_entry	condition B	discarded
2021-01-26_19-11-20.331	warning	multiple_fingers
2021-01-26_19-11-22.316	condition_entry	condition B
2021-01-26_19-11-22.874	condition_entry	condition B
2021-01-26_19-11-23.828	condition_entry	condition B
2021-01-26_19-11-25.102	condition_entry	condition B
2021-01-26_19-11-26.249	condition_entry	condition B
2021-01-26_19-11-27.278	condition_entry	condition B
2021-01-26_19-11-27.842	condition_entry	condition D
2021-01-26_19-11-28.980	condition_entry	condition D warning	discarded
2021-01-26_19-11-29.013	warning	multiple_fingers
2021-01-26_19-11-30.335	condition_entry	condition B
2021-01-26_19-11-31.097	condition_entry	condition B
2021-01-26_19-11-31.564	condition_entry	condition B
2021-01-26_19-11-32.133	condition_entry	condition B
2021-01-26_19-11-32.689	condition_entry	condition B
2021-01-26_19-11-33.298	condition_entry	condition B
2021-01-26_19-11-33.841	condition_entry	condition B
2021-01-26_19-11-34.285	condition_entry	condition B
2021-01-26_19-11-34.740	condition_entry	condition B
2021-01-26_19-11-35.273	condition_entry	condition C	src 7	dst 8	discarded
2021-01-26_19-11-35.387	warning	multiple_fingers
2021-01-26_19-11-36.768	condition_entry	condition B
2021-01-26_19-11-37.766	condition_entry	condition B
2021-01-26_19-11-38.383	condition_entry	condition B
2021-01-26_19-11-38.954	condition_entry	condition B
2021-01-26_19-11-39.516	condition_entry	condition B
2021-01-26_19-11-40.020	condition_entry	condition B
2021-01-26_19-11-40.499	condition_entry	condition B
2021-01-26_19-11-40.972	condition_entry	condition B
2021-01-26_19-11-41.431	condition_entry	condition B
2021-01-26_19-11-41.906	condition_entry	condition A	src 9	dst 7
2021-01-26_19-11-42.318	condition_entry	condition B
2021-01-26_19-11-43.313	condition_entry	condition B
2021-01-26_19-11-43.891	condition_entry	condition B
2021-01-26_19-11-43.925	pedal_entry	pedal_timeout
2021-01-26_19-11-44.287	condition_entry	condition B
2021-01-26_19-11-44.875	condition_entry	condition A	src 3	dst 2
2021-01-26_19-11-46.450	pedal_entry	pedal_correct
2021-01-26_19-11-49.135	answer_entry	selected_answer 10
2021-01-26_19-11-51.510	condition_entry	condition B
2021-01-26_19-11-52.711	condition_entry	condition B
2021-01-26_19-11-53.846	condition_entry	condition B
2021-01-26_19-11-54.347	condition_entry	condition B
2021-01-26_19-11-54.982	condition_entry	condition B
2021-01-26_19-11-55.475	condition_entry	condition B
2021-01-26_19-11-56.166	condition_entry	condition B
2021-01-26_19-11-57.294	condition_entry	condition B
2021-01-26_19-11-58.442	condition_entry	condition B
2021-01-26_19-11-59.511	condition_entry	condition A	src 2	dst 0
2021-01-26_19-12-00.574	pedal_entry	pedal_correct
2021-01-26_19-12-03.122	answer_entry	selected_answer 10
2021-01-26_19-12-04.335	condition_entry	condition B
2021-01-26_19-12-04.814	condition_entry	condition B
2021-01-26_19-12-06.678	condition_entry	condition B
2021-01-26_19-12-07.191	condition_entry	condition B	discarded
2021-01-26_19-12-07.270	warning	multiple_fingers
2021-01-26_19-12-08.528	condition_entry	condition B
2021-01-26_19-12-09.115	condition_entry	condition B
2021-01-26_19-12-10.274	condition_entry	condition B
2021-01-26_19-12-12.138	condition_entry	condition B
2021-01-26_19-12-12.666	condition_entry	condition B
2021-01-26_19-12-13.836	condition_entry	condition B
2021-01-26_19-12-14.281	condition_entry	condition A	src 2	dst 0
2021-01-26_19-12-15.324	pedal_entry	pedal_correct
2021-01-26_19-12-17.738	answer_entry	selected_answer 10
2021-01-26_19-12-19.584	condition_entry	condition B
2021-01-26_19-12-20.018	condition_entry	condition B	discarded
2021-01-26_19-12-20.418	warning	hand_movements
2021-01-26_19-12-21.900	condition_entry	condition B
2021-01-26_19-12-22.462	condition_entry	condition B
2021-01-26_19-12-24.184	condition_entry	condition B
2021-01-26_19-12-24.763	condition_entry	condition B
2021-01-26_19-12-25.921	condition_entry	condition B
2021-01-26_19-12-26.594	condition_entry	condition B
2021-01-26_19-12-27.043	condition_entry	condition C	src 3	dst 2	discarded
2021-01-26_19-12-27.108	warning	multiple_fingers
2021-01-26_19-12-28.575	condition_entry	condition B
2021-01-26_19-12-29.286	condition_entry	condition B
2021-01-26_19-12-30.275	condition_entry	condition B
2021-01-26_19-12-30.880	condition_entry	condition B
2021-01-26_19-12-31.437	condition_entry	condition B
2021-01-26_19-12-32.613	condition_entry	condition B
2021-01-26_19-12-33.170	condition_entry	condition B
2021-01-26_19-12-34.445	condition_entry	condition B
2021-01-26_19-12-34.968	condition_entry	condition B
2021-01-26_19-12-35.463	condition_entry	condition B
2021-01-26_19-12-37.857	condition_entry	condition B
2021-01-26_19-12-38.332	condition_entry	condition B
2021-01-26_19-12-38.977	condition_entry	condition B
2021-01-26_19-12-39.568	condition_entry	condition B
2021-01-26_19-12-40.032	condition_entry	condition B
2021-01-26_19-12-40.643	condition_entry	condition B
2021-01-26_19-12-41.220	condition_entry	condition B
2021-01-26_19-12-42.008	condition_entry	condition B
2021-01-26_19-12-42.467	condition_entry	condition B
2021-01-26_19-12-43.400	condition_entry	condition B
2021-01-26_19-12-44.052	condition_entry	condition C	src 7	dst 8
2021-01-26_19-12-44.685	condition_entry	condition B
2021-01-26_19-12-45.318	condition_entry	condition B
2021-01-26_19-12-45.784	condition_entry	condition B
2021-01-26_19-12-46.062	pedal_entry	pedal_timeout
2021-01-26_19-12-46.921	condition_entry	condition B
2021-01-26_19-12-48.133	condition_entry	condition B	discarded
2021-01-26_19-12-48.529	condition_entry	condition B	discarded
2021-01-26_19-12-48.561	warning	multiple_fingers
2021-01-26_19-12-51.783	condition_entry	condition B
2021-01-26_19-12-52.707	condition_entry	condition B
2021-01-26_19-12-53.303	condition_entry	condition B
2021-01-26_19-12-53.871	condition_entry	condition A	src 2	dst 3
2021-01-26_19-12-55.107	condition_entry	condition B
2021-01-26_19-12-55.703	condition_entry	condition B
2021-01-26_19-12-55.895	pedal_entry	pedal_timeout
2021-01-26_19-12-56.204	condition_entry	condition D	discarded
2021-01-26_19-12-56.324	warning	multiple_fingers
2021-01-26_19-12-57.747	condition_entry	condition B
2021-01-26_19-12-58.215	condition_entry	condition B
2021-01-26_19-13-00.489	condition_entry	condition B
2021-01-26_19-13-01.145	condition_entry	condition B
2021-01-26_19-13-01.792	condition_entry	condition B
2021-01-26_19-13-02.290	condition_entry	condition B
2021-01-26_19-13-03.973	condition_entry	condition B
2021-01-26_19-13-04.543	condition_entry	condition B
2021-01-26_19-13-05.031	condition_entry	condition B
2021-01-26_19-13-06.377	condition_entry	condition B
2021-01-26_19-13-07.923	condition_entry	condition B
2021-01-26_19-13-08.576	condition_entry	condition B	discarded
2021-01-26_19-13-08.599	warning	multiple_fingers
2021-01-26_19-13-09.968	condition_entry	condition B
2021-01-26_19-13-10.496	condition_entry	condition B
2021-01-26_19-13-11.490	condition_entry	condition B
2021-01-26_19-13-12.106	condition_entry	condition B
2021-01-26_19-13-12.773	condition_entry	condition B
2021-01-26_19-13-13.900	condition_entry	condition B
2021-01-26_19-13-14.383	condition_entry	condition B
2021-01-26_19-13-14.940	condition_entry	condition B
2021-01-26_19-13-15.697	condition_entry	condition B
2021-01-26_19-13-16.171	condition_entry	condition B
2021-01-26_19-13-16.803	condition_entry	condition D
2021-01-26_19-13-17.353	condition_entry	condition B
2021-01-26_19-13-17.769	condition_entry	condition B
2021-01-26_19-13-18.817	pedal_entry	pedal_timeout
2021-01-26_19-13-19.591	condition_entry	condition B
2021-01-26_19-13-20.763	condition_entry	condition B
2021-01-26_19-13-22.415	condition_entry	condition B
2021-01-26_19-13-23.115	condition_entry	condition B
2021-01-26_19-13-23.761	condition_entry	condition B
2021-01-26_19-13-24.237	condition_entry	condition B
2021-01-26_19-13-25.333	condition_entry	condition B
2021-01-26_19-13-25.774	condition_entry	condition B
2021-01-26_19-13-26.602	condition_entry	condition B
2021-01-26_19-13-26.955	condition_entry	condition B
2021-01-26_19-13-27.565	condition_entry	condition B
2021-01-26_19-13-28.155	condition_entry	condition B
2021-01-26_19-13-29.195	condition_entry	condition B
2021-01-26_19-13-29.647	condition_entry	condition B
2021-01-26_19-13-30.423	condition_entry	condition A	src 9	dst 6
2021-01-26_19-13-31.866	condition_entry	condition B
2021-01-26_19-13-32.445	pedal_entry	pedal_timeout
2021-01-26_19-13-33.001	pedal_entry	pedal_incorrect
2021-01-26_19-13-35.638	answer_entry	selected_answer 7
2021-01-26_19-13-37.509	condition_entry	condition B
2021-01-26_19-13-38.027	condition_entry	condition B
2021-01-26_19-13-38.560	condition_entry	condition B
2021-01-26_19-13-39.283	condition_entry	condition A	src 7	dst 9
2021-01-26_19-13-39.727	condition_entry	condition B
2021-01-26_19-13-40.242	condition_entry	condition B
2021-01-26_19-13-40.942	condition_entry	condition B
2021-01-26_19-13-41.294	pedal_entry	pedal_timeout
2021-01-26_19-13-41.406	condition_entry	condition B	discarded
2021-01-26_19-13-41.505	warning	hand_movements
2021-01-26_19-13-42.772	condition_entry	condition B
2021-01-26_19-13-43.884	condition_entry	condition B
2021-01-26_19-13-45.581	condition_entry	condition B
2021-01-26_19-13-46.172	condition_entry	condition B
2021-01-26_19-13-47.317	condition_entry	condition B
2021-01-26_19-13-47.895	condition_entry	condition B
2021-01-26_19-13-49.721	condition_entry	condition A	src 0	dst 1
2021-01-26_19-13-50.199	condition_entry	condition B	discarded
2021-01-26_19-13-50.322	warning	hand_movements
2021-01-26_19-13-51.703	condition_entry	condition B
2021-01-26_19-13-52.846	condition_entry	condition B
2021-01-26_19-13-53.359	condition_entry	condition B
2021-01-26_19-13-53.889	condition_entry	condition B
2021-01-26_19-13-54.472	condition_entry	condition B
2021-01-26_19-13-55.042	condition_entry	condition B
2021-01-26_19-13-55.897	condition_entry	condition B
2021-01-26_19-13-56.812	condition_entry	condition B
2021-01-26_19-13-57.654	condition_entry	condition B
2021-01-26_19-13-59.984	condition_entry	condition A	src 0	dst 2
2021-01-26_19-14-00.788	condition_entry	condition D warning	discarded
2021-01-26_19-14-00.799	warning	multiple_fingers
2021-01-26_19-14-02.810	condition_entry	condition B	discarded
2021-01-26_19-14-02.859	warning	multiple_fingers
2021-01-26_19-14-05.259	warning	hand_movements
2021-01-26_19-14-07.323	condition_entry	condition B
2021-01-26_19-14-07.935	condition_entry	condition B
2021-01-26_19-14-08.335	condition_entry	condition B
2021-01-26_19-14-08.932	condition_entry	condition B
2021-01-26_19-14-10.105	condition_entry	condition B
2021-01-26_19-14-10.579	condition_entry	condition B
2021-01-26_19-14-11.431	condition_entry	condition B
2021-01-26_19-14-12.386	condition_entry	condition B
2021-01-26_19-14-13.577	condition_entry	condition B
2021-01-26_19-14-14.155	condition_entry	condition B
2021-01-26_19-14-14.801	condition_entry	condition B
2021-01-26_19-14-15.266	condition_entry	condition B	discarded
2021-01-26_19-14-15.340	warning	multiple_fingers
2021-01-26_19-14-16.621	condition_entry	condition B
2021-01-26_19-14-17.724	condition_entry	condition B
2021-01-26_19-14-18.386	condition_entry	condition B
2021-01-26_19-14-20.207	condition_entry	condition B
2021-01-26_19-14-20.574	condition_entry	condition B
2021-01-26_19-14-21.278	condition_entry	condition B
2021-01-26_19-14-22.988	condition_entry	condition B
2021-01-26_19-14-25.119	condition_entry	condition B
2021-01-26_19-14-27.513	condition_entry	condition B
2021-01-26_19-14-28.060	condition_entry	condition B
2021-01-26_19-14-28.759	condition_entry	condition B
2021-01-26_19-14-29.896	condition_entry	condition B
2021-01-26_19-14-31.547	condition_entry	condition B	discarded
2021-01-26_19-14-31.572	warning	multiple_fingers
2021-01-26_19-14-33.439	condition_entry	condition B
2021-01-26_19-14-34.102	condition_entry	condition B
2021-01-26_19-14-34.612	condition_entry	condition B
2021-01-26_19-14-35.212	condition_entry	condition B
2021-01-26_19-14-35.836	condition_entry	condition B
2021-01-26_19-14-37.289	condition_entry	condition B
2021-01-26_19-14-37.711	condition_entry	condition B
2021-01-26_19-14-38.780	condition_entry	condition B
2021-01-26_19-14-39.894	condition_entry	condition B
2021-01-26_19-14-40.431	condition_entry	condition B
2021-01-26_19-14-42.365	condition_entry	condition B
2021-01-26_19-14-43.338	condition_entry	condition A	src 3	dst 0
2021-01-26_19-14-44.389	pedal_entry	pedal_correct
2021-01-26_19-14-46.950	answer_entry	selected_answer 10
2021-01-26_19-14-48.220	condition_entry	condition B
2021-01-26_19-14-48.749	condition_entry	condition B
2021-01-26_19-14-49.866	condition_entry	condition B
2021-01-26_19-14-51.162	condition_entry	condition B
2021-01-26_19-14-52.243	condition_entry	condition B
2021-01-26_19-14-53.309	condition_entry	condition B
2021-01-26_19-14-54.062	condition_entry	condition B
2021-01-26_19-14-54.570	condition_entry	condition B
2021-01-26_19-14-55.147	condition_entry	condition B
2021-01-26_19-14-55.661	condition_entry	condition B
2021-01-26_19-14-56.800	condition_entry	condition B
2021-01-26_19-14-57.301	condition_entry	condition B
2021-01-26_19-14-57.752	condition_entry	condition B
2021-01-26_19-14-58.521	condition_entry	condition B
2021-01-26_19-14-58.972	condition_entry	condition B
2021-01-26_19-14-59.855	condition_entry	condition B
2021-01-26_19-15-01.319	condition_entry	condition B
2021-01-26_19-15-01.941	condition_entry	condition B
2021-01-26_19-15-04.144	condition_entry	condition B
2021-01-26_19-15-05.853	condition_entry	condition B
2021-01-26_19-15-06.456	condition_entry	condition B	discarded
2021-01-26_19-15-06.500	warning	multiple_fingers
2021-01-26_19-15-07.880	condition_entry	condition B
2021-01-26_19-15-08.472	condition_entry	condition B
2021-01-26_19-15-09.561	condition_entry	condition B
2021-01-26_19-15-10.132	condition_entry	condition B
2021-01-26_19-15-11.145	condition_entry	condition B
2021-01-26_19-15-11.734	condition_entry	condition B
2021-01-26_19-15-12.330	condition_entry	condition B
2021-01-26_19-15-12.850	condition_entry	condition B
2021-01-26_19-15-14.097	condition_entry	condition B
2021-01-26_19-15-14.593	condition_entry	condition B
2021-01-26_19-15-15.083	condition_entry	condition C	src 2	dst 1
2021-01-26_19-15-15.793	condition_entry	condition B
2021-01-26_19-15-16.349	condition_entry	condition B
2021-01-26_19-15-17.097	pedal_entry	pedal_timeout
2021-01-26_19-15-17.220	condition_entry	condition B
2021-01-26_19-15-18.927	condition_entry	condition B
2021-01-26_19-15-20.610	condition_entry	condition B
2021-01-26_19-15-21.709	condition_entry	condition B
2021-01-26_19-15-22.779	condition_entry	condition B
2021-01-26_19-15-24.613	condition_entry	condition B
2021-01-26_19-15-25.158	condition_entry	condition B
2021-01-26_19-15-25.774	condition_entry	condition A	src 3	dst 0
2021-01-26_19-15-27.484	condition_entry	condition B
2021-01-26_19-15-27.790	pedal_entry	pedal_timeout
2021-01-26_19-15-28.032	condition_entry	condition B
2021-01-26_19-15-29.069	condition_entry	condition B
2021-01-26_19-15-30.253	condition_entry	condition B
2021-01-26_19-15-32.074	condition_entry	condition A	src 6	dst 7	discarded
2021-01-26_19-15-32.156	warning	multiple_fingers
2021-01-26_19-15-33.609	pedal_entry	pedal_incorrect
2021-01-26_19-15-36.509	answer_entry	selected_answer 8
2021-01-26_19-15-37.700	condition_entry	condition A	src 2	dst 3
2021-01-26_19-15-38.920	pedal_entry	pedal_correct
2021-01-26_19-15-41.669	answer_entry	selected_answer 9
2021-01-26_19-15-42.935	condition_entry	condition B
2021-01-26_19-15-44.216	condition_entry	condition B
2021-01-26_19-15-45.234	condition_entry	condition B
2021-01-26_19-15-45.748	condition_entry	condition B
2021-01-26_19-15-46.826	condition_entry	condition B
2021-01-26_19-15-47.536	condition_entry	condition B
2021-01-26_19-15-49.212	condition_entry	condition B
2021-01-26_19-15-49.772	condition_entry	condition B
2021-01-26_19-15-51.389	condition_entry	condition B
2021-01-26_19-15-52.065	condition_entry	condition A	src 7	dst 8
2021-01-26_19-15-53.046	pedal_entry	pedal_correct
2021-01-26_19-15-55.443	answer_entry	selected_answer 10
2021-01-26_19-15-56.687	condition_entry	condition B
2021-01-26_19-15-57.847	condition_entry	condition B
2021-01-26_19-15-59.603	condition_entry	condition B
2021-01-26_19-16-00.765	condition_entry	condition B
2021-01-26_19-16-01.935	condition_entry	condition B
2021-01-26_19-16-02.375	condition_entry	condition B
2021-01-26_19-16-03.142	condition_entry	condition D
2021-01-26_19-16-03.519	condition_entry	condition B
2021-01-26_19-16-04.704	condition_entry	condition B
2021-01-26_19-16-05.161	pedal_entry	pedal_timeout
2021-01-26_19-16-05.271	condition_entry	condition C	src 7	dst 8
2021-01-26_19-16-06.397	condition_entry	condition B
2021-01-26_19-16-06.982	condition_entry	condition B
2021-01-26_19-16-07.291	pedal_entry	pedal_timeout
2021-01-26_19-16-07.547	condition_entry	condition B
2021-01-26_19-16-08.058	condition_entry	condition B
2021-01-26_19-16-08.657	condition_entry	condition B
2021-01-26_19-16-09.124	condition_entry	condition B
2021-01-26_19-16-10.070	condition_entry	condition B
2021-01-26_19-16-10.502	condition_entry	condition B
2021-01-26_19-16-11.634	condition_entry	condition B
2021-01-26_19-16-12.052	condition_entry	condition B
2021-01-26_19-16-12.589	condition_entry	condition B
2021-01-26_19-16-13.140	condition_entry	condition B
2021-01-26_19-16-13.636	condition_entry	condition B
2021-01-26_19-16-14.230	condition_entry	condition B
2021-01-26_19-16-15.167	condition_entry	condition B
2021-01-26_19-16-15.981	condition_entry	condition B
2021-01-26_19-16-16.435	condition_entry	condition B
2021-01-26_19-16-17.347	condition_entry	condition B
2021-01-26_19-16-18.011	condition_entry	condition B
2021-01-26_19-16-18.644	condition_entry	condition B
2021-01-26_19-16-19.619	condition_entry	condition B
2021-01-26_19-16-20.724	condition_entry	condition B
2021-01-26_19-16-21.833	condition_entry	condition B
2021-01-26_19-16-22.574	condition_entry	condition B
2021-01-26_19-16-23.144	condition_entry	condition B
2021-01-26_19-16-23.706	condition_entry	condition B
2021-01-26_19-16-24.191	condition_entry	condition B
2021-01-26_19-16-26.616	condition_entry	condition B
2021-01-26_19-16-27.768	condition_entry	condition B
2021-01-26_19-16-28.826	condition_entry	condition B
2021-01-26_19-16-29.395	condition_entry	condition B
2021-01-26_19-16-30.375	condition_entry	condition B
2021-01-26_19-16-30.792	condition_entry	condition B
2021-01-26_19-16-31.703	condition_entry	condition B
2021-01-26_19-16-32.297	condition_entry	condition B
2021-01-26_19-16-32.851	condition_entry	condition D
2021-01-26_19-16-33.617	condition_entry	condition D warning	discarded
2021-01-26_19-16-33.650	warning	multiple_fingers
2021-01-26_19-16-35.158	condition_entry	condition B	discarded
2021-01-26_19-16-35.220	warning	multiple_fingers
2021-01-26_19-16-36.616	condition_entry	condition B
2021-01-26_19-16-38.324	condition_entry	condition A	src 3	dst 2
2021-01-26_19-16-39.491	condition_entry	condition B
2021-01-26_19-16-40.335	pedal_entry	pedal_timeout
2021-01-26_19-16-40.563	condition_entry	condition B
2021-01-26_19-16-41.065	condition_entry	condition B
2021-01-26_19-16-42.331	condition_entry	condition B
2021-01-26_19-16-43.525	condition_entry	condition B
2021-01-26_19-16-45.274	condition_entry	condition B
2021-01-26_19-16-45.751	condition_entry	condition B
2021-01-26_19-16-46.229	condition_entry	condition C	src 7	dst 8
2021-01-26_19-16-48.107	condition_entry	condition D warning
2021-01-26_19-16-49.061	condition_entry	condition B
2021-01-26_19-16-50.128	pedal_entry	pedal_timeout
2021-01-26_19-16-50.387	condition_entry	condition B
2021-01-26_19-16-51.387	condition_entry	condition B
2021-01-26_19-16-52.018	condition_entry	condition B
2021-01-26_19-16-53.158	condition_entry	condition B
2021-01-26_19-16-53.626	condition_entry	condition B
2021-01-26_19-16-54.214	condition_entry	condition B
2021-01-26_19-16-55.017	condition_entry	condition B
2021-01-26_19-16-55.537	condition_entry	condition B
2021-01-26_19-16-56.048	condition_entry	condition B
2021-01-26_19-16-56.457	condition_entry	condition B
2021-01-26_19-16-57.550	condition_entry	condition B
2021-01-26_19-16-58.660	condition_entry	condition B
2021-01-26_19-16-59.282	condition_entry	condition B
2021-01-26_19-16-59.744	condition_entry	condition B
2021-01-26_19-17-00.258	condition_entry	condition B
2021-01-26_19-17-00.914	condition_entry	condition B
2021-01-26_19-17-01.811	condition_entry	condition B	discarded
2021-01-26_19-17-02.266	condition_entry	condition D	discarded
2021-01-26_19-17-02.278	warning	multiple_fingers
2021-01-26_19-17-03.699	condition_entry	condition B
2021-01-26_19-17-05.295	condition_entry	condition B
2021-01-26_19-17-06.453	condition_entry	condition B
2021-01-26_19-17-06.986	condition_entry	condition B
2021-01-26_19-17-07.499	condition_entry	condition B
2021-01-26_19-17-08.675	condition_entry	condition D
2021-01-26_19-17-10.400	condition_entry	condition B
2021-01-26_19-17-10.696	pedal_entry	pedal_timeout
2021-01-26_19-17-10.932	condition_entry	condition C	src 3	dst 2
2021-01-26_19-17-11.630	condition_entry	condition D warning
2021-01-26_19-17-12.138	condition_entry	condition B
2021-01-26_19-17-13.265	condition_entry	condition B
2021-01-26_19-17-13.650	pedal_entry	pedal_timeout
2021-01-26_19-17-14.400	condition_entry	condition B
2021-01-26_19-17-14.967	condition_entry	condition B
2021-01-26_19-17-15.427	condition_entry	condition B	discarded
2021-01-26_19-17-15.828	warning	hand_movements
2021-01-26_19-17-17.291	condition_entry	condition B
2021-01-26_19-17-18.988	condition_entry	condition B
2021-01-26_19-17-19.633	condition_entry	condition B
2021-01-26_19-17-20.213	condition_entry	condition B
2021-01-26_19-17-20.713	condition_entry	condition B
2021-01-26_19-17-21.279	condition_entry	condition A	src 7	dst 6
2021-01-26_19-17-21.801	condition_entry	condition B
2021-01-26_19-17-22.439	condition_entry	condition D warning
2021-01-26_19-17-23.083	condition_entry	condition B
2021-01-26_19-17-23.662	condition_entry	condition B
2021-01-26_19-17-24.245	condition_entry	condition B
2021-01-26_19-17-24.459	pedal_entry	pedal_timeout
2021-01-26_19-17-24.691	condition_entry	condition D
2021-01-26_19-17-25.957	condition_entry	condition B
2021-01-26_19-17-26.344	condition_entry	condition B
2021-01-26_19-17-26.711	pedal_entry	pedal_timeout
2021-01-26_19-17-27.604	condition_entry	condition B
2021-01-26_19-17-28.738	condition_entry	condition B
2021-01-26_19-17-29.894	condition_entry	condition B
2021-01-26_19-17-31.644	condition_entry	condition B
2021-01-26_19-17-32.753	condition_entry	condition B
2021-01-26_19-17-34.418	condition_entry	condition B
2021-01-26_19-17-36.929	condition_entry	condition C	src 9	dst 8
2021-01-26_19-17-37.865	condition_entry	condition B
2021-01-26_19-17-38.949	pedal_entry	pedal_timeout
2021-01-26_19-17-39.573	condition_entry	condition B
2021-01-26_19-17-40.174	condition_entry	condition A	src 2	dst 1	discarded
2021-01-26_19-17-40.240	warning	multiple_fingers
2021-01-26_19-17-40.380	warning	multiple_fingers
2021-01-26_19-17-41.930	condition_entry	condition A	src 3	dst 2
2021-01-26_19-17-42.619	condition_entry	condition D warning
2021-01-26_19-17-43.276	pedal_entry	pedal_correct
2021-01-26_19-17-45.819	answer_entry	selected_answer 10
2021-01-26_19-17-48.276	condition_entry	condition B
2021-01-26_19-17-48.801	warning	multiple_fingers
2021-01-26_19-17-50.318	condition_entry	condition B
2021-01-26_19-17-50.947	condition_entry	condition B
2021-01-26_19-17-52.067	condition_entry	condition B
2021-01-26_19-17-52.651	condition_entry	condition B
2021-01-26_19-17-53.247	condition_entry	condition B
2021-01-26_19-17-53.765	condition_entry	condition B
2021-01-26_19-17-54.397	condition_entry	condition B
2021-01-26_19-17-54.853	condition_entry	condition B
2021-01-26_19-17-55.408	condition_entry	condition A	src 9	dst 7
2021-01-26_19-17-56.364	pedal_entry	pedal_correct
2021-01-26_19-17-58.791	answer_entry	selected_answer 10
2021-01-26_19-17-59.960	condition_entry	condition B
2021-01-26_19-18-01.107	condition_entry	condition B
2021-01-26_19-18-03.907	condition_entry	condition B
2021-01-26_19-18-05.576	condition_entry	condition B
2021-01-26_19-18-06.539	condition_entry	condition B
2021-01-26_19-18-06.953	condition_entry	condition B
2021-01-26_19-18-07.425	condition_entry	condition B
2021-01-26_19-18-08.508	condition_entry	condition B
2021-01-26_19-18-09.035	condition_entry	condition B
2021-01-26_19-18-09.679	condition_entry	condition B
2021-01-26_19-18-10.251	condition_entry	condition B
2021-01-26_19-18-10.779	condition_entry	condition B
2021-01-26_19-18-12.294	condition_entry	condition B
2021-01-26_19-18-13.245	condition_entry	condition B
2021-01-26_19-18-15.010	condition_entry	condition B
2021-01-26_19-18-17.634	condition_entry	condition B	discarded
[truncated: 1,488 more rows]
