# Supplementary material for: Avatar error in your favor: Embodied avatars can fix users’ mistakes without them noticing
Source: PLoS One. 2023 Jan 20;18(1):e0266212. doi: 10.1371/journal.pone.0266212 (PMC9858437; doi:10.1371/journal.pone.0266212)
Supplement: S1 Dataset — (ZIP) [file pone.0266212.s003.zip › static/raw_data/25/events.csv]

timestamp	event
2021-01-26_18-33-12.249	main_start
2021-01-26_18-33-13.272	launch_welcome_scene
2021-01-26_18-33-21.127	launch_calibration_explanation_scene
2021-01-26_18-33-29.325	hands_calibrated
2021-01-26_18-33-29.325	launch_practice_explanation_scene
2021-01-26_18-34-00.979	launch_practice_session
2021-01-26_18-34-00.991	no_button_but_finger_pressed RightPinkyTip
2021-01-26_18-34-00.993	set_speed 0.510000021457672
2021-01-26_18-34-00.993	no_button_but_finger_pressed RightRingTip
2021-01-26_18-34-00.993	set_speed 0.330000021457672
2021-01-26_18-34-00.993	no_button_but_finger_pressed RightMiddleTip
2021-01-26_18-34-00.993	set_speed 0.150000021457672
2021-01-26_18-34-00.993	no_button_but_finger_pressed RightIndexTip
2021-01-26_18-34-00.993	set_speed 0
2021-01-26_18-34-00.993	no_button_but_finger_pressed LeftIndexTip
2021-01-26_18-34-00.994	set_speed 0
2021-01-26_18-34-00.994	no_button_but_finger_pressed LeftMiddleTip
2021-01-26_18-34-00.994	set_speed 0
2021-01-26_18-34-00.994	no_button_but_finger_pressed LeftRingTip
2021-01-26_18-34-00.994	set_speed 0
2021-01-26_18-34-00.994	no_button_but_finger_pressed LeftPinkyTip
2021-01-26_18-34-00.995	set_speed 0
2021-01-26_18-34-01.007	button_created 0
2021-01-26_18-34-01.572	button_created 1
2021-01-26_18-34-01.987	pinky_moved
2021-01-26_18-34-02.098	button_enters_active_area 9
2021-01-26_18-34-02.143	button_created 2
2021-01-26_18-34-02.543	button_leaves_active_area 9
2021-01-26_18-34-02.665	button_enters_active_area 0
2021-01-26_18-34-02.698	pinky_released
2021-01-26_18-34-02.710	button_created 3
2021-01-26_18-34-02.967	button_missed 9
2021-01-26_18-34-02.968	set_speed 0
2021-01-26_18-34-03.114	button_leaves_active_area 0
2021-01-26_18-34-03.237	button_enters_active_area 8
2021-01-26_18-34-03.282	button_created 4
2021-01-26_18-34-03.326	pinky_moved
2021-01-26_18-34-03.337	multiple_finger_start
2021-01-26_18-34-03.366	ring_moved
2021-01-26_18-34-04.253	multiple_finger_stop
2021-01-26_18-34-04.256	ring_released
2021-01-26_18-34-04.267	no_button_but_finger_pressed LeftPinkyTip
2021-01-26_18-34-04.267	set_speed 0
2021-01-26_18-34-04.267	no_button_but_finger_pressed LeftRingTip
2021-01-26_18-34-04.267	set_speed 0
2021-01-26_18-34-04.268	no_button_but_finger_pressed LeftMiddleTip
2021-01-26_18-34-04.268	set_speed 0
2021-01-26_18-34-04.268	no_button_but_finger_pressed LeftIndexTip
2021-01-26_18-34-04.268	set_speed 0
2021-01-26_18-34-04.268	no_button_but_finger_pressed RightIndexTip
2021-01-26_18-34-04.268	set_speed 0
2021-01-26_18-34-04.268	no_button_but_finger_pressed RightMiddleTip
2021-01-26_18-34-04.269	set_speed 0
2021-01-26_18-34-04.269	no_button_but_finger_pressed RightRingTip
2021-01-26_18-34-04.269	set_speed 0
2021-01-26_18-34-04.269	no_button_but_finger_pressed RightPinkyTip
2021-01-26_18-34-04.269	set_speed 0
2021-01-26_18-34-04.279	button_created 0
2021-01-26_18-34-04.483	pinky_released
2021-01-26_18-34-04.839	button_created 1
2021-01-26_18-34-05.374	button_enters_active_area 2
2021-01-26_18-34-05.374	middle_moved
2021-01-26_18-34-05.409	button_created 2
2021-01-26_18-34-05.816	button_leaves_active_area 2
2021-01-26_18-34-05.927	button_enters_active_area 0
2021-01-26_18-34-05.961	middle_released
2021-01-26_18-34-05.985	button_created 3
2021-01-26_18-34-06.237	button_missed 2
2021-01-26_18-34-06.237	set_speed 0
2021-01-26_18-34-06.247	pinky_moved
2021-01-26_18-34-06.261	multiple_finger_start
2021-01-26_18-34-06.447	hand_moved
2021-01-26_18-34-06.605	hand_replaced
2021-01-26_18-34-06.617	no_button_but_finger_pressed LeftPinkyTip
2021-01-26_18-34-06.617	set_speed 0
2021-01-26_18-34-06.617	no_button_but_finger_pressed LeftRingTip
2021-01-26_18-34-06.617	set_speed 0
2021-01-26_18-34-06.617	no_button_but_finger_pressed LeftMiddleTip
2021-01-26_18-34-06.618	set_speed 0
2021-01-26_18-34-06.618	no_button_but_finger_pressed LeftIndexTip
2021-01-26_18-34-06.618	set_speed 0
2021-01-26_18-34-06.618	no_button_but_finger_pressed RightIndexTip
2021-01-26_18-34-06.618	set_speed 0
2021-01-26_18-34-06.618	no_button_but_finger_pressed RightMiddleTip
2021-01-26_18-34-06.618	set_speed 0
2021-01-26_18-34-06.618	no_button_but_finger_pressed RightRingTip
2021-01-26_18-34-06.619	set_speed 0
2021-01-26_18-34-06.619	no_button_but_finger_pressed RightPinkyTip
2021-01-26_18-34-06.619	set_speed 0
2021-01-26_18-34-06.619	multiple_finger_stop
2021-01-26_18-34-06.628	no_button_but_finger_pressed RightPinkyTip
2021-01-26_18-34-06.628	set_speed 0
2021-01-26_18-34-06.628	no_button_but_finger_pressed RightRingTip
2021-01-26_18-34-06.628	set_speed 0
2021-01-26_18-34-06.629	no_button_but_finger_pressed RightMiddleTip
2021-01-26_18-34-06.629	set_speed 0
2021-01-26_18-34-06.629	no_button_but_finger_pressed RightIndexTip
2021-01-26_18-34-06.629	set_speed 0
2021-01-26_18-34-06.629	no_button_but_finger_pressed LeftIndexTip
2021-01-26_18-34-06.629	set_speed 0
2021-01-26_18-34-06.629	no_button_but_finger_pressed LeftMiddleTip
2021-01-26_18-34-06.630	set_speed 0
2021-01-26_18-34-06.630	no_button_but_finger_pressed LeftRingTip
2021-01-26_18-34-06.630	set_speed 0
2021-01-26_18-34-06.630	no_button_but_finger_pressed LeftPinkyTip
2021-01-26_18-34-06.630	set_speed 0
2021-01-26_18-34-06.641	button_created 0
2021-01-26_18-34-06.720	pinky_released
2021-01-26_18-34-07.208	button_created 1
2021-01-26_18-34-07.735	button_enters_active_area 9
2021-01-26_18-34-07.782	button_created 2
2021-01-26_18-34-07.980	pinky_moved
2021-01-26_18-34-07.991	button_pressed 9
2021-01-26_18-34-07.992	set_speed 0
2021-01-26_18-34-07.992	multiple_finger_start
2021-01-26_18-34-08.182	multiple_finger_stop
2021-01-26_18-34-08.194	no_button_but_finger_pressed LeftPinkyTip
2021-01-26_18-34-08.195	set_speed 0
2021-01-26_18-34-08.195	no_button_but_finger_pressed LeftRingTip
2021-01-26_18-34-08.195	set_speed 0
2021-01-26_18-34-08.195	no_button_but_finger_pressed LeftMiddleTip
2021-01-26_18-34-08.195	set_speed 0
2021-01-26_18-34-08.195	no_button_but_finger_pressed LeftIndexTip
2021-01-26_18-34-08.196	set_speed 0
2021-01-26_18-34-08.196	no_button_but_finger_pressed RightIndexTip
2021-01-26_18-34-08.196	set_speed 0
2021-01-26_18-34-08.196	no_button_but_finger_pressed RightMiddleTip
2021-01-26_18-34-08.196	set_speed 0
2021-01-26_18-34-08.196	no_button_but_finger_pressed RightRingTip
2021-01-26_18-34-08.197	set_speed 0
2021-01-26_18-34-08.209	button_created 0
2021-01-26_18-34-08.252	pinky_released
2021-01-26_18-34-08.774	button_created 1
2021-01-26_18-34-09.305	button_enters_active_area 6
2021-01-26_18-34-09.341	button_created 2
2021-01-26_18-34-09.484	index_moved
2021-01-26_18-34-09.518	button_pressed 6
2021-01-26_18-34-09.518	set_speed 0
2021-01-26_18-34-09.870	button_enters_active_area 2
2021-01-26_18-34-09.882	index_released
2021-01-26_18-34-09.916	button_created 3
2021-01-26_18-34-10.128	middle_moved
2021-01-26_18-34-10.139	multiple_finger_start
2021-01-26_18-34-10.512	ring_moved
2021-01-26_18-34-10.524	multiple_finger_stop
2021-01-26_18-34-10.524	middle_released
2021-01-26_18-34-10.534	no_button_but_finger_pressed LeftPinkyTip
2021-01-26_18-34-10.534	set_speed 0
2021-01-26_18-34-10.535	no_button_but_finger_pressed LeftRingTip
2021-01-26_18-34-10.535	set_speed 0
2021-01-26_18-34-10.535	no_button_but_finger_pressed LeftMiddleTip
2021-01-26_18-34-10.535	set_speed 0
2021-01-26_18-34-10.535	no_button_but_finger_pressed LeftIndexTip
2021-01-26_18-34-10.535	set_speed 0
2021-01-26_18-34-10.535	no_button_but_finger_pressed RightIndexTip
2021-01-26_18-34-10.536	set_speed 0
2021-01-26_18-34-10.536	no_button_but_finger_pressed RightMiddleTip
2021-01-26_18-34-10.536	set_speed 0
2021-01-26_18-34-10.536	no_button_but_finger_pressed RightRingTip
2021-01-26_18-34-10.536	set_speed 0
2021-01-26_18-34-10.536	no_button_but_finger_pressed RightPinkyTip
2021-01-26_18-34-10.536	set_speed 0
2021-01-26_18-34-10.548	button_created 0
2021-01-26_18-34-10.579	ring_released
2021-01-26_18-34-11.113	button_created 1
2021-01-26_18-34-11.637	button_enters_active_area 3
2021-01-26_18-34-11.682	button_created 2
2021-01-26_18-34-11.771	index_moved
2021-01-26_18-34-11.799	button_pressed 3
2021-01-26_18-34-11.799	set_speed 0
2021-01-26_18-34-11.830	multiple_finger_start
2021-01-26_18-34-11.925	multiple_finger_stop
2021-01-26_18-34-11.938	no_button_but_finger_pressed LeftPinkyTip
2021-01-26_18-34-11.939	set_speed 0
2021-01-26_18-34-11.939	no_button_but_finger_pressed LeftRingTip
2021-01-26_18-34-11.939	set_speed 0
2021-01-26_18-34-11.939	no_button_but_finger_pressed LeftMiddleTip
2021-01-26_18-34-11.939	set_speed 0
2021-01-26_18-34-11.939	no_button_but_finger_pressed RightIndexTip
2021-01-26_18-34-11.940	set_speed 0
2021-01-26_18-34-11.940	no_button_but_finger_pressed RightMiddleTip
2021-01-26_18-34-11.940	set_speed 0
2021-01-26_18-34-11.940	no_button_but_finger_pressed RightRingTip
2021-01-26_18-34-11.940	set_speed 0
2021-01-26_18-34-11.940	no_button_but_finger_pressed RightPinkyTip
2021-01-26_18-34-11.940	set_speed 0
2021-01-26_18-34-11.959	button_created 0
2021-01-26_18-34-12.157	index_released
2021-01-26_18-34-12.515	button_created 1
2021-01-26_18-34-13.048	button_enters_active_area 6
2021-01-26_18-34-13.085	button_created 2
2021-01-26_18-34-13.248	index_moved
2021-01-26_18-34-13.282	button_pressed 6
2021-01-26_18-34-13.282	set_speed 0
2021-01-26_18-34-13.293	multiple_finger_start
2021-01-26_18-34-13.449	multiple_finger_stop
2021-01-26_18-34-13.460	no_button_but_finger_pressed LeftPinkyTip
2021-01-26_18-34-13.460	set_speed 0
2021-01-26_18-34-13.460	no_button_but_finger_pressed LeftRingTip
2021-01-26_18-34-13.460	set_speed 0
2021-01-26_18-34-13.460	no_button_but_finger_pressed LeftMiddleTip
2021-01-26_18-34-13.461	set_speed 0
2021-01-26_18-34-13.461	no_button_but_finger_pressed LeftIndexTip
2021-01-26_18-34-13.461	set_speed 0
2021-01-26_18-34-13.461	no_button_but_finger_pressed RightMiddleTip
2021-01-26_18-34-13.461	set_speed 0
2021-01-26_18-34-13.461	no_button_but_finger_pressed RightRingTip
2021-01-26_18-34-13.461	set_speed 0
2021-01-26_18-34-13.461	no_button_but_finger_pressed RightPinkyTip
2021-01-26_18-34-13.462	set_speed 0
2021-01-26_18-34-13.472	button_created 0
2021-01-26_18-34-13.615	index_released
2021-01-26_18-34-14.039	button_created 1
2021-01-26_18-34-14.566	button_enters_active_area 1
2021-01-26_18-34-14.599	pinky_moved
2021-01-26_18-34-14.612	button_created 2
2021-01-26_18-34-14.622	multiple_finger_start
2021-01-26_18-34-15.070	multiple_finger_stop
2021-01-26_18-34-15.082	no_button_but_finger_pressed LeftPinkyTip
2021-01-26_18-34-15.082	set_speed 0
2021-01-26_18-34-15.082	no_button_but_finger_pressed LeftRingTip
2021-01-26_18-34-15.083	set_speed 0
2021-01-26_18-34-15.083	no_button_but_finger_pressed LeftMiddleTip
2021-01-26_18-34-15.083	set_speed 0
2021-01-26_18-34-15.084	no_button_but_finger_pressed LeftIndexTip
2021-01-26_18-34-15.084	set_speed 0
2021-01-26_18-34-15.084	no_button_but_finger_pressed RightIndexTip
2021-01-26_18-34-15.085	set_speed 0
2021-01-26_18-34-15.085	no_button_but_finger_pressed RightMiddleTip
2021-01-26_18-34-15.085	set_speed 0
2021-01-26_18-34-15.085	no_button_but_finger_pressed RightRingTip
2021-01-26_18-34-15.086	set_speed 0
2021-01-26_18-34-15.086	no_button_but_finger_pressed RightPinkyTip
2021-01-26_18-34-15.086	set_speed 0
2021-01-26_18-34-15.097	button_created 0
2021-01-26_18-34-15.660	button_created 1
2021-01-26_18-34-16.136	pinky_released
2021-01-26_18-34-16.191	button_enters_active_area 0
2021-01-26_18-34-16.226	button_created 2
2021-01-26_18-34-16.370	pinky_moved
2021-01-26_18-34-16.403	button_pressed 0
2021-01-26_18-34-16.403	set_speed 0
2021-01-26_18-34-16.750	button_enters_active_area 0
2021-01-26_18-34-16.802	pinky_released
2021-01-26_18-34-16.804	button_created 3
2021-01-26_18-34-17.045	pinky_moved
2021-01-26_18-34-17.067	button_pressed 0
2021-01-26_18-34-17.067	set_speed 0.150000021457672
2021-01-26_18-34-17.146	hand_moved
2021-01-26_18-34-17.263	hand_replaced
2021-01-26_18-34-17.280	no_button_but_finger_pressed LeftRingTip
2021-01-26_18-34-17.281	set_speed 0.150000021457672
2021-01-26_18-34-17.281	no_button_but_finger_pressed LeftMiddleTip
2021-01-26_18-34-17.281	set_speed 0.150000021457672
2021-01-26_18-34-17.281	no_button_but_finger_pressed LeftIndexTip
2021-01-26_18-34-17.281	set_speed 0.150000021457672
2021-01-26_18-34-17.281	no_button_but_finger_pressed RightIndexTip
2021-01-26_18-34-17.281	set_speed 0
2021-01-26_18-34-17.281	no_button_but_finger_pressed RightMiddleTip
2021-01-26_18-34-17.282	set_speed 0
2021-01-26_18-34-17.282	no_button_but_finger_pressed RightRingTip
2021-01-26_18-34-17.282	set_speed 0
2021-01-26_18-34-17.282	no_button_but_finger_pressed RightPinkyTip
2021-01-26_18-34-17.282	set_speed 0
2021-01-26_18-34-17.284	button_created 0
2021-01-26_18-34-17.395	pinky_released
2021-01-26_18-34-17.856	button_created 1
2021-01-26_18-34-18.379	button_enters_active_area 1
2021-01-26_18-34-18.424	button_created 2
2021-01-26_18-34-18.534	ring_moved
2021-01-26_18-34-18.546	multiple_finger_start
2021-01-26_18-34-18.581	pinky_moved
2021-01-26_18-34-18.891	multiple_finger_stop
2021-01-26_18-34-18.891	ring_released
2021-01-26_18-34-18.901	no_button_but_finger_pressed LeftPinkyTip
2021-01-26_18-34-18.901	set_speed 0
2021-01-26_18-34-18.901	no_button_but_finger_pressed LeftRingTip
2021-01-26_18-34-18.902	set_speed 0
2021-01-26_18-34-18.902	no_button_but_finger_pressed LeftMiddleTip
2021-01-26_18-34-18.902	set_speed 0
2021-01-26_18-34-18.903	no_button_but_finger_pressed LeftIndexTip
2021-01-26_18-34-18.903	set_speed 0
2021-01-26_18-34-18.903	no_button_but_finger_pressed RightIndexTip
2021-01-26_18-34-18.905	set_speed 0
2021-01-26_18-34-18.905	no_button_but_finger_pressed RightMiddleTip
2021-01-26_18-34-18.905	set_speed 0
2021-01-26_18-34-18.905	no_button_but_finger_pressed RightRingTip
2021-01-26_18-34-18.905	set_speed 0
2021-01-26_18-34-18.905	no_button_but_finger_pressed RightPinkyTip
2021-01-26_18-34-18.905	set_speed 0
2021-01-26_18-34-18.916	pinky_released
2021-01-26_18-34-18.917	button_created 0
2021-01-26_18-34-19.480	button_created 1
2021-01-26_18-34-19.889	middle_moved
2021-01-26_18-34-20.012	button_enters_active_area 8
2021-01-26_18-34-20.046	button_created 2
2021-01-26_18-34-20.058	multiple_finger_start
2021-01-26_18-34-20.059	ring_moved
2021-01-26_18-34-20.214	multiple_finger_stop
2021-01-26_18-34-20.214	ring_released
2021-01-26_18-34-20.223	no_button_but_finger_pressed LeftPinkyTip
2021-01-26_18-34-20.223	set_speed 0
2021-01-26_18-34-20.224	no_button_but_finger_pressed LeftRingTip
2021-01-26_18-34-20.224	set_speed 0
2021-01-26_18-34-20.224	no_button_but_finger_pressed LeftMiddleTip
2021-01-26_18-34-20.224	set_speed 0
2021-01-26_18-34-20.224	no_button_but_finger_pressed LeftIndexTip
2021-01-26_18-34-20.224	set_speed 0
2021-01-26_18-34-20.224	no_button_but_finger_pressed RightIndexTip
2021-01-26_18-34-20.225	set_speed 0
2021-01-26_18-34-20.225	no_button_but_finger_pressed RightMiddleTip
2021-01-26_18-34-20.225	set_speed 0
2021-01-26_18-34-20.225	no_button_but_finger_pressed RightRingTip
2021-01-26_18-34-20.225	set_speed 0
2021-01-26_18-34-20.225	no_button_but_finger_pressed RightPinkyTip
2021-01-26_18-34-20.225	set_speed 0
2021-01-26_18-34-20.236	button_created 0
2021-01-26_18-34-20.380	middle_released
2021-01-26_18-34-20.799	button_created 1
2021-01-26_18-34-21.323	button_enters_active_area 8
2021-01-26_18-34-21.368	ring_moved
2021-01-26_18-34-21.379	button_created 2
2021-01-26_18-34-21.389	multiple_finger_start
2021-01-26_18-34-21.457	pinky_moved
2021-01-26_18-34-21.711	multiple_finger_stop
2021-01-26_18-34-21.713	ring_released
2021-01-26_18-34-21.725	no_button_but_finger_pressed LeftPinkyTip
2021-01-26_18-34-21.726	set_speed 0
2021-01-26_18-34-21.726	no_button_but_finger_pressed LeftRingTip
2021-01-26_18-34-21.726	set_speed 0
2021-01-26_18-34-21.727	no_button_but_finger_pressed LeftMiddleTip
2021-01-26_18-34-21.727	set_speed 0
2021-01-26_18-34-21.727	no_button_but_finger_pressed LeftIndexTip
2021-01-26_18-34-21.727	set_speed 0
2021-01-26_18-34-21.727	no_button_but_finger_pressed RightIndexTip
2021-01-26_18-34-21.727	set_speed 0
2021-01-26_18-34-21.727	no_button_but_finger_pressed RightMiddleTip
2021-01-26_18-34-21.728	set_speed 0
2021-01-26_18-34-21.728	no_button_but_finger_pressed RightRingTip
2021-01-26_18-34-21.728	set_speed 0
2021-01-26_18-34-21.728	no_button_but_finger_pressed RightPinkyTip
2021-01-26_18-34-21.728	set_speed 0
2021-01-26_18-34-21.738	button_created 0
2021-01-26_18-34-21.749	pinky_released
2021-01-26_18-34-22.302	button_created 1
2021-01-26_18-34-22.830	button_enters_active_area 0
2021-01-26_18-34-22.876	button_created 2
2021-01-26_18-34-22.968	pinky_moved
2021-01-26_18-34-23.276	button_leaves_active_area 0
2021-01-26_18-34-23.388	button_enters_active_area 6
2021-01-26_18-34-23.410	pinky_released
2021-01-26_18-34-23.444	button_created 3
2021-01-26_18-34-23.701	button_missed 0
2021-01-26_18-34-23.701	set_speed 0
2021-01-26_18-34-23.850	button_leaves_active_area 6
2021-01-26_18-34-23.971	button_enters_active_area 2
2021-01-26_18-34-24.017	button_created 4
2021-01-26_18-34-24.060	middle_moved
2021-01-26_18-34-24.083	button_pressed 2
2021-01-26_18-34-24.083	set_speed 0
2021-01-26_18-34-24.264	button_missed 6
2021-01-26_18-34-24.264	set_speed 0
2021-01-26_18-34-24.351	middle_released
2021-01-26_18-34-24.540	button_enters_active_area 2
2021-01-26_18-34-24.585	button_created 5
2021-01-26_18-34-24.662	middle_moved
2021-01-26_18-34-24.685	button_pressed 2
2021-01-26_18-34-24.685	set_speed 0.150000021457672
2021-01-26_18-34-24.917	middle_released
2021-01-26_18-34-25.104	button_enters_active_area 9
2021-01-26_18-34-25.164	button_created 6
2021-01-26_18-34-25.341	pinky_moved
2021-01-26_18-34-25.353	button_pressed 9
2021-01-26_18-34-25.353	set_speed 0.330000021457672
2021-01-26_18-34-25.353	multiple_finger_start
2021-01-26_18-34-25.533	multiple_finger_stop
2021-01-26_18-34-25.541	no_button_but_finger_pressed LeftPinkyTip
2021-01-26_18-34-25.542	set_speed 0.330000021457672
2021-01-26_18-34-25.542	no_button_but_finger_pressed LeftRingTip
2021-01-26_18-34-25.543	set_speed 0.150000021457672
2021-01-26_18-34-25.543	no_button_but_finger_pressed LeftMiddleTip
2021-01-26_18-34-25.543	set_speed 0.150000021457672
2021-01-26_18-34-25.543	no_button_but_finger_pressed LeftIndexTip
2021-01-26_18-34-25.544	set_speed 0
2021-01-26_18-34-25.544	no_button_but_finger_pressed RightIndexTip
2021-01-26_18-34-25.544	set_speed 0
2021-01-26_18-34-25.544	no_button_but_finger_pressed RightMiddleTip
2021-01-26_18-34-25.545	set_speed 0
2021-01-26_18-34-25.545	no_button_but_finger_pressed RightRingTip
2021-01-26_18-34-25.545	set_speed 0
2021-01-26_18-34-25.557	button_created 0
2021-01-26_18-34-25.583	pinky_released
2021-01-26_18-34-26.118	button_created 1
2021-01-26_18-34-26.643	button_enters_active_area 3
2021-01-26_18-34-26.700	button_created 2
2021-01-26_18-34-26.820	index_moved
2021-01-26_18-34-26.842	button_pressed 3
2021-01-26_18-34-26.842	set_speed 0
2021-01-26_18-34-27.148	index_released
2021-01-26_18-34-27.215	button_enters_active_area 2
2021-01-26_18-34-27.260	button_created 3
2021-01-26_18-34-27.393	multiple_finger_start
2021-01-26_18-34-27.393	ring_moved
2021-01-26_18-34-27.419	middle_moved
2021-01-26_18-34-27.719	multiple_finger_stop
2021-01-26_18-34-27.719	middle_released
2021-01-26_18-34-27.730	no_button_but_finger_pressed LeftPinkyTip
2021-01-26_18-34-27.730	set_speed 0
2021-01-26_18-34-27.730	no_button_but_finger_pressed LeftRingTip
2021-01-26_18-34-27.731	set_speed 0
2021-01-26_18-34-27.731	no_button_but_finger_pressed LeftMiddleTip
2021-01-26_18-34-27.731	set_speed 0
2021-01-26_18-34-27.731	no_button_but_finger_pressed LeftIndexTip
2021-01-26_18-34-27.731	set_speed 0
2021-01-26_18-34-27.731	no_button_but_finger_pressed RightIndexTip
2021-01-26_18-34-27.731	set_speed 0
2021-01-26_18-34-27.732	no_button_but_finger_pressed RightMiddleTip
2021-01-26_18-34-27.732	set_speed 0
2021-01-26_18-34-27.732	no_button_but_finger_pressed RightRingTip
2021-01-26_18-34-27.732	set_speed 0
2021-01-26_18-34-27.732	no_button_but_finger_pressed RightPinkyTip
2021-01-26_18-34-27.732	set_speed 0
2021-01-26_18-34-27.741	ring_released
2021-01-26_18-34-27.743	button_created 0
2021-01-26_18-34-28.308	button_created 1
2021-01-26_18-34-28.841	button_enters_active_area 8
2021-01-26_18-34-28.877	button_created 2
2021-01-26_18-34-29.019	multiple_finger_start
2021-01-26_18-34-29.019	ring_moved
2021-01-26_18-34-29.055	pinky_moved
2021-01-26_18-34-29.307	multiple_finger_stop
2021-01-26_18-34-29.308	ring_released
2021-01-26_18-34-29.318	no_button_but_finger_pressed LeftPinkyTip
2021-01-26_18-34-29.319	set_speed 0
2021-01-26_18-34-29.319	no_button_but_finger_pressed LeftRingTip
2021-01-26_18-34-29.319	set_speed 0
2021-01-26_18-34-29.320	no_button_but_finger_pressed LeftMiddleTip
2021-01-26_18-34-29.320	set_speed 0
2021-01-26_18-34-29.320	no_button_but_finger_pressed LeftIndexTip
2021-01-26_18-34-29.321	set_speed 0
2021-01-26_18-34-29.321	no_button_but_finger_pressed RightIndexTip
2021-01-26_18-34-29.321	set_speed 0
2021-01-26_18-34-29.321	no_button_but_finger_pressed RightMiddleTip
2021-01-26_18-34-29.322	set_speed 0
2021-01-26_18-34-29.322	no_button_but_finger_pressed RightRingTip
2021-01-26_18-34-29.322	set_speed 0
2021-01-26_18-34-29.322	no_button_but_finger_pressed RightPinkyTip
2021-01-26_18-34-29.323	set_speed 0
2021-01-26_18-34-29.336	button_created 0
2021-01-26_18-34-29.353	pinky_released
2021-01-26_18-34-29.897	button_created 1
2021-01-26_18-34-30.426	button_enters_active_area 7
2021-01-26_18-34-30.471	button_created 2
2021-01-26_18-34-30.673	middle_moved
2021-01-26_18-34-30.705	button_pressed 7
2021-01-26_18-34-30.705	set_speed 0
2021-01-26_18-34-30.935	middle_released
2021-01-26_18-34-30.991	button_enters_active_area 2
2021-01-26_18-34-31.037	button_created 3
2021-01-26_18-34-31.204	middle_moved
2021-01-26_18-34-31.215	button_pressed 2
2021-01-26_18-34-31.215	set_speed 0.150000021457672
2021-01-26_18-34-31.216	multiple_finger_start
2021-01-26_18-34-31.490	multiple_finger_stop
2021-01-26_18-34-31.501	no_button_but_finger_pressed LeftPinkyTip
2021-01-26_18-34-31.502	set_speed 0.150000021457672
2021-01-26_18-34-31.502	no_button_but_finger_pressed LeftRingTip
2021-01-26_18-34-31.502	set_speed 0.150000021457672
2021-01-26_18-34-31.502	no_button_but_finger_pressed LeftIndexTip
2021-01-26_18-34-31.502	set_speed 0.150000021457672
2021-01-26_18-34-31.502	no_button_but_finger_pressed RightIndexTip
2021-01-26_18-34-31.503	set_speed 0
2021-01-26_18-34-31.503	no_button_but_finger_pressed RightMiddleTip
2021-01-26_18-34-31.503	set_speed 0
2021-01-26_18-34-31.503	no_button_but_finger_pressed RightRingTip
2021-01-26_18-34-31.503	set_speed 0
2021-01-26_18-34-31.503	no_button_but_finger_pressed RightPinkyTip
2021-01-26_18-34-31.503	set_speed 0
2021-01-26_18-34-31.504	middle_released
2021-01-26_18-34-31.514	button_created 0
2021-01-26_18-34-32.083	button_created 1
2021-01-26_18-34-32.616	button_enters_active_area 3
2021-01-26_18-34-32.653	button_created 2
2021-01-26_18-34-32.772	index_moved
2021-01-26_18-34-32.818	button_pressed 3
2021-01-26_18-34-32.818	set_speed 0
2021-01-26_18-34-33.071	index_released
2021-01-26_18-34-33.172	button_enters_active_area 9
2021-01-26_18-34-33.219	button_created 3
2021-01-26_18-34-33.323	pinky_moved
2021-01-26_18-34-33.345	button_pressed 9
2021-01-26_18-34-33.345	set_speed 0.150000021457672
2021-01-26_18-34-33.522	pinky_released
2021-01-26_18-34-33.746	button_enters_active_area 8
2021-01-26_18-34-33.790	button_created 4
2021-01-26_18-34-33.868	multiple_finger_start
2021-01-26_18-34-33.868	ring_moved
2021-01-26_18-34-33.894	pinky_moved
2021-01-26_18-34-34.127	multiple_finger_stop
2021-01-26_18-34-34.128	ring_released
2021-01-26_18-34-34.138	no_button_but_finger_pressed LeftPinkyTip
2021-01-26_18-34-34.139	set_speed 0.150000021457672
2021-01-26_18-34-34.139	no_button_but_finger_pressed LeftRingTip
2021-01-26_18-34-34.139	set_speed 0.150000021457672
2021-01-26_18-34-34.139	no_button_but_finger_pressed LeftMiddleTip
2021-01-26_18-34-34.139	set_speed 0.150000021457672
2021-01-26_18-34-34.139	no_button_but_finger_pressed LeftIndexTip
2021-01-26_18-34-34.140	set_speed 0
2021-01-26_18-34-34.140	no_button_but_finger_pressed RightIndexTip
2021-01-26_18-34-34.140	set_speed 0
2021-01-26_18-34-34.140	no_button_but_finger_pressed RightMiddleTip
2021-01-26_18-34-34.140	set_speed 0
2021-01-26_18-34-34.140	no_button_but_finger_pressed RightRingTip
2021-01-26_18-34-34.140	set_speed 0
2021-01-26_18-34-34.140	no_button_but_finger_pressed RightPinkyTip
2021-01-26_18-34-34.141	set_speed 0
2021-01-26_18-34-34.151	button_created 0
2021-01-26_18-34-34.219	pinky_released
2021-01-26_18-34-34.717	button_created 1
2021-01-26_18-34-35.250	button_enters_active_area 0
2021-01-26_18-34-35.284	button_created 2
2021-01-26_18-34-35.483	pinky_moved
2021-01-26_18-34-35.505	button_pressed 0
2021-01-26_18-34-35.505	set_speed 0
2021-01-26_18-34-35.792	pinky_released
2021-01-26_18-34-35.814	button_enters_active_area 8
2021-01-26_18-34-35.860	button_created 3
2021-01-26_18-34-36.071	ring_moved
2021-01-26_18-34-36.093	button_pressed 8
2021-01-26_18-34-36.093	set_speed 0.150000021457672
2021-01-26_18-34-36.104	multiple_finger_start
2021-01-26_18-34-36.222	pinky_moved
2021-01-26_18-34-36.261	multiple_finger_stop
2021-01-26_18-34-36.262	ring_released
2021-01-26_18-34-36.278	no_button_but_finger_pressed LeftPinkyTip
2021-01-26_18-34-36.279	set_speed 0.150000021457672
2021-01-26_18-34-36.279	no_button_but_finger_pressed LeftRingTip
2021-01-26_18-34-36.279	set_speed 0.150000021457672
2021-01-26_18-34-36.279	no_button_but_finger_pressed LeftMiddleTip
2021-01-26_18-34-36.279	set_speed 0.150000021457672
2021-01-26_18-34-36.279	no_button_but_finger_pressed LeftIndexTip
2021-01-26_18-34-36.280	set_speed 0
2021-01-26_18-34-36.280	no_button_but_finger_pressed RightIndexTip
2021-01-26_18-34-36.280	set_speed 0
2021-01-26_18-34-36.280	no_button_but_finger_pressed RightMiddleTip
2021-01-26_18-34-36.280	set_speed 0
2021-01-26_18-34-36.280	no_button_but_finger_pressed RightPinkyTip
2021-01-26_18-34-36.280	set_speed 0
2021-01-26_18-34-36.282	button_created 0
2021-01-26_18-34-36.289	pinky_released
2021-01-26_18-34-36.844	button_created 1
2021-01-26_18-34-37.370	button_enters_active_area 2
2021-01-26_18-34-37.429	button_created 2
2021-01-26_18-34-37.526	middle_moved
2021-01-26_18-34-37.548	button_pressed 2
2021-01-26_18-34-37.548	set_speed 0
2021-01-26_18-34-37.782	middle_released
2021-01-26_18-34-37.936	button_enters_active_area 2
2021-01-26_18-34-37.994	button_created 3
2021-01-26_18-34-38.125	middle_moved
2021-01-26_18-34-38.148	button_pressed 2
2021-01-26_18-34-38.148	set_speed 0.150000021457672
2021-01-26_18-34-38.299	middle_released
2021-01-26_18-34-38.520	button_enters_active_area 0
2021-01-26_18-34-38.565	pinky_moved
2021-01-26_18-34-38.566	button_created 4
2021-01-26_18-34-38.925	button_pressed 0
2021-01-26_18-34-38.925	set_speed 0.330000021457672
2021-01-26_18-34-38.971	pinky_released
2021-01-26_18-34-39.084	button_enters_active_area 8
2021-01-26_18-34-39.136	button_created 5
2021-01-26_18-34-39.401	ring_moved
2021-01-26_18-34-39.412	multiple_finger_start
2021-01-26_18-34-39.480	pinky_moved
2021-01-26_18-34-39.575	multiple_finger_stop
2021-01-26_18-34-39.576	ring_released
2021-01-26_18-34-39.586	no_button_but_finger_pressed LeftPinkyTip
2021-01-26_18-34-39.587	set_speed 0.330000021457672
2021-01-26_18-34-39.587	no_button_but_finger_pressed LeftRingTip
2021-01-26_18-34-39.587	set_speed 0.330000021457672
2021-01-26_18-34-39.587	no_button_but_finger_pressed LeftMiddleTip
2021-01-26_18-34-39.587	set_speed 0.150000021457672
2021-01-26_18-34-39.587	no_button_but_finger_pressed LeftIndexTip
2021-01-26_18-34-39.588	set_speed 0
2021-01-26_18-34-39.588	no_button_but_finger_pressed RightIndexTip
2021-01-26_18-34-39.588	set_speed 0
2021-01-26_18-34-39.588	no_button_but_finger_pressed RightMiddleTip
2021-01-26_18-34-39.588	set_speed 0
2021-01-26_18-34-39.588	no_button_but_finger_pressed RightRingTip
2021-01-26_18-34-39.588	set_speed 0
2021-01-26_18-34-39.588	no_button_but_finger_pressed RightPinkyTip
2021-01-26_18-34-39.589	set_speed 0
2021-01-26_18-34-39.599	button_created 0
2021-01-26_18-34-39.656	pinky_released
2021-01-26_18-34-40.170	button_created 1
2021-01-26_18-34-40.691	button_enters_active_area 1
2021-01-26_18-34-40.736	button_created 2
2021-01-26_18-34-40.824	multiple_finger_start
2021-01-26_18-34-40.824	ring_moved
2021-01-26_18-34-40.904	pinky_moved
2021-01-26_18-34-41.091	multiple_finger_stop
2021-01-26_18-34-41.093	ring_released
2021-01-26_18-34-41.102	no_button_but_finger_pressed LeftPinkyTip
2021-01-26_18-34-41.103	set_speed 0
2021-01-26_18-34-41.103	no_button_but_finger_pressed LeftRingTip
2021-01-26_18-34-41.103	set_speed 0
2021-01-26_18-34-41.103	no_button_but_finger_pressed LeftMiddleTip
2021-01-26_18-34-41.103	set_speed 0
2021-01-26_18-34-41.103	no_button_but_finger_pressed LeftIndexTip
2021-01-26_18-34-41.103	set_speed 0
2021-01-26_18-34-41.104	no_button_but_finger_pressed RightIndexTip
2021-01-26_18-34-41.104	set_speed 0
2021-01-26_18-34-41.104	no_button_but_finger_pressed RightMiddleTip
2021-01-26_18-34-41.104	set_speed 0
2021-01-26_18-34-41.104	no_button_but_finger_pressed RightRingTip
2021-01-26_18-34-41.104	set_speed 0
2021-01-26_18-34-41.104	no_button_but_finger_pressed RightPinkyTip
2021-01-26_18-34-41.105	set_speed 0
2021-01-26_18-34-41.115	button_created 0
2021-01-26_18-34-41.682	button_created 1
2021-01-26_18-34-42.210	button_enters_active_area 3
2021-01-26_18-34-42.256	button_created 2
2021-01-26_18-34-42.389	multiple_finger_start
2021-01-26_18-34-42.414	index_moved
2021-01-26_18-34-42.643	multiple_finger_stop
2021-01-26_18-34-42.643	index_released
2021-01-26_18-34-42.653	no_button_but_finger_pressed LeftPinkyTip
2021-01-26_18-34-42.654	set_speed 0
2021-01-26_18-34-42.654	no_button_but_finger_pressed LeftRingTip
2021-01-26_18-34-42.654	set_speed 0
2021-01-26_18-34-42.654	no_button_but_finger_pressed LeftMiddleTip
2021-01-26_18-34-42.655	set_speed 0
2021-01-26_18-34-42.655	no_button_but_finger_pressed LeftIndexTip
2021-01-26_18-34-42.655	set_speed 0
2021-01-26_18-34-42.656	no_button_but_finger_pressed RightIndexTip
2021-01-26_18-34-42.656	set_speed 0
2021-01-26_18-34-42.656	no_button_but_finger_pressed RightMiddleTip
2021-01-26_18-34-42.656	set_speed 0
2021-01-26_18-34-42.657	no_button_but_finger_pressed RightRingTip
2021-01-26_18-34-42.657	set_speed 0
2021-01-26_18-34-42.657	no_button_but_finger_pressed RightPinkyTip
2021-01-26_18-34-42.658	set_speed 0
2021-01-26_18-34-42.671	button_created 0
2021-01-26_18-34-43.231	button_created 1
2021-01-26_18-34-43.757	button_enters_active_area 3
2021-01-26_18-34-43.803	button_created 2
2021-01-26_18-34-44.045	multiple_finger_start
2021-01-26_18-34-44.045	index_moved
2021-01-26_18-34-44.301	multiple_finger_stop
2021-01-26_18-34-44.303	index_released
2021-01-26_18-34-44.311	no_button_but_finger_pressed LeftPinkyTip
2021-01-26_18-34-44.312	set_speed 0
2021-01-26_18-34-44.312	no_button_but_finger_pressed LeftRingTip
2021-01-26_18-34-44.312	set_speed 0
2021-01-26_18-34-44.312	no_button_but_finger_pressed LeftMiddleTip
2021-01-26_18-34-44.312	set_speed 0
2021-01-26_18-34-44.312	no_button_but_finger_pressed LeftIndexTip
2021-01-26_18-34-44.313	set_speed 0
2021-01-26_18-34-44.313	no_button_but_finger_pressed RightIndexTip
2021-01-26_18-34-44.313	set_speed 0
2021-01-26_18-34-44.313	no_button_but_finger_pressed RightMiddleTip
2021-01-26_18-34-44.313	set_speed 0
2021-01-26_18-34-44.313	no_button_but_finger_pressed RightRingTip
2021-01-26_18-34-44.313	set_speed 0
2021-01-26_18-34-44.313	no_button_but_finger_pressed RightPinkyTip
2021-01-26_18-34-44.314	set_speed 0
2021-01-26_18-34-44.328	button_created 0
2021-01-26_18-34-44.890	button_created 1
2021-01-26_18-34-45.333	pinky_released
2021-01-26_18-34-45.412	button_enters_active_area 1
2021-01-26_18-34-45.457	button_created 2
2021-01-26_18-34-45.867	button_leaves_active_area 1
2021-01-26_18-34-45.989	button_enters_active_area 6
2021-01-26_18-34-46.040	button_created 3
2021-01-26_18-34-46.263	index_moved
2021-01-26_18-34-46.285	button_pressed 6
2021-01-26_18-34-46.285	set_speed 0
2021-01-26_18-34-46.286	button_missed 1
2021-01-26_18-34-46.286	set_speed 0
2021-01-26_18-34-46.554	button_enters_active_area 1
2021-01-26_18-34-46.601	button_created 4
2021-01-26_18-34-46.622	index_released
2021-01-26_18-34-47.000	button_leaves_active_area 1
2021-01-26_18-34-47.132	button_enters_active_area 0
2021-01-26_18-34-47.178	button_created 5
2021-01-26_18-34-47.423	button_missed 1
2021-01-26_18-34-47.423	set_speed 0
2021-01-26_18-34-47.577	button_leaves_active_area 0
2021-01-26_18-34-47.699	button_enters_active_area 3
2021-01-26_18-34-47.745	button_created 6
2021-01-26_18-34-47.923	index_moved
2021-01-26_18-34-47.955	button_pressed 3
2021-01-26_18-34-47.955	set_speed 0.150000021457672
2021-01-26_18-34-47.991	button_missed 0
2021-01-26_18-34-47.991	set_speed 0.150000021457672
2021-01-26_18-34-48.229	index_released
2021-01-26_18-34-48.274	button_enters_active_area 0
2021-01-26_18-34-48.322	button_created 7
2021-01-26_18-34-48.721	button_leaves_active_area 0
2021-01-26_18-34-48.843	button_enters_active_area 3
2021-01-26_18-34-48.889	button_created 8
2021-01-26_18-34-48.990	index_moved
2021-01-26_18-34-49.010	button_pressed 3
2021-01-26_18-34-49.010	set_speed 0.150000021457672
2021-01-26_18-34-49.149	button_missed 0
2021-01-26_18-34-49.149	set_speed 0.150000021457672
2021-01-26_18-34-49.222	index_released
2021-01-26_18-34-49.415	button_enters_active_area 3
2021-01-26_18-34-49.463	button_created 9
2021-01-26_18-34-49.538	index_moved
2021-01-26_18-34-49.560	button_pressed 3
2021-01-26_18-34-49.560	set_speed 0.330000021457672
2021-01-26_18-34-49.819	index_released
2021-01-26_18-34-49.985	button_enters_active_area 1
2021-01-26_18-34-50.031	button_created 10
2021-01-26_18-34-50.064	pinky_moved
2021-01-26_18-34-50.097	multiple_finger_start
2021-01-26_18-34-50.309	multiple_finger_stop
2021-01-26_18-34-50.320	no_button_but_finger_pressed LeftPinkyTip
2021-01-26_18-34-50.320	set_speed 0.150000021457672
2021-01-26_18-34-50.320	no_button_but_finger_pressed LeftRingTip
2021-01-26_18-34-50.321	set_speed 0.150000021457672
2021-01-26_18-34-50.321	no_button_but_finger_pressed LeftMiddleTip
2021-01-26_18-34-50.321	set_speed 0
2021-01-26_18-34-50.321	no_button_but_finger_pressed LeftIndexTip
2021-01-26_18-34-50.321	set_speed 0
2021-01-26_18-34-50.321	no_button_but_finger_pressed RightIndexTip
2021-01-26_18-34-50.321	set_speed 0
2021-01-26_18-34-50.321	no_button_but_finger_pressed RightMiddleTip
2021-01-26_18-34-50.322	set_speed 0
2021-01-26_18-34-50.322	no_button_but_finger_pressed RightRingTip
2021-01-26_18-34-50.322	set_speed 0
2021-01-26_18-34-50.322	no_button_but_finger_pressed RightPinkyTip
2021-01-26_18-34-50.322	set_speed 0
2021-01-26_18-34-50.333	button_created 0
2021-01-26_18-34-50.416	pinky_released
2021-01-26_18-34-50.897	button_created 1
2021-01-26_18-34-51.431	button_enters_active_area 7
2021-01-26_18-34-51.467	button_created 2
2021-01-26_18-34-51.519	middle_moved
2021-01-26_18-34-51.541	button_pressed 7
2021-01-26_18-34-51.541	set_speed 0
2021-01-26_18-34-51.838	middle_released
2021-01-26_18-34-51.992	button_enters_active_area 0
2021-01-26_18-34-52.039	button_created 3
2021-01-26_18-34-52.436	button_leaves_active_area 0
2021-01-26_18-34-52.560	button_enters_active_area 9
2021-01-26_18-34-52.616	button_created 4
2021-01-26_18-34-52.659	pinky_moved
2021-01-26_18-34-52.862	button_missed 0
2021-01-26_18-34-52.862	set_speed 0
2021-01-26_18-34-53.008	button_leaves_active_area 9
2021-01-26_18-34-53.130	button_enters_active_area 8
2021-01-26_18-34-53.153	pinky_released
2021-01-26_18-34-53.188	button_created 5
2021-01-26_18-34-53.355	middle_moved
2021-01-26_18-34-53.365	multiple_finger_start
2021-01-26_18-34-53.389	ring_moved
2021-01-26_18-34-53.461	pinky_moved
2021-01-26_18-34-53.494	middle_released
2021-01-26_18-34-53.538	multiple_finger_stop
2021-01-26_18-34-53.539	ring_released
2021-01-26_18-34-53.551	no_button_but_finger_pressed LeftPinkyTip
2021-01-26_18-34-53.552	set_speed 0
2021-01-26_18-34-53.552	no_button_but_finger_pressed LeftRingTip
2021-01-26_18-34-53.552	set_speed 0
2021-01-26_18-34-53.552	no_button_but_finger_pressed LeftMiddleTip
2021-01-26_18-34-53.552	set_speed 0
2021-01-26_18-34-53.552	no_button_but_finger_pressed LeftIndexTip
2021-01-26_18-34-53.552	set_speed 0
2021-01-26_18-34-53.553	no_button_but_finger_pressed RightIndexTip
2021-01-26_18-34-53.553	set_speed 0
2021-01-26_18-34-53.553	no_button_but_finger_pressed RightMiddleTip
2021-01-26_18-34-53.553	set_speed 0
2021-01-26_18-34-53.553	no_button_but_finger_pressed RightRingTip
2021-01-26_18-34-53.553	set_speed 0
2021-01-26_18-34-53.553	no_button_but_finger_pressed RightPinkyTip
2021-01-26_18-34-53.554	set_speed 0
2021-01-26_18-34-53.563	button_created 0
2021-01-26_18-34-53.572	pinky_released
2021-01-26_18-34-54.131	button_created 1
2021-01-26_18-34-54.596	middle_moved
2021-01-26_18-34-54.652	button_enters_active_area 2
2021-01-26_18-34-54.697	button_created 2
2021-01-26_18-34-54.940	button_pressed 2
2021-01-26_18-34-54.940	set_speed 0
2021-01-26_18-34-55.076	middle_released
2021-01-26_18-34-55.220	button_enters_active_area 9
2021-01-26_18-34-55.274	button_created 3
2021-01-26_18-34-55.428	pinky_moved
2021-01-26_18-34-55.440	button_pressed 9
2021-01-26_18-34-55.440	set_speed 0.150000021457672
2021-01-26_18-34-55.713	pinky_released
2021-01-26_18-34-55.790	button_enters_active_area 0
2021-01-26_18-34-55.849	button_created 4
2021-01-26_18-34-56.239	button_leaves_active_area 0
2021-01-26_18-34-56.372	button_enters_active_area 6
2021-01-26_18-34-56.418	button_created 5
2021-01-26_18-34-56.562	index_moved
2021-01-26_18-34-56.595	button_pressed 6
2021-01-26_18-34-56.595	set_speed 0.330000021457672
2021-01-26_18-34-56.653	button_missed 0
2021-01-26_18-34-56.653	set_speed 0.330000021457672
2021-01-26_18-34-56.912	index_released
2021-01-26_18-34-56.945	button_enters_active_area 6
2021-01-26_18-34-56.980	button_created 6
2021-01-26_18-34-57.136	index_moved
2021-01-26_18-34-57.159	button_pressed 6
2021-01-26_18-34-57.159	set_speed 0.510000021457672
2021-01-26_18-34-57.470	index_released
2021-01-26_18-34-57.504	button_enters_active_area 6
2021-01-26_18-34-57.550	button_created 7
2021-01-26_18-34-57.707	index_moved
2021-01-26_18-34-57.738	button_pressed 6
2021-01-26_18-34-57.738	set_speed 0.510000021457672
2021-01-26_18-34-58.023	button_enters_active_area 7
2021-01-26_18-34-58.045	index_released
2021-01-26_18-34-58.075	button_created 8
2021-01-26_18-34-58.268	middle_moved
2021-01-26_18-34-58.289	button_pressed 7
2021-01-26_18-34-58.289	set_speed 0.510000021457672
2021-01-26_18-34-58.337	multiple_finger_start
2021-01-26_18-34-58.408	multiple_finger_stop
2021-01-26_18-34-58.416	no_button_but_finger_pressed LeftPinkyTip
2021-01-26_18-34-58.417	set_speed 0.330000021457672
2021-01-26_18-34-58.417	no_button_but_finger_pressed LeftRingTip
2021-01-26_18-34-58.417	set_speed 0.330000021457672
2021-01-26_18-34-58.417	no_button_but_finger_pressed LeftMiddleTip
2021-01-26_18-34-58.417	set_speed 0.150000021457672
2021-01-26_18-34-58.417	no_button_but_finger_pressed LeftIndexTip
2021-01-26_18-34-58.418	set_speed 0
2021-01-26_18-34-58.418	no_button_but_finger_pressed RightIndexTip
2021-01-26_18-34-58.418	set_speed 0
2021-01-26_18-34-58.418	no_button_but_finger_pressed RightRingTip
2021-01-26_18-34-58.418	set_speed 0
2021-01-26_18-34-58.418	no_button_but_finger_pressed RightPinkyTip
2021-01-26_18-34-58.418	set_speed 0
2021-01-26_18-34-58.429	button_created 0
2021-01-26_18-34-58.495	middle_released
2021-01-26_18-34-58.970	button_created 1
2021-01-26_18-34-59.494	button_enters_active_area 0
2021-01-26_18-34-59.539	button_created 2
2021-01-26_18-34-59.761	pinky_moved
2021-01-26_18-34-59.793	button_pressed 0
2021-01-26_18-34-59.793	set_speed 0
2021-01-26_18-34-59.916	pinky_released
2021-01-26_18-35-00.059	button_enters_active_area 3
2021-01-26_18-35-00.104	button_created 3
2021-01-26_18-35-00.382	index_moved
2021-01-26_18-35-00.514	button_leaves_active_area 3
2021-01-26_18-35-00.637	button_enters_active_area 9
2021-01-26_18-35-00.681	button_created 4
2021-01-26_18-35-00.714	index_released
2021-01-26_18-35-00.927	button_missed 3
2021-01-26_18-35-00.927	set_speed 0
2021-01-26_18-35-01.081	button_leaves_active_area 9
2021-01-26_18-35-01.193	button_enters_active_area 6
2021-01-26_18-35-01.250	button_created 5
2021-01-26_18-35-01.348	index_moved
2021-01-26_18-35-01.393	button_pressed 6
2021-01-26_18-35-01.393	set_speed 0.150000021457672
2021-01-26_18-35-01.500	button_missed 9
2021-01-26_18-35-01.500	set_speed 0.150000021457672
2021-01-26_18-35-01.699	index_released
2021-01-26_18-35-01.777	button_enters_active_area 1
2021-01-26_18-35-01.824	button_created 6
2021-01-26_18-35-02.225	button_leaves_active_area 1
2021-01-26_18-35-02.337	button_enters_active_area 9
2021-01-26_18-35-02.397	button_created 7
2021-01-26_18-35-02.525	pinky_moved
2021-01-26_18-35-02.554	button_pressed 9
2021-01-26_18-35-02.554	set_speed 0.330000021457672
2021-01-26_18-35-02.644	button_missed 1
2021-01-26_18-35-02.644	set_speed 0.150000021457672
2021-01-26_18-35-02.678	pinky_released
2021-01-26_18-35-02.909	button_enters_active_area 9
2021-01-26_18-35-02.967	button_created 8
2021-01-26_18-35-03.065	pinky_moved
2021-01-26_18-35-03.087	button_pressed 9
2021-01-26_18-35-03.087	set_speed 0.330000021457672
2021-01-26_18-35-03.256	pinky_released
2021-01-26_18-35-03.490	button_enters_active_area 3
2021-01-26_18-35-03.536	button_created 9
2021-01-26_18-35-03.936	button_leaves_active_area 3
2021-01-26_18-35-04.058	button_enters_active_area 8
2021-01-26_18-35-04.105	button_created 10
2021-01-26_18-35-04.192	pinky_moved
2021-01-26_18-35-04.359	button_missed 3
2021-01-26_18-35-04.359	set_speed 0.150000021457672
2021-01-26_18-35-04.500	button_leaves_active_area 8
2021-01-26_18-35-04.589	pinky_released
2021-01-26_18-35-04.642	button_enters_active_area 2
2021-01-26_18-35-04.677	button_created 11
2021-01-26_18-35-04.932	button_missed 8
2021-01-26_18-35-04.932	set_speed 0.150000021457672
2021-01-26_18-35-05.076	button_leaves_active_area 2
2021-01-26_18-35-05.201	button_enters_active_area 9
2021-01-26_18-35-05.247	button_created 12
2021-01-26_18-35-05.413	pinky_moved
2021-01-26_18-35-05.424	button_pressed 9
2021-01-26_18-35-05.424	set_speed 0.150000021457672
2021-01-26_18-35-05.494	button_missed 2
2021-01-26_18-35-05.494	set_speed 0.150000021457672
2021-01-26_18-35-05.602	pinky_released
2021-01-26_18-35-05.768	button_enters_active_area 9
2021-01-26_18-35-05.826	button_created 13
2021-01-26_18-35-06.012	pinky_moved
2021-01-26_18-35-06.034	button_pressed 9
2021-01-26_18-35-06.034	set_speed 0.150000021457672
2021-01-26_18-35-06.324	pinky_released
2021-01-26_18-35-06.346	button_enters_active_area 6
2021-01-26_18-35-06.392	button_created 14
2021-01-26_18-35-06.602	index_moved
2021-01-26_18-35-06.624	button_pressed 6
2021-01-26_18-35-06.624	set_speed 0.330000021457672
2021-01-26_18-35-06.855	index_released
2021-01-26_18-35-06.921	button_enters_active_area 6
2021-01-26_18-35-06.968	button_created 15
2021-01-26_18-35-07.067	index_moved
2021-01-26_18-35-07.100	button_pressed 6
2021-01-26_18-35-07.100	set_speed 0.510000021457672
2021-01-26_18-35-07.417	index_released
2021-01-26_18-35-07.478	button_enters_active_area 1
2021-01-26_18-35-07.522	button_created 16
2021-01-26_18-35-07.888	button_leaves_active_area 1
2021-01-26_18-35-08.007	button_enters_active_area 0
2021-01-26_18-35-08.045	button_created 17
2021-01-26_18-35-08.255	button_missed 1
2021-01-26_18-35-08.255	set_speed 0.330000021457672
2021-01-26_18-35-08.387	button_leaves_active_area 0
2021-01-26_18-35-08.504	button_enters_active_area 8
2021-01-26_18-35-08.545	button_created 18
2021-01-26_18-35-08.574	pinky_moved
2021-01-26_18-35-08.585	multiple_finger_start
2021-01-26_18-35-08.765	multiple_finger_stop
2021-01-26_18-35-08.777	no_button_but_finger_pressed LeftPinkyTip
2021-01-26_18-35-08.778	set_speed 0.330000021457672
2021-01-26_18-35-08.778	no_button_but_finger_pressed LeftRingTip
2021-01-26_18-35-08.778	set_speed 0.150000021457672
2021-01-26_18-35-08.778	no_button_but_finger_pressed LeftMiddleTip
2021-01-26_18-35-08.778	set_speed 0
2021-01-26_18-35-08.778	no_button_but_finger_pressed LeftIndexTip
2021-01-26_18-35-08.779	set_speed 0
2021-01-26_18-35-08.779	no_button_but_finger_pressed RightIndexTip
2021-01-26_18-35-08.779	set_speed 0
2021-01-26_18-35-08.779	no_button_but_finger_pressed RightMiddleTip
2021-01-26_18-35-08.779	set_speed 0
2021-01-26_18-35-08.779	no_button_but_finger_pressed RightRingTip
2021-01-26_18-35-08.779	set_speed 0
2021-01-26_18-35-08.779	no_button_but_finger_pressed RightPinkyTip
2021-01-26_18-35-08.780	set_speed 0
2021-01-26_18-35-08.790	button_created 0
2021-01-26_18-35-08.852	pinky_released
2021-01-26_18-35-09.358	button_created 1
2021-01-26_18-35-09.888	button_enters_active_area 8
2021-01-26_18-35-09.922	button_created 2
2021-01-26_18-35-10.133	multiple_finger_start
2021-01-26_18-35-10.133	middle_moved
2021-01-26_18-35-10.297	multiple_finger_stop
2021-01-26_18-35-10.298	middle_released
2021-01-26_18-35-10.309	no_button_but_finger_pressed LeftPinkyTip
2021-01-26_18-35-10.309	set_speed 0
2021-01-26_18-35-10.309	no_button_but_finger_pressed LeftRingTip
2021-01-26_18-35-10.309	set_speed 0
2021-01-26_18-35-10.309	no_button_but_finger_pressed LeftMiddleTip
2021-01-26_18-35-10.310	set_speed 0
2021-01-26_18-35-10.310	no_button_but_finger_pressed LeftIndexTip
2021-01-26_18-35-10.310	set_speed 0
2021-01-26_18-35-10.310	no_button_but_finger_pressed RightIndexTip
2021-01-26_18-35-10.310	set_speed 0
2021-01-26_18-35-10.310	no_button_but_finger_pressed RightMiddleTip
2021-01-26_18-35-10.310	set_speed 0
2021-01-26_18-35-10.311	no_button_but_finger_pressed RightRingTip
2021-01-26_18-35-10.311	set_speed 0
2021-01-26_18-35-10.311	no_button_but_finger_pressed RightPinkyTip
2021-01-26_18-35-10.311	set_speed 0
2021-01-26_18-35-10.321	button_created 0
2021-01-26_18-35-10.885	button_created 1
2021-01-26_18-35-11.411	button_enters_active_area 2
2021-01-26_18-35-11.458	button_created 2
2021-01-26_18-35-11.511	middle_moved
2021-01-26_18-35-11.533	button_pressed 2
2021-01-26_18-35-11.533	set_speed 0
2021-01-26_18-35-11.754	middle_released
2021-01-26_18-35-11.978	button_enters_active_area 8
2021-01-26_18-35-12.033	button_created 3
2021-01-26_18-35-12.144	middle_moved
2021-01-26_18-35-12.329	middle_released
2021-01-26_18-35-12.419	button_leaves_active_area 8
2021-01-26_18-35-12.529	pinky_moved
2021-01-26_18-35-12.551	button_enters_active_area 7
2021-01-26_18-35-12.562	multiple_finger_start
2021-01-26_18-35-12.821	multiple_finger_stop
2021-01-26_18-35-12.832	no_button_but_finger_pressed LeftPinkyTip
2021-01-26_18-35-12.832	set_speed 0
2021-01-26_18-35-12.832	no_button_but_finger_pressed LeftRingTip
2021-01-26_18-35-12.832	set_speed 0
2021-01-26_18-35-12.832	no_button_but_finger_pressed LeftMiddleTip
2021-01-26_18-35-12.832	set_speed 0
2021-01-26_18-35-12.833	no_button_but_finger_pressed LeftIndexTip
2021-01-26_18-35-12.833	set_speed 0
2021-01-26_18-35-12.833	no_button_but_finger_pressed RightIndexTip
2021-01-26_18-35-12.833	set_speed 0
2021-01-26_18-35-12.833	no_button_but_finger_pressed RightMiddleTip
2021-01-26_18-35-12.833	set_speed 0
2021-01-26_18-35-12.833	no_button_but_finger_pressed RightRingTip
2021-01-26_18-35-12.834	set_speed 0
2021-01-26_18-35-12.834	no_button_but_finger_pressed RightPinkyTip
2021-01-26_18-35-12.834	set_speed 0
2021-01-26_18-35-12.844	button_created 0
2021-01-26_18-35-12.888	pinky_released
2021-01-26_18-35-13.410	button_created 1
2021-01-26_18-35-13.938	button_enters_active_area 1
2021-01-26_18-35-13.985	button_created 2
2021-01-26_18-35-14.161	pinky_moved
2021-01-26_18-35-14.171	multiple_finger_start
2021-01-26_18-35-14.283	multiple_finger_stop
2021-01-26_18-35-14.295	no_button_but_finger_pressed LeftPinkyTip
2021-01-26_18-35-14.296	set_speed 0
2021-01-26_18-35-14.296	no_button_but_finger_pressed LeftRingTip
2021-01-26_18-35-14.296	set_speed 0
2021-01-26_18-35-14.296	no_button_but_finger_pressed LeftMiddleTip
2021-01-26_18-35-14.296	set_speed 0
2021-01-26_18-35-14.296	no_button_but_finger_pressed LeftIndexTip
2021-01-26_18-35-14.296	set_speed 0
2021-01-26_18-35-14.296	no_button_but_finger_pressed RightIndexTip
2021-01-26_18-35-14.297	set_speed 0
2021-01-26_18-35-14.297	no_button_but_finger_pressed RightMiddleTip
2021-01-26_18-35-14.297	set_speed 0
2021-01-26_18-35-14.297	no_button_but_finger_pressed RightRingTip
2021-01-26_18-35-14.297	set_speed 0
2021-01-26_18-35-14.297	no_button_but_finger_pressed RightPinkyTip
2021-01-26_18-35-14.297	set_speed 0
2021-01-26_18-35-14.308	button_created 0
2021-01-26_18-35-14.497	pinky_released
2021-01-26_18-35-14.877	button_created 1
2021-01-26_18-35-15.397	button_enters_active_area 1
2021-01-26_18-35-15.446	button_created 2
2021-01-26_18-35-15.597	middle_moved
2021-01-26_18-35-15.841	button_leaves_active_area 1
2021-01-26_18-35-15.942	middle_released
2021-01-26_18-35-15.975	button_enters_active_area 0
2021-01-26_18-35-16.022	button_created 3
2021-01-26_18-35-16.264	button_missed 1
2021-01-26_18-35-16.264	set_speed 0
2021-01-26_18-35-16.407	button_leaves_active_area 0
2021-01-26_18-35-16.541	button_enters_active_area 3
2021-01-26_18-35-16.588	button_created 4
2021-01-26_18-35-16.753	index_moved
2021-01-26_18-35-16.775	button_pressed 3
2021-01-26_18-35-16.775	set_speed 0
2021-01-26_18-35-16.843	button_missed 0
2021-01-26_18-35-16.843	set_speed 0
2021-01-26_18-35-17.030	index_released
2021-01-26_18-35-17.111	button_enters_active_area 6
2021-01-26_18-35-17.159	button_created 5
2021-01-26_18-35-17.303	index_moved
2021-01-26_18-35-17.327	button_pressed 6
2021-01-26_18-35-17.327	set_speed 0.150000021457672
2021-01-26_18-35-17.604	index_released
2021-01-26_18-35-17.682	button_enters_active_area 8
2021-01-26_18-35-17.729	button_created 6
2021-01-26_18-35-17.897	ring_moved
2021-01-26_18-35-17.908	multiple_finger_start
2021-01-26_18-35-17.963	pinky_moved
2021-01-26_18-35-18.096	multiple_finger_stop
2021-01-26_18-35-18.097	ring_released
2021-01-26_18-35-18.107	no_button_but_finger_pressed LeftPinkyTip
2021-01-26_18-35-18.108	set_speed 0.150000021457672
2021-01-26_18-35-18.108	no_button_but_finger_pressed LeftRingTip
2021-01-26_18-35-18.108	set_speed 0.150000021457672
2021-01-26_18-35-18.108	no_button_but_finger_pressed LeftMiddleTip
2021-01-26_18-35-18.108	set_speed 0
2021-01-26_18-35-18.108	no_button_but_finger_pressed LeftIndexTip
2021-01-26_18-35-18.109	set_speed 0
2021-01-26_18-35-18.109	no_button_but_finger_pressed RightIndexTip
2021-01-26_18-35-18.109	set_speed 0
2021-01-26_18-35-18.109	no_button_but_finger_pressed RightMiddleTip
2021-01-26_18-35-18.109	set_speed 0
2021-01-26_18-35-18.109	no_button_but_finger_pressed RightRingTip
2021-01-26_18-35-18.109	set_speed 0
2021-01-26_18-35-18.109	no_button_but_finger_pressed RightPinkyTip
2021-01-26_18-35-18.110	set_speed 0
2021-01-26_18-35-18.119	pinky_released
2021-01-26_18-35-18.120	button_created 0
2021-01-26_18-35-18.686	button_created 1
2021-01-26_18-35-19.207	button_enters_active_area 0
2021-01-26_18-35-19.253	button_created 2
2021-01-26_18-35-19.407	pinky_moved
2021-01-26_18-35-19.440	button_pressed 0
2021-01-26_18-35-19.440	set_speed 0
2021-01-26_18-35-19.685	pinky_released
2021-01-26_18-35-19.774	button_enters_active_area 9
2021-01-26_18-35-19.830	button_created 3
2021-01-26_18-35-20.005	pinky_moved
2021-01-26_18-35-20.025	button_pressed 9
2021-01-26_18-35-20.025	set_speed 0.150000021457672
2021-01-26_18-35-20.196	pinky_released
2021-01-26_18-35-20.346	button_enters_active_area 9
2021-01-26_18-35-20.403	button_created 4
2021-01-26_18-35-20.546	pinky_moved
2021-01-26_18-35-20.557	button_pressed 9
2021-01-26_18-35-20.557	set_speed 0.330000021457672
2021-01-26_18-35-20.736	pinky_released
2021-01-26_18-35-20.926	button_enters_active_area 6
2021-01-26_18-35-20.972	button_created 5
2021-01-26_18-35-21.063	index_moved
2021-01-26_18-35-21.094	button_pressed 6
2021-01-26_18-35-21.094	set_speed 0.510000021457672
2021-01-26_18-35-21.325	index_released
2021-01-26_18-35-21.482	button_enters_active_area 3
2021-01-26_18-35-21.526	button_created 6
2021-01-26_18-35-21.702	index_moved
2021-01-26_18-35-21.742	button_pressed 3
2021-01-26_18-35-21.743	set_speed 0.690000021457672
2021-01-26_18-35-22.001	button_enters_active_area 0
2021-01-26_18-35-22.024	index_released
2021-01-26_18-35-22.054	button_created 7
2021-01-26_18-35-22.216	pinky_moved
2021-01-26_18-35-22.246	button_pressed 0
2021-01-26_18-35-22.246	set_speed 0.735000032186508
2021-01-26_18-35-22.314	hand_moved
2021-01-26_18-35-22.391	hand_replaced
2021-01-26_18-35-22.400	no_button_but_finger_pressed LeftRingTip
2021-01-26_18-35-22.400	set_speed 0.600000042915344
2021-01-26_18-35-22.401	no_button_but_finger_pressed LeftMiddleTip
2021-01-26_18-35-22.401	set_speed 0.37500005364418
2021-01-26_18-35-22.401	no_button_but_finger_pressed LeftIndexTip
2021-01-26_18-35-22.402	set_speed 0.150000021457672
2021-01-26_18-35-22.402	no_button_but_finger_pressed RightIndexTip
2021-01-26_18-35-22.402	set_speed 0
2021-01-26_18-35-22.402	no_button_but_finger_pressed RightMiddleTip
2021-01-26_18-35-22.403	set_speed 0
2021-01-26_18-35-22.403	no_button_but_finger_pressed RightRingTip
2021-01-26_18-35-22.403	set_speed 0
2021-01-26_18-35-22.403	no_button_but_finger_pressed RightPinkyTip
2021-01-26_18-35-22.404	set_speed 0
2021-01-26_18-35-22.420	button_created 0
2021-01-26_18-35-22.529	pinky_released
2021-01-26_18-35-22.947	button_created 1
2021-01-26_18-35-23.470	button_enters_active_area 9
2021-01-26_18-35-23.515	pinky_moved
2021-01-26_18-35-23.516	button_created 2
2021-01-26_18-35-23.749	pinky_released
2021-01-26_18-35-23.872	pinky_moved
2021-01-26_18-35-23.915	button_leaves_active_area 9
2021-01-26_18-35-24.038	button_enters_active_area 7
2021-01-26_18-35-24.084	button_created 3
2021-01-26_18-35-24.163	pinky_released
2021-01-26_18-35-24.316	index_moved
2021-01-26_18-35-24.339	button_missed 9
2021-01-26_18-35-24.339	set_speed 0
2021-01-26_18-35-24.373	multiple_finger_start
2021-01-26_18-35-24.538	multiple_finger_stop
2021-01-26_18-35-24.549	no_button_but_finger_pressed LeftPinkyTip
2021-01-26_18-35-24.549	set_speed 0
2021-01-26_18-35-24.550	no_button_but_finger_pressed LeftRingTip
2021-01-26_18-35-24.550	set_speed 0
2021-01-26_18-35-24.550	no_button_but_finger_pressed LeftMiddleTip
2021-01-26_18-35-24.550	set_speed 0
2021-01-26_18-35-24.550	no_button_but_finger_pressed LeftIndexTip
2021-01-26_18-35-24.550	set_speed 0
2021-01-26_18-35-24.550	no_button_but_finger_pressed RightIndexTip
2021-01-26_18-35-24.551	set_speed 0
2021-01-26_18-35-24.551	no_button_but_finger_pressed RightMiddleTip
2021-01-26_18-35-24.551	set_speed 0
2021-01-26_18-35-24.551	no_button_but_finger_pressed RightRingTip
2021-01-26_18-35-24.551	set_speed 0
2021-01-26_18-35-24.551	no_button_but_finger_pressed RightPinkyTip
2021-01-26_18-35-24.551	set_speed 0
2021-01-26_18-35-24.561	button_created 0
2021-01-26_18-35-24.651	index_released
2021-01-26_18-35-25.128	button_created 1
2021-01-26_18-35-25.659	button_enters_active_area 6
2021-01-26_18-35-25.695	button_created 2
2021-01-26_18-35-25.860	index_moved
2021-01-26_18-35-25.893	button_pressed 6
2021-01-26_18-35-25.893	set_speed 0
2021-01-26_18-35-26.191	index_released
2021-01-26_18-35-26.231	button_enters_active_area 8
2021-01-26_18-35-26.268	button_created 3
2021-01-26_18-35-26.355	ring_moved
2021-01-26_18-35-26.377	multiple_finger_start
2021-01-26_18-35-26.532	pinky_moved
2021-01-26_18-35-26.543	multiple_finger_stop
2021-01-26_18-35-26.544	ring_released
2021-01-26_18-35-26.554	no_button_but_finger_pressed LeftPinkyTip
2021-01-26_18-35-26.555	set_speed 0
2021-01-26_18-35-26.555	no_button_but_finger_pressed LeftRingTip
2021-01-26_18-35-26.555	set_speed 0
2021-01-26_18-35-26.555	no_button_but_finger_pressed LeftMiddleTip
2021-01-26_18-35-26.555	set_speed 0
2021-01-26_18-35-26.555	no_button_but_finger_pressed LeftIndexTip
2021-01-26_18-35-26.556	set_speed 0
2021-01-26_18-35-26.556	no_button_but_finger_pressed RightIndexTip
2021-01-26_18-35-26.556	set_speed 0
2021-01-26_18-35-26.556	no_button_but_finger_pressed RightMiddleTip
2021-01-26_18-35-26.556	set_speed 0
2021-01-26_18-35-26.556	no_button_but_finger_pressed RightRingTip
2021-01-26_18-35-26.556	set_speed 0
2021-01-26_18-35-26.556	no_button_but_finger_pressed RightPinkyTip
2021-01-26_18-35-26.557	set_speed 0
2021-01-26_18-35-26.557	pinky_released
2021-01-26_18-35-26.567	button_created 0
2021-01-26_18-35-27.137	button_created 1
2021-01-26_18-35-27.658	button_enters_active_area 2
2021-01-26_18-35-27.705	button_created 2
2021-01-26_18-35-27.836	middle_moved
2021-01-26_18-35-27.858	button_pressed 2
2021-01-26_18-35-27.858	set_speed 0
2021-01-26_18-35-28.092	middle_released
2021-01-26_18-35-28.224	button_enters_active_area 7
2021-01-26_18-35-28.270	button_created 3
2021-01-26_18-35-28.568	index_moved
2021-01-26_18-35-28.679	button_leaves_active_area 7
2021-01-26_18-35-28.802	button_enters_active_area 0
2021-01-26_18-35-28.846	index_released
2021-01-26_18-35-28.847	button_created 4
2021-01-26_18-35-29.102	button_missed 7
2021-01-26_18-35-29.102	set_speed 0
2021-01-26_18-35-29.245	button_leaves_active_area 0
2021-01-26_18-35-29.368	button_enters_active_area 7
2021-01-26_18-35-29.414	button_created 5
2021-01-26_18-35-29.468	middle_moved
2021-01-26_18-35-29.541	button_pressed 7
2021-01-26_18-35-29.541	set_speed 0.150000021457672
2021-01-26_18-35-29.665	button_missed 0
2021-01-26_18-35-29.665	set_speed 0.150000021457672
2021-01-26_18-35-29.786	middle_released
2021-01-26_18-35-29.942	button_enters_active_area 1
2021-01-26_18-35-29.987	button_created 6
2021-01-26_18-35-30.042	pinky_moved
2021-01-26_18-35-30.066	multiple_finger_start
2021-01-26_18-35-30.176	multiple_finger_stop
2021-01-26_18-35-30.188	no_button_but_finger_pressed LeftPinkyTip
2021-01-26_18-35-30.188	set_speed 0.150000021457672
2021-01-26_18-35-30.188	no_button_but_finger_pressed LeftRingTip
2021-01-26_18-35-30.188	set_speed 0
2021-01-26_18-35-30.188	no_button_but_finger_pressed LeftMiddleTip
2021-01-26_18-35-30.189	set_speed 0
2021-01-26_18-35-30.189	no_button_but_finger_pressed LeftIndexTip
2021-01-26_18-35-30.189	set_speed 0
2021-01-26_18-35-30.189	no_button_but_finger_pressed RightIndexTip
2021-01-26_18-35-30.189	set_speed 0
2021-01-26_18-35-30.189	no_button_but_finger_pressed RightMiddleTip
2021-01-26_18-35-30.189	set_speed 0
2021-01-26_18-35-30.189	no_button_but_finger_pressed RightRingTip
2021-01-26_18-35-30.190	set_speed 0
2021-01-26_18-35-30.190	no_button_but_finger_pressed RightPinkyTip
2021-01-26_18-35-30.190	set_speed 0
2021-01-26_18-35-30.202	button_created 0
2021-01-26_18-35-30.235	pinky_released
2021-01-26_18-35-30.768	button_created 1
2021-01-26_18-35-31.289	button_enters_active_area 0
2021-01-26_18-35-31.336	button_created 2
2021-01-26_18-35-31.489	pinky_moved
2021-01-26_18-35-31.523	button_pressed 0
2021-01-26_18-35-31.523	set_speed 0
2021-01-26_18-35-31.712	pinky_released
2021-01-26_18-35-31.857	button_enters_active_area 8
2021-01-26_18-35-31.912	button_created 3
2021-01-26_18-35-31.978	pinky_moved
2021-01-26_18-35-32.200	pinky_released
2021-01-26_18-35-32.301	button_leaves_active_area 8
2021-01-26_18-35-32.434	button_enters_active_area 0
2021-01-26_18-35-32.481	button_created 4
2021-01-26_18-35-32.730	button_missed 8
2021-01-26_18-35-32.730	set_speed 0
2021-01-26_18-35-32.875	button_leaves_active_area 0
2021-01-26_18-35-33.007	button_enters_active_area 1
2021-01-26_18-35-33.053	button_created 5
2021-01-26_18-35-33.289	pinky_moved
2021-01-26_18-35-33.301	button_missed 0
2021-01-26_18-35-33.301	set_speed 0
2021-01-26_18-35-33.310	multiple_finger_start
2021-01-26_18-35-33.554	multiple_finger_stop
2021-01-26_18-35-33.566	no_button_but_finger_pressed LeftPinkyTip
2021-01-26_18-35-33.567	set_speed 0
2021-01-26_18-35-33.567	no_button_but_finger_pressed LeftRingTip
2021-01-26_18-35-33.567	set_speed 0
2021-01-26_18-35-33.567	no_button_but_finger_pressed LeftMiddleTip
2021-01-26_18-35-33.567	set_speed 0
2021-01-26_18-35-33.567	no_button_but_finger_pressed LeftIndexTip
2021-01-26_18-35-33.568	set_speed 0
2021-01-26_18-35-33.568	no_button_but_finger_pressed RightIndexTip
2021-01-26_18-35-33.568	set_speed 0
2021-01-26_18-35-33.568	no_button_but_finger_pressed RightMiddleTip
2021-01-26_18-35-33.568	set_speed 0
2021-01-26_18-35-33.568	no_button_but_finger_pressed RightRingTip
2021-01-26_18-35-33.568	set_speed 0
2021-01-26_18-35-33.568	no_button_but_finger_pressed RightPinkyTip
2021-01-26_18-35-33.569	set_speed 0
2021-01-26_18-35-33.579	button_created 0
2021-01-26_18-35-33.689	pinky_released
2021-01-26_18-35-34.145	button_created 1
2021-01-26_18-35-34.666	button_enters_active_area 6
2021-01-26_18-35-34.712	button_created 2
2021-01-26_18-35-34.757	index_moved
2021-01-26_18-35-35.121	button_leaves_active_area 6
2021-01-26_18-35-35.243	button_enters_active_area 0
2021-01-26_18-35-35.289	button_created 3
2021-01-26_18-35-35.344	index_released
2021-01-26_18-35-35.545	button_missed 6
2021-01-26_18-35-35.545	set_speed 0
2021-01-26_18-35-35.678	button_leaves_active_area 0
2021-01-26_18-35-35.799	button_enters_active_area 7
2021-01-26_18-35-35.867	button_created 4
2021-01-26_18-35-35.950	middle_moved
2021-01-26_18-35-35.975	button_pressed 7
2021-01-26_18-35-35.975	set_speed 0
2021-01-26_18-35-36.106	button_missed 0
2021-01-26_18-35-36.106	set_speed 0
2021-01-26_18-35-36.283	middle_released
2021-01-26_18-35-36.385	button_enters_active_area 0
2021-01-26_18-35-36.433	button_created 5
2021-01-26_18-35-36.832	button_leaves_active_area 0
2021-01-26_18-35-36.953	button_enters_active_area 3
2021-01-26_18-35-36.999	button_created 6
2021-01-26_18-35-37.101	index_moved
2021-01-26_18-35-37.120	button_pressed 3
2021-01-26_18-35-37.120	set_speed 0.150000021457672
2021-01-26_18-35-37.251	button_missed 0
2021-01-26_18-35-37.251	set_speed 0.150000021457672
2021-01-26_18-35-37.416	index_released
2021-01-26_18-35-37.528	button_enters_active_area 0
2021-01-26_18-35-37.574	button_created 7
2021-01-26_18-35-37.965	button_leaves_active_area 0
2021-01-26_18-35-38.091	button_enters_active_area 3
2021-01-26_18-35-38.140	button_created 8
2021-01-26_18-35-38.238	index_moved
2021-01-26_18-35-38.260	button_pressed 3
2021-01-26_18-35-38.260	set_speed 0.330000021457672
2021-01-26_18-35-38.394	button_missed 0
2021-01-26_18-35-38.394	set_speed 0.150000021457672
2021-01-26_18-35-38.538	index_released
2021-01-26_18-35-38.663	button_enters_active_area 9
2021-01-26_18-35-38.719	button_created 9
2021-01-26_18-35-38.862	pinky_moved
2021-01-26_18-35-38.884	button_pressed 9
2021-01-26_18-35-38.884	set_speed 0.330000021457672
2021-01-26_18-35-39.114	pinky_released
2021-01-26_18-35-39.236	button_enters_active_area 9
2021-01-26_18-35-39.284	button_created 10
2021-01-26_18-35-39.506	pinky_moved
2021-01-26_18-35-39.516	button_pressed 9
2021-01-26_18-35-39.516	set_speed 0.330000021457672
2021-01-26_18-35-39.797	pinky_released
2021-01-26_18-35-39.808	button_enters_active_area 3
2021-01-26_18-35-39.854	button_created 11
2021-01-26_18-35-40.141	index_moved
2021-01-26_18-35-40.174	button_pressed 3
2021-01-26_18-35-40.174	set_speed 0.510000021457672
2021-01-26_18-35-40.369	button_enters_active_area 6
2021-01-26_18-35-40.435	button_created 12
2021-01-26_18-35-40.443	index_released
2021-01-26_18-35-40.596	index_moved
2021-01-26_18-35-40.625	button_pressed 6
2021-01-26_18-35-40.625	set_speed 0.510000021457672
2021-01-26_18-35-40.883	index_released
2021-01-26_18-35-40.908	button_enters_active_area 2
2021-01-26_18-35-40.963	button_created 13
2021-01-26_18-35-41.084	middle_moved
2021-01-26_18-35-41.105	button_pressed 2
2021-01-26_18-35-41.106	set_speed 0.690000021457672
2021-01-26_18-35-41.328	middle_released
2021-01-26_18-35-41.415	button_enters_active_area 2
2021-01-26_18-35-41.450	button_created 14
2021-01-26_18-35-41.596	middle_moved
2021-01-26_18-35-41.615	button_pressed 2
2021-01-26_18-35-41.615	set_speed 0.735000032186508
2021-01-26_18-35-41.797	middle_released
2021-01-26_18-35-41.891	button_enters_active_area 3
2021-01-26_18-35-41.925	button_created 15
2021-01-26_18-35-42.060	index_moved
2021-01-26_18-35-42.080	button_pressed 3
2021-01-26_18-35-42.080	set_speed 0.780000042915344
2021-01-26_18-35-42.324	index_released
2021-01-26_18-35-42.335	button_enters_active_area 1
2021-01-26_18-35-42.370	button_created 16
2021-01-26_18-35-42.571	pinky_moved
2021-01-26_18-35-42.594	multiple_finger_start
2021-01-26_18-35-42.691	multiple_finger_stop
2021-01-26_18-35-42.702	no_button_but_finger_pressed LeftPinkyTip
2021-01-26_18-35-42.702	set_speed 0.64500005364418
2021-01-26_18-35-42.702	no_button_but_finger_pressed LeftRingTip
2021-01-26_18-35-42.703	set_speed 0.420000064373016
2021-01-26_18-35-42.703	no_button_but_finger_pressed LeftMiddleTip
2021-01-26_18-35-42.703	set_speed 0.150000021457672
2021-01-26_18-35-42.703	no_button_but_finger_pressed LeftIndexTip
2021-01-26_18-35-42.703	set_speed 0
2021-01-26_18-35-42.703	no_button_but_finger_pressed RightIndexTip
2021-01-26_18-35-42.703	set_speed 0
2021-01-26_18-35-42.703	no_button_but_finger_pressed RightMiddleTip
2021-01-26_18-35-42.704	set_speed 0
2021-01-26_18-35-42.704	no_button_but_finger_pressed RightRingTip
2021-01-26_18-35-42.704	set_speed 0
2021-01-26_18-35-42.704	no_button_but_finger_pressed RightPinkyTip
2021-01-26_18-35-42.704	set_speed 0
2021-01-26_18-35-42.714	button_created 0
2021-01-26_18-35-42.784	pinky_released
2021-01-26_18-35-43.172	button_created 1
2021-01-26_18-35-43.669	button_enters_active_area 3
2021-01-26_18-35-43.714	button_created 2
2021-01-26_18-35-43.803	index_moved
2021-01-26_18-35-43.824	button_pressed 3
2021-01-26_18-35-43.824	set_speed 0
2021-01-26_18-35-44.094	index_released
2021-01-26_18-35-44.239	button_enters_active_area 0
2021-01-26_18-35-44.285	button_created 3
2021-01-26_18-35-44.702	button_leaves_active_area 0
2021-01-26_18-35-44.802	button_enters_active_area 3
2021-01-26_18-35-44.859	button_created 4
2021-01-26_18-35-45.006	index_moved
2021-01-26_18-35-45.037	button_pressed 3
2021-01-26_18-35-45.037	set_speed 0.150000021457672
2021-01-26_18-35-45.113	button_missed 0
2021-01-26_18-35-45.113	set_speed 0.150000021457672
2021-01-26_18-35-45.304	index_released
2021-01-26_18-35-45.384	button_enters_active_area 9
2021-01-26_18-35-45.428	button_created 5
2021-01-26_18-35-45.538	pinky_moved
2021-01-26_18-35-45.548	button_pressed 9
2021-01-26_18-35-45.548	set_speed 0.330000021457672
2021-01-26_18-35-45.745	pinky_released
2021-01-26_18-35-45.956	button_enters_active_area 3
2021-01-26_18-35-46.001	button_created 6
2021-01-26_18-35-46.182	index_moved
2021-01-26_18-35-46.216	button_pressed 3
2021-01-26_18-35-46.216	set_speed 0.510000021457672
2021-01-26_18-35-46.426	index_released
2021-01-26_18-35-46.522	button_enters_active_area 3
2021-01-26_18-35-46.568	button_created 7
2021-01-26_18-35-46.700	index_moved
2021-01-26_18-35-46.738	button_pressed 3
2021-01-26_18-35-46.738	set_speed 0.510000021457672
2021-01-26_18-35-46.994	index_released
2021-01-26_18-35-47.044	button_enters_active_area 1
2021-01-26_18-35-47.091	button_created 8
2021-01-26_18-35-47.295	pinky_moved
2021-01-26_18-35-47.311	multiple_finger_start
2021-01-26_18-35-47.460	multiple_finger_stop
2021-01-26_18-35-47.471	no_button_but_finger_pressed LeftPinkyTip
2021-01-26_18-35-47.471	set_speed 0.330000021457672
2021-01-26_18-35-47.471	no_button_but_finger_pressed LeftRingTip
2021-01-26_18-35-47.472	set_speed 0.330000021457672
2021-01-26_18-35-47.472	no_button_but_finger_pressed LeftMiddleTip
2021-01-26_18-35-47.472	set_speed 0.150000021457672
2021-01-26_18-35-47.472	no_button_but_finger_pressed LeftIndexTip
2021-01-26_18-35-47.472	set_speed 0
2021-01-26_18-35-47.472	no_button_but_finger_pressed RightIndexTip
2021-01-26_18-35-47.472	set_speed 0
2021-01-26_18-35-47.472	no_button_but_finger_pressed RightMiddleTip
2021-01-26_18-35-47.473	set_speed 0
2021-01-26_18-35-47.473	no_button_but_finger_pressed RightRingTip
2021-01-26_18-35-47.473	set_speed 0
2021-01-26_18-35-47.473	no_button_but_finger_pressed RightPinkyTip
2021-01-26_18-35-47.473	set_speed 0
2021-01-26_18-35-47.483	button_created 0
2021-01-26_18-35-47.515	pinky_released
2021-01-26_18-35-48.023	button_created 1
2021-01-26_18-35-48.548	button_enters_active_area 7
2021-01-26_18-35-48.594	button_created 2
2021-01-26_18-35-48.693	middle_moved
2021-01-26_18-35-48.715	button_pressed 7
2021-01-26_18-35-48.715	set_speed 0
2021-01-26_18-35-49.025	middle_released
2021-01-26_18-35-49.115	button_enters_active_area 3
2021-01-26_18-35-49.161	button_created 3
2021-01-26_18-35-49.259	index_moved
2021-01-26_18-35-49.293	button_pressed 3
2021-01-26_18-35-49.293	set_speed 0.150000021457672
2021-01-26_18-35-49.502	index_released
2021-01-26_18-35-49.691	button_enters_active_area 1
2021-01-26_18-35-49.737	button_created 4
2021-01-26_18-35-49.768	pinky_moved
2021-01-26_18-35-49.790	multiple_finger_start
2021-01-26_18-35-49.869	multiple_finger_stop
2021-01-26_18-35-49.880	no_button_but_finger_pressed LeftPinkyTip
2021-01-26_18-35-49.880	set_speed 0.150000021457672
2021-01-26_18-35-49.880	no_button_but_finger_pressed LeftRingTip
2021-01-26_18-35-49.881	set_speed 0.150000021457672
2021-01-26_18-35-49.881	no_button_but_finger_pressed LeftMiddleTip
2021-01-26_18-35-49.881	set_speed 0.150000021457672
2021-01-26_18-35-49.881	no_button_but_finger_pressed LeftIndexTip
2021-01-26_18-35-49.881	set_speed 0
2021-01-26_18-35-49.881	no_button_but_finger_pressed RightIndexTip
2021-01-26_18-35-49.881	set_speed 0
2021-01-26_18-35-49.882	no_button_but_finger_pressed RightMiddleTip
2021-01-26_18-35-49.882	set_speed 0
2021-01-26_18-35-49.882	no_button_but_finger_pressed RightRingTip
2021-01-26_18-35-49.882	set_speed 0
2021-01-26_18-35-49.882	no_button_but_finger_pressed RightPinkyTip
2021-01-26_18-35-49.883	set_speed 0
2021-01-26_18-35-49.883	pinky_released
2021-01-26_18-35-49.893	button_created 0
2021-01-26_18-35-50.460	button_created 1
2021-01-26_18-35-50.989	button_enters_active_area 6
2021-01-26_18-35-51.027	button_created 2
2021-01-26_18-35-51.279	index_moved
2021-01-26_18-35-51.323	button_pressed 6
2021-01-26_18-35-51.323	set_speed 0
2021-01-26_18-35-51.557	button_enters_active_area 9
2021-01-26_18-35-51.603	button_created 3
2021-01-26_18-35-51.707	index_released
2021-01-26_18-35-51.758	pinky_moved
2021-01-26_18-35-51.769	button_pressed 9
2021-01-26_18-35-51.769	set_speed 0.150000021457672
2021-01-26_18-35-51.931	pinky_released
2021-01-26_18-35-52.120	button_enters_active_area 9
2021-01-26_18-35-52.176	button_created 4
2021-01-26_18-35-52.277	pinky_moved
2021-01-26_18-35-52.299	button_pressed 9
2021-01-26_18-35-52.299	set_speed 0.330000021457672
2021-01-26_18-35-52.556	pinky_released
2021-01-26_18-35-52.700	button_enters_active_area 2
2021-01-26_18-35-52.746	button_created 5
2021-01-26_18-35-52.804	middle_moved
2021-01-26_18-35-52.834	button_pressed 2
2021-01-26_18-35-52.834	set_speed 0.510000021457672
2021-01-26_18-35-53.077	middle_released
2021-01-26_18-35-53.254	button_enters_active_area 9
2021-01-26_18-35-53.300	button_created 6
2021-01-26_18-35-53.379	pinky_moved
2021-01-26_18-35-53.411	button_pressed 9
2021-01-26_18-35-53.411	set_speed 0.690000021457672
2021-01-26_18-35-53.620	pinky_released
2021-01-26_18-35-53.774	button_enters_active_area 0
2021-01-26_18-35-53.825	button_created 7
2021-01-26_18-35-53.852	pinky_moved
2021-01-26_18-35-54.155	button_leaves_active_area 0
2021-01-26_18-35-54.155	pinky_released
2021-01-26_18-35-54.266	button_enters_active_area 0
2021-01-26_18-35-54.300	button_created 8
2021-01-26_18-35-54.399	pinky_moved
2021-01-26_18-35-54.450	button_pressed 0
2021-01-26_18-35-54.450	set_speed 0.735000032186508
2021-01-26_18-35-54.506	button_missed 0
2021-01-26_18-35-54.506	set_speed 0.600000042915344
2021-01-26_18-35-54.730	button_enters_active_area 3
2021-01-26_18-35-54.747	pinky_released
2021-01-26_18-35-54.757	button_created 9
2021-01-26_18-35-54.865	pinky_moved
2021-01-26_18-35-55.076	button_leaves_active_area 3
2021-01-26_18-35-55.166	button_enters_active_area 8
2021-01-26_18-35-55.203	button_created 10
2021-01-26_18-35-55.391	button_missed 3
2021-01-26_18-35-55.391	set_speed 0.37500005364418
2021-01-26_18-35-55.498	button_leaves_active_area 8
2021-01-26_18-35-55.587	button_enters_active_area 6
2021-01-26_18-35-55.634	button_created 11
2021-01-26_18-35-55.839	button_missed 8
2021-01-26_18-35-55.839	set_speed 0.150000021457672
2021-01-26_18-35-55.954	button_leaves_active_area 6
2021-01-26_18-35-56.075	button_enters_active_area 9
2021-01-26_18-35-56.122	button_created 12
2021-01-26_18-35-56.285	launch_speed_calibration_explanation_scene
2021-01-26_18-35-56.302	no_button_but_finger_pressed RightPinkyTip
2021-01-26_18-35-56.302	set_speed 0
2021-01-26_18-35-56.302	no_button_but_finger_pressed RightRingTip
2021-01-26_18-35-56.303	set_speed 0
2021-01-26_18-35-56.303	no_button_but_finger_pressed RightMiddleTip
2021-01-26_18-35-56.303	set_speed 0
2021-01-26_18-35-56.303	no_button_but_finger_pressed RightIndexTip
2021-01-26_18-35-56.303	set_speed 0
2021-01-26_18-35-56.303	no_button_but_finger_pressed LeftIndexTip
2021-01-26_18-35-56.303	set_speed 0
2021-01-26_18-35-56.303	no_button_but_finger_pressed LeftMiddleTip
2021-01-26_18-35-56.304	set_speed 0
2021-01-26_18-35-56.304	no_button_but_finger_pressed LeftRingTip
2021-01-26_18-35-56.304	set_speed 0
2021-01-26_18-35-56.304	no_button_but_finger_pressed LeftPinkyTip
2021-01-26_18-35-56.304	set_speed 0
2021-01-26_18-36-29.829	no_button_but_finger_pressed LeftThumbTip
2021-01-26_18-36-29.829	set_speed 0
2021-01-26_18-37-03.169	launch_speed_calibration
2021-01-26_18-37-03.180	no_button_but_finger_pressed RightPinkyTip
2021-01-26_18-37-03.180	set_speed 0
2021-01-26_18-37-03.180	no_button_but_finger_pressed RightRingTip
2021-01-26_18-37-03.180	set_speed 0
2021-01-26_18-37-03.180	no_button_but_finger_pressed RightMiddleTip
2021-01-26_18-37-03.181	set_speed 0
2021-01-26_18-37-03.181	no_button_but_finger_pressed RightIndexTip
2021-01-26_18-37-03.181	set_speed 0
2021-01-26_18-37-03.181	no_button_but_finger_pressed LeftIndexTip
2021-01-26_18-37-03.181	set_speed 0
2021-01-26_18-37-03.181	no_button_but_finger_pressed LeftMiddleTip
2021-01-26_18-37-03.182	set_speed 0
2021-01-26_18-37-03.182	no_button_but_finger_pressed LeftRingTip
2021-01-26_18-37-03.182	set_speed 0
2021-01-26_18-37-03.182	no_button_but_finger_pressed LeftPinkyTip
2021-01-26_18-37-03.182	set_speed 0
2021-01-26_18-37-03.182	pinky_released
2021-01-26_18-37-03.182	index_moved
2021-01-26_18-37-03.192	button_created 0
2021-01-26_18-37-03.760	button_created 1
2021-01-26_18-37-03.869	multiple_finger_start
2021-01-26_18-37-04.078	pinky_moved
2021-01-26_18-37-04.356	multiple_finger_stop
2021-01-26_18-37-04.357	pinky_released
2021-01-26_18-37-04.368	no_button_but_finger_pressed LeftPinkyTip
2021-01-26_18-37-04.368	set_speed 0
2021-01-26_18-37-04.368	no_button_but_finger_pressed LeftRingTip
2021-01-26_18-37-04.369	set_speed 0
2021-01-26_18-37-04.369	no_button_but_finger_pressed LeftMiddleTip
2021-01-26_18-37-04.369	set_speed 0
2021-01-26_18-37-04.369	no_button_but_finger_pressed LeftIndexTip
2021-01-26_18-37-04.369	set_speed 0
2021-01-26_18-37-04.370	no_button_but_finger_pressed RightIndexTip
2021-01-26_18-37-04.370	set_speed 0
2021-01-26_18-37-04.370	no_button_but_finger_pressed RightMiddleTip
2021-01-26_18-37-04.370	set_speed 0
2021-01-26_18-37-04.370	no_button_but_finger_pressed RightRingTip
2021-01-26_18-37-04.370	set_speed 0
2021-01-26_18-37-04.370	no_button_but_finger_pressed RightPinkyTip
2021-01-26_18-37-04.371	set_speed 0
2021-01-26_18-37-04.384	button_created 0
2021-01-26_18-37-04.425	index_released
2021-01-26_18-37-04.570	index_moved
2021-01-26_18-37-04.945	button_created 1
2021-01-26_18-37-05.257	pinky_moved
2021-01-26_18-37-05.468	button_enters_active_area 0
2021-01-26_18-37-05.515	button_created 2
2021-01-26_18-37-05.724	pinky_released
2021-01-26_18-37-05.919	button_leaves_active_area 0
2021-01-26_18-37-06.041	button_enters_active_area 3
2021-01-26_18-37-06.086	button_created 3
2021-01-26_18-37-06.208	index_moved
2021-01-26_18-37-06.255	button_pressed 3
2021-01-26_18-37-06.255	set_speed 0
2021-01-26_18-37-06.346	button_missed 0
2021-01-26_18-37-06.346	set_speed 0
2021-01-26_18-37-06.392	index_released
2021-01-26_18-37-06.613	button_enters_active_area 6
2021-01-26_18-37-06.659	button_created 4
2021-01-26_18-37-06.790	index_moved
2021-01-26_18-37-07.056	button_leaves_active_area 6
2021-01-26_18-37-07.157	index_released
2021-01-26_18-37-07.179	button_enters_active_area 3
2021-01-26_18-37-07.236	button_created 5
2021-01-26_18-37-07.355	index_moved
2021-01-26_18-37-07.478	button_missed 6
2021-01-26_18-37-07.478	set_speed 0
2021-01-26_18-37-07.621	button_leaves_active_area 3
2021-01-26_18-37-07.755	button_enters_active_area 0
2021-01-26_18-37-07.801	button_created 6
2021-01-26_18-37-07.844	index_released
2021-01-26_18-37-08.044	button_missed 3
2021-01-26_18-37-08.044	set_speed 0
2021-01-26_18-37-08.198	button_leaves_active_area 0
2021-01-26_18-37-08.332	button_enters_active_area 0
2021-01-26_18-37-08.354	pinky_moved
2021-01-26_18-37-08.378	button_created 7
2021-01-26_18-37-08.624	button_missed 0
2021-01-26_18-37-08.624	set_speed 0
2021-01-26_18-37-08.634	pinky_released
2021-01-26_18-37-08.775	button_leaves_active_area 0
2021-01-26_18-37-08.897	button_enters_active_area 3
2021-01-26_18-37-08.943	button_created 8
2021-01-26_18-37-09.128	index_moved
2021-01-26_18-37-09.151	button_pressed 3
2021-01-26_18-37-09.151	set_speed 0
2021-01-26_18-37-09.200	button_missed 0
2021-01-26_18-37-09.200	set_speed 0
2021-01-26_18-37-09.461	index_released
2021-01-26_18-37-09.472	button_enters_active_area 1
2021-01-26_18-37-09.521	button_created 9
2021-01-26_18-37-09.668	middle_moved
2021-01-26_18-37-09.910	middle_released
2021-01-26_18-37-09.921	button_leaves_active_area 1
2021-01-26_18-37-10.032	button_enters_active_area 1
2021-01-26_18-37-10.089	button_created 10
2021-01-26_18-37-10.210	middle_moved
2021-01-26_18-37-10.346	button_missed 1
2021-01-26_18-37-10.346	set_speed 0
2021-01-26_18-37-10.454	middle_released
2021-01-26_18-37-10.486	button_leaves_active_area 1
2021-01-26_18-37-10.609	button_enters_active_area 7
2021-01-26_18-37-10.666	button_created 11
2021-01-26_18-37-10.821	index_released
2021-01-26_18-37-10.832	middle_moved
2021-01-26_18-37-10.843	button_pressed 7
2021-01-26_18-37-10.843	set_speed 0.150000021457672
2021-01-26_18-37-10.903	button_missed 1
2021-01-26_18-37-10.903	set_speed 0.150000021457672
2021-01-26_18-37-11.067	middle_released
2021-01-26_18-37-11.186	button_enters_active_area 3
2021-01-26_18-37-11.231	button_created 12
2021-01-26_18-37-11.632	button_leaves_active_area 3
2021-01-26_18-37-11.754	button_enters_active_area 9
2021-01-26_18-37-11.800	button_created 13
2021-01-26_18-37-11.972	pinky_moved
2021-01-26_18-37-11.983	button_pressed 9
2021-01-26_18-37-11.983	set_speed 0.150000021457672
2021-01-26_18-37-12.051	button_missed 3
2021-01-26_18-37-12.051	set_speed 0.150000021457672
2021-01-26_18-37-12.156	pinky_released
2021-01-26_18-37-12.327	button_enters_active_area 7
2021-01-26_18-37-12.373	button_created 14
2021-01-26_18-37-12.527	middle_moved
2021-01-26_18-37-12.549	button_pressed 7
2021-01-26_18-37-12.549	set_speed 0.330000021457672
2021-01-26_18-37-12.574	multiple_finger_start
2021-01-26_18-37-12.775	index_moved
2021-01-26_18-37-12.808	multiple_finger_stop
2021-01-26_18-37-12.811	middle_released
2021-01-26_18-37-12.821	no_button_but_finger_pressed LeftPinkyTip
2021-01-26_18-37-12.822	set_speed 0.150000021457672
2021-01-26_18-37-12.822	no_button_but_finger_pressed LeftRingTip
2021-01-26_18-37-12.822	set_speed 0.150000021457672
2021-01-26_18-37-12.822	no_button_but_finger_pressed LeftMiddleTip
2021-01-26_18-37-12.822	set_speed 0
2021-01-26_18-37-12.822	no_button_but_finger_pressed LeftIndexTip
2021-01-26_18-37-12.823	set_speed 0
2021-01-26_18-37-12.823	no_button_but_finger_pressed RightIndexTip
2021-01-26_18-37-12.823	set_speed 0
2021-01-26_18-37-12.823	no_button_but_finger_pressed RightRingTip
2021-01-26_18-37-12.823	set_speed 0
2021-01-26_18-37-12.823	no_button_but_finger_pressed RightPinkyTip
2021-01-26_18-37-12.823	set_speed 0
2021-01-26_18-37-12.832	index_released
2021-01-26_18-37-12.833	button_created 0
2021-01-26_18-37-13.399	button_created 1
2021-01-26_18-37-13.931	button_enters_active_area 1
2021-01-26_18-37-13.966	button_created 2
2021-01-26_18-37-14.052	pinky_moved
2021-01-26_18-37-14.209	pinky_released
2021-01-26_18-37-14.375	button_leaves_active_area 1
2021-01-26_18-37-14.497	button_enters_active_area 6
2021-01-26_18-37-14.543	button_created 3
2021-01-26_18-37-14.732	index_moved
2021-01-26_18-37-14.764	button_pressed 6
2021-01-26_18-37-14.764	set_speed 0
2021-01-26_18-37-14.802	button_missed 1
2021-01-26_18-37-14.802	set_speed 0
2021-01-26_18-37-14.985	index_released
2021-01-26_18-37-15.063	button_enters_active_area 1
2021-01-26_18-37-15.109	button_created 4
2021-01-26_18-37-15.503	button_leaves_active_area 1
2021-01-26_18-37-15.636	button_enters_active_area 6
2021-01-26_18-37-15.683	button_created 5
2021-01-26_18-37-15.919	index_moved
2021-01-26_18-37-15.932	button_missed 1
2021-01-26_18-37-15.932	set_speed 0
2021-01-26_18-37-15.955	button_pressed 6
2021-01-26_18-37-15.955	set_speed 0.150000021457672
2021-01-26_18-37-16.205	button_enters_active_area 1
2021-01-26_18-37-16.238	index_released
2021-01-26_18-37-16.250	button_created 6
2021-01-26_18-37-16.649	button_leaves_active_area 1
2021-01-26_18-37-16.772	button_enters_active_area 7
2021-01-26_18-37-16.830	button_created 7
2021-01-26_18-37-16.941	middle_moved
2021-01-26_18-37-16.966	button_pressed 7
2021-01-26_18-37-16.966	set_speed 0.330000021457672
2021-01-26_18-37-17.066	button_missed 1
2021-01-26_18-37-17.066	set_speed 0.150000021457672
2021-01-26_18-37-17.217	middle_released
2021-01-26_18-37-17.348	button_enters_active_area 1
2021-01-26_18-37-17.394	button_created 8
2021-01-26_18-37-17.785	button_leaves_active_area 1
2021-01-26_18-37-17.918	button_enters_active_area 8
2021-01-26_18-37-17.968	button_created 9
2021-01-26_18-37-18.073	middle_moved
2021-01-26_18-37-18.095	multiple_finger_start
2021-01-26_18-37-18.106	ring_moved
2021-01-26_18-37-18.139	multiple_finger_stop
2021-01-26_18-37-18.140	middle_released
2021-01-26_18-37-18.150	no_button_but_finger_pressed LeftPinkyTip
2021-01-26_18-37-18.151	set_speed 0.150000021457672
2021-01-26_18-37-18.151	no_button_but_finger_pressed LeftRingTip
2021-01-26_18-37-18.151	set_speed 0.150000021457672
2021-01-26_18-37-18.151	no_button_but_finger_pressed LeftMiddleTip
2021-01-26_18-37-18.151	set_speed 0
2021-01-26_18-37-18.151	no_button_but_finger_pressed LeftIndexTip
2021-01-26_18-37-18.152	set_speed 0
2021-01-26_18-37-18.152	no_button_but_finger_pressed RightIndexTip
2021-01-26_18-37-18.152	set_speed 0
2021-01-26_18-37-18.152	no_button_but_finger_pressed RightMiddleTip
2021-01-26_18-37-18.152	set_speed 0
2021-01-26_18-37-18.152	no_button_but_finger_pressed RightRingTip
2021-01-26_18-37-18.152	set_speed 0
2021-01-26_18-37-18.152	no_button_but_finger_pressed RightPinkyTip
2021-01-26_18-37-18.153	set_speed 0
2021-01-26_18-37-18.163	button_created 0
2021-01-26_18-37-18.240	ring_released
2021-01-26_18-37-18.726	button_created 1
2021-01-26_18-37-19.251	button_enters_active_area 6
2021-01-26_18-37-19.297	button_created 2
2021-01-26_18-37-19.529	index_moved
2021-01-26_18-37-19.562	button_pressed 6
2021-01-26_18-37-19.562	set_speed 0
2021-01-26_18-37-19.802	index_released
2021-01-26_18-37-19.824	button_enters_active_area 9
2021-01-26_18-37-19.869	button_created 3
2021-01-26_18-37-20.082	pinky_moved
2021-01-26_18-37-20.104	button_pressed 9
2021-01-26_18-37-20.104	set_speed 0.150000021457672
2021-01-26_18-37-20.241	pinky_released
2021-01-26_18-37-20.393	button_enters_active_area 3
2021-01-26_18-37-20.439	button_created 4
2021-01-26_18-37-20.839	button_leaves_active_area 3
2021-01-26_18-37-20.961	button_enters_active_area 8
2021-01-26_18-37-21.018	button_created 5
2021-01-26_18-37-21.263	button_missed 3
2021-01-26_18-37-21.263	set_speed 0.150000021457672
2021-01-26_18-37-21.406	button_leaves_active_area 8
2021-01-26_18-37-21.539	button_enters_active_area 0
2021-01-26_18-37-21.585	button_created 6
2021-01-26_18-37-21.837	button_missed 8
2021-01-26_18-37-21.837	set_speed 0.150000021457672
2021-01-26_18-37-21.978	button_leaves_active_area 0
2021-01-26_18-37-22.112	button_enters_active_area 1
2021-01-26_18-37-22.161	button_created 7
2021-01-26_18-37-22.408	button_missed 0
2021-01-26_18-37-22.408	set_speed 0.150000021457672
2021-01-26_18-37-22.560	button_leaves_active_area 1
2021-01-26_18-37-22.682	button_enters_active_area 7
2021-01-26_18-37-22.728	button_created 8
2021-01-26_18-37-22.838	middle_moved
2021-01-26_18-37-22.860	button_pressed 7
2021-01-26_18-37-22.861	set_speed 0.150000021457672
2021-01-26_18-37-22.984	button_missed 1
2021-01-26_18-37-22.984	set_speed 0
2021-01-26_18-37-23.028	middle_released
2021-01-26_18-37-23.180	launch_multitask_explanation_scene
2021-01-26_18-37-47.627	launch_multitask_session
2021-01-26_18-37-47.639	no_button_but_finger_pressed RightPinkyTip
2021-01-26_18-37-47.640	set_speed 0
2021-01-26_18-37-47.640	no_button_but_finger_pressed RightRingTip
2021-01-26_18-37-47.640	set_speed 0
2021-01-26_18-37-47.640	no_button_but_finger_pressed RightMiddleTip
2021-01-26_18-37-47.640	set_speed 0
2021-01-26_18-37-47.640	no_button_but_finger_pressed RightIndexTip
2021-01-26_18-37-47.640	set_speed 0
2021-01-26_18-37-47.640	no_button_but_finger_pressed LeftIndexTip
2021-01-26_18-37-47.641	set_speed 0
2021-01-26_18-37-47.641	no_button_but_finger_pressed LeftMiddleTip
2021-01-26_18-37-47.641	set_speed 0
2021-01-26_18-37-47.641	no_button_but_finger_pressed LeftRingTip
2021-01-26_18-37-47.641	set_speed 0
2021-01-26_18-37-47.641	no_button_but_finger_pressed LeftPinkyTip
2021-01-26_18-37-47.641	set_speed 0
2021-01-26_18-37-47.669	button_created 0
2021-01-26_18-37-48.211	button_created 1
2021-01-26_18-37-48.737	index_moved
2021-01-26_18-37-48.748	button_enters_active_area 3
2021-01-26_18-37-48.782	button_created 2
2021-01-26_18-37-48.945	index_released
2021-01-26_18-37-49.190	button_leaves_active_area 3
2021-01-26_18-37-49.290	index_moved
2021-01-26_18-37-49.301	button_enters_active_area 3
2021-01-26_18-37-49.360	button_created 3
2021-01-26_18-37-49.613	index_released
2021-01-26_18-37-49.627	button_missed 3
2021-01-26_18-37-49.627	set_speed 0
2021-01-26_18-37-49.747	button_leaves_active_area 3
2021-01-26_18-37-49.876	button_enters_active_area 0
2021-01-26_18-37-49.933	button_created 4
2021-01-26_18-37-50.177	button_missed 3
2021-01-26_18-37-50.177	set_speed 0
2021-01-26_18-37-50.276	index_moved
2021-01-26_18-37-50.325	button_leaves_active_area 0
2021-01-26_18-37-50.456	button_enters_active_area 2
2021-01-26_18-37-50.502	button_created 5
2021-01-26_18-37-50.689	index_released
2021-01-26_18-37-50.744	button_missed 0
2021-01-26_18-37-50.744	set_speed 0
2021-01-26_18-37-50.899	button_leaves_active_area 2
2021-01-26_18-37-51.021	button_enters_active_area 1
2021-01-26_18-37-51.079	button_created 6
2021-01-26_18-37-51.326	button_missed 2
2021-01-26_18-37-51.326	set_speed 0
2021-01-26_18-37-51.468	button_leaves_active_area 1
2021-01-26_18-37-51.589	button_enters_active_area 0
2021-01-26_18-37-51.649	button_created 7
2021-01-26_18-37-51.899	button_missed 1
2021-01-26_18-37-51.899	set_speed 0
2021-01-26_18-37-52.047	button_leaves_active_area 0
2021-01-26_18-37-52.142	index_moved
2021-01-26_18-37-52.175	button_enters_active_area 6
2021-01-26_18-37-52.212	button_created 8
2021-01-26_18-37-52.458	button_missed 0
2021-01-26_18-37-52.459	set_speed 0
2021-01-26_18-37-52.521	index_released
2021-01-26_18-37-52.620	button_leaves_active_area 6
2021-01-26_18-37-52.742	button_enters_active_area 8
2021-01-26_18-37-52.788	button_created 9
2021-01-26_18-37-52.836	middle_moved
2021-01-26_18-37-53.044	button_missed 6
2021-01-26_18-37-53.044	set_speed 0
2021-01-26_18-37-53.070	middle_released
2021-01-26_18-37-53.110	hand_moved
2021-01-26_18-37-53.265	hand_replaced
2021-01-26_18-37-53.277	no_button_but_finger_pressed LeftPinkyTip
2021-01-26_18-37-53.278	set_speed 0
2021-01-26_18-37-53.278	no_button_but_finger_pressed LeftRingTip
2021-01-26_18-37-53.278	set_speed 0
2021-01-26_18-37-53.278	no_button_but_finger_pressed LeftMiddleTip
2021-01-26_18-37-53.278	set_speed 0
2021-01-26_18-37-53.278	no_button_but_finger_pressed LeftIndexTip
2021-01-26_18-37-53.278	set_speed 0
2021-01-26_18-37-53.278	no_button_but_finger_pressed RightIndexTip
2021-01-26_18-37-53.279	set_speed 0
2021-01-26_18-37-53.279	no_button_but_finger_pressed RightMiddleTip
2021-01-26_18-37-53.279	set_speed 0
2021-01-26_18-37-53.279	no_button_but_finger_pressed RightRingTip
2021-01-26_18-37-53.279	set_speed 0
2021-01-26_18-37-53.279	no_button_but_finger_pressed RightPinkyTip
2021-01-26_18-37-53.280	set_speed 0
2021-01-26_18-37-53.293	button_created 0
2021-01-26_18-37-53.853	button_created 1
2021-01-26_18-37-54.213	ring_moved
2021-01-26_18-37-54.234	multiple_finger_start
2021-01-26_18-37-54.367	pinky_moved
2021-01-26_18-37-54.630	multiple_finger_stop
2021-01-26_18-37-54.631	ring_released
2021-01-26_18-37-54.641	no_button_but_finger_pressed LeftPinkyTip
2021-01-26_18-37-54.642	set_speed 0
2021-01-26_18-37-54.642	no_button_but_finger_pressed LeftRingTip
2021-01-26_18-37-54.642	set_speed 0
2021-01-26_18-37-54.642	no_button_but_finger_pressed LeftMiddleTip
2021-01-26_18-37-54.643	set_speed 0
2021-01-26_18-37-54.643	no_button_but_finger_pressed LeftIndexTip
2021-01-26_18-37-54.643	set_speed 0
2021-01-26_18-37-54.644	no_button_but_finger_pressed RightIndexTip
2021-01-26_18-37-54.644	set_speed 0
2021-01-26_18-37-54.644	no_button_but_finger_pressed RightMiddleTip
2021-01-26_18-37-54.644	set_speed 0
2021-01-26_18-37-54.645	no_button_but_finger_pressed RightRingTip
2021-01-26_18-37-54.645	set_speed 0
2021-01-26_18-37-54.645	no_button_but_finger_pressed RightPinkyTip
2021-01-26_18-37-54.646	set_speed 0
2021-01-26_18-37-54.646	pinky_released
2021-01-26_18-37-54.657	button_created 0
2021-01-26_18-37-55.223	button_created 1
2021-01-26_18-37-55.553	index_moved
2021-01-26_18-37-55.744	button_enters_active_area 3
2021-01-26_18-37-55.789	button_created 2
2021-01-26_18-37-56.033	button_pressed 3
2021-01-26_18-37-56.033	set_speed 0
2021-01-26_18-37-56.045	index_released
2021-01-26_18-37-56.206	index_moved
2021-01-26_18-37-56.317	button_enters_active_area 3
2021-01-26_18-37-56.365	button_created 3
2021-01-26_18-37-56.606	button_pressed 3
2021-01-26_18-37-56.606	set_speed 0.150000021457672
2021-01-26_18-37-56.633	index_released
2021-01-26_18-37-56.884	button_enters_active_area 9
2021-01-26_18-37-56.896	index_moved
2021-01-26_18-37-56.929	button_created 4
2021-01-26_18-37-57.329	button_leaves_active_area 9
2021-01-26_18-37-57.453	button_enters_active_area 3
2021-01-26_18-37-57.511	button_created 5
2021-01-26_18-37-57.709	button_pressed 3
2021-01-26_18-37-57.709	set_speed 0.330000021457672
2021-01-26_18-37-57.722	index_released
2021-01-26_18-37-57.745	button_missed 9
2021-01-26_18-37-57.745	set_speed 0.330000021457672
2021-01-26_18-37-57.929	index_moved
2021-01-26_18-37-58.028	button_enters_active_area 0
2021-01-26_18-37-58.073	button_created 6
2021-01-26_18-37-58.184	index_moved
2021-01-26_18-37-58.466	button_leaves_active_area 0
2021-01-26_18-37-58.601	button_enters_active_area 6
2021-01-26_18-37-58.645	button_created 7
2021-01-26_18-37-58.887	button_missed 0
2021-01-26_18-37-58.887	set_speed 0.330000021457672
2021-01-26_18-37-58.952	index_released
2021-01-26_18-37-59.005	hand_moved
2021-01-26_18-37-59.043	hand_replaced
2021-01-26_18-37-59.061	no_button_but_finger_pressed LeftPinkyTip
2021-01-26_18-37-59.061	set_speed 0.150000021457672
2021-01-26_18-37-59.061	no_button_but_finger_pressed LeftRingTip
2021-01-26_18-37-59.061	set_speed 0
2021-01-26_18-37-59.061	no_button_but_finger_pressed LeftMiddleTip
2021-01-26_18-37-59.062	set_speed 0
2021-01-26_18-37-59.062	no_button_but_finger_pressed LeftIndexTip
2021-01-26_18-37-59.062	set_speed 0
2021-01-26_18-37-59.062	no_button_but_finger_pressed RightIndexTip
2021-01-26_18-37-59.062	set_speed 0
2021-01-26_18-37-59.062	no_button_but_finger_pressed RightMiddleTip
2021-01-26_18-37-59.062	set_speed 0
2021-01-26_18-37-59.062	no_button_but_finger_pressed RightRingTip
2021-01-26_18-37-59.063	set_speed 0
2021-01-26_18-37-59.063	no_button_but_finger_pressed RightPinkyTip
2021-01-26_18-37-59.063	set_speed 0
2021-01-26_18-37-59.079	button_created 0
2021-01-26_18-37-59.185	index_moved
2021-01-26_18-37-59.631	button_created 1
2021-01-26_18-37-59.820	multiple_finger_start
2021-01-26_18-37-59.847	pinky_moved
2021-01-26_18-38-00.444	multiple_finger_stop
2021-01-26_18-38-00.444	pinky_released
2021-01-26_18-38-00.455	no_button_but_finger_pressed LeftPinkyTip
2021-01-26_18-38-00.455	set_speed 0
2021-01-26_18-38-00.455	no_button_but_finger_pressed LeftRingTip
2021-01-26_18-38-00.455	set_speed 0
2021-01-26_18-38-00.455	no_button_but_finger_pressed LeftMiddleTip
2021-01-26_18-38-00.456	set_speed 0
[truncated: 44,482 more rows]
[truncated: 4 more columns]
