# Supplementary material for: Avatar error in your favor: Embodied avatars can fix users’ mistakes without them noticing
Source: PLoS One. 2023 Jan 20;18(1):e0266212. doi: 10.1371/journal.pone.0266212 (PMC9858437; doi:10.1371/journal.pone.0266212)
Supplement: S1 Dataset — (ZIP) [file pone.0266212.s003.zip › static/raw_data/26/data.csv]

2021-01-27_09-16-33.255	condition_entry	condition B
2021-01-27_09-16-33.819	condition_entry	condition B
2021-01-27_09-16-34.418	condition_entry	condition B
2021-01-27_09-16-34.998	condition_entry	condition B
2021-01-27_09-16-35.586	condition_entry	condition B
2021-01-27_09-16-36.039	condition_entry	condition B
2021-01-27_09-16-36.567	condition_entry	condition D
2021-01-27_09-16-37.162	condition_entry	condition D warning	discarded
2021-01-27_09-16-37.183	warning	multiple_fingers
2021-01-27_09-16-38.445	condition_entry	condition B
2021-01-27_09-16-38.960	condition_entry	condition B
2021-01-27_09-16-39.617	condition_entry	condition B
2021-01-27_09-16-40.104	condition_entry	condition B
2021-01-27_09-16-40.704	condition_entry	condition B
2021-01-27_09-16-41.259	condition_entry	condition B
2021-01-27_09-16-41.770	condition_entry	condition B	discarded
2021-01-27_09-16-42.214	condition_entry	condition C	src 6	dst 7	discarded
2021-01-27_09-16-42.258	warning	multiple_fingers
2021-01-27_09-16-43.402	condition_entry	condition B
2021-01-27_09-16-43.980	condition_entry	condition B
2021-01-27_09-16-44.641	condition_entry	condition B
2021-01-27_09-16-45.158	condition_entry	condition B
2021-01-27_09-16-45.730	condition_entry	condition B	discarded
2021-01-27_09-16-46.184	condition_entry	condition B	discarded
2021-01-27_09-16-46.212	warning	multiple_fingers
2021-01-27_09-16-47.516	condition_entry	condition B
2021-01-27_09-16-48.022	condition_entry	condition B
2021-01-27_09-16-48.747	condition_entry	condition B
2021-01-27_09-16-49.278	condition_entry	condition B
2021-01-27_09-16-49.791	condition_entry	condition A	src 1	dst 2
2021-01-27_09-16-50.336	condition_entry	condition B
2021-01-27_09-16-50.922	condition_entry	condition B
2021-01-27_09-16-51.747	condition_entry	condition D warning	discarded
2021-01-27_09-16-51.847	warning	multiple_fingers
2021-01-27_09-16-52.987	condition_entry	condition B
2021-01-27_09-16-53.524	condition_entry	condition B
2021-01-27_09-16-54.146	condition_entry	condition B
2021-01-27_09-16-54.769	condition_entry	condition B
2021-01-27_09-16-55.263	condition_entry	condition B
2021-01-27_09-16-55.808	condition_entry	condition C	src 9	dst 8	discarded
2021-01-27_09-16-55.901	warning	multiple_fingers
2021-01-27_09-16-57.294	condition_entry	condition B
2021-01-27_09-16-57.864	condition_entry	condition B
2021-01-27_09-16-58.463	condition_entry	condition B
2021-01-27_09-16-59.029	condition_entry	condition C	src 1	dst 2	discarded
2021-01-27_09-16-59.064	warning	multiple_fingers
2021-01-27_09-17-00.371	condition_entry	condition B
2021-01-27_09-17-00.917	condition_entry	condition C	src 2	dst 1	discarded
2021-01-27_09-17-00.939	warning	multiple_fingers
2021-01-27_09-17-02.275	condition_entry	condition B
2021-01-27_09-17-02.805	condition_entry	condition B
2021-01-27_09-17-03.452	condition_entry	condition B
2021-01-27_09-17-04.015	condition_entry	condition A	src 8	dst 9	discarded
2021-01-27_09-17-04.049	warning	multiple_fingers
2021-01-27_09-17-05.394	condition_entry	condition A	src 2	dst 1
2021-01-27_09-17-05.904	condition_entry	condition B
2021-01-27_09-17-06.636	condition_entry	condition B
2021-01-27_09-17-07.147	condition_entry	condition B
2021-01-27_09-17-07.414	pedal_entry	pedal_timeout
2021-01-27_09-17-07.770	condition_entry	condition B
2021-01-27_09-17-08.381	condition_entry	condition B
2021-01-27_09-17-08.902	condition_entry	condition B
2021-01-27_09-17-09.427	condition_entry	condition C	src 3	dst 2	discarded
2021-01-27_09-17-09.481	warning	multiple_fingers
2021-01-27_09-17-10.784	condition_entry	condition B
2021-01-27_09-17-11.371	condition_entry	condition B
2021-01-27_09-17-11.938	condition_entry	condition C	src 2	dst 1	discarded
2021-01-27_09-17-11.960	warning	multiple_fingers
2021-01-27_09-17-13.349	condition_entry	condition B
2021-01-27_09-17-13.844	condition_entry	condition B
2021-01-27_09-17-14.539	condition_entry	condition B
2021-01-27_09-17-15.054	condition_entry	condition B
2021-01-27_09-17-15.577	condition_entry	condition B
2021-01-27_09-17-16.134	condition_entry	condition B
2021-01-27_09-17-16.687	condition_entry	condition B
2021-01-27_09-17-17.059	condition_entry	condition B
2021-01-27_09-17-17.543	condition_entry	condition C	src 6	dst 7
2021-01-27_09-17-17.998	condition_entry	condition B	discarded
2021-01-27_09-17-18.342	condition_entry	condition D warning	discarded
2021-01-27_09-17-18.387	warning	multiple_fingers
2021-01-27_09-17-19.469	condition_entry	condition B
2021-01-27_09-17-20.088	condition_entry	condition B
2021-01-27_09-17-20.665	condition_entry	condition B
2021-01-27_09-17-21.220	condition_entry	condition B
2021-01-27_09-17-21.818	condition_entry	condition A	src 6	dst 7
2021-01-27_09-17-22.233	condition_entry	condition B
2021-01-27_09-17-22.834	pedal_entry	pedal_correct
2021-01-27_09-17-25.582	answer_entry	selected_answer 10
2021-01-27_09-17-26.775	condition_entry	condition B	discarded
2021-01-27_09-17-26.798	warning	multiple_fingers
2021-01-27_09-17-28.125	condition_entry	condition B	discarded
2021-01-27_09-17-28.169	warning	multiple_fingers
2021-01-27_09-17-29.466	condition_entry	condition B
2021-01-27_09-17-30.092	condition_entry	condition B
2021-01-27_09-17-30.547	condition_entry	condition B
2021-01-27_09-17-31.246	condition_entry	condition B
2021-01-27_09-17-31.701	condition_entry	condition B
2021-01-27_09-17-32.328	condition_entry	condition B
2021-01-27_09-17-32.913	condition_entry	condition B	discarded
2021-01-27_09-17-33.346	condition_entry	condition B	discarded
2021-01-27_09-17-33.380	warning	multiple_fingers
2021-01-27_09-17-34.811	condition_entry	condition B
2021-01-27_09-17-35.367	condition_entry	condition B
2021-01-27_09-17-35.925	condition_entry	condition B
2021-01-27_09-17-36.434	condition_entry	condition B
2021-01-27_09-17-37.015	condition_entry	condition B
2021-01-27_09-17-37.566	condition_entry	condition B
2021-01-27_09-17-38.099	condition_entry	condition B
2021-01-27_09-17-38.447	condition_entry	condition B
2021-01-27_09-17-38.890	condition_entry	condition B	discarded
2021-01-27_09-17-39.233	condition_entry	condition C	src 1	dst 0	discarded
2021-01-27_09-17-39.255	warning	multiple_fingers
2021-01-27_09-17-40.620	condition_entry	condition B
2021-01-27_09-17-41.154	condition_entry	condition B	discarded
2021-01-27_09-17-41.198	warning	multiple_fingers
2021-01-27_09-17-41.233	warning	experimental_break
2021-01-27_09-17-41.757	warning	experimental_break
2021-01-27_09-18-01.970	condition_entry	condition B
2021-01-27_09-18-02.523	condition_entry	condition B	discarded
2021-01-27_09-18-02.568	warning	multiple_fingers
2021-01-27_09-18-03.848	condition_entry	condition B
2021-01-27_09-18-04.487	condition_entry	condition B
2021-01-27_09-18-04.971	condition_entry	condition B	discarded
2021-01-27_09-18-05.017	warning	multiple_fingers
2021-01-27_09-18-06.358	condition_entry	condition B
2021-01-27_09-18-06.921	condition_entry	condition C	src 1	dst 0	discarded
2021-01-27_09-18-06.979	warning	multiple_fingers
2021-01-27_09-18-08.336	condition_entry	condition B
2021-01-27_09-18-08.953	condition_entry	condition B
2021-01-27_09-18-09.496	condition_entry	condition B
2021-01-27_09-18-10.051	condition_entry	condition B
2021-01-27_09-18-10.656	condition_entry	condition C	src 1	dst 0	discarded
2021-01-27_09-18-10.674	warning	multiple_fingers
2021-01-27_09-18-12.044	condition_entry	condition B
2021-01-27_09-18-12.528	condition_entry	condition B
2021-01-27_09-18-13.128	condition_entry	condition B
2021-01-27_09-18-13.774	condition_entry	condition B
2021-01-27_09-18-14.344	condition_entry	condition B
2021-01-27_09-18-14.809	condition_entry	condition B
2021-01-27_09-18-15.315	condition_entry	condition B
2021-01-27_09-18-15.771	condition_entry	condition B
2021-01-27_09-18-16.248	condition_entry	condition B
2021-01-27_09-18-16.713	condition_entry	condition C	src 7	dst 8	discarded
2021-01-27_09-18-17.081	condition_entry	condition D warning	discarded
2021-01-27_09-18-17.104	warning	multiple_fingers
2021-01-27_09-18-18.262	condition_entry	condition A	src 8	dst 7
2021-01-27_09-18-18.728	condition_entry	condition B
2021-01-27_09-18-19.371	condition_entry	condition B
2021-01-27_09-18-19.993	condition_entry	condition B
2021-01-27_09-18-20.279	pedal_entry	pedal_timeout
2021-01-27_09-18-20.574	condition_entry	condition B
2021-01-27_09-18-21.135	condition_entry	condition C	src 1	dst 0
2021-01-27_09-18-21.713	condition_entry	condition D warning
2021-01-27_09-18-22.261	condition_entry	condition B	discarded
2021-01-27_09-18-22.294	warning	multiple_fingers
2021-01-27_09-18-23.712	condition_entry	condition B
2021-01-27_09-18-24.189	condition_entry	condition B	discarded
2021-01-27_09-18-24.223	warning	multiple_fingers
2021-01-27_09-18-25.592	condition_entry	condition B
2021-01-27_09-18-26.172	condition_entry	condition B
2021-01-27_09-18-26.710	condition_entry	condition B
2021-01-27_09-18-27.291	condition_entry	condition B
2021-01-27_09-18-27.884	condition_entry	condition B	discarded
2021-01-27_09-18-27.933	warning	multiple_fingers
2021-01-27_09-18-29.231	condition_entry	condition B
2021-01-27_09-18-29.762	condition_entry	condition B
2021-01-27_09-18-30.198	condition_entry	condition B
2021-01-27_09-18-30.909	condition_entry	condition B
2021-01-27_09-18-31.519	condition_entry	condition B
2021-01-27_09-18-32.095	condition_entry	condition B
2021-01-27_09-18-32.585	condition_entry	condition B
2021-01-27_09-18-33.099	condition_entry	condition B
2021-01-27_09-18-33.570	condition_entry	condition B
2021-01-27_09-18-33.985	condition_entry	condition B
2021-01-27_09-18-34.429	condition_entry	condition B
2021-01-27_09-18-34.773	condition_entry	condition B
2021-01-27_09-18-35.228	condition_entry	condition B
2021-01-27_09-18-35.597	condition_entry	condition B
2021-01-27_09-18-35.912	condition_entry	condition B
2021-01-27_09-18-36.272	condition_entry	condition B
2021-01-27_09-18-36.686	condition_entry	condition B
2021-01-27_09-18-37.072	condition_entry	condition B
2021-01-27_09-18-37.505	condition_entry	condition B
2021-01-27_09-18-37.949	condition_entry	condition B
2021-01-27_09-18-38.504	condition_entry	condition A	src 9	dst 6
2021-01-27_09-18-38.949	condition_entry	condition B
2021-01-27_09-18-39.349	condition_entry	condition B
2021-01-27_09-18-39.704	condition_entry	condition B
2021-01-27_09-18-40.283	condition_entry	condition B
2021-01-27_09-18-40.521	pedal_entry	pedal_timeout
2021-01-27_09-18-40.886	condition_entry	condition B	discarded
2021-01-27_09-18-40.977	warning	multiple_fingers
2021-01-27_09-18-42.341	condition_entry	condition B
2021-01-27_09-18-42.881	condition_entry	condition B
2021-01-27_09-18-43.417	condition_entry	condition B
2021-01-27_09-18-44.006	condition_entry	condition B
2021-01-27_09-18-44.580	condition_entry	condition B
2021-01-27_09-18-45.113	condition_entry	condition B
2021-01-27_09-18-45.648	condition_entry	condition B
2021-01-27_09-18-46.025	condition_entry	condition B
2021-01-27_09-18-46.529	condition_entry	condition B
2021-01-27_09-18-46.940	condition_entry	condition D
2021-01-27_09-18-47.234	condition_entry	condition D warning
2021-01-27_09-18-47.895	condition_entry	condition D warning
2021-01-27_09-18-48.104	condition_entry	condition B	discarded
2021-01-27_09-18-48.489	condition_entry	condition D warning	discarded
2021-01-27_09-18-48.522	warning	multiple_fingers
2021-01-27_09-18-49.815	condition_entry	condition B
2021-01-27_09-18-50.321	condition_entry	condition A	src 0	dst 3
2021-01-27_09-18-50.947	condition_entry	condition D warning	discarded
2021-01-27_09-18-50.981	warning	multiple_fingers
2021-01-27_09-18-52.470	condition_entry	condition B
2021-01-27_09-18-52.913	condition_entry	condition B
2021-01-27_09-18-53.476	condition_entry	condition D	discarded
2021-01-27_09-18-53.513	warning	multiple_fingers
2021-01-27_09-18-54.999	condition_entry	condition B
2021-01-27_09-18-55.554	condition_entry	condition B
2021-01-27_09-18-56.189	condition_entry	condition B
2021-01-27_09-18-56.641	condition_entry	condition B
2021-01-27_09-18-57.296	condition_entry	condition B
2021-01-27_09-18-57.674	condition_entry	condition B
2021-01-27_09-18-58.264	condition_entry	condition B
2021-01-27_09-18-58.710	condition_entry	condition B
2021-01-27_09-18-59.123	condition_entry	condition B	discarded
2021-01-27_09-18-59.596	warning	multiple_fingers
2021-01-27_09-18-59.596	condition_entry	condition D
2021-01-27_09-19-00.788	condition_entry	condition B
2021-01-27_09-19-01.320	condition_entry	condition B	discarded
2021-01-27_09-19-01.374	warning	multiple_fingers
2021-01-27_09-19-02.673	condition_entry	condition B
2021-01-27_09-19-03.285	condition_entry	condition B
2021-01-27_09-19-03.826	condition_entry	condition B
2021-01-27_09-19-04.397	condition_entry	condition B
2021-01-27_09-19-04.928	condition_entry	condition B
2021-01-27_09-19-05.496	condition_entry	condition C	src 1	dst 2	discarded
2021-01-27_09-19-05.694	warning	multiple_fingers
2021-01-27_09-19-07.046	condition_entry	condition B
2021-01-27_09-19-07.561	condition_entry	condition B
2021-01-27_09-19-08.073	condition_entry	condition B
2021-01-27_09-19-08.669	condition_entry	condition B
2021-01-27_09-19-09.218	condition_entry	condition A	src 0	dst 1
2021-01-27_09-19-09.773	condition_entry	condition B
2021-01-27_09-19-10.323	condition_entry	condition B
2021-01-27_09-19-10.779	condition_entry	condition B
2021-01-27_09-19-11.226	condition_entry	condition D warning	discarded
2021-01-27_09-19-11.674	warning	multiple_fingers
2021-01-27_09-19-12.950	condition_entry	condition B
2021-01-27_09-19-13.512	condition_entry	condition B
2021-01-27_09-19-14.166	condition_entry	condition B
2021-01-27_09-19-14.697	condition_entry	condition C	src 2	dst 1	discarded
2021-01-27_09-19-14.769	warning	multiple_fingers
2021-01-27_09-19-16.181	condition_entry	condition B
2021-01-27_09-19-16.733	condition_entry	condition B
2021-01-27_09-19-17.421	condition_entry	condition B
2021-01-27_09-19-17.953	condition_entry	condition B
2021-01-27_09-19-18.530	condition_entry	condition B
2021-01-27_09-19-18.989	condition_entry	condition B
2021-01-27_09-19-19.475	condition_entry	condition C	src 2	dst 3	discarded
2021-01-27_09-19-19.536	warning	multiple_fingers
2021-01-27_09-19-20.864	condition_entry	condition B
2021-01-27_09-19-21.451	condition_entry	condition B
2021-01-27_09-19-21.963	condition_entry	condition B
2021-01-27_09-19-22.552	condition_entry	condition B
2021-01-27_09-19-23.075	condition_entry	condition B
2021-01-27_09-19-23.619	condition_entry	condition C	src 6	dst 7	discarded
2021-01-27_09-19-23.641	warning	multiple_fingers
2021-01-27_09-19-25.006	condition_entry	condition B
2021-01-27_09-19-25.519	condition_entry	condition B
2021-01-27_09-19-26.006	condition_entry	condition B	discarded
2021-01-27_09-19-26.069	warning	multiple_fingers
2021-01-27_09-19-27.405	condition_entry	condition B
2021-01-27_09-19-27.935	condition_entry	condition B
2021-01-27_09-19-28.438	condition_entry	condition B
2021-01-27_09-19-29.115	condition_entry	condition B
2021-01-27_09-19-29.552	condition_entry	condition B
2021-01-27_09-19-30.372	condition_entry	condition C	src 0	dst 1
2021-01-27_09-19-30.838	condition_entry	condition B
2021-01-27_09-19-31.416	condition_entry	condition B
2021-01-27_09-19-32.004	condition_entry	condition B
2021-01-27_09-19-32.383	pedal_entry	pedal_timeout
2021-01-27_09-19-32.595	condition_entry	condition B	discarded
2021-01-27_09-19-33.073	condition_entry	condition D	discarded
2021-01-27_09-19-33.091	warning	multiple_fingers
2021-01-27_09-19-34.496	condition_entry	condition B
2021-01-27_09-19-35.084	condition_entry	condition B
2021-01-27_09-19-35.733	condition_entry	condition B
2021-01-27_09-19-36.234	condition_entry	condition B
2021-01-27_09-19-36.848	condition_entry	condition B
2021-01-27_09-19-37.447	condition_entry	condition D	discarded
2021-01-27_09-19-37.469	warning	multiple_fingers
2021-01-27_09-19-39.026	condition_entry	condition B
2021-01-27_09-19-39.577	condition_entry	condition A	src 0	dst 2
2021-01-27_09-19-40.242	condition_entry	condition B
2021-01-27_09-19-40.789	condition_entry	condition B
2021-01-27_09-19-41.330	condition_entry	condition B
2021-01-27_09-19-41.598	pedal_entry	pedal_timeout
2021-01-27_09-19-41.867	condition_entry	condition B
2021-01-27_09-19-42.452	condition_entry	condition B
2021-01-27_09-19-42.911	condition_entry	condition B
2021-01-27_09-19-43.419	condition_entry	condition B
2021-01-27_09-19-43.823	condition_entry	condition B	discarded
2021-01-27_09-19-44.220	condition_entry	condition D	discarded
2021-01-27_09-19-44.320	warning	multiple_fingers
2021-01-27_09-19-45.553	condition_entry	condition B	discarded
2021-01-27_09-19-45.600	warning	multiple_fingers
2021-01-27_09-19-47.080	condition_entry	condition B
2021-01-27_09-19-47.576	condition_entry	condition B
2021-01-27_09-19-48.242	condition_entry	condition B
2021-01-27_09-19-48.769	condition_entry	condition B
2021-01-27_09-19-49.306	condition_entry	condition B
2021-01-27_09-19-49.971	condition_entry	condition B
2021-01-27_09-19-50.519	condition_entry	condition D	discarded
2021-01-27_09-19-50.563	warning	multiple_fingers
2021-01-27_09-19-51.892	condition_entry	condition B
2021-01-27_09-19-52.404	condition_entry	condition B
2021-01-27_09-19-52.988	condition_entry	condition B
2021-01-27_09-19-53.470	condition_entry	condition B	discarded
2021-01-27_09-19-53.581	warning	multiple_fingers
2021-01-27_09-19-54.952	condition_entry	condition B	discarded
2021-01-27_09-19-55.024	warning	multiple_fingers
2021-01-27_09-19-56.350	condition_entry	condition B
2021-01-27_09-19-56.949	condition_entry	condition B
2021-01-27_09-19-57.518	condition_entry	condition B
2021-01-27_09-19-58.060	condition_entry	condition B
2021-01-27_09-19-58.671	condition_entry	condition B
2021-01-27_09-19-59.179	condition_entry	condition B	discarded
2021-01-27_09-19-59.230	warning	multiple_fingers
2021-01-27_09-20-00.496	condition_entry	condition B
2021-01-27_09-20-01.035	condition_entry	condition B
2021-01-27_09-20-01.659	condition_entry	condition B
2021-01-27_09-20-02.269	condition_entry	condition B
2021-01-27_09-20-02.789	condition_entry	condition D
2021-01-27_09-20-03.388	condition_entry	condition B	discarded
2021-01-27_09-20-03.399	warning	multiple_fingers
2021-01-27_09-20-04.825	condition_entry	condition B
2021-01-27_09-20-05.470	condition_entry	condition B
2021-01-27_09-20-05.997	condition_entry	condition B
2021-01-27_09-20-06.547	condition_entry	condition B
2021-01-27_09-20-07.131	condition_entry	condition A	src 7	dst 6
2021-01-27_09-20-07.587	condition_entry	condition B
2021-01-27_09-20-08.116	condition_entry	condition B
2021-01-27_09-20-08.641	condition_entry	condition B
2021-01-27_09-20-09.020	condition_entry	condition B
2021-01-27_09-20-09.141	pedal_entry	pedal_timeout
2021-01-27_09-20-09.573	condition_entry	condition B
2021-01-27_09-20-09.961	condition_entry	condition B
2021-01-27_09-20-10.229	condition_entry	condition B
2021-01-27_09-20-10.695	condition_entry	condition B
2021-01-27_09-20-11.215	condition_entry	condition B
2021-01-27_09-20-11.762	condition_entry	condition B
2021-01-27_09-20-12.365	condition_entry	condition B
2021-01-27_09-20-12.894	condition_entry	condition B
2021-01-27_09-20-13.316	condition_entry	condition B
2021-01-27_09-20-13.765	condition_entry	condition C	src 6	dst 7
2021-01-27_09-20-14.260	condition_entry	condition B
2021-01-27_09-20-14.656	condition_entry	condition B
2021-01-27_09-20-15.061	condition_entry	condition D warning
2021-01-27_09-20-15.849	condition_entry	condition B	discarded
2021-01-27_09-20-16.183	condition_entry	condition B	discarded
2021-01-27_09-20-16.228	warning	multiple_fingers
2021-01-27_09-20-17.392	condition_entry	condition B
2021-01-27_09-20-17.909	condition_entry	condition B
2021-01-27_09-20-18.560	condition_entry	condition B
2021-01-27_09-20-19.127	condition_entry	condition B
2021-01-27_09-20-19.714	condition_entry	condition B
2021-01-27_09-20-20.206	condition_entry	condition B
2021-01-27_09-20-20.604	condition_entry	condition B
2021-01-27_09-20-21.113	condition_entry	condition B
2021-01-27_09-20-21.524	condition_entry	condition B
2021-01-27_09-20-22.023	condition_entry	condition B	discarded
2021-01-27_09-20-22.418	condition_entry	condition B	discarded
2021-01-27_09-20-22.486	warning	multiple_fingers
2021-01-27_09-20-23.624	condition_entry	condition B	discarded
2021-01-27_09-20-24.046	condition_entry	condition C	src 2	dst 1	discarded
2021-01-27_09-20-24.117	warning	multiple_fingers
2021-01-27_09-20-25.376	condition_entry	condition B
2021-01-27_09-20-26.082	condition_entry	condition B
2021-01-27_09-20-26.703	condition_entry	condition B
2021-01-27_09-20-27.203	condition_entry	condition B
2021-01-27_09-20-27.787	condition_entry	condition C	src 1	dst 2	discarded
2021-01-27_09-20-27.799	warning	multiple_fingers
2021-01-27_09-20-29.214	condition_entry	condition B
2021-01-27_09-20-29.634	condition_entry	condition B
2021-01-27_09-20-30.288	condition_entry	condition B
2021-01-27_09-20-30.956	condition_entry	condition B
2021-01-27_09-20-31.353	condition_entry	condition B
2021-01-27_09-20-32.022	condition_entry	condition B
2021-01-27_09-20-32.444	condition_entry	condition B
2021-01-27_09-20-32.934	condition_entry	condition A	src 9	dst 8
2021-01-27_09-20-33.344	condition_entry	condition B
2021-01-27_09-20-33.840	condition_entry	condition B
2021-01-27_09-20-34.186	condition_entry	condition B
2021-01-27_09-20-34.579	condition_entry	condition B
2021-01-27_09-20-34.951	pedal_entry	pedal_timeout
2021-01-27_09-20-35.007	condition_entry	condition B	discarded
2021-01-27_09-20-35.296	condition_entry	condition C	src 2	dst 3	discarded
2021-01-27_09-20-35.329	warning	multiple_fingers
2021-01-27_09-20-36.409	condition_entry	condition B
2021-01-27_09-20-36.779	condition_entry	condition B
2021-01-27_09-20-37.493	condition_entry	condition B
2021-01-27_09-20-38.083	condition_entry	condition B
2021-01-27_09-20-38.607	condition_entry	condition B
2021-01-27_09-20-39.107	condition_entry	condition B
2021-01-27_09-20-39.720	condition_entry	condition B
2021-01-27_09-20-40.199	condition_entry	condition B
2021-01-27_09-20-40.559	condition_entry	condition B
2021-01-27_09-20-41.041	condition_entry	condition C	src 7	dst 6
2021-01-27_09-20-41.570	condition_entry	condition B
2021-01-27_09-20-41.938	condition_entry	condition B
2021-01-27_09-20-42.358	condition_entry	condition B	discarded
2021-01-27_09-20-42.678	warning	multiple_fingers
2021-01-27_09-20-42.678	condition_entry	condition D warning
2021-01-27_09-20-43.769	condition_entry	condition B
2021-01-27_09-20-44.192	condition_entry	condition B
2021-01-27_09-20-44.692	condition_entry	condition B	discarded
2021-01-27_09-20-44.737	warning	multiple_fingers
2021-01-27_09-20-46.014	condition_entry	condition B
2021-01-27_09-20-46.636	condition_entry	condition B
2021-01-27_09-20-47.282	condition_entry	condition B
2021-01-27_09-20-47.789	condition_entry	condition B
2021-01-27_09-20-48.369	condition_entry	condition B
2021-01-27_09-20-48.910	condition_entry	condition B
2021-01-27_09-20-49.359	condition_entry	condition B	discarded
2021-01-27_09-20-49.827	warning	multiple_fingers
2021-01-27_09-20-49.828	condition_entry	condition B
2021-01-27_09-20-51.109	condition_entry	condition B
2021-01-27_09-20-51.706	condition_entry	condition B
2021-01-27_09-20-52.303	condition_entry	condition B
2021-01-27_09-20-52.832	condition_entry	condition B
2021-01-27_09-20-53.456	condition_entry	condition B
2021-01-27_09-20-53.933	condition_entry	condition B
2021-01-27_09-20-54.466	condition_entry	condition B
2021-01-27_09-20-54.979	condition_entry	condition B
2021-01-27_09-20-55.331	condition_entry	condition B
2021-01-27_09-20-55.847	condition_entry	condition A	src 8	dst 7
2021-01-27_09-20-56.234	condition_entry	condition B
2021-01-27_09-20-56.585	condition_entry	condition B
2021-01-27_09-20-57.161	pedal_entry	pedal_correct
2021-01-27_09-21-00.931	answer_entry	selected_answer 9
2021-01-27_09-21-02.130	condition_entry	condition B	discarded
2021-01-27_09-21-02.190	warning	multiple_fingers
2021-01-27_09-21-03.554	condition_entry	condition B
2021-01-27_09-21-04.118	condition_entry	condition B
2021-01-27_09-21-04.727	condition_entry	condition B
2021-01-27_09-21-05.237	condition_entry	condition B
2021-01-27_09-21-05.804	condition_entry	condition B
2021-01-27_09-21-06.381	condition_entry	condition B
2021-01-27_09-21-06.833	condition_entry	condition B
2021-01-27_09-21-07.247	condition_entry	condition B
2021-01-27_09-21-07.788	condition_entry	condition B
2021-01-27_09-21-08.203	condition_entry	condition B
2021-01-27_09-21-08.603	condition_entry	condition B
2021-01-27_09-21-08.948	condition_entry	condition B
2021-01-27_09-21-09.348	condition_entry	condition B
2021-01-27_09-21-09.648	condition_entry	condition B	discarded
2021-01-27_09-21-10.075	condition_entry	condition D	discarded
2021-01-27_09-21-10.089	warning	multiple_fingers
2021-01-27_09-21-11.237	condition_entry	condition B	discarded
2021-01-27_09-21-11.578	condition_entry	condition B	discarded
2021-01-27_09-21-11.602	warning	multiple_fingers
2021-01-27_09-21-13.091	condition_entry	condition B
2021-01-27_09-21-13.627	condition_entry	condition B
2021-01-27_09-21-14.180	condition_entry	condition B
2021-01-27_09-21-14.781	condition_entry	condition D
2021-01-27_09-21-15.399	condition_entry	condition B
2021-01-27_09-21-16.046	condition_entry	condition B
2021-01-27_09-21-16.800	pedal_entry	pedal_timeout
2021-01-27_09-21-16.854	condition_entry	condition B
2021-01-27_09-21-17.549	condition_entry	condition B
2021-01-27_09-21-18.088	condition_entry	condition B
2021-01-27_09-21-18.609	condition_entry	condition B	discarded
2021-01-27_09-21-18.621	warning	multiple_fingers
2021-01-27_09-21-20.093	condition_entry	condition B
2021-01-27_09-21-20.630	condition_entry	condition B
2021-01-27_09-21-21.252	condition_entry	condition D
2021-01-27_09-21-21.863	condition_entry	condition B	discarded
2021-01-27_09-21-21.875	warning	multiple_fingers
2021-01-27_09-21-23.308	condition_entry	condition B
2021-01-27_09-21-23.950	condition_entry	condition C	src 0	dst 1	discarded
2021-01-27_09-21-23.963	warning	multiple_fingers
2021-01-27_09-21-25.454	condition_entry	condition B	discarded
2021-01-27_09-21-25.466	warning	multiple_fingers
2021-01-27_09-21-27.020	condition_entry	condition B
2021-01-27_09-21-27.582	condition_entry	condition B
2021-01-27_09-21-28.108	condition_entry	condition C	src 6	dst 7	discarded
2021-01-27_09-21-28.190	warning	multiple_fingers
2021-01-27_09-21-29.556	condition_entry	condition B
2021-01-27_09-21-30.107	condition_entry	condition A	src 9	dst 8
2021-01-27_09-21-30.642	condition_entry	condition B	discarded
2021-01-27_09-21-30.679	warning	multiple_fingers
2021-01-27_09-21-32.158	condition_entry	condition B	discarded
2021-01-27_09-21-32.570	condition_entry	condition B	discarded
2021-01-27_09-21-32.582	warning	multiple_fingers
2021-01-27_09-21-34.080	condition_entry	condition B
2021-01-27_09-21-34.624	condition_entry	condition B
2021-01-27_09-21-35.268	condition_entry	condition B
2021-01-27_09-21-35.868	condition_entry	condition B
2021-01-27_09-21-36.411	condition_entry	condition B
2021-01-27_09-21-36.834	condition_entry	condition B
2021-01-27_09-21-37.436	condition_entry	condition B
2021-01-27_09-21-37.911	condition_entry	condition B	discarded
2021-01-27_09-21-38.332	condition_entry	condition B	discarded
2021-01-27_09-21-38.356	warning	multiple_fingers
2021-01-27_09-21-39.710	condition_entry	condition B
2021-01-27_09-21-40.143	condition_entry	condition B
2021-01-27_09-21-40.810	condition_entry	condition C	src 1	dst 0	discarded
2021-01-27_09-21-40.855	warning	multiple_fingers
2021-01-27_09-21-42.365	condition_entry	condition B
2021-01-27_09-21-42.753	condition_entry	condition C	src 6	dst 7
2021-01-27_09-21-43.803	pedal_entry	pedal_correct
2021-01-27_09-21-49.124	answer_entry	selected_answer 7
2021-01-27_09-21-50.399	condition_entry	condition B
2021-01-27_09-21-50.915	condition_entry	condition B
2021-01-27_09-21-51.522	condition_entry	condition B
2021-01-27_09-21-52.093	condition_entry	condition B
2021-01-27_09-21-52.659	condition_entry	condition A	src 7	dst 9
2021-01-27_09-21-53.107	condition_entry	condition B
2021-01-27_09-21-53.582	pedal_entry	pedal_correct
2021-01-27_09-21-56.065	answer_entry	selected_answer 10
2021-01-27_09-21-57.229	condition_entry	condition B
2021-01-27_09-21-57.701	condition_entry	condition B
2021-01-27_09-21-58.401	condition_entry	condition B
2021-01-27_09-21-58.935	condition_entry	condition B
2021-01-27_09-21-59.582	condition_entry	condition B
2021-01-27_09-22-00.134	condition_entry	condition B
2021-01-27_09-22-00.600	condition_entry	condition B
2021-01-27_09-22-01.223	condition_entry	condition B
2021-01-27_09-22-01.666	condition_entry	condition B
2021-01-27_09-22-02.056	condition_entry	condition B	discarded
2021-01-27_09-22-02.478	condition_entry	condition D	discarded
2021-01-27_09-22-02.533	warning	multiple_fingers
2021-01-27_09-22-03.711	condition_entry	condition B
2021-01-27_09-22-04.143	condition_entry	condition B
2021-01-27_09-22-04.798	condition_entry	condition B
2021-01-27_09-22-05.399	condition_entry	condition B
2021-01-27_09-22-05.920	condition_entry	condition B
2021-01-27_09-22-06.487	condition_entry	condition B
2021-01-27_09-22-07.020	condition_entry	condition B
2021-01-27_09-22-07.574	condition_entry	condition B	discarded
2021-01-27_09-22-07.963	condition_entry	condition B	discarded
2021-01-27_09-22-08.011	warning	multiple_fingers
2021-01-27_09-22-09.250	condition_entry	condition B
2021-01-27_09-22-09.720	condition_entry	condition B
2021-01-27_09-22-10.422	condition_entry	condition B
2021-01-27_09-22-10.874	condition_entry	condition D	discarded
2021-01-27_09-22-10.990	warning	multiple_fingers
2021-01-27_09-22-12.323	condition_entry	condition A	src 3	dst 0
2021-01-27_09-22-12.806	condition_entry	condition B
2021-01-27_09-22-13.406	condition_entry	condition B
2021-01-27_09-22-14.069	condition_entry	condition B
2021-01-27_09-22-14.338	pedal_entry	pedal_timeout
2021-01-27_09-22-14.640	condition_entry	condition B
2021-01-27_09-22-15.187	condition_entry	condition B
2021-01-27_09-22-15.760	condition_entry	condition B
2021-01-27_09-22-16.349	condition_entry	condition B
2021-01-27_09-22-16.793	condition_entry	condition B
2021-01-27_09-22-17.381	condition_entry	condition B
2021-01-27_09-22-17.834	condition_entry	condition B
2021-01-27_09-22-18.236	condition_entry	condition B
2021-01-27_09-22-18.681	condition_entry	condition D	discarded
2021-01-27_09-22-19.016	warning	multiple_fingers
2021-01-27_09-22-19.016	condition_entry	condition B
2021-01-27_09-22-20.207	condition_entry	condition B
2021-01-27_09-22-20.724	condition_entry	condition B
2021-01-27_09-22-21.281	condition_entry	condition B
2021-01-27_09-22-21.940	condition_entry	condition D
2021-01-27_09-22-22.526	condition_entry	condition B
2021-01-27_09-22-23.095	condition_entry	condition B
2021-01-27_09-22-23.616	condition_entry	condition D warning
2021-01-27_09-22-24.301	condition_entry	condition B
2021-01-27_09-22-24.867	condition_entry	condition B	discarded
2021-01-27_09-22-24.925	warning	hand_movements
2021-01-27_09-22-26.322	condition_entry	condition B
2021-01-27_09-22-26.755	condition_entry	condition B
2021-01-27_09-22-27.453	condition_entry	condition B
2021-01-27_09-22-27.876	condition_entry	condition B
2021-01-27_09-22-28.623	condition_entry	condition C	src 8	dst 7	discarded
2021-01-27_09-22-28.645	warning	multiple_fingers
2021-01-27_09-22-29.998	condition_entry	condition B
2021-01-27_09-22-30.643	condition_entry	condition B	discarded
2021-01-27_09-22-30.666	warning	multiple_fingers
2021-01-27_09-22-32.000	condition_entry	condition B	discarded
2021-01-27_09-22-32.022	warning	multiple_fingers
2021-01-27_09-22-33.346	condition_entry	condition B
2021-01-27_09-22-34.012	condition_entry	condition B
2021-01-27_09-22-34.540	condition_entry	condition B
2021-01-27_09-22-35.061	condition_entry	condition B
2021-01-27_09-22-35.776	condition_entry	condition B
2021-01-27_09-22-36.209	condition_entry	condition B
2021-01-27_09-22-36.648	condition_entry	condition B
2021-01-27_09-22-37.121	condition_entry	condition B
2021-01-27_09-22-37.589	condition_entry	condition B
2021-01-27_09-22-37.985	condition_entry	condition B
2021-01-27_09-22-38.394	condition_entry	condition C	src 3	dst 2
2021-01-27_09-22-38.825	condition_entry	condition B
2021-01-27_09-22-39.227	condition_entry	condition B
2021-01-27_09-22-39.562	condition_entry	condition D warning
2021-01-27_09-22-39.987	condition_entry	condition B
2021-01-27_09-22-40.303	condition_entry	condition D warning	discarded
2021-01-27_09-22-40.493	warning	multiple_fingers
2021-01-27_09-22-41.693	condition_entry	condition B
2021-01-27_09-22-42.169	condition_entry	condition B
2021-01-27_09-22-42.674	condition_entry	condition B
2021-01-27_09-22-43.418	condition_entry	condition B
2021-01-27_09-22-43.951	condition_entry	condition B
2021-01-27_09-22-44.568	condition_entry	condition B
2021-01-27_09-22-45.056	condition_entry	condition B
2021-01-27_09-22-45.459	condition_entry	condition C	src 7	dst 6
2021-01-27_09-22-46.085	condition_entry	condition B
2021-01-27_09-22-46.679	condition_entry	condition B
2021-01-27_09-22-47.289	condition_entry	condition B
2021-01-27_09-22-47.479	pedal_entry	pedal_timeout
2021-01-27_09-22-47.879	condition_entry	condition B
2021-01-27_09-22-48.402	condition_entry	condition B
2021-01-27_09-22-48.899	condition_entry	condition B
2021-01-27_09-22-49.379	condition_entry	condition B
2021-01-27_09-22-49.844	condition_entry	condition B
2021-01-27_09-22-50.289	condition_entry	condition B
2021-01-27_09-22-50.688	condition_entry	condition D
2021-01-27_09-22-51.260	condition_entry	condition B
2021-01-27_09-22-51.866	condition_entry	condition D warning
2021-01-27_09-22-52.517	condition_entry	condition B
2021-01-27_09-22-53.087	condition_entry	condition B
2021-01-27_09-22-53.709	condition_entry	condition B
2021-01-27_09-22-53.887	pedal_entry	pedal_timeout
2021-01-27_09-22-54.255	condition_entry	condition B
2021-01-27_09-22-54.753	condition_entry	condition B
2021-01-27_09-22-55.286	condition_entry	condition B
2021-01-27_09-22-55.675	condition_entry	condition B
2021-01-27_09-22-56.552	condition_entry	condition B
2021-01-27_09-22-56.922	condition_entry	condition B
2021-01-27_09-22-57.462	condition_entry	condition B
2021-01-27_09-22-58.120	condition_entry	condition A	src 9	dst 8
2021-01-27_09-22-58.720	condition_entry	condition B
2021-01-27_09-22-59.166	pedal_entry	pedal_correct
2021-01-27_09-23-01.667	answer_entry	selected_answer 10
2021-01-27_09-23-02.884	condition_entry	condition B
2021-01-27_09-23-03.471	condition_entry	condition B
2021-01-27_09-23-04.106	condition_entry	condition B
2021-01-27_09-23-04.705	condition_entry	condition B
2021-01-27_09-23-05.195	condition_entry	condition B
2021-01-27_09-23-05.683	condition_entry	condition B
2021-01-27_09-23-06.241	condition_entry	condition B
2021-01-27_09-23-06.728	condition_entry	condition B
2021-01-27_09-23-07.128	condition_entry	condition B
2021-01-27_09-23-07.580	condition_entry	condition B
2021-01-27_09-23-07.991	condition_entry	condition B
2021-01-27_09-23-08.350	condition_entry	condition B
2021-01-27_09-23-08.724	condition_entry	condition B
2021-01-27_09-23-09.236	condition_entry	condition A	src 8	dst 9
2021-01-27_09-23-09.890	condition_entry	condition B
2021-01-27_09-23-10.280	condition_entry	condition B
2021-01-27_09-23-10.682	condition_entry	condition B
2021-01-27_09-23-11.251	pedal_entry	pedal_timeout
2021-01-27_09-23-11.251	condition_entry	condition B
2021-01-27_09-23-11.923	condition_entry	condition B
2021-01-27_09-23-12.482	condition_entry	condition B
2021-01-27_09-23-12.976	condition_entry	condition D
2021-01-27_09-23-13.311	condition_entry	condition B
2021-01-27_09-23-13.753	condition_entry	condition B
2021-01-27_09-23-14.205	condition_entry	condition B
2021-01-27_09-23-14.733	warning	multiple_fingers
2021-01-27_09-23-16.180	condition_entry	condition B
2021-01-27_09-23-16.644	condition_entry	condition B
2021-01-27_09-23-17.254	condition_entry	condition B
2021-01-27_09-23-17.866	condition_entry	condition B
2021-01-27_09-23-18.424	condition_entry	condition B
2021-01-27_09-23-18.902	condition_entry	condition B
2021-01-27_09-23-19.334	condition_entry	condition B
2021-01-27_09-23-19.942	condition_entry	condition B
2021-01-27_09-23-20.325	condition_entry	condition B
2021-01-27_09-23-20.708	condition_entry	condition C	src 3	dst 2
2021-01-27_09-23-21.174	condition_entry	condition D warning
2021-01-27_09-23-22.502	condition_entry	condition D warning
2021-01-27_09-23-23.041	condition_entry	condition D warning
2021-01-27_09-23-24.073	condition_entry	condition B	discarded
2021-01-27_09-23-24.108	warning	multiple_fingers
2021-01-27_09-23-25.398	condition_entry	condition B
2021-01-27_09-23-25.997	condition_entry	condition B
2021-01-27_09-23-26.498	condition_entry	condition A	src 8	dst 9
2021-01-27_09-23-27.158	condition_entry	condition B
2021-01-27_09-23-27.449	pedal_entry	pedal_correct
2021-01-27_09-23-30.067	answer_entry	selected_answer 10
2021-01-27_09-23-31.274	condition_entry	condition B
2021-01-27_09-23-31.802	condition_entry	condition B
2021-01-27_09-23-32.483	condition_entry	condition B
2021-01-27_09-23-33.061	condition_entry	condition B
2021-01-27_09-23-34.166	condition_entry	condition B
2021-01-27_09-23-34.785	condition_entry	condition B
2021-01-27_09-23-35.378	condition_entry	condition B
2021-01-27_09-23-35.882	condition_entry	condition D	discarded
2021-01-27_09-23-35.925	warning	multiple_fingers
2021-01-27_09-23-37.249	condition_entry	condition B
2021-01-27_09-23-37.823	condition_entry	condition B
2021-01-27_09-23-38.350	condition_entry	condition B
2021-01-27_09-23-38.971	condition_entry	condition B
2021-01-27_09-23-39.532	condition_entry	condition B
2021-01-27_09-23-40.071	condition_entry	condition B
2021-01-27_09-23-40.665	condition_entry	condition B
2021-01-27_09-23-41.086	condition_entry	condition B
2021-01-27_09-23-41.565	condition_entry	condition B
2021-01-27_09-23-42.032	condition_entry	condition B
2021-01-27_09-23-42.403	condition_entry	condition D
2021-01-27_09-23-42.912	condition_entry	condition B
2021-01-27_09-23-43.230	condition_entry	condition B
2021-01-27_09-23-43.730	condition_entry	condition B
2021-01-27_09-23-44.163	condition_entry	condition B
2021-01-27_09-23-44.418	pedal_entry	pedal_timeout
2021-01-27_09-23-44.788	condition_entry	condition C	src 6	dst 7
2021-01-27_09-23-45.474	condition_entry	condition B
2021-01-27_09-23-45.918	condition_entry	condition B
2021-01-27_09-23-46.488	condition_entry	condition D warning
2021-01-27_09-23-47.033	condition_entry	condition B
2021-01-27_09-23-47.552	condition_entry	condition B
2021-01-27_09-23-47.909	condition_entry	condition B
2021-01-27_09-23-48.507	pedal_entry	pedal_timeout
2021-01-27_09-23-48.632	condition_entry	condition B
2021-01-27_09-23-49.139	condition_entry	condition B
2021-01-27_09-23-49.740	condition_entry	condition B	discarded
2021-01-27_09-23-49.775	warning	multiple_fingers
2021-01-27_09-23-51.065	condition_entry	condition B
2021-01-27_09-23-51.648	condition_entry	condition B
2021-01-27_09-23-52.231	condition_entry	condition B
2021-01-27_09-23-52.835	condition_entry	condition B
2021-01-27_09-23-53.383	condition_entry	condition A	src 0	dst 2
2021-01-27_09-23-54.082	pedal_entry	pedal_correct
2021-01-27_09-23-56.564	answer_entry	selected_answer 10
2021-01-27_09-23-57.813	condition_entry	condition A	src 3	dst 0
2021-01-27_09-23-58.447	pedal_entry	pedal_correct
2021-01-27_09-24-01.243	answer_entry	selected_answer 10
2021-01-27_09-24-02.426	condition_entry	condition B
2021-01-27_09-24-03.077	condition_entry	condition B
2021-01-27_09-24-03.612	condition_entry	condition B
2021-01-27_09-24-04.200	condition_entry	condition B
2021-01-27_09-24-04.731	condition_entry	condition B
2021-01-27_09-24-05.310	condition_entry	condition C	src 2	dst 1	discarded
2021-01-27_09-24-05.456	warning	multiple_fingers
2021-01-27_09-24-06.778	condition_entry	condition B	discarded
2021-01-27_09-24-06.823	warning	multiple_fingers
2021-01-27_09-24-08.179	condition_entry	condition B
2021-01-27_09-24-08.752	condition_entry	condition B	discarded
2021-01-27_09-24-08.842	warning	hand_movements
2021-01-27_09-24-08.867	warning	hand_movements
2021-01-27_09-24-10.175	condition_entry	condition B
2021-01-27_09-24-10.663	condition_entry	condition B
2021-01-27_09-24-11.244	condition_entry	condition B
2021-01-27_09-24-11.888	condition_entry	condition B
2021-01-27_09-24-12.350	condition_entry	condition B
2021-01-27_09-24-12.974	condition_entry	condition B
2021-01-27_09-24-13.405	condition_entry	condition B
2021-01-27_09-24-13.849	condition_entry	condition C	src 2	dst 3
2021-01-27_09-24-14.445	condition_entry	condition B	discarded
2021-01-27_09-24-14.453	warning	multiple_fingers
2021-01-27_09-24-15.718	condition_entry	condition B
2021-01-27_09-24-16.171	condition_entry	condition B
2021-01-27_09-24-16.768	condition_entry	condition B
2021-01-27_09-24-17.270	condition_entry	condition B
2021-01-27_09-24-17.846	condition_entry	condition B
2021-01-27_09-24-18.477	condition_entry	condition B	discarded
2021-01-27_09-24-18.891	condition_entry	condition B	discarded
2021-01-27_09-24-18.936	warning	multiple_fingers
2021-01-27_09-24-20.209	condition_entry	condition B
2021-01-27_09-24-20.660	condition_entry	condition B
2021-01-27_09-24-21.302	condition_entry	condition B
2021-01-27_09-24-21.812	condition_entry	condition B
2021-01-27_09-24-22.540	condition_entry	condition B
2021-01-27_09-24-22.969	condition_entry	condition B
2021-01-27_09-24-23.449	condition_entry	condition B
2021-01-27_09-24-23.955	condition_entry	condition B
2021-01-27_09-24-24.371	condition_entry	condition B
2021-01-27_09-24-24.844	condition_entry	condition B
2021-01-27_09-24-25.183	condition_entry	condition A	src 2	dst 0
2021-01-27_09-24-25.512	condition_entry	condition B
2021-01-27_09-24-25.967	condition_entry	condition B
2021-01-27_09-24-26.521	condition_entry	condition B	discarded
2021-01-27_09-24-26.570	warning	multiple_fingers
2021-01-27_09-24-27.881	condition_entry	condition B
2021-01-27_09-24-28.398	condition_entry	condition B
2021-01-27_09-24-28.901	condition_entry	condition B
2021-01-27_09-24-29.600	condition_entry	condition B
2021-01-27_09-24-30.097	condition_entry	condition B
2021-01-27_09-24-30.676	condition_entry	condition B
2021-01-27_09-24-31.163	condition_entry	condition B
2021-01-27_09-24-31.724	condition_entry	condition B
2021-01-27_09-24-32.201	condition_entry	condition B
2021-01-27_09-24-32.630	condition_entry	condition D
2021-01-27_09-24-33.386	condition_entry	condition B
2021-01-27_09-24-33.775	condition_entry	condition B
2021-01-27_09-24-34.140	condition_entry	condition B
2021-01-27_09-24-34.651	pedal_entry	pedal_timeout
2021-01-27_09-24-34.685	condition_entry	condition A	src 7	dst 8
2021-01-27_09-24-35.385	condition_entry	condition B
2021-01-27_09-24-35.645	pedal_entry	pedal_correct
2021-01-27_09-24-38.290	answer_entry	selected_answer 10
2021-01-27_09-24-39.441	condition_entry	condition B
2021-01-27_09-24-40.082	condition_entry	condition B
2021-01-27_09-24-40.694	condition_entry	condition B
2021-01-27_09-24-41.239	condition_entry	condition B
2021-01-27_09-24-41.881	condition_entry	condition B
2021-01-27_09-24-42.430	condition_entry	condition B
2021-01-27_09-24-42.995	condition_entry	condition B
2021-01-27_09-24-43.584	condition_entry	condition B
2021-01-27_09-24-44.070	condition_entry	condition B
2021-01-27_09-24-44.652	condition_entry	condition D	discarded
2021-01-27_09-24-44.672	warning	multiple_fingers
2021-01-27_09-24-46.028	condition_entry	condition B
2021-01-27_09-24-46.519	condition_entry	condition B
2021-01-27_09-24-47.124	condition_entry	condition B
2021-01-27_09-24-47.723	condition_entry	condition B
2021-01-27_09-24-48.240	condition_entry	condition B
2021-01-27_09-24-48.811	condition_entry	condition B
2021-01-27_09-24-49.459	condition_entry	condition B
2021-01-27_09-24-50.022	condition_entry	condition B
2021-01-27_09-24-50.466	condition_entry	condition B
2021-01-27_09-24-51.026	condition_entry	condition B
2021-01-27_09-24-51.443	condition_entry	condition A	src 7	dst 8
2021-01-27_09-24-51.866	condition_entry	condition B
2021-01-27_09-24-52.289	condition_entry	condition D warning
2021-01-27_09-24-53.083	condition_entry	condition B
2021-01-27_09-24-54.174	condition_entry	condition B
2021-01-27_09-24-54.312	pedal_entry	pedal_timeout
2021-01-27_09-24-54.597	condition_entry	condition B
2021-01-27_09-24-55.287	condition_entry	condition B
2021-01-27_09-24-55.829	condition_entry	condition B
2021-01-27_09-24-56.353	condition_entry	condition B
2021-01-27_09-24-56.896	condition_entry	condition B
2021-01-27_09-24-57.411	condition_entry	condition D
2021-01-27_09-24-57.829	condition_entry	condition B
2021-01-27_09-24-58.263	condition_entry	condition D warning
2021-01-27_09-24-58.611	condition_entry	condition D warning
2021-01-27_09-24-59.332	condition_entry	condition D warning	discarded
2021-01-27_09-24-59.344	warning	multiple_fingers
2021-01-27_09-25-00.711	condition_entry	condition B
2021-01-27_09-25-01.286	condition_entry	condition B
2021-01-27_09-25-01.946	condition_entry	condition B
2021-01-27_09-25-02.399	condition_entry	condition B
2021-01-27_09-25-02.960	condition_entry	condition B
2021-01-27_09-25-03.561	condition_entry	condition C	src 2	dst 1
2021-01-27_09-25-04.161	condition_entry	condition B
2021-01-27_09-25-04.648	condition_entry	condition B
2021-01-27_09-25-05.027	condition_entry	condition B
2021-01-27_09-25-05.552	condition_entry	condition D warning	discarded
2021-01-27_09-25-05.625	warning	multiple_fingers
2021-01-27_09-25-06.781	condition_entry	condition B
2021-01-27_09-25-07.347	condition_entry	condition B
2021-01-27_09-25-08.127	condition_entry	condition B
2021-01-27_09-25-08.497	condition_entry	condition B
2021-01-27_09-25-09.080	condition_entry	condition B
2021-01-27_09-25-09.668	condition_entry	condition D	discarded
2021-01-27_09-25-09.738	warning	multiple_fingers
2021-01-27_09-25-10.520	warning	hand_movements
2021-01-27_09-25-11.922	condition_entry	condition B
2021-01-27_09-25-12.357	condition_entry	condition B
2021-01-27_09-25-12.993	condition_entry	condition B
2021-01-27_09-25-13.488	condition_entry	condition B
2021-01-27_09-25-14.068	condition_entry	condition B
2021-01-27_09-25-14.625	condition_entry	condition D
2021-01-27_09-25-15.111	condition_entry	condition B
2021-01-27_09-25-15.610	condition_entry	condition B	discarded
2021-01-27_09-25-16.002	condition_entry	condition B	discarded
2021-01-27_09-25-16.047	warning	multiple_fingers
2021-01-27_09-25-17.409	condition_entry	condition B
2021-01-27_09-25-17.982	condition_entry	condition B	discarded
2021-01-27_09-25-18.034	warning	multiple_fingers
2021-01-27_09-25-18.692	warning	multiple_fingers
2021-01-27_09-25-20.100	condition_entry	condition B
2021-01-27_09-25-20.597	condition_entry	condition B
2021-01-27_09-25-21.254	condition_entry	condition B
2021-01-27_09-25-21.752	condition_entry	condition B
2021-01-27_09-25-22.462	condition_entry	condition A	src 8	dst 6
2021-01-27_09-25-22.920	condition_entry	condition B	discarded
2021-01-27_09-25-22.966	warning	multiple_fingers
2021-01-27_09-25-24.110	condition_entry	condition A	src 7	dst 6
2021-01-27_09-25-24.651	condition_entry	condition B
2021-01-27_09-25-25.316	condition_entry	condition B
2021-01-27_09-25-25.932	condition_entry	condition B	discarded
2021-01-27_09-25-25.963	warning	multiple_fingers
2021-01-27_09-25-27.326	condition_entry	condition B
2021-01-27_09-25-27.760	condition_entry	condition B
2021-01-27_09-25-28.439	condition_entry	condition B
2021-01-27_09-25-28.904	condition_entry	condition B
2021-01-27_09-25-29.605	condition_entry	condition B
2021-01-27_09-25-30.148	condition_entry	condition B
2021-01-27_09-25-30.742	condition_entry	condition B	discarded
2021-01-27_09-25-30.820	warning	hand_movements
2021-01-27_09-25-32.053	condition_entry	condition B
2021-01-27_09-25-32.536	condition_entry	condition B
2021-01-27_09-25-33.135	condition_entry	condition B
2021-01-27_09-25-33.635	condition_entry	condition B
2021-01-27_09-25-34.293	condition_entry	condition B
2021-01-27_09-25-34.789	condition_entry	condition B
2021-01-27_09-25-35.395	condition_entry	condition B
2021-01-27_09-25-35.873	condition_entry	condition B
2021-01-27_09-25-36.339	condition_entry	condition B
2021-01-27_09-25-36.778	condition_entry	condition B
2021-01-27_09-25-37.244	condition_entry	condition B
2021-01-27_09-25-37.727	condition_entry	condition B
2021-01-27_09-25-38.133	condition_entry	condition B
2021-01-27_09-25-38.632	condition_entry	condition C	src 0	dst 1
2021-01-27_09-25-39.277	condition_entry	condition B
2021-01-27_09-25-40.276	condition_entry	condition B
2021-01-27_09-25-40.655	pedal_entry	pedal_timeout
2021-01-27_09-25-41.339	condition_entry	condition B
2021-01-27_09-25-41.887	condition_entry	condition B
2021-01-27_09-25-42.409	condition_entry	condition B
2021-01-27_09-25-44.234	condition_entry	condition B
2021-01-27_09-25-44.896	condition_entry	condition B
2021-01-27_09-25-45.369	condition_entry	condition A	src 3	dst 0
2021-01-27_09-25-46.013	condition_entry	condition D warning
2021-01-27_09-25-46.517	condition_entry	condition B
2021-01-27_09-25-47.211	condition_entry	condition B
2021-01-27_09-25-47.699	condition_entry	condition B
2021-01-27_09-25-48.029	pedal_entry	pedal_timeout
2021-01-27_09-25-48.239	condition_entry	condition C	src 6	dst 7	discarded
2021-01-27_09-25-48.250	warning	multiple_fingers
2021-01-27_09-25-49.609	condition_entry	condition B
2021-01-27_09-25-50.127	condition_entry	condition B
2021-01-27_09-25-50.835	condition_entry	condition B
2021-01-27_09-25-51.314	condition_entry	condition B
2021-01-27_09-25-51.882	condition_entry	condition B
2021-01-27_09-25-52.481	condition_entry	condition B	discarded
2021-01-27_09-25-52.875	condition_entry	condition B	discarded
2021-01-27_09-25-52.930	warning	multiple_fingers
2021-01-27_09-25-54.231	condition_entry	condition B
2021-01-27_09-25-54.670	condition_entry	condition B
2021-01-27_09-25-55.303	condition_entry	condition B
2021-01-27_09-25-55.869	condition_entry	condition B
2021-01-27_09-25-56.481	condition_entry	condition B
2021-01-27_09-25-56.957	condition_entry	condition B
2021-01-27_09-25-57.401	condition_entry	condition A	src 6	dst 9
2021-01-27_09-25-57.834	condition_entry	condition B
2021-01-27_09-25-58.334	condition_entry	condition B	discarded
2021-01-27_09-25-58.801	condition_entry	condition B	discarded
2021-01-27_09-25-58.834	warning	hand_movements
2021-01-27_09-25-59.937	condition_entry	condition B
2021-01-27_09-26-00.423	condition_entry	condition B
2021-01-27_09-26-01.098	condition_entry	condition B
2021-01-27_09-26-01.610	condition_entry	condition B
2021-01-27_09-26-02.144	condition_entry	condition B
2021-01-27_09-26-02.812	condition_entry	condition B
2021-01-27_09-26-03.321	condition_entry	condition B
2021-01-27_09-26-03.765	condition_entry	condition B
2021-01-27_09-26-04.389	warning	multiple_fingers
2021-01-27_09-26-04.389	condition_entry	condition B
2021-01-27_09-26-05.679	condition_entry	condition B
2021-01-27_09-26-06.126	condition_entry	condition B
2021-01-27_09-26-06.746	condition_entry	condition B
2021-01-27_09-26-07.343	condition_entry	condition B
2021-01-27_09-26-07.874	condition_entry	condition B
2021-01-27_09-26-08.511	condition_entry	condition B
2021-01-27_09-26-08.974	condition_entry	condition B
2021-01-27_09-26-09.950	condition_entry	condition B
2021-01-27_09-26-10.774	condition_entry	condition B
2021-01-27_09-26-11.150	condition_entry	condition B
2021-01-27_09-26-11.550	condition_entry	condition C	src 3	dst 2
2021-01-27_09-26-12.228	condition_entry	condition B
2021-01-27_09-26-12.743	condition_entry	condition B
2021-01-27_09-26-13.283	condition_entry	condition B
2021-01-27_09-26-13.572	pedal_entry	pedal_timeout
2021-01-27_09-26-13.694	condition_entry	condition B
2021-01-27_09-26-14.397	condition_entry	condition B
2021-01-27_09-26-15.051	condition_entry	condition B
2021-01-27_09-26-16.192	condition_entry	condition B
2021-01-27_09-26-16.660	condition_entry	condition B
2021-01-27_09-26-17.257	condition_entry	condition B
2021-01-27_09-26-17.827	condition_entry	condition B
2021-01-27_09-26-18.448	condition_entry	condition B
2021-01-27_09-26-18.985	condition_entry	condition B
2021-01-27_09-26-19.391	condition_entry	condition B
2021-01-27_09-26-19.936	condition_entry	condition B
2021-01-27_09-26-20.362	condition_entry	condition B
2021-01-27_09-26-20.924	condition_entry	condition B
2021-01-27_09-26-21.480	condition_entry	condition B
2021-01-27_09-26-22.282	condition_entry	condition B
2021-01-27_09-26-22.812	condition_entry	condition B
2021-01-27_09-26-23.475	condition_entry	condition B
2021-01-27_09-26-23.950	condition_entry	condition B
2021-01-27_09-26-24.523	condition_entry	condition B
2021-01-27_09-26-24.989	condition_entry	condition B
2021-01-27_09-26-25.494	condition_entry	condition B
2021-01-27_09-26-25.963	condition_entry	condition B
2021-01-27_09-26-26.411	condition_entry	condition B
2021-01-27_09-26-26.903	condition_entry	condition B
2021-01-27_09-26-27.666	condition_entry	condition B
2021-01-27_09-26-28.110	condition_entry	condition D
2021-01-27_09-26-28.770	condition_entry	condition B
2021-01-27_09-26-29.187	condition_entry	condition B
2021-01-27_09-26-29.698	condition_entry	condition B
2021-01-27_09-26-30.131	pedal_entry	pedal_timeout
2021-01-27_09-26-30.209	condition_entry	condition B
2021-01-27_09-26-30.855	condition_entry	condition B
2021-01-27_09-26-31.257	condition_entry	condition B
2021-01-27_09-26-31.884	condition_entry	condition D
2021-01-27_09-26-32.311	condition_entry	condition B
2021-01-27_09-26-32.907	condition_entry	condition B
2021-01-27_09-26-33.385	condition_entry	condition B
2021-01-27_09-26-33.901	pedal_entry	pedal_timeout
2021-01-27_09-26-33.941	condition_entry	condition B
2021-01-27_09-26-34.542	condition_entry	condition B
2021-01-27_09-26-35.051	condition_entry	condition B
2021-01-27_09-26-35.550	condition_entry	condition B	discarded
2021-01-27_09-26-36.006	condition_entry	condition C	src 8	dst 9	discarded
2021-01-27_09-26-36.028	warning	multiple_fingers
2021-01-27_09-26-37.351	condition_entry	condition B
2021-01-27_09-26-37.850	condition_entry	condition B
2021-01-27_09-26-38.482	condition_entry	condition B
2021-01-27_09-26-39.082	condition_entry	condition B
2021-01-27_09-26-39.626	condition_entry	condition B
2021-01-27_09-26-40.082	condition_entry	condition B
2021-01-27_09-26-40.609	condition_entry	condition B
2021-01-27_09-26-41.037	condition_entry	condition B
2021-01-27_09-26-41.542	condition_entry	condition B
2021-01-27_09-26-41.958	condition_entry	condition B	discarded
2021-01-27_09-26-42.327	condition_entry	condition C	src 3	dst 2	discarded
2021-01-27_09-26-42.370	warning	multiple_fingers
2021-01-27_09-26-43.462	condition_entry	condition B
2021-01-27_09-26-44.070	condition_entry	condition B
2021-01-27_09-26-44.569	condition_entry	condition B
2021-01-27_09-26-45.057	condition_entry	condition B
2021-01-27_09-26-45.703	condition_entry	condition B
2021-01-27_09-26-46.169	condition_entry	condition B
2021-01-27_09-26-46.634	condition_entry	condition B
2021-01-27_09-26-47.123	condition_entry	condition B
2021-01-27_09-26-47.600	condition_entry	condition B
2021-01-27_09-26-48.034	condition_entry	condition B
2021-01-27_09-26-48.425	condition_entry	condition B
2021-01-27_09-26-48.800	condition_entry	condition B	discarded
2021-01-27_09-26-49.211	condition_entry	condition C	src 2	dst 3	discarded
2021-01-27_09-26-49.255	warning	multiple_fingers
2021-01-27_09-26-50.305	condition_entry	condition B
2021-01-27_09-26-50.832	condition_entry	condition B
2021-01-27_09-26-51.455	condition_entry	condition B
2021-01-27_09-26-52.121	condition_entry	condition B
2021-01-27_09-26-52.577	condition_entry	condition A	src 8	dst 7
2021-01-27_09-26-53.084	condition_entry	condition B
2021-01-27_09-26-53.620	condition_entry	condition B
2021-01-27_09-26-54.011	condition_entry	condition B
2021-01-27_09-26-54.480	condition_entry	condition B
2021-01-27_09-26-54.599	pedal_entry	pedal_timeout
2021-01-27_09-26-54.841	condition_entry	condition B
2021-01-27_09-26-55.390	condition_entry	condition B
2021-01-27_09-26-55.742	condition_entry	condition B
2021-01-27_09-26-56.074	condition_entry	condition B
2021-01-27_09-26-56.454	condition_entry	condition B
2021-01-27_09-26-56.763	condition_entry	condition B
2021-01-27_09-26-57.113	condition_entry	condition B
2021-01-27_09-26-57.463	condition_entry	condition B
2021-01-27_09-26-57.751	condition_entry	condition B
2021-01-27_09-26-58.084	condition_entry	condition C	src 6	dst 7
2021-01-27_09-26-58.384	condition_entry	condition B
2021-01-27_09-26-58.773	condition_entry	condition B
2021-01-27_09-26-59.154	condition_entry	condition B
2021-01-27_09-26-59.373	condition_entry	condition D warning
2021-01-27_09-26-59.705	condition_entry	condition D warning	discarded
2021-01-27_09-27-00.057	condition_entry	condition D warning	discarded
2021-01-27_09-27-00.198	warning	multiple_fingers
2021-01-27_09-27-01.144	condition_entry	condition B
2021-01-27_09-27-01.439	condition_entry	condition B
2021-01-27_09-27-02.038	condition_entry	condition B
2021-01-27_09-27-02.543	condition_entry	condition B
2021-01-27_09-27-03.116	condition_entry	condition B
2021-01-27_09-27-03.537	condition_entry	condition B
2021-01-27_09-27-04.060	condition_entry	condition B
2021-01-27_09-27-04.615	condition_entry	condition B
2021-01-27_09-27-05.042	condition_entry	condition B
2021-01-27_09-27-05.458	condition_entry	condition B
2021-01-27_09-27-05.849	condition_entry	condition B
2021-01-27_09-27-06.225	condition_entry	condition B
2021-01-27_09-27-06.630	condition_entry	condition B
2021-01-27_09-27-06.959	condition_entry	condition B
2021-01-27_09-27-07.370	condition_entry	condition B
2021-01-27_09-27-07.717	condition_entry	condition B
2021-01-27_09-27-07.980	condition_entry	condition B
2021-01-27_09-27-08.416	condition_entry	condition B
2021-01-27_09-27-08.735	condition_entry	condition B
2021-01-27_09-27-09.014	condition_entry	condition A	src 9	dst 6	discarded
2021-01-27_09-27-09.392	condition_entry	condition B	discarded
2021-01-27_09-27-09.419	warning	multiple_fingers
2021-01-27_09-27-10.290	condition_entry	condition A	src 2	dst 1
2021-01-27_09-27-10.681	condition_entry	condition B
2021-01-27_09-27-11.079	condition_entry	condition B	discarded
2021-01-27_09-27-11.501	condition_entry	condition D warning	discarded
2021-01-27_09-27-11.568	warning	multiple_fingers
2021-01-27_09-27-12.915	condition_entry	condition B
2021-01-27_09-27-13.389	condition_entry	condition B
2021-01-27_09-27-14.001	condition_entry	condition B
2021-01-27_09-27-14.611	condition_entry	condition B
2021-01-27_09-27-15.144	condition_entry	condition B
2021-01-27_09-27-15.621	condition_entry	condition B	discarded
2021-01-27_09-27-15.667	warning	multiple_fingers
2021-01-27_09-27-17.014	condition_entry	condition B
2021-01-27_09-27-17.554	condition_entry	condition B
2021-01-27_09-27-18.109	condition_entry	condition B
2021-01-27_09-27-18.758	condition_entry	condition B
2021-01-27_09-27-19.444	condition_entry	condition B
2021-01-27_09-27-19.788	condition_entry	condition B
2021-01-27_09-27-20.296	condition_entry	condition B
2021-01-27_09-27-20.809	condition_entry	condition B
2021-01-27_09-27-21.185	condition_entry	condition B
2021-01-27_09-27-21.597	condition_entry	condition B	discarded
2021-01-27_09-27-21.997	condition_entry	condition D	discarded
2021-01-27_09-27-22.061	warning	multiple_fingers
2021-01-27_09-27-23.126	condition_entry	condition B
2021-01-27_09-27-23.706	condition_entry	condition B
2021-01-27_09-27-24.308	condition_entry	condition B
2021-01-27_09-27-24.798	condition_entry	condition B
2021-01-27_09-27-25.498	condition_entry	condition B
2021-01-27_09-27-25.972	condition_entry	condition B
2021-01-27_09-27-26.627	condition_entry	condition B
2021-01-27_09-27-27.093	condition_entry	condition B
2021-01-27_09-27-27.652	condition_entry	condition B
2021-01-27_09-27-28.183	condition_entry	condition B
2021-01-27_09-27-28.604	condition_entry	condition B
2021-01-27_09-27-29.115	condition_entry	condition B
2021-01-27_09-27-29.617	condition_entry	condition D	discarded
2021-01-27_09-27-29.673	warning	multiple_fingers
2021-01-27_09-27-30.875	condition_entry	condition B
2021-01-27_09-27-31.447	condition_entry	condition B
2021-01-27_09-27-32.012	condition_entry	condition B
2021-01-27_09-27-32.535	condition_entry	condition B
2021-01-27_09-27-33.135	condition_entry	condition B
2021-01-27_09-27-33.657	condition_entry	condition B
2021-01-27_09-27-34.125	condition_entry	condition A	src 0	dst 1
2021-01-27_09-27-34.558	condition_entry	condition B
2021-01-27_09-27-34.934	condition_entry	condition B
2021-01-27_09-27-35.511	condition_entry	condition B
2021-01-27_09-27-35.878	condition_entry	condition B
2021-01-27_09-27-36.144	pedal_entry	pedal_timeout
2021-01-27_09-27-36.246	condition_entry	condition B
2021-01-27_09-27-36.611	condition_entry	condition B
2021-01-27_09-27-37.056	condition_entry	condition B
2021-01-27_09-27-37.459	condition_entry	condition B
2021-01-27_09-27-38.022	condition_entry	condition B
2021-01-27_09-27-38.455	condition_entry	condition B
2021-01-27_09-27-38.966	condition_entry	condition B
2021-01-27_09-27-39.444	condition_entry	condition B
2021-01-27_09-27-40.113	condition_entry	condition B
2021-01-27_09-27-40.751	condition_entry	condition B
2021-01-27_09-27-41.189	condition_entry	condition B
2021-01-27_09-27-41.901	condition_entry	condition B
2021-01-27_09-27-42.409	condition_entry	condition B
2021-01-27_09-27-43.055	condition_entry	condition B
2021-01-27_09-27-43.486	condition_entry	condition B
2021-01-27_09-27-44.142	condition_entry	condition B
2021-01-27_09-27-44.633	condition_entry	condition B
2021-01-27_09-27-45.053	condition_entry	condition B
2021-01-27_09-27-45.464	condition_entry	condition B
2021-01-27_09-27-45.891	condition_entry	condition D
2021-01-27_09-27-46.418	condition_entry	condition B
2021-01-27_09-27-47.577	condition_entry	condition B
2021-01-27_09-27-47.906	pedal_entry	pedal_timeout
2021-01-27_09-27-48.106	condition_entry	condition B
2021-01-27_09-27-48.662	condition_entry	condition B
2021-01-27_09-27-49.262	condition_entry	condition B
2021-01-27_09-27-49.805	condition_entry	condition C	src 3	dst 2
2021-01-27_09-27-50.372	condition_entry	condition B
2021-01-27_09-27-50.867	condition_entry	condition B
2021-01-27_09-27-51.280	condition_entry	condition B
2021-01-27_09-27-51.715	condition_entry	condition B
2021-01-27_09-27-51.816	pedal_entry	pedal_timeout
2021-01-27_09-27-52.060	condition_entry	condition B
2021-01-27_09-27-52.482	condition_entry	condition B
2021-01-27_09-27-52.936	condition_entry	condition B
2021-01-27_09-27-53.303	condition_entry	condition B
2021-01-27_09-27-53.664	condition_entry	condition B
2021-01-27_09-27-54.005	condition_entry	condition B
2021-01-27_09-27-54.392	condition_entry	condition B
2021-01-27_09-27-54.725	condition_entry	condition B
2021-01-27_09-27-55.052	condition_entry	condition B
2021-01-27_09-27-55.314	condition_entry	condition B
2021-01-27_09-27-55.646	condition_entry	condition B
2021-01-27_09-27-55.973	condition_entry	condition C	src 0	dst 1	discarded
2021-01-27_09-27-56.271	condition_entry	condition D warning	discarded
2021-01-27_09-27-56.369	warning	multiple_fingers
2021-01-27_09-27-57.147	condition_entry	condition B
2021-01-27_09-27-57.525	condition_entry	condition A	src 0	dst 3
2021-01-27_09-27-57.956	condition_entry	condition B
2021-01-27_09-27-58.312	condition_entry	condition B
2021-01-27_09-27-59.005	condition_entry	condition B
2021-01-27_09-27-59.536	pedal_entry	pedal_timeout
2021-01-27_09-27-59.627	condition_entry	condition B
2021-01-27_09-28-00.139	warning	multiple_fingers
2021-01-27_09-28-00.139	condition_entry	condition B
2021-01-27_09-28-01.502	condition_entry	condition B
2021-01-27_09-28-02.062	condition_entry	condition B
2021-01-27_09-28-02.692	condition_entry	condition B
2021-01-27_09-28-03.232	condition_entry	condition B
2021-01-27_09-28-03.770	condition_entry	condition B
2021-01-27_09-28-04.276	condition_entry	condition B
2021-01-27_09-28-04.764	condition_entry	condition B
2021-01-27_09-28-05.275	condition_entry	condition B
2021-01-27_09-28-05.675	condition_entry	condition B
2021-01-27_09-28-06.106	condition_entry	condition B
2021-01-27_09-28-06.531	condition_entry	condition B
2021-01-27_09-28-06.871	condition_entry	condition B
2021-01-27_09-28-07.677	condition_entry	condition B
2021-01-27_09-28-08.057	condition_entry	condition C	src 9	dst 8
2021-01-27_09-28-08.787	condition_entry	condition B	discarded
2021-01-27_09-28-09.185	warning	multiple_fingers
2021-01-27_09-28-10.472	condition_entry	condition B
2021-01-27_09-28-10.975	condition_entry	condition B
2021-01-27_09-28-11.596	condition_entry	condition A	src 3	dst 0
2021-01-27_09-28-12.395	pedal_entry	pedal_correct
2021-01-27_09-28-14.900	answer_entry	selected_answer 10
2021-01-27_09-28-16.019	condition_entry	condition B
2021-01-27_09-28-16.641	condition_entry	condition B	discarded
2021-01-27_09-28-16.710	warning	multiple_fingers
2021-01-27_09-28-17.983	condition_entry	condition B
2021-01-27_09-28-18.469	condition_entry	condition B	discarded
2021-01-27_09-28-18.531	warning	multiple_fingers
2021-01-27_09-28-19.819	condition_entry	condition B
2021-01-27_09-28-20.430	condition_entry	condition B
2021-01-27_09-28-20.947	condition_entry	condition B
2021-01-27_09-28-21.533	condition_entry	condition B
2021-01-27_09-28-22.204	condition_entry	condition B
2021-01-27_09-28-22.645	condition_entry	condition B
2021-01-27_09-28-23.114	condition_entry	condition B
2021-01-27_09-28-23.657	condition_entry	condition B
2021-01-27_09-28-24.033	condition_entry	condition B
2021-01-27_09-28-24.495	condition_entry	condition B
2021-01-27_09-28-24.923	condition_entry	condition B
2021-01-27_09-28-25.377	condition_entry	condition B
2021-01-27_09-28-26.078	condition_entry	condition B
2021-01-27_09-28-26.701	condition_entry	condition B
2021-01-27_09-28-27.321	condition_entry	condition B
2021-01-27_09-28-27.821	condition_entry	condition B
2021-01-27_09-28-28.393	condition_entry	condition B
2021-01-27_09-28-28.931	condition_entry	condition B
2021-01-27_09-28-29.433	condition_entry	condition B
2021-01-27_09-28-29.855	condition_entry	condition B
2021-01-27_09-28-30.259	condition_entry	condition B
2021-01-27_09-28-30.714	condition_entry	condition D
2021-01-27_09-28-31.156	condition_entry	condition B
2021-01-27_09-28-31.909	condition_entry	condition B
2021-01-27_09-28-32.300	condition_entry	condition B
2021-01-27_09-28-32.728	pedal_entry	pedal_timeout
2021-01-27_09-28-32.821	condition_entry	condition B
2021-01-27_09-28-33.368	condition_entry	condition B
2021-01-27_09-28-33.907	condition_entry	condition B
2021-01-27_09-28-34.555	condition_entry	condition B
2021-01-27_09-28-35.110	condition_entry	condition B
2021-01-27_09-28-35.472	condition_entry	condition B
2021-01-27_09-28-35.963	condition_entry	condition B
2021-01-27_09-28-36.406	condition_entry	condition D
2021-01-27_09-28-36.839	condition_entry	condition B
2021-01-27_09-28-37.197	condition_entry	condition D warning
2021-01-27_09-28-37.775	condition_entry	condition B
2021-01-27_09-28-38.074	condition_entry	condition B
2021-01-27_09-28-38.606	condition_entry	condition B
2021-01-27_09-28-39.204	condition_entry	condition B
2021-01-27_09-28-39.216	pedal_entry	pedal_timeout
2021-01-27_09-28-39.760	condition_entry	condition B
2021-01-27_09-28-40.286	condition_entry	condition C	src 1	dst 0	discarded
2021-01-27_09-28-40.331	warning	multiple_fingers
2021-01-27_09-28-41.674	condition_entry	condition B
2021-01-27_09-28-42.136	condition_entry	condition B
2021-01-27_09-28-42.853	condition_entry	condition C	src 6	dst 7	discarded
2021-01-27_09-28-42.931	warning	multiple_fingers
2021-01-27_09-28-44.266	condition_entry	condition B
2021-01-27_09-28-44.849	condition_entry	condition B
2021-01-27_09-28-45.302	condition_entry	condition B
2021-01-27_09-28-46.012	condition_entry	condition B
2021-01-27_09-28-46.469	condition_entry	condition B
2021-01-27_09-28-47.054	condition_entry	condition B
2021-01-27_09-28-47.538	condition_entry	condition B
2021-01-27_09-28-48.056	condition_entry	condition B
2021-01-27_09-28-48.491	condition_entry	condition B
2021-01-27_09-28-48.867	condition_entry	condition B	discarded
2021-01-27_09-28-49.278	condition_entry	condition C	src 1	dst 0	discarded
2021-01-27_09-28-49.289	warning	multiple_fingers
2021-01-27_09-28-50.461	condition_entry	condition B
2021-01-27_09-28-51.609	condition_entry	condition B
2021-01-27_09-28-52.233	condition_entry	condition B
2021-01-27_09-28-52.787	condition_entry	condition B
2021-01-27_09-28-53.299	condition_entry	condition B
2021-01-27_09-28-53.823	condition_entry	condition B
2021-01-27_09-28-54.408	condition_entry	condition B
2021-01-27_09-28-54.836	condition_entry	condition B
2021-01-27_09-28-55.601	condition_entry	condition C	src 9	dst 8
2021-01-27_09-28-55.780	condition_entry	condition B
2021-01-27_09-28-56.235	condition_entry	condition B
2021-01-27_09-28-56.643	condition_entry	condition B
2021-01-27_09-28-57.044	condition_entry	condition B
2021-01-27_09-28-57.455	condition_entry	condition B
2021-01-27_09-28-57.622	pedal_entry	pedal_timeout
2021-01-27_09-28-58.144	condition_entry	condition A	src 2	dst 0	discarded
2021-01-27_09-28-58.189	warning	multiple_fingers
2021-01-27_09-28-58.886	pedal_entry	pedal_incorrect
2021-01-27_09-29-01.623	answer_entry	selected_answer 10
2021-01-27_09-29-02.887	condition_entry	condition A	src 0	dst 3
2021-01-27_09-29-03.374	condition_entry	condition B
2021-01-27_09-29-03.828	pedal_entry	pedal_correct
2021-01-27_09-29-06.465	answer_entry	selected_answer 10
2021-01-27_09-29-07.732	condition_entry	condition B
2021-01-27_09-29-08.302	condition_entry	condition B
2021-01-27_09-29-08.928	condition_entry	condition B
2021-01-27_09-29-09.475	condition_entry	condition B
2021-01-27_09-29-10.013	condition_entry	condition B
2021-01-27_09-29-10.636	condition_entry	condition B
2021-01-27_09-29-11.083	condition_entry	condition B
2021-01-27_09-29-11.483	condition_entry	condition B
2021-01-27_09-29-11.962	condition_entry	condition B
2021-01-27_09-29-12.378	condition_entry	condition B
2021-01-27_09-29-12.768	condition_entry	condition B	discarded
2021-01-27_09-29-13.177	condition_entry	condition B	discarded
2021-01-27_09-29-13.218	warning	multiple_fingers
2021-01-27_09-29-14.601	condition_entry	condition B
2021-01-27_09-29-15.021	condition_entry	condition B
2021-01-27_09-29-15.645	condition_entry	condition B
2021-01-27_09-29-16.221	condition_entry	condition A	src 7	dst 9
2021-01-27_09-29-16.835	pedal_entry	pedal_correct
2021-01-27_09-29-20.325	answer_entry	selected_answer 10
2021-01-27_09-29-21.567	condition_entry	condition B
2021-01-27_09-29-22.041	condition_entry	condition B	discarded
2021-01-27_09-29-22.089	warning	multiple_fingers
2021-01-27_09-29-23.420	condition_entry	condition B
2021-01-27_09-29-24.029	condition_entry	condition B
2021-01-27_09-29-24.662	condition_entry	condition B
2021-01-27_09-29-25.116	condition_entry	condition B
2021-01-27_09-29-25.694	condition_entry	condition B
2021-01-27_09-29-26.216	condition_entry	condition B
2021-01-27_09-29-26.805	condition_entry	condition B
2021-01-27_09-29-27.249	condition_entry	condition D
2021-01-27_09-29-27.752	condition_entry	condition B
2021-01-27_09-29-28.038	condition_entry	condition B
2021-01-27_09-29-28.548	condition_entry	condition D warning	discarded
2021-01-27_09-29-28.571	warning	multiple_fingers
2021-01-27_09-29-29.919	condition_entry	condition B
2021-01-27_09-29-30.474	condition_entry	condition B
2021-01-27_09-29-31.097	condition_entry	condition B
2021-01-27_09-29-31.613	condition_entry	condition B
2021-01-27_09-29-32.146	condition_entry	condition B
2021-01-27_09-29-32.724	condition_entry	condition B
2021-01-27_09-29-33.191	condition_entry	condition B
2021-01-27_09-29-33.645	condition_entry	condition B
2021-01-27_09-29-34.090	condition_entry	condition B
2021-01-27_09-29-34.490	condition_entry	condition B
2021-01-27_09-29-34.945	condition_entry	condition A	src 6	dst 9
2021-01-27_09-29-35.290	condition_entry	condition D warning
2021-01-27_09-29-35.629	condition_entry	condition D warning
2021-01-27_09-29-36.291	condition_entry	condition B	discarded
2021-01-27_09-29-36.324	warning	multiple_fingers
2021-01-27_09-29-37.416	condition_entry	condition B
2021-01-27_09-29-37.973	condition_entry	condition B
2021-01-27_09-29-38.455	condition_entry	condition B
2021-01-27_09-29-39.177	condition_entry	condition B
2021-01-27_09-29-39.699	condition_entry	condition B	discarded
2021-01-27_09-29-39.812	warning	multiple_fingers
2021-01-27_09-29-41.144	condition_entry	condition B
2021-01-27_09-29-41.765	condition_entry	condition B
2021-01-27_09-29-42.298	condition_entry	condition B
2021-01-27_09-29-42.964	condition_entry	condition B
2021-01-27_09-29-43.452	condition_entry	condition B
2021-01-27_09-29-43.974	condition_entry	condition B
2021-01-27_09-29-44.452	condition_entry	condition B
2021-01-27_09-29-44.930	condition_entry	condition B
2021-01-27_09-29-46.188	condition_entry	condition B
2021-01-27_09-29-46.531	condition_entry	condition B
2021-01-27_09-29-46.951	condition_entry	condition B
2021-01-27_09-29-47.599	condition_entry	condition B
2021-01-27_09-29-48.139	condition_entry	condition B
2021-01-27_09-29-48.584	condition_entry	condition B	discarded
2021-01-27_09-29-48.643	warning	multiple_fingers
2021-01-27_09-29-50.138	condition_entry	condition B
2021-01-27_09-29-50.493	condition_entry	condition B
2021-01-27_09-29-51.152	condition_entry	condition B
2021-01-27_09-29-51.771	condition_entry	condition B
2021-01-27_09-29-52.304	condition_entry	condition B
2021-01-27_09-29-52.898	condition_entry	condition B
2021-01-27_09-29-53.437	condition_entry	condition B
2021-01-27_09-29-53.862	condition_entry	condition B
2021-01-27_09-29-54.316	condition_entry	condition B
2021-01-27_09-29-55.136	condition_entry	condition B
2021-01-27_09-29-55.570	condition_entry	condition B
2021-01-27_09-29-56.573	condition_entry	condition B
2021-01-27_09-29-57.080	condition_entry	condition B
2021-01-27_09-29-57.804	condition_entry	condition B
2021-01-27_09-29-58.256	condition_entry	condition B
2021-01-27_09-29-58.889	condition_entry	condition B
2021-01-27_09-29-59.472	condition_entry	condition A	src 6	dst 9
2021-01-27_09-29-59.936	condition_entry	condition B
2021-01-27_09-30-00.445	condition_entry	condition B
2021-01-27_09-30-00.944	condition_entry	condition B
2021-01-27_09-30-01.411	condition_entry	condition B
2021-01-27_09-30-01.486	pedal_entry	pedal_timeout
2021-01-27_09-30-01.833	condition_entry	condition C	src 0	dst 1
2021-01-27_09-30-02.277	condition_entry	condition D warning	discarded
2021-01-27_09-30-02.367	warning	multiple_fingers
2021-01-27_09-30-03.700	condition_entry	condition B
2021-01-27_09-30-04.322	condition_entry	condition B
2021-01-27_09-30-04.880	condition_entry	condition B
2021-01-27_09-30-05.453	condition_entry	condition B
2021-01-27_09-30-06.045	condition_entry	condition B
2021-01-27_09-30-06.608	condition_entry	condition B
2021-01-27_09-30-07.091	condition_entry	condition B
2021-01-27_09-30-07.548	condition_entry	condition B
2021-01-27_09-30-07.952	condition_entry	condition C	src 1	dst 2
2021-01-27_09-30-08.507	condition_entry	condition B	discarded
2021-01-27_09-30-08.529	warning	multiple_fingers
2021-01-27_09-30-09.788	condition_entry	condition B
2021-01-27_09-30-10.307	condition_entry	condition B
2021-01-27_09-30-10.853	condition_entry	condition B
2021-01-27_09-30-11.466	condition_entry	condition B
2021-01-27_09-30-11.973	condition_entry	condition B
2021-01-27_09-30-12.533	condition_entry	condition B
2021-01-27_09-30-13.012	condition_entry	condition B
2021-01-27_09-30-13.454	condition_entry	condition B
2021-01-27_09-30-13.894	condition_entry	condition B
2021-01-27_09-30-14.272	condition_entry	condition B
2021-01-27_09-30-14.727	condition_entry	condition B
2021-01-27_09-30-15.498	condition_entry	condition B
2021-01-27_09-30-15.848	condition_entry	condition D
2021-01-27_09-30-16.877	condition_entry	condition B
2021-01-27_09-30-17.197	condition_entry	condition B
2021-01-27_09-30-17.625	condition_entry	condition B
2021-01-27_09-30-17.870	pedal_entry	pedal_timeout
2021-01-27_09-36-34.453	warning	hand_movements
2021-01-27_09-36-34.574	warning	hand_movements
2021-01-27_09-36-34.744	warning	hand_movements
2021-01-27_09-36-34.914	warning	hand_movements
2021-01-27_09-36-34.969	warning	hand_movements
2021-01-27_09-36-35.129	warning	hand_movements
2021-01-27_09-36-35.159	warning	hand_movements
2021-01-27_09-36-35.251	warning	experimental_break
2021-01-27_09-36-36.173	warning	hand_movements
2021-01-27_09-36-36.641	warning	hand_movements
2021-01-27_09-36-36.676	warning	multiple_fingers
2021-01-27_09-36-36.699	warning	multiple_fingers
2021-01-27_09-36-38.008	warning	experimental_break
2021-01-27_09-36-38.293	warning	multiple_fingers
2021-01-27_09-36-38.372	warning	hand_movements
2021-01-27_09-36-38.397	warning	hand_movements
2021-01-27_09-36-38.960	warning	experimental_break
2021-01-27_09-36-44.240	warning	hand_movements
2021-01-27_09-36-44.340	warning	hand_movements
2021-01-27_09-36-44.389	warning	multiple_fingers
2021-01-27_09-36-44.401	warning	multiple_fingers
2021-01-27_09-36-45.110	warning	multiple_fingers
2021-01-27_09-36-45.146	warning	multiple_fingers
2021-01-27_09-36-46.973	warning	experimental_break
2021-01-27_09-36-51.205	warning	experimental_break
2021-01-27_09-36-54.924	warning	multiple_fingers
2021-01-27_09-36-54.991	warning	multiple_fingers
2021-01-27_09-36-55.047	pedal_entry	pedal_incorrect
2021-01-27_09-37-00.612	answer_entry	selected_answer 0
2021-01-27_09-37-02.972	condition_entry	condition B
2021-01-27_09-37-03.721	condition_entry	condition B
2021-01-27_09-37-04.237	condition_entry	condition A	src 9	dst 6
2021-01-27_09-37-04.884	condition_entry	condition D warning
2021-01-27_09-37-05.072	pedal_entry	pedal_correct
2021-01-27_09-37-07.687	answer_entry	selected_answer 10
2021-01-27_09-37-08.973	warning	multiple_fingers
2021-01-27_09-37-08.973	condition_entry	condition B
2021-01-27_09-37-10.361	condition_entry	condition D
2021-01-27_09-37-11.042	pedal_entry	pedal_correct
2021-01-27_09-37-14.795	answer_entry	selected_answer 0
2021-01-27_09-37-15.947	condition_entry	condition B
2021-01-27_09-37-17.112	condition_entry	condition B
2021-01-27_09-37-17.665	condition_entry	condition B
2021-01-27_09-37-18.231	condition_entry	condition B
2021-01-27_09-37-18.912	condition_entry	condition B
2021-01-27_09-37-19.425	condition_entry	condition B
2021-01-27_09-37-20.097	condition_entry	condition B
2021-01-27_09-37-21.127	condition_entry	condition B
2021-01-27_09-37-21.807	condition_entry	condition B
2021-01-27_09-37-22.295	condition_entry	condition B
2021-01-27_09-37-22.920	condition_entry	condition C	src 1	dst 0
2021-01-27_09-37-23.468	condition_entry	condition B
2021-01-27_09-37-23.973	condition_entry	condition B
2021-01-27_09-37-24.519	condition_entry	condition B
2021-01-27_09-37-24.941	pedal_entry	pedal_timeout
2021-01-27_09-37-25.105	condition_entry	condition D	discarded
2021-01-27_09-37-25.156	warning	multiple_fingers
2021-01-27_09-37-25.809	warning	hand_movements
2021-01-27_09-37-25.958	warning	hand_movements
2021-01-27_09-37-26.141	warning	hand_movements
2021-01-27_09-37-27.961	condition_entry	condition B	discarded
2021-01-27_09-37-27.983	warning	hand_movements
2021-01-27_09-37-29.307	condition_entry	condition B
2021-01-27_09-37-29.916	condition_entry	condition B
2021-01-27_09-37-30.497	condition_entry	condition D
2021-01-27_09-37-31.009	condition_entry	condition D warning
2021-01-27_09-37-31.581	condition_entry	condition B
2021-01-27_09-37-32.817	condition_entry	condition B
2021-01-27_09-37-33.030	pedal_entry	pedal_timeout
2021-01-27_09-37-33.352	condition_entry	condition B
2021-01-27_09-37-33.807	condition_entry	condition B
2021-01-27_09-37-34.504	condition_entry	condition B
2021-01-27_09-37-34.924	condition_entry	condition B
2021-01-27_09-37-35.490	condition_entry	condition B
2021-01-27_09-37-35.889	condition_entry	condition B
2021-01-27_09-37-36.412	condition_entry	condition A	src 8	dst 9
2021-01-27_09-37-36.778	condition_entry	condition D warning
2021-01-27_09-37-37.333	condition_entry	condition B
2021-01-27_09-37-38.394	condition_entry	condition B
2021-01-27_09-37-38.788	pedal_entry	pedal_timeout
2021-01-27_09-37-39.080	condition_entry	condition B
2021-01-27_09-37-39.543	condition_entry	condition B
2021-01-27_09-37-40.145	condition_entry	condition B
2021-01-27_09-37-40.659	condition_entry	condition B
2021-01-27_09-37-41.065	condition_entry	condition A	src 1	dst 3
2021-01-27_09-37-41.644	pedal_entry	pedal_correct
2021-01-27_09-37-44.160	answer_entry	selected_answer 10
2021-01-27_09-37-45.350	condition_entry	condition B
2021-01-27_09-37-45.885	condition_entry	condition B
2021-01-27_09-37-46.989	condition_entry	condition B
2021-01-27_09-37-47.540	condition_entry	condition B
2021-01-27_09-37-48.241	condition_entry	condition D
2021-01-27_09-37-49.306	condition_entry	condition B
2021-01-27_09-37-49.951	condition_entry	condition B
2021-01-27_09-37-50.254	pedal_entry	pedal_timeout
2021-01-27_09-37-50.522	condition_entry	condition B
2021-01-27_09-37-51.038	condition_entry	condition B
2021-01-27_09-37-51.617	condition_entry	condition B
2021-01-27_09-37-52.249	condition_entry	condition B
2021-01-27_09-37-52.792	condition_entry	condition B
2021-01-27_09-37-53.348	condition_entry	condition B
2021-01-27_09-37-53.881	condition_entry	condition B
2021-01-27_09-37-54.337	condition_entry	condition B
2021-01-27_09-37-54.748	condition_entry	condition A	src 7	dst 6
2021-01-27_09-37-55.360	pedal_entry	pedal_correct
2021-01-27_09-37-58.052	answer_entry	selected_answer 10
2021-01-27_09-37-59.073	condition_entry	condition B
2021-01-27_09-37-59.803	condition_entry	condition B
2021-01-27_09-38-00.302	condition_entry	condition C	src 1	dst 0
2021-01-27_09-38-00.855	condition_entry	condition B
2021-01-27_09-38-01.451	condition_entry	condition B
2021-01-27_09-38-01.888	condition_entry	condition B
2021-01-27_09-38-02.321	pedal_entry	pedal_timeout
2021-01-27_09-38-02.434	condition_entry	condition B
2021-01-27_09-38-02.866	condition_entry	condition B
2021-01-27_09-38-03.299	condition_entry	condition B
2021-01-27_09-38-03.716	condition_entry	condition B
2021-01-27_09-38-04.098	condition_entry	condition B
2021-01-27_09-38-04.492	condition_entry	condition C	src 1	dst 0
2021-01-27_09-38-04.920	condition_entry	condition B
2021-01-27_09-38-05.299	condition_entry	condition B
2021-01-27_09-38-05.664	condition_entry	condition B
2021-01-27_09-38-05.988	condition_entry	condition B
2021-01-27_09-38-06.367	condition_entry	condition B
2021-01-27_09-38-06.514	pedal_entry	pedal_timeout
2021-01-27_09-38-06.775	condition_entry	condition B
2021-01-27_09-38-07.197	condition_entry	condition D
2021-01-27_09-38-07.787	condition_entry	condition B
2021-01-27_09-38-08.201	condition_entry	condition B
2021-01-27_09-38-08.535	condition_entry	condition B
2021-01-27_09-38-09.098	condition_entry	condition B
2021-01-27_09-38-09.218	pedal_entry	pedal_timeout
2021-01-27_09-38-09.709	condition_entry	condition B
2021-01-27_09-38-10.178	condition_entry	condition C	src 1	dst 0
2021-01-27_09-38-10.795	condition_entry	condition B
2021-01-27_09-38-11.384	condition_entry	condition B
2021-01-27_09-38-12.029	condition_entry	condition B
2021-01-27_09-38-12.198	pedal_entry	pedal_timeout
2021-01-27_09-38-12.642	condition_entry	condition B
2021-01-27_09-38-13.117	condition_entry	condition B
2021-01-27_09-38-13.549	condition_entry	condition B
2021-01-27_09-38-14.114	condition_entry	condition B
2021-01-27_09-38-14.602	condition_entry	condition B
2021-01-27_09-38-15.017	condition_entry	condition B
2021-01-27_09-38-15.095	pedal_entry	pedal_incorrect
2021-01-27_09-38-19.354	answer_entry	selected_answer 0
2021-01-27_09-38-20.485	condition_entry	condition B
2021-01-27_09-38-21.015	condition_entry	condition B
2021-01-27_09-38-21.639	condition_entry	condition B
2021-01-27_09-38-22.157	condition_entry	condition B
2021-01-27_09-38-22.758	condition_entry	condition B
2021-01-27_09-38-23.245	condition_entry	condition B
2021-01-27_09-38-23.744	condition_entry	condition B
2021-01-27_09-38-24.263	condition_entry	condition B
2021-01-27_09-38-24.701	condition_entry	condition B
2021-01-27_09-38-25.056	condition_entry	condition B
2021-01-27_09-38-25.515	condition_entry	condition B
2021-01-27_09-38-25.826	condition_entry	condition B
2021-01-27_09-38-26.177	condition_entry	condition B
2021-01-27_09-38-26.466	condition_entry	condition D
2021-01-27_09-38-26.835	condition_entry	condition D warning
2021-01-27_09-38-27.265	condition_entry	condition D warning
2021-01-27_09-38-27.610	condition_entry	condition D warning
2021-01-27_09-38-28.276	condition_entry	condition B
2021-01-27_09-38-28.616	condition_entry	condition B
2021-01-27_09-38-28.987	condition_entry	condition D warning
2021-01-27_09-38-29.490	condition_entry	condition B
2021-01-27_09-38-30.175	condition_entry	condition B
2021-01-27_09-38-30.804	condition_entry	condition B
2021-01-27_09-38-30.998	pedal_entry	pedal_timeout
2021-01-27_09-38-31.321	condition_entry	condition A	src 1	dst 2
2021-01-27_09-38-32.457	condition_entry	condition B
2021-01-27_09-38-33.063	condition_entry	condition B
2021-01-27_09-38-33.333	pedal_entry	pedal_timeout
2021-01-27_09-38-33.718	condition_entry	condition B
2021-01-27_09-38-34.140	condition_entry	condition A	src 7	dst 6
2021-01-27_09-38-34.964	pedal_entry	pedal_correct
2021-01-27_09-38-37.612	answer_entry	selected_answer 10
2021-01-27_09-38-38.894	condition_entry	condition B
2021-01-27_09-38-39.427	condition_entry	condition B
2021-01-27_09-38-40.039	condition_entry	condition B
2021-01-27_09-38-40.481	condition_entry	condition B
2021-01-27_09-38-41.151	condition_entry	condition B
2021-01-27_09-38-41.772	condition_entry	condition B
2021-01-27_09-38-42.294	condition_entry	condition B
2021-01-27_09-38-42.717	condition_entry	condition B
2021-01-27_09-38-43.265	condition_entry	condition B
2021-01-27_09-38-43.769	condition_entry	condition B
2021-01-27_09-38-44.354	condition_entry	condition B
2021-01-27_09-38-44.857	condition_entry	condition B
2021-01-27_09-38-45.324	condition_entry	condition B
2021-01-27_09-38-45.781	condition_entry	condition B
2021-01-27_09-38-46.168	condition_entry	condition B
2021-01-27_09-38-46.557	condition_entry	condition D
2021-01-27_09-38-46.986	condition_entry	condition B
2021-01-27_09-38-47.390	condition_entry	condition B
2021-01-27_09-38-47.812	condition_entry	condition B
2021-01-27_09-38-48.201	condition_entry	condition B
2021-01-27_09-38-48.554	condition_entry	condition B
2021-01-27_09-38-48.571	pedal_entry	pedal_timeout
2021-01-27_09-38-48.877	condition_entry	condition B
2021-01-27_09-38-49.268	condition_entry	condition B
2021-01-27_09-38-49.566	condition_entry	condition B
2021-01-27_09-38-50.045	condition_entry	condition B
2021-01-27_09-38-50.404	condition_entry	condition A	src 8	dst 7
2021-01-27_09-38-51.662	condition_entry	condition B
2021-01-27_09-38-52.220	condition_entry	condition B
2021-01-27_09-38-52.426	pedal_entry	pedal_timeout
2021-01-27_09-38-52.801	condition_entry	condition B
2021-01-27_09-38-53.298	condition_entry	condition B
2021-01-27_09-38-53.899	condition_entry	condition B
2021-01-27_09-38-54.542	condition_entry	condition B
2021-01-27_09-38-55.047	condition_entry	condition A	src 3	dst 2
2021-01-27_09-38-55.665	pedal_entry	pedal_correct
2021-01-27_09-38-58.147	answer_entry	selected_answer 10
2021-01-27_09-38-59.461	condition_entry	condition B
2021-01-27_09-38-59.950	condition_entry	condition B
2021-01-27_09-39-01.032	condition_entry	condition B
2021-01-27_09-39-01.684	condition_entry	condition B
2021-01-27_09-39-02.149	condition_entry	condition B
2021-01-27_09-39-02.616	condition_entry	condition B
2021-01-27_09-39-03.137	condition_entry	condition B
2021-01-27_09-39-03.593	condition_entry	condition B
2021-01-27_09-39-03.995	condition_entry	condition B
2021-01-27_09-39-04.371	condition_entry	condition B
2021-01-27_09-39-05.230	condition_entry	condition B
2021-01-27_09-39-06.103	condition_entry	condition B
2021-01-27_09-39-06.503	condition_entry	condition B
2021-01-27_09-39-06.947	condition_entry	condition B
2021-01-27_09-39-07.358	condition_entry	condition A	src 6	dst 8
2021-01-27_09-39-07.936	pedal_entry	pedal_correct
2021-01-27_09-39-10.319	answer_entry	selected_answer 10
2021-01-27_09-39-11.527	condition_entry	condition B
2021-01-27_09-39-12.045	condition_entry	condition B
2021-01-27_09-39-12.682	condition_entry	condition B
2021-01-27_09-39-13.323	condition_entry	condition B
2021-01-27_09-39-14.480	condition_entry	condition B
2021-01-27_09-39-14.955	condition_entry	condition B
2021-01-27_09-39-15.443	condition_entry	condition B
2021-01-27_09-39-15.910	condition_entry	condition B
2021-01-27_09-39-16.568	condition_entry	condition B
2021-01-27_09-39-16.883	condition_entry	condition B
2021-01-27_09-39-17.211	condition_entry	condition B
2021-01-27_09-39-17.576	condition_entry	condition B
2021-01-27_09-39-17.959	condition_entry	condition B
2021-01-27_09-39-18.398	condition_entry	condition B
2021-01-27_09-39-18.852	condition_entry	condition B
2021-01-27_09-39-19.275	condition_entry	condition B
2021-01-27_09-39-19.764	condition_entry	condition B
2021-01-27_09-39-20.148	condition_entry	condition B
2021-01-27_09-39-20.541	condition_entry	condition B
2021-01-27_09-39-20.952	condition_entry	condition C	src 6	dst 7
2021-01-27_09-39-21.375	condition_entry	condition B
2021-01-27_09-39-21.713	condition_entry	condition D warning
2021-01-27_09-39-22.027	condition_entry	condition B
2021-01-27_09-39-22.363	condition_entry	condition B
2021-01-27_09-39-22.840	condition_entry	condition B
2021-01-27_09-39-23.206	condition_entry	condition D warning
2021-01-27_09-39-23.685	condition_entry	condition B
2021-01-27_09-39-24.208	condition_entry	condition B
2021-01-27_09-39-24.788	condition_entry	condition B
2021-01-27_09-39-25.228	pedal_entry	pedal_timeout
2021-01-27_09-39-25.361	condition_entry	condition B
2021-01-27_09-39-25.962	condition_entry	condition B
2021-01-27_09-39-26.541	condition_entry	condition B
2021-01-27_09-39-27.051	condition_entry	condition B
2021-01-27_09-39-28.566	condition_entry	condition B
2021-01-27_09-39-28.982	condition_entry	condition B
2021-01-27_09-39-29.730	condition_entry	condition B
2021-01-27_09-39-30.275	condition_entry	condition B
2021-01-27_09-39-30.636	condition_entry	condition B
2021-01-27_09-39-31.054	condition_entry	condition C	src 7	dst 6
2021-01-27_09-39-32.268	condition_entry	condition B
2021-01-27_09-39-32.646	condition_entry	condition B
2021-01-27_09-39-33.068	pedal_entry	pedal_timeout
2021-01-27_09-39-33.327	pedal_entry	pedal_incorrect
2021-01-27_09-39-36.049	answer_entry	selected_answer 5
2021-01-27_09-39-37.349	condition_entry	condition B
2021-01-27_09-39-37.894	condition_entry	condition B
2021-01-27_09-39-38.389	condition_entry	condition B	discarded
2021-01-27_09-39-38.799	warning	hand_movements
2021-01-27_09-39-40.648	condition_entry	condition B
2021-01-27_09-39-41.469	condition_entry	condition D
2021-01-27_09-39-41.902	condition_entry	condition B
2021-01-27_09-39-42.497	condition_entry	condition B
2021-01-27_09-39-42.986	condition_entry	condition B
2021-01-27_09-39-43.487	pedal_entry	pedal_timeout
2021-01-27_09-39-43.589	condition_entry	condition B
2021-01-27_09-39-44.657	condition_entry	condition B
2021-01-27_09-39-45.152	condition_entry	condition B
2021-01-27_09-39-45.597	condition_entry	condition B
2021-01-27_09-39-46.063	condition_entry	condition C	src 6	dst 7
2021-01-27_09-39-46.562	condition_entry	condition B
2021-01-27_09-39-46.896	condition_entry	condition B
2021-01-27_09-39-47.277	condition_entry	condition B
2021-01-27_09-39-47.696	condition_entry	condition B
2021-01-27_09-39-48.063	condition_entry	condition B
2021-01-27_09-39-48.084	pedal_entry	pedal_timeout
2021-01-27_09-39-48.384	condition_entry	condition A	src 2	dst 3
2021-01-27_09-39-49.072	condition_entry	condition D warning
2021-01-27_09-39-49.672	condition_entry	condition B
2021-01-27_09-39-50.150	condition_entry	condition B	discarded
2021-01-27_09-39-50.605	condition_entry	condition D warning	discarded
2021-01-27_09-39-50.616	warning	multiple_fingers
2021-01-27_09-39-51.910	condition_entry	condition B
2021-01-27_09-39-52.493	condition_entry	condition B
2021-01-27_09-39-52.993	condition_entry	condition B
2021-01-27_09-39-53.558	condition_entry	condition B
2021-01-27_09-39-54.120	condition_entry	condition B
2021-01-27_09-39-54.681	condition_entry	condition B
2021-01-27_09-39-55.237	condition_entry	condition B
2021-01-27_09-39-55.664	condition_entry	condition B
2021-01-27_09-39-56.202	condition_entry	condition D
2021-01-27_09-39-56.482	condition_entry	condition B
2021-01-27_09-39-56.859	condition_entry	condition B
2021-01-27_09-39-57.257	condition_entry	condition B
2021-01-27_09-39-57.685	condition_entry	condition B
2021-01-27_09-39-58.202	condition_entry	condition B
2021-01-27_09-39-58.223	pedal_entry	pedal_timeout
2021-01-27_09-39-58.851	condition_entry	condition B
2021-01-27_09-39-59.481	condition_entry	condition B
2021-01-27_09-40-00.034	condition_entry	condition B
2021-01-27_09-40-00.491	condition_entry	condition B
2021-01-27_09-40-00.967	condition_entry	condition B
2021-01-27_09-40-01.425	condition_entry	condition D
2021-01-27_09-40-01.924	condition_entry	condition B
2021-01-27_09-40-02.266	condition_entry	condition B
2021-01-27_09-40-02.688	condition_entry	condition D warning
2021-01-27_09-40-03.057	condition_entry	condition B
2021-01-27_09-40-03.891	condition_entry	condition B
2021-01-27_09-40-04.499	condition_entry	condition B
2021-01-27_09-40-04.703	pedal_entry	pedal_timeout
2021-01-27_09-40-05.109	condition_entry	condition A	src 9	dst 6
2021-01-27_09-40-05.632	condition_entry	condition B
2021-01-27_09-40-06.164	condition_entry	condition D warning
2021-01-27_09-40-06.689	condition_entry	condition D warning
2021-01-27_09-40-07.909	condition_entry	condition B
2021-01-27_09-40-08.308	condition_entry	condition B
2021-01-27_09-40-08.707	pedal_entry	pedal_timeout
2021-01-27_09-40-08.852	condition_entry	condition B
2021-01-27_09-40-09.608	condition_entry	condition B
2021-01-27_09-40-10.064	condition_entry	condition B
2021-01-27_09-40-11.082	condition_entry	condition A	src 3	dst 1
2021-01-27_09-40-11.852	pedal_entry	pedal_correct
2021-01-27_09-40-14.223	answer_entry	selected_answer 10
2021-01-27_09-40-15.485	condition_entry	condition B
2021-01-27_09-40-15.948	condition_entry	condition B
2021-01-27_09-40-16.597	condition_entry	condition B
2021-01-27_09-40-17.174	condition_entry	condition B
2021-01-27_09-40-17.760	condition_entry	condition B
2021-01-27_09-40-18.216	condition_entry	condition B
2021-01-27_09-40-18.701	condition_entry	condition B
2021-01-27_09-40-19.185	condition_entry	condition B
2021-01-27_09-40-19.580	condition_entry	condition B
2021-01-27_09-40-20.025	condition_entry	condition C	src 7	dst 6
2021-01-27_09-40-20.458	condition_entry	condition B
2021-01-27_09-40-21.180	condition_entry	condition B
2021-01-27_09-40-21.470	pedal_entry	pedal_correct
2021-01-27_09-40-25.673	answer_entry	selected_answer 5
2021-01-27_09-40-26.527	condition_entry	condition B
2021-01-27_09-40-27.000	condition_entry	condition B
2021-01-27_09-40-28.201	condition_entry	condition B
2021-01-27_09-40-28.801	warning	hand_movements
2021-01-27_09-40-28.801	condition_entry	condition A	src 9	dst 8	discarded
2021-01-27_09-40-28.911	warning	hand_movements
2021-01-27_09-40-30.159	condition_entry	condition A	src 1	dst 3
2021-01-27_09-40-30.734	condition_entry	condition B
2021-01-27_09-40-31.319	condition_entry	condition B
2021-01-27_09-40-31.841	condition_entry	condition B
2021-01-27_09-40-32.175	pedal_entry	pedal_timeout
2021-01-27_09-40-32.435	condition_entry	condition B
2021-01-27_09-40-32.974	condition_entry	condition B
2021-01-27_09-40-33.543	condition_entry	condition B
2021-01-27_09-40-34.002	condition_entry	condition B
2021-01-27_09-40-34.756	condition_entry	condition B
2021-01-27_09-40-35.151	condition_entry	condition B
2021-01-27_09-40-35.573	condition_entry	condition B
2021-01-27_09-40-36.073	condition_entry	condition B
2021-01-27_09-40-36.820	condition_entry	condition B
2021-01-27_09-40-37.399	condition_entry	condition B
2021-01-27_09-40-37.917	condition_entry	condition B
2021-01-27_09-40-38.450	condition_entry	condition B
2021-01-27_09-40-39.062	condition_entry	condition B
2021-01-27_09-40-39.527	condition_entry	condition B
2021-01-27_09-40-40.006	condition_entry	condition B
2021-01-27_09-40-40.483	condition_entry	condition B
2021-01-27_09-40-40.983	condition_entry	condition B
2021-01-27_09-40-41.354	condition_entry	condition B
2021-01-27_09-40-41.737	condition_entry	condition B
2021-01-27_09-40-42.119	condition_entry	condition B
2021-01-27_09-40-42.575	condition_entry	condition B
2021-01-27_09-40-42.904	condition_entry	condition B
2021-01-27_09-40-43.269	condition_entry	condition B
2021-01-27_09-40-43.664	condition_entry	condition B
2021-01-27_09-40-44.080	condition_entry	condition B
2021-01-27_09-40-44.546	condition_entry	condition B
2021-01-27_09-40-44.993	condition_entry	condition B
2021-01-27_09-40-45.447	condition_entry	condition B
2021-01-27_09-40-45.957	condition_entry	condition B
2021-01-27_09-40-46.715	condition_entry	condition C	src 6	dst 7
2021-01-27_09-40-47.427	condition_entry	condition B
2021-01-27_09-40-47.768	condition_entry	condition B
2021-01-27_09-40-48.651	condition_entry	condition B
2021-01-27_09-40-48.723	pedal_entry	pedal_timeout
2021-01-27_09-40-49.056	condition_entry	condition B
2021-01-27_09-40-49.712	condition_entry	condition B
2021-01-27_09-40-50.813	condition_entry	condition B
2021-01-27_09-40-51.379	condition_entry	condition B
2021-01-27_09-40-51.977	condition_entry	condition B
2021-01-27_09-40-52.568	condition_entry	condition B
2021-01-27_09-40-53.131	condition_entry	condition B
2021-01-27_09-40-53.722	condition_entry	condition D
2021-01-27_09-40-54.201	condition_entry	condition B
2021-01-27_09-40-54.756	condition_entry	condition B
2021-01-27_09-40-55.319	condition_entry	condition B
2021-01-27_09-40-55.742	pedal_entry	pedal_timeout
2021-01-27_09-40-55.846	condition_entry	condition B
2021-01-27_09-40-56.442	condition_entry	condition B
2021-01-27_09-40-57.020	condition_entry	condition B
2021-01-27_09-40-57.529	condition_entry	condition A	src 1	dst 2
2021-01-27_09-40-58.119	condition_entry	condition B
2021-01-27_09-40-58.633	condition_entry	condition B
2021-01-27_09-40-59.029	condition_entry	condition D warning
2021-01-27_09-40-59.591	condition_entry	condition B
2021-01-27_09-40-59.961	condition_entry	condition B
2021-01-27_09-41-00.417	condition_entry	condition B
2021-01-27_09-41-00.978	condition_entry	condition B
2021-01-27_09-41-01.040	pedal_entry	pedal_timeout
2021-01-27_09-41-01.444	condition_entry	condition B
2021-01-27_09-41-01.994	condition_entry	condition B
2021-01-27_09-41-02.365	condition_entry	condition B
2021-01-27_09-41-02.908	condition_entry	condition B
2021-01-27_09-41-03.285	condition_entry	condition C	src 1	dst 0
2021-01-27_09-41-03.717	condition_entry	condition B
2021-01-27_09-41-04.159	condition_entry	condition B
2021-01-27_09-41-04.615	condition_entry	condition B
2021-01-27_09-41-05.004	condition_entry	condition B
2021-01-27_09-41-05.303	pedal_entry	pedal_timeout
2021-01-27_09-41-05.459	condition_entry	condition D	discarded
2021-01-27_09-41-05.520	warning	multiple_fingers
2021-01-27_09-41-06.574	condition_entry	condition B
2021-01-27_09-41-07.224	condition_entry	condition B
2021-01-27_09-41-07.689	condition_entry	condition B
2021-01-27_09-41-08.214	condition_entry	condition B
2021-01-27_09-41-08.861	condition_entry	condition B
2021-01-27_09-41-09.435	condition_entry	condition B
2021-01-27_09-41-09.758	condition_entry	condition B
2021-01-27_09-41-10.224	condition_entry	condition B
2021-01-27_09-41-10.714	condition_entry	condition B
2021-01-27_09-41-11.084	condition_entry	condition B
2021-01-27_09-41-11.491	condition_entry	condition B
2021-01-27_09-41-11.901	condition_entry	condition D
2021-01-27_09-41-12.373	condition_entry	condition D warning
2021-01-27_09-41-13.086	condition_entry	condition B
2021-01-27_09-41-13.669	condition_entry	condition B
2021-01-27_09-41-14.123	condition_entry	condition B
2021-01-27_09-41-14.391	pedal_entry	pedal_timeout
2021-01-27_09-41-14.644	condition_entry	condition A	src 7	dst 8
2021-01-27_09-41-15.046	condition_entry	condition B
2021-01-27_09-41-15.785	condition_entry	condition B
2021-01-27_09-41-16.332	condition_entry	condition B
2021-01-27_09-41-16.656	pedal_entry	pedal_timeout
2021-01-27_09-41-16.913	condition_entry	condition B
2021-01-27_09-41-17.454	condition_entry	condition B
2021-01-27_09-41-18.043	condition_entry	condition B
2021-01-27_09-41-18.531	condition_entry	condition A	src 3	dst 0
2021-01-27_09-41-19.038	condition_entry	condition B
2021-01-27_09-41-19.363	condition_entry	condition D warning
2021-01-27_09-41-19.983	condition_entry	condition B
2021-01-27_09-41-20.302	condition_entry	condition B
2021-01-27_09-41-20.831	condition_entry	condition B
2021-01-27_09-41-21.231	condition_entry	condition D warning
2021-01-27_09-41-21.563	condition_entry	condition B
2021-01-27_09-41-22.665	condition_entry	condition B
2021-01-27_09-41-23.029	condition_entry	condition B
2021-01-27_09-41-23.251	pedal_entry	pedal_timeout
2021-01-27_09-41-24.195	condition_entry	condition B
2021-01-27_09-41-24.884	condition_entry	condition B
2021-01-27_09-41-25.373	condition_entry	condition B
2021-01-27_09-41-25.860	condition_entry	condition B
2021-01-27_09-41-26.428	condition_entry	condition B
2021-01-27_09-41-26.816	condition_entry	condition B
2021-01-27_09-41-27.426	condition_entry	condition B
2021-01-27_09-41-27.904	condition_entry	condition A	src 3	dst 2
2021-01-27_09-41-28.349	condition_entry	condition B
2021-01-27_09-41-28.649	condition_entry	condition D warning
2021-01-27_09-41-29.108	condition_entry	condition B
2021-01-27_09-41-29.653	condition_entry	condition B
2021-01-27_09-41-30.297	condition_entry	condition B
2021-01-27_09-41-30.671	pedal_entry	pedal_timeout
2021-01-27_09-41-30.770	condition_entry	condition B
2021-01-27_09-41-31.325	condition_entry	condition B
2021-01-27_09-41-31.725	condition_entry	condition B
2021-01-27_09-41-32.308	condition_entry	condition B
2021-01-27_09-41-32.813	condition_entry	condition B	discarded
2021-01-27_09-41-32.852	warning	hand_movements
2021-01-27_09-41-32.890	warning	hand_movements
2021-01-27_09-41-33.036	warning	hand_movements
2021-01-27_09-41-33.100	warning	hand_movements
2021-01-27_09-41-33.125	warning	hand_movements
2021-01-27_09-41-33.249	warning	hand_movements
2021-01-27_09-41-33.318	warning	hand_movements
2021-01-27_09-41-33.502	warning	hand_movements
2021-01-27_09-41-34.704	condition_entry	condition B
2021-01-27_09-41-35.261	condition_entry	condition B
2021-01-27_09-41-35.812	condition_entry	condition B
2021-01-27_09-41-36.471	condition_entry	condition B
2021-01-27_09-41-37.455	condition_entry	condition B
2021-01-27_09-41-38.034	condition_entry	condition B
2021-01-27_09-41-38.489	condition_entry	condition B
2021-01-27_09-41-39.144	condition_entry	condition B
2021-01-27_09-41-39.636	condition_entry	condition B
2021-01-27_09-41-40.187	condition_entry	condition D
2021-01-27_09-41-40.654	condition_entry	condition B
2021-01-27_09-41-41.268	condition_entry	condition B
2021-01-27_09-41-41.805	condition_entry	condition B
2021-01-27_09-41-42.209	pedal_entry	pedal_timeout
2021-01-27_09-41-42.998	condition_entry	condition B
2021-01-27_09-41-43.553	condition_entry	condition B
2021-01-27_09-41-44.150	condition_entry	condition B
2021-01-27_09-41-44.552	condition_entry	condition B
2021-01-27_09-41-45.008	condition_entry	condition B
2021-01-27_09-41-45.841	condition_entry	condition B
2021-01-27_09-41-46.262	condition_entry	condition B
2021-01-27_09-41-46.622	condition_entry	condition B
2021-01-27_09-41-47.040	condition_entry	condition B
2021-01-27_09-41-47.407	condition_entry	condition C	src 1	dst 0
2021-01-27_09-41-47.917	condition_entry	condition B
2021-01-27_09-41-48.644	condition_entry	condition B
2021-01-27_09-41-49.017	condition_entry	condition B
2021-01-27_09-41-49.426	pedal_entry	pedal_timeout
2021-01-27_09-41-49.436	condition_entry	condition B
2021-01-27_09-41-50.005	condition_entry	condition B
2021-01-27_09-41-50.499	condition_entry	condition B
2021-01-27_09-41-51.860	condition_entry	condition C	src 0	dst 1
2021-01-27_09-41-52.222	condition_entry	condition B
2021-01-27_09-41-52.532	condition_entry	condition B
2021-01-27_09-41-53.104	condition_entry	condition B
2021-01-27_09-41-53.609	condition_entry	condition B	discarded
2021-01-27_09-41-53.629	warning	multiple_fingers
2021-01-27_09-41-55.091	condition_entry	condition B
2021-01-27_09-41-55.517	condition_entry	condition B
2021-01-27_09-41-56.150	condition_entry	condition B
2021-01-27_09-41-56.719	condition_entry	condition B
2021-01-27_09-41-57.325	condition_entry	condition B
2021-01-27_09-41-57.806	condition_entry	condition B
2021-01-27_09-41-58.285	condition_entry	condition B
2021-01-27_09-41-58.690	condition_entry	condition B
2021-01-27_09-41-59.218	condition_entry	condition B
2021-01-27_09-41-59.623	condition_entry	condition B
2021-01-27_09-42-00.018	condition_entry	condition A	src 0	dst 1
2021-01-27_09-42-00.423	condition_entry	condition B	discarded
2021-01-27_09-42-00.791	condition_entry	condition B	discarded
2021-01-27_09-42-00.838	warning	hand_movements
2021-01-27_09-42-01.779	condition_entry	condition B	discarded
2021-01-27_09-42-01.816	warning	hand_movements
2021-01-27_09-42-01.924	warning	hand_movements
2021-01-27_09-42-02.019	warning	hand_movements
2021-01-27_09-42-02.102	warning	hand_movements
2021-01-27_09-42-03.382	condition_entry	condition B
2021-01-27_09-42-03.866	condition_entry	condition D
2021-01-27_09-42-04.537	condition_entry	condition B
2021-01-27_09-42-05.010	condition_entry	condition B
2021-01-27_09-42-05.628	condition_entry	condition D warning
2021-01-27_09-42-06.169	condition_entry	condition B
2021-01-27_09-42-06.667	condition_entry	condition B
2021-01-27_09-42-07.380	condition_entry	condition B
2021-01-27_09-42-07.652	pedal_entry	pedal_timeout
2021-01-27_09-42-07.974	condition_entry	condition B
2021-01-27_09-42-08.552	condition_entry	condition B	discarded
2021-01-27_09-42-08.574	warning	multiple_fingers
2021-01-27_09-42-09.867	condition_entry	condition B
2021-01-27_09-42-10.399	condition_entry	condition B
2021-01-27_09-42-11.008	condition_entry	condition B
2021-01-27_09-42-11.653	condition_entry	condition B
2021-01-27_09-42-12.665	condition_entry	condition B
2021-01-27_09-42-13.242	condition_entry	condition C	src 7	dst 6	discarded
2021-01-27_09-42-13.253	warning	multiple_fingers
2021-01-27_09-42-14.454	condition_entry	condition B
2021-01-27_09-42-15.073	condition_entry	condition B
2021-01-27_09-42-15.609	condition_entry	condition B
2021-01-27_09-42-16.193	condition_entry	condition B
2021-01-27_09-42-16.762	condition_entry	condition B
2021-01-27_09-42-17.383	condition_entry	condition B
[truncated: 1,310 more rows]
