# Supplementary material for: Avatar error in your favor: Embodied avatars can fix users’ mistakes without them noticing
Source: PLoS One. 2023 Jan 20;18(1):e0266212. doi: 10.1371/journal.pone.0266212 (PMC9858437; doi:10.1371/journal.pone.0266212)
Supplement: S1 Dataset — (ZIP) [file pone.0266212.s003.zip › static/raw_data/26/events.csv]

timestamp	event
2021-01-27_09-07-33.459	main_start
2021-01-27_09-07-33.921	launch_welcome_scene
2021-01-27_09-07-40.981	launch_calibration_explanation_scene
2021-01-27_09-07-53.350	hands_calibrated
2021-01-27_09-07-53.350	launch_practice_explanation_scene
2021-01-27_09-08-20.996	launch_practice_session
2021-01-27_09-08-21.008	no_button_but_finger_pressed RightPinkyTip
2021-01-27_09-08-21.010	set_speed 0.510000021457672
2021-01-27_09-08-21.010	no_button_but_finger_pressed RightRingTip
2021-01-27_09-08-21.011	set_speed 0.330000021457672
2021-01-27_09-08-21.011	no_button_but_finger_pressed RightMiddleTip
2021-01-27_09-08-21.011	set_speed 0.150000021457672
2021-01-27_09-08-21.011	no_button_but_finger_pressed RightIndexTip
2021-01-27_09-08-21.011	set_speed 0
2021-01-27_09-08-21.011	no_button_but_finger_pressed LeftIndexTip
2021-01-27_09-08-21.011	set_speed 0
2021-01-27_09-08-21.011	no_button_but_finger_pressed LeftMiddleTip
2021-01-27_09-08-21.011	set_speed 0
2021-01-27_09-08-21.011	no_button_but_finger_pressed LeftRingTip
2021-01-27_09-08-21.011	set_speed 0
2021-01-27_09-08-21.011	no_button_but_finger_pressed LeftPinkyTip
2021-01-27_09-08-21.011	set_speed 0
2021-01-27_09-08-21.024	button_created 0
2021-01-27_09-08-21.585	button_created 1
2021-01-27_09-08-22.040	middle_moved
2021-01-27_09-08-22.096	multiple_finger_start
2021-01-27_09-08-22.180	multiple_finger_stop
2021-01-27_09-08-22.190	no_button_but_finger_pressed LeftPinkyTip
2021-01-27_09-08-22.190	set_speed 0
2021-01-27_09-08-22.190	no_button_but_finger_pressed LeftRingTip
2021-01-27_09-08-22.190	set_speed 0
2021-01-27_09-08-22.190	no_button_but_finger_pressed LeftMiddleTip
2021-01-27_09-08-22.190	set_speed 0
2021-01-27_09-08-22.190	no_button_but_finger_pressed LeftIndexTip
2021-01-27_09-08-22.191	set_speed 0
2021-01-27_09-08-22.191	no_button_but_finger_pressed RightIndexTip
2021-01-27_09-08-22.191	set_speed 0
2021-01-27_09-08-22.191	no_button_but_finger_pressed RightMiddleTip
2021-01-27_09-08-22.191	set_speed 0
2021-01-27_09-08-22.191	no_button_but_finger_pressed RightRingTip
2021-01-27_09-08-22.191	set_speed 0
2021-01-27_09-08-22.191	no_button_but_finger_pressed RightPinkyTip
2021-01-27_09-08-22.191	set_speed 0
2021-01-27_09-08-22.202	button_created 0
2021-01-27_09-08-22.235	middle_released
2021-01-27_09-08-22.770	button_created 1
2021-01-27_09-08-23.295	button_enters_active_area 0
2021-01-27_09-08-23.340	button_created 2
2021-01-27_09-08-23.350	pinky_moved
2021-01-27_09-08-23.470	pinky_released
2021-01-27_09-08-23.737	button_leaves_active_area 0
2021-01-27_09-08-23.860	button_enters_active_area 0
2021-01-27_09-08-23.917	button_created 3
2021-01-27_09-08-23.939	pinky_moved
2021-01-27_09-08-23.995	multiple_finger_start
2021-01-27_09-08-24.117	multiple_finger_stop
2021-01-27_09-08-24.118	pinky_released
2021-01-27_09-08-24.128	no_button_but_finger_pressed LeftPinkyTip
2021-01-27_09-08-24.128	set_speed 0
2021-01-27_09-08-24.128	no_button_but_finger_pressed LeftRingTip
2021-01-27_09-08-24.128	set_speed 0
2021-01-27_09-08-24.128	no_button_but_finger_pressed LeftMiddleTip
2021-01-27_09-08-24.129	set_speed 0
2021-01-27_09-08-24.129	no_button_but_finger_pressed LeftIndexTip
2021-01-27_09-08-24.129	set_speed 0
2021-01-27_09-08-24.129	no_button_but_finger_pressed RightIndexTip
2021-01-27_09-08-24.129	set_speed 0
2021-01-27_09-08-24.129	no_button_but_finger_pressed RightMiddleTip
2021-01-27_09-08-24.129	set_speed 0
2021-01-27_09-08-24.129	no_button_but_finger_pressed RightRingTip
2021-01-27_09-08-24.130	set_speed 0
2021-01-27_09-08-24.130	no_button_but_finger_pressed RightPinkyTip
2021-01-27_09-08-24.130	set_speed 0
2021-01-27_09-08-24.140	button_created 0
2021-01-27_09-08-24.707	button_created 1
2021-01-27_09-08-25.183	ring_moved
2021-01-27_09-08-25.194	multiple_finger_start
2021-01-27_09-08-25.317	pinky_moved
2021-01-27_09-08-25.338	multiple_finger_stop
2021-01-27_09-08-25.339	ring_released
2021-01-27_09-08-25.349	no_button_but_finger_pressed LeftPinkyTip
2021-01-27_09-08-25.349	set_speed 0
2021-01-27_09-08-25.349	no_button_but_finger_pressed LeftRingTip
2021-01-27_09-08-25.349	set_speed 0
2021-01-27_09-08-25.349	no_button_but_finger_pressed LeftMiddleTip
2021-01-27_09-08-25.349	set_speed 0
2021-01-27_09-08-25.350	no_button_but_finger_pressed LeftIndexTip
2021-01-27_09-08-25.350	set_speed 0
2021-01-27_09-08-25.350	no_button_but_finger_pressed RightIndexTip
2021-01-27_09-08-25.350	set_speed 0
2021-01-27_09-08-25.350	no_button_but_finger_pressed RightMiddleTip
2021-01-27_09-08-25.350	set_speed 0
2021-01-27_09-08-25.350	no_button_but_finger_pressed RightRingTip
2021-01-27_09-08-25.350	set_speed 0
2021-01-27_09-08-25.350	no_button_but_finger_pressed RightPinkyTip
2021-01-27_09-08-25.351	set_speed 0
2021-01-27_09-08-25.360	pinky_released
2021-01-27_09-08-25.361	button_created 0
2021-01-27_09-08-25.928	button_created 1
2021-01-27_09-08-26.460	button_enters_active_area 1
2021-01-27_09-08-26.483	middle_moved
2021-01-27_09-08-26.495	button_created 2
2021-01-27_09-08-26.605	middle_released
2021-01-27_09-08-26.902	button_leaves_active_area 1
2021-01-27_09-08-26.991	ring_moved
2021-01-27_09-08-27.013	multiple_finger_start
2021-01-27_09-08-27.157	middle_moved
2021-01-27_09-08-27.236	middle_released
2021-01-27_09-08-27.259	pinky_moved
2021-01-27_09-08-27.270	multiple_finger_stop
2021-01-27_09-08-27.271	ring_released
2021-01-27_09-08-27.281	no_button_but_finger_pressed LeftPinkyTip
2021-01-27_09-08-27.281	set_speed 0
2021-01-27_09-08-27.281	no_button_but_finger_pressed LeftRingTip
2021-01-27_09-08-27.282	set_speed 0
2021-01-27_09-08-27.282	no_button_but_finger_pressed LeftMiddleTip
2021-01-27_09-08-27.282	set_speed 0
2021-01-27_09-08-27.282	no_button_but_finger_pressed LeftIndexTip
2021-01-27_09-08-27.282	set_speed 0
2021-01-27_09-08-27.282	no_button_but_finger_pressed RightIndexTip
2021-01-27_09-08-27.282	set_speed 0
2021-01-27_09-08-27.282	no_button_but_finger_pressed RightMiddleTip
2021-01-27_09-08-27.283	set_speed 0
2021-01-27_09-08-27.283	no_button_but_finger_pressed RightRingTip
2021-01-27_09-08-27.283	set_speed 0
2021-01-27_09-08-27.283	no_button_but_finger_pressed RightPinkyTip
2021-01-27_09-08-27.283	set_speed 0
2021-01-27_09-08-27.293	button_created 0
2021-01-27_09-08-27.440	pinky_released
2021-01-27_09-08-27.862	button_created 1
2021-01-27_09-08-28.381	button_enters_active_area 2
2021-01-27_09-08-28.414	middle_moved
2021-01-27_09-08-28.427	button_created 2
2021-01-27_09-08-28.559	middle_released
2021-01-27_09-08-28.837	button_leaves_active_area 2
2021-01-27_09-08-28.959	button_enters_active_area 7
2021-01-27_09-08-29.004	button_created 3
2021-01-27_09-08-29.037	middle_moved
2021-01-27_09-08-29.059	button_pressed 7
2021-01-27_09-08-29.059	set_speed 0
2021-01-27_09-08-29.060	multiple_finger_start
2021-01-27_09-08-29.150	multiple_finger_stop
2021-01-27_09-08-29.150	middle_released
2021-01-27_09-08-29.159	no_button_but_finger_pressed LeftPinkyTip
2021-01-27_09-08-29.160	set_speed 0
2021-01-27_09-08-29.160	no_button_but_finger_pressed LeftRingTip
2021-01-27_09-08-29.160	set_speed 0
2021-01-27_09-08-29.160	no_button_but_finger_pressed LeftMiddleTip
2021-01-27_09-08-29.160	set_speed 0
2021-01-27_09-08-29.161	no_button_but_finger_pressed LeftIndexTip
2021-01-27_09-08-29.161	set_speed 0
2021-01-27_09-08-29.161	no_button_but_finger_pressed RightIndexTip
2021-01-27_09-08-29.161	set_speed 0
2021-01-27_09-08-29.161	no_button_but_finger_pressed RightRingTip
2021-01-27_09-08-29.162	set_speed 0
2021-01-27_09-08-29.162	no_button_but_finger_pressed RightPinkyTip
2021-01-27_09-08-29.162	set_speed 0
2021-01-27_09-08-29.177	button_created 0
2021-01-27_09-08-29.737	button_created 1
2021-01-27_09-08-30.248	ring_moved
2021-01-27_09-08-30.261	button_enters_active_area 1
2021-01-27_09-08-30.312	button_created 2
2021-01-27_09-08-30.344	multiple_finger_start
2021-01-27_09-08-30.411	multiple_finger_stop
2021-01-27_09-08-30.422	no_button_but_finger_pressed LeftPinkyTip
2021-01-27_09-08-30.422	set_speed 0
2021-01-27_09-08-30.423	no_button_but_finger_pressed LeftRingTip
2021-01-27_09-08-30.423	set_speed 0
2021-01-27_09-08-30.423	no_button_but_finger_pressed LeftMiddleTip
2021-01-27_09-08-30.423	set_speed 0
2021-01-27_09-08-30.423	no_button_but_finger_pressed LeftIndexTip
2021-01-27_09-08-30.423	set_speed 0
2021-01-27_09-08-30.423	no_button_but_finger_pressed RightIndexTip
2021-01-27_09-08-30.423	set_speed 0
2021-01-27_09-08-30.423	no_button_but_finger_pressed RightMiddleTip
2021-01-27_09-08-30.424	set_speed 0
2021-01-27_09-08-30.424	no_button_but_finger_pressed RightRingTip
2021-01-27_09-08-30.424	set_speed 0
2021-01-27_09-08-30.424	no_button_but_finger_pressed RightPinkyTip
2021-01-27_09-08-30.424	set_speed 0
2021-01-27_09-08-30.435	button_created 0
2021-01-27_09-08-30.456	ring_released
2021-01-27_09-08-31.003	button_created 1
2021-01-27_09-08-31.524	button_enters_active_area 1
2021-01-27_09-08-31.570	button_created 2
2021-01-27_09-08-31.613	ring_moved
2021-01-27_09-08-31.637	button_pressed 1
2021-01-27_09-08-31.637	set_speed 0
2021-01-27_09-08-31.747	ring_released
2021-01-27_09-08-31.980	index_moved
2021-01-27_09-08-32.101	button_enters_active_area 3
2021-01-27_09-08-32.147	button_created 3
2021-01-27_09-08-32.213	index_released
2021-01-27_09-08-32.546	button_leaves_active_area 3
2021-01-27_09-08-32.634	middle_moved
2021-01-27_09-08-32.668	button_enters_active_area 2
2021-01-27_09-08-32.713	button_created 4
2021-01-27_09-08-32.757	middle_released
2021-01-27_09-08-32.969	button_missed 3
2021-01-27_09-08-32.969	set_speed 0
2021-01-27_09-08-33.112	button_leaves_active_area 2
2021-01-27_09-08-33.123	index_moved
2021-01-27_09-08-33.245	button_enters_active_area 6
2021-01-27_09-08-33.280	button_created 5
2021-01-27_09-08-33.324	index_released
2021-01-27_09-08-33.537	button_missed 2
2021-01-27_09-08-33.537	set_speed 0
2021-01-27_09-08-33.681	button_leaves_active_area 6
2021-01-27_09-08-33.785	index_moved
2021-01-27_09-08-33.807	button_enters_active_area 6
2021-01-27_09-08-33.853	button_created 6
2021-01-27_09-08-33.996	index_released
2021-01-27_09-08-34.113	button_missed 6
2021-01-27_09-08-34.113	set_speed 0
2021-01-27_09-08-34.256	button_leaves_active_area 6
2021-01-27_09-08-34.367	button_enters_active_area 6
2021-01-27_09-08-34.425	button_created 7
2021-01-27_09-08-34.457	index_moved
2021-01-27_09-08-34.489	button_pressed 6
2021-01-27_09-08-34.490	set_speed 0.150000021457672
2021-01-27_09-08-34.578	index_released
2021-01-27_09-08-34.680	button_missed 6
2021-01-27_09-08-34.680	set_speed 0
2021-01-27_09-08-34.890	middle_moved
2021-01-27_09-08-34.945	button_enters_active_area 7
2021-01-27_09-08-35.001	button_created 8
2021-01-27_09-08-35.134	middle_released
2021-01-27_09-08-35.389	button_leaves_active_area 7
2021-01-27_09-08-35.456	middle_moved
2021-01-27_09-08-35.523	button_enters_active_area 1
2021-01-27_09-08-35.568	button_created 9
2021-01-27_09-08-35.600	multiple_finger_start
2021-01-27_09-08-35.711	ring_moved
2021-01-27_09-08-35.756	multiple_finger_stop
2021-01-27_09-08-35.756	ring_released
2021-01-27_09-08-35.767	no_button_but_finger_pressed LeftPinkyTip
2021-01-27_09-08-35.767	set_speed 0
2021-01-27_09-08-35.767	no_button_but_finger_pressed LeftRingTip
2021-01-27_09-08-35.768	set_speed 0
2021-01-27_09-08-35.768	no_button_but_finger_pressed LeftMiddleTip
2021-01-27_09-08-35.768	set_speed 0
2021-01-27_09-08-35.768	no_button_but_finger_pressed LeftIndexTip
2021-01-27_09-08-35.768	set_speed 0
2021-01-27_09-08-35.768	no_button_but_finger_pressed RightIndexTip
2021-01-27_09-08-35.768	set_speed 0
2021-01-27_09-08-35.768	no_button_but_finger_pressed RightMiddleTip
2021-01-27_09-08-35.768	set_speed 0
2021-01-27_09-08-35.768	no_button_but_finger_pressed RightRingTip
2021-01-27_09-08-35.769	set_speed 0
2021-01-27_09-08-35.769	no_button_but_finger_pressed RightPinkyTip
2021-01-27_09-08-35.769	set_speed 0
2021-01-27_09-08-35.778	middle_released
2021-01-27_09-08-35.779	button_created 0
2021-01-27_09-08-35.835	middle_moved
2021-01-27_09-08-36.045	middle_released
2021-01-27_09-08-36.345	button_created 1
2021-01-27_09-08-36.810	index_moved
2021-01-27_09-08-36.876	button_enters_active_area 3
2021-01-27_09-08-36.912	button_created 2
2021-01-27_09-08-37.096	index_released
2021-01-27_09-08-37.318	button_leaves_active_area 3
2021-01-27_09-08-37.363	pinky_moved
2021-01-27_09-08-37.442	button_enters_active_area 0
2021-01-27_09-08-37.489	button_created 3
2021-01-27_09-08-37.666	pinky_released
2021-01-27_09-08-37.744	button_missed 3
2021-01-27_09-08-37.744	set_speed 0
2021-01-27_09-08-37.888	button_leaves_active_area 0
2021-01-27_09-08-37.932	pinky_moved
2021-01-27_09-08-37.955	multiple_finger_start
2021-01-27_09-08-38.099	ring_moved
2021-01-27_09-08-38.177	pinky_released
2021-01-27_09-08-38.198	middle_moved
2021-01-27_09-08-38.511	hand_moved
2021-01-27_09-08-38.521	index_moved
2021-01-27_09-08-38.610	multiple_finger_stop
2021-01-27_09-08-38.611	index_released
2021-01-27_09-08-38.611	middle_released
2021-01-27_09-08-38.622	no_button_but_finger_pressed LeftPinkyTip
2021-01-27_09-08-38.622	set_speed 0
2021-01-27_09-08-38.622	no_button_but_finger_pressed LeftRingTip
2021-01-27_09-08-38.622	set_speed 0
2021-01-27_09-08-38.622	no_button_but_finger_pressed LeftMiddleTip
2021-01-27_09-08-38.622	set_speed 0
2021-01-27_09-08-38.622	no_button_but_finger_pressed LeftIndexTip
2021-01-27_09-08-38.623	set_speed 0
2021-01-27_09-08-38.623	no_button_but_finger_pressed RightIndexTip
2021-01-27_09-08-38.623	set_speed 0
2021-01-27_09-08-38.623	no_button_but_finger_pressed RightMiddleTip
2021-01-27_09-08-38.623	set_speed 0
2021-01-27_09-08-38.623	no_button_but_finger_pressed RightRingTip
2021-01-27_09-08-38.623	set_speed 0
2021-01-27_09-08-38.623	no_button_but_finger_pressed RightPinkyTip
2021-01-27_09-08-38.623	set_speed 0
2021-01-27_09-08-38.624	ring_released
2021-01-27_09-08-38.636	button_created 0
2021-01-27_09-08-38.942	hand_replaced
2021-01-27_09-08-38.953	no_button_but_finger_pressed RightPinkyTip
2021-01-27_09-08-38.954	set_speed 0
2021-01-27_09-08-38.954	no_button_but_finger_pressed RightRingTip
2021-01-27_09-08-38.954	set_speed 0
2021-01-27_09-08-38.954	no_button_but_finger_pressed RightMiddleTip
2021-01-27_09-08-38.954	set_speed 0
2021-01-27_09-08-38.954	no_button_but_finger_pressed RightIndexTip
2021-01-27_09-08-38.955	set_speed 0
2021-01-27_09-08-38.955	no_button_but_finger_pressed LeftIndexTip
2021-01-27_09-08-38.955	set_speed 0
2021-01-27_09-08-38.955	no_button_but_finger_pressed LeftMiddleTip
2021-01-27_09-08-38.955	set_speed 0
2021-01-27_09-08-38.955	no_button_but_finger_pressed LeftRingTip
2021-01-27_09-08-38.955	set_speed 0
2021-01-27_09-08-38.955	no_button_but_finger_pressed LeftPinkyTip
2021-01-27_09-08-38.955	set_speed 0
2021-01-27_09-08-38.956	hand_moved
2021-01-27_09-08-38.966	hand_replaced
2021-01-27_09-08-38.977	no_button_but_finger_pressed LeftPinkyTip
2021-01-27_09-08-38.978	set_speed 0
2021-01-27_09-08-38.978	no_button_but_finger_pressed LeftRingTip
2021-01-27_09-08-38.978	set_speed 0
2021-01-27_09-08-38.978	no_button_but_finger_pressed LeftMiddleTip
2021-01-27_09-08-38.978	set_speed 0
2021-01-27_09-08-38.978	no_button_but_finger_pressed LeftIndexTip
2021-01-27_09-08-38.978	set_speed 0
2021-01-27_09-08-38.978	no_button_but_finger_pressed RightIndexTip
2021-01-27_09-08-38.979	set_speed 0
2021-01-27_09-08-38.979	no_button_but_finger_pressed RightMiddleTip
2021-01-27_09-08-38.979	set_speed 0
2021-01-27_09-08-38.979	no_button_but_finger_pressed RightRingTip
2021-01-27_09-08-38.979	set_speed 0
2021-01-27_09-08-38.979	no_button_but_finger_pressed RightPinkyTip
2021-01-27_09-08-38.979	set_speed 0
2021-01-27_09-08-38.980	hand_moved
2021-01-27_09-08-38.987	hand_replaced
2021-01-27_09-08-39.009	no_button_but_finger_pressed LeftPinkyTip
2021-01-27_09-08-39.009	set_speed 0
2021-01-27_09-08-39.009	no_button_but_finger_pressed LeftRingTip
2021-01-27_09-08-39.009	set_speed 0
2021-01-27_09-08-39.009	no_button_but_finger_pressed LeftMiddleTip
2021-01-27_09-08-39.010	set_speed 0
2021-01-27_09-08-39.010	no_button_but_finger_pressed LeftIndexTip
2021-01-27_09-08-39.010	set_speed 0
2021-01-27_09-08-39.010	no_button_but_finger_pressed RightIndexTip
2021-01-27_09-08-39.010	set_speed 0
2021-01-27_09-08-39.010	no_button_but_finger_pressed RightMiddleTip
2021-01-27_09-08-39.010	set_speed 0
2021-01-27_09-08-39.010	no_button_but_finger_pressed RightRingTip
2021-01-27_09-08-39.011	set_speed 0
2021-01-27_09-08-39.011	no_button_but_finger_pressed RightPinkyTip
2021-01-27_09-08-39.011	set_speed 0
2021-01-27_09-08-39.012	button_created 0
2021-01-27_09-08-39.577	button_created 1
2021-01-27_09-08-40.098	button_enters_active_area 0
2021-01-27_09-08-40.143	button_created 2
2021-01-27_09-08-40.200	pinky_moved
2021-01-27_09-08-40.310	pinky_released
2021-01-27_09-08-40.550	button_leaves_active_area 0
2021-01-27_09-08-40.673	button_enters_active_area 9
2021-01-27_09-08-40.673	pinky_moved
2021-01-27_09-08-40.719	button_created 3
2021-01-27_09-08-40.810	pinky_released
2021-01-27_09-08-40.968	button_missed 0
2021-01-27_09-08-40.968	set_speed 0
2021-01-27_09-08-41.122	button_leaves_active_area 9
2021-01-27_09-08-41.242	button_enters_active_area 2
2021-01-27_09-08-41.288	button_created 4
2021-01-27_09-08-41.319	index_moved
2021-01-27_09-08-41.435	index_released
2021-01-27_09-08-41.545	button_missed 9
2021-01-27_09-08-41.545	set_speed 0
2021-01-27_09-08-41.698	button_leaves_active_area 2
2021-01-27_09-08-41.732	middle_moved
2021-01-27_09-08-41.808	button_enters_active_area 6
2021-01-27_09-08-41.865	button_created 5
2021-01-27_09-08-41.919	multiple_finger_start
2021-01-27_09-08-41.930	multiple_finger_stop
2021-01-27_09-08-41.931	index_moved
2021-01-27_09-08-41.931	middle_released
2021-01-27_09-08-41.943	no_button_but_finger_pressed LeftPinkyTip
2021-01-27_09-08-41.943	set_speed 0
2021-01-27_09-08-41.944	no_button_but_finger_pressed LeftRingTip
2021-01-27_09-08-41.944	set_speed 0
2021-01-27_09-08-41.944	no_button_but_finger_pressed LeftMiddleTip
2021-01-27_09-08-41.944	set_speed 0
2021-01-27_09-08-41.944	no_button_but_finger_pressed LeftIndexTip
2021-01-27_09-08-41.944	set_speed 0
2021-01-27_09-08-41.944	no_button_but_finger_pressed RightIndexTip
2021-01-27_09-08-41.944	set_speed 0
2021-01-27_09-08-41.944	no_button_but_finger_pressed RightMiddleTip
2021-01-27_09-08-41.945	set_speed 0
2021-01-27_09-08-41.945	no_button_but_finger_pressed RightRingTip
2021-01-27_09-08-41.945	set_speed 0
2021-01-27_09-08-41.945	no_button_but_finger_pressed RightPinkyTip
2021-01-27_09-08-41.945	set_speed 0
2021-01-27_09-08-41.957	button_created 0
2021-01-27_09-08-41.975	index_released
2021-01-27_09-08-42.520	button_created 1
2021-01-27_09-08-43.052	button_enters_active_area 2
2021-01-27_09-08-43.063	middle_moved
2021-01-27_09-08-43.087	button_created 2
2021-01-27_09-08-43.219	middle_released
2021-01-27_09-08-43.496	button_leaves_active_area 2
2021-01-27_09-08-43.607	button_enters_active_area 7
2021-01-27_09-08-43.652	middle_moved
2021-01-27_09-08-43.665	button_created 3
2021-01-27_09-08-43.685	button_pressed 7
2021-01-27_09-08-43.685	set_speed 0
2021-01-27_09-08-43.772	middle_released
2021-01-27_09-08-43.915	button_missed 2
2021-01-27_09-08-43.915	set_speed 0
2021-01-27_09-08-44.182	button_enters_active_area 2
2021-01-27_09-08-44.229	button_created 4
2021-01-27_09-08-44.296	middle_moved
2021-01-27_09-08-44.318	button_pressed 2
2021-01-27_09-08-44.318	set_speed 0.150000021457672
2021-01-27_09-08-44.388	middle_released
2021-01-27_09-08-44.762	button_enters_active_area 8
2021-01-27_09-08-44.796	ring_moved
2021-01-27_09-08-44.808	button_created 5
2021-01-27_09-08-44.929	ring_released
2021-01-27_09-08-45.206	button_leaves_active_area 8
2021-01-27_09-08-45.318	button_enters_active_area 7
2021-01-27_09-08-45.375	button_created 6
2021-01-27_09-08-45.385	middle_moved
2021-01-27_09-08-45.418	button_pressed 7
2021-01-27_09-08-45.418	set_speed 0.330000021457672
2021-01-27_09-08-45.495	middle_released
2021-01-27_09-08-45.630	button_missed 8
2021-01-27_09-08-45.630	set_speed 0.330000021457672
2021-01-27_09-08-45.906	button_enters_active_area 0
2021-01-27_09-08-45.952	button_created 7
2021-01-27_09-08-46.062	pinky_moved
2021-01-27_09-08-46.117	button_pressed 0
2021-01-27_09-08-46.117	set_speed 0.330000021457672
2021-01-27_09-08-46.153	pinky_released
2021-01-27_09-08-46.418	pinky_moved
2021-01-27_09-08-46.473	button_enters_active_area 9
2021-01-27_09-08-46.519	button_created 8
2021-01-27_09-08-46.628	pinky_released
2021-01-27_09-08-46.918	button_leaves_active_area 9
2021-01-27_09-08-47.039	button_enters_active_area 0
2021-01-27_09-08-47.101	button_created 9
2021-01-27_09-08-47.126	pinky_moved
2021-01-27_09-08-47.259	pinky_released
2021-01-27_09-08-47.337	button_missed 9
2021-01-27_09-08-47.337	set_speed 0.330000021457672
2021-01-27_09-08-47.495	button_leaves_active_area 0
2021-01-27_09-08-47.617	button_enters_active_area 8
2021-01-27_09-08-47.640	ring_moved
2021-01-27_09-08-47.663	button_created 10
2021-01-27_09-08-47.795	ring_released
2021-01-27_09-08-47.918	button_missed 0
2021-01-27_09-08-47.918	set_speed 0.150000021457672
2021-01-27_09-08-48.061	button_leaves_active_area 8
2021-01-27_09-08-48.183	button_enters_active_area 7
2021-01-27_09-08-48.229	button_created 11
2021-01-27_09-08-48.305	index_moved
2021-01-27_09-08-48.394	index_released
2021-01-27_09-08-48.484	button_missed 8
2021-01-27_09-08-48.484	set_speed 0
2021-01-27_09-08-48.638	button_leaves_active_area 7
2021-01-27_09-08-48.760	button_enters_active_area 2
2021-01-27_09-08-48.806	button_created 12
2021-01-27_09-08-48.828	middle_moved
2021-01-27_09-08-48.872	button_pressed 2
2021-01-27_09-08-48.872	set_speed 0.150000021457672
2021-01-27_09-08-48.916	middle_released
2021-01-27_09-08-49.061	button_missed 7
2021-01-27_09-08-49.061	set_speed 0
2021-01-27_09-08-49.327	button_enters_active_area 3
2021-01-27_09-08-49.373	button_created 13
2021-01-27_09-08-49.427	index_moved
2021-01-27_09-08-49.505	index_released
2021-01-27_09-08-49.771	button_leaves_active_area 3
2021-01-27_09-08-49.905	button_enters_active_area 1
2021-01-27_09-08-49.950	button_created 14
2021-01-27_09-08-50.194	button_missed 3
2021-01-27_09-08-50.194	set_speed 0
2021-01-27_09-08-50.349	button_leaves_active_area 1
2021-01-27_09-08-50.470	button_enters_active_area 9
2021-01-27_09-08-50.524	button_created 15
2021-01-27_09-08-50.768	button_missed 1
2021-01-27_09-08-50.768	set_speed 0
2021-01-27_09-08-50.916	button_leaves_active_area 9
2021-01-27_09-08-51.048	button_enters_active_area 1
2021-01-27_09-08-51.095	button_created 16
2021-01-27_09-08-51.338	button_missed 9
2021-01-27_09-08-51.338	set_speed 0
2021-01-27_09-08-51.492	button_leaves_active_area 1
2021-01-27_09-08-51.615	button_enters_active_area 7
2021-01-27_09-08-51.660	button_created 17
2021-01-27_09-08-51.915	button_missed 1
2021-01-27_09-08-51.915	set_speed 0
2021-01-27_09-08-52.059	button_leaves_active_area 7
2021-01-27_09-08-52.182	button_enters_active_area 8
2021-01-27_09-08-52.239	button_created 18
2021-01-27_09-08-52.484	button_missed 7
2021-01-27_09-08-52.484	set_speed 0
2021-01-27_09-08-52.642	button_leaves_active_area 8
2021-01-27_09-08-52.757	button_enters_active_area 9
2021-01-27_09-08-52.803	button_created 19
2021-01-27_09-08-53.058	button_missed 8
2021-01-27_09-08-53.058	set_speed 0
2021-01-27_09-08-53.203	button_leaves_active_area 9
2021-01-27_09-08-53.336	button_enters_active_area 3
2021-01-27_09-08-53.382	button_created 20
2021-01-27_09-08-53.392	index_moved
2021-01-27_09-08-53.503	index_released
2021-01-27_09-08-53.626	button_missed 9
2021-01-27_09-08-53.626	set_speed 0
2021-01-27_09-08-53.785	button_leaves_active_area 3
2021-01-27_09-08-53.899	button_enters_active_area 6
2021-01-27_09-08-53.945	button_created 21
2021-01-27_09-08-54.201	button_missed 3
2021-01-27_09-08-54.201	set_speed 0
2021-01-27_09-08-54.337	button_leaves_active_area 6
2021-01-27_09-08-54.480	button_enters_active_area 0
2021-01-27_09-08-54.515	button_created 22
2021-01-27_09-08-54.526	pinky_moved
2021-01-27_09-08-54.603	pinky_released
2021-01-27_09-08-54.759	button_missed 6
2021-01-27_09-08-54.759	set_speed 0
2021-01-27_09-08-54.925	button_leaves_active_area 0
2021-01-27_09-08-55.035	button_enters_active_area 9
2021-01-27_09-08-55.093	button_created 23
2021-01-27_09-08-55.348	button_missed 0
2021-01-27_09-08-55.348	set_speed 0
2021-01-27_09-08-55.480	button_leaves_active_area 9
2021-01-27_09-08-55.613	button_enters_active_area 9
2021-01-27_09-08-55.659	button_created 24
2021-01-27_09-08-55.791	pinky_moved
2021-01-27_09-08-55.801	button_pressed 9
2021-01-27_09-08-55.801	set_speed 0
2021-01-27_09-08-55.846	pinky_released
2021-01-27_09-08-55.904	button_missed 9
2021-01-27_09-08-55.905	set_speed 0
2021-01-27_09-08-56.191	button_enters_active_area 1
2021-01-27_09-08-56.236	button_created 25
2021-01-27_09-08-56.636	button_leaves_active_area 1
2021-01-27_09-08-56.757	button_enters_active_area 1
2021-01-27_09-08-56.803	button_created 26
2021-01-27_09-08-56.837	ring_moved
2021-01-27_09-08-56.912	ring_released
2021-01-27_09-08-57.059	button_missed 1
2021-01-27_09-08-57.059	set_speed 0
2021-01-27_09-08-57.196	button_leaves_active_area 1
2021-01-27_09-08-57.330	button_enters_active_area 1
2021-01-27_09-08-57.376	button_created 27
2021-01-27_09-08-57.430	ring_moved
2021-01-27_09-08-57.485	ring_released
2021-01-27_09-08-57.621	button_missed 1
2021-01-27_09-08-57.621	set_speed 0
2021-01-27_09-08-57.780	button_leaves_active_area 1
2021-01-27_09-08-57.899	button_enters_active_area 2
2021-01-27_09-08-57.933	index_moved
2021-01-27_09-08-57.947	button_created 28
2021-01-27_09-08-58.009	middle_moved
2021-01-27_09-08-58.010	index_released
2021-01-27_09-08-58.089	middle_released
2021-01-27_09-08-58.201	button_missed 1
2021-01-27_09-08-58.201	set_speed 0
2021-01-27_09-08-58.344	button_leaves_active_area 2
2021-01-27_09-08-58.467	button_enters_active_area 8
2021-01-27_09-08-58.526	button_created 29
2021-01-27_09-08-58.566	ring_moved
2021-01-27_09-08-58.589	button_pressed 8
2021-01-27_09-08-58.589	set_speed 0
2021-01-27_09-08-58.666	ring_released
2021-01-27_09-08-58.767	button_missed 2
2021-01-27_09-08-58.767	set_speed 0
2021-01-27_09-08-59.033	button_enters_active_area 8
2021-01-27_09-08-59.091	button_created 30
2021-01-27_09-08-59.111	ring_moved
2021-01-27_09-08-59.156	button_pressed 8
2021-01-27_09-08-59.156	set_speed 0.150000021457672
2021-01-27_09-08-59.223	ring_released
2021-01-27_09-08-59.590	index_moved
2021-01-27_09-08-59.612	button_enters_active_area 6
2021-01-27_09-08-59.667	button_created 31
2021-01-27_09-08-59.733	index_released
2021-01-27_09-09-00.067	button_leaves_active_area 6
2021-01-27_09-09-00.178	button_enters_active_area 1
2021-01-27_09-09-00.211	ring_moved
2021-01-27_09-09-00.234	button_created 32
2021-01-27_09-09-00.344	ring_released
2021-01-27_09-09-00.495	button_missed 6
2021-01-27_09-09-00.495	set_speed 0.150000021457672
2021-01-27_09-09-00.628	button_leaves_active_area 1
2021-01-27_09-09-00.761	button_enters_active_area 9
2021-01-27_09-09-00.808	button_created 33
2021-01-27_09-09-00.886	pinky_moved
2021-01-27_09-09-00.973	pinky_released
2021-01-27_09-09-01.055	button_missed 1
2021-01-27_09-09-01.055	set_speed 0.150000021457672
2021-01-27_09-09-01.202	button_leaves_active_area 9
2021-01-27_09-09-01.332	button_enters_active_area 9
2021-01-27_09-09-01.378	button_created 34
2021-01-27_09-09-01.467	pinky_moved
2021-01-27_09-09-01.489	button_pressed 9
2021-01-27_09-09-01.489	set_speed 0.150000021457672
2021-01-27_09-09-01.567	pinky_released
2021-01-27_09-09-01.633	button_missed 9
2021-01-27_09-09-01.633	set_speed 0.150000021457672
2021-01-27_09-09-01.899	button_enters_active_area 3
2021-01-27_09-09-01.945	button_created 35
2021-01-27_09-09-01.955	index_moved
2021-01-27_09-09-02.066	index_released
2021-01-27_09-09-02.343	button_leaves_active_area 3
2021-01-27_09-09-02.476	button_enters_active_area 8
2021-01-27_09-09-02.523	button_created 36
2021-01-27_09-09-02.543	ring_moved
2021-01-27_09-09-02.565	button_pressed 8
2021-01-27_09-09-02.565	set_speed 0.150000021457672
2021-01-27_09-09-02.687	ring_released
2021-01-27_09-09-02.767	button_missed 3
2021-01-27_09-09-02.767	set_speed 0.150000021457672
2021-01-27_09-09-03.044	button_enters_active_area 8
2021-01-27_09-09-03.076	ring_moved
2021-01-27_09-09-03.088	button_created 37
2021-01-27_09-09-03.247	ring_released
2021-01-27_09-09-03.483	button_leaves_active_area 8
2021-01-27_09-09-03.539	ring_moved
2021-01-27_09-09-03.616	button_enters_active_area 1
2021-01-27_09-09-03.663	button_created 38
2021-01-27_09-09-03.775	ring_released
2021-01-27_09-09-03.905	button_missed 8
2021-01-27_09-09-03.905	set_speed 0.150000021457672
2021-01-27_09-09-04.059	button_leaves_active_area 1
2021-01-27_09-09-04.182	button_enters_active_area 7
2021-01-27_09-09-04.239	button_created 39
2021-01-27_09-09-04.307	middle_moved
2021-01-27_09-09-04.374	middle_released
2021-01-27_09-09-04.488	button_missed 1
2021-01-27_09-09-04.488	set_speed 0
2021-01-27_09-09-04.621	button_leaves_active_area 7
2021-01-27_09-09-04.754	button_enters_active_area 0
2021-01-27_09-09-04.810	button_created 40
2021-01-27_09-09-04.831	pinky_moved
2021-01-27_09-09-04.942	pinky_released
2021-01-27_09-09-05.056	button_missed 7
2021-01-27_09-09-05.056	set_speed 0
2021-01-27_09-09-05.198	button_leaves_active_area 0
2021-01-27_09-09-05.276	index_moved
2021-01-27_09-09-05.331	button_enters_active_area 3
2021-01-27_09-09-05.377	button_created 41
2021-01-27_09-09-05.441	index_released
2021-01-27_09-09-05.621	button_missed 0
2021-01-27_09-09-05.621	set_speed 0
2021-01-27_09-09-05.785	button_leaves_active_area 3
2021-01-27_09-09-05.908	button_enters_active_area 2
2021-01-27_09-09-05.943	button_created 42
2021-01-27_09-09-05.964	ring_moved
2021-01-27_09-09-06.053	multiple_finger_start
2021-01-27_09-09-06.088	multiple_finger_stop
2021-01-27_09-09-06.098	no_button_but_finger_pressed LeftPinkyTip
2021-01-27_09-09-06.098	set_speed 0
2021-01-27_09-09-06.098	no_button_but_finger_pressed LeftRingTip
2021-01-27_09-09-06.098	set_speed 0
2021-01-27_09-09-06.098	no_button_but_finger_pressed LeftMiddleTip
2021-01-27_09-09-06.098	set_speed 0
2021-01-27_09-09-06.098	no_button_but_finger_pressed LeftIndexTip
2021-01-27_09-09-06.099	set_speed 0
2021-01-27_09-09-06.099	no_button_but_finger_pressed RightIndexTip
2021-01-27_09-09-06.099	set_speed 0
2021-01-27_09-09-06.099	no_button_but_finger_pressed RightMiddleTip
2021-01-27_09-09-06.099	set_speed 0
2021-01-27_09-09-06.099	no_button_but_finger_pressed RightRingTip
2021-01-27_09-09-06.099	set_speed 0
2021-01-27_09-09-06.099	no_button_but_finger_pressed RightPinkyTip
2021-01-27_09-09-06.100	set_speed 0
2021-01-27_09-09-06.108	ring_released
2021-01-27_09-09-06.110	button_created 0
2021-01-27_09-09-06.675	button_created 1
2021-01-27_09-09-07.208	button_enters_active_area 9
2021-01-27_09-09-07.243	button_created 2
2021-01-27_09-09-07.648	button_leaves_active_area 9
2021-01-27_09-09-07.773	button_enters_active_area 6
2021-01-27_09-09-07.807	index_moved
2021-01-27_09-09-07.819	button_created 3
2021-01-27_09-09-07.941	index_released
2021-01-27_09-09-08.076	button_missed 9
2021-01-27_09-09-08.076	set_speed 0
2021-01-27_09-09-08.212	button_leaves_active_area 6
2021-01-27_09-09-08.339	button_enters_active_area 0
2021-01-27_09-09-08.396	button_created 4
2021-01-27_09-09-08.641	button_missed 6
2021-01-27_09-09-08.641	set_speed 0
2021-01-27_09-09-08.785	button_leaves_active_area 0
2021-01-27_09-09-08.918	button_enters_active_area 7
2021-01-27_09-09-08.964	button_created 5
2021-01-27_09-09-08.973	middle_moved
2021-01-27_09-09-09.041	middle_released
2021-01-27_09-09-09.210	button_missed 0
2021-01-27_09-09-09.210	set_speed 0
2021-01-27_09-09-09.362	button_leaves_active_area 7
2021-01-27_09-09-09.484	button_enters_active_area 8
2021-01-27_09-09-09.518	ring_moved
2021-01-27_09-09-09.530	button_created 6
2021-01-27_09-09-09.608	ring_released
2021-01-27_09-09-09.785	button_missed 7
2021-01-27_09-09-09.785	set_speed 0
2021-01-27_09-09-09.939	button_leaves_active_area 8
2021-01-27_09-09-10.051	pinky_moved
2021-01-27_09-09-10.062	button_enters_active_area 9
2021-01-27_09-09-10.107	button_created 7
2021-01-27_09-09-10.231	pinky_released
2021-01-27_09-09-10.354	button_missed 8
2021-01-27_09-09-10.354	set_speed 0
2021-01-27_09-09-10.507	button_leaves_active_area 9
2021-01-27_09-09-10.625	button_enters_active_area 7
2021-01-27_09-09-10.682	button_created 8
2021-01-27_09-09-10.814	middle_moved
2021-01-27_09-09-10.881	middle_released
2021-01-27_09-09-10.926	button_missed 9
2021-01-27_09-09-10.926	set_speed 0
2021-01-27_09-09-11.072	button_leaves_active_area 7
2021-01-27_09-09-11.195	button_enters_active_area 6
2021-01-27_09-09-11.251	button_created 9
2021-01-27_09-09-11.273	index_moved
2021-01-27_09-09-11.395	index_released
2021-01-27_09-09-11.496	button_missed 7
2021-01-27_09-09-11.496	set_speed 0
2021-01-27_09-09-11.639	button_leaves_active_area 6
2021-01-27_09-09-11.772	button_enters_active_area 3
2021-01-27_09-09-11.806	index_moved
2021-01-27_09-09-11.818	button_created 10
2021-01-27_09-09-11.906	index_released
2021-01-27_09-09-12.075	button_missed 6
2021-01-27_09-09-12.075	set_speed 0
2021-01-27_09-09-12.217	button_leaves_active_area 3
2021-01-27_09-09-12.272	index_moved
2021-01-27_09-09-12.350	button_enters_active_area 6
2021-01-27_09-09-12.396	button_created 11
2021-01-27_09-09-12.484	index_released
2021-01-27_09-09-12.639	button_missed 3
2021-01-27_09-09-12.639	set_speed 0
2021-01-27_09-09-12.794	button_leaves_active_area 6
2021-01-27_09-09-12.916	button_enters_active_area 7
2021-01-27_09-09-12.960	middle_moved
2021-01-27_09-09-12.962	button_created 12
2021-01-27_09-09-13.005	button_pressed 7
2021-01-27_09-09-13.005	set_speed 0
2021-01-27_09-09-13.062	middle_released
2021-01-27_09-09-13.206	button_missed 6
2021-01-27_09-09-13.206	set_speed 0
2021-01-27_09-09-13.493	button_enters_active_area 8
2021-01-27_09-09-13.540	button_created 13
2021-01-27_09-09-13.572	ring_moved
2021-01-27_09-09-13.583	button_pressed 8
2021-01-27_09-09-13.583	set_speed 0.150000021457672
2021-01-27_09-09-13.660	ring_released
2021-01-27_09-09-14.058	button_enters_active_area 6
2021-01-27_09-09-14.103	button_created 14
2021-01-27_09-09-14.180	index_moved
2021-01-27_09-09-14.213	button_pressed 6
2021-01-27_09-09-14.213	set_speed 0.330000021457672
2021-01-27_09-09-14.261	index_released
2021-01-27_09-09-14.627	button_enters_active_area 7
2021-01-27_09-09-14.638	middle_moved
2021-01-27_09-09-14.672	button_created 15
2021-01-27_09-09-14.750	middle_released
2021-01-27_09-09-15.082	button_leaves_active_area 7
2021-01-27_09-09-15.193	button_enters_active_area 2
2021-01-27_09-09-15.250	button_created 16
2021-01-27_09-09-15.303	middle_moved
2021-01-27_09-09-15.337	button_pressed 2
2021-01-27_09-09-15.337	set_speed 0.510000021457672
2021-01-27_09-09-15.404	middle_released
2021-01-27_09-09-15.496	button_missed 7
2021-01-27_09-09-15.496	set_speed 0.330000021457672
2021-01-27_09-09-15.737	ring_moved
2021-01-27_09-09-15.759	button_enters_active_area 1
2021-01-27_09-09-15.816	button_created 17
2021-01-27_09-09-15.848	ring_released
2021-01-27_09-09-16.203	button_leaves_active_area 1
2021-01-27_09-09-16.226	pinky_moved
2021-01-27_09-09-16.337	button_enters_active_area 0
2021-01-27_09-09-16.393	button_created 18
2021-01-27_09-09-16.537	pinky_released
2021-01-27_09-09-16.626	button_missed 1
2021-01-27_09-09-16.627	set_speed 0.330000021457672
2021-01-27_09-09-16.781	button_leaves_active_area 0
2021-01-27_09-09-16.914	button_enters_active_area 8
2021-01-27_09-09-16.926	ring_moved
2021-01-27_09-09-16.961	button_created 19
2021-01-27_09-09-17.082	ring_released
2021-01-27_09-09-17.205	button_missed 0
2021-01-27_09-09-17.205	set_speed 0.150000021457672
2021-01-27_09-09-17.357	button_leaves_active_area 8
2021-01-27_09-09-17.490	button_enters_active_area 2
2021-01-27_09-09-17.534	button_created 20
2021-01-27_09-09-17.601	middle_moved
2021-01-27_09-09-17.692	middle_released
2021-01-27_09-09-17.782	button_missed 8
2021-01-27_09-09-17.782	set_speed 0
2021-01-27_09-09-17.936	button_leaves_active_area 2
2021-01-27_09-09-18.058	button_enters_active_area 7
2021-01-27_09-09-18.103	button_created 21
2021-01-27_09-09-18.225	middle_moved
2021-01-27_09-09-18.258	button_pressed 7
2021-01-27_09-09-18.258	set_speed 0
2021-01-27_09-09-18.305	middle_released
2021-01-27_09-09-18.359	button_missed 2
2021-01-27_09-09-18.359	set_speed 0
2021-01-27_09-09-18.624	button_enters_active_area 8
2021-01-27_09-09-18.670	button_created 22
2021-01-27_09-09-18.725	ring_moved
2021-01-27_09-09-18.735	button_pressed 8
2021-01-27_09-09-18.735	set_speed 0.150000021457672
2021-01-27_09-09-18.836	ring_released
2021-01-27_09-09-19.192	button_enters_active_area 3
2021-01-27_09-09-19.248	button_created 23
2021-01-27_09-09-19.269	index_moved
2021-01-27_09-09-19.369	index_released
2021-01-27_09-09-19.646	button_leaves_active_area 3
2021-01-27_09-09-19.768	button_enters_active_area 6
2021-01-27_09-09-19.814	button_created 24
2021-01-27_09-09-19.835	index_moved
2021-01-27_09-09-19.957	index_released
2021-01-27_09-09-20.069	button_missed 3
2021-01-27_09-09-20.069	set_speed 0.150000021457672
2021-01-27_09-09-20.213	button_leaves_active_area 6
2021-01-27_09-09-20.346	button_enters_active_area 1
2021-01-27_09-09-20.392	button_created 25
2021-01-27_09-09-20.513	ring_moved
2021-01-27_09-09-20.568	ring_released
2021-01-27_09-09-20.636	button_missed 6
2021-01-27_09-09-20.636	set_speed 0.150000021457672
2021-01-27_09-09-20.788	button_leaves_active_area 1
2021-01-27_09-09-20.909	button_enters_active_area 8
2021-01-27_09-09-20.953	ring_moved
2021-01-27_09-09-20.965	button_created 26
2021-01-27_09-09-21.065	ring_released
2021-01-27_09-09-21.213	button_missed 1
2021-01-27_09-09-21.213	set_speed 0
2021-01-27_09-09-21.357	button_leaves_active_area 8
2021-01-27_09-09-21.490	button_enters_active_area 0
2021-01-27_09-09-21.537	button_created 27
2021-01-27_09-09-21.646	pinky_moved
2021-01-27_09-09-21.701	button_pressed 0
2021-01-27_09-09-21.701	set_speed 0.150000021457672
2021-01-27_09-09-21.767	pinky_released
2021-01-27_09-09-21.780	button_missed 8
2021-01-27_09-09-21.780	set_speed 0
2021-01-27_09-09-22.056	button_enters_active_area 8
2021-01-27_09-09-22.102	button_created 28
2021-01-27_09-09-22.202	middle_moved
2021-01-27_09-09-22.267	middle_released
2021-01-27_09-09-22.500	button_leaves_active_area 8
2021-01-27_09-09-22.634	button_enters_active_area 0
2021-01-27_09-09-22.679	button_created 29
2021-01-27_09-09-22.801	ring_moved
2021-01-27_09-09-22.846	ring_released
2021-01-27_09-09-22.924	button_missed 8
2021-01-27_09-09-22.924	set_speed 0
2021-01-27_09-09-23.078	button_leaves_active_area 0
2021-01-27_09-09-23.200	button_enters_active_area 2
2021-01-27_09-09-23.246	button_created 30
2021-01-27_09-09-23.267	middle_moved
2021-01-27_09-09-23.334	middle_released
2021-01-27_09-09-23.501	button_missed 0
2021-01-27_09-09-23.501	set_speed 0
2021-01-27_09-09-23.644	button_leaves_active_area 2
2021-01-27_09-09-23.778	button_enters_active_area 3
2021-01-27_09-09-23.812	button_created 31
2021-01-27_09-09-23.922	index_moved
2021-01-27_09-09-23.994	index_released
2021-01-27_09-09-24.065	button_missed 2
2021-01-27_09-09-24.065	set_speed 0
2021-01-27_09-09-24.221	button_leaves_active_area 3
2021-01-27_09-09-24.342	button_enters_active_area 8
2021-01-27_09-09-24.390	button_created 32
2021-01-27_09-09-24.645	button_missed 3
2021-01-27_09-09-24.645	set_speed 0
2021-01-27_09-09-24.788	button_leaves_active_area 8
2021-01-27_09-09-24.899	button_enters_active_area 6
2021-01-27_09-09-24.956	button_created 33
2021-01-27_09-09-24.978	index_moved
2021-01-27_09-09-25.044	index_released
2021-01-27_09-09-25.212	button_missed 8
2021-01-27_09-09-25.212	set_speed 0
2021-01-27_09-09-25.355	button_leaves_active_area 6
2021-01-27_09-09-25.476	button_enters_active_area 2
2021-01-27_09-09-25.534	button_created 34
2021-01-27_09-09-25.779	button_missed 6
2021-01-27_09-09-25.780	set_speed 0
2021-01-27_09-09-25.923	button_leaves_active_area 2
2021-01-27_09-09-26.054	button_enters_active_area 3
2021-01-27_09-09-26.099	index_moved
2021-01-27_09-09-26.100	button_created 35
2021-01-27_09-09-26.234	index_released
2021-01-27_09-09-26.345	button_missed 2
2021-01-27_09-09-26.345	set_speed 0
2021-01-27_09-09-26.499	button_leaves_active_area 3
2021-01-27_09-09-26.621	button_enters_active_area 3
2021-01-27_09-09-26.654	index_moved
2021-01-27_09-09-26.677	button_created 36
2021-01-27_09-09-26.776	index_released
2021-01-27_09-09-26.922	button_missed 3
2021-01-27_09-09-26.922	set_speed 0
2021-01-27_09-09-27.076	button_leaves_active_area 3
2021-01-27_09-09-27.198	button_enters_active_area 7
2021-01-27_09-09-27.244	button_created 37
2021-01-27_09-09-27.495	button_missed 3
2021-01-27_09-09-27.495	set_speed 0
2021-01-27_09-09-27.640	button_leaves_active_area 7
2021-01-27_09-09-27.773	button_enters_active_area 9
2021-01-27_09-09-27.820	button_created 38
2021-01-27_09-09-28.067	button_missed 7
2021-01-27_09-09-28.067	set_speed 0
2021-01-27_09-09-28.220	button_leaves_active_area 9
2021-01-27_09-09-28.343	button_enters_active_area 6
2021-01-27_09-09-28.354	index_moved
2021-01-27_09-09-28.389	button_created 39
2021-01-27_09-09-28.487	index_released
2021-01-27_09-09-28.646	button_missed 9
2021-01-27_09-09-28.646	set_speed 0
2021-01-27_09-09-28.787	button_leaves_active_area 6
2021-01-27_09-09-28.909	button_enters_active_area 6
2021-01-27_09-09-28.964	index_moved
2021-01-27_09-09-28.966	button_created 40
2021-01-27_09-09-29.075	index_released
2021-01-27_09-09-29.210	button_missed 6
2021-01-27_09-09-29.210	set_speed 0
2021-01-27_09-09-29.354	button_leaves_active_area 6
2021-01-27_09-09-29.431	index_moved
2021-01-27_09-09-29.486	button_enters_active_area 3
2021-01-27_09-09-29.532	button_created 41
2021-01-27_09-09-29.655	index_released
2021-01-27_09-09-29.776	button_missed 6
2021-01-27_09-09-29.776	set_speed 0
2021-01-27_09-09-29.931	button_leaves_active_area 3
2021-01-27_09-09-30.031	middle_moved
2021-01-27_09-09-30.053	button_enters_active_area 2
2021-01-27_09-09-30.101	button_created 42
2021-01-27_09-09-30.275	middle_released
2021-01-27_09-09-30.354	button_missed 3
2021-01-27_09-09-30.354	set_speed 0
2021-01-27_09-09-30.508	button_leaves_active_area 2
2021-01-27_09-09-30.541	index_moved
2021-01-27_09-09-30.629	button_enters_active_area 6
2021-01-27_09-09-30.680	button_created 43
2021-01-27_09-09-30.781	index_released
2021-01-27_09-09-30.928	button_missed 2
2021-01-27_09-09-30.928	set_speed 0
2021-01-27_09-09-31.070	button_leaves_active_area 6
2021-01-27_09-09-31.195	button_enters_active_area 9
2021-01-27_09-09-31.207	pinky_moved
2021-01-27_09-09-31.241	button_created 44
2021-01-27_09-09-31.432	pinky_released
2021-01-27_09-09-31.497	button_missed 6
2021-01-27_09-09-31.497	set_speed 0
2021-01-27_09-09-31.640	button_leaves_active_area 9
2021-01-27_09-09-31.774	button_enters_active_area 2
2021-01-27_09-09-31.820	button_created 45
2021-01-27_09-09-31.885	middle_moved
2021-01-27_09-09-31.987	middle_released
2021-01-27_09-09-32.064	button_missed 9
2021-01-27_09-09-32.064	set_speed 0
2021-01-27_09-09-32.218	button_leaves_active_area 2
2021-01-27_09-09-32.330	button_enters_active_area 8
2021-01-27_09-09-32.387	button_created 46
2021-01-27_09-09-32.396	ring_moved
2021-01-27_09-09-32.429	button_pressed 8
2021-01-27_09-09-32.429	set_speed 0
2021-01-27_09-09-32.507	ring_released
2021-01-27_09-09-32.642	button_missed 2
2021-01-27_09-09-32.642	set_speed 0
2021-01-27_09-09-32.918	button_enters_active_area 0
2021-01-27_09-09-32.963	button_created 47
2021-01-27_09-09-32.973	pinky_moved
2021-01-27_09-09-33.185	pinky_released
2021-01-27_09-09-33.362	button_leaves_active_area 0
2021-01-27_09-09-33.440	index_moved
2021-01-27_09-09-33.485	button_enters_active_area 3
2021-01-27_09-09-33.530	button_created 48
2021-01-27_09-09-33.673	index_released
2021-01-27_09-09-33.785	button_missed 0
2021-01-27_09-09-33.785	set_speed 0
2021-01-27_09-09-33.927	button_leaves_active_area 3
2021-01-27_09-09-33.972	middle_moved
2021-01-27_09-09-34.060	button_enters_active_area 2
2021-01-27_09-09-34.105	button_created 49
2021-01-27_09-09-34.226	middle_released
2021-01-27_09-09-34.349	button_missed 3
2021-01-27_09-09-34.349	set_speed 0
2021-01-27_09-09-34.505	button_leaves_active_area 2
2021-01-27_09-09-34.628	button_enters_active_area 9
2021-01-27_09-09-34.674	button_created 50
2021-01-27_09-09-34.706	pinky_moved
2021-01-27_09-09-34.828	pinky_released
2021-01-27_09-09-34.930	button_missed 2
2021-01-27_09-09-34.930	set_speed 0
2021-01-27_09-09-35.071	button_leaves_active_area 9
2021-01-27_09-09-35.195	button_enters_active_area 9
2021-01-27_09-09-35.241	button_created 51
2021-01-27_09-09-35.340	pinky_moved
2021-01-27_09-09-35.362	button_pressed 9
2021-01-27_09-09-35.362	set_speed 0
2021-01-27_09-09-35.421	pinky_released
2021-01-27_09-09-35.495	button_missed 9
2021-01-27_09-09-35.495	set_speed 0
2021-01-27_09-09-35.774	button_enters_active_area 6
2021-01-27_09-09-35.806	index_moved
2021-01-27_09-09-35.818	button_created 52
2021-01-27_09-09-35.950	index_released
2021-01-27_09-09-36.216	button_leaves_active_area 6
2021-01-27_09-09-36.305	index_moved
2021-01-27_09-09-36.339	button_enters_active_area 3
2021-01-27_09-09-36.384	button_created 53
2021-01-27_09-09-36.497	index_released
2021-01-27_09-09-36.640	button_missed 6
2021-01-27_09-09-36.640	set_speed 0
2021-01-27_09-09-36.783	button_leaves_active_area 3
2021-01-27_09-09-36.916	button_enters_active_area 8
2021-01-27_09-09-36.961	ring_moved
2021-01-27_09-09-36.964	button_created 54
2021-01-27_09-09-37.071	ring_released
2021-01-27_09-09-37.206	button_missed 3
2021-01-27_09-09-37.206	set_speed 0
2021-01-27_09-09-37.364	button_leaves_active_area 8
2021-01-27_09-09-37.480	button_enters_active_area 2
2021-01-27_09-09-37.537	button_created 55
2021-01-27_09-09-37.782	button_missed 8
2021-01-27_09-09-37.783	set_speed 0
2021-01-27_09-09-37.916	button_leaves_active_area 2
2021-01-27_09-09-38.061	button_enters_active_area 7
2021-01-27_09-09-38.106	button_created 56
2021-01-27_09-09-38.227	middle_moved
2021-01-27_09-09-38.283	middle_released
2021-01-27_09-09-38.351	button_missed 2
2021-01-27_09-09-38.351	set_speed 0
2021-01-27_09-09-38.505	button_leaves_active_area 7
2021-01-27_09-09-38.627	button_enters_active_area 2
2021-01-27_09-09-38.673	button_created 57
2021-01-27_09-09-38.793	middle_moved
2021-01-27_09-09-38.840	middle_released
2021-01-27_09-09-38.927	button_missed 7
2021-01-27_09-09-38.927	set_speed 0
2021-01-27_09-09-39.071	button_leaves_active_area 2
2021-01-27_09-09-39.182	index_moved
2021-01-27_09-09-39.193	button_enters_active_area 3
2021-01-27_09-09-39.250	button_created 58
2021-01-27_09-09-39.382	index_released
2021-01-27_09-09-39.494	button_missed 2
2021-01-27_09-09-39.494	set_speed 0
2021-01-27_09-09-39.648	button_leaves_active_area 3
2021-01-27_09-09-39.759	button_enters_active_area 9
2021-01-27_09-09-39.816	button_created 59
2021-01-27_09-09-39.837	pinky_moved
2021-01-27_09-09-39.917	pinky_released
2021-01-27_09-09-40.073	button_missed 3
2021-01-27_09-09-40.073	set_speed 0
2021-01-27_09-09-40.215	button_leaves_active_area 9
2021-01-27_09-09-40.337	button_enters_active_area 9
2021-01-27_09-09-40.394	button_created 60
2021-01-27_09-09-40.638	button_missed 9
2021-01-27_09-09-40.638	set_speed 0
2021-01-27_09-09-40.787	button_leaves_active_area 9
2021-01-27_09-09-40.843	index_moved
2021-01-27_09-09-40.910	button_enters_active_area 2
2021-01-27_09-09-40.955	button_created 61
2021-01-27_09-09-41.032	index_released
2021-01-27_09-09-41.214	button_missed 9
2021-01-27_09-09-41.214	set_speed 0
2021-01-27_09-09-41.359	button_leaves_active_area 2
2021-01-27_09-09-41.492	button_enters_active_area 9
2021-01-27_09-09-41.526	button_created 62
2021-01-27_09-09-41.536	pinky_moved
2021-01-27_09-09-41.639	pinky_released
2021-01-27_09-09-41.782	button_missed 2
2021-01-27_09-09-41.782	set_speed 0
2021-01-27_09-09-41.938	button_leaves_active_area 9
2021-01-27_09-09-42.048	button_enters_active_area 7
2021-01-27_09-09-42.104	button_created 63
2021-01-27_09-09-42.225	middle_moved
2021-01-27_09-09-42.291	middle_released
2021-01-27_09-09-42.358	button_missed 9
2021-01-27_09-09-42.358	set_speed 0
2021-01-27_09-09-42.490	button_leaves_active_area 7
2021-01-27_09-09-42.624	button_enters_active_area 8
2021-01-27_09-09-42.670	button_created 64
2021-01-27_09-09-42.735	ring_moved
2021-01-27_09-09-42.746	button_pressed 8
2021-01-27_09-09-42.746	set_speed 0
2021-01-27_09-09-42.847	ring_released
2021-01-27_09-09-42.914	button_missed 7
2021-01-27_09-09-42.914	set_speed 0
2021-01-27_09-09-43.191	button_enters_active_area 6
2021-01-27_09-09-43.248	button_created 65
2021-01-27_09-09-43.314	index_moved
2021-01-27_09-09-43.380	index_released
2021-01-27_09-09-43.646	button_leaves_active_area 6
2021-01-27_09-09-43.768	button_enters_active_area 6
2021-01-27_09-09-43.814	button_created 66
2021-01-27_09-09-43.857	index_moved
2021-01-27_09-09-43.902	button_pressed 6
2021-01-27_09-09-43.902	set_speed 0.150000021457672
2021-01-27_09-09-43.959	index_released
2021-01-27_09-09-44.068	button_missed 6
2021-01-27_09-09-44.068	set_speed 0.150000021457672
2021-01-27_09-09-44.343	button_enters_active_area 2
2021-01-27_09-09-44.376	middle_moved
2021-01-27_09-09-44.390	button_created 67
2021-01-27_09-09-44.466	middle_released
2021-01-27_09-09-44.790	button_leaves_active_area 2
2021-01-27_09-09-44.912	button_enters_active_area 8
2021-01-27_09-09-44.958	button_created 68
2021-01-27_09-09-44.968	ring_moved
2021-01-27_09-09-45.079	ring_released
2021-01-27_09-09-45.213	button_missed 2
2021-01-27_09-09-45.213	set_speed 0.150000021457672
2021-01-27_09-09-45.359	button_leaves_active_area 8
2021-01-27_09-09-45.479	button_enters_active_area 1
2021-01-27_09-09-45.536	button_created 69
2021-01-27_09-09-45.778	button_missed 8
2021-01-27_09-09-45.778	set_speed 0
2021-01-27_09-09-45.933	button_leaves_active_area 1
2021-01-27_09-09-46.055	button_enters_active_area 1
2021-01-27_09-09-46.100	ring_moved
2021-01-27_09-09-46.102	button_created 70
2021-01-27_09-09-46.190	ring_released
2021-01-27_09-09-46.346	button_missed 1
2021-01-27_09-09-46.346	set_speed 0
2021-01-27_09-09-46.501	button_leaves_active_area 1
2021-01-27_09-09-46.634	button_enters_active_area 1
2021-01-27_09-09-46.680	button_created 71
2021-01-27_09-09-46.722	ring_moved
2021-01-27_09-09-46.769	ring_released
2021-01-27_09-09-46.923	button_missed 1
2021-01-27_09-09-46.923	set_speed 0
2021-01-27_09-09-47.080	button_leaves_active_area 1
2021-01-27_09-09-47.200	button_enters_active_area 9
2021-01-27_09-09-47.248	button_created 72
2021-01-27_09-09-47.278	pinky_moved
2021-01-27_09-09-47.367	pinky_released
2021-01-27_09-09-47.499	button_missed 1
2021-01-27_09-09-47.499	set_speed 0
2021-01-27_09-09-47.640	button_leaves_active_area 9
2021-01-27_09-09-47.774	button_enters_active_area 9
2021-01-27_09-09-47.823	button_created 73
2021-01-27_09-09-47.944	pinky_moved
2021-01-27_09-09-47.978	pinky_released
2021-01-27_09-09-48.068	button_missed 9
2021-01-27_09-09-48.068	set_speed 0
2021-01-27_09-09-48.222	button_leaves_active_area 9
2021-01-27_09-09-48.333	button_enters_active_area 6
2021-01-27_09-09-48.355	index_moved
2021-01-27_09-09-48.390	button_created 74
2021-01-27_09-09-48.501	index_released
2021-01-27_09-09-48.645	button_missed 9
2021-01-27_09-09-48.645	set_speed 0
2021-01-27_09-09-48.791	button_leaves_active_area 6
2021-01-27_09-09-48.910	button_enters_active_area 6
2021-01-27_09-09-48.957	button_created 75
2021-01-27_09-09-48.966	index_moved
2021-01-27_09-09-49.122	index_released
2021-01-27_09-09-49.211	button_missed 6
2021-01-27_09-09-49.211	set_speed 0
2021-01-27_09-09-49.355	button_leaves_active_area 6
2021-01-27_09-09-49.488	button_enters_active_area 6
2021-01-27_09-09-49.533	button_created 76
2021-01-27_09-09-49.568	index_moved
2021-01-27_09-09-49.610	button_pressed 6
2021-01-27_09-09-49.610	set_speed 0
2021-01-27_09-09-49.713	index_released
2021-01-27_09-09-49.779	button_missed 6
2021-01-27_09-09-49.779	set_speed 0
2021-01-27_09-09-50.055	button_enters_active_area 6
2021-01-27_09-09-50.100	button_created 77
2021-01-27_09-09-50.110	index_moved
2021-01-27_09-09-50.244	index_released
2021-01-27_09-09-50.499	button_leaves_active_area 6
2021-01-27_09-09-50.633	button_enters_active_area 3
2021-01-27_09-09-50.677	button_created 78
2021-01-27_09-09-50.688	index_moved
2021-01-27_09-09-50.827	index_released
2021-01-27_09-09-50.917	button_missed 6
2021-01-27_09-09-50.917	set_speed 0
2021-01-27_09-09-51.071	button_leaves_active_area 3
2021-01-27_09-09-51.194	button_enters_active_area 9
2021-01-27_09-09-51.241	button_created 79
2021-01-27_09-09-51.275	pinky_moved
2021-01-27_09-09-51.364	pinky_released
2021-01-27_09-09-51.500	button_missed 3
2021-01-27_09-09-51.500	set_speed 0
2021-01-27_09-09-51.642	button_leaves_active_area 9
2021-01-27_09-09-51.754	index_moved
2021-01-27_09-09-51.776	button_enters_active_area 6
2021-01-27_09-09-51.822	button_created 80
2021-01-27_09-09-51.900	index_released
2021-01-27_09-09-52.066	button_missed 9
2021-01-27_09-09-52.066	set_speed 0
2021-01-27_09-09-52.212	button_leaves_active_area 6
2021-01-27_09-09-52.331	button_enters_active_area 9
2021-01-27_09-09-52.331	pinky_moved
2021-01-27_09-09-52.388	button_created 81
2021-01-27_09-09-52.476	pinky_released
2021-01-27_09-09-52.644	button_missed 6
2021-01-27_09-09-52.644	set_speed 0
2021-01-27_09-09-52.776	button_leaves_active_area 9
2021-01-27_09-09-52.920	button_enters_active_area 1
2021-01-27_09-09-52.954	button_created 82
2021-01-27_09-09-53.009	ring_moved
2021-01-27_09-09-53.076	ring_released
2021-01-27_09-09-53.198	button_missed 9
2021-01-27_09-09-53.198	set_speed 0
2021-01-27_09-09-53.364	button_leaves_active_area 1
2021-01-27_09-09-53.442	index_moved
2021-01-27_09-09-53.476	button_enters_active_area 3
2021-01-27_09-09-53.532	button_created 83
2021-01-27_09-09-53.664	index_released
2021-01-27_09-09-53.787	button_missed 1
2021-01-27_09-09-53.787	set_speed 0
2021-01-27_09-09-53.921	button_leaves_active_area 3
2021-01-27_09-09-54.052	button_enters_active_area 9
2021-01-27_09-09-54.095	button_created 84
2021-01-27_09-09-54.173	pinky_moved
2021-01-27_09-09-54.294	pinky_released
2021-01-27_09-09-54.351	button_missed 3
2021-01-27_09-09-54.351	set_speed 0
2021-01-27_09-09-54.496	button_leaves_active_area 9
2021-01-27_09-09-54.619	button_enters_active_area 2
2021-01-27_09-09-54.676	button_created 85
2021-01-27_09-09-54.730	middle_moved
2021-01-27_09-09-54.831	middle_released
2021-01-27_09-09-54.920	button_missed 9
2021-01-27_09-09-54.920	set_speed 0
2021-01-27_09-09-55.074	button_leaves_active_area 2
2021-01-27_09-09-55.208	button_enters_active_area 3
2021-01-27_09-09-55.219	index_moved
2021-01-27_09-09-55.242	button_created 86
2021-01-27_09-09-55.408	index_released
2021-01-27_09-09-55.498	button_missed 2
2021-01-27_09-09-55.498	set_speed 0
2021-01-27_09-09-55.641	button_leaves_active_area 3
2021-01-27_09-09-55.763	button_enters_active_area 7
2021-01-27_09-09-55.820	button_created 87
2021-01-27_09-09-55.874	middle_moved
2021-01-27_09-09-55.920	button_pressed 7
2021-01-27_09-09-55.920	set_speed 0
2021-01-27_09-09-55.952	middle_released
2021-01-27_09-09-56.077	button_missed 3
2021-01-27_09-09-56.077	set_speed 0
2021-01-27_09-09-56.340	button_enters_active_area 2
2021-01-27_09-09-56.386	button_created 88
2021-01-27_09-09-56.452	middle_moved
2021-01-27_09-09-56.518	middle_released
2021-01-27_09-09-56.796	button_leaves_active_area 2
2021-01-27_09-09-56.918	button_enters_active_area 0
2021-01-27_09-09-56.940	pinky_moved
2021-01-27_09-09-56.965	button_created 89
2021-01-27_09-09-57.073	pinky_released
2021-01-27_09-09-57.208	button_missed 2
2021-01-27_09-09-57.208	set_speed 0
2021-01-27_09-09-57.362	button_leaves_active_area 0
2021-01-27_09-09-57.482	button_enters_active_area 1
2021-01-27_09-09-57.527	ring_moved
2021-01-27_09-09-57.530	button_created 90
2021-01-27_09-09-57.627	ring_released
2021-01-27_09-09-57.785	button_missed 0
2021-01-27_09-09-57.785	set_speed 0
2021-01-27_09-09-57.928	button_leaves_active_area 1
2021-01-27_09-09-58.050	button_enters_active_area 2
2021-01-27_09-09-58.087	index_moved
2021-01-27_09-09-58.097	button_created 91
2021-01-27_09-09-58.230	index_released
2021-01-27_09-09-58.354	button_missed 1
2021-01-27_09-09-58.354	set_speed 0
2021-01-27_09-09-58.506	button_leaves_active_area 2
2021-01-27_09-09-58.617	button_enters_active_area 0
2021-01-27_09-09-58.674	button_created 92
2021-01-27_09-09-58.929	button_missed 2
2021-01-27_09-09-58.929	set_speed 0
2021-01-27_09-09-59.072	button_leaves_active_area 0
2021-01-27_09-09-59.195	button_enters_active_area 2
2021-01-27_09-09-59.241	button_created 93
2021-01-27_09-09-59.485	button_missed 0
2021-01-27_09-09-59.485	set_speed 0
2021-01-27_09-09-59.638	button_leaves_active_area 2
2021-01-27_09-09-59.773	button_enters_active_area 1
2021-01-27_09-09-59.817	button_created 94
2021-01-27_09-10-00.062	button_missed 2
2021-01-27_09-10-00.062	set_speed 0
2021-01-27_09-10-00.216	button_leaves_active_area 1
2021-01-27_09-10-00.339	button_enters_active_area 6
2021-01-27_09-10-00.383	index_moved
2021-01-27_09-10-00.384	button_created 95
2021-01-27_09-10-00.471	index_released
2021-01-27_09-10-00.638	button_missed 1
2021-01-27_09-10-00.638	set_speed 0
2021-01-27_09-10-00.785	button_leaves_active_area 6
2021-01-27_09-10-00.911	button_enters_active_area 3
2021-01-27_09-10-00.945	index_moved
2021-01-27_09-10-00.957	button_created 96
2021-01-27_09-10-01.058	index_released
2021-01-27_09-10-01.202	button_missed 6
2021-01-27_09-10-01.203	set_speed 0
2021-01-27_09-10-01.360	button_leaves_active_area 3
2021-01-27_09-10-01.471	button_enters_active_area 2
2021-01-27_09-10-01.529	button_created 97
2021-01-27_09-10-01.539	middle_moved
2021-01-27_09-10-01.626	middle_released
2021-01-27_09-10-01.784	button_missed 3
2021-01-27_09-10-01.784	set_speed 0
2021-01-27_09-10-01.927	button_leaves_active_area 2
2021-01-27_09-10-02.038	ring_moved
2021-01-27_09-10-02.049	button_enters_active_area 1
2021-01-27_09-10-02.105	button_created 98
2021-01-27_09-10-02.126	ring_released
2021-01-27_09-10-02.350	button_missed 2
2021-01-27_09-10-02.350	set_speed 0
2021-01-27_09-10-02.493	button_leaves_active_area 1
2021-01-27_09-10-02.626	button_enters_active_area 3
2021-01-27_09-10-02.672	button_created 99
2021-01-27_09-10-02.681	index_moved
2021-01-27_09-10-02.772	index_released
2021-01-27_09-10-02.916	button_missed 1
2021-01-27_09-10-02.916	set_speed 0
2021-01-27_09-10-03.071	button_leaves_active_area 3
2021-01-27_09-10-03.126	pinky_moved
2021-01-27_09-10-03.203	button_enters_active_area 0
2021-01-27_09-10-03.249	button_created 100
2021-01-27_09-10-03.303	pinky_released
2021-01-27_09-10-03.494	button_missed 3
2021-01-27_09-10-03.494	set_speed 0
2021-01-27_09-10-03.648	button_leaves_active_area 0
2021-01-27_09-10-03.759	button_enters_active_area 1
2021-01-27_09-10-03.816	button_created 101
2021-01-27_09-10-04.072	button_missed 0
2021-01-27_09-10-04.072	set_speed 0
2021-01-27_09-10-04.210	button_leaves_active_area 1
2021-01-27_09-10-04.343	button_enters_active_area 1
2021-01-27_09-10-04.389	button_created 102
2021-01-27_09-10-04.637	button_missed 1
2021-01-27_09-10-04.637	set_speed 0
2021-01-27_09-10-04.793	button_leaves_active_area 1
2021-01-27_09-10-04.912	button_enters_active_area 2
2021-01-27_09-10-04.958	button_created 103
2021-01-27_09-10-05.215	button_missed 1
2021-01-27_09-10-05.215	set_speed 0
2021-01-27_09-10-05.358	button_leaves_active_area 2
2021-01-27_09-10-05.481	button_enters_active_area 1
2021-01-27_09-10-05.527	button_created 104
2021-01-27_09-10-05.782	button_missed 2
2021-01-27_09-10-05.782	set_speed 0
2021-01-27_09-10-05.925	button_leaves_active_area 1
2021-01-27_09-10-06.036	index_moved
2021-01-27_09-10-06.047	button_enters_active_area 6
2021-01-27_09-10-06.103	button_created 105
2021-01-27_09-10-06.148	index_released
2021-01-27_09-10-06.348	button_missed 1
2021-01-27_09-10-06.349	set_speed 0
2021-01-27_09-10-06.492	button_leaves_active_area 6
2021-01-27_09-10-06.624	button_enters_active_area 1
2021-01-27_09-10-06.670	button_created 106
2021-01-27_09-10-06.680	ring_moved
2021-01-27_09-10-06.803	ring_released
2021-01-27_09-10-06.914	button_missed 6
2021-01-27_09-10-06.914	set_speed 0
2021-01-27_09-10-07.069	button_leaves_active_area 1
2021-01-27_09-10-07.146	index_moved
2021-01-27_09-10-07.202	button_enters_active_area 2
2021-01-27_09-10-07.249	button_created 107
2021-01-27_09-10-07.369	index_released
2021-01-27_09-10-07.490	button_missed 1
2021-01-27_09-10-07.490	set_speed 0
2021-01-27_09-10-07.644	button_leaves_active_area 2
2021-01-27_09-10-07.766	button_enters_active_area 0
2021-01-27_09-10-07.811	pinky_moved
2021-01-27_09-10-07.812	button_created 108
2021-01-27_09-10-07.958	pinky_released
2021-01-27_09-10-08.070	button_missed 2
2021-01-27_09-10-08.070	set_speed 0
2021-01-27_09-10-08.216	button_leaves_active_area 0
2021-01-27_09-10-08.335	button_enters_active_area 2
2021-01-27_09-10-08.336	middle_moved
2021-01-27_09-10-08.392	button_created 109
2021-01-27_09-10-08.457	middle_released
2021-01-27_09-10-08.635	button_missed 0
2021-01-27_09-10-08.635	set_speed 0
2021-01-27_09-10-08.791	button_leaves_active_area 2
2021-01-27_09-10-08.868	ring_moved
2021-01-27_09-10-08.901	button_enters_active_area 1
2021-01-27_09-10-08.958	button_created 110
2021-01-27_09-10-09.057	ring_released
2021-01-27_09-10-09.213	button_missed 2
2021-01-27_09-10-09.214	set_speed 0
2021-01-27_09-10-09.346	button_leaves_active_area 1
2021-01-27_09-10-09.423	index_moved
2021-01-27_09-10-09.490	button_enters_active_area 3
2021-01-27_09-10-09.535	button_created 111
2021-01-27_09-10-09.635	index_released
2021-01-27_09-10-09.769	button_missed 1
2021-01-27_09-10-09.769	set_speed 0
2021-01-27_09-10-09.936	button_leaves_active_area 3
2021-01-27_09-10-10.045	button_enters_active_area 0
2021-01-27_09-10-10.067	pinky_moved
2021-01-27_09-10-10.102	button_created 112
2021-01-27_09-10-10.312	pinky_released
2021-01-27_09-10-10.357	button_missed 3
2021-01-27_09-10-10.357	set_speed 0
2021-01-27_09-10-10.500	button_leaves_active_area 0
2021-01-27_09-10-10.589	index_moved
2021-01-27_09-10-10.633	button_enters_active_area 6
2021-01-27_09-10-10.679	button_created 113
2021-01-27_09-10-10.831	index_released
2021-01-27_09-10-10.921	button_missed 0
2021-01-27_09-10-10.921	set_speed 0
2021-01-27_09-10-11.076	button_leaves_active_area 6
2021-01-27_09-10-11.198	button_enters_active_area 2
2021-01-27_09-10-11.245	button_created 114
2021-01-27_09-10-11.256	middle_moved
2021-01-27_09-10-11.345	middle_released
2021-01-27_09-10-11.501	button_missed 6
2021-01-27_09-10-11.501	set_speed 0
2021-01-27_09-10-11.646	button_leaves_active_area 2
2021-01-27_09-10-11.767	button_enters_active_area 0
2021-01-27_09-10-11.812	button_created 115
2021-01-27_09-10-11.900	pinky_moved
2021-01-27_09-10-12.055	pinky_released
2021-01-27_09-10-12.068	button_missed 2
2021-01-27_09-10-12.068	set_speed 0
2021-01-27_09-10-12.222	button_leaves_active_area 0
2021-01-27_09-10-12.332	button_enters_active_area 1
2021-01-27_09-10-12.390	button_created 116
2021-01-27_09-10-12.488	ring_moved
2021-01-27_09-10-12.566	ring_released
2021-01-27_09-10-12.634	button_missed 0
2021-01-27_09-10-12.634	set_speed 0
2021-01-27_09-10-12.788	button_leaves_active_area 1
2021-01-27_09-10-12.889	ring_moved
2021-01-27_09-10-12.911	button_enters_active_area 8
2021-01-27_09-10-12.956	button_created 117
2021-01-27_09-10-13.066	ring_released
2021-01-27_09-10-13.200	button_missed 1
2021-01-27_09-10-13.200	set_speed 0
2021-01-27_09-10-13.356	button_leaves_active_area 8
2021-01-27_09-10-13.489	button_enters_active_area 3
2021-01-27_09-10-13.500	index_moved
2021-01-27_09-10-13.534	button_created 118
2021-01-27_09-10-13.699	index_released
2021-01-27_09-10-13.781	button_missed 8
2021-01-27_09-10-13.781	set_speed 0
2021-01-27_09-10-13.932	button_leaves_active_area 3
2021-01-27_09-10-14.055	button_enters_active_area 6
2021-01-27_09-10-14.087	index_moved
2021-01-27_09-10-14.100	button_created 119
2021-01-27_09-10-14.227	index_released
2021-01-27_09-10-14.350	button_missed 3
2021-01-27_09-10-14.350	set_speed 0
2021-01-27_09-10-14.494	button_leaves_active_area 6
2021-01-27_09-10-14.629	button_enters_active_area 2
2021-01-27_09-10-14.676	button_created 120
2021-01-27_09-10-14.922	button_missed 6
2021-01-27_09-10-14.922	set_speed 0
2021-01-27_09-10-15.067	button_leaves_active_area 2
2021-01-27_09-10-15.199	button_enters_active_area 8
2021-01-27_09-10-15.244	button_created 121
2021-01-27_09-10-15.265	ring_moved
2021-01-27_09-10-15.287	button_pressed 8
2021-01-27_09-10-15.287	set_speed 0
2021-01-27_09-10-15.366	ring_released
2021-01-27_09-10-15.499	button_missed 2
2021-01-27_09-10-15.500	set_speed 0
2021-01-27_09-10-15.765	button_enters_active_area 8
2021-01-27_09-10-15.821	ring_moved
2021-01-27_09-10-15.822	button_created 122
2021-01-27_09-10-15.942	ring_released
2021-01-27_09-10-16.220	button_leaves_active_area 8
2021-01-27_09-10-16.331	button_enters_active_area 2
2021-01-27_09-10-16.388	button_created 123
2021-01-27_09-10-16.409	middle_moved
2021-01-27_09-10-16.497	middle_released
2021-01-27_09-10-16.632	button_missed 8
2021-01-27_09-10-16.632	set_speed 0
2021-01-27_09-10-16.778	button_leaves_active_area 2
2021-01-27_09-10-16.920	button_enters_active_area 2
2021-01-27_09-10-16.953	middle_moved
2021-01-27_09-10-16.954	button_created 124
2021-01-27_09-10-17.131	middle_released
2021-01-27_09-10-17.209	button_missed 2
2021-01-27_09-10-17.210	set_speed 0
2021-01-27_09-10-17.364	button_leaves_active_area 2
2021-01-27_09-10-17.487	button_enters_active_area 8
2021-01-27_09-10-17.529	button_created 125
2021-01-27_09-10-17.616	ring_moved
2021-01-27_09-10-17.627	button_pressed 8
2021-01-27_09-10-17.628	set_speed 0.150000021457672
2021-01-27_09-10-17.697	ring_released
2021-01-27_09-10-17.784	button_missed 2
2021-01-27_09-10-17.784	set_speed 0
2021-01-27_09-10-18.051	button_enters_active_area 1
2021-01-27_09-10-18.096	button_created 126
2021-01-27_09-10-18.496	button_leaves_active_area 1
2021-01-27_09-10-18.619	button_enters_active_area 8
2021-01-27_09-10-18.676	button_created 127
2021-01-27_09-10-18.697	ring_moved
2021-01-27_09-10-18.719	button_pressed 8
2021-01-27_09-10-18.719	set_speed 0.150000021457672
2021-01-27_09-10-18.831	ring_released
2021-01-27_09-10-18.920	button_missed 1
2021-01-27_09-10-18.920	set_speed 0.150000021457672
2021-01-27_09-10-19.185	button_enters_active_area 7
2021-01-27_09-10-19.242	middle_moved
2021-01-27_09-10-19.243	button_created 128
2021-01-27_09-10-19.318	middle_released
2021-01-27_09-10-19.640	button_leaves_active_area 7
2021-01-27_09-10-19.773	button_enters_active_area 0
2021-01-27_09-10-19.819	button_created 129
2021-01-27_09-10-19.852	pinky_moved
2021-01-27_09-10-19.996	pinky_released
2021-01-27_09-10-20.064	button_missed 7
2021-01-27_09-10-20.065	set_speed 0.150000021457672
2021-01-27_09-10-20.207	button_leaves_active_area 0
2021-01-27_09-10-20.351	button_enters_active_area 2
2021-01-27_09-10-20.363	index_moved
2021-01-27_09-10-20.386	button_created 130
2021-01-27_09-10-20.552	index_released
2021-01-27_09-10-20.641	button_missed 0
2021-01-27_09-10-20.641	set_speed 0
2021-01-27_09-10-20.785	button_leaves_active_area 2
2021-01-27_09-10-20.916	button_enters_active_area 9
2021-01-27_09-10-20.962	button_created 131
2021-01-27_09-10-21.037	pinky_moved
2021-01-27_09-10-21.117	pinky_released
2021-01-27_09-10-21.205	button_missed 2
2021-01-27_09-10-21.205	set_speed 0
2021-01-27_09-10-21.362	button_leaves_active_area 9
2021-01-27_09-10-21.484	button_enters_active_area 6
2021-01-27_09-10-21.530	button_created 132
2021-01-27_09-10-21.551	index_moved
2021-01-27_09-10-21.651	index_released
2021-01-27_09-10-21.787	button_missed 9
2021-01-27_09-10-21.787	set_speed 0
2021-01-27_09-10-21.928	button_leaves_active_area 6
2021-01-27_09-10-22.051	button_enters_active_area 1
2021-01-27_09-10-22.096	button_created 133
2021-01-27_09-10-22.150	ring_moved
2021-01-27_09-10-22.240	ring_released
2021-01-27_09-10-22.352	button_missed 6
2021-01-27_09-10-22.352	set_speed 0
2021-01-27_09-10-22.506	button_leaves_active_area 1
2021-01-27_09-10-22.628	button_enters_active_area 8
2021-01-27_09-10-22.650	ring_moved
2021-01-27_09-10-22.674	button_created 134
2021-01-27_09-10-22.817	ring_released
2021-01-27_09-10-22.919	button_missed 1
2021-01-27_09-10-22.919	set_speed 0
2021-01-27_09-10-23.072	button_leaves_active_area 8
2021-01-27_09-10-23.161	pinky_moved
2021-01-27_09-10-23.194	button_enters_active_area 9
2021-01-27_09-10-23.242	button_created 135
2021-01-27_09-10-23.339	pinky_released
2021-01-27_09-10-23.496	button_missed 8
2021-01-27_09-10-23.496	set_speed 0
2021-01-27_09-10-23.638	button_leaves_active_area 9
2021-01-27_09-10-23.772	button_enters_active_area 9
2021-01-27_09-10-23.818	button_created 136
2021-01-27_09-10-24.063	button_missed 9
2021-01-27_09-10-24.063	set_speed 0
2021-01-27_09-10-24.214	button_leaves_active_area 9
2021-01-27_09-10-24.335	button_enters_active_area 3
2021-01-27_09-10-24.392	button_created 137
2021-01-27_09-10-24.436	index_moved
2021-01-27_09-10-24.513	index_released
2021-01-27_09-10-24.639	button_missed 9
2021-01-27_09-10-24.639	set_speed 0
2021-01-27_09-10-24.739	launch_speed_calibration_explanation_scene
2021-01-27_09-10-24.750	no_button_but_finger_pressed RightPinkyTip
2021-01-27_09-10-24.750	set_speed 0
2021-01-27_09-10-24.750	no_button_but_finger_pressed RightRingTip
2021-01-27_09-10-24.750	set_speed 0
2021-01-27_09-10-24.750	no_button_but_finger_pressed RightMiddleTip
2021-01-27_09-10-24.750	set_speed 0
2021-01-27_09-10-24.751	no_button_but_finger_pressed RightIndexTip
2021-01-27_09-10-24.751	set_speed 0
2021-01-27_09-10-24.751	no_button_but_finger_pressed LeftIndexTip
2021-01-27_09-10-24.751	set_speed 0
2021-01-27_09-10-24.751	no_button_but_finger_pressed LeftMiddleTip
2021-01-27_09-10-24.751	set_speed 0
2021-01-27_09-10-24.751	no_button_but_finger_pressed LeftRingTip
2021-01-27_09-10-24.751	set_speed 0
2021-01-27_09-10-24.751	no_button_but_finger_pressed LeftPinkyTip
2021-01-27_09-10-24.752	set_speed 0
2021-01-27_09-10-35.711	launch_speed_calibration
2021-01-27_09-10-35.722	no_button_but_finger_pressed RightPinkyTip
2021-01-27_09-10-35.722	set_speed 0
2021-01-27_09-10-35.722	no_button_but_finger_pressed RightRingTip
2021-01-27_09-10-35.723	set_speed 0
2021-01-27_09-10-35.723	no_button_but_finger_pressed RightMiddleTip
2021-01-27_09-10-35.723	set_speed 0
2021-01-27_09-10-35.723	no_button_but_finger_pressed RightIndexTip
2021-01-27_09-10-35.723	set_speed 0
2021-01-27_09-10-35.723	no_button_but_finger_pressed LeftIndexTip
2021-01-27_09-10-35.723	set_speed 0
2021-01-27_09-10-35.723	no_button_but_finger_pressed LeftMiddleTip
2021-01-27_09-10-35.724	set_speed 0
2021-01-27_09-10-35.724	no_button_but_finger_pressed LeftRingTip
2021-01-27_09-10-35.724	set_speed 0
2021-01-27_09-10-35.724	no_button_but_finger_pressed LeftPinkyTip
2021-01-27_09-10-35.724	set_speed 0
2021-01-27_09-10-35.724	hand_moved
2021-01-27_09-10-38.000	hand_replaced
2021-01-27_09-10-38.011	no_button_but_finger_pressed LeftPinkyTip
2021-01-27_09-10-38.011	set_speed 0
2021-01-27_09-10-38.011	no_button_but_finger_pressed LeftRingTip
2021-01-27_09-10-38.011	set_speed 0
2021-01-27_09-10-38.011	no_button_but_finger_pressed LeftMiddleTip
2021-01-27_09-10-38.011	set_speed 0
2021-01-27_09-10-38.011	no_button_but_finger_pressed LeftIndexTip
2021-01-27_09-10-38.012	set_speed 0
2021-01-27_09-10-38.012	no_button_but_finger_pressed RightIndexTip
2021-01-27_09-10-38.012	set_speed 0
2021-01-27_09-10-38.012	no_button_but_finger_pressed RightMiddleTip
2021-01-27_09-10-38.012	set_speed 0
2021-01-27_09-10-38.012	no_button_but_finger_pressed RightRingTip
2021-01-27_09-10-38.012	set_speed 0
2021-01-27_09-10-38.012	no_button_but_finger_pressed RightPinkyTip
2021-01-27_09-10-38.012	set_speed 0
2021-01-27_09-10-38.023	button_created 0
2021-01-27_09-10-38.590	button_created 1
2021-01-27_09-10-39.121	button_enters_active_area 0
2021-01-27_09-10-39.155	button_created 2
2021-01-27_09-10-39.209	pinky_moved
2021-01-27_09-10-39.365	pinky_released
2021-01-27_09-10-39.565	button_leaves_active_area 0
2021-01-27_09-10-39.687	button_enters_active_area 1
2021-01-27_09-10-39.733	button_created 3
2021-01-27_09-10-39.831	ring_moved
2021-01-27_09-10-39.854	button_pressed 1
2021-01-27_09-10-39.854	set_speed 0
2021-01-27_09-10-39.944	ring_released
2021-01-27_09-10-39.988	button_missed 0
2021-01-27_09-10-39.988	set_speed 0
2021-01-27_09-10-40.252	button_enters_active_area 1
2021-01-27_09-10-40.299	button_created 4
2021-01-27_09-10-40.409	ring_moved
2021-01-27_09-10-40.441	button_pressed 1
2021-01-27_09-10-40.442	set_speed 0.150000021457672
2021-01-27_09-10-40.531	ring_released
2021-01-27_09-10-40.831	button_enters_active_area 9
2021-01-27_09-10-40.877	button_created 5
2021-01-27_09-10-40.898	pinky_moved
2021-01-27_09-10-41.032	pinky_released
2021-01-27_09-10-41.275	button_leaves_active_area 9
2021-01-27_09-10-41.386	button_enters_active_area 6
2021-01-27_09-10-41.438	button_created 6
2021-01-27_09-10-41.449	index_moved
2021-01-27_09-10-41.582	index_released
2021-01-27_09-10-41.694	button_missed 9
2021-01-27_09-10-41.694	set_speed 0.150000021457672
2021-01-27_09-10-41.839	button_leaves_active_area 6
2021-01-27_09-10-41.975	button_enters_active_area 6
2021-01-27_09-10-42.023	button_created 7
2021-01-27_09-10-42.042	index_moved
2021-01-27_09-10-42.175	index_released
2021-01-27_09-10-42.254	button_missed 6
2021-01-27_09-10-42.254	set_speed 0.150000021457672
2021-01-27_09-10-42.421	button_leaves_active_area 6
2021-01-27_09-10-42.531	button_enters_active_area 2
2021-01-27_09-10-42.587	button_created 8
2021-01-27_09-10-42.674	middle_moved
2021-01-27_09-10-42.754	middle_released
2021-01-27_09-10-42.843	button_missed 6
2021-01-27_09-10-42.843	set_speed 0
2021-01-27_09-10-42.985	button_leaves_active_area 2
2021-01-27_09-10-43.119	button_enters_active_area 9
2021-01-27_09-10-43.165	button_created 9
2021-01-27_09-10-43.241	pinky_moved
2021-01-27_09-10-43.263	button_pressed 9
2021-01-27_09-10-43.263	set_speed 0.150000021457672
2021-01-27_09-10-43.275	hand_moved
2021-01-27_09-10-43.366	hand_replaced
2021-01-27_09-10-43.374	no_button_but_finger_pressed LeftPinkyTip
2021-01-27_09-10-43.375	set_speed 0
2021-01-27_09-10-43.375	no_button_but_finger_pressed LeftRingTip
2021-01-27_09-10-43.375	set_speed 0
2021-01-27_09-10-43.375	no_button_but_finger_pressed LeftMiddleTip
2021-01-27_09-10-43.375	set_speed 0
2021-01-27_09-10-43.375	no_button_but_finger_pressed LeftIndexTip
2021-01-27_09-10-43.376	set_speed 0
2021-01-27_09-10-43.376	no_button_but_finger_pressed RightIndexTip
2021-01-27_09-10-43.376	set_speed 0
2021-01-27_09-10-43.376	no_button_but_finger_pressed RightMiddleTip
2021-01-27_09-10-43.376	set_speed 0
2021-01-27_09-10-43.376	no_button_but_finger_pressed RightRingTip
2021-01-27_09-10-43.377	set_speed 0
2021-01-27_09-10-43.377	pinky_released
2021-01-27_09-10-43.387	button_created 0
2021-01-27_09-10-43.950	button_created 1
2021-01-27_09-10-44.485	button_enters_active_area 2
2021-01-27_09-10-44.530	button_created 2
2021-01-27_09-10-44.551	middle_moved
2021-01-27_09-10-44.585	button_pressed 2
2021-01-27_09-10-44.585	set_speed 0
2021-01-27_09-10-44.707	middle_released
2021-01-27_09-10-45.047	button_enters_active_area 2
2021-01-27_09-10-45.103	button_created 3
2021-01-27_09-10-45.192	middle_moved
2021-01-27_09-10-45.228	button_pressed 2
2021-01-27_09-10-45.228	set_speed 0.150000021457672
2021-01-27_09-10-45.306	middle_released
2021-01-27_09-10-45.629	button_enters_active_area 7
2021-01-27_09-10-45.675	button_created 4
2021-01-27_09-10-45.696	middle_moved
2021-01-27_09-10-45.717	button_pressed 7
2021-01-27_09-10-45.717	set_speed 0.330000021457672
2021-01-27_09-10-45.830	middle_released
2021-01-27_09-10-46.195	button_enters_active_area 0
2021-01-27_09-10-46.241	button_created 5
2021-01-27_09-10-46.362	pinky_moved
2021-01-27_09-10-46.406	button_pressed 0
2021-01-27_09-10-46.406	set_speed 0.510000021457672
2021-01-27_09-10-46.450	pinky_released
2021-01-27_09-10-46.762	button_enters_active_area 2
2021-01-27_09-10-46.808	button_created 6
2021-01-27_09-10-46.884	middle_moved
2021-01-27_09-10-46.917	button_pressed 2
2021-01-27_09-10-46.917	set_speed 0.690000021457672
2021-01-27_09-10-46.995	middle_released
2021-01-27_09-10-47.283	button_enters_active_area 8
2021-01-27_09-10-47.329	button_created 7
2021-01-27_09-10-47.450	ring_moved
2021-01-27_09-10-47.461	button_pressed 8
2021-01-27_09-10-47.462	set_speed 0.735000032186508
2021-01-27_09-10-47.506	ring_released
2021-01-27_09-10-47.771	button_enters_active_area 0
2021-01-27_09-10-47.817	button_created 8
2021-01-27_09-10-48.148	button_leaves_active_area 0
2021-01-27_09-10-48.247	button_enters_active_area 6
2021-01-27_09-10-48.282	button_created 9
2021-01-27_09-10-48.382	index_moved
2021-01-27_09-10-48.414	button_pressed 6
2021-01-27_09-10-48.414	set_speed 0.780000042915344
2021-01-27_09-10-48.470	index_released
2021-01-27_09-10-48.471	button_missed 0
2021-01-27_09-10-48.471	set_speed 0.64500005364418
2021-01-27_09-10-48.683	button_enters_active_area 9
2021-01-27_09-10-48.717	button_created 10
2021-01-27_09-10-48.816	pinky_moved
2021-01-27_09-10-48.828	button_pressed 9
2021-01-27_09-10-48.828	set_speed 0.600000064373016
2021-01-27_09-10-48.905	pinky_released
2021-01-27_09-10-49.105	button_enters_active_area 8
2021-01-27_09-10-49.139	button_created 11
2021-01-27_09-10-49.228	ring_moved
2021-01-27_09-10-49.238	button_pressed 8
2021-01-27_09-10-49.238	set_speed 0.555000075101852
2021-01-27_09-10-49.305	ring_released
2021-01-27_09-10-49.504	button_enters_active_area 1
2021-01-27_09-10-49.539	button_created 12
2021-01-27_09-10-49.627	ring_moved
2021-01-27_09-10-49.694	ring_released
2021-01-27_09-10-49.815	button_leaves_active_area 1
2021-01-27_09-10-49.893	button_enters_active_area 2
2021-01-27_09-10-49.927	middle_moved
2021-01-27_09-10-49.929	button_created 13
2021-01-27_09-10-49.960	button_pressed 2
2021-01-27_09-10-49.960	set_speed 0.510000085830689
2021-01-27_09-10-50.041	middle_released
2021-01-27_09-10-50.095	button_missed 1
2021-01-27_09-10-50.095	set_speed 0.330000021457672
2021-01-27_09-10-50.271	middle_moved
2021-01-27_09-10-50.282	button_enters_active_area 2
2021-01-27_09-10-50.330	button_created 14
2021-01-27_09-10-50.416	middle_released
2021-01-27_09-10-50.627	button_leaves_active_area 2
2021-01-27_09-10-50.737	button_enters_active_area 9
2021-01-27_09-10-50.737	pinky_moved
2021-01-27_09-10-50.772	button_created 15
2021-01-27_09-10-50.849	pinky_released
2021-01-27_09-10-50.994	button_missed 2
2021-01-27_09-10-50.994	set_speed 0.330000021457672
2021-01-27_09-10-51.139	button_leaves_active_area 9
2021-01-27_09-10-51.271	button_enters_active_area 8
2021-01-27_09-10-51.317	button_created 16
2021-01-27_09-10-51.359	ring_moved
2021-01-27_09-10-51.469	ring_released
2021-01-27_09-10-51.567	button_missed 9
2021-01-27_09-10-51.567	set_speed 0.150000021457672
2021-01-27_09-10-51.722	button_leaves_active_area 8
2021-01-27_09-10-51.832	button_enters_active_area 8
2021-01-27_09-10-51.855	ring_moved
2021-01-27_09-10-51.878	button_created 17
2021-01-27_09-10-52.013	ring_released
2021-01-27_09-10-52.138	button_missed 8
2021-01-27_09-10-52.138	set_speed 0
2021-01-27_09-10-52.282	button_leaves_active_area 8
2021-01-27_09-10-52.415	button_enters_active_area 6
2021-01-27_09-10-52.459	index_moved
2021-01-27_09-10-52.460	button_created 18
2021-01-27_09-10-52.548	index_released
2021-01-27_09-10-52.704	button_missed 8
2021-01-27_09-10-52.704	set_speed 0
2021-01-27_09-10-52.851	button_leaves_active_area 6
2021-01-27_09-10-52.970	button_enters_active_area 2
2021-01-27_09-10-53.026	middle_moved
2021-01-27_09-10-53.027	button_created 19
2021-01-27_09-10-53.037	multiple_finger_start
2021-01-27_09-10-53.071	multiple_finger_stop
2021-01-27_09-10-53.080	no_button_but_finger_pressed LeftPinkyTip
2021-01-27_09-10-53.081	set_speed 0
2021-01-27_09-10-53.081	no_button_but_finger_pressed LeftRingTip
2021-01-27_09-10-53.081	set_speed 0
2021-01-27_09-10-53.081	no_button_but_finger_pressed LeftMiddleTip
2021-01-27_09-10-53.081	set_speed 0
2021-01-27_09-10-53.081	no_button_but_finger_pressed LeftIndexTip
2021-01-27_09-10-53.081	set_speed 0
2021-01-27_09-10-53.082	no_button_but_finger_pressed RightIndexTip
2021-01-27_09-10-53.082	set_speed 0
2021-01-27_09-10-53.082	no_button_but_finger_pressed RightMiddleTip
2021-01-27_09-10-53.082	set_speed 0
2021-01-27_09-10-53.082	no_button_but_finger_pressed RightRingTip
2021-01-27_09-10-53.082	set_speed 0
2021-01-27_09-10-53.082	no_button_but_finger_pressed RightPinkyTip
2021-01-27_09-10-53.082	set_speed 0
2021-01-27_09-10-53.093	button_created 0
2021-01-27_09-10-53.103	middle_released
2021-01-27_09-10-53.659	button_created 1
2021-01-27_09-10-54.180	button_enters_active_area 1
2021-01-27_09-10-54.239	button_created 2
2021-01-27_09-10-54.347	ring_moved
2021-01-27_09-10-54.380	button_pressed 1
2021-01-27_09-10-54.380	set_speed 0
2021-01-27_09-10-54.436	ring_released
2021-01-27_09-10-54.758	button_enters_active_area 7
2021-01-27_09-10-54.804	button_created 3
2021-01-27_09-10-54.814	middle_moved
2021-01-27_09-10-54.845	button_pressed 7
2021-01-27_09-10-54.845	set_speed 0.150000021457672
2021-01-27_09-10-54.921	middle_released
2021-01-27_09-10-55.278	ring_moved
2021-01-27_09-10-55.334	button_enters_active_area 8
2021-01-27_09-10-55.381	button_created 4
2021-01-27_09-10-55.513	ring_released
2021-01-27_09-10-55.714	launch_multitask_explanation_scene
2021-01-27_09-11-21.455	launch_multitask_session
2021-01-27_09-11-21.466	no_button_but_finger_pressed RightPinkyTip
2021-01-27_09-11-21.466	set_speed 0.150000021457672
2021-01-27_09-11-21.466	no_button_but_finger_pressed RightRingTip
2021-01-27_09-11-21.467	set_speed 0.150000021457672
2021-01-27_09-11-21.467	no_button_but_finger_pressed RightMiddleTip
2021-01-27_09-11-21.467	set_speed 0.150000021457672
2021-01-27_09-11-21.467	no_button_but_finger_pressed RightIndexTip
2021-01-27_09-11-21.467	set_speed 0
2021-01-27_09-11-21.467	no_button_but_finger_pressed LeftIndexTip
2021-01-27_09-11-21.467	set_speed 0
2021-01-27_09-11-21.467	no_button_but_finger_pressed LeftMiddleTip
2021-01-27_09-11-21.468	set_speed 0
2021-01-27_09-11-21.468	no_button_but_finger_pressed LeftRingTip
2021-01-27_09-11-21.468	set_speed 0
2021-01-27_09-11-21.468	no_button_but_finger_pressed LeftPinkyTip
2021-01-27_09-11-21.468	set_speed 0
2021-01-27_09-11-21.497	button_created 0
2021-01-27_09-11-22.043	button_created 1
2021-01-27_09-11-22.567	button_enters_active_area 9
2021-01-27_09-11-22.612	pinky_moved
2021-01-27_09-11-22.613	button_created 2
2021-01-27_09-11-22.778	pinky_released
2021-01-27_09-11-23.022	button_leaves_active_area 9
2021-01-27_09-11-23.133	button_enters_active_area 0
2021-01-27_09-11-23.190	button_created 3
2021-01-27_09-11-23.200	pinky_moved
2021-01-27_09-11-23.367	pinky_released
2021-01-27_09-11-23.435	button_missed 9
2021-01-27_09-11-23.435	set_speed 0
2021-01-27_09-11-23.578	button_leaves_active_area 0
2021-01-27_09-11-23.711	button_enters_active_area 0
2021-01-27_09-11-23.758	button_created 4
2021-01-27_09-11-23.800	ring_moved
2021-01-27_09-11-23.902	ring_released
2021-01-27_09-11-24.001	button_missed 0
2021-01-27_09-11-24.001	set_speed 0
2021-01-27_09-11-24.151	button_leaves_active_area 0
2021-01-27_09-11-24.285	button_enters_active_area 2
2021-01-27_09-11-24.318	index_moved
2021-01-27_09-11-24.331	button_created 5
2021-01-27_09-11-24.389	multiple_finger_start
2021-01-27_09-11-24.421	middle_moved
2021-01-27_09-11-24.474	multiple_finger_stop
2021-01-27_09-11-24.475	index_released
2021-01-27_09-11-24.485	no_button_but_finger_pressed LeftPinkyTip
2021-01-27_09-11-24.485	set_speed 0
2021-01-27_09-11-24.485	no_button_but_finger_pressed LeftRingTip
2021-01-27_09-11-24.485	set_speed 0
2021-01-27_09-11-24.485	no_button_but_finger_pressed LeftMiddleTip
2021-01-27_09-11-24.485	set_speed 0
2021-01-27_09-11-24.485	no_button_but_finger_pressed LeftIndexTip
2021-01-27_09-11-24.486	set_speed 0
2021-01-27_09-11-24.486	no_button_but_finger_pressed RightIndexTip
2021-01-27_09-11-24.486	set_speed 0
2021-01-27_09-11-24.486	no_button_but_finger_pressed RightMiddleTip
2021-01-27_09-11-24.486	set_speed 0
2021-01-27_09-11-24.486	no_button_but_finger_pressed RightRingTip
2021-01-27_09-11-24.486	set_speed 0
2021-01-27_09-11-24.486	no_button_but_finger_pressed RightPinkyTip
2021-01-27_09-11-24.487	set_speed 0
2021-01-27_09-11-24.487	middle_released
2021-01-27_09-11-24.497	button_created 0
2021-01-27_09-11-25.066	button_created 1
2021-01-27_09-11-25.588	button_enters_active_area 1
2021-01-27_09-11-25.634	button_created 2
2021-01-27_09-11-25.733	ring_moved
2021-01-27_09-11-25.766	button_pressed 1
2021-01-27_09-11-25.766	set_speed 0
2021-01-27_09-11-25.844	ring_released
2021-01-27_09-11-26.155	button_enters_active_area 9
2021-01-27_09-11-26.213	button_created 3
2021-01-27_09-11-26.259	ring_moved
2021-01-27_09-11-26.365	ring_released
2021-01-27_09-11-26.610	button_leaves_active_area 9
2021-01-27_09-11-26.721	button_enters_active_area 2
2021-01-27_09-11-26.778	button_created 4
2021-01-27_09-11-26.821	middle_moved
2021-01-27_09-11-26.921	middle_released
2021-01-27_09-11-27.033	button_missed 9
2021-01-27_09-11-27.033	set_speed 0
2021-01-27_09-11-27.177	button_leaves_active_area 2
2021-01-27_09-11-27.304	button_enters_active_area 0
2021-01-27_09-11-27.350	button_created 5
2021-01-27_09-11-27.383	pinky_moved
2021-01-27_09-11-27.516	pinky_released
2021-01-27_09-11-27.595	button_missed 2
2021-01-27_09-11-27.595	set_speed 0
2021-01-27_09-11-27.750	button_leaves_active_area 0
2021-01-27_09-11-27.872	button_enters_active_area 3
2021-01-27_09-11-27.884	index_moved
2021-01-27_09-11-27.919	button_created 6
2021-01-27_09-11-28.073	index_released
2021-01-27_09-11-28.178	button_missed 0
2021-01-27_09-11-28.178	set_speed 0
2021-01-27_09-11-28.316	button_leaves_active_area 3
2021-01-27_09-11-28.439	button_enters_active_area 0
2021-01-27_09-11-28.495	pinky_moved
2021-01-27_09-11-28.496	button_created 7
2021-01-27_09-11-28.639	pinky_released
2021-01-27_09-11-28.740	button_missed 3
2021-01-27_09-11-28.740	set_speed 0
2021-01-27_09-11-28.888	button_leaves_active_area 0
2021-01-27_09-11-29.007	button_enters_active_area 3
2021-01-27_09-11-29.040	index_moved
2021-01-27_09-11-29.063	button_created 8
2021-01-27_09-11-29.229	index_released
2021-01-27_09-11-29.308	button_missed 0
2021-01-27_09-11-29.308	set_speed 0
2021-01-27_09-11-29.452	button_leaves_active_area 3
2021-01-27_09-11-29.585	button_enters_active_area 9
2021-01-27_09-11-29.618	pinky_moved
2021-01-27_09-11-29.631	button_created 9
2021-01-27_09-11-29.652	hand_moved
2021-01-27_09-11-29.808	hand_replaced
2021-01-27_09-11-29.809	pinky_released
2021-01-27_09-11-29.823	no_button_but_finger_pressed LeftPinkyTip
2021-01-27_09-11-29.823	set_speed 0
2021-01-27_09-11-29.823	no_button_but_finger_pressed LeftRingTip
2021-01-27_09-11-29.823	set_speed 0
2021-01-27_09-11-29.823	no_button_but_finger_pressed LeftMiddleTip
2021-01-27_09-11-29.823	set_speed 0
2021-01-27_09-11-29.824	no_button_but_finger_pressed LeftIndexTip
2021-01-27_09-11-29.824	set_speed 0
2021-01-27_09-11-29.824	no_button_but_finger_pressed RightIndexTip
2021-01-27_09-11-29.824	set_speed 0
2021-01-27_09-11-29.824	no_button_but_finger_pressed RightMiddleTip
2021-01-27_09-11-29.824	set_speed 0
2021-01-27_09-11-29.824	no_button_but_finger_pressed RightRingTip
2021-01-27_09-11-29.824	set_speed 0
2021-01-27_09-11-29.824	no_button_but_finger_pressed RightPinkyTip
2021-01-27_09-11-29.825	set_speed 0
2021-01-27_09-11-29.838	button_created 0
2021-01-27_09-11-30.393	button_created 1
2021-01-27_09-11-30.925	button_enters_active_area 3
2021-01-27_09-11-30.971	button_created 2
2021-01-27_09-11-31.026	index_moved
2021-01-27_09-11-31.064	button_pressed 3
2021-01-27_09-11-31.064	set_speed 0
2021-01-27_09-11-31.128	index_released
2021-01-27_09-11-31.448	index_moved
2021-01-27_09-11-31.481	button_enters_active_area 6
2021-01-27_09-11-31.537	button_created 3
2021-01-27_09-11-31.637	button_pressed 6
2021-01-27_09-11-31.637	set_speed 0.150000021457672
2021-01-27_09-11-31.686	index_released
2021-01-27_09-11-32.062	button_enters_active_area 8
2021-01-27_09-11-32.110	button_created 4
2021-01-27_09-11-32.140	pinky_moved
2021-01-27_09-11-32.155	multiple_finger_start
2021-01-27_09-11-32.240	multiple_finger_stop
2021-01-27_09-11-32.251	no_button_but_finger_pressed LeftPinkyTip
2021-01-27_09-11-32.251	set_speed 0.150000021457672
2021-01-27_09-11-32.251	no_button_but_finger_pressed LeftRingTip
2021-01-27_09-11-32.251	set_speed 0.150000021457672
2021-01-27_09-11-32.251	no_button_but_finger_pressed LeftMiddleTip
2021-01-27_09-11-32.251	set_speed 0.150000021457672
2021-01-27_09-11-32.251	no_button_but_finger_pressed LeftIndexTip
2021-01-27_09-11-32.252	set_speed 0
2021-01-27_09-11-32.252	no_button_but_finger_pressed RightIndexTip
2021-01-27_09-11-32.252	set_speed 0
2021-01-27_09-11-32.252	no_button_but_finger_pressed RightMiddleTip
2021-01-27_09-11-32.252	set_speed 0
[truncated: 29,876 more rows]
[truncated: 4 more columns]
