# Supplementary material for: Avatar error in your favor: Embodied avatars can fix users’ mistakes without them noticing
Source: PLoS One. 2023 Jan 20;18(1):e0266212. doi: 10.1371/journal.pone.0266212 (PMC9858437; doi:10.1371/journal.pone.0266212)
Supplement: S1 Dataset — (ZIP) [file pone.0266212.s003.zip › static/raw_data/27/data.csv]

2021-01-27_11-27-25.052	condition_entry	condition B
2021-01-27_11-27-25.641	condition_entry	condition B
2021-01-27_11-27-26.263	condition_entry	condition B
2021-01-27_11-27-26.824	condition_entry	condition B	discarded
2021-01-27_11-27-26.841	warning	multiple_fingers
2021-01-27_11-27-28.387	condition_entry	condition B
2021-01-27_11-27-28.960	condition_entry	condition B
2021-01-27_11-27-30.504	condition_entry	condition B
2021-01-27_11-27-31.168	condition_entry	condition B
2021-01-27_11-27-32.342	condition_entry	condition B
2021-01-27_11-27-32.803	condition_entry	condition B
2021-01-27_11-27-33.537	condition_entry	condition C	src 2	dst 1
2021-01-27_11-27-34.446	condition_entry	condition B
2021-01-27_11-27-35.507	condition_entry	condition B
2021-01-27_11-27-35.562	pedal_entry	pedal_timeout
2021-01-27_11-27-36.259	condition_entry	condition C	src 8	dst 7	discarded
2021-01-27_11-27-36.321	warning	multiple_fingers
2021-01-27_11-27-38.367	condition_entry	condition B
2021-01-27_11-27-38.889	condition_entry	condition B
2021-01-27_11-27-40.033	condition_entry	condition B
2021-01-27_11-27-40.588	condition_entry	condition A	src 8	dst 9
2021-01-27_11-27-41.744	pedal_entry	pedal_correct
2021-01-27_11-27-46.759	answer_entry	selected_answer 8
2021-01-27_11-27-47.889	condition_entry	condition B
2021-01-27_11-27-48.780	condition_entry	condition B
2021-01-27_11-27-49.689	condition_entry	condition B
2021-01-27_11-27-51.297	condition_entry	condition B
2021-01-27_11-27-52.629	condition_entry	condition B
2021-01-27_11-27-53.732	condition_entry	condition A	src 1	dst 0	discarded
2021-01-27_11-27-53.756	warning	multiple_fingers
2021-01-27_11-27-55.094	condition_entry	condition A	src 3	dst 0
2021-01-27_11-27-55.658	condition_entry	condition B
2021-01-27_11-27-56.784	condition_entry	condition B
2021-01-27_11-27-57.114	pedal_entry	pedal_timeout
2021-01-27_11-27-57.404	condition_entry	condition B
2021-01-27_11-27-57.959	condition_entry	condition B
2021-01-27_11-27-59.168	condition_entry	condition B
2021-01-27_11-28-00.693	condition_entry	condition B
2021-01-27_11-28-01.682	condition_entry	condition B
2021-01-27_11-28-01.957	condition_entry	condition B
2021-01-27_11-28-02.667	condition_entry	condition B
2021-01-27_11-28-04.311	condition_entry	condition B
2021-01-27_11-28-04.777	condition_entry	condition B
2021-01-27_11-28-05.901	condition_entry	condition B
2021-01-27_11-28-06.565	condition_entry	condition B
2021-01-27_11-28-07.642	condition_entry	condition B
2021-01-27_11-28-08.233	condition_entry	condition B
2021-01-27_11-28-09.340	condition_entry	condition B
2021-01-27_11-28-10.477	condition_entry	condition B
2021-01-27_11-28-11.098	condition_entry	condition B	discarded
2021-01-27_11-28-11.109	warning	multiple_fingers
2021-01-27_11-28-12.447	condition_entry	condition B	discarded
2021-01-27_11-28-12.503	warning	multiple_fingers
2021-01-27_11-28-13.988	condition_entry	condition B
2021-01-27_11-28-14.517	condition_entry	condition B
2021-01-27_11-28-14.972	condition_entry	condition B
2021-01-27_11-28-15.696	condition_entry	condition C	src 3	dst 2
2021-01-27_11-28-16.772	condition_entry	condition B
2021-01-27_11-28-17.383	condition_entry	condition B
2021-01-27_11-28-17.716	pedal_entry	pedal_timeout
2021-01-27_11-28-17.949	condition_entry	condition B
2021-01-27_11-28-18.606	condition_entry	condition B
2021-01-27_11-28-19.525	condition_entry	condition A	src 2	dst 0
2021-01-27_11-28-20.159	condition_entry	condition B
2021-01-27_11-28-21.298	condition_entry	condition B	discarded
2021-01-27_11-28-21.340	warning	multiple_fingers
2021-01-27_11-28-22.696	condition_entry	condition B
2021-01-27_11-28-23.314	condition_entry	condition B
2021-01-27_11-28-23.869	condition_entry	condition B
2021-01-27_11-28-24.434	condition_entry	condition B
2021-01-27_11-28-25.183	condition_entry	condition B
2021-01-27_11-28-26.462	condition_entry	condition B
2021-01-27_11-28-27.559	condition_entry	condition B
2021-01-27_11-28-28.111	condition_entry	condition B
2021-01-27_11-28-29.988	condition_entry	condition B
2021-01-27_11-28-31.654	condition_entry	condition B
2021-01-27_11-28-32.142	condition_entry	condition B
2021-01-27_11-28-32.755	condition_entry	condition B
2021-01-27_11-28-33.790	condition_entry	condition B
2021-01-27_11-28-35.510	condition_entry	condition A	src 8	dst 7
2021-01-27_11-28-36.656	pedal_entry	pedal_correct
2021-01-27_11-28-42.412	answer_entry	selected_answer 9
2021-01-27_11-28-43.563	condition_entry	condition D	discarded
2021-01-27_11-28-43.586	warning	multiple_fingers
2021-01-27_11-28-44.860	condition_entry	condition B
2021-01-27_11-28-46.075	condition_entry	condition B
2021-01-27_11-28-47.216	condition_entry	condition B	discarded
2021-01-27_11-28-47.262	warning	multiple_fingers
2021-01-27_11-28-51.924	condition_entry	condition B
2021-01-27_11-28-52.577	condition_entry	condition B
2021-01-27_11-28-53.125	condition_entry	condition B
2021-01-27_11-28-53.735	condition_entry	condition B
2021-01-27_11-28-54.813	condition_entry	condition B
2021-01-27_11-28-55.354	condition_entry	condition B
2021-01-27_11-28-56.207	condition_entry	condition B
2021-01-27_11-28-56.670	condition_entry	condition D
2021-01-27_11-28-58.242	condition_entry	condition B
2021-01-27_11-28-58.685	pedal_entry	pedal_timeout
2021-01-27_11-28-58.930	condition_entry	condition B
2021-01-27_11-28-59.396	condition_entry	condition B
2021-01-27_11-29-00.589	condition_entry	condition B
2021-01-27_11-29-01.218	condition_entry	condition B
2021-01-27_11-29-01.696	condition_entry	condition C	src 6	dst 7	discarded
2021-01-27_11-29-01.729	warning	multiple_fingers
2021-01-27_11-29-03.283	condition_entry	condition B
2021-01-27_11-29-04.286	condition_entry	condition B
2021-01-27_11-29-04.961	condition_entry	condition B
2021-01-27_11-29-05.472	condition_entry	condition B
2021-01-27_11-29-06.011	condition_entry	condition B
2021-01-27_11-29-06.705	condition_entry	condition B
2021-01-27_11-29-07.349	condition_entry	condition B
2021-01-27_11-29-08.293	condition_entry	condition B
2021-01-27_11-29-11.050	condition_entry	condition B
2021-01-27_11-29-11.647	condition_entry	condition B
2021-01-27_11-29-12.818	condition_entry	condition B
2021-01-27_11-29-13.280	condition_entry	condition B
2021-01-27_11-29-13.961	condition_entry	condition B
2021-01-27_11-29-14.602	condition_entry	condition B
2021-01-27_11-29-15.134	condition_entry	condition C	src 6	dst 7
2021-01-27_11-29-16.609	condition_entry	condition B
2021-01-27_11-29-17.155	pedal_entry	pedal_timeout
2021-01-27_11-29-17.166	condition_entry	condition B
2021-01-27_11-29-18.247	condition_entry	condition B
2021-01-27_11-29-18.921	condition_entry	condition B
2021-01-27_11-29-19.543	condition_entry	condition B
2021-01-27_11-29-20.559	condition_entry	condition B
2021-01-27_11-29-21.131	condition_entry	condition B
2021-01-27_11-29-22.271	condition_entry	condition D
2021-01-27_11-29-22.711	condition_entry	condition B
2021-01-27_11-29-23.252	condition_entry	condition B
2021-01-27_11-29-24.286	pedal_entry	pedal_timeout
2021-01-27_11-29-24.415	condition_entry	condition D
2021-01-27_11-29-25.030	condition_entry	condition B
2021-01-27_11-29-25.562	condition_entry	condition D warning
2021-01-27_11-29-26.029	condition_entry	condition D warning
2021-01-27_11-29-26.773	condition_entry	condition D warning
2021-01-27_11-29-27.650	condition_entry	condition B
2021-01-27_11-29-28.517	condition_entry	condition B
2021-01-27_11-29-28.795	pedal_entry	pedal_timeout
2021-01-27_11-29-29.038	condition_entry	condition B
2021-01-27_11-29-29.563	condition_entry	condition B
2021-01-27_11-29-30.593	condition_entry	condition B
2021-01-27_11-29-31.606	condition_entry	condition B
2021-01-27_11-29-32.316	condition_entry	condition C	src 7	dst 8
2021-01-27_11-29-33.018	condition_entry	condition D warning
2021-01-27_11-29-33.461	condition_entry	condition B
2021-01-27_11-29-34.653	condition_entry	condition B
2021-01-27_11-29-35.036	pedal_entry	pedal_timeout
2021-01-27_11-29-35.159	condition_entry	condition B
2021-01-27_11-29-36.351	condition_entry	condition B
2021-01-27_11-29-36.890	condition_entry	condition C	src 7	dst 8	discarded
2021-01-27_11-29-37.068	warning	multiple_fingers
2021-01-27_11-29-38.709	condition_entry	condition B
2021-01-27_11-29-39.222	condition_entry	condition B
2021-01-27_11-29-39.825	condition_entry	condition B
2021-01-27_11-29-40.344	condition_entry	condition B
2021-01-27_11-29-41.039	condition_entry	condition B
2021-01-27_11-29-41.517	condition_entry	condition C	src 6	dst 7
2021-01-27_11-29-42.454	condition_entry	condition B
2021-01-27_11-29-43.539	pedal_entry	pedal_timeout
2021-01-27_11-29-43.706	condition_entry	condition B
2021-01-27_11-29-44.165	condition_entry	condition D	discarded
2021-01-27_11-29-44.231	warning	multiple_fingers
2021-01-27_11-29-45.746	condition_entry	condition B	discarded
2021-01-27_11-29-45.768	warning	multiple_fingers
2021-01-27_11-29-47.116	condition_entry	condition B
2021-01-27_11-29-48.257	condition_entry	condition B
2021-01-27_11-29-48.834	condition_entry	condition B
2021-01-27_11-29-49.385	condition_entry	condition D
2021-01-27_11-29-50.020	condition_entry	condition D warning
2021-01-27_11-29-50.706	condition_entry	condition B
2021-01-27_11-29-51.177	condition_entry	condition B
2021-01-27_11-29-51.800	condition_entry	condition B
2021-01-27_11-29-52.039	pedal_entry	pedal_timeout
2021-01-27_11-29-52.916	condition_entry	condition B	discarded
2021-01-27_11-29-53.087	warning	multiple_fingers
2021-01-27_11-29-54.343	condition_entry	condition B
2021-01-27_11-29-55.663	condition_entry	condition B
2021-01-27_11-29-56.092	condition_entry	condition B
2021-01-27_11-29-57.219	condition_entry	condition B
2021-01-27_11-29-57.781	condition_entry	condition B
2021-01-27_11-29-58.550	condition_entry	condition B
2021-01-27_11-29-59.192	condition_entry	condition B
2021-01-27_11-30-02.767	condition_entry	condition B
2021-01-27_11-30-03.455	condition_entry	condition B
2021-01-27_11-30-04.571	condition_entry	condition B
2021-01-27_11-30-05.133	condition_entry	condition B
2021-01-27_11-30-05.670	condition_entry	condition B
2021-01-27_11-30-06.250	condition_entry	condition B
2021-01-27_11-30-06.821	condition_entry	condition B
2021-01-27_11-30-07.700	condition_entry	condition B
2021-01-27_11-30-08.087	condition_entry	condition B
2021-01-27_11-30-08.532	condition_entry	condition C	src 3	dst 2
2021-01-27_11-30-09.131	condition_entry	condition D warning
2021-01-27_11-30-10.275	condition_entry	condition B
2021-01-27_11-30-11.153	pedal_entry	pedal_timeout
2021-01-27_11-30-11.344	condition_entry	condition B
2021-01-27_11-30-11.974	condition_entry	condition B
2021-01-27_11-30-12.978	condition_entry	condition B
2021-01-27_11-30-13.557	condition_entry	condition B
2021-01-27_11-30-14.610	condition_entry	condition B
2021-01-27_11-30-15.240	condition_entry	condition B
2021-01-27_11-30-15.961	condition_entry	condition A	src 9	dst 6
2021-01-27_11-30-16.687	condition_entry	condition D warning
2021-01-27_11-30-17.924	condition_entry	condition B
2021-01-27_11-30-18.401	condition_entry	condition B
2021-01-27_11-30-18.713	pedal_entry	pedal_timeout
2021-01-27_11-30-19.984	condition_entry	condition B
2021-01-27_11-30-20.515	condition_entry	condition D
2021-01-27_11-30-22.281	condition_entry	condition B
2021-01-27_11-30-22.525	pedal_entry	pedal_timeout
2021-01-27_11-30-23.403	condition_entry	condition B
2021-01-27_11-30-24.023	condition_entry	condition B
2021-01-27_11-30-25.051	condition_entry	condition B
2021-01-27_11-30-25.747	condition_entry	condition B
2021-01-27_11-30-26.738	condition_entry	condition B
2021-01-27_11-30-27.357	condition_entry	condition B
2021-01-27_11-30-27.927	condition_entry	condition D
2021-01-27_11-30-28.534	condition_entry	condition D warning
2021-01-27_11-30-29.135	condition_entry	condition B
2021-01-27_11-30-30.555	pedal_entry	pedal_timeout
2021-01-27_11-30-30.722	condition_entry	condition B
2021-01-27_11-30-31.532	condition_entry	condition B
2021-01-27_11-30-33.143	condition_entry	condition B
2021-01-27_11-30-33.809	condition_entry	condition A	src 9	dst 6
2021-01-27_11-30-34.746	condition_entry	condition B
2021-01-27_11-30-35.809	condition_entry	condition B
2021-01-27_11-30-35.820	pedal_entry	pedal_timeout
2021-01-27_11-30-36.900	condition_entry	condition B
2021-01-27_11-30-37.575	condition_entry	condition B
2021-01-27_11-30-38.289	condition_entry	condition B
2021-01-27_11-30-38.853	condition_entry	condition B
2021-01-27_11-30-39.418	condition_entry	condition B
2021-01-27_11-30-40.542	condition_entry	condition B
2021-01-27_11-30-41.063	condition_entry	condition B
2021-01-27_11-30-42.305	condition_entry	condition B
2021-01-27_11-30-43.315	condition_entry	condition B
2021-01-27_11-30-43.827	condition_entry	condition C	src 2	dst 3	discarded
2021-01-27_11-30-43.963	warning	multiple_fingers
2021-01-27_11-30-45.264	condition_entry	condition B
2021-01-27_11-30-45.812	condition_entry	condition B
2021-01-27_11-30-46.918	condition_entry	condition B
2021-01-27_11-30-48.294	condition_entry	condition B
2021-01-27_11-30-49.220	condition_entry	condition B
2021-01-27_11-30-50.381	condition_entry	condition C	src 2	dst 1
2021-01-27_11-30-51.626	condition_entry	condition B
2021-01-27_11-30-52.269	condition_entry	condition D warning	discarded
2021-01-27_11-30-52.369	warning	multiple_fingers
2021-01-27_11-30-53.647	condition_entry	condition B
2021-01-27_11-30-54.167	condition_entry	condition B
2021-01-27_11-30-55.412	condition_entry	condition B
2021-01-27_11-30-57.109	condition_entry	condition B
2021-01-27_11-30-58.470	condition_entry	condition B
2021-01-27_11-30-59.978	condition_entry	condition B
2021-01-27_11-31-00.519	condition_entry	condition B
2021-01-27_11-31-01.218	condition_entry	condition B
2021-01-27_11-31-01.667	condition_entry	condition B
2021-01-27_11-31-02.945	condition_entry	condition B
2021-01-27_11-31-03.375	condition_entry	condition B
2021-01-27_11-31-05.084	condition_entry	condition B
2021-01-27_11-31-05.986	condition_entry	condition B
2021-01-27_11-31-06.741	condition_entry	condition B
2021-01-27_11-31-07.887	condition_entry	condition B
2021-01-27_11-31-08.471	condition_entry	condition B
2021-01-27_11-31-09.041	condition_entry	condition C	src 6	dst 7
2021-01-27_11-31-09.683	condition_entry	condition B
2021-01-27_11-31-10.731	condition_entry	condition B
2021-01-27_11-31-11.058	pedal_entry	pedal_timeout
2021-01-27_11-31-11.364	condition_entry	condition B
2021-01-27_11-31-11.925	condition_entry	condition A	src 9	dst 8
2021-01-27_11-31-12.926	condition_entry	condition B
2021-01-27_11-31-13.946	pedal_entry	pedal_timeout
2021-01-27_11-31-14.212	condition_entry	condition B
2021-01-27_11-31-15.259	condition_entry	condition B
2021-01-27_11-31-16.400	condition_entry	condition B
2021-01-27_11-31-16.966	condition_entry	condition B
2021-01-27_11-31-17.669	condition_entry	condition B
2021-01-27_11-31-18.244	condition_entry	condition B
2021-01-27_11-31-19.365	condition_entry	condition B
2021-01-27_11-31-19.779	condition_entry	condition B
2021-01-27_11-31-21.593	condition_entry	condition B
2021-01-27_11-31-23.326	condition_entry	condition B
2021-01-27_11-31-23.885	condition_entry	condition B
2021-01-27_11-31-25.107	condition_entry	condition B
2021-01-27_11-31-26.229	condition_entry	condition B
2021-01-27_11-31-26.707	condition_entry	condition B
2021-01-27_11-31-27.352	condition_entry	condition B
2021-01-27_11-31-28.418	condition_entry	condition A	src 3	dst 1
2021-01-27_11-31-29.526	condition_entry	condition B
2021-01-27_11-31-30.429	pedal_entry	pedal_timeout
2021-01-27_11-31-31.982	condition_entry	condition B
2021-01-27_11-31-32.438	condition_entry	condition B
2021-01-27_11-31-33.086	condition_entry	condition B
2021-01-27_11-31-33.693	condition_entry	condition B
2021-01-27_11-31-34.259	condition_entry	condition A	src 9	dst 7
2021-01-27_11-31-34.747	condition_entry	condition B
2021-01-27_11-31-35.630	condition_entry	condition B
2021-01-27_11-31-36.283	pedal_entry	pedal_timeout
2021-01-27_11-31-36.596	condition_entry	condition B
2021-01-27_11-31-37.795	condition_entry	condition B
2021-01-27_11-31-39.628	condition_entry	condition B
2021-01-27_11-31-40.057	condition_entry	condition B
2021-01-27_11-31-40.612	condition_entry	condition D
2021-01-27_11-31-41.855	condition_entry	condition D warning	discarded
2021-01-27_11-31-41.889	warning	multiple_fingers
2021-01-27_11-31-43.204	condition_entry	condition B
2021-01-27_11-31-46.120	condition_entry	condition B
2021-01-27_11-31-46.622	condition_entry	condition B
2021-01-27_11-31-47.290	condition_entry	condition B
2021-01-27_11-31-47.908	condition_entry	condition B
2021-01-27_11-31-48.442	condition_entry	condition B
2021-01-27_11-31-49.019	condition_entry	condition B	discarded
2021-01-27_11-31-49.088	warning	multiple_fingers
2021-01-27_11-31-50.411	condition_entry	condition B
2021-01-27_11-31-51.691	condition_entry	condition C	src 6	dst 7
2021-01-27_11-31-53.584	condition_entry	condition B
2021-01-27_11-31-53.708	pedal_entry	pedal_timeout
2021-01-27_11-31-54.006	condition_entry	condition B
2021-01-27_11-31-55.117	condition_entry	condition B
2021-01-27_11-31-56.137	condition_entry	condition B
2021-01-27_11-31-57.352	condition_entry	condition D
2021-01-27_11-31-58.449	condition_entry	condition B
2021-01-27_11-31-59.017	condition_entry	condition B
2021-01-27_11-31-59.370	pedal_entry	pedal_timeout
2021-01-27_11-31-59.714	condition_entry	condition B
2021-01-27_11-32-01.347	condition_entry	condition B
2021-01-27_11-32-01.972	condition_entry	condition B
2021-01-27_11-32-02.490	condition_entry	condition B
2021-01-27_11-32-03.604	condition_entry	condition B
2021-01-27_11-32-06.558	condition_entry	condition A	src 3	dst 2
2021-01-27_11-32-06.910	condition_entry	condition B
2021-01-27_11-32-08.158	condition_entry	condition B
2021-01-27_11-32-08.577	pedal_entry	pedal_timeout
2021-01-27_11-32-09.789	condition_entry	condition B
2021-01-27_11-32-11.068	condition_entry	condition B
2021-01-27_11-32-11.635	condition_entry	condition B
2021-01-27_11-32-12.277	condition_entry	condition B
2021-01-27_11-32-12.774	condition_entry	condition B
2021-01-27_11-32-13.459	condition_entry	condition B
2021-01-27_11-32-13.931	condition_entry	condition D	discarded
2021-01-27_11-32-14.032	warning	multiple_fingers
2021-01-27_11-32-15.340	condition_entry	condition B
2021-01-27_11-32-15.839	condition_entry	condition B
2021-01-27_11-32-16.495	condition_entry	condition D
2021-01-27_11-32-17.450	condition_entry	condition B
2021-01-27_11-32-18.517	pedal_entry	pedal_timeout
2021-01-27_11-32-18.819	condition_entry	condition B
2021-01-27_11-32-19.349	condition_entry	condition B	discarded
2021-01-27_11-32-19.424	warning	multiple_fingers
2021-01-27_11-32-21.727	condition_entry	condition B
2021-01-27_11-32-22.693	condition_entry	condition C	src 3	dst 1
2021-01-27_11-32-23.614	condition_entry	condition B
2021-01-27_11-32-24.629	condition_entry	condition B
2021-01-27_11-32-24.709	pedal_entry	pedal_timeout
2021-01-27_11-32-25.327	condition_entry	condition B
2021-01-27_11-32-26.290	condition_entry	condition B	discarded
2021-01-27_11-32-26.313	warning	multiple_fingers
2021-01-27_11-32-27.802	condition_entry	condition B
2021-01-27_11-32-28.306	condition_entry	condition C	src 6	dst 7
2021-01-27_11-32-29.398	pedal_entry	pedal_correct
2021-01-27_11-32-35.149	answer_entry	selected_answer 8
2021-01-27_11-32-36.675	condition_entry	condition D
2021-01-27_11-32-37.133	condition_entry	condition B
2021-01-27_11-32-37.576	condition_entry	condition B
2021-01-27_11-32-38.135	condition_entry	condition B
2021-01-27_11-32-38.696	pedal_entry	pedal_timeout
2021-01-27_11-32-39.774	condition_entry	condition B
2021-01-27_11-32-40.518	condition_entry	condition B
2021-01-27_11-32-40.962	condition_entry	condition B
2021-01-27_11-32-42.066	condition_entry	condition B
2021-01-27_11-32-43.222	condition_entry	condition B
2021-01-27_11-32-44.039	condition_entry	condition B
2021-01-27_11-32-44.950	condition_entry	condition B
2021-01-27_11-32-45.581	condition_entry	condition B
2021-01-27_11-32-46.282	condition_entry	condition B
2021-01-27_11-32-46.838	condition_entry	condition C	src 3	dst 2	discarded
2021-01-27_11-32-46.939	warning	multiple_fingers
2021-01-27_11-32-48.284	condition_entry	condition B
2021-01-27_11-32-49.306	condition_entry	condition B
2021-01-27_11-32-50.560	condition_entry	condition C	src 3	dst 2	discarded
2021-01-27_11-32-50.636	warning	multiple_fingers
2021-01-27_11-32-51.985	condition_entry	condition B
2021-01-27_11-32-52.567	condition_entry	condition B
2021-01-27_11-32-53.650	condition_entry	condition B
2021-01-27_11-32-55.261	condition_entry	condition B
2021-01-27_11-32-56.404	condition_entry	condition B
2021-01-27_11-32-57.013	condition_entry	condition B
2021-01-27_11-32-58.251	condition_entry	condition B
2021-01-27_11-32-59.291	condition_entry	condition B
2021-01-27_11-33-01.008	condition_entry	condition B
2021-01-27_11-33-01.667	condition_entry	condition B
2021-01-27_11-33-02.185	condition_entry	condition B
2021-01-27_11-33-02.808	condition_entry	condition B
2021-01-27_11-33-03.851	condition_entry	condition B
2021-01-27_11-33-04.301	condition_entry	condition B
2021-01-27_11-33-05.318	condition_entry	condition C	src 7	dst 6	discarded
2021-01-27_11-33-05.378	warning	multiple_fingers
2021-01-27_11-33-06.610	condition_entry	condition B
2021-01-27_11-33-07.161	condition_entry	condition B
2021-01-27_11-33-08.359	condition_entry	condition B
2021-01-27_11-33-09.052	condition_entry	condition B
2021-01-27_11-33-09.707	condition_entry	condition B
2021-01-27_11-33-10.163	condition_entry	condition B
2021-01-27_11-33-10.574	condition_entry	condition A	src 6	dst 7
2021-01-27_11-33-11.239	condition_entry	condition B
2021-01-27_11-33-11.714	condition_entry	condition B
2021-01-27_11-33-12.592	pedal_entry	pedal_timeout
2021-01-27_11-33-13.414	condition_entry	condition B
2021-01-27_11-33-13.976	condition_entry	condition B
2021-01-27_11-33-14.391	condition_entry	condition B
2021-01-27_11-33-15.716	condition_entry	condition B
2021-01-27_11-33-16.324	condition_entry	condition B	discarded
2021-01-27_11-33-16.336	warning	multiple_fingers
2021-01-27_11-33-17.709	condition_entry	condition B
2021-01-27_11-33-18.348	condition_entry	condition B
2021-01-27_11-33-20.670	condition_entry	condition B
2021-01-27_11-33-21.255	condition_entry	condition B
2021-01-27_11-33-23.555	condition_entry	condition B
2021-01-27_11-33-24.080	condition_entry	condition B
2021-01-27_11-33-25.216	condition_entry	condition B
2021-01-27_11-33-26.503	condition_entry	condition B
2021-01-27_11-33-26.900	condition_entry	condition B
2021-01-27_11-33-27.532	condition_entry	condition B
2021-01-27_11-33-27.967	condition_entry	condition A	src 6	dst 8
2021-01-27_11-33-29.235	pedal_entry	pedal_correct
2021-01-27_11-33-35.376	answer_entry	selected_answer 10
2021-01-27_11-33-36.759	condition_entry	condition B
2021-01-27_11-33-37.966	condition_entry	condition B
2021-01-27_11-33-39.682	condition_entry	condition B
2021-01-27_11-33-40.119	condition_entry	condition B
2021-01-27_11-33-41.141	condition_entry	condition B
2021-01-27_11-33-41.844	condition_entry	condition A	src 6	dst 9
2021-01-27_11-33-42.958	pedal_entry	pedal_correct
2021-01-27_11-33-49.527	answer_entry	selected_answer 10
2021-01-27_11-33-51.086	condition_entry	condition B
2021-01-27_11-33-52.020	condition_entry	condition B
2021-01-27_11-33-53.143	condition_entry	condition B
2021-01-27_11-33-54.172	condition_entry	condition B
2021-01-27_11-33-54.757	condition_entry	condition B
2021-01-27_11-33-55.403	condition_entry	condition C	src 3	dst 2	discarded
2021-01-27_11-33-55.495	warning	multiple_fingers
2021-01-27_11-33-56.743	condition_entry	condition B
2021-01-27_11-33-57.388	condition_entry	condition B
2021-01-27_11-33-57.867	condition_entry	condition B
2021-01-27_11-34-00.314	condition_entry	condition B
2021-01-27_11-34-02.709	condition_entry	condition C	src 3	dst 2
2021-01-27_11-34-03.591	condition_entry	condition D warning
2021-01-27_11-34-04.801	condition_entry	condition B
2021-01-27_11-34-05.604	pedal_entry	pedal_timeout
2021-01-27_11-34-05.966	condition_entry	condition B
2021-01-27_11-34-07.674	condition_entry	condition B
2021-01-27_11-34-08.202	condition_entry	condition B
2021-01-27_11-34-09.268	condition_entry	condition B
2021-01-27_11-34-09.923	condition_entry	condition B
2021-01-27_11-34-10.623	condition_entry	condition B
2021-01-27_11-34-11.124	condition_entry	condition B
2021-01-27_11-34-11.621	condition_entry	condition B
2021-01-27_11-34-12.231	condition_entry	condition B	discarded
2021-01-27_11-34-12.320	warning	multiple_fingers
2021-01-27_11-34-13.534	condition_entry	condition B
2021-01-27_11-34-14.052	condition_entry	condition B
2021-01-27_11-34-15.234	condition_entry	condition B
2021-01-27_11-34-15.852	condition_entry	condition B
2021-01-27_11-34-16.411	condition_entry	condition B
2021-01-27_11-34-16.973	condition_entry	condition B
2021-01-27_11-34-17.462	condition_entry	condition A	src 6	dst 9
2021-01-27_11-34-18.763	pedal_entry	pedal_correct
2021-01-27_11-34-24.154	answer_entry	selected_answer 10
2021-01-27_11-34-25.536	condition_entry	condition B
2021-01-27_11-34-26.742	condition_entry	condition B
2021-01-27_11-34-27.202	condition_entry	condition B
2021-01-27_11-34-27.702	condition_entry	condition D
2021-01-27_11-34-28.301	condition_entry	condition B
2021-01-27_11-34-28.913	condition_entry	condition B
2021-01-27_11-34-29.477	condition_entry	condition D warning
2021-01-27_11-34-29.970	condition_entry	condition B
2021-01-27_11-34-30.713	condition_entry	condition B
2021-01-27_11-34-31.245	condition_entry	condition B
2021-01-27_11-34-31.489	pedal_entry	pedal_timeout
2021-01-27_11-34-32.422	condition_entry	condition B
2021-01-27_11-34-32.936	condition_entry	condition B
2021-01-27_11-34-34.110	condition_entry	condition B
2021-01-27_11-34-35.113	condition_entry	condition B
2021-01-27_11-34-36.236	condition_entry	condition B
2021-01-27_11-34-36.999	condition_entry	condition B
2021-01-27_11-34-37.465	condition_entry	condition A	src 6	dst 8
2021-01-27_11-34-38.619	condition_entry	condition B
2021-01-27_11-34-39.477	pedal_entry	pedal_timeout
2021-01-27_11-34-40.363	condition_entry	condition B
2021-01-27_11-34-40.834	condition_entry	condition B
2021-01-27_11-34-41.576	condition_entry	condition B
2021-01-27_11-34-42.051	condition_entry	condition B
2021-01-27_11-34-42.641	condition_entry	condition B
2021-01-27_11-34-43.184	condition_entry	condition D
2021-01-27_11-34-44.083	condition_entry	condition B
2021-01-27_11-34-44.572	condition_entry	condition D warning
2021-01-27_11-34-46.282	condition_entry	condition B
2021-01-27_11-34-46.593	pedal_entry	pedal_timeout
2021-01-27_11-34-46.777	condition_entry	condition B
2021-01-27_11-34-48.551	condition_entry	condition B
2021-01-27_11-34-49.071	condition_entry	condition B	discarded
2021-01-27_11-34-49.093	warning	multiple_fingers
2021-01-27_11-34-50.919	condition_entry	condition B
2021-01-27_11-34-52.170	condition_entry	condition B
2021-01-27_11-34-53.240	condition_entry	condition B
2021-01-27_11-34-54.327	condition_entry	condition C	src 6	dst 7
2021-01-27_11-34-56.338	pedal_entry	pedal_timeout
2021-01-27_11-34-56.614	condition_entry	condition B
2021-01-27_11-34-57.924	condition_entry	condition B
2021-01-27_11-34-58.554	condition_entry	condition B
2021-01-27_11-35-01.607	condition_entry	condition B
2021-01-27_11-35-03.530	condition_entry	condition C	src 6	dst 7
2021-01-27_11-35-04.197	condition_entry	condition D warning
2021-01-27_11-35-05.229	condition_entry	condition D warning
2021-01-27_11-35-05.762	condition_entry	condition D warning
2021-01-27_11-35-07.118	condition_entry	condition B
2021-01-27_11-35-07.775	pedal_entry	pedal_timeout
2021-01-27_11-35-09.194	condition_entry	condition B
2021-01-27_11-35-11.049	condition_entry	condition B
2021-01-27_11-35-12.105	condition_entry	condition B
2021-01-27_11-35-13.161	condition_entry	condition B
2021-01-27_11-35-14.424	condition_entry	condition B
2021-01-27_11-35-15.058	condition_entry	condition B
2021-01-27_11-35-15.883	condition_entry	condition B
2021-01-27_11-35-16.332	condition_entry	condition B
2021-01-27_11-35-16.768	condition_entry	condition B
2021-01-27_11-35-17.435	condition_entry	condition B
2021-01-27_11-35-18.050	condition_entry	condition D
2021-01-27_11-35-18.534	condition_entry	condition B
2021-01-27_11-35-18.902	condition_entry	condition B
2021-01-27_11-35-20.072	pedal_entry	pedal_timeout
2021-01-27_11-35-20.645	condition_entry	condition B
2021-01-27_11-35-23.122	condition_entry	condition B
2021-01-27_11-35-24.306	condition_entry	condition B
2021-01-27_11-35-24.743	condition_entry	condition B
2021-01-27_11-35-25.264	condition_entry	condition B
2021-01-27_11-35-27.133	condition_entry	condition B
2021-01-27_11-35-29.222	condition_entry	condition A	src 6	dst 7
2021-01-27_11-35-30.376	pedal_entry	pedal_correct
2021-01-27_11-35-35.613	answer_entry	selected_answer 9
2021-01-27_11-35-38.025	condition_entry	condition C	src 3	dst 2	discarded
2021-01-27_11-35-38.129	warning	multiple_fingers
2021-01-27_11-35-39.347	condition_entry	condition B
2021-01-27_11-35-40.100	condition_entry	condition B
2021-01-27_11-35-41.199	condition_entry	condition B
2021-01-27_11-35-44.101	condition_entry	condition B
2021-01-27_11-35-45.115	condition_entry	condition B
2021-01-27_11-35-45.977	condition_entry	condition B
2021-01-27_11-35-46.317	condition_entry	condition B
2021-01-27_11-35-46.910	condition_entry	condition B
2021-01-27_11-35-47.601	condition_entry	condition B
2021-01-27_11-35-48.099	condition_entry	condition B
2021-01-27_11-35-48.632	condition_entry	condition B
2021-01-27_11-35-49.626	condition_entry	condition B
2021-01-27_11-35-50.899	condition_entry	condition B
2021-01-27_11-35-51.522	condition_entry	condition B
2021-01-27_11-35-52.080	condition_entry	condition B
2021-01-27_11-35-53.263	condition_entry	condition B
2021-01-27_11-35-53.874	condition_entry	condition A	src 9	dst 7
2021-01-27_11-35-54.396	condition_entry	condition B
2021-01-27_11-35-55.575	condition_entry	condition B
2021-01-27_11-35-55.895	pedal_entry	pedal_timeout
2021-01-27_11-35-56.050	condition_entry	condition B
2021-01-27_11-35-57.166	condition_entry	condition B
2021-01-27_11-35-58.254	condition_entry	condition B
2021-01-27_11-35-58.895	condition_entry	condition C	src 6	dst 7	discarded
2021-01-27_11-35-58.955	warning	multiple_fingers
2021-01-27_11-36-00.254	condition_entry	condition A	src 2	dst 1
2021-01-27_11-36-00.848	condition_entry	condition B
2021-01-27_11-36-01.918	condition_entry	condition B
2021-01-27_11-36-02.269	pedal_entry	pedal_timeout
2021-01-27_11-36-02.672	condition_entry	condition B
2021-01-27_11-36-04.202	condition_entry	condition B
2021-01-27_11-36-05.426	condition_entry	condition B
2021-01-27_11-36-06.484	condition_entry	condition B
2021-01-27_11-36-07.215	condition_entry	condition B
2021-01-27_11-36-08.265	condition_entry	condition B
2021-01-27_11-36-08.856	condition_entry	condition B
2021-01-27_11-36-11.086	condition_entry	condition B
2021-01-27_11-36-11.654	condition_entry	condition B
2021-01-27_11-36-12.221	condition_entry	condition B
2021-01-27_11-36-12.753	condition_entry	condition B
2021-01-27_11-36-13.387	condition_entry	condition B
2021-01-27_11-36-13.898	condition_entry	condition C	src 2	dst 1
2021-01-27_11-36-14.464	condition_entry	condition B
2021-01-27_11-36-14.968	condition_entry	condition B
2021-01-27_11-36-15.915	pedal_entry	pedal_timeout
2021-01-27_11-36-17.786	condition_entry	condition B
2021-01-27_11-36-19.040	condition_entry	condition B
2021-01-27_11-36-19.652	condition_entry	condition B
2021-01-27_11-36-20.307	condition_entry	condition B
2021-01-27_11-36-20.916	condition_entry	condition B
2021-01-27_11-36-22.053	condition_entry	condition B
2021-01-27_11-36-22.696	condition_entry	condition B
2021-01-27_11-36-23.759	condition_entry	condition B
2021-01-27_11-36-24.383	condition_entry	condition A	src 0	dst 3
2021-01-27_11-36-24.818	condition_entry	condition B
2021-01-27_11-36-26.099	condition_entry	condition D warning
2021-01-27_11-36-26.548	condition_entry	condition B
2021-01-27_11-36-27.047	condition_entry	condition B
2021-01-27_11-36-27.861	condition_entry	condition B
2021-01-27_11-36-28.117	pedal_entry	pedal_timeout
2021-01-27_11-36-28.268	condition_entry	condition B
2021-01-27_11-36-28.769	condition_entry	condition D
2021-01-27_11-36-29.505	condition_entry	condition B
2021-01-27_11-36-30.685	condition_entry	condition D warning
2021-01-27_11-36-31.830	condition_entry	condition B
2021-01-27_11-36-32.201	condition_entry	condition B
2021-01-27_11-36-32.705	pedal_entry	pedal_timeout
2021-01-27_11-36-32.870	condition_entry	condition D
2021-01-27_11-36-33.991	condition_entry	condition B
2021-01-27_11-36-34.890	pedal_entry	pedal_timeout
2021-01-27_11-36-35.083	condition_entry	condition B
2021-01-27_11-36-36.288	condition_entry	condition B
2021-01-27_11-36-36.912	condition_entry	condition B
2021-01-27_11-36-37.576	condition_entry	condition B
2021-01-27_11-36-38.377	condition_entry	condition C	src 2	dst 0
2021-01-27_11-36-40.189	condition_entry	condition D warning	discarded
2021-01-27_11-36-40.242	warning	multiple_fingers
2021-01-27_11-36-41.711	condition_entry	condition B
2021-01-27_11-36-42.251	condition_entry	condition A	src 9	dst 7
2021-01-27_11-36-42.927	condition_entry	condition B
2021-01-27_11-36-43.884	condition_entry	condition B
2021-01-27_11-36-44.273	pedal_entry	pedal_timeout
2021-01-27_11-36-45.161	condition_entry	condition B
2021-01-27_11-36-45.595	condition_entry	condition B
2021-01-27_11-36-46.194	condition_entry	condition B
2021-01-27_11-36-46.795	condition_entry	condition B
2021-01-27_11-36-47.345	condition_entry	condition B
2021-01-27_11-36-47.897	condition_entry	condition B
2021-01-27_11-36-48.796	condition_entry	condition B
2021-01-27_11-36-49.316	condition_entry	condition B
2021-01-27_11-36-51.066	condition_entry	condition B
2021-01-27_11-36-51.914	condition_entry	condition B
2021-01-27_11-36-53.329	condition_entry	condition B
2021-01-27_11-36-53.990	condition_entry	condition B
2021-01-27_11-36-54.656	condition_entry	condition C	src 9	dst 8
2021-01-27_11-36-55.990	condition_entry	condition D warning
2021-01-27_11-36-57.534	condition_entry	condition B
2021-01-27_11-36-58.003	pedal_entry	pedal_timeout
2021-01-27_11-36-58.445	condition_entry	condition B
2021-01-27_11-36-59.166	condition_entry	condition B
2021-01-27_11-36-59.567	condition_entry	condition B
2021-01-27_11-37-00.856	condition_entry	condition B
2021-01-27_11-37-02.434	condition_entry	condition B
2021-01-27_11-37-03.110	condition_entry	condition D	discarded
2021-01-27_11-37-03.211	warning	multiple_fingers
2021-01-27_11-37-04.408	condition_entry	condition B
2021-01-27_11-37-05.152	condition_entry	condition B
2021-01-27_11-37-06.308	condition_entry	condition B
2021-01-27_11-37-07.488	condition_entry	condition B
2021-01-27_11-37-08.595	condition_entry	condition B
2021-01-27_11-37-09.254	condition_entry	condition B
2021-01-27_11-37-09.753	condition_entry	condition B
2021-01-27_11-37-10.317	condition_entry	condition B
2021-01-27_11-37-10.907	condition_entry	condition B	discarded
2021-01-27_11-37-11.017	warning	multiple_fingers
2021-01-27_11-37-12.417	condition_entry	condition B
2021-01-27_11-37-13.029	condition_entry	condition B
2021-01-27_11-37-14.141	condition_entry	condition B	discarded
2021-01-27_11-37-14.255	warning	multiple_fingers
2021-01-27_11-37-15.615	condition_entry	condition B
2021-01-27_11-37-16.327	condition_entry	condition B
2021-01-27_11-37-19.659	condition_entry	condition B
2021-01-27_11-37-20.092	condition_entry	condition B
2021-01-27_11-37-23.116	condition_entry	condition B
2021-01-27_11-37-23.625	condition_entry	condition B
2021-01-27_11-37-24.188	condition_entry	condition A	src 6	dst 8
2021-01-27_11-37-25.328	pedal_entry	pedal_correct
2021-01-27_11-37-30.482	answer_entry	selected_answer 10
2021-01-27_11-37-32.385	condition_entry	condition B
2021-01-27_11-37-32.850	condition_entry	condition B
2021-01-27_11-37-33.539	condition_entry	condition B
2021-01-27_11-37-34.665	condition_entry	condition B
2021-01-27_11-37-35.441	condition_entry	condition B
2021-01-27_11-37-35.926	condition_entry	condition B
2021-01-27_11-37-37.458	condition_entry	condition B
2021-01-27_11-37-39.141	condition_entry	condition B
2021-01-27_11-37-39.850	condition_entry	condition B
2021-01-27_11-37-40.529	condition_entry	condition D
2021-01-27_11-37-41.460	condition_entry	condition B
2021-01-27_11-37-42.121	condition_entry	condition B
2021-01-27_11-37-42.547	pedal_entry	pedal_timeout
2021-01-27_11-37-42.727	condition_entry	condition B
2021-01-27_11-37-43.244	condition_entry	condition B
2021-01-27_11-37-45.412	condition_entry	condition B
2021-01-27_11-37-46.507	condition_entry	condition B
2021-01-27_11-37-47.710	condition_entry	condition B
2021-01-27_11-37-48.197	condition_entry	condition A	src 0	dst 1
2021-01-27_11-37-49.381	pedal_entry	pedal_correct
2021-01-27_11-37-55.724	answer_entry	selected_answer 10
2021-01-27_11-37-57.432	condition_entry	condition B
2021-01-27_11-37-58.796	condition_entry	condition B
2021-01-27_11-38-00.506	condition_entry	condition B
2021-01-27_11-38-01.698	condition_entry	condition B
2021-01-27_11-38-02.204	condition_entry	condition B
2021-01-27_11-38-02.761	condition_entry	condition A	src 7	dst 8
2021-01-27_11-38-03.848	pedal_entry	pedal_correct
2021-01-27_11-38-07.908	answer_entry	selected_answer 9
2021-01-27_11-38-09.291	condition_entry	condition B
2021-01-27_11-38-09.778	condition_entry	condition B
2021-01-27_11-38-12.044	condition_entry	condition C	src 7	dst 8
2021-01-27_11-38-13.130	condition_entry	condition B
2021-01-27_11-38-14.057	pedal_entry	pedal_timeout
2021-01-27_11-38-14.259	condition_entry	condition B
2021-01-27_11-38-15.436	condition_entry	condition B
2021-01-27_11-38-16.070	condition_entry	condition B
2021-01-27_11-38-16.555	condition_entry	condition B
2021-01-27_11-38-17.624	condition_entry	condition B
2021-01-27_11-38-18.340	condition_entry	condition D
2021-01-27_11-38-18.730	condition_entry	condition D warning
2021-01-27_11-38-20.106	condition_entry	condition B
2021-01-27_11-38-20.663	condition_entry	condition B
2021-01-27_11-38-20.748	pedal_entry	pedal_timeout
2021-01-27_11-38-21.202	condition_entry	condition B
2021-01-27_11-38-22.368	condition_entry	condition B
2021-01-27_11-38-23.587	condition_entry	condition B
2021-01-27_11-38-24.139	condition_entry	condition D
2021-01-27_11-38-26.159	pedal_entry	pedal_timeout
2021-01-27_11-38-27.539	condition_entry	condition B
2021-01-27_11-38-28.103	condition_entry	condition B
2021-01-27_11-38-28.648	condition_entry	condition C	src 6	dst 7
2021-01-27_11-38-29.869	condition_entry	condition B
2021-01-27_11-38-30.660	pedal_entry	pedal_timeout
2021-01-27_11-38-31.084	condition_entry	condition B
2021-01-27_11-38-32.656	condition_entry	condition C	src 6	dst 7
2021-01-27_11-38-33.760	condition_entry	condition D warning
2021-01-27_11-38-34.793	condition_entry	condition B
2021-01-27_11-38-35.445	condition_entry	condition B
2021-01-27_11-38-35.778	pedal_entry	pedal_timeout
2021-01-27_11-38-36.633	condition_entry	condition D	discarded
2021-01-27_11-38-36.671	warning	multiple_fingers
2021-01-27_11-38-39.686	condition_entry	condition B
2021-01-27_11-38-40.937	condition_entry	condition B
2021-01-27_11-38-41.407	condition_entry	condition B
2021-01-27_11-38-41.946	condition_entry	condition B
2021-01-27_11-38-42.509	condition_entry	condition B	discarded
2021-01-27_11-38-42.538	warning	multiple_fingers
2021-01-27_11-38-44.123	condition_entry	condition B
2021-01-27_11-38-44.740	condition_entry	condition A	src 6	dst 7
2021-01-27_11-38-46.041	condition_entry	condition B
2021-01-27_11-38-46.664	condition_entry	condition D warning
2021-01-27_11-38-46.915	condition_entry	condition D warning
2021-01-27_11-38-48.685	condition_entry	condition B
2021-01-27_11-38-48.931	pedal_entry	pedal_timeout
2021-01-27_11-38-49.371	condition_entry	condition B
2021-01-27_11-38-50.994	condition_entry	condition B
2021-01-27_11-38-51.660	condition_entry	condition B
2021-01-27_11-38-53.035	condition_entry	condition D
2021-01-27_11-38-55.048	pedal_entry	pedal_timeout
2021-01-27_11-38-55.634	condition_entry	condition B
2021-01-27_11-38-57.158	condition_entry	condition B
2021-01-27_11-38-57.860	condition_entry	condition B
2021-01-27_11-38-58.939	condition_entry	condition B
2021-01-27_11-39-00.782	condition_entry	condition B
2021-01-27_11-39-01.199	condition_entry	condition B
2021-01-27_11-39-02.921	condition_entry	condition C	src 1	dst 2
2021-01-27_11-39-04.943	pedal_entry	pedal_timeout
2021-01-27_11-39-05.372	condition_entry	condition B
2021-01-27_11-39-06.963	condition_entry	condition B
2021-01-27_11-39-07.563	condition_entry	condition B
2021-01-27_11-39-09.262	condition_entry	condition A	src 2	dst 3
2021-01-27_11-39-10.632	pedal_entry	pedal_correct
2021-01-27_11-39-15.419	answer_entry	selected_answer 8
2021-01-27_11-39-17.128	condition_entry	condition D
2021-01-27_11-39-17.848	condition_entry	condition B
2021-01-27_11-39-18.835	condition_entry	condition B
2021-01-27_11-39-19.154	pedal_entry	pedal_timeout
2021-01-27_11-47-27.395	condition_entry	condition B
2021-01-27_11-47-28.662	condition_entry	condition B
2021-01-27_11-47-29.167	condition_entry	condition B
2021-01-27_11-47-31.635	condition_entry	condition B
2021-01-27_11-47-32.210	condition_entry	condition B
2021-01-27_11-47-33.654	condition_entry	condition B
2021-01-27_11-47-34.956	condition_entry	condition B
2021-01-27_11-47-35.387	condition_entry	condition A	src 6	dst 9
2021-01-27_11-47-36.565	pedal_entry	pedal_correct
2021-01-27_11-47-42.800	answer_entry	selected_answer 10
2021-01-27_11-47-44.532	condition_entry	condition A	src 7	dst 8
2021-01-27_11-47-45.804	condition_entry	condition B
2021-01-27_11-47-46.314	condition_entry	condition B
2021-01-27_11-47-46.547	pedal_entry	pedal_timeout
2021-01-27_11-47-48.694	condition_entry	condition A	src 9	dst 8
2021-01-27_11-47-49.680	condition_entry	condition B
2021-01-27_11-47-50.714	pedal_entry	pedal_timeout
2021-01-27_11-47-52.113	condition_entry	condition B
2021-01-27_11-47-54.479	condition_entry	condition B
2021-01-27_11-47-55.400	condition_entry	condition D
2021-01-27_11-47-57.409	pedal_entry	pedal_timeout
2021-01-27_11-47-57.832	condition_entry	condition B
2021-01-27_11-47-58.287	condition_entry	condition B
2021-01-27_11-47-59.461	condition_entry	condition B
2021-01-27_11-48-01.333	condition_entry	condition B
2021-01-27_11-48-01.708	condition_entry	condition B
2021-01-27_11-48-02.267	condition_entry	condition B
2021-01-27_11-48-02.796	condition_entry	condition B
2021-01-27_11-48-05.244	condition_entry	condition B
2021-01-27_11-48-05.739	condition_entry	condition B
2021-01-27_11-48-06.887	condition_entry	condition B
2021-01-27_11-48-08.045	condition_entry	condition B
2021-01-27_11-48-09.786	condition_entry	condition B
2021-01-27_11-48-11.437	condition_entry	condition C	src 6	dst 7
2021-01-27_11-48-12.586	condition_entry	condition B
2021-01-27_11-48-13.451	pedal_entry	pedal_timeout
2021-01-27_11-48-14.869	condition_entry	condition B
2021-01-27_11-48-16.572	condition_entry	condition B
2021-01-27_11-48-18.382	condition_entry	condition B
2021-01-27_11-48-18.899	condition_entry	condition B
2021-01-27_11-48-20.621	condition_entry	condition B
2021-01-27_11-48-21.133	condition_entry	condition B
2021-01-27_11-48-21.823	condition_entry	condition B
2021-01-27_11-48-22.377	condition_entry	condition B
2021-01-27_11-48-23.497	condition_entry	condition B
2021-01-27_11-48-23.977	condition_entry	condition B
2021-01-27_11-48-24.474	condition_entry	condition B
2021-01-27_11-48-25.166	condition_entry	condition B
2021-01-27_11-48-25.719	condition_entry	condition B
2021-01-27_11-48-26.186	condition_entry	condition B
2021-01-27_11-48-26.943	condition_entry	condition B
2021-01-27_11-48-28.020	condition_entry	condition B
2021-01-27_11-48-29.220	condition_entry	condition B
2021-01-27_11-48-29.673	condition_entry	condition B
2021-01-27_11-48-30.933	condition_entry	condition B
2021-01-27_11-48-31.550	condition_entry	condition B
2021-01-27_11-48-31.983	condition_entry	condition B
2021-01-27_11-48-32.580	condition_entry	condition B
2021-01-27_11-48-34.721	condition_entry	condition B
2021-01-27_11-48-36.194	condition_entry	condition B
2021-01-27_11-48-36.887	condition_entry	condition B
2021-01-27_11-48-38.682	condition_entry	condition B
2021-01-27_11-48-39.194	condition_entry	condition B
2021-01-27_11-48-40.517	condition_entry	condition B
2021-01-27_11-48-40.927	condition_entry	condition B
2021-01-27_11-48-41.445	condition_entry	condition B
2021-01-27_11-48-43.848	condition_entry	condition B
2021-01-27_11-48-44.201	condition_entry	condition B
2021-01-27_11-48-44.812	condition_entry	condition B
2021-01-27_11-48-45.870	condition_entry	condition B
2021-01-27_11-48-46.453	condition_entry	condition B
2021-01-27_11-48-47.611	condition_entry	condition B
2021-01-27_11-48-49.317	condition_entry	condition B
2021-01-27_11-48-49.830	condition_entry	condition B
2021-01-27_11-48-50.386	condition_entry	condition B
2021-01-27_11-48-51.679	condition_entry	condition A	src 9	dst 8
2021-01-27_11-48-52.285	condition_entry	condition B
2021-01-27_11-48-52.717	condition_entry	condition B
2021-01-27_11-48-53.328	condition_entry	condition B
2021-01-27_11-48-53.695	pedal_entry	pedal_timeout
2021-01-27_11-48-53.907	condition_entry	condition B
2021-01-27_11-48-54.620	condition_entry	condition B
2021-01-27_11-48-55.552	condition_entry	condition B
2021-01-27_11-48-56.917	condition_entry	condition C	src 3	dst 2
2021-01-27_11-48-58.915	condition_entry	condition B
2021-01-27_11-48-58.937	pedal_entry	pedal_timeout
2021-01-27_11-49-00.699	condition_entry	condition B
2021-01-27_11-49-01.270	condition_entry	condition B
2021-01-27_11-49-01.942	condition_entry	condition B	discarded
2021-01-27_11-49-01.952	warning	multiple_fingers
2021-01-27_11-49-03.368	condition_entry	condition B
2021-01-27_11-49-03.816	condition_entry	condition B
2021-01-27_11-49-04.301	condition_entry	condition B
2021-01-27_11-49-05.613	condition_entry	condition A	src 0	dst 2
2021-01-27_11-49-06.656	condition_entry	condition B
2021-01-27_11-49-07.627	pedal_entry	pedal_timeout
2021-01-27_11-49-07.815	condition_entry	condition B
2021-01-27_11-49-08.932	condition_entry	condition B
2021-01-27_11-49-09.410	condition_entry	condition B
2021-01-27_11-49-10.731	condition_entry	condition B
2021-01-27_11-49-11.333	condition_entry	condition B
2021-01-27_11-49-11.797	condition_entry	condition B
2021-01-27_11-49-13.434	condition_entry	condition B
2021-01-27_11-49-14.823	condition_entry	condition B
2021-01-27_11-49-15.786	condition_entry	condition B
2021-01-27_11-49-16.566	condition_entry	condition B
2021-01-27_11-49-17.494	condition_entry	condition B
2021-01-27_11-49-18.101	condition_entry	condition B
2021-01-27_11-49-18.627	condition_entry	condition B
2021-01-27_11-49-19.273	condition_entry	condition B
2021-01-27_11-49-19.822	condition_entry	condition B
2021-01-27_11-49-20.733	condition_entry	condition B
2021-01-27_11-49-21.222	condition_entry	condition B
2021-01-27_11-49-21.938	condition_entry	condition B
2021-01-27_11-49-23.007	condition_entry	condition B
2021-01-27_11-49-24.119	condition_entry	condition B
2021-01-27_11-49-25.218	condition_entry	condition B
2021-01-27_11-49-25.904	condition_entry	condition B
2021-01-27_11-49-28.660	condition_entry	condition C	src 1	dst 2
2021-01-27_11-49-29.807	condition_entry	condition B
2021-01-27_11-49-30.684	pedal_entry	pedal_timeout
2021-01-27_11-49-31.069	condition_entry	condition B
2021-01-27_11-49-31.981	condition_entry	condition B
2021-01-27_11-49-33.758	condition_entry	condition A	src 7	dst 8
2021-01-27_11-49-34.846	pedal_entry	pedal_correct
2021-01-27_11-49-40.690	answer_entry	selected_answer 10
2021-01-27_11-49-41.867	condition_entry	condition A	src 7	dst 8
2021-01-27_11-49-43.884	pedal_entry	pedal_timeout
2021-01-27_11-49-44.340	condition_entry	condition B
2021-01-27_11-49-45.285	condition_entry	condition B
2021-01-27_11-49-45.883	condition_entry	condition A	src 9	dst 7
2021-01-27_11-49-47.151	condition_entry	condition B
2021-01-27_11-49-47.895	pedal_entry	pedal_timeout
2021-01-27_11-49-48.703	condition_entry	condition B
2021-01-27_11-49-51.073	condition_entry	condition B
2021-01-27_11-49-52.196	condition_entry	condition B
2021-01-27_11-49-53.327	condition_entry	condition B
2021-01-27_11-49-54.517	condition_entry	condition B
2021-01-27_11-49-55.167	condition_entry	condition B
2021-01-27_11-49-56.834	condition_entry	condition B
2021-01-27_11-49-58.046	condition_entry	condition B
2021-01-27_11-49-58.459	condition_entry	condition B
2021-01-27_11-49-59.625	condition_entry	condition B
2021-01-27_11-50-00.202	condition_entry	condition B
2021-01-27_11-50-00.802	condition_entry	condition B
2021-01-27_11-50-02.387	condition_entry	condition B
2021-01-27_11-50-02.919	condition_entry	condition B
2021-01-27_11-50-04.128	condition_entry	condition B
2021-01-27_11-50-04.607	condition_entry	condition B
2021-01-27_11-50-05.296	condition_entry	condition B
2021-01-27_11-50-05.789	condition_entry	condition B
2021-01-27_11-50-06.251	condition_entry	condition D
2021-01-27_11-50-07.322	condition_entry	condition B
2021-01-27_11-50-07.717	condition_entry	condition B
2021-01-27_11-50-08.272	pedal_entry	pedal_timeout
2021-01-27_11-50-08.532	condition_entry	condition B
2021-01-27_11-50-09.016	condition_entry	condition B
2021-01-27_11-50-09.965	condition_entry	condition B
2021-01-27_11-50-10.548	condition_entry	condition B
2021-01-27_11-50-11.652	condition_entry	condition B
2021-01-27_11-50-12.996	condition_entry	condition B
2021-01-27_11-50-14.749	condition_entry	condition D	discarded
2021-01-27_11-50-15.113	condition_entry	condition B	discarded
2021-01-27_11-50-15.149	warning	multiple_fingers
2021-01-27_11-50-17.627	condition_entry	condition B
2021-01-27_11-50-18.369	condition_entry	condition B
2021-01-27_11-50-20.644	condition_entry	condition B
2021-01-27_11-50-21.111	condition_entry	condition B
2021-01-27_11-50-21.755	condition_entry	condition B
2021-01-27_11-50-23.461	condition_entry	condition B
2021-01-27_11-50-25.189	condition_entry	condition B	discarded
2021-01-27_11-50-25.221	warning	multiple_fingers
2021-01-27_11-50-27.087	condition_entry	condition B
2021-01-27_11-50-27.641	condition_entry	condition B
2021-01-27_11-50-28.878	warning	multiple_fingers
2021-01-27_11-50-28.878	condition_entry	condition B
2021-01-27_11-50-30.334	condition_entry	condition B
2021-01-27_11-50-30.963	condition_entry	condition B
2021-01-27_11-50-31.429	condition_entry	condition B
2021-01-27_11-50-32.616	condition_entry	condition B
2021-01-27_11-50-33.160	condition_entry	condition B
2021-01-27_11-50-33.616	condition_entry	condition B
2021-01-27_11-50-34.597	warning	multiple_fingers
2021-01-27_11-50-34.597	condition_entry	condition B
2021-01-27_11-50-35.348	warning	multiple_fingers
2021-01-27_11-50-39.103	warning	multiple_fingers
2021-01-27_11-50-39.103	condition_entry	condition B
2021-01-27_11-50-40.017	warning	multiple_fingers
2021-01-27_11-50-46.177	condition_entry	condition B
2021-01-27_11-50-47.169	condition_entry	condition B
2021-01-27_11-50-49.000	condition_entry	condition B
2021-01-27_11-50-50.084	condition_entry	condition B
2021-01-27_11-50-50.720	condition_entry	condition B
2021-01-27_11-50-52.356	condition_entry	condition B
2021-01-27_11-50-53.503	condition_entry	condition B
2021-01-27_11-50-54.199	condition_entry	condition B
2021-01-27_11-50-54.596	condition_entry	condition B
2021-01-27_11-50-56.319	condition_entry	condition B
2021-01-27_11-50-56.949	condition_entry	condition B
2021-01-27_11-50-58.185	condition_entry	condition A	src 3	dst 2
2021-01-27_11-50-58.737	condition_entry	condition B
2021-01-27_11-51-00.204	pedal_entry	pedal_timeout
2021-01-27_11-51-00.297	condition_entry	condition B
2021-01-27_11-51-01.486	condition_entry	condition B
2021-01-27_11-51-02.050	condition_entry	condition B
2021-01-27_11-51-02.655	condition_entry	condition B
2021-01-27_11-51-03.744	condition_entry	condition B
2021-01-27_11-51-04.324	condition_entry	condition B
2021-01-27_11-51-04.989	condition_entry	condition B
2021-01-27_11-51-05.750	condition_entry	condition B
2021-01-27_11-51-08.841	condition_entry	condition B
2021-01-27_11-51-09.110	condition_entry	condition B
2021-01-27_11-51-09.781	condition_entry	condition B
2021-01-27_11-51-10.299	condition_entry	condition A	src 2	dst 0
2021-01-27_11-51-10.933	condition_entry	condition B
2021-01-27_11-51-11.532	condition_entry	condition B
2021-01-27_11-51-12.099	condition_entry	condition B
2021-01-27_11-51-12.311	pedal_entry	pedal_timeout
2021-01-27_11-51-12.616	condition_entry	condition B
2021-01-27_11-51-13.233	condition_entry	condition B
2021-01-27_11-51-14.600	condition_entry	condition B
2021-01-27_11-51-15.042	condition_entry	condition D
2021-01-27_11-51-16.815	condition_entry	condition B
2021-01-27_11-51-17.063	pedal_entry	pedal_timeout
2021-01-27_11-51-18.430	condition_entry	condition B
2021-01-27_11-51-19.017	condition_entry	condition B
2021-01-27_11-51-20.200	condition_entry	condition B
2021-01-27_11-51-20.877	condition_entry	condition B
2021-01-27_11-51-22.576	condition_entry	condition B
2021-01-27_11-51-22.960	condition_entry	condition B
2021-01-27_11-51-24.307	condition_entry	condition B
2021-01-27_11-51-24.803	condition_entry	condition B
2021-01-27_11-51-25.426	condition_entry	condition B
2021-01-27_11-51-26.582	condition_entry	condition B
2021-01-27_11-51-27.086	condition_entry	condition B
2021-01-27_11-51-27.658	condition_entry	condition B
2021-01-27_11-51-28.125	condition_entry	condition B
2021-01-27_11-51-28.702	condition_entry	condition D
2021-01-27_11-51-29.569	condition_entry	condition B
2021-01-27_11-51-30.716	pedal_entry	pedal_timeout
2021-01-27_11-51-31.140	condition_entry	condition B
2021-01-27_11-51-32.407	condition_entry	condition B
2021-01-27_11-51-33.454	condition_entry	condition B
2021-01-27_11-51-35.279	condition_entry	condition B
2021-01-27_11-51-35.800	condition_entry	condition B
2021-01-27_11-51-36.320	condition_entry	condition A	src 7	dst 6
2021-01-27_11-51-38.331	pedal_entry	pedal_timeout
2021-01-27_11-51-40.264	condition_entry	condition A	src 7	dst 6
2021-01-27_11-51-40.956	condition_entry	condition B
2021-01-27_11-51-41.656	pedal_entry	pedal_correct
2021-01-27_11-51-46.479	answer_entry	selected_answer 8
2021-01-27_11-51-47.827	condition_entry	condition B
2021-01-27_11-51-48.808	condition_entry	condition A	src 2	dst 3
2021-01-27_11-51-50.589	condition_entry	condition B
2021-01-27_11-51-50.824	pedal_entry	pedal_timeout
2021-01-27_11-51-51.136	condition_entry	condition B
2021-01-27_11-51-52.771	condition_entry	condition B
2021-01-27_11-51-53.385	condition_entry	condition C	src 2	dst 1
2021-01-27_11-51-54.672	condition_entry	condition B
2021-01-27_11-51-55.402	pedal_entry	pedal_timeout
2021-01-27_11-51-56.278	condition_entry	condition B
2021-01-27_11-51-57.334	condition_entry	condition B
2021-01-27_11-51-58.003	condition_entry	condition B
2021-01-27_11-51-59.770	condition_entry	condition B
2021-01-27_11-52-03.276	condition_entry	condition B
2021-01-27_11-52-03.753	condition_entry	condition C	src 1	dst 2	discarded
2021-01-27_11-52-03.822	warning	multiple_fingers
2021-01-27_11-52-05.429	condition_entry	condition B
2021-01-27_11-52-05.845	condition_entry	condition B
2021-01-27_11-52-06.452	condition_entry	condition B
2021-01-27_11-52-06.945	condition_entry	condition B
2021-01-27_11-52-08.573	condition_entry	condition B
2021-01-27_11-52-09.029	condition_entry	condition B
2021-01-27_11-52-10.250	condition_entry	condition B
2021-01-27_11-52-11.384	condition_entry	condition B
2021-01-27_11-52-13.072	condition_entry	condition B
2021-01-27_11-52-14.150	condition_entry	condition B
2021-01-27_11-52-14.648	condition_entry	condition B
2021-01-27_11-52-16.547	condition_entry	condition B
2021-01-27_11-52-17.024	condition_entry	condition B
2021-01-27_11-52-17.517	condition_entry	condition C	src 3	dst 2
2021-01-27_11-52-19.402	condition_entry	condition B
2021-01-27_11-52-19.539	pedal_entry	pedal_timeout
2021-01-27_11-52-20.967	condition_entry	condition B
2021-01-27_11-52-23.270	condition_entry	condition B
2021-01-27_11-52-24.395	condition_entry	condition B
2021-01-27_11-52-25.636	condition_entry	condition C	src 9	dst 8
2021-01-27_11-52-26.298	condition_entry	condition B
2021-01-27_11-52-27.378	condition_entry	condition B
2021-01-27_11-52-27.653	pedal_entry	pedal_timeout
2021-01-27_11-52-28.022	condition_entry	condition B
2021-01-27_11-52-28.531	condition_entry	condition B
2021-01-27_11-52-28.996	condition_entry	condition B
2021-01-27_11-52-29.501	condition_entry	condition B
2021-01-27_11-52-30.175	condition_entry	condition B
2021-01-27_11-52-30.664	condition_entry	condition D
2021-01-27_11-52-31.244	condition_entry	condition B
2021-01-27_11-52-32.488	condition_entry	condition B
2021-01-27_11-52-32.684	pedal_entry	pedal_timeout
2021-01-27_11-52-33.062	condition_entry	condition B
2021-01-27_11-52-33.797	condition_entry	condition B
2021-01-27_11-52-34.760	condition_entry	condition D
2021-01-27_11-52-35.216	condition_entry	condition D warning
2021-01-27_11-52-36.471	condition_entry	condition B
2021-01-27_11-52-37.240	pedal_entry	pedal_timeout
2021-01-27_11-52-37.615	condition_entry	condition B
2021-01-27_11-52-38.064	condition_entry	condition B
2021-01-27_11-52-38.807	condition_entry	condition B
2021-01-27_11-52-39.925	condition_entry	condition B
2021-01-27_11-52-40.659	condition_entry	condition B
2021-01-27_11-52-41.082	condition_entry	condition B
2021-01-27_11-52-42.235	condition_entry	condition B
2021-01-27_11-52-42.812	condition_entry	condition B
2021-01-27_11-52-43.390	condition_entry	condition B
2021-01-27_11-52-43.901	condition_entry	condition B
2021-01-27_11-52-44.671	condition_entry	condition B
2021-01-27_11-52-45.001	condition_entry	condition B
2021-01-27_11-52-45.622	condition_entry	condition B
2021-01-27_11-52-46.329	condition_entry	condition B
2021-01-27_11-52-47.479	condition_entry	condition B
2021-01-27_11-52-48.626	condition_entry	condition B
2021-01-27_11-52-49.753	condition_entry	condition B
2021-01-27_11-52-51.599	condition_entry	condition A	src 3	dst 0
2021-01-27_11-52-52.042	condition_entry	condition B
2021-01-27_11-52-52.563	condition_entry	condition B
2021-01-27_11-52-53.612	pedal_entry	pedal_timeout
2021-01-27_11-52-53.768	condition_entry	condition B
2021-01-27_11-52-54.823	condition_entry	condition B
2021-01-27_11-52-55.543	condition_entry	condition B
2021-01-27_11-52-56.435	condition_entry	condition B
2021-01-27_11-52-57.131	condition_entry	condition B
2021-01-27_11-52-57.540	condition_entry	condition B
2021-01-27_11-52-58.160	condition_entry	condition B
2021-01-27_11-52-58.729	condition_entry	condition B
2021-01-27_11-52-59.909	condition_entry	condition B
2021-01-27_11-53-00.215	condition_entry	condition B
2021-01-27_11-53-01.871	condition_entry	condition A	src 3	dst 2
2021-01-27_11-53-02.963	condition_entry	condition B
2021-01-27_11-53-03.883	pedal_entry	pedal_timeout
2021-01-27_11-53-04.658	condition_entry	condition B
2021-01-27_11-53-07.157	condition_entry	condition B
2021-01-27_11-53-07.935	condition_entry	condition B
2021-01-27_11-53-08.658	condition_entry	condition B
2021-01-27_11-53-09.205	condition_entry	condition B
2021-01-27_11-53-10.514	condition_entry	condition B
2021-01-27_11-53-11.580	condition_entry	condition B
2021-01-27_11-53-12.255	condition_entry	condition B
2021-01-27_11-53-13.168	condition_entry	condition B
2021-01-27_11-53-14.392	condition_entry	condition B
2021-01-27_11-53-15.671	condition_entry	condition B
2021-01-27_11-53-16.130	condition_entry	condition B
2021-01-27_11-53-16.555	condition_entry	condition B
2021-01-27_11-53-17.167	condition_entry	condition B
2021-01-27_11-53-17.770	condition_entry	condition B
2021-01-27_11-53-19.341	condition_entry	condition B
2021-01-27_11-53-19.812	condition_entry	condition B
2021-01-27_11-53-20.974	condition_entry	condition B
2021-01-27_11-53-21.619	condition_entry	condition B
2021-01-27_11-53-22.083	condition_entry	condition B
2021-01-27_11-53-22.650	condition_entry	condition B
2021-01-27_11-53-23.093	condition_entry	condition B
2021-01-27_11-53-23.752	condition_entry	condition B
2021-01-27_11-53-24.216	condition_entry	condition B
2021-01-27_11-53-25.396	condition_entry	condition B
2021-01-27_11-53-26.896	condition_entry	condition A	src 7	dst 8
2021-01-27_11-53-28.917	pedal_entry	pedal_timeout
2021-01-27_11-53-32.146	condition_entry	condition A	src 7	dst 6
2021-01-27_11-53-32.989	condition_entry	condition B
2021-01-27_11-53-34.167	pedal_entry	pedal_timeout
2021-01-27_11-53-34.478	condition_entry	condition B	discarded
2021-01-27_11-53-34.523	warning	multiple_fingers
2021-01-27_11-53-35.837	condition_entry	condition B
2021-01-27_11-53-37.109	condition_entry	condition A	src 3	dst 0
2021-01-27_11-53-37.537	condition_entry	condition B
2021-01-27_11-53-38.878	condition_entry	condition B
2021-01-27_11-53-39.124	pedal_entry	pedal_timeout
2021-01-27_11-53-39.898	condition_entry	condition B
2021-01-27_11-53-40.478	condition_entry	condition B
2021-01-27_11-53-40.955	condition_entry	condition D
2021-01-27_11-53-42.099	condition_entry	condition B
2021-01-27_11-53-42.740	condition_entry	condition D warning	discarded
2021-01-27_11-53-42.832	warning	multiple_fingers
2021-01-27_11-53-44.135	condition_entry	condition B
2021-01-27_11-53-45.440	condition_entry	condition B
2021-01-27_11-53-45.978	condition_entry	condition B
2021-01-27_11-53-46.595	condition_entry	condition C	src 3	dst 2	discarded
2021-01-27_11-53-46.616	warning	multiple_fingers
2021-01-27_11-53-47.899	condition_entry	condition B
2021-01-27_11-53-48.506	condition_entry	condition B
2021-01-27_11-53-49.175	condition_entry	condition B
2021-01-27_11-53-49.773	condition_entry	condition B
2021-01-27_11-53-50.799	condition_entry	condition B
2021-01-27_11-53-51.675	condition_entry	condition B
2021-01-27_11-53-52.729	condition_entry	condition B
2021-01-27_11-53-53.274	condition_entry	condition B
2021-01-27_11-53-53.850	condition_entry	condition B
2021-01-27_11-53-54.481	condition_entry	condition B
2021-01-27_11-53-55.058	condition_entry	condition C	src 3	dst 2	discarded
2021-01-27_11-53-55.151	warning	multiple_fingers
2021-01-27_11-53-57.146	condition_entry	condition B
2021-01-27_11-53-57.600	condition_entry	condition B
2021-01-27_11-53-58.102	condition_entry	condition B
2021-01-27_11-53-58.800	condition_entry	condition B
2021-01-27_11-53-59.470	condition_entry	condition B
2021-01-27_11-54-00.415	condition_entry	condition C	src 3	dst 2
2021-01-27_11-54-01.219	condition_entry	condition B
2021-01-27_11-54-01.733	condition_entry	condition B
2021-01-27_11-54-02.334	condition_entry	condition B
2021-01-27_11-54-02.437	pedal_entry	pedal_timeout
2021-01-27_11-54-02.916	condition_entry	condition C	src 3	dst 2
2021-01-27_11-54-03.656	condition_entry	condition D warning
2021-01-27_11-54-04.488	condition_entry	condition D warning
2021-01-27_11-54-05.093	condition_entry	condition B
2021-01-27_11-54-05.618	condition_entry	condition B
2021-01-27_11-54-06.509	pedal_entry	pedal_timeout
2021-01-27_11-54-07.423	condition_entry	condition B
2021-01-27_11-54-08.444	condition_entry	condition B
2021-01-27_11-54-09.151	condition_entry	condition B
2021-01-27_11-54-09.633	condition_entry	condition B
2021-01-27_11-54-10.265	condition_entry	condition B
2021-01-27_11-54-11.442	condition_entry	condition B
2021-01-27_11-54-12.028	condition_entry	condition B
2021-01-27_11-54-12.580	condition_entry	condition B
2021-01-27_11-54-13.309	condition_entry	condition B
2021-01-27_11-54-13.748	condition_entry	condition B
2021-01-27_11-54-14.252	condition_entry	condition B
2021-01-27_11-54-14.850	condition_entry	condition B
2021-01-27_11-54-15.428	condition_entry	condition B
2021-01-27_11-54-15.883	condition_entry	condition B
2021-01-27_11-54-17.124	condition_entry	condition B
2021-01-27_11-54-17.669	condition_entry	condition B
2021-01-27_11-54-18.104	condition_entry	condition B
2021-01-27_11-54-19.061	condition_entry	condition B
2021-01-27_11-54-19.779	condition_entry	condition B
2021-01-27_11-54-20.317	condition_entry	condition B
2021-01-27_11-54-20.990	condition_entry	condition B
2021-01-27_11-54-21.917	condition_entry	condition C	src 3	dst 2	discarded
2021-01-27_11-54-22.023	warning	multiple_fingers
2021-01-27_11-54-23.358	condition_entry	condition B
2021-01-27_11-54-23.917	condition_entry	condition B
2021-01-27_11-54-24.558	condition_entry	condition B
2021-01-27_11-54-25.029	condition_entry	condition C	src 3	dst 2
2021-01-27_11-54-26.137	condition_entry	condition B
2021-01-27_11-54-26.620	condition_entry	condition B
2021-01-27_11-54-27.050	pedal_entry	pedal_timeout
2021-01-27_11-54-27.110	condition_entry	condition D
2021-01-27_11-54-27.972	condition_entry	condition D warning
2021-01-27_11-54-29.548	condition_entry	condition B
2021-01-27_11-54-29.986	pedal_entry	pedal_timeout
2021-01-27_11-54-30.109	condition_entry	condition A	src 6	dst 7
2021-01-27_11-54-31.310	pedal_entry	pedal_correct
2021-01-27_11-54-36.534	answer_entry	selected_answer 8
2021-01-27_11-54-38.359	condition_entry	condition B
2021-01-27_11-54-39.541	condition_entry	condition B
2021-01-27_11-54-40.240	condition_entry	condition B
2021-01-27_11-54-40.760	condition_entry	condition B
2021-01-27_11-54-41.181	condition_entry	condition B
2021-01-27_11-54-41.980	condition_entry	condition B
2021-01-27_11-54-42.936	condition_entry	condition B
2021-01-27_11-54-44.568	condition_entry	condition B
2021-01-27_11-54-45.266	condition_entry	condition B
2021-01-27_11-54-46.972	condition_entry	condition B
2021-01-27_11-54-47.622	condition_entry	condition B
2021-01-27_11-54-49.171	condition_entry	condition B	discarded
2021-01-27_11-54-49.302	warning	multiple_fingers
2021-01-27_11-54-50.510	condition_entry	condition B
2021-01-27_11-54-51.224	condition_entry	condition A	src 9	dst 6
2021-01-27_11-54-51.800	condition_entry	condition D warning
2021-01-27_11-54-52.850	condition_entry	condition D warning
2021-01-27_11-54-54.082	condition_entry	condition B
2021-01-27_11-54-54.674	condition_entry	condition B
2021-01-27_11-54-54.865	pedal_entry	pedal_timeout
2021-01-27_11-54-56.067	condition_entry	condition B
2021-01-27_11-54-57.659	condition_entry	condition B
2021-01-27_11-54-58.096	condition_entry	condition B
2021-01-27_11-54-59.719	condition_entry	condition B
2021-01-27_11-55-00.272	condition_entry	condition B
2021-01-27_11-55-00.947	condition_entry	condition B
2021-01-27_11-55-01.561	condition_entry	condition B
2021-01-27_11-55-02.045	condition_entry	condition B
2021-01-27_11-55-04.008	condition_entry	condition B
2021-01-27_11-55-04.541	condition_entry	condition B
2021-01-27_11-55-04.981	condition_entry	condition B
2021-01-27_11-55-05.735	condition_entry	condition B
2021-01-27_11-55-06.246	condition_entry	condition B
2021-01-27_11-55-06.889	condition_entry	condition B
2021-01-27_11-55-08.062	condition_entry	condition B
2021-01-27_11-55-08.868	condition_entry	condition D
2021-01-27_11-55-10.322	condition_entry	condition B
2021-01-27_11-55-10.873	condition_entry	condition B
2021-01-27_11-55-10.881	pedal_entry	pedal_timeout
2021-01-27_11-55-11.722	condition_entry	condition B
2021-01-27_11-55-12.278	condition_entry	condition B
2021-01-27_11-55-13.002	condition_entry	condition B
2021-01-27_11-55-14.122	condition_entry	condition B
2021-01-27_11-55-15.378	condition_entry	condition B
2021-01-27_11-55-15.823	condition_entry	condition B
2021-01-27_11-55-17.138	condition_entry	condition B
2021-01-27_11-55-17.531	condition_entry	condition A	src 6	dst 9
2021-01-27_11-55-18.923	pedal_entry	pedal_correct
2021-01-27_11-55-23.768	answer_entry	selected_answer 8
2021-01-27_11-55-25.114	condition_entry	condition A	src 3	dst 2
2021-01-27_11-55-25.620	condition_entry	condition B
2021-01-27_11-55-26.641	condition_entry	condition B
2021-01-27_11-55-27.126	pedal_entry	pedal_timeout
2021-01-27_11-55-28.482	condition_entry	condition A	src 6	dst 9
2021-01-27_11-55-29.001	condition_entry	condition B
2021-01-27_11-55-30.284	condition_entry	condition B
2021-01-27_11-55-30.503	pedal_entry	pedal_timeout
2021-01-27_11-55-30.752	condition_entry	condition B
2021-01-27_11-55-31.918	condition_entry	condition B
2021-01-27_11-55-32.435	condition_entry	condition B
2021-01-27_11-55-33.512	condition_entry	condition B
2021-01-27_11-55-34.179	condition_entry	condition B
2021-01-27_11-55-34.791	condition_entry	condition B
2021-01-27_11-55-35.862	condition_entry	condition B
2021-01-27_11-55-36.352	condition_entry	condition B
2021-01-27_11-55-36.855	condition_entry	condition B
2021-01-27_11-55-37.425	condition_entry	condition B
2021-01-27_11-55-38.033	condition_entry	condition B
2021-01-27_11-55-38.932	condition_entry	condition B
2021-01-27_11-55-39.435	condition_entry	condition B
2021-01-27_11-55-40.657	condition_entry	condition B
2021-01-27_11-55-41.797	condition_entry	condition B
2021-01-27_11-55-43.075	condition_entry	condition B
2021-01-27_11-55-43.410	condition_entry	condition B
2021-01-27_11-55-43.899	condition_entry	condition B
2021-01-27_11-55-45.166	condition_entry	condition B
2021-01-27_11-55-45.663	condition_entry	condition B
2021-01-27_11-55-46.271	condition_entry	condition D
2021-01-27_11-55-47.441	condition_entry	condition B
2021-01-27_11-55-47.921	condition_entry	condition B
2021-01-27_11-55-48.284	pedal_entry	pedal_timeout
2021-01-27_11-55-48.561	condition_entry	condition B
2021-01-27_11-55-49.108	condition_entry	condition B
2021-01-27_11-55-50.230	condition_entry	condition B
2021-01-27_11-55-50.641	condition_entry	condition B
2021-01-27_11-55-51.088	condition_entry	condition B
2021-01-27_11-55-51.649	condition_entry	condition B
2021-01-27_11-55-52.094	condition_entry	condition C	src 9	dst 8
2021-01-27_11-55-52.510	condition_entry	condition B
2021-01-27_11-55-53.586	condition_entry	condition B
2021-01-27_11-55-54.114	pedal_entry	pedal_timeout
2021-01-27_11-55-54.209	condition_entry	condition B
2021-01-27_11-55-55.274	condition_entry	condition B
2021-01-27_11-55-55.826	condition_entry	condition B
2021-01-27_11-55-56.540	condition_entry	condition B
2021-01-27_11-55-57.634	condition_entry	condition B
2021-01-27_11-55-58.638	condition_entry	condition B
2021-01-27_11-55-59.196	condition_entry	condition B
2021-01-27_11-56-00.245	condition_entry	condition B
2021-01-27_11-56-00.834	condition_entry	condition B
2021-01-27_11-56-02.092	condition_entry	condition B
2021-01-27_11-56-02.759	condition_entry	condition B
2021-01-27_11-56-03.255	condition_entry	condition B
2021-01-27_11-56-03.876	condition_entry	condition B
2021-01-27_11-56-04.401	condition_entry	condition B
2021-01-27_11-56-05.568	condition_entry	condition B
2021-01-27_11-56-06.641	condition_entry	condition B
2021-01-27_11-56-07.159	condition_entry	condition B
2021-01-27_11-56-07.819	condition_entry	condition B
2021-01-27_11-56-08.318	condition_entry	condition B
2021-01-27_11-56-08.822	condition_entry	condition B
2021-01-27_11-56-09.478	condition_entry	condition B
2021-01-27_11-56-09.851	condition_entry	condition B
2021-01-27_11-56-10.415	condition_entry	condition B
2021-01-27_11-56-10.889	condition_entry	condition A	src 6	dst 8
2021-01-27_11-56-11.840	condition_entry	condition B
2021-01-27_11-56-12.905	pedal_entry	pedal_timeout
2021-01-27_11-56-13.128	condition_entry	condition B
2021-01-27_11-56-13.406	condition_entry	condition C	src 6	dst 8
2021-01-27_11-56-15.426	pedal_entry	pedal_timeout
2021-01-27_11-56-15.426	condition_entry	condition B
2021-01-27_11-56-15.904	condition_entry	condition B
2021-01-27_11-56-17.072	condition_entry	condition B
2021-01-27_11-56-18.724	condition_entry	condition B
2021-01-27_11-56-19.920	condition_entry	condition B
2021-01-27_11-56-21.028	condition_entry	condition B
2021-01-27_11-56-22.113	condition_entry	condition B
2021-01-27_11-56-22.718	condition_entry	condition B
2021-01-27_11-56-23.290	condition_entry	condition C	src 3	dst 2	discarded
2021-01-27_11-56-23.472	warning	multiple_fingers
2021-01-27_11-56-24.800	condition_entry	condition B
2021-01-27_11-56-25.904	condition_entry	condition B
2021-01-27_11-56-26.468	condition_entry	condition A	src 8	dst 7
2021-01-27_11-56-27.122	condition_entry	condition B
2021-01-27_11-56-27.555	pedal_entry	pedal_correct
2021-01-27_11-56-31.131	answer_entry	selected_answer 9
2021-01-27_11-56-32.349	condition_entry	condition B
2021-01-27_11-56-32.933	condition_entry	condition B
2021-01-27_11-56-33.543	condition_entry	condition B
2021-01-27_11-56-34.618	condition_entry	condition B
2021-01-27_11-56-35.665	condition_entry	condition B
2021-01-27_11-56-36.223	condition_entry	condition B
2021-01-27_11-56-37.494	condition_entry	condition B
2021-01-27_11-56-37.996	condition_entry	condition B
2021-01-27_11-56-38.538	condition_entry	condition B
2021-01-27_11-56-39.731	condition_entry	condition B
2021-01-27_11-56-40.317	condition_entry	condition B
2021-01-27_11-56-40.783	condition_entry	condition B
2021-01-27_11-56-41.400	condition_entry	condition B
2021-01-27_11-56-41.816	condition_entry	condition B
2021-01-27_11-56-43.202	condition_entry	condition B
2021-01-27_11-56-43.691	condition_entry	condition B
2021-01-27_11-56-44.629	condition_entry	condition B
2021-01-27_11-56-45.247	condition_entry	condition B
2021-01-27_11-56-45.782	condition_entry	condition B
2021-01-27_11-56-46.264	condition_entry	condition B
2021-01-27_11-56-46.769	condition_entry	condition B
2021-01-27_11-56-47.349	condition_entry	condition B
2021-01-27_11-56-48.036	condition_entry	condition B
2021-01-27_11-56-49.089	condition_entry	condition B
2021-01-27_11-56-49.588	condition_entry	condition B
2021-01-27_11-56-50.260	condition_entry	condition A	src 3	dst 1
2021-01-27_11-56-50.768	condition_entry	condition B
2021-01-27_11-56-51.143	condition_entry	condition D warning	discarded
2021-01-27_11-56-51.422	warning	multiple_fingers
2021-01-27_11-56-52.867	condition_entry	condition B
2021-01-27_11-56-54.644	condition_entry	condition B
2021-01-27_11-56-56.327	condition_entry	condition C	src 8	dst 7
2021-01-27_11-56-56.830	condition_entry	condition D warning
2021-01-27_11-56-58.060	condition_entry	condition B
2021-01-27_11-56-58.596	condition_entry	condition B
2021-01-27_11-56-58.851	pedal_entry	pedal_timeout
2021-01-27_11-56-59.239	condition_entry	condition B
2021-01-27_11-57-00.466	condition_entry	condition B
2021-01-27_11-57-00.906	condition_entry	condition B
2021-01-27_11-57-01.442	condition_entry	condition B
2021-01-27_11-57-02.074	condition_entry	condition B
2021-01-27_11-57-02.519	condition_entry	condition B
2021-01-27_11-57-03.347	condition_entry	condition B
2021-01-27_11-57-03.927	condition_entry	condition B
2021-01-27_11-57-04.381	condition_entry	condition B
2021-01-27_11-57-05.049	condition_entry	condition B
2021-01-27_11-57-05.519	condition_entry	condition B
2021-01-27_11-57-05.976	condition_entry	condition B
2021-01-27_11-57-06.641	condition_entry	condition B
2021-01-27_11-57-07.125	condition_entry	condition B
2021-01-27_11-57-07.990	condition_entry	condition B
2021-01-27_11-57-08.560	condition_entry	condition B
2021-01-27_11-57-09.237	condition_entry	condition B
2021-01-27_11-57-10.332	condition_entry	condition B
2021-01-27_11-57-10.979	condition_entry	condition B
2021-01-27_11-57-11.429	condition_entry	condition B
2021-01-27_11-57-11.934	condition_entry	condition B
2021-01-27_11-57-13.068	condition_entry	condition B
2021-01-27_11-57-13.595	condition_entry	condition D
2021-01-27_11-57-14.126	condition_entry	condition B
2021-01-27_11-57-14.499	condition_entry	condition B
2021-01-27_11-57-15.620	pedal_entry	pedal_timeout
2021-01-27_11-57-16.167	condition_entry	condition B
2021-01-27_11-57-17.901	condition_entry	condition B
2021-01-27_11-57-18.544	warning	multiple_fingers
2021-01-27_11-57-18.544	condition_entry	condition B
2021-01-27_11-57-20.123	warning	multiple_fingers
2021-01-27_11-57-21.501	condition_entry	condition B
2021-01-27_11-57-22.020	condition_entry	condition D	discarded
2021-01-27_11-57-22.086	warning	multiple_fingers
2021-01-27_11-57-23.966	condition_entry	condition B
2021-01-27_11-57-24.631	condition_entry	condition B
2021-01-27_11-57-25.310	condition_entry	condition B
2021-01-27_11-57-25.763	condition_entry	condition B
2021-01-27_11-57-26.764	condition_entry	condition B
2021-01-27_11-57-28.086	condition_entry	condition B
2021-01-27_11-57-28.840	condition_entry	condition B
2021-01-27_11-57-29.886	condition_entry	condition B
2021-01-27_11-57-30.441	condition_entry	condition B
2021-01-27_11-57-31.461	condition_entry	condition B
2021-01-27_11-57-32.715	condition_entry	condition B
2021-01-27_11-57-34.550	condition_entry	condition B
2021-01-27_11-57-34.995	condition_entry	condition B
2021-01-27_11-57-36.675	condition_entry	condition B
2021-01-27_11-57-38.002	condition_entry	condition B
2021-01-27_11-57-39.724	condition_entry	condition B
2021-01-27_11-57-40.244	condition_entry	condition B
2021-01-27_11-57-40.733	condition_entry	condition B
2021-01-27_11-57-41.287	condition_entry	condition B
2021-01-27_11-57-43.588	condition_entry	condition B
2021-01-27_11-57-44.829	condition_entry	condition B
2021-01-27_11-57-45.279	condition_entry	condition B
2021-01-27_11-57-45.885	condition_entry	condition B
2021-01-27_11-57-46.419	condition_entry	condition B
2021-01-27_11-57-47.054	condition_entry	condition B
2021-01-27_11-57-47.551	condition_entry	condition B
2021-01-27_11-57-48.029	condition_entry	condition A	src 9	dst 8
2021-01-27_11-57-48.987	condition_entry	condition B
2021-01-27_11-57-49.908	condition_entry	condition B
2021-01-27_11-57-50.041	pedal_entry	pedal_timeout
2021-01-27_11-57-50.516	condition_entry	condition B
2021-01-27_11-57-52.167	condition_entry	condition B
2021-01-27_11-57-53.337	condition_entry	condition B
2021-01-27_11-57-53.854	condition_entry	condition B
2021-01-27_11-57-54.416	condition_entry	condition B
2021-01-27_11-57-55.431	condition_entry	condition B
2021-01-27_11-57-56.250	condition_entry	condition B
2021-01-27_11-57-57.783	condition_entry	condition B
2021-01-27_11-57-58.504	condition_entry	condition B
2021-01-27_11-57-59.004	condition_entry	condition B
2021-01-27_11-57-59.979	condition_entry	condition D
2021-01-27_11-58-01.080	condition_entry	condition B
2021-01-27_11-58-01.782	condition_entry	condition B
2021-01-27_11-58-02.004	pedal_entry	pedal_timeout
2021-01-27_11-58-02.402	condition_entry	condition B
2021-01-27_11-58-02.969	condition_entry	condition B
2021-01-27_11-58-03.510	condition_entry	condition B
2021-01-27_11-58-04.247	condition_entry	condition B
2021-01-27_11-58-04.721	condition_entry	condition B
2021-01-27_11-58-05.181	condition_entry	condition B
2021-01-27_11-58-05.621	condition_entry	condition D
2021-01-27_11-58-06.798	condition_entry	condition B
2021-01-27_11-58-07.241	condition_entry	condition B
2021-01-27_11-58-07.642	pedal_entry	pedal_timeout
2021-01-27_11-58-07.956	condition_entry	condition B
2021-01-27_11-58-08.376	condition_entry	condition B
2021-01-27_11-58-09.086	condition_entry	condition B
2021-01-27_11-58-09.609	condition_entry	condition B
2021-01-27_11-58-10.193	condition_entry	condition B
2021-01-27_11-58-10.876	condition_entry	condition B
2021-01-27_11-58-11.479	condition_entry	condition B
2021-01-27_11-58-11.962	condition_entry	condition B
2021-01-27_11-58-12.606	condition_entry	condition B
2021-01-27_11-58-13.207	condition_entry	condition B
2021-01-27_11-58-13.762	condition_entry	condition B
2021-01-27_11-58-14.174	condition_entry	condition C	src 3	dst 2
2021-01-27_11-58-15.655	condition_entry	condition B	discarded
2021-01-27_11-58-15.697	warning	multiple_fingers
2021-01-27_11-58-17.172	condition_entry	condition B
2021-01-27_11-58-19.337	condition_entry	condition B
2021-01-27_11-58-20.453	condition_entry	condition B
2021-01-27_11-58-22.260	condition_entry	condition B
2021-01-27_11-58-23.298	condition_entry	condition B
2021-01-27_11-58-25.026	condition_entry	condition B
2021-01-27_11-58-25.607	condition_entry	condition A	src 1	dst 2
2021-01-27_11-58-26.789	condition_entry	condition D warning
2021-01-27_11-58-27.972	condition_entry	condition B
2021-01-27_11-58-28.802	pedal_entry	pedal_timeout
2021-01-27_11-58-30.221	condition_entry	condition B
2021-01-27_11-58-30.742	condition_entry	condition B
2021-01-27_11-58-31.355	condition_entry	condition A	src 2	dst 0
2021-01-27_11-58-32.720	pedal_entry	pedal_correct
2021-01-27_11-58-38.068	answer_entry	selected_answer 8
2021-01-27_11-58-39.405	condition_entry	condition B
2021-01-27_11-58-39.928	condition_entry	condition B
2021-01-27_11-58-41.495	condition_entry	condition B
2021-01-27_11-58-44.027	condition_entry	condition B
2021-01-27_11-58-44.985	condition_entry	condition B
2021-01-27_11-58-46.062	condition_entry	condition B
2021-01-27_11-58-46.659	condition_entry	condition B
2021-01-27_11-58-48.923	condition_entry	condition B
2021-01-27_11-58-49.511	condition_entry	condition B
2021-01-27_11-58-50.067	condition_entry	condition B
2021-01-27_11-58-52.098	condition_entry	condition B
2021-01-27_11-58-52.489	condition_entry	condition B
2021-01-27_11-58-53.604	condition_entry	condition B
2021-01-27_11-58-54.753	condition_entry	condition B
2021-01-27_11-58-55.346	condition_entry	condition B
2021-01-27_11-58-56.267	condition_entry	condition B
2021-01-27_11-58-56.611	condition_entry	condition B
2021-01-27_11-58-57.152	condition_entry	condition B
2021-01-27_11-58-57.597	condition_entry	condition C	src 9	dst 8
2021-01-27_11-58-59.608	pedal_entry	pedal_timeout
2021-01-27_11-59-00.068	condition_entry	condition B
2021-01-27_11-59-00.428	condition_entry	condition B
2021-01-27_11-59-01.708	condition_entry	condition B
2021-01-27_11-59-02.886	condition_entry	condition B
2021-01-27_11-59-04.474	condition_entry	condition C	src 2	dst 3
2021-01-27_11-59-05.250	condition_entry	condition D warning	discarded
2021-01-27_11-59-05.373	warning	multiple_fingers
2021-01-27_11-59-07.071	condition_entry	condition D
2021-01-27_11-59-07.751	condition_entry	condition B
2021-01-27_11-59-08.422	condition_entry	condition B
2021-01-27_11-59-09.091	pedal_entry	pedal_timeout
2021-01-27_11-59-09.523	condition_entry	condition B
2021-01-27_11-59-10.003	condition_entry	condition B
2021-01-27_11-59-10.827	condition_entry	condition B
2021-01-27_11-59-11.259	condition_entry	condition D
2021-01-27_11-59-12.457	condition_entry	condition B
2021-01-27_11-59-13.047	condition_entry	condition B
2021-01-27_11-59-13.278	pedal_entry	pedal_timeout
2021-01-27_11-59-13.622	condition_entry	condition B
2021-01-27_11-59-14.136	condition_entry	condition B
2021-01-27_11-59-15.291	condition_entry	condition B
2021-01-27_11-59-15.811	condition_entry	condition B
2021-01-27_11-59-16.288	condition_entry	condition B
2021-01-27_11-59-17.101	condition_entry	condition B
2021-01-27_11-59-17.599	condition_entry	condition B
2021-01-27_11-59-18.121	condition_entry	condition D
2021-01-27_11-59-20.133	pedal_entry	pedal_timeout
2021-01-27_11-59-20.429	condition_entry	condition B
2021-01-27_11-59-21.121	condition_entry	condition C	src 3	dst 2
2021-01-27_11-59-22.150	condition_entry	condition D warning	discarded
2021-01-27_11-59-22.167	warning	multiple_fingers
2021-01-27_11-59-24.031	condition_entry	condition C	src 3	dst 1
2021-01-27_11-59-24.792	condition_entry	condition B
2021-01-27_11-59-25.764	condition_entry	condition D warning
2021-01-27_11-59-26.631	condition_entry	condition B
2021-01-27_11-59-27.785	pedal_entry	pedal_timeout
2021-01-27_11-59-28.327	condition_entry	condition B
2021-01-27_11-59-29.457	condition_entry	condition B
2021-01-27_11-59-30.605	condition_entry	condition B
2021-01-27_11-59-31.137	condition_entry	condition B
2021-01-27_11-59-32.784	condition_entry	condition B
2021-01-27_11-59-35.047	condition_entry	condition B
2021-01-27_11-59-35.983	condition_entry	condition C	src 3	dst 2
2021-01-27_11-59-36.740	condition_entry	condition B
2021-01-27_11-59-38.001	pedal_entry	pedal_timeout
2021-01-27_11-59-38.038	condition_entry	condition B
2021-01-27_11-59-39.147	condition_entry	condition B
2021-01-27_11-59-40.215	condition_entry	condition B
2021-01-27_11-59-41.441	condition_entry	condition B
2021-01-27_11-59-43.123	condition_entry	condition B
2021-01-27_11-59-43.790	condition_entry	condition B
2021-01-27_11-59-44.792	condition_entry	condition B
2021-01-27_11-59-47.007	condition_entry	condition B
2021-01-27_11-59-47.633	condition_entry	condition B
2021-01-27_11-59-49.444	condition_entry	condition A	src 9	dst 7
2021-01-27_11-59-50.608	condition_entry	condition B
2021-01-27_11-59-51.128	condition_entry	condition B
2021-01-27_11-59-51.465	pedal_entry	pedal_timeout
2021-01-27_11-59-52.365	condition_entry	condition B
2021-01-27_11-59-55.359	condition_entry	condition B
2021-01-27_11-59-55.816	condition_entry	condition B
2021-01-27_11-59-56.260	condition_entry	condition B
2021-01-27_11-59-58.709	condition_entry	condition B
2021-01-27_12-00-00.360	condition_entry	condition B
2021-01-27_12-00-02.589	condition_entry	condition B
2021-01-27_12-00-05.488	condition_entry	condition B
2021-01-27_12-00-06.065	condition_entry	condition B
2021-01-27_12-00-09.399	condition_entry	condition B
2021-01-27_12-00-10.524	condition_entry	condition A	src 9	dst 6
2021-01-27_12-00-11.433	condition_entry	condition B
2021-01-27_12-00-12.131	condition_entry	condition B
2021-01-27_12-00-12.540	pedal_entry	pedal_timeout
2021-01-27_12-00-13.807	condition_entry	condition B
2021-01-27_12-00-14.643	condition_entry	condition B
2021-01-27_12-00-15.173	condition_entry	condition B
2021-01-27_12-00-16.387	condition_entry	condition B
2021-01-27_12-00-17.343	condition_entry	condition B
2021-01-27_12-00-20.283	condition_entry	condition B
2021-01-27_12-00-21.343	condition_entry	condition B
2021-01-27_12-00-21.869	condition_entry	condition B
2021-01-27_12-00-22.550	condition_entry	condition B
2021-01-27_12-00-23.070	condition_entry	condition B
2021-01-27_12-00-24.057	condition_entry	condition B
2021-01-27_12-00-25.267	condition_entry	condition B
2021-01-27_12-00-25.680	condition_entry	condition B
2021-01-27_12-00-26.757	condition_entry	condition B
2021-01-27_12-00-28.425	condition_entry	condition B
2021-01-27_12-00-29.001	condition_entry	condition D
2021-01-27_12-00-29.789	condition_entry	condition B
2021-01-27_12-00-30.321	condition_entry	condition B
2021-01-27_12-00-30.703	condition_entry	condition B
2021-01-27_12-00-31.014	pedal_entry	pedal_timeout
2021-01-27_12-00-31.335	condition_entry	condition B
2021-01-27_12-00-32.348	condition_entry	condition B
2021-01-27_12-00-32.876	condition_entry	condition B
2021-01-27_12-00-34.272	condition_entry	condition B
2021-01-27_12-00-34.749	condition_entry	condition D	discarded
2021-01-27_12-00-34.830	warning	multiple_fingers
2021-01-27_12-00-38.107	condition_entry	condition B
2021-01-27_12-00-40.809	condition_entry	condition B
2021-01-27_12-00-41.753	condition_entry	condition A	src 7	dst 6
2021-01-27_12-00-43.768	pedal_entry	pedal_timeout
2021-01-27_12-00-44.273	condition_entry	condition A	src 3	dst 0
2021-01-27_12-00-45.298	condition_entry	condition B
2021-01-27_12-00-46.285	pedal_entry	pedal_timeout
2021-01-27_12-00-46.363	condition_entry	condition B	discarded
2021-01-27_12-00-46.424	warning	multiple_fingers
2021-01-27_12-00-48.018	condition_entry	condition D
2021-01-27_12-00-48.382	condition_entry	condition B
2021-01-27_12-00-50.017	condition_entry	condition B
2021-01-27_12-00-50.038	pedal_entry	pedal_timeout
2021-01-27_12-00-51.844	condition_entry	condition B
2021-01-27_12-00-52.389	condition_entry	condition B
2021-01-27_12-00-52.967	condition_entry	condition B
2021-01-27_12-00-54.156	condition_entry	condition B
2021-01-27_12-00-54.634	condition_entry	condition B
2021-01-27_12-00-55.266	condition_entry	condition B
2021-01-27_12-00-55.758	condition_entry	condition D
2021-01-27_12-00-56.399	condition_entry	condition B
2021-01-27_12-00-57.191	condition_entry	condition D warning	discarded
2021-01-27_12-00-57.203	warning	multiple_fingers
2021-01-27_12-00-58.554	condition_entry	condition B
2021-01-27_12-00-59.812	condition_entry	condition B
2021-01-27_12-01-00.286	condition_entry	condition B
2021-01-27_12-01-00.790	condition_entry	condition B
2021-01-27_12-01-01.510	condition_entry	condition B
2021-01-27_12-01-01.941	condition_entry	condition B
2021-01-27_12-01-02.566	condition_entry	condition B
2021-01-27_12-01-03.218	condition_entry	condition B
2021-01-27_12-01-03.598	condition_entry	condition B
2021-01-27_12-01-03.984	condition_entry	condition B
2021-01-27_12-01-04.579	condition_entry	condition B
2021-01-27_12-01-04.995	condition_entry	condition B
2021-01-27_12-01-06.464	condition_entry	condition B
2021-01-27_12-01-07.550	condition_entry	condition C	src 3	dst 2
2021-01-27_12-01-09.570	pedal_entry	pedal_timeout
2021-01-27_12-01-09.840	condition_entry	condition B
2021-01-27_12-01-11.581	condition_entry	condition B
2021-01-27_12-01-13.246	condition_entry	condition B
2021-01-27_12-01-14.922	condition_entry	condition B
2021-01-27_12-01-16.649	condition_entry	condition B
2021-01-27_12-01-17.292	condition_entry	condition B
2021-01-27_12-01-17.729	condition_entry	condition B
2021-01-27_12-01-18.966	condition_entry	condition B
2021-01-27_12-01-21.298	condition_entry	condition B
2021-01-27_12-01-21.759	condition_entry	condition B
2021-01-27_12-01-25.254	condition_entry	condition B
2021-01-27_12-01-25.729	condition_entry	condition B
2021-01-27_12-01-26.242	condition_entry	condition B
2021-01-27_12-01-28.521	condition_entry	condition B
2021-01-27_12-01-29.839	condition_entry	condition B
2021-01-27_12-01-30.788	condition_entry	condition B
2021-01-27_12-01-31.971	condition_entry	condition B
2021-01-27_12-01-32.549	condition_entry	condition C	src 3	dst 2
2021-01-27_12-01-33.170	condition_entry	condition B
2021-01-27_12-01-33.782	condition_entry	condition B
2021-01-27_12-01-34.565	pedal_entry	pedal_timeout
2021-01-27_12-01-34.839	condition_entry	condition B
2021-01-27_12-01-35.269	condition_entry	condition B
2021-01-27_12-01-35.783	condition_entry	condition B
2021-01-27_12-01-37.113	condition_entry	condition B
2021-01-27_12-01-37.543	condition_entry	condition B
2021-01-27_12-01-38.058	condition_entry	condition B
2021-01-27_12-01-39.117	condition_entry	condition B
2021-01-27_12-01-42.746	condition_entry	condition B
2021-01-27_12-01-43.765	condition_entry	condition B
2021-01-27_12-01-44.277	condition_entry	condition C	src 2	dst 1
2021-01-27_12-01-44.891	condition_entry	condition B	discarded
2021-01-27_12-01-44.981	warning	multiple_fingers
2021-01-27_12-01-46.325	condition_entry	condition B
2021-01-27_12-01-47.618	condition_entry	condition B
2021-01-27_12-01-48.047	condition_entry	condition B
2021-01-27_12-01-48.467	condition_entry	condition B
2021-01-27_12-01-50.363	condition_entry	condition D
2021-01-27_12-01-50.844	condition_entry	condition D warning
2021-01-27_12-01-52.507	condition_entry	condition B
2021-01-27_12-01-52.865	pedal_entry	pedal_timeout
2021-01-27_12-05-12.294	condition_entry	condition B
2021-01-27_12-05-12.973	condition_entry	condition B
2021-01-27_12-05-14.747	condition_entry	condition B
2021-01-27_12-05-15.758	condition_entry	condition A	src 6	dst 7
2021-01-27_12-05-16.849	condition_entry	condition B
2021-01-27_12-05-17.048	pedal_entry	pedal_correct
2021-01-27_12-05-21.752	answer_entry	selected_answer 9
2021-01-27_12-05-23.538	condition_entry	condition B
2021-01-27_12-05-25.364	condition_entry	condition B
2021-01-27_12-05-26.919	condition_entry	condition B
2021-01-27_12-05-28.085	condition_entry	condition B
2021-01-27_12-05-29.179	condition_entry	condition B
2021-01-27_12-05-29.774	condition_entry	condition B
2021-01-27_12-05-30.889	condition_entry	condition A	src 7	dst 8
2021-01-27_12-05-32.913	pedal_entry	pedal_timeout
2021-01-27_12-05-33.163	condition_entry	condition A	src 7	dst 9
2021-01-27_12-05-33.917	pedal_entry	pedal_correct
2021-01-27_12-05-37.605	answer_entry	selected_answer 10
2021-01-27_12-05-39.349	condition_entry	condition B
2021-01-27_12-05-40.470	condition_entry	condition B
2021-01-27_12-05-41.236	condition_entry	condition B
2021-01-27_12-05-42.281	condition_entry	condition D
2021-01-27_12-05-44.067	condition_entry	condition B
2021-01-27_12-05-44.300	pedal_entry	pedal_timeout
2021-01-27_12-05-44.561	condition_entry	condition B
2021-01-27_12-05-45.781	condition_entry	condition B
2021-01-27_12-05-46.776	condition_entry	condition B
2021-01-27_12-05-47.998	condition_entry	condition B
2021-01-27_12-05-49.170	condition_entry	condition B
2021-01-27_12-05-50.940	condition_entry	condition B
2021-01-27_12-05-51.406	condition_entry	condition A	src 6	dst 9
2021-01-27_12-05-53.185	condition_entry	condition B
2021-01-27_12-05-53.425	pedal_entry	pedal_timeout
2021-01-27_12-05-54.187	condition_entry	condition B	discarded
2021-01-27_12-05-54.244	warning	multiple_fingers
2021-01-27_12-05-55.467	condition_entry	condition B
2021-01-27_12-05-56.710	condition_entry	condition B
2021-01-27_12-05-57.887	condition_entry	condition B
2021-01-27_12-05-58.898	condition_entry	condition B
2021-01-27_12-06-00.130	condition_entry	condition B
2021-01-27_12-06-00.626	condition_entry	condition B
2021-01-27_12-06-01.862	condition_entry	condition B
2021-01-27_12-06-03.574	condition_entry	condition B
2021-01-27_12-06-04.761	condition_entry	condition B
2021-01-27_12-06-05.202	condition_entry	condition B
2021-01-27_12-06-06.425	condition_entry	condition B
2021-01-27_12-06-07.472	condition_entry	condition B
2021-01-27_12-06-08.134	condition_entry	condition B
2021-01-27_12-06-08.789	condition_entry	condition C	src 3	dst 2
2021-01-27_12-06-10.417	condition_entry	condition B
2021-01-27_12-06-10.811	pedal_entry	pedal_timeout
2021-01-27_12-06-10.965	condition_entry	condition B
2021-01-27_12-06-11.466	condition_entry	condition B
2021-01-27_12-06-12.146	condition_entry	condition B
2021-01-27_12-06-12.654	condition_entry	condition B
2021-01-27_12-06-14.248	condition_entry	condition B
2021-01-27_12-06-14.653	condition_entry	condition B
2021-01-27_12-06-15.589	condition_entry	condition B
2021-01-27_12-06-16.174	condition_entry	condition B
2021-01-27_12-06-16.757	condition_entry	condition D
2021-01-27_12-06-17.383	condition_entry	condition B
2021-01-27_12-06-17.963	condition_entry	condition B
2021-01-27_12-06-18.775	pedal_entry	pedal_timeout
2021-01-27_12-06-19.242	condition_entry	condition B
2021-01-27_12-06-20.241	condition_entry	condition B
2021-01-27_12-06-20.773	condition_entry	condition B
2021-01-27_12-06-21.372	condition_entry	condition B
2021-01-27_12-06-21.962	condition_entry	condition B
2021-01-27_12-06-22.473	condition_entry	condition B
2021-01-27_12-06-23.395	condition_entry	condition B
2021-01-27_12-06-23.908	condition_entry	condition B
2021-01-27_12-06-24.689	condition_entry	condition C	src 0	dst 1
2021-01-27_12-06-25.336	condition_entry	condition D warning
2021-01-27_12-06-25.512	condition_entry	condition B
2021-01-27_12-06-26.049	condition_entry	condition B
2021-01-27_12-06-27.147	condition_entry	condition B
2021-01-27_12-06-27.356	pedal_entry	pedal_timeout
2021-01-27_12-06-28.352	condition_entry	condition B
2021-01-27_12-06-28.917	condition_entry	condition B
2021-01-27_12-06-30.140	condition_entry	condition B
2021-01-27_12-06-30.690	condition_entry	condition B
2021-01-27_12-06-32.891	condition_entry	condition B
2021-01-27_12-06-34.191	condition_entry	condition B
2021-01-27_12-06-34.588	condition_entry	condition B
2021-01-27_12-06-36.344	condition_entry	condition B
2021-01-27_12-06-38.836	condition_entry	condition B
2021-01-27_12-06-40.355	condition_entry	condition B
2021-01-27_12-06-40.891	condition_entry	condition B
2021-01-27_12-06-42.207	condition_entry	condition B
2021-01-27_12-06-42.621	condition_entry	condition B
2021-01-27_12-06-43.834	condition_entry	condition B
2021-01-27_12-06-44.373	condition_entry	condition B
2021-01-27_12-06-44.933	condition_entry	condition B
2021-01-27_12-06-46.140	condition_entry	condition B
2021-01-27_12-06-46.512	condition_entry	condition B
2021-01-27_12-06-47.122	condition_entry	condition B
2021-01-27_12-06-47.576	condition_entry	condition B
2021-01-27_12-06-48.062	condition_entry	condition B
2021-01-27_12-06-48.948	condition_entry	condition B
2021-01-27_12-06-49.482	condition_entry	condition B
2021-01-27_12-06-50.137	condition_entry	condition B
2021-01-27_12-06-50.581	condition_entry	condition B
2021-01-27_12-06-51.125	condition_entry	condition B
2021-01-27_12-06-51.789	condition_entry	condition B
2021-01-27_12-06-54.546	condition_entry	condition B
2021-01-27_12-06-55.051	condition_entry	condition B
2021-01-27_12-06-55.579	condition_entry	condition B
2021-01-27_12-06-56.149	condition_entry	condition B
2021-01-27_12-06-56.845	condition_entry	condition B
2021-01-27_12-06-58.711	condition_entry	condition B
2021-01-27_12-07-00.909	condition_entry	condition B
2021-01-27_12-07-01.966	condition_entry	condition B
2021-01-27_12-07-02.589	condition_entry	condition B
2021-01-27_12-07-03.813	condition_entry	condition B
2021-01-27_12-07-04.320	condition_entry	condition B
2021-01-27_12-07-05.088	condition_entry	condition B
2021-01-27_12-07-05.956	condition_entry	condition B
2021-01-27_12-07-06.962	condition_entry	condition B
2021-01-27_12-07-08.188	condition_entry	condition B
2021-01-27_12-07-08.786	condition_entry	condition B
2021-01-27_12-07-09.373	condition_entry	condition A	src 8	dst 6
2021-01-27_12-07-09.817	condition_entry	condition B
2021-01-27_12-07-11.241	condition_entry	condition B
2021-01-27_12-07-11.394	pedal_entry	pedal_timeout
2021-01-27_12-07-12.189	condition_entry	condition B
2021-01-27_12-07-12.811	condition_entry	condition B
2021-01-27_12-07-13.913	condition_entry	condition B
2021-01-27_12-07-15.703	condition_entry	condition B
2021-01-27_12-07-16.773	condition_entry	condition B
2021-01-27_12-07-17.368	condition_entry	condition A	src 6	dst 7
2021-01-27_12-07-18.438	condition_entry	condition B
2021-01-27_12-07-19.146	condition_entry	condition B
2021-01-27_12-07-19.379	pedal_entry	pedal_timeout
2021-01-27_12-07-19.672	condition_entry	condition B
2021-01-27_12-07-20.287	condition_entry	condition B
2021-01-27_12-07-21.387	condition_entry	condition B
2021-01-27_12-07-22.611	condition_entry	condition C	src 6	dst 7
2021-01-27_12-07-24.444	condition_entry	condition B
2021-01-27_12-07-24.634	pedal_entry	pedal_timeout
2021-01-27_12-07-24.988	condition_entry	condition B
2021-01-27_12-07-25.487	condition_entry	condition B
2021-01-27_12-07-26.054	condition_entry	condition B
2021-01-27_12-07-27.243	condition_entry	condition B
2021-01-27_12-07-29.024	condition_entry	condition B
2021-01-27_12-07-30.045	condition_entry	condition A	src 2	dst 3
2021-01-27_12-07-31.074	condition_entry	condition D warning
2021-01-27_12-07-31.374	condition_entry	condition B
2021-01-27_12-07-33.006	condition_entry	condition B
2021-01-27_12-07-33.093	pedal_entry	pedal_timeout
2021-01-27_12-07-34.053	condition_entry	condition B
2021-01-27_12-07-35.177	condition_entry	condition B
2021-01-27_12-07-35.884	condition_entry	condition B
2021-01-27_12-07-37.471	condition_entry	condition B
2021-01-27_12-07-38.608	condition_entry	condition B
2021-01-27_12-07-40.458	condition_entry	condition B
2021-01-27_12-07-40.924	condition_entry	condition B
2021-01-27_12-07-42.238	condition_entry	condition B
2021-01-27_12-07-42.702	condition_entry	condition B
2021-01-27_12-07-44.313	condition_entry	condition B
2021-01-27_12-07-44.908	condition_entry	condition B
2021-01-27_12-07-46.060	condition_entry	condition B
2021-01-27_12-07-46.711	condition_entry	condition B
2021-01-27_12-07-47.865	condition_entry	condition B
2021-01-27_12-07-48.387	condition_entry	condition B
2021-01-27_12-07-49.024	condition_entry	condition B
2021-01-27_12-07-49.521	condition_entry	condition B
2021-01-27_12-07-49.979	condition_entry	condition B
2021-01-27_12-07-50.524	condition_entry	condition B
2021-01-27_12-07-51.425	condition_entry	condition B
2021-01-27_12-07-51.924	condition_entry	condition B
2021-01-27_12-07-53.019	condition_entry	condition B
2021-01-27_12-07-54.089	condition_entry	condition B
2021-01-27_12-07-56.830	condition_entry	condition B
2021-01-27_12-07-57.375	condition_entry	condition B
2021-01-27_12-07-58.487	condition_entry	condition B
2021-01-27_12-07-59.106	condition_entry	condition B
2021-01-27_12-08-00.750	condition_entry	condition B
2021-01-27_12-08-01.872	condition_entry	condition B
2021-01-27_12-08-02.449	condition_entry	condition B
2021-01-27_12-08-03.659	condition_entry	condition B
2021-01-27_12-08-04.371	condition_entry	condition D
2021-01-27_12-08-04.844	condition_entry	condition B
2021-01-27_12-08-05.415	condition_entry	condition B
2021-01-27_12-08-06.014	condition_entry	condition B
2021-01-27_12-08-06.392	pedal_entry	pedal_timeout
2021-01-27_12-08-07.138	condition_entry	condition B
2021-01-27_12-08-07.628	condition_entry	condition B
2021-01-27_12-08-08.157	condition_entry	condition B
2021-01-27_12-08-09.230	condition_entry	condition B
2021-01-27_12-08-10.336	condition_entry	condition B
2021-01-27_12-08-10.855	condition_entry	condition B
2021-01-27_12-08-11.411	condition_entry	condition B
2021-01-27_12-08-11.944	condition_entry	condition B
2021-01-27_12-08-13.049	condition_entry	condition B
2021-01-27_12-08-14.420	condition_entry	condition B
2021-01-27_12-08-14.971	condition_entry	condition D
2021-01-27_12-08-16.702	condition_entry	condition B
2021-01-27_12-08-16.991	pedal_entry	pedal_timeout
2021-01-27_12-08-17.264	condition_entry	condition B
2021-01-27_12-08-18.511	condition_entry	condition B
2021-01-27_12-08-20.117	condition_entry	condition B
2021-01-27_12-08-20.674	condition_entry	condition B
2021-01-27_12-08-21.286	condition_entry	condition B
2021-01-27_12-08-21.837	condition_entry	condition B
2021-01-27_12-08-22.445	condition_entry	condition B
2021-01-27_12-08-22.931	condition_entry	condition B
2021-01-27_12-08-23.394	condition_entry	condition B
2021-01-27_12-08-23.904	condition_entry	condition B
2021-01-27_12-08-24.349	condition_entry	condition B
2021-01-27_12-08-25.106	condition_entry	condition B
2021-01-27_12-08-26.215	condition_entry	condition B
2021-01-27_12-08-27.151	condition_entry	condition B
2021-01-27_12-08-27.615	condition_entry	condition B
2021-01-27_12-08-28.837	condition_entry	condition C	src 7	dst 6	discarded
2021-01-27_12-08-28.902	warning	multiple_fingers
2021-01-27_12-08-30.870	condition_entry	condition B
2021-01-27_12-08-31.318	condition_entry	condition B
2021-01-27_12-08-32.561	condition_entry	condition B
2021-01-27_12-08-32.945	condition_entry	condition B
2021-01-27_12-08-34.888	condition_entry	condition B
2021-01-27_12-08-35.888	condition_entry	condition B
2021-01-27_12-08-37.166	condition_entry	condition B
2021-01-27_12-08-37.555	condition_entry	condition B
2021-01-27_12-08-38.199	condition_entry	condition B
2021-01-27_12-08-39.381	condition_entry	condition B
2021-01-27_12-08-39.920	condition_entry	condition B
2021-01-27_12-08-40.375	condition_entry	condition B
2021-01-27_12-08-41.022	condition_entry	condition B
2021-01-27_12-08-41.453	condition_entry	condition B
2021-01-27_12-08-42.394	condition_entry	condition B
2021-01-27_12-08-42.845	condition_entry	condition B
2021-01-27_12-08-43.218	condition_entry	condition B
2021-01-27_12-08-43.629	condition_entry	condition A	src 2	dst 3
2021-01-27_12-08-44.186	condition_entry	condition B
2021-01-27_12-08-44.930	condition_entry	condition B
2021-01-27_12-08-45.472	condition_entry	condition B
2021-01-27_12-08-45.655	pedal_entry	pedal_timeout
2021-01-27_12-08-47.709	condition_entry	condition B
2021-01-27_12-08-48.808	condition_entry	condition B
2021-01-27_12-08-49.472	condition_entry	condition B
2021-01-27_12-08-50.013	condition_entry	condition B
2021-01-27_12-08-50.615	condition_entry	condition A	src 3	dst 2
2021-01-27_12-08-51.672	condition_entry	condition D warning
2021-01-27_12-08-52.821	condition_entry	condition B
2021-01-27_12-08-53.403	condition_entry	condition B
2021-01-27_12-08-53.691	pedal_entry	pedal_timeout
2021-01-27_12-08-54.497	condition_entry	condition B
2021-01-27_12-08-54.979	condition_entry	condition B
2021-01-27_12-08-55.681	condition_entry	condition B
2021-01-27_12-08-56.212	condition_entry	condition B
2021-01-27_12-08-57.184	condition_entry	condition B
2021-01-27_12-08-58.146	condition_entry	condition B
2021-01-27_12-08-58.523	condition_entry	condition B
2021-01-27_12-08-59.117	condition_entry	condition B
2021-01-27_12-09-00.800	condition_entry	condition B
2021-01-27_12-09-01.400	condition_entry	condition A	src 3	dst 2
2021-01-27_12-09-02.097	pedal_entry	pedal_correct
2021-01-27_12-09-06.243	answer_entry	selected_answer 10
2021-01-27_12-09-08.611	condition_entry	condition A	src 2	dst 3
2021-01-27_12-09-10.328	condition_entry	condition B
2021-01-27_12-09-10.628	pedal_entry	pedal_timeout
2021-01-27_12-09-11.430	condition_entry	condition B
2021-01-27_12-09-12.087	condition_entry	condition B
2021-01-27_12-09-12.585	condition_entry	condition B
2021-01-27_12-09-13.207	condition_entry	condition B
2021-01-27_12-09-13.825	condition_entry	condition C	src 8	dst 9
2021-01-27_12-09-14.746	condition_entry	condition B
2021-01-27_12-09-15.842	pedal_entry	pedal_timeout
2021-01-27_12-09-16.670	condition_entry	condition B
2021-01-27_12-09-17.214	condition_entry	condition B
2021-01-27_12-09-17.836	condition_entry	condition B
2021-01-27_12-09-18.258	condition_entry	condition B
2021-01-27_12-09-18.857	condition_entry	condition B
2021-01-27_12-09-19.431	condition_entry	condition B
2021-01-27_12-09-20.304	condition_entry	condition B
2021-01-27_12-09-20.912	condition_entry	condition B
2021-01-27_12-09-21.309	condition_entry	condition D
2021-01-27_12-09-23.214	condition_entry	condition B
2021-01-27_12-09-23.324	pedal_entry	pedal_timeout
2021-01-27_12-09-23.813	condition_entry	condition B
2021-01-27_12-09-24.343	condition_entry	condition B
2021-01-27_12-09-26.120	condition_entry	condition B
2021-01-27_12-09-27.864	condition_entry	condition B
2021-01-27_12-09-28.979	condition_entry	condition B
2021-01-27_12-09-29.509	condition_entry	condition B
2021-01-27_12-09-30.023	condition_entry	condition B
2021-01-27_12-09-31.167	condition_entry	condition B
2021-01-27_12-09-32.323	condition_entry	condition B
2021-01-27_12-09-32.884	condition_entry	condition B
2021-01-27_12-09-33.511	condition_entry	condition B
2021-01-27_12-09-34.064	condition_entry	condition B
2021-01-27_12-09-34.529	condition_entry	condition B
2021-01-27_12-09-35.265	condition_entry	condition B
2021-01-27_12-09-37.108	condition_entry	condition B
[truncated: 872 more rows]
