# Supplementary material for: Avatar error in your favor: Embodied avatars can fix users’ mistakes without them noticing
Source: PLoS One. 2023 Jan 20;18(1):e0266212. doi: 10.1371/journal.pone.0266212 (PMC9858437; doi:10.1371/journal.pone.0266212)
Supplement: S1 Dataset — (ZIP) [file pone.0266212.s003.zip › static/raw_data/27/events.csv]

timestamp	event
2021-01-27_11-15-37.852	main_start
2021-01-27_11-15-38.262	launch_welcome_scene
2021-01-27_11-16-10.486	launch_calibration_explanation_scene
2021-01-27_11-16-19.716	hands_calibrated
2021-01-27_11-16-19.716	launch_practice_explanation_scene
2021-01-27_11-17-25.008	launch_practice_session
2021-01-27_11-17-25.020	no_button_but_finger_pressed RightPinkyTip
2021-01-27_11-17-25.021	set_speed 0.510000021457672
2021-01-27_11-17-25.022	no_button_but_finger_pressed RightRingTip
2021-01-27_11-17-25.022	set_speed 0.330000021457672
2021-01-27_11-17-25.022	no_button_but_finger_pressed RightMiddleTip
2021-01-27_11-17-25.022	set_speed 0.150000021457672
2021-01-27_11-17-25.022	no_button_but_finger_pressed RightIndexTip
2021-01-27_11-17-25.022	set_speed 0
2021-01-27_11-17-25.022	no_button_but_finger_pressed LeftIndexTip
2021-01-27_11-17-25.022	set_speed 0
2021-01-27_11-17-25.022	no_button_but_finger_pressed LeftMiddleTip
2021-01-27_11-17-25.023	set_speed 0
2021-01-27_11-17-25.023	no_button_but_finger_pressed LeftRingTip
2021-01-27_11-17-25.023	set_speed 0
2021-01-27_11-17-25.023	no_button_but_finger_pressed LeftPinkyTip
2021-01-27_11-17-25.023	set_speed 0
2021-01-27_11-17-25.038	button_created 0
2021-01-27_11-17-25.598	button_created 1
2021-01-27_11-17-26.127	button_enters_active_area 8
2021-01-27_11-17-26.179	button_created 2
2021-01-27_11-17-26.336	ring_moved
2021-01-27_11-17-26.352	button_pressed 8
2021-01-27_11-17-26.352	set_speed 0
2021-01-27_11-17-26.366	multiple_finger_start
2021-01-27_11-17-26.435	hand_moved
2021-01-27_11-17-26.724	middle_moved
2021-01-27_11-17-26.880	hand_replaced
2021-01-27_11-17-26.892	no_button_but_finger_pressed LeftPinkyTip
2021-01-27_11-17-26.892	set_speed 0
2021-01-27_11-17-26.892	no_button_but_finger_pressed LeftRingTip
2021-01-27_11-17-26.892	set_speed 0
2021-01-27_11-17-26.892	no_button_but_finger_pressed LeftMiddleTip
2021-01-27_11-17-26.892	set_speed 0
2021-01-27_11-17-26.892	no_button_but_finger_pressed LeftIndexTip
2021-01-27_11-17-26.893	set_speed 0
2021-01-27_11-17-26.893	no_button_but_finger_pressed RightIndexTip
2021-01-27_11-17-26.893	set_speed 0
2021-01-27_11-17-26.893	no_button_but_finger_pressed RightMiddleTip
2021-01-27_11-17-26.893	set_speed 0
2021-01-27_11-17-26.893	no_button_but_finger_pressed RightRingTip
2021-01-27_11-17-26.893	set_speed 0
2021-01-27_11-17-26.893	no_button_but_finger_pressed RightPinkyTip
2021-01-27_11-17-26.893	set_speed 0
2021-01-27_11-17-26.904	button_created 0
2021-01-27_11-17-26.949	ring_released
2021-01-27_11-17-26.988	multiple_finger_stop
2021-01-27_11-17-26.998	no_button_but_finger_pressed RightPinkyTip
2021-01-27_11-17-26.998	set_speed 0
2021-01-27_11-17-26.998	no_button_but_finger_pressed RightRingTip
2021-01-27_11-17-26.998	set_speed 0
2021-01-27_11-17-26.999	no_button_but_finger_pressed RightMiddleTip
2021-01-27_11-17-26.999	set_speed 0
2021-01-27_11-17-26.999	no_button_but_finger_pressed RightIndexTip
2021-01-27_11-17-26.999	set_speed 0
2021-01-27_11-17-26.999	no_button_but_finger_pressed LeftIndexTip
2021-01-27_11-17-26.999	set_speed 0
2021-01-27_11-17-26.999	no_button_but_finger_pressed LeftMiddleTip
2021-01-27_11-17-26.999	set_speed 0
2021-01-27_11-17-26.999	no_button_but_finger_pressed LeftRingTip
2021-01-27_11-17-27.000	set_speed 0
2021-01-27_11-17-27.000	no_button_but_finger_pressed LeftPinkyTip
2021-01-27_11-17-27.000	set_speed 0
2021-01-27_11-17-27.013	button_created 0
2021-01-27_11-17-27.033	middle_released
2021-01-27_11-17-27.575	button_created 1
2021-01-27_11-17-28.101	button_enters_active_area 9
2021-01-27_11-17-28.148	button_created 2
2021-01-27_11-17-28.469	multiple_finger_start
2021-01-27_11-17-28.469	pinky_moved
2021-01-27_11-17-28.507	hand_moved
2021-01-27_11-17-28.802	ring_moved
2021-01-27_11-17-28.869	hand_replaced
2021-01-27_11-17-28.882	no_button_but_finger_pressed LeftPinkyTip
2021-01-27_11-17-28.883	set_speed 0
2021-01-27_11-17-28.883	no_button_but_finger_pressed LeftRingTip
2021-01-27_11-17-28.883	set_speed 0
2021-01-27_11-17-28.883	no_button_but_finger_pressed LeftMiddleTip
2021-01-27_11-17-28.883	set_speed 0
2021-01-27_11-17-28.883	no_button_but_finger_pressed LeftIndexTip
2021-01-27_11-17-28.883	set_speed 0
2021-01-27_11-17-28.883	no_button_but_finger_pressed RightIndexTip
2021-01-27_11-17-28.884	set_speed 0
2021-01-27_11-17-28.884	no_button_but_finger_pressed RightMiddleTip
2021-01-27_11-17-28.884	set_speed 0
2021-01-27_11-17-28.884	no_button_but_finger_pressed RightRingTip
2021-01-27_11-17-28.884	set_speed 0
2021-01-27_11-17-28.884	no_button_but_finger_pressed RightPinkyTip
2021-01-27_11-17-28.884	set_speed 0
2021-01-27_11-17-28.893	pinky_released
2021-01-27_11-17-28.895	button_created 0
2021-01-27_11-17-28.925	middle_moved
2021-01-27_11-17-29.456	multiple_finger_stop
2021-01-27_11-17-29.458	middle_released
2021-01-27_11-17-29.468	no_button_but_finger_pressed RightPinkyTip
2021-01-27_11-17-29.468	set_speed 0
2021-01-27_11-17-29.468	no_button_but_finger_pressed RightRingTip
2021-01-27_11-17-29.468	set_speed 0
2021-01-27_11-17-29.468	no_button_but_finger_pressed RightMiddleTip
2021-01-27_11-17-29.468	set_speed 0
2021-01-27_11-17-29.468	no_button_but_finger_pressed RightIndexTip
2021-01-27_11-17-29.469	set_speed 0
2021-01-27_11-17-29.469	no_button_but_finger_pressed LeftIndexTip
2021-01-27_11-17-29.469	set_speed 0
2021-01-27_11-17-29.469	no_button_but_finger_pressed LeftMiddleTip
2021-01-27_11-17-29.470	set_speed 0
2021-01-27_11-17-29.470	no_button_but_finger_pressed LeftRingTip
2021-01-27_11-17-29.470	set_speed 0
2021-01-27_11-17-29.470	no_button_but_finger_pressed LeftPinkyTip
2021-01-27_11-17-29.470	set_speed 0
2021-01-27_11-17-29.483	ring_released
2021-01-27_11-17-29.487	button_created 0
2021-01-27_11-17-30.048	button_created 1
2021-01-27_11-17-30.572	button_enters_active_area 8
2021-01-27_11-17-30.617	button_created 2
2021-01-27_11-17-31.015	button_leaves_active_area 8
2021-01-27_11-17-31.137	button_enters_active_area 1
2021-01-27_11-17-31.194	button_created 3
2021-01-27_11-17-31.438	button_missed 8
2021-01-27_11-17-31.439	set_speed 0
2021-01-27_11-17-31.588	button_leaves_active_area 1
2021-01-27_11-17-31.710	button_enters_active_area 1
2021-01-27_11-17-31.758	button_created 4
2021-01-27_11-17-31.889	middle_moved
2021-01-27_11-17-32.012	button_missed 1
2021-01-27_11-17-32.012	set_speed 0
2021-01-27_11-17-32.155	button_leaves_active_area 1
2021-01-27_11-17-32.288	button_enters_active_area 3
2021-01-27_11-17-32.334	button_created 5
2021-01-27_11-17-32.440	middle_released
2021-01-27_11-17-32.579	button_missed 1
2021-01-27_11-17-32.579	set_speed 0
2021-01-27_11-17-32.737	button_leaves_active_area 3
2021-01-27_11-17-32.844	button_enters_active_area 0
2021-01-27_11-17-32.900	button_created 6
2021-01-27_11-17-33.158	button_missed 3
2021-01-27_11-17-33.158	set_speed 0
2021-01-27_11-17-33.301	button_leaves_active_area 0
2021-01-27_11-17-33.424	button_enters_active_area 1
2021-01-27_11-17-33.469	button_created 7
2021-01-27_11-17-33.712	button_missed 0
2021-01-27_11-17-33.712	set_speed 0
2021-01-27_11-17-33.877	button_leaves_active_area 1
2021-01-27_11-17-33.988	button_enters_active_area 2
2021-01-27_11-17-34.046	button_created 8
2021-01-27_11-17-34.303	button_missed 1
2021-01-27_11-17-34.303	set_speed 0
2021-01-27_11-17-34.448	button_leaves_active_area 2
2021-01-27_11-17-34.564	button_enters_active_area 9
2021-01-27_11-17-34.621	button_created 9
2021-01-27_11-17-34.879	button_missed 2
2021-01-27_11-17-34.879	set_speed 0
2021-01-27_11-17-35.021	button_leaves_active_area 9
2021-01-27_11-17-35.142	button_enters_active_area 2
2021-01-27_11-17-35.201	button_created 10
2021-01-27_11-17-35.455	button_missed 9
2021-01-27_11-17-35.455	set_speed 0
2021-01-27_11-17-35.609	button_leaves_active_area 2
2021-01-27_11-17-35.720	button_enters_active_area 3
2021-01-27_11-17-35.788	button_created 11
2021-01-27_11-17-36.010	button_missed 2
2021-01-27_11-17-36.010	set_speed 0
2021-01-27_11-17-36.166	button_leaves_active_area 3
2021-01-27_11-17-36.286	button_enters_active_area 2
2021-01-27_11-17-36.336	button_created 12
2021-01-27_11-17-36.591	button_missed 3
2021-01-27_11-17-36.591	set_speed 0
2021-01-27_11-17-36.731	button_leaves_active_area 2
2021-01-27_11-17-36.875	button_enters_active_area 6
2021-01-27_11-17-36.899	button_created 13
2021-01-27_11-17-37.154	button_missed 2
2021-01-27_11-17-37.154	set_speed 0
2021-01-27_11-17-37.320	button_leaves_active_area 6
2021-01-27_11-17-37.431	button_enters_active_area 2
2021-01-27_11-17-37.476	button_created 14
2021-01-27_11-17-37.735	button_missed 6
2021-01-27_11-17-37.735	set_speed 0
2021-01-27_11-17-37.882	button_leaves_active_area 2
2021-01-27_11-17-37.996	button_enters_active_area 6
2021-01-27_11-17-38.048	button_created 15
2021-01-27_11-17-38.299	button_missed 2
2021-01-27_11-17-38.299	set_speed 0
2021-01-27_11-17-38.451	button_leaves_active_area 6
2021-01-27_11-17-38.563	button_enters_active_area 0
2021-01-27_11-17-38.621	button_created 16
2021-01-27_11-17-38.864	button_missed 6
2021-01-27_11-17-38.864	set_speed 0
2021-01-27_11-17-39.019	button_leaves_active_area 0
2021-01-27_11-17-39.144	button_enters_active_area 2
2021-01-27_11-17-39.190	button_created 17
2021-01-27_11-17-39.432	button_missed 0
2021-01-27_11-17-39.432	set_speed 0
2021-01-27_11-17-39.591	button_leaves_active_area 2
2021-01-27_11-17-39.718	button_enters_active_area 0
2021-01-27_11-17-39.764	button_created 18
2021-01-27_11-17-40.008	button_missed 2
2021-01-27_11-17-40.008	set_speed 0
2021-01-27_11-17-40.162	button_leaves_active_area 0
2021-01-27_11-17-40.285	button_enters_active_area 8
2021-01-27_11-17-40.330	button_created 19
2021-01-27_11-17-40.586	button_missed 0
2021-01-27_11-17-40.586	set_speed 0
2021-01-27_11-17-40.654	multiple_finger_start
2021-01-27_11-17-40.654	pinky_moved
2021-01-27_11-17-40.797	ring_moved
2021-01-27_11-17-41.033	multiple_finger_stop
2021-01-27_11-17-41.034	pinky_released
2021-01-27_11-17-41.044	no_button_but_finger_pressed LeftPinkyTip
2021-01-27_11-17-41.044	set_speed 0
2021-01-27_11-17-41.044	no_button_but_finger_pressed LeftRingTip
2021-01-27_11-17-41.044	set_speed 0
2021-01-27_11-17-41.044	no_button_but_finger_pressed LeftMiddleTip
2021-01-27_11-17-41.044	set_speed 0
2021-01-27_11-17-41.044	no_button_but_finger_pressed LeftIndexTip
2021-01-27_11-17-41.045	set_speed 0
2021-01-27_11-17-41.045	no_button_but_finger_pressed RightIndexTip
2021-01-27_11-17-41.045	set_speed 0
2021-01-27_11-17-41.045	no_button_but_finger_pressed RightMiddleTip
2021-01-27_11-17-41.045	set_speed 0
2021-01-27_11-17-41.045	no_button_but_finger_pressed RightRingTip
2021-01-27_11-17-41.045	set_speed 0
2021-01-27_11-17-41.045	no_button_but_finger_pressed RightPinkyTip
2021-01-27_11-17-41.046	set_speed 0
2021-01-27_11-17-41.056	button_created 0
2021-01-27_11-17-41.068	ring_released
2021-01-27_11-17-41.619	button_created 1
2021-01-27_11-17-42.154	button_enters_active_area 0
2021-01-27_11-17-42.201	button_created 2
2021-01-27_11-17-42.599	button_leaves_active_area 0
2021-01-27_11-17-42.711	button_enters_active_area 6
2021-01-27_11-17-42.768	button_created 3
2021-01-27_11-17-43.020	button_missed 0
2021-01-27_11-17-43.020	set_speed 0
2021-01-27_11-17-43.152	button_leaves_active_area 6
2021-01-27_11-17-43.297	button_enters_active_area 3
2021-01-27_11-17-43.335	button_created 4
2021-01-27_11-17-43.578	button_missed 6
2021-01-27_11-17-43.578	set_speed 0
2021-01-27_11-17-43.743	button_leaves_active_area 3
2021-01-27_11-17-43.864	button_enters_active_area 1
2021-01-27_11-17-43.887	index_moved
2021-01-27_11-17-43.909	multiple_finger_start
2021-01-27_11-17-44.461	multiple_finger_stop
2021-01-27_11-17-44.472	no_button_but_finger_pressed LeftPinkyTip
2021-01-27_11-17-44.472	set_speed 0
2021-01-27_11-17-44.472	no_button_but_finger_pressed LeftRingTip
2021-01-27_11-17-44.472	set_speed 0
2021-01-27_11-17-44.473	no_button_but_finger_pressed LeftMiddleTip
2021-01-27_11-17-44.473	set_speed 0
2021-01-27_11-17-44.473	no_button_but_finger_pressed LeftIndexTip
2021-01-27_11-17-44.473	set_speed 0
2021-01-27_11-17-44.473	no_button_but_finger_pressed RightIndexTip
2021-01-27_11-17-44.473	set_speed 0
2021-01-27_11-17-44.473	no_button_but_finger_pressed RightMiddleTip
2021-01-27_11-17-44.473	set_speed 0
2021-01-27_11-17-44.473	no_button_but_finger_pressed RightRingTip
2021-01-27_11-17-44.474	set_speed 0
2021-01-27_11-17-44.474	no_button_but_finger_pressed RightPinkyTip
2021-01-27_11-17-44.474	set_speed 0
2021-01-27_11-17-44.474	index_released
2021-01-27_11-17-44.485	button_created 0
2021-01-27_11-17-45.055	button_created 1
2021-01-27_11-17-45.570	button_enters_active_area 2
2021-01-27_11-17-45.617	button_created 2
2021-01-27_11-17-46.020	button_leaves_active_area 2
2021-01-27_11-17-46.153	button_enters_active_area 6
2021-01-27_11-17-46.188	button_created 3
2021-01-27_11-17-46.452	button_missed 2
2021-01-27_11-17-46.452	set_speed 0
2021-01-27_11-17-46.593	button_leaves_active_area 6
2021-01-27_11-17-46.682	index_moved
2021-01-27_11-17-46.716	button_enters_active_area 3
2021-01-27_11-17-46.761	button_created 4
2021-01-27_11-17-47.016	button_missed 6
2021-01-27_11-17-47.016	set_speed 0
2021-01-27_11-17-47.026	index_released
2021-01-27_11-17-47.159	button_leaves_active_area 3
2021-01-27_11-17-47.281	button_enters_active_area 6
2021-01-27_11-17-47.339	button_created 5
2021-01-27_11-17-47.577	button_missed 3
2021-01-27_11-17-47.577	set_speed 0
2021-01-27_11-17-47.696	index_moved
2021-01-27_11-17-47.720	button_leaves_active_area 6
2021-01-27_11-17-47.728	multiple_finger_start
2021-01-27_11-17-47.781	multiple_finger_stop
2021-01-27_11-17-47.792	no_button_but_finger_pressed LeftPinkyTip
2021-01-27_11-17-47.793	set_speed 0
2021-01-27_11-17-47.793	no_button_but_finger_pressed LeftRingTip
2021-01-27_11-17-47.793	set_speed 0
2021-01-27_11-17-47.793	no_button_but_finger_pressed LeftMiddleTip
2021-01-27_11-17-47.793	set_speed 0
2021-01-27_11-17-47.793	no_button_but_finger_pressed LeftIndexTip
2021-01-27_11-17-47.793	set_speed 0
2021-01-27_11-17-47.793	no_button_but_finger_pressed RightIndexTip
2021-01-27_11-17-47.794	set_speed 0
2021-01-27_11-17-47.794	no_button_but_finger_pressed RightMiddleTip
2021-01-27_11-17-47.794	set_speed 0
2021-01-27_11-17-47.794	no_button_but_finger_pressed RightRingTip
2021-01-27_11-17-47.794	set_speed 0
2021-01-27_11-17-47.794	no_button_but_finger_pressed RightPinkyTip
2021-01-27_11-17-47.794	set_speed 0
2021-01-27_11-17-47.804	button_created 0
2021-01-27_11-17-48.026	index_released
2021-01-27_11-17-48.375	button_created 1
2021-01-27_11-17-48.896	button_enters_active_area 8
2021-01-27_11-17-48.943	button_created 2
2021-01-27_11-17-49.228	ring_moved
2021-01-27_11-17-49.240	multiple_finger_start
2021-01-27_11-17-49.317	hand_moved
2021-01-27_11-17-49.330	pinky_moved
2021-01-27_11-17-49.340	hand_replaced
2021-01-27_11-17-49.350	no_button_but_finger_pressed LeftPinkyTip
2021-01-27_11-17-49.350	set_speed 0
2021-01-27_11-17-49.350	no_button_but_finger_pressed LeftRingTip
2021-01-27_11-17-49.350	set_speed 0
2021-01-27_11-17-49.350	no_button_but_finger_pressed LeftMiddleTip
2021-01-27_11-17-49.351	set_speed 0
2021-01-27_11-17-49.351	no_button_but_finger_pressed LeftIndexTip
2021-01-27_11-17-49.351	set_speed 0
2021-01-27_11-17-49.351	no_button_but_finger_pressed RightIndexTip
2021-01-27_11-17-49.351	set_speed 0
2021-01-27_11-17-49.351	no_button_but_finger_pressed RightMiddleTip
2021-01-27_11-17-49.351	set_speed 0
2021-01-27_11-17-49.351	no_button_but_finger_pressed RightRingTip
2021-01-27_11-17-49.352	set_speed 0
2021-01-27_11-17-49.352	no_button_but_finger_pressed RightPinkyTip
2021-01-27_11-17-49.352	set_speed 0
2021-01-27_11-17-49.361	hand_moved
2021-01-27_11-17-49.437	hand_replaced
2021-01-27_11-17-49.447	no_button_but_finger_pressed LeftPinkyTip
2021-01-27_11-17-49.447	set_speed 0
2021-01-27_11-17-49.447	no_button_but_finger_pressed LeftRingTip
2021-01-27_11-17-49.448	set_speed 0
2021-01-27_11-17-49.448	no_button_but_finger_pressed LeftMiddleTip
2021-01-27_11-17-49.448	set_speed 0
2021-01-27_11-17-49.448	no_button_but_finger_pressed LeftIndexTip
2021-01-27_11-17-49.448	set_speed 0
2021-01-27_11-17-49.448	no_button_but_finger_pressed RightIndexTip
2021-01-27_11-17-49.448	set_speed 0
2021-01-27_11-17-49.448	no_button_but_finger_pressed RightMiddleTip
2021-01-27_11-17-49.448	set_speed 0
2021-01-27_11-17-49.449	no_button_but_finger_pressed RightRingTip
2021-01-27_11-17-49.449	set_speed 0
2021-01-27_11-17-49.449	no_button_but_finger_pressed RightPinkyTip
2021-01-27_11-17-49.449	set_speed 0
2021-01-27_11-17-49.460	button_created 0
2021-01-27_11-17-49.614	multiple_finger_stop
2021-01-27_11-17-49.615	ring_released
2021-01-27_11-17-49.625	no_button_but_finger_pressed RightPinkyTip
2021-01-27_11-17-49.625	set_speed 0
2021-01-27_11-17-49.625	no_button_but_finger_pressed RightRingTip
2021-01-27_11-17-49.625	set_speed 0
2021-01-27_11-17-49.625	no_button_but_finger_pressed RightMiddleTip
2021-01-27_11-17-49.626	set_speed 0
2021-01-27_11-17-49.626	no_button_but_finger_pressed RightIndexTip
2021-01-27_11-17-49.626	set_speed 0
2021-01-27_11-17-49.626	no_button_but_finger_pressed LeftIndexTip
2021-01-27_11-17-49.626	set_speed 0
2021-01-27_11-17-49.626	no_button_but_finger_pressed LeftMiddleTip
2021-01-27_11-17-49.626	set_speed 0
2021-01-27_11-17-49.626	no_button_but_finger_pressed LeftRingTip
2021-01-27_11-17-49.627	set_speed 0
2021-01-27_11-17-49.627	no_button_but_finger_pressed LeftPinkyTip
2021-01-27_11-17-49.627	set_speed 0
2021-01-27_11-17-49.641	button_created 0
2021-01-27_11-17-50.136	pinky_released
2021-01-27_11-17-50.205	button_created 1
2021-01-27_11-17-50.385	multiple_finger_start
2021-01-27_11-17-50.385	ring_moved
2021-01-27_11-17-50.482	middle_moved
2021-01-27_11-17-50.681	multiple_finger_stop
2021-01-27_11-17-50.682	ring_released
2021-01-27_11-17-50.692	no_button_but_finger_pressed LeftPinkyTip
2021-01-27_11-17-50.693	set_speed 0
2021-01-27_11-17-50.693	no_button_but_finger_pressed LeftRingTip
2021-01-27_11-17-50.693	set_speed 0
2021-01-27_11-17-50.693	no_button_but_finger_pressed LeftMiddleTip
2021-01-27_11-17-50.693	set_speed 0
2021-01-27_11-17-50.693	no_button_but_finger_pressed LeftIndexTip
2021-01-27_11-17-50.693	set_speed 0
2021-01-27_11-17-50.693	no_button_but_finger_pressed RightIndexTip
2021-01-27_11-17-50.694	set_speed 0
2021-01-27_11-17-50.694	no_button_but_finger_pressed RightMiddleTip
2021-01-27_11-17-50.694	set_speed 0
2021-01-27_11-17-50.694	no_button_but_finger_pressed RightRingTip
2021-01-27_11-17-50.694	set_speed 0
2021-01-27_11-17-50.694	no_button_but_finger_pressed RightPinkyTip
2021-01-27_11-17-50.694	set_speed 0
2021-01-27_11-17-50.705	button_created 0
2021-01-27_11-17-50.826	middle_released
2021-01-27_11-17-51.270	button_created 1
2021-01-27_11-17-51.801	button_enters_active_area 1
2021-01-27_11-17-51.838	button_created 2
2021-01-27_11-17-52.246	button_leaves_active_area 1
2021-01-27_11-17-52.302	multiple_finger_start
2021-01-27_11-17-52.303	middle_moved
2021-01-27_11-17-52.670	pinky_moved
2021-01-27_11-17-52.938	multiple_finger_stop
2021-01-27_11-17-52.939	pinky_released
2021-01-27_11-17-52.949	no_button_but_finger_pressed LeftPinkyTip
2021-01-27_11-17-52.950	set_speed 0
2021-01-27_11-17-52.950	no_button_but_finger_pressed LeftRingTip
2021-01-27_11-17-52.950	set_speed 0
2021-01-27_11-17-52.951	no_button_but_finger_pressed LeftMiddleTip
2021-01-27_11-17-52.951	set_speed 0
2021-01-27_11-17-52.951	no_button_but_finger_pressed LeftIndexTip
2021-01-27_11-17-52.951	set_speed 0
2021-01-27_11-17-52.951	no_button_but_finger_pressed RightIndexTip
2021-01-27_11-17-52.952	set_speed 0
2021-01-27_11-17-52.952	no_button_but_finger_pressed RightMiddleTip
2021-01-27_11-17-52.952	set_speed 0
2021-01-27_11-17-52.952	no_button_but_finger_pressed RightRingTip
2021-01-27_11-17-52.953	set_speed 0
2021-01-27_11-17-52.953	no_button_but_finger_pressed RightPinkyTip
2021-01-27_11-17-52.953	set_speed 0
2021-01-27_11-17-52.965	button_created 0
2021-01-27_11-17-53.104	multiple_finger_start
2021-01-27_11-17-53.182	index_moved
2021-01-27_11-17-53.345	multiple_finger_stop
2021-01-27_11-17-53.346	middle_released
2021-01-27_11-17-53.357	no_button_but_finger_pressed LeftPinkyTip
2021-01-27_11-17-53.358	set_speed 0
2021-01-27_11-17-53.358	no_button_but_finger_pressed LeftRingTip
2021-01-27_11-17-53.358	set_speed 0
2021-01-27_11-17-53.358	no_button_but_finger_pressed LeftMiddleTip
2021-01-27_11-17-53.358	set_speed 0
2021-01-27_11-17-53.358	no_button_but_finger_pressed LeftIndexTip
2021-01-27_11-17-53.358	set_speed 0
2021-01-27_11-17-53.358	no_button_but_finger_pressed RightIndexTip
2021-01-27_11-17-53.359	set_speed 0
2021-01-27_11-17-53.359	no_button_but_finger_pressed RightMiddleTip
2021-01-27_11-17-53.359	set_speed 0
2021-01-27_11-17-53.359	no_button_but_finger_pressed RightRingTip
2021-01-27_11-17-53.359	set_speed 0
2021-01-27_11-17-53.359	no_button_but_finger_pressed RightPinkyTip
2021-01-27_11-17-53.359	set_speed 0
2021-01-27_11-17-53.369	button_created 0
2021-01-27_11-17-53.461	index_released
2021-01-27_11-17-53.512	hand_moved
2021-01-27_11-17-53.616	hand_replaced
2021-01-27_11-17-53.628	no_button_but_finger_pressed LeftPinkyTip
2021-01-27_11-17-53.629	set_speed 0
2021-01-27_11-17-53.629	no_button_but_finger_pressed LeftRingTip
2021-01-27_11-17-53.629	set_speed 0
2021-01-27_11-17-53.629	no_button_but_finger_pressed LeftMiddleTip
2021-01-27_11-17-53.629	set_speed 0
2021-01-27_11-17-53.629	no_button_but_finger_pressed LeftIndexTip
2021-01-27_11-17-53.629	set_speed 0
2021-01-27_11-17-53.629	no_button_but_finger_pressed RightIndexTip
2021-01-27_11-17-53.630	set_speed 0
2021-01-27_11-17-53.630	no_button_but_finger_pressed RightMiddleTip
2021-01-27_11-17-53.630	set_speed 0
2021-01-27_11-17-53.630	no_button_but_finger_pressed RightRingTip
2021-01-27_11-17-53.630	set_speed 0
2021-01-27_11-17-53.630	no_button_but_finger_pressed RightPinkyTip
2021-01-27_11-17-53.630	set_speed 0
2021-01-27_11-17-53.639	button_created 0
2021-01-27_11-17-54.067	index_moved
2021-01-27_11-17-54.078	index_moved
2021-01-27_11-17-54.201	button_created 1
2021-01-27_11-17-54.458	index_released
2021-01-27_11-17-54.661	index_released
2021-01-27_11-17-54.738	button_enters_active_area 9
2021-01-27_11-17-54.773	button_created 2
2021-01-27_11-17-55.181	button_leaves_active_area 9
2021-01-27_11-17-55.204	pinky_moved
2021-01-27_11-17-55.270	multiple_finger_start
2021-01-27_11-17-55.381	multiple_finger_stop
2021-01-27_11-17-55.393	no_button_but_finger_pressed LeftPinkyTip
2021-01-27_11-17-55.393	set_speed 0
2021-01-27_11-17-55.393	no_button_but_finger_pressed LeftRingTip
2021-01-27_11-17-55.394	set_speed 0
2021-01-27_11-17-55.394	no_button_but_finger_pressed LeftMiddleTip
2021-01-27_11-17-55.394	set_speed 0
2021-01-27_11-17-55.394	no_button_but_finger_pressed LeftIndexTip
2021-01-27_11-17-55.394	set_speed 0
2021-01-27_11-17-55.394	no_button_but_finger_pressed RightIndexTip
2021-01-27_11-17-55.394	set_speed 0
2021-01-27_11-17-55.394	no_button_but_finger_pressed RightMiddleTip
2021-01-27_11-17-55.395	set_speed 0
2021-01-27_11-17-55.395	no_button_but_finger_pressed RightRingTip
2021-01-27_11-17-55.395	set_speed 0
2021-01-27_11-17-55.395	no_button_but_finger_pressed RightPinkyTip
2021-01-27_11-17-55.395	set_speed 0
2021-01-27_11-17-55.405	button_created 0
2021-01-27_11-17-55.512	pinky_released
2021-01-27_11-17-55.969	button_created 1
2021-01-27_11-17-56.492	button_enters_active_area 1
2021-01-27_11-17-56.540	button_created 2
2021-01-27_11-17-56.948	button_leaves_active_area 1
2021-01-27_11-17-57.060	button_enters_active_area 1
2021-01-27_11-17-57.116	button_created 3
2021-01-27_11-17-57.229	middle_moved
2021-01-27_11-17-57.259	multiple_finger_start
2021-01-27_11-17-57.610	ring_moved
2021-01-27_11-17-57.654	multiple_finger_stop
2021-01-27_11-17-57.655	middle_released
2021-01-27_11-17-57.665	no_button_but_finger_pressed LeftPinkyTip
2021-01-27_11-17-57.666	set_speed 0
2021-01-27_11-17-57.666	no_button_but_finger_pressed LeftRingTip
2021-01-27_11-17-57.666	set_speed 0
2021-01-27_11-17-57.666	no_button_but_finger_pressed LeftMiddleTip
2021-01-27_11-17-57.667	set_speed 0
2021-01-27_11-17-57.667	no_button_but_finger_pressed LeftIndexTip
2021-01-27_11-17-57.667	set_speed 0
2021-01-27_11-17-57.667	no_button_but_finger_pressed RightIndexTip
2021-01-27_11-17-57.668	set_speed 0
2021-01-27_11-17-57.668	no_button_but_finger_pressed RightMiddleTip
2021-01-27_11-17-57.668	set_speed 0
2021-01-27_11-17-57.668	no_button_but_finger_pressed RightRingTip
2021-01-27_11-17-57.668	set_speed 0
2021-01-27_11-17-57.669	no_button_but_finger_pressed RightPinkyTip
2021-01-27_11-17-57.669	set_speed 0
2021-01-27_11-17-57.681	button_created 0
2021-01-27_11-17-57.779	ring_released
2021-01-27_11-17-58.068	ring_moved
2021-01-27_11-17-58.089	multiple_finger_start
2021-01-27_11-17-58.310	pinky_moved
2021-01-27_11-17-58.444	multiple_finger_stop
2021-01-27_11-17-58.444	ring_released
2021-01-27_11-17-58.456	no_button_but_finger_pressed LeftPinkyTip
2021-01-27_11-17-58.456	set_speed 0
2021-01-27_11-17-58.456	no_button_but_finger_pressed LeftRingTip
2021-01-27_11-17-58.457	set_speed 0
2021-01-27_11-17-58.457	no_button_but_finger_pressed LeftMiddleTip
2021-01-27_11-17-58.457	set_speed 0
2021-01-27_11-17-58.457	no_button_but_finger_pressed LeftIndexTip
2021-01-27_11-17-58.457	set_speed 0
2021-01-27_11-17-58.458	no_button_but_finger_pressed RightIndexTip
2021-01-27_11-17-58.458	set_speed 0
2021-01-27_11-17-58.458	no_button_but_finger_pressed RightMiddleTip
2021-01-27_11-17-58.458	set_speed 0
2021-01-27_11-17-58.459	no_button_but_finger_pressed RightRingTip
2021-01-27_11-17-58.459	set_speed 0
2021-01-27_11-17-58.459	no_button_but_finger_pressed RightPinkyTip
2021-01-27_11-17-58.459	set_speed 0
2021-01-27_11-17-58.471	button_created 0
2021-01-27_11-17-59.036	button_created 1
2021-01-27_11-17-59.252	hands_calibrated
2021-01-27_11-17-59.264	pinky_released
2021-01-27_11-17-59.566	button_enters_active_area 3
2021-01-27_11-17-59.601	button_created 2
2021-01-27_11-17-59.903	index_moved
2021-01-27_11-18-00.003	button_leaves_active_area 3
2021-01-27_11-18-00.124	button_enters_active_area 8
2021-01-27_11-18-00.182	button_created 3
2021-01-27_11-18-00.214	index_released
2021-01-27_11-18-00.428	button_missed 3
2021-01-27_11-18-00.428	set_speed 0
2021-01-27_11-18-00.575	button_leaves_active_area 8
2021-01-27_11-18-00.698	button_enters_active_area 3
2021-01-27_11-18-00.743	button_created 4
2021-01-27_11-18-01.000	button_missed 8
2021-01-27_11-18-01.000	set_speed 0
2021-01-27_11-18-01.142	button_leaves_active_area 3
2021-01-27_11-18-01.275	button_enters_active_area 0
2021-01-27_11-18-01.320	button_created 5
2021-01-27_11-18-01.566	button_missed 3
2021-01-27_11-18-01.566	set_speed 0
2021-01-27_11-18-01.730	button_leaves_active_area 0
2021-01-27_11-18-01.833	button_enters_active_area 3
2021-01-27_11-18-01.890	button_created 6
2021-01-27_11-18-02.146	button_missed 0
2021-01-27_11-18-02.146	set_speed 0
2021-01-27_11-18-02.230	index_moved
2021-01-27_11-18-02.286	button_leaves_active_area 3
2021-01-27_11-18-02.419	button_enters_active_area 0
2021-01-27_11-18-02.464	button_created 7
2021-01-27_11-18-02.521	index_released
2021-01-27_11-18-02.711	button_missed 3
2021-01-27_11-18-02.711	set_speed 0
2021-01-27_11-18-02.859	button_leaves_active_area 0
2021-01-27_11-18-02.988	button_enters_active_area 2
2021-01-27_11-18-03.034	button_created 8
2021-01-27_11-18-03.280	button_missed 0
2021-01-27_11-18-03.280	set_speed 0
2021-01-27_11-18-03.436	button_leaves_active_area 2
2021-01-27_11-18-03.448	multiple_finger_start
2021-01-27_11-18-03.449	index_moved
2021-01-27_11-18-03.457	middle_moved
2021-01-27_11-18-03.819	multiple_finger_stop
2021-01-27_11-18-03.820	middle_released
2021-01-27_11-18-03.829	no_button_but_finger_pressed LeftPinkyTip
2021-01-27_11-18-03.829	set_speed 0
2021-01-27_11-18-03.829	no_button_but_finger_pressed LeftRingTip
2021-01-27_11-18-03.829	set_speed 0
2021-01-27_11-18-03.829	no_button_but_finger_pressed LeftMiddleTip
2021-01-27_11-18-03.830	set_speed 0
2021-01-27_11-18-03.830	no_button_but_finger_pressed LeftIndexTip
2021-01-27_11-18-03.830	set_speed 0
2021-01-27_11-18-03.830	no_button_but_finger_pressed RightIndexTip
2021-01-27_11-18-03.830	set_speed 0
2021-01-27_11-18-03.830	no_button_but_finger_pressed RightMiddleTip
2021-01-27_11-18-03.830	set_speed 0
2021-01-27_11-18-03.830	no_button_but_finger_pressed RightRingTip
2021-01-27_11-18-03.831	set_speed 0
2021-01-27_11-18-03.831	no_button_but_finger_pressed RightPinkyTip
2021-01-27_11-18-03.831	set_speed 0
2021-01-27_11-18-03.843	button_created 0
2021-01-27_11-18-04.409	button_created 1
2021-01-27_11-18-04.431	index_released
2021-01-27_11-18-04.944	button_enters_active_area 3
2021-01-27_11-18-04.978	button_created 2
2021-01-27_11-18-05.376	button_leaves_active_area 3
2021-01-27_11-18-05.499	button_enters_active_area 9
2021-01-27_11-18-05.555	button_created 3
2021-01-27_11-18-05.764	index_moved
2021-01-27_11-18-05.809	button_missed 3
2021-01-27_11-18-05.809	set_speed 0
2021-01-27_11-18-05.885	index_released
2021-01-27_11-18-05.941	button_leaves_active_area 9
2021-01-27_11-18-06.041	pinky_moved
2021-01-27_11-18-06.075	button_enters_active_area 3
2021-01-27_11-18-06.121	button_created 4
2021-01-27_11-18-06.366	button_missed 9
2021-01-27_11-18-06.366	set_speed 0
2021-01-27_11-18-06.520	button_leaves_active_area 3
2021-01-27_11-18-06.642	button_enters_active_area 2
2021-01-27_11-18-06.699	button_created 5
2021-01-27_11-18-06.940	button_missed 3
2021-01-27_11-18-06.940	set_speed 0
2021-01-27_11-18-07.095	button_leaves_active_area 2
2021-01-27_11-18-07.219	button_enters_active_area 0
2021-01-27_11-18-07.268	button_created 6
2021-01-27_11-18-07.519	button_missed 2
2021-01-27_11-18-07.519	set_speed 0
2021-01-27_11-18-07.653	button_leaves_active_area 0
2021-01-27_11-18-07.798	button_enters_active_area 2
2021-01-27_11-18-07.834	button_created 7
2021-01-27_11-18-07.949	index_moved
2021-01-27_11-18-07.962	multiple_finger_start
2021-01-27_11-18-08.011	pinky_moved
2021-01-27_11-18-08.227	index_released
2021-01-27_11-18-08.788	multiple_finger_stop
2021-01-27_11-18-08.799	no_button_but_finger_pressed LeftPinkyTip
2021-01-27_11-18-08.799	set_speed 0
2021-01-27_11-18-08.799	no_button_but_finger_pressed LeftRingTip
2021-01-27_11-18-08.799	set_speed 0
2021-01-27_11-18-08.799	no_button_but_finger_pressed LeftMiddleTip
2021-01-27_11-18-08.799	set_speed 0
2021-01-27_11-18-08.799	no_button_but_finger_pressed LeftIndexTip
2021-01-27_11-18-08.800	set_speed 0
2021-01-27_11-18-08.800	no_button_but_finger_pressed RightIndexTip
2021-01-27_11-18-08.800	set_speed 0
2021-01-27_11-18-08.800	no_button_but_finger_pressed RightMiddleTip
2021-01-27_11-18-08.800	set_speed 0
2021-01-27_11-18-08.800	no_button_but_finger_pressed RightRingTip
2021-01-27_11-18-08.800	set_speed 0
2021-01-27_11-18-08.800	no_button_but_finger_pressed RightPinkyTip
2021-01-27_11-18-08.801	set_speed 0
2021-01-27_11-18-08.801	pinky_released
2021-01-27_11-18-08.813	button_created 0
2021-01-27_11-18-09.374	button_created 1
2021-01-27_11-18-09.904	button_enters_active_area 7
2021-01-27_11-18-09.950	button_created 2
2021-01-27_11-18-10.304	middle_moved
2021-01-27_11-18-10.304	pinky_released
2021-01-27_11-18-10.348	button_leaves_active_area 7
2021-01-27_11-18-10.471	button_enters_active_area 7
2021-01-27_11-18-10.516	button_created 3
2021-01-27_11-18-10.560	middle_released
2021-01-27_11-18-10.773	button_missed 7
2021-01-27_11-18-10.773	set_speed 0
2021-01-27_11-18-10.919	button_leaves_active_area 7
2021-01-27_11-18-11.048	button_enters_active_area 9
2021-01-27_11-18-11.095	button_created 4
2021-01-27_11-18-11.339	button_missed 7
2021-01-27_11-18-11.339	set_speed 0
2021-01-27_11-18-11.492	button_leaves_active_area 9
2021-01-27_11-18-11.559	pinky_moved
2021-01-27_11-18-11.604	button_enters_active_area 6
2021-01-27_11-18-11.660	button_created 5
2021-01-27_11-18-11.861	pinky_released
2021-01-27_11-18-11.907	button_missed 9
2021-01-27_11-18-11.907	set_speed 0
2021-01-27_11-18-12.050	button_leaves_active_area 6
2021-01-27_11-18-12.185	button_enters_active_area 0
2021-01-27_11-18-12.207	index_moved
2021-01-27_11-18-12.231	button_created 6
2021-01-27_11-18-12.475	button_missed 6
2021-01-27_11-18-12.475	set_speed 0
2021-01-27_11-18-12.517	index_released
2021-01-27_11-18-12.641	button_leaves_active_area 0
2021-01-27_11-18-12.759	button_enters_active_area 8
2021-01-27_11-18-12.804	button_created 7
2021-01-27_11-18-13.052	button_missed 0
2021-01-27_11-18-13.052	set_speed 0
2021-01-27_11-18-13.203	button_leaves_active_area 8
2021-01-27_11-18-13.325	button_enters_active_area 3
2021-01-27_11-18-13.383	button_created 8
2021-01-27_11-18-13.616	button_missed 8
2021-01-27_11-18-13.616	set_speed 0
2021-01-27_11-18-13.770	button_leaves_active_area 3
2021-01-27_11-18-13.894	button_enters_active_area 6
2021-01-27_11-18-13.952	button_created 9
2021-01-27_11-18-14.162	index_moved
2021-01-27_11-18-14.195	button_pressed 6
2021-01-27_11-18-14.195	set_speed 0
2021-01-27_11-18-14.196	button_missed 3
2021-01-27_11-18-14.196	set_speed 0
2021-01-27_11-18-14.471	button_enters_active_area 7
2021-01-27_11-18-14.517	button_created 10
2021-01-27_11-18-14.593	index_released
2021-01-27_11-18-14.915	button_leaves_active_area 7
2021-01-27_11-18-15.050	button_enters_active_area 2
2021-01-27_11-18-15.096	button_created 11
2021-01-27_11-18-15.342	button_missed 7
2021-01-27_11-18-15.342	set_speed 0
2021-01-27_11-18-15.495	button_leaves_active_area 2
2021-01-27_11-18-15.606	button_enters_active_area 3
2021-01-27_11-18-15.663	button_created 12
2021-01-27_11-18-15.917	button_missed 2
2021-01-27_11-18-15.917	set_speed 0
2021-01-27_11-18-16.065	button_leaves_active_area 3
2021-01-27_11-18-16.184	button_enters_active_area 7
2021-01-27_11-18-16.230	button_created 13
2021-01-27_11-18-16.457	middle_moved
2021-01-27_11-18-16.480	button_missed 3
2021-01-27_11-18-16.480	set_speed 0
2021-01-27_11-18-16.490	button_pressed 7
2021-01-27_11-18-16.490	set_speed 0
2021-01-27_11-18-16.767	button_enters_active_area 3
2021-01-27_11-18-16.803	button_created 14
2021-01-27_11-18-16.813	middle_released
2021-01-27_11-18-17.201	button_leaves_active_area 3
2021-01-27_11-18-17.323	button_enters_active_area 7
2021-01-27_11-18-17.381	button_created 15
2021-01-27_11-18-17.629	button_missed 3
2021-01-27_11-18-17.629	set_speed 0
2021-01-27_11-18-17.739	middle_moved
2021-01-27_11-18-17.767	multiple_finger_start
2021-01-27_11-18-17.956	index_moved
2021-01-27_11-18-17.967	multiple_finger_stop
2021-01-27_11-18-17.968	index_released
2021-01-27_11-18-17.968	middle_released
2021-01-27_11-18-17.979	no_button_but_finger_pressed LeftPinkyTip
2021-01-27_11-18-17.979	set_speed 0
2021-01-27_11-18-17.979	no_button_but_finger_pressed LeftRingTip
2021-01-27_11-18-17.979	set_speed 0
2021-01-27_11-18-17.980	no_button_but_finger_pressed LeftMiddleTip
2021-01-27_11-18-17.980	set_speed 0
2021-01-27_11-18-17.980	no_button_but_finger_pressed LeftIndexTip
2021-01-27_11-18-17.980	set_speed 0
2021-01-27_11-18-17.981	no_button_but_finger_pressed RightIndexTip
2021-01-27_11-18-17.981	set_speed 0
2021-01-27_11-18-17.981	no_button_but_finger_pressed RightMiddleTip
2021-01-27_11-18-17.981	set_speed 0
2021-01-27_11-18-17.982	no_button_but_finger_pressed RightRingTip
2021-01-27_11-18-17.982	set_speed 0
2021-01-27_11-18-17.982	no_button_but_finger_pressed RightPinkyTip
2021-01-27_11-18-17.982	set_speed 0
2021-01-27_11-18-17.995	button_created 0
2021-01-27_11-18-18.562	button_created 1
2021-01-27_11-18-19.089	button_enters_active_area 8
2021-01-27_11-18-19.126	button_created 2
2021-01-27_11-18-19.505	ring_moved
2021-01-27_11-18-19.516	multiple_finger_start
2021-01-27_11-18-19.811	middle_moved
2021-01-27_11-18-19.822	multiple_finger_stop
2021-01-27_11-18-19.823	ring_released
2021-01-27_11-18-19.833	no_button_but_finger_pressed LeftPinkyTip
2021-01-27_11-18-19.833	set_speed 0
2021-01-27_11-18-19.833	no_button_but_finger_pressed LeftRingTip
2021-01-27_11-18-19.834	set_speed 0
2021-01-27_11-18-19.834	no_button_but_finger_pressed LeftMiddleTip
2021-01-27_11-18-19.834	set_speed 0
2021-01-27_11-18-19.834	no_button_but_finger_pressed LeftIndexTip
2021-01-27_11-18-19.834	set_speed 0
2021-01-27_11-18-19.834	no_button_but_finger_pressed RightIndexTip
2021-01-27_11-18-19.834	set_speed 0
2021-01-27_11-18-19.835	no_button_but_finger_pressed RightMiddleTip
2021-01-27_11-18-19.835	set_speed 0
2021-01-27_11-18-19.835	no_button_but_finger_pressed RightRingTip
2021-01-27_11-18-19.835	set_speed 0
2021-01-27_11-18-19.835	no_button_but_finger_pressed RightPinkyTip
2021-01-27_11-18-19.835	set_speed 0
2021-01-27_11-18-19.846	button_created 0
2021-01-27_11-18-19.989	middle_released
2021-01-27_11-18-20.415	button_created 1
2021-01-27_11-18-20.944	button_enters_active_area 1
2021-01-27_11-18-20.979	button_created 2
2021-01-27_11-18-21.379	button_leaves_active_area 1
2021-01-27_11-18-21.503	button_enters_active_area 6
2021-01-27_11-18-21.549	button_created 3
2021-01-27_11-18-21.682	index_moved
2021-01-27_11-18-21.725	button_pressed 6
2021-01-27_11-18-21.725	set_speed 0
2021-01-27_11-18-21.808	button_missed 1
2021-01-27_11-18-21.808	set_speed 0
2021-01-27_11-18-22.069	button_enters_active_area 1
2021-01-27_11-18-22.113	index_released
2021-01-27_11-18-22.125	button_created 4
2021-01-27_11-18-22.521	button_leaves_active_area 1
2021-01-27_11-18-22.643	button_enters_active_area 3
2021-01-27_11-18-22.700	button_created 5
2021-01-27_11-18-22.944	button_missed 1
2021-01-27_11-18-22.944	set_speed 0
2021-01-27_11-18-23.087	button_leaves_active_area 3
2021-01-27_11-18-23.142	ring_moved
2021-01-27_11-18-23.220	button_enters_active_area 8
2021-01-27_11-18-23.267	button_created 6
2021-01-27_11-18-23.510	button_missed 3
2021-01-27_11-18-23.510	set_speed 0
2021-01-27_11-18-23.670	button_leaves_active_area 8
2021-01-27_11-18-23.743	ring_released
2021-01-27_11-18-23.787	button_enters_active_area 6
2021-01-27_11-18-23.847	button_created 7
2021-01-27_11-18-24.092	button_missed 8
2021-01-27_11-18-24.092	set_speed 0
2021-01-27_11-18-24.232	button_leaves_active_area 6
2021-01-27_11-18-24.355	button_enters_active_area 8
2021-01-27_11-18-24.411	button_created 8
2021-01-27_11-18-24.666	button_missed 6
2021-01-27_11-18-24.666	set_speed 0
2021-01-27_11-18-24.808	button_leaves_active_area 8
2021-01-27_11-18-24.944	button_enters_active_area 6
2021-01-27_11-18-24.978	ring_moved
2021-01-27_11-18-24.979	button_created 9
2021-01-27_11-18-25.000	multiple_finger_start
2021-01-27_11-18-25.211	multiple_finger_stop
2021-01-27_11-18-25.222	no_button_but_finger_pressed LeftPinkyTip
2021-01-27_11-18-25.222	set_speed 0
2021-01-27_11-18-25.222	no_button_but_finger_pressed LeftRingTip
2021-01-27_11-18-25.222	set_speed 0
2021-01-27_11-18-25.222	no_button_but_finger_pressed LeftMiddleTip
2021-01-27_11-18-25.223	set_speed 0
2021-01-27_11-18-25.223	no_button_but_finger_pressed LeftIndexTip
2021-01-27_11-18-25.223	set_speed 0
2021-01-27_11-18-25.223	no_button_but_finger_pressed RightIndexTip
2021-01-27_11-18-25.223	set_speed 0
2021-01-27_11-18-25.223	no_button_but_finger_pressed RightMiddleTip
2021-01-27_11-18-25.223	set_speed 0
2021-01-27_11-18-25.223	no_button_but_finger_pressed RightRingTip
2021-01-27_11-18-25.224	set_speed 0
2021-01-27_11-18-25.224	no_button_but_finger_pressed RightPinkyTip
2021-01-27_11-18-25.224	set_speed 0
2021-01-27_11-18-25.242	button_created 0
2021-01-27_11-18-25.255	ring_released
2021-01-27_11-18-25.799	button_created 1
2021-01-27_11-18-26.331	button_enters_active_area 0
2021-01-27_11-18-26.378	button_created 2
2021-01-27_11-18-26.768	button_leaves_active_area 0
2021-01-27_11-18-26.890	button_enters_active_area 2
2021-01-27_11-18-26.923	index_moved
2021-01-27_11-18-26.947	button_created 3
2021-01-27_11-18-27.200	button_missed 0
2021-01-27_11-18-27.200	set_speed 0
2021-01-27_11-18-27.282	multiple_finger_start
2021-01-27_11-18-27.303	middle_moved
2021-01-27_11-18-27.341	multiple_finger_stop
2021-01-27_11-18-27.342	index_released
2021-01-27_11-18-27.352	no_button_but_finger_pressed LeftPinkyTip
2021-01-27_11-18-27.352	set_speed 0
2021-01-27_11-18-27.352	no_button_but_finger_pressed LeftRingTip
2021-01-27_11-18-27.353	set_speed 0
2021-01-27_11-18-27.353	no_button_but_finger_pressed LeftMiddleTip
2021-01-27_11-18-27.353	set_speed 0
2021-01-27_11-18-27.353	no_button_but_finger_pressed LeftIndexTip
2021-01-27_11-18-27.353	set_speed 0
2021-01-27_11-18-27.353	no_button_but_finger_pressed RightIndexTip
2021-01-27_11-18-27.353	set_speed 0
2021-01-27_11-18-27.353	no_button_but_finger_pressed RightMiddleTip
2021-01-27_11-18-27.353	set_speed 0
2021-01-27_11-18-27.353	no_button_but_finger_pressed RightRingTip
2021-01-27_11-18-27.354	set_speed 0
2021-01-27_11-18-27.354	no_button_but_finger_pressed RightPinkyTip
2021-01-27_11-18-27.354	set_speed 0
2021-01-27_11-18-27.364	button_created 0
2021-01-27_11-18-27.641	middle_released
2021-01-27_11-18-27.934	button_created 1
2021-01-27_11-18-28.453	button_enters_active_area 1
2021-01-27_11-18-28.498	button_created 2
2021-01-27_11-18-28.577	ring_moved
2021-01-27_11-18-28.588	button_pressed 1
2021-01-27_11-18-28.588	set_speed 0
2021-01-27_11-18-28.588	multiple_finger_start
2021-01-27_11-18-28.795	middle_moved
2021-01-27_11-18-28.840	multiple_finger_stop
2021-01-27_11-18-28.841	middle_released
2021-01-27_11-18-28.841	ring_released
2021-01-27_11-18-28.851	no_button_but_finger_pressed LeftPinkyTip
2021-01-27_11-18-28.852	set_speed 0
2021-01-27_11-18-28.852	no_button_but_finger_pressed LeftMiddleTip
2021-01-27_11-18-28.852	set_speed 0
2021-01-27_11-18-28.852	no_button_but_finger_pressed LeftIndexTip
2021-01-27_11-18-28.852	set_speed 0
2021-01-27_11-18-28.852	no_button_but_finger_pressed RightIndexTip
2021-01-27_11-18-28.852	set_speed 0
2021-01-27_11-18-28.853	no_button_but_finger_pressed RightMiddleTip
2021-01-27_11-18-28.853	set_speed 0
2021-01-27_11-18-28.853	no_button_but_finger_pressed RightRingTip
2021-01-27_11-18-28.853	set_speed 0
2021-01-27_11-18-28.853	no_button_but_finger_pressed RightPinkyTip
2021-01-27_11-18-28.853	set_speed 0
2021-01-27_11-18-28.864	button_created 0
2021-01-27_11-18-29.430	button_created 1
2021-01-27_11-18-29.953	button_enters_active_area 2
2021-01-27_11-18-30.001	button_created 2
2021-01-27_11-18-30.031	middle_moved
2021-01-27_11-18-30.070	button_pressed 2
2021-01-27_11-18-30.070	set_speed 0
2021-01-27_11-18-30.133	multiple_finger_start
2021-01-27_11-18-30.386	multiple_finger_stop
2021-01-27_11-18-30.397	no_button_but_finger_pressed LeftPinkyTip
2021-01-27_11-18-30.397	set_speed 0
2021-01-27_11-18-30.397	no_button_but_finger_pressed LeftRingTip
2021-01-27_11-18-30.398	set_speed 0
2021-01-27_11-18-30.398	no_button_but_finger_pressed LeftIndexTip
2021-01-27_11-18-30.398	set_speed 0
2021-01-27_11-18-30.398	no_button_but_finger_pressed RightIndexTip
2021-01-27_11-18-30.398	set_speed 0
2021-01-27_11-18-30.398	no_button_but_finger_pressed RightMiddleTip
2021-01-27_11-18-30.398	set_speed 0
2021-01-27_11-18-30.398	no_button_but_finger_pressed RightRingTip
2021-01-27_11-18-30.399	set_speed 0
2021-01-27_11-18-30.399	no_button_but_finger_pressed RightPinkyTip
2021-01-27_11-18-30.399	set_speed 0
2021-01-27_11-18-30.409	button_created 0
2021-01-27_11-18-30.419	middle_released
2021-01-27_11-18-30.739	middle_moved
2021-01-27_11-18-30.975	button_created 1
2021-01-27_11-18-31.065	middle_released
2021-01-27_11-18-31.506	button_enters_active_area 3
2021-01-27_11-18-31.551	button_created 2
2021-01-27_11-18-31.695	index_moved
2021-01-27_11-18-31.717	button_pressed 3
2021-01-27_11-18-31.717	set_speed 0
2021-01-27_11-18-32.049	index_released
2021-01-27_11-18-32.072	button_enters_active_area 0
2021-01-27_11-18-32.118	button_created 3
2021-01-27_11-18-32.516	button_leaves_active_area 0
2021-01-27_11-18-32.650	button_enters_active_area 6
2021-01-27_11-18-32.697	button_created 4
2021-01-27_11-18-32.816	index_moved
2021-01-27_11-18-32.839	button_pressed 6
2021-01-27_11-18-32.839	set_speed 0.150000021457672
2021-01-27_11-18-32.943	button_missed 0
2021-01-27_11-18-32.943	set_speed 0.150000021457672
2021-01-27_11-18-33.149	index_released
2021-01-27_11-18-33.216	button_enters_active_area 7
2021-01-27_11-18-33.264	button_created 5
2021-01-27_11-18-33.350	middle_moved
2021-01-27_11-18-33.371	button_pressed 7
2021-01-27_11-18-33.372	set_speed 0.330000021457672
2021-01-27_11-18-33.728	middle_released
2021-01-27_11-18-33.784	button_enters_active_area 9
2021-01-27_11-18-33.831	button_created 6
2021-01-27_11-18-34.174	ring_moved
2021-01-27_11-18-34.229	button_leaves_active_area 9
2021-01-27_11-18-34.262	multiple_finger_start
2021-01-27_11-18-34.639	multiple_finger_stop
2021-01-27_11-18-34.650	no_button_but_finger_pressed LeftPinkyTip
2021-01-27_11-18-34.651	set_speed 0.330000021457672
2021-01-27_11-18-34.651	no_button_but_finger_pressed LeftRingTip
2021-01-27_11-18-34.651	set_speed 0.150000021457672
2021-01-27_11-18-34.651	no_button_but_finger_pressed LeftMiddleTip
2021-01-27_11-18-34.651	set_speed 0
2021-01-27_11-18-34.651	no_button_but_finger_pressed LeftIndexTip
2021-01-27_11-18-34.651	set_speed 0
2021-01-27_11-18-34.651	no_button_but_finger_pressed RightIndexTip
2021-01-27_11-18-34.652	set_speed 0
2021-01-27_11-18-34.652	no_button_but_finger_pressed RightMiddleTip
2021-01-27_11-18-34.652	set_speed 0
2021-01-27_11-18-34.652	no_button_but_finger_pressed RightRingTip
2021-01-27_11-18-34.652	set_speed 0
2021-01-27_11-18-34.652	no_button_but_finger_pressed RightPinkyTip
2021-01-27_11-18-34.652	set_speed 0
2021-01-27_11-18-34.663	button_created 0
2021-01-27_11-18-34.816	ring_released
2021-01-27_11-18-35.233	button_created 1
2021-01-27_11-18-35.759	button_enters_active_area 7
2021-01-27_11-18-35.804	button_created 2
2021-01-27_11-18-35.892	middle_moved
2021-01-27_11-18-35.915	multiple_finger_start
2021-01-27_11-18-36.353	index_moved
2021-01-27_11-18-36.376	multiple_finger_stop
2021-01-27_11-18-36.378	middle_released
2021-01-27_11-18-36.387	no_button_but_finger_pressed LeftPinkyTip
2021-01-27_11-18-36.387	set_speed 0
2021-01-27_11-18-36.387	no_button_but_finger_pressed LeftRingTip
2021-01-27_11-18-36.387	set_speed 0
2021-01-27_11-18-36.387	no_button_but_finger_pressed LeftMiddleTip
2021-01-27_11-18-36.388	set_speed 0
2021-01-27_11-18-36.388	no_button_but_finger_pressed LeftIndexTip
2021-01-27_11-18-36.388	set_speed 0
2021-01-27_11-18-36.388	no_button_but_finger_pressed RightIndexTip
2021-01-27_11-18-36.388	set_speed 0
2021-01-27_11-18-36.388	no_button_but_finger_pressed RightMiddleTip
2021-01-27_11-18-36.388	set_speed 0
2021-01-27_11-18-36.388	no_button_but_finger_pressed RightRingTip
2021-01-27_11-18-36.388	set_speed 0
2021-01-27_11-18-36.389	no_button_but_finger_pressed RightPinkyTip
2021-01-27_11-18-36.389	set_speed 0
2021-01-27_11-18-36.401	button_created 0
2021-01-27_11-18-36.947	index_released
2021-01-27_11-18-36.960	button_created 1
2021-01-27_11-18-37.495	button_enters_active_area 3
2021-01-27_11-18-37.541	button_created 2
2021-01-27_11-18-37.731	index_moved
2021-01-27_11-18-37.750	button_pressed 3
2021-01-27_11-18-37.750	set_speed 0
2021-01-27_11-18-38.048	button_enters_active_area 3
2021-01-27_11-18-38.106	button_created 3
2021-01-27_11-18-38.249	index_released
2021-01-27_11-18-38.383	index_moved
2021-01-27_11-18-38.495	button_leaves_active_area 3
2021-01-27_11-18-38.628	button_enters_active_area 3
2021-01-27_11-18-38.674	button_created 4
2021-01-27_11-18-38.741	index_released
2021-01-27_11-18-38.861	index_moved
2021-01-27_11-18-38.926	button_missed 3
2021-01-27_11-18-38.926	set_speed 0
2021-01-27_11-18-39.080	button_leaves_active_area 3
2021-01-27_11-18-39.203	button_enters_active_area 1
2021-01-27_11-18-39.248	button_created 5
2021-01-27_11-18-39.506	button_missed 3
2021-01-27_11-18-39.506	set_speed 0
2021-01-27_11-18-39.646	button_leaves_active_area 1
2021-01-27_11-18-39.769	button_enters_active_area 1
2021-01-27_11-18-39.825	button_created 6
2021-01-27_11-18-39.895	index_released
2021-01-27_11-18-40.071	button_missed 1
2021-01-27_11-18-40.071	set_speed 0
2021-01-27_11-18-40.212	button_leaves_active_area 1
2021-01-27_11-18-40.335	button_enters_active_area 7
2021-01-27_11-18-40.392	button_created 7
2021-01-27_11-18-40.450	middle_moved
2021-01-27_11-18-40.480	button_pressed 7
2021-01-27_11-18-40.480	set_speed 0.150000021457672
2021-01-27_11-18-40.639	button_missed 1
2021-01-27_11-18-40.639	set_speed 0
2021-01-27_11-18-40.892	middle_released
2021-01-27_11-18-40.914	button_enters_active_area 6
2021-01-27_11-18-40.961	button_created 8
2021-01-27_11-18-41.237	index_moved
2021-01-27_11-18-41.360	button_leaves_active_area 6
2021-01-27_11-18-41.482	button_enters_active_area 9
2021-01-27_11-18-41.540	button_created 9
2021-01-27_11-18-41.600	index_released
2021-01-27_11-18-41.784	button_missed 6
2021-01-27_11-18-41.784	set_speed 0
2021-01-27_11-18-41.926	button_leaves_active_area 9
2021-01-27_11-18-42.056	button_enters_active_area 7
2021-01-27_11-18-42.114	button_created 10
2021-01-27_11-18-42.358	button_missed 9
2021-01-27_11-18-42.358	set_speed 0
2021-01-27_11-18-42.500	button_leaves_active_area 7
2021-01-27_11-18-42.635	button_enters_active_area 6
2021-01-27_11-18-42.684	button_created 11
2021-01-27_11-18-42.926	button_missed 7
2021-01-27_11-18-42.926	set_speed 0
2021-01-27_11-18-42.995	index_moved
2021-01-27_11-18-43.079	button_leaves_active_area 6
2021-01-27_11-18-43.212	button_enters_active_area 8
2021-01-27_11-18-43.248	button_created 12
2021-01-27_11-18-43.334	index_released
2021-01-27_11-18-43.504	button_missed 6
2021-01-27_11-18-43.505	set_speed 0
2021-01-27_11-18-43.648	button_leaves_active_area 8
2021-01-27_11-18-43.771	button_enters_active_area 2
2021-01-27_11-18-43.827	button_created 13
2021-01-27_11-18-44.079	button_missed 8
2021-01-27_11-18-44.079	set_speed 0
2021-01-27_11-18-44.226	button_leaves_active_area 2
2021-01-27_11-18-44.344	button_enters_active_area 1
2021-01-27_11-18-44.389	button_created 14
2021-01-27_11-18-44.648	button_missed 2
2021-01-27_11-18-44.648	set_speed 0
2021-01-27_11-18-44.800	button_leaves_active_area 1
2021-01-27_11-18-44.922	button_enters_active_area 0
2021-01-27_11-18-44.969	button_created 15
2021-01-27_11-18-45.206	button_missed 1
2021-01-27_11-18-45.207	set_speed 0
2021-01-27_11-18-45.366	button_leaves_active_area 0
2021-01-27_11-18-45.488	button_enters_active_area 2
2021-01-27_11-18-45.535	button_created 16
2021-01-27_11-18-45.792	button_missed 0
2021-01-27_11-18-45.792	set_speed 0
2021-01-27_11-18-45.923	button_leaves_active_area 2
2021-01-27_11-18-46.057	button_enters_active_area 2
2021-01-27_11-18-46.104	button_created 17
2021-01-27_11-18-46.348	button_missed 2
2021-01-27_11-18-46.348	set_speed 0
2021-01-27_11-18-46.503	button_leaves_active_area 2
2021-01-27_11-18-46.626	button_enters_active_area 9
2021-01-27_11-18-46.682	button_created 18
2021-01-27_11-18-46.836	pinky_moved
2021-01-27_11-18-46.859	button_pressed 9
2021-01-27_11-18-46.860	set_speed 0
2021-01-27_11-18-46.926	button_missed 2
2021-01-27_11-18-46.926	set_speed 0
2021-01-27_11-18-47.079	pinky_released
2021-01-27_11-18-47.190	button_enters_active_area 0
2021-01-27_11-18-47.249	button_created 19
2021-01-27_11-18-47.636	button_leaves_active_area 0
2021-01-27_11-18-47.770	button_enters_active_area 3
2021-01-27_11-18-47.828	button_created 20
2021-01-27_11-18-48.059	button_missed 0
2021-01-27_11-18-48.059	set_speed 0
2021-01-27_11-18-48.224	button_leaves_active_area 3
2021-01-27_11-18-48.335	button_enters_active_area 9
2021-01-27_11-18-48.399	button_created 21
2021-01-27_11-18-48.631	pinky_moved
2021-01-27_11-18-48.643	button_missed 3
2021-01-27_11-18-48.643	set_speed 0
2021-01-27_11-18-48.653	button_pressed 9
2021-01-27_11-18-48.653	set_speed 0.150000021457672
2021-01-27_11-18-48.831	pinky_released
2021-01-27_11-18-48.921	button_enters_active_area 7
2021-01-27_11-18-48.967	button_created 22
2021-01-27_11-18-49.073	middle_moved
2021-01-27_11-18-49.081	button_pressed 7
2021-01-27_11-18-49.081	set_speed 0.150000021457672
2021-01-27_11-18-49.135	multiple_finger_start
2021-01-27_11-18-49.611	multiple_finger_stop
2021-01-27_11-18-49.623	no_button_but_finger_pressed LeftPinkyTip
2021-01-27_11-18-49.623	set_speed 0.150000021457672
2021-01-27_11-18-49.623	no_button_but_finger_pressed LeftRingTip
2021-01-27_11-18-49.623	set_speed 0.150000021457672
2021-01-27_11-18-49.623	no_button_but_finger_pressed LeftMiddleTip
2021-01-27_11-18-49.623	set_speed 0.150000021457672
2021-01-27_11-18-49.623	no_button_but_finger_pressed LeftIndexTip
2021-01-27_11-18-49.624	set_speed 0
2021-01-27_11-18-49.624	no_button_but_finger_pressed RightIndexTip
2021-01-27_11-18-49.624	set_speed 0
2021-01-27_11-18-49.624	no_button_but_finger_pressed RightMiddleTip
2021-01-27_11-18-49.624	set_speed 0
2021-01-27_11-18-49.624	no_button_but_finger_pressed RightRingTip
2021-01-27_11-18-49.624	set_speed 0
2021-01-27_11-18-49.624	no_button_but_finger_pressed RightPinkyTip
2021-01-27_11-18-49.624	set_speed 0
2021-01-27_11-18-49.635	button_created 0
2021-01-27_11-18-50.201	button_created 1
2021-01-27_11-18-50.209	middle_released
2021-01-27_11-18-50.731	button_enters_active_area 3
2021-01-27_11-18-50.779	button_created 2
2021-01-27_11-18-51.178	button_leaves_active_area 3
2021-01-27_11-18-51.290	button_enters_active_area 3
2021-01-27_11-18-51.348	button_created 3
2021-01-27_11-18-51.592	button_missed 3
2021-01-27_11-18-51.592	set_speed 0
2021-01-27_11-18-51.741	button_leaves_active_area 3
2021-01-27_11-18-51.874	button_enters_active_area 2
2021-01-27_11-18-51.920	button_created 4
2021-01-27_11-18-52.165	button_missed 3
2021-01-27_11-18-52.165	set_speed 0
2021-01-27_11-18-52.286	index_moved
2021-01-27_11-18-52.325	button_leaves_active_area 2
2021-01-27_11-18-52.440	button_enters_active_area 0
2021-01-27_11-18-52.486	button_created 5
2021-01-27_11-18-52.574	index_released
2021-01-27_11-18-52.696	middle_moved
2021-01-27_11-18-52.743	button_missed 2
2021-01-27_11-18-52.743	set_speed 0
2021-01-27_11-18-52.886	button_leaves_active_area 0
2021-01-27_11-18-53.010	button_enters_active_area 3
2021-01-27_11-18-53.055	button_created 6
2021-01-27_11-18-53.076	middle_released
2021-01-27_11-18-53.312	button_missed 0
2021-01-27_11-18-53.312	set_speed 0
2021-01-27_11-18-53.427	index_moved
2021-01-27_11-18-53.454	button_leaves_active_area 3
2021-01-27_11-18-53.576	button_enters_active_area 3
2021-01-27_11-18-53.634	button_created 7
2021-01-27_11-18-53.877	button_missed 3
2021-01-27_11-18-53.877	set_speed 0
2021-01-27_11-18-54.033	button_leaves_active_area 3
2021-01-27_11-18-54.151	button_enters_active_area 7
2021-01-27_11-18-54.197	button_created 8
2021-01-27_11-18-54.443	button_missed 3
2021-01-27_11-18-54.443	set_speed 0
2021-01-27_11-18-54.481	index_moved
2021-01-27_11-18-54.595	button_leaves_active_area 7
2021-01-27_11-18-54.736	button_enters_active_area 9
2021-01-27_11-18-54.745	index_released
2021-01-27_11-18-54.773	middle_moved
2021-01-27_11-18-54.775	button_created 9
2021-01-27_11-18-54.873	index_released
2021-01-27_11-18-55.019	button_missed 7
2021-01-27_11-18-55.019	set_speed 0
2021-01-27_11-18-55.174	button_leaves_active_area 9
2021-01-27_11-18-55.253	middle_released
2021-01-27_11-18-55.287	button_enters_active_area 8
2021-01-27_11-18-55.345	button_created 10
2021-01-27_11-18-55.598	button_missed 9
2021-01-27_11-18-55.598	set_speed 0
2021-01-27_11-18-55.731	button_leaves_active_area 8
2021-01-27_11-18-55.864	button_enters_active_area 9
2021-01-27_11-18-55.912	button_created 11
2021-01-27_11-18-56.153	button_missed 8
2021-01-27_11-18-56.153	set_speed 0
2021-01-27_11-18-56.307	button_leaves_active_area 9
2021-01-27_11-18-56.440	button_enters_active_area 6
2021-01-27_11-18-56.487	button_created 12
2021-01-27_11-18-56.731	button_missed 9
2021-01-27_11-18-56.731	set_speed 0
2021-01-27_11-18-56.884	button_leaves_active_area 6
2021-01-27_11-18-56.972	index_moved
2021-01-27_11-18-57.005	button_enters_active_area 6
2021-01-27_11-18-57.063	button_created 13
2021-01-27_11-18-57.283	index_released
2021-01-27_11-18-57.306	button_missed 6
2021-01-27_11-18-57.307	set_speed 0
2021-01-27_11-18-57.396	index_moved
2021-01-27_11-18-57.455	button_leaves_active_area 6
2021-01-27_11-18-57.574	button_enters_active_area 0
2021-01-27_11-18-57.631	button_created 14
2021-01-27_11-18-57.780	index_released
2021-01-27_11-18-57.876	button_missed 6
2021-01-27_11-18-57.876	set_speed 0
2021-01-27_11-18-58.026	button_leaves_active_area 0
2021-01-27_11-18-58.160	button_enters_active_area 2
2021-01-27_11-18-58.206	button_created 15
2021-01-27_11-18-58.337	index_moved
2021-01-27_11-18-58.450	button_missed 0
2021-01-27_11-18-58.450	set_speed 0
2021-01-27_11-18-58.597	button_leaves_active_area 2
2021-01-27_11-18-58.675	index_released
2021-01-27_11-18-58.720	button_enters_active_area 3
2021-01-27_11-18-58.778	button_created 16
2021-01-27_11-18-59.018	button_missed 2
2021-01-27_11-18-59.018	set_speed 0
2021-01-27_11-18-59.094	index_moved
2021-01-27_11-18-59.183	button_leaves_active_area 3
2021-01-27_11-18-59.304	button_enters_active_area 0
2021-01-27_11-18-59.338	button_created 17
2021-01-27_11-18-59.438	index_released
2021-01-27_11-18-59.593	button_missed 3
2021-01-27_11-18-59.593	set_speed 0
2021-01-27_11-18-59.740	button_leaves_active_area 0
2021-01-27_11-18-59.875	button_enters_active_area 7
2021-01-27_11-18-59.910	button_created 18
2021-01-27_11-18-59.978	middle_moved
2021-01-27_11-18-59.995	button_pressed 7
2021-01-27_11-18-59.995	set_speed 0
2021-01-27_11-19-00.005	multiple_finger_start
2021-01-27_11-19-00.138	multiple_finger_stop
2021-01-27_11-19-00.149	no_button_but_finger_pressed LeftPinkyTip
2021-01-27_11-19-00.150	set_speed 0
2021-01-27_11-19-00.150	no_button_but_finger_pressed LeftRingTip
2021-01-27_11-19-00.150	set_speed 0
2021-01-27_11-19-00.150	no_button_but_finger_pressed LeftMiddleTip
2021-01-27_11-19-00.150	set_speed 0
2021-01-27_11-19-00.150	no_button_but_finger_pressed LeftIndexTip
2021-01-27_11-19-00.151	set_speed 0
2021-01-27_11-19-00.151	no_button_but_finger_pressed RightIndexTip
2021-01-27_11-19-00.151	set_speed 0
2021-01-27_11-19-00.151	no_button_but_finger_pressed RightRingTip
2021-01-27_11-19-00.151	set_speed 0
2021-01-27_11-19-00.152	no_button_but_finger_pressed RightPinkyTip
2021-01-27_11-19-00.152	set_speed 0
2021-01-27_11-19-00.164	button_created 0
2021-01-27_11-19-00.417	middle_released
2021-01-27_11-19-00.731	button_created 1
2021-01-27_11-19-01.258	button_enters_active_area 9
2021-01-27_11-19-01.304	button_created 2
2021-01-27_11-19-01.683	pinky_moved
2021-01-27_11-19-01.705	button_leaves_active_area 9
2021-01-27_11-19-01.829	button_enters_active_area 0
2021-01-27_11-19-01.875	button_created 3
2021-01-27_11-19-02.120	button_missed 9
2021-01-27_11-19-02.120	set_speed 0
2021-01-27_11-19-02.187	pinky_released
2021-01-27_11-19-02.279	button_leaves_active_area 0
2021-01-27_11-19-02.392	button_enters_active_area 3
2021-01-27_11-19-02.438	button_created 4
2021-01-27_11-19-02.692	button_missed 0
2021-01-27_11-19-02.692	set_speed 0
2021-01-27_11-19-02.848	button_leaves_active_area 3
2021-01-27_11-19-02.970	button_enters_active_area 1
2021-01-27_11-19-03.016	button_created 5
2021-01-27_11-19-03.273	button_missed 3
2021-01-27_11-19-03.273	set_speed 0
2021-01-27_11-19-03.413	button_leaves_active_area 1
2021-01-27_11-19-03.527	button_enters_active_area 6
2021-01-27_11-19-03.583	button_created 6
2021-01-27_11-19-03.780	index_moved
2021-01-27_11-19-03.813	button_pressed 6
2021-01-27_11-19-03.813	set_speed 0
2021-01-27_11-19-03.841	button_missed 1
2021-01-27_11-19-03.841	set_speed 0
2021-01-27_11-19-04.112	button_enters_active_area 7
2021-01-27_11-19-04.161	button_created 7
2021-01-27_11-19-04.238	index_released
2021-01-27_11-19-04.557	button_leaves_active_area 7
2021-01-27_11-19-04.679	button_enters_active_area 8
2021-01-27_11-19-04.725	button_created 8
2021-01-27_11-19-04.982	button_missed 7
2021-01-27_11-19-04.982	set_speed 0
2021-01-27_11-19-05.120	button_leaves_active_area 8
2021-01-27_11-19-05.246	button_enters_active_area 6
2021-01-27_11-19-05.303	button_created 9
2021-01-27_11-19-05.480	middle_moved
2021-01-27_11-19-05.548	button_missed 8
2021-01-27_11-19-05.548	set_speed 0
2021-01-27_11-19-05.691	button_leaves_active_area 6
2021-01-27_11-19-05.758	middle_released
2021-01-27_11-19-05.813	button_enters_active_area 8
2021-01-27_11-19-05.825	index_moved
2021-01-27_11-19-05.871	button_created 10
2021-01-27_11-19-06.117	button_missed 6
2021-01-27_11-19-06.117	set_speed 0
2021-01-27_11-19-06.269	button_leaves_active_area 8
2021-01-27_11-19-06.400	button_enters_active_area 1
2021-01-27_11-19-06.446	button_created 11
2021-01-27_11-19-06.499	index_released
2021-01-27_11-19-06.691	button_missed 8
2021-01-27_11-19-06.691	set_speed 0
2021-01-27_11-19-06.845	button_leaves_active_area 1
2021-01-27_11-19-06.968	button_enters_active_area 8
2021-01-27_11-19-07.014	button_created 12
2021-01-27_11-19-07.269	button_missed 1
2021-01-27_11-19-07.269	set_speed 0
2021-01-27_11-19-07.417	button_leaves_active_area 8
2021-01-27_11-19-07.545	button_enters_active_area 3
2021-01-27_11-19-07.590	button_created 13
2021-01-27_11-19-07.656	middle_moved
2021-01-27_11-19-07.746	middle_released
2021-01-27_11-19-07.836	button_missed 8
2021-01-27_11-19-07.836	set_speed 0
2021-01-27_11-19-07.981	button_leaves_active_area 3
2021-01-27_11-19-08.104	button_enters_active_area 8
2021-01-27_11-19-08.161	button_created 14
2021-01-27_11-19-08.403	button_missed 3
2021-01-27_11-19-08.403	set_speed 0
2021-01-27_11-19-08.478	ring_moved
2021-01-27_11-19-08.557	button_leaves_active_area 8
2021-01-27_11-19-08.678	button_enters_active_area 8
2021-01-27_11-19-08.724	button_created 15
2021-01-27_11-19-08.868	ring_released
2021-01-27_11-19-08.969	button_missed 8
2021-01-27_11-19-08.969	set_speed 0
2021-01-27_11-19-09.114	ring_moved
2021-01-27_11-19-09.129	button_leaves_active_area 8
2021-01-27_11-19-09.259	button_enters_active_area 0
2021-01-27_11-19-09.305	button_created 16
2021-01-27_11-19-09.425	ring_released
2021-01-27_11-19-09.550	button_missed 8
2021-01-27_11-19-09.550	set_speed 0
2021-01-27_11-19-09.703	button_leaves_active_area 0
2021-01-27_11-19-09.814	button_enters_active_area 7
2021-01-27_11-19-09.870	middle_moved
2021-01-27_11-19-09.871	button_created 17
2021-01-27_11-19-09.909	button_pressed 7
2021-01-27_11-19-09.909	set_speed 0
2021-01-27_11-19-10.133	middle_released
2021-01-27_11-19-10.134	button_missed 0
2021-01-27_11-19-10.134	set_speed 0
2021-01-27_11-19-10.399	button_enters_active_area 1
2021-01-27_11-19-10.445	button_created 18
2021-01-27_11-19-10.843	button_leaves_active_area 1
2021-01-27_11-19-10.966	button_enters_active_area 8
2021-01-27_11-19-11.011	button_created 19
2021-01-27_11-19-11.078	ring_moved
2021-01-27_11-19-11.101	button_pressed 8
2021-01-27_11-19-11.101	set_speed 0.150000021457672
2021-01-27_11-19-11.159	multiple_finger_start
2021-01-27_11-19-11.203	multiple_finger_stop
2021-01-27_11-19-11.214	no_button_but_finger_pressed LeftPinkyTip
2021-01-27_11-19-11.214	set_speed 0.150000021457672
2021-01-27_11-19-11.214	no_button_but_finger_pressed LeftRingTip
2021-01-27_11-19-11.214	set_speed 0.150000021457672
2021-01-27_11-19-11.214	no_button_but_finger_pressed LeftMiddleTip
2021-01-27_11-19-11.215	set_speed 0
2021-01-27_11-19-11.215	no_button_but_finger_pressed LeftIndexTip
2021-01-27_11-19-11.215	set_speed 0
2021-01-27_11-19-11.215	no_button_but_finger_pressed RightIndexTip
2021-01-27_11-19-11.215	set_speed 0
2021-01-27_11-19-11.215	no_button_but_finger_pressed RightMiddleTip
2021-01-27_11-19-11.215	set_speed 0
2021-01-27_11-19-11.215	no_button_but_finger_pressed RightPinkyTip
2021-01-27_11-19-11.216	set_speed 0
2021-01-27_11-19-11.226	button_created 0
2021-01-27_11-19-11.480	ring_released
2021-01-27_11-19-11.793	button_created 1
2021-01-27_11-19-11.803	ring_moved
2021-01-27_11-19-12.325	button_enters_active_area 6
2021-01-27_11-19-12.359	button_created 2
2021-01-27_11-19-12.447	multiple_finger_start
2021-01-27_11-19-12.448	index_moved
2021-01-27_11-19-12.569	multiple_finger_stop
2021-01-27_11-19-12.570	ring_released
2021-01-27_11-19-12.579	no_button_but_finger_pressed LeftPinkyTip
2021-01-27_11-19-12.579	set_speed 0
2021-01-27_11-19-12.580	no_button_but_finger_pressed LeftRingTip
2021-01-27_11-19-12.580	set_speed 0
2021-01-27_11-19-12.580	no_button_but_finger_pressed LeftMiddleTip
2021-01-27_11-19-12.580	set_speed 0
2021-01-27_11-19-12.580	no_button_but_finger_pressed LeftIndexTip
2021-01-27_11-19-12.580	set_speed 0
2021-01-27_11-19-12.580	no_button_but_finger_pressed RightIndexTip
2021-01-27_11-19-12.580	set_speed 0
2021-01-27_11-19-12.581	no_button_but_finger_pressed RightMiddleTip
2021-01-27_11-19-12.581	set_speed 0
2021-01-27_11-19-12.581	no_button_but_finger_pressed RightRingTip
2021-01-27_11-19-12.581	set_speed 0
2021-01-27_11-19-12.581	no_button_but_finger_pressed RightPinkyTip
2021-01-27_11-19-12.581	set_speed 0
2021-01-27_11-19-12.592	button_created 0
2021-01-27_11-19-13.159	button_created 1
2021-01-27_11-19-13.397	index_released
2021-01-27_11-19-13.686	button_enters_active_area 1
2021-01-27_11-19-13.731	button_created 2
2021-01-27_11-19-14.131	button_leaves_active_area 1
2021-01-27_11-19-14.253	button_enters_active_area 7
2021-01-27_11-19-14.299	button_created 3
2021-01-27_11-19-14.457	middle_moved
2021-01-27_11-19-14.490	button_pressed 7
2021-01-27_11-19-14.490	set_speed 0
2021-01-27_11-19-14.556	button_missed 1
2021-01-27_11-19-14.556	set_speed 0
2021-01-27_11-19-14.734	middle_released
2021-01-27_11-19-14.830	button_enters_active_area 7
2021-01-27_11-19-14.877	button_created 4
2021-01-27_11-19-15.166	middle_moved
2021-01-27_11-19-15.274	button_leaves_active_area 7
2021-01-27_11-19-15.396	button_enters_active_area 7
2021-01-27_11-19-15.442	middle_released
2021-01-27_11-19-15.444	button_created 5
2021-01-27_11-19-15.690	middle_moved
2021-01-27_11-19-15.691	button_missed 7
2021-01-27_11-19-15.691	set_speed 0
2021-01-27_11-19-15.834	button_leaves_active_area 7
2021-01-27_11-19-15.945	middle_released
2021-01-27_11-19-15.967	button_enters_active_area 8
2021-01-27_11-19-16.014	button_created 6
2021-01-27_11-19-16.156	middle_moved
2021-01-27_11-19-16.178	multiple_finger_start
2021-01-27_11-19-16.302	multiple_finger_stop
2021-01-27_11-19-16.322	no_button_but_finger_pressed LeftPinkyTip
2021-01-27_11-19-16.322	set_speed 0
2021-01-27_11-19-16.322	no_button_but_finger_pressed LeftRingTip
2021-01-27_11-19-16.322	set_speed 0
2021-01-27_11-19-16.322	no_button_but_finger_pressed LeftMiddleTip
2021-01-27_11-19-16.323	set_speed 0
2021-01-27_11-19-16.323	no_button_but_finger_pressed LeftIndexTip
2021-01-27_11-19-16.323	set_speed 0
2021-01-27_11-19-16.323	no_button_but_finger_pressed RightIndexTip
2021-01-27_11-19-16.323	set_speed 0
2021-01-27_11-19-16.323	no_button_but_finger_pressed RightMiddleTip
2021-01-27_11-19-16.323	set_speed 0
2021-01-27_11-19-16.323	no_button_but_finger_pressed RightRingTip
2021-01-27_11-19-16.323	set_speed 0
2021-01-27_11-19-16.323	no_button_but_finger_pressed RightPinkyTip
2021-01-27_11-19-16.324	set_speed 0
2021-01-27_11-19-16.325	button_created 0
2021-01-27_11-19-16.576	middle_released
2021-01-27_11-19-16.890	button_created 1
2021-01-27_11-19-17.186	ring_moved
2021-01-27_11-19-17.374	ring_released
2021-01-27_11-19-17.418	button_enters_active_area 8
2021-01-27_11-19-17.429	ring_moved
2021-01-27_11-19-17.465	button_created 2
2021-01-27_11-19-17.866	button_leaves_active_area 8
2021-01-27_11-19-17.979	button_enters_active_area 1
2021-01-27_11-19-18.011	ring_released
2021-01-27_11-19-18.035	button_created 3
2021-01-27_11-19-18.289	button_missed 8
2021-01-27_11-19-18.289	set_speed 0
2021-01-27_11-19-18.431	button_leaves_active_area 1
2021-01-27_11-19-18.553	button_enters_active_area 8
2021-01-27_11-19-18.609	ring_moved
2021-01-27_11-19-18.612	button_created 4
2021-01-27_11-19-18.852	button_missed 1
2021-01-27_11-19-18.852	set_speed 0
2021-01-27_11-19-18.896	multiple_finger_start
2021-01-27_11-19-18.940	multiple_finger_stop
2021-01-27_11-19-18.950	no_button_but_finger_pressed LeftPinkyTip
2021-01-27_11-19-18.951	set_speed 0
2021-01-27_11-19-18.951	no_button_but_finger_pressed LeftRingTip
2021-01-27_11-19-18.951	set_speed 0
2021-01-27_11-19-18.951	no_button_but_finger_pressed LeftMiddleTip
2021-01-27_11-19-18.951	set_speed 0
2021-01-27_11-19-18.951	no_button_but_finger_pressed LeftIndexTip
2021-01-27_11-19-18.951	set_speed 0
2021-01-27_11-19-18.951	no_button_but_finger_pressed RightIndexTip
2021-01-27_11-19-18.951	set_speed 0
2021-01-27_11-19-18.952	no_button_but_finger_pressed RightMiddleTip
2021-01-27_11-19-18.952	set_speed 0
2021-01-27_11-19-18.952	no_button_but_finger_pressed RightRingTip
2021-01-27_11-19-18.952	set_speed 0
2021-01-27_11-19-18.952	no_button_but_finger_pressed RightPinkyTip
2021-01-27_11-19-18.952	set_speed 0
2021-01-27_11-19-18.963	button_created 0
2021-01-27_11-19-19.041	ring_released
2021-01-27_11-19-19.536	button_created 1
2021-01-27_11-19-20.053	button_enters_active_area 3
2021-01-27_11-19-20.099	button_created 2
2021-01-27_11-19-20.219	index_moved
2021-01-27_11-19-20.238	button_pressed 3
2021-01-27_11-19-20.238	set_speed 0
2021-01-27_11-19-20.528	index_released
2021-01-27_11-19-20.628	button_enters_active_area 1
2021-01-27_11-19-20.674	button_created 3
2021-01-27_11-19-20.829	ring_moved
2021-01-27_11-19-20.851	button_pressed 1
2021-01-27_11-19-20.851	set_speed 0.150000021457672
2021-01-27_11-19-21.052	ring_released
2021-01-27_11-19-21.196	button_enters_active_area 9
2021-01-27_11-19-21.243	button_created 4
2021-01-27_11-19-21.640	button_leaves_active_area 9
2021-01-27_11-19-21.720	pinky_moved
2021-01-27_11-19-21.762	button_enters_active_area 8
2021-01-27_11-19-21.819	button_created 5
2021-01-27_11-19-21.830	pinky_released
2021-01-27_11-19-22.064	button_missed 9
2021-01-27_11-19-22.064	set_speed 0.150000021457672
2021-01-27_11-19-22.218	button_leaves_active_area 8
2021-01-27_11-19-22.340	button_enters_active_area 7
2021-01-27_11-19-22.385	ring_moved
2021-01-27_11-19-22.386	button_created 6
2021-01-27_11-19-22.616	multiple_finger_start
2021-01-27_11-19-22.716	multiple_finger_stop
2021-01-27_11-19-22.727	no_button_but_finger_pressed LeftPinkyTip
2021-01-27_11-19-22.727	set_speed 0.150000021457672
2021-01-27_11-19-22.727	no_button_but_finger_pressed LeftRingTip
2021-01-27_11-19-22.728	set_speed 0.150000021457672
2021-01-27_11-19-22.728	no_button_but_finger_pressed LeftMiddleTip
2021-01-27_11-19-22.728	set_speed 0
2021-01-27_11-19-22.728	no_button_but_finger_pressed LeftIndexTip
2021-01-27_11-19-22.728	set_speed 0
2021-01-27_11-19-22.728	no_button_but_finger_pressed RightIndexTip
2021-01-27_11-19-22.728	set_speed 0
2021-01-27_11-19-22.728	no_button_but_finger_pressed RightMiddleTip
2021-01-27_11-19-22.729	set_speed 0
2021-01-27_11-19-22.729	no_button_but_finger_pressed RightRingTip
2021-01-27_11-19-22.729	set_speed 0
2021-01-27_11-19-22.729	no_button_but_finger_pressed RightPinkyTip
2021-01-27_11-19-22.729	set_speed 0
2021-01-27_11-19-22.740	button_created 0
2021-01-27_11-19-22.799	ring_released
2021-01-27_11-19-23.310	button_created 1
2021-01-27_11-19-23.837	button_enters_active_area 8
2021-01-27_11-19-23.874	button_created 2
2021-01-27_11-19-24.275	button_leaves_active_area 8
2021-01-27_11-19-24.276	middle_moved
2021-01-27_11-19-24.364	multiple_finger_start
2021-01-27_11-19-24.411	ring_moved
2021-01-27_11-19-24.422	multiple_finger_stop
2021-01-27_11-19-24.423	middle_released
2021-01-27_11-19-24.431	no_button_but_finger_pressed LeftPinkyTip
2021-01-27_11-19-24.431	set_speed 0
2021-01-27_11-19-24.431	no_button_but_finger_pressed LeftRingTip
2021-01-27_11-19-24.432	set_speed 0
2021-01-27_11-19-24.432	no_button_but_finger_pressed LeftMiddleTip
2021-01-27_11-19-24.432	set_speed 0
2021-01-27_11-19-24.432	no_button_but_finger_pressed LeftIndexTip
2021-01-27_11-19-24.432	set_speed 0
2021-01-27_11-19-24.432	no_button_but_finger_pressed RightIndexTip
2021-01-27_11-19-24.432	set_speed 0
2021-01-27_11-19-24.433	no_button_but_finger_pressed RightMiddleTip
2021-01-27_11-19-24.433	set_speed 0
2021-01-27_11-19-24.433	no_button_but_finger_pressed RightRingTip
2021-01-27_11-19-24.433	set_speed 0
2021-01-27_11-19-24.433	no_button_but_finger_pressed RightPinkyTip
2021-01-27_11-19-24.433	set_speed 0
2021-01-27_11-19-24.443	button_created 0
2021-01-27_11-19-25.006	button_created 1
2021-01-27_11-19-25.441	ring_released
2021-01-27_11-19-25.541	button_enters_active_area 0
2021-01-27_11-19-25.576	button_created 2
2021-01-27_11-19-25.984	button_leaves_active_area 0
2021-01-27_11-19-26.085	pinky_moved
2021-01-27_11-19-26.096	button_enters_active_area 6
2021-01-27_11-19-26.152	button_created 3
2021-01-27_11-19-26.235	pinky_released
2021-01-27_11-19-26.409	button_missed 0
2021-01-27_11-19-26.409	set_speed 0
2021-01-27_11-19-26.506	index_moved
2021-01-27_11-19-26.545	button_leaves_active_area 6
2021-01-27_11-19-26.671	button_enters_active_area 9
2021-01-27_11-19-26.726	button_created 4
2021-01-27_11-19-26.841	index_released
2021-01-27_11-19-26.970	button_missed 6
2021-01-27_11-19-26.970	set_speed 0
2021-01-27_11-19-27.114	button_leaves_active_area 9
2021-01-27_11-19-27.251	button_enters_active_area 3
2021-01-27_11-19-27.296	button_created 5
2021-01-27_11-19-27.539	button_missed 9
2021-01-27_11-19-27.539	set_speed 0
2021-01-27_11-19-27.691	button_leaves_active_area 3
2021-01-27_11-19-27.813	button_enters_active_area 9
2021-01-27_11-19-27.870	button_created 6
2021-01-27_11-19-28.113	button_missed 3
2021-01-27_11-19-28.113	set_speed 0
2021-01-27_11-19-28.267	button_leaves_active_area 9
2021-01-27_11-19-28.392	button_enters_active_area 1
2021-01-27_11-19-28.438	button_created 7
2021-01-27_11-19-28.685	button_missed 9
2021-01-27_11-19-28.685	set_speed 0
2021-01-27_11-19-28.838	button_leaves_active_area 1
2021-01-27_11-19-28.959	button_enters_active_area 8
2021-01-27_11-19-29.005	button_created 8
2021-01-27_11-19-29.258	button_missed 1
2021-01-27_11-19-29.258	set_speed 0
2021-01-27_11-19-29.412	button_leaves_active_area 8
2021-01-27_11-19-29.446	ring_moved
2021-01-27_11-19-29.526	button_enters_active_area 3
2021-01-27_11-19-29.585	button_created 9
2021-01-27_11-19-29.640	ring_released
2021-01-27_11-19-29.838	button_missed 8
2021-01-27_11-19-29.838	set_speed 0
2021-01-27_11-19-29.976	button_leaves_active_area 3
2021-01-27_11-19-30.101	button_enters_active_area 9
2021-01-27_11-19-30.134	ring_moved
2021-01-27_11-19-30.157	button_created 10
2021-01-27_11-19-30.402	button_missed 3
2021-01-27_11-19-30.402	set_speed 0
2021-01-27_11-19-30.535	ring_released
2021-01-27_11-19-30.546	button_leaves_active_area 9
2021-01-27_11-19-30.681	button_enters_active_area 9
2021-01-27_11-19-30.727	button_created 11
2021-01-27_11-19-30.849	pinky_moved
2021-01-27_11-19-30.859	button_pressed 9
2021-01-27_11-19-30.859	set_speed 0
2021-01-27_11-19-30.960	button_missed 9
2021-01-27_11-19-30.960	set_speed 0
2021-01-27_11-19-31.247	button_enters_active_area 1
2021-01-27_11-19-31.293	button_created 12
2021-01-27_11-19-31.569	pinky_released
2021-01-27_11-19-31.692	button_leaves_active_area 1
2021-01-27_11-19-31.826	button_enters_active_area 7
2021-01-27_11-19-31.872	button_created 13
2021-01-27_11-19-32.124	button_missed 1
2021-01-27_11-19-32.124	set_speed 0
2021-01-27_11-19-32.149	middle_moved
2021-01-27_11-19-32.266	button_leaves_active_area 7
2021-01-27_11-19-32.378	middle_released
2021-01-27_11-19-32.388	button_enters_active_area 2
2021-01-27_11-19-32.435	button_created 14
2021-01-27_11-19-32.693	button_missed 7
2021-01-27_11-19-32.693	set_speed 0
2021-01-27_11-19-32.834	button_leaves_active_area 2
2021-01-27_11-19-32.967	button_enters_active_area 1
2021-01-27_11-19-33.020	button_created 15
2021-01-27_11-19-33.256	button_missed 2
2021-01-27_11-19-33.256	set_speed 0
2021-01-27_11-19-33.405	button_leaves_active_area 1
2021-01-27_11-19-33.524	button_enters_active_area 9
2021-01-27_11-19-33.582	button_created 16
2021-01-27_11-19-33.757	pinky_moved
2021-01-27_11-19-33.788	button_pressed 9
2021-01-27_11-19-33.788	set_speed 0
2021-01-27_11-19-33.837	button_missed 1
2021-01-27_11-19-33.837	set_speed 0
2021-01-27_11-19-34.111	button_enters_active_area 2
2021-01-27_11-19-34.135	pinky_released
2021-01-27_11-19-34.158	button_created 17
2021-01-27_11-19-34.546	button_leaves_active_area 2
2021-01-27_11-19-34.669	button_enters_active_area 9
2021-01-27_11-19-34.727	button_created 18
2021-01-27_11-19-34.921	pinky_moved
2021-01-27_11-19-34.943	button_pressed 9
2021-01-27_11-19-34.943	set_speed 0.150000021457672
2021-01-27_11-19-34.986	button_missed 2
2021-01-27_11-19-34.986	set_speed 0.150000021457672
2021-01-27_11-19-35.254	button_enters_active_area 7
2021-01-27_11-19-35.265	pinky_released
2021-01-27_11-19-35.300	button_created 19
2021-01-27_11-19-35.524	index_moved
2021-01-27_11-19-35.690	button_leaves_active_area 7
2021-01-27_11-19-35.813	button_enters_active_area 7
2021-01-27_11-19-35.871	button_created 20
2021-01-27_11-19-36.121	button_missed 7
2021-01-27_11-19-36.121	set_speed 0.150000021457672
2021-01-27_11-19-36.275	button_leaves_active_area 7
2021-01-27_11-19-36.398	button_enters_active_area 2
2021-01-27_11-19-36.445	button_created 21
2021-01-27_11-19-36.654	index_released
2021-01-27_11-19-36.690	button_missed 7
2021-01-27_11-19-36.690	set_speed 0
2021-01-27_11-19-36.842	button_leaves_active_area 2
2021-01-27_11-19-36.966	button_enters_active_area 8
2021-01-27_11-19-37.012	button_created 22
2021-01-27_11-19-37.055	middle_moved
2021-01-27_11-19-37.267	button_missed 2
2021-01-27_11-19-37.267	set_speed 0
2021-01-27_11-19-37.408	button_leaves_active_area 8
2021-01-27_11-19-37.530	button_enters_active_area 7
2021-01-27_11-19-37.576	middle_released
2021-01-27_11-19-37.577	button_created 23
2021-01-27_11-19-37.701	middle_moved
2021-01-27_11-19-37.833	button_missed 8
2021-01-27_11-19-37.833	set_speed 0
2021-01-27_11-19-37.987	button_leaves_active_area 7
2021-01-27_11-19-38.109	button_enters_active_area 9
2021-01-27_11-19-38.142	middle_released
2021-01-27_11-19-38.155	button_created 24
2021-01-27_11-19-38.402	button_missed 7
2021-01-27_11-19-38.402	set_speed 0
2021-01-27_11-19-38.549	button_leaves_active_area 9
2021-01-27_11-19-38.664	button_enters_active_area 2
2021-01-27_11-19-38.721	button_created 25
2021-01-27_11-19-38.976	button_missed 9
2021-01-27_11-19-38.976	set_speed 0
2021-01-27_11-19-39.097	middle_moved
2021-01-27_11-19-39.119	button_leaves_active_area 2
2021-01-27_11-19-39.253	button_enters_active_area 1
2021-01-27_11-19-39.300	button_created 26
2021-01-27_11-19-39.543	button_missed 2
2021-01-27_11-19-39.543	set_speed 0
2021-01-27_11-19-39.696	button_leaves_active_area 1
2021-01-27_11-19-39.797	middle_released
2021-01-27_11-19-39.821	button_enters_active_area 7
2021-01-27_11-19-39.867	button_created 27
2021-01-27_11-19-40.120	button_missed 1
2021-01-27_11-19-40.120	set_speed 0
2021-01-27_11-19-40.257	button_leaves_active_area 7
2021-01-27_11-19-40.398	button_enters_active_area 7
2021-01-27_11-19-40.444	button_created 28
2021-01-27_11-19-40.631	middle_moved
2021-01-27_11-19-40.664	button_pressed 7
2021-01-27_11-19-40.664	set_speed 0
2021-01-27_11-19-40.676	button_missed 7
2021-01-27_11-19-40.676	set_speed 0
2021-01-27_11-19-40.943	middle_released
2021-01-27_11-19-40.953	button_enters_active_area 7
2021-01-27_11-19-41.011	button_created 29
2021-01-27_11-19-41.066	middle_moved
2021-01-27_11-19-41.110	button_pressed 7
2021-01-27_11-19-41.111	set_speed 0.150000021457672
2021-01-27_11-19-41.541	button_enters_active_area 0
2021-01-27_11-19-41.588	button_created 30
2021-01-27_11-19-41.987	button_leaves_active_area 0
2021-01-27_11-19-42.111	button_enters_active_area 2
2021-01-27_11-19-42.155	middle_moved
2021-01-27_11-19-42.157	button_created 31
2021-01-27_11-19-42.190	button_pressed 2
2021-01-27_11-19-42.190	set_speed 0.330000021457672
2021-01-27_11-19-42.395	middle_released
2021-01-27_11-19-42.408	button_missed 0
2021-01-27_11-19-42.408	set_speed 0.330000021457672
2021-01-27_11-19-42.684	button_enters_active_area 3
2021-01-27_11-19-42.732	button_created 32
2021-01-27_11-19-42.911	index_moved
2021-01-27_11-19-42.928	button_pressed 3
2021-01-27_11-19-42.928	set_speed 0.330000021457672
2021-01-27_11-19-43.242	index_released
2021-01-27_11-19-43.253	button_enters_active_area 0
2021-01-27_11-19-43.299	button_created 33
2021-01-27_11-19-43.575	middle_released
2021-01-27_11-19-43.697	button_leaves_active_area 0
2021-01-27_11-19-43.820	button_enters_active_area 9
2021-01-27_11-19-43.867	button_created 34
2021-01-27_11-19-44.118	button_missed 0
2021-01-27_11-19-44.118	set_speed 0.330000021457672
2021-01-27_11-19-44.272	button_leaves_active_area 9
2021-01-27_11-19-44.394	button_enters_active_area 2
2021-01-27_11-19-44.440	button_created 35
2021-01-27_11-19-44.528	middle_moved
2021-01-27_11-19-44.550	button_pressed 2
2021-01-27_11-19-44.550	set_speed 0.330000021457672
2021-01-27_11-19-44.696	button_missed 9
2021-01-27_11-19-44.696	set_speed 0.150000021457672
2021-01-27_11-19-44.722	middle_released
2021-01-27_11-19-44.961	button_enters_active_area 2
2021-01-27_11-19-45.010	button_created 36
2021-01-27_11-19-45.051	middle_moved
2021-01-27_11-19-45.079	button_pressed 2
2021-01-27_11-19-45.079	set_speed 0.330000021457672
2021-01-27_11-19-45.275	middle_released
2021-01-27_11-19-45.531	button_enters_active_area 3
2021-01-27_11-19-45.577	button_created 37
2021-01-27_11-19-45.691	index_moved
2021-01-27_11-19-45.712	button_pressed 3
2021-01-27_11-19-45.712	set_speed 0.330000021457672
2021-01-27_11-19-45.905	index_released
2021-01-27_11-19-46.105	button_enters_active_area 6
2021-01-27_11-19-46.150	button_created 38
2021-01-27_11-19-46.364	index_moved
2021-01-27_11-19-46.384	button_pressed 6
2021-01-27_11-19-46.384	set_speed 0.510000021457672
2021-01-27_11-19-46.627	index_released
2021-01-27_11-19-46.661	button_enters_active_area 9
2021-01-27_11-19-46.717	button_created 39
2021-01-27_11-19-47.038	pinky_moved
2021-01-27_11-19-47.082	button_leaves_active_area 9
2021-01-27_11-19-47.194	button_enters_active_area 9
2021-01-27_11-19-47.240	button_created 40
2021-01-27_11-19-47.285	pinky_released
2021-01-27_11-19-47.453	button_missed 9
2021-01-27_11-19-47.453	set_speed 0.330000021457672
2021-01-27_11-19-47.479	pinky_moved
2021-01-27_11-19-47.598	button_leaves_active_area 9
2021-01-27_11-19-47.705	button_enters_active_area 3
2021-01-27_11-19-47.764	button_created 41
2021-01-27_11-19-47.784	pinky_released
2021-01-27_11-19-47.997	button_missed 9
2021-01-27_11-19-47.997	set_speed 0.330000021457672
2021-01-27_11-19-48.044	index_moved
2021-01-27_11-19-48.151	button_leaves_active_area 3
2021-01-27_11-19-48.274	button_enters_active_area 2
2021-01-27_11-19-48.331	button_created 42
2021-01-27_11-19-48.441	index_released
2021-01-27_11-19-48.573	button_missed 3
2021-01-27_11-19-48.573	set_speed 0.150000021457672
2021-01-27_11-19-48.621	index_moved
2021-01-27_11-19-48.715	button_leaves_active_area 2
2021-01-27_11-19-48.861	button_enters_active_area 7
2021-01-27_11-19-48.872	index_released
2021-01-27_11-19-48.896	button_created 43
2021-01-27_11-19-48.939	middle_moved
2021-01-27_11-19-48.939	middle_moved
2021-01-27_11-19-48.973	button_pressed 7
2021-01-27_11-19-48.973	set_speed 0.150000021457672
2021-01-27_11-19-49.138	button_missed 2
2021-01-27_11-19-49.138	set_speed 0
2021-01-27_11-19-49.163	middle_released
2021-01-27_11-19-49.226	middle_released
2021-01-27_11-19-49.426	button_enters_active_area 8
2021-01-27_11-19-49.474	button_created 44
2021-01-27_11-19-49.607	middle_moved
2021-01-27_11-19-49.872	button_leaves_active_area 8
2021-01-27_11-19-49.960	middle_released
2021-01-27_11-19-49.984	button_enters_active_area 8
2021-01-27_11-19-50.043	button_created 45
2021-01-27_11-19-50.130	ring_moved
2021-01-27_11-19-50.154	button_pressed 8
2021-01-27_11-19-50.154	set_speed 0.150000021457672
2021-01-27_11-19-50.222	multiple_finger_start
2021-01-27_11-19-50.386	multiple_finger_stop
2021-01-27_11-19-50.396	no_button_but_finger_pressed LeftPinkyTip
2021-01-27_11-19-50.397	set_speed 0.150000021457672
2021-01-27_11-19-50.397	no_button_but_finger_pressed LeftRingTip
2021-01-27_11-19-50.397	set_speed 0.150000021457672
2021-01-27_11-19-50.397	no_button_but_finger_pressed LeftMiddleTip
2021-01-27_11-19-50.397	set_speed 0
2021-01-27_11-19-50.397	no_button_but_finger_pressed LeftIndexTip
2021-01-27_11-19-50.397	set_speed 0
2021-01-27_11-19-50.397	no_button_but_finger_pressed RightIndexTip
2021-01-27_11-19-50.398	set_speed 0
2021-01-27_11-19-50.398	no_button_but_finger_pressed RightMiddleTip
2021-01-27_11-19-50.398	set_speed 0
2021-01-27_11-19-50.398	no_button_but_finger_pressed RightPinkyTip
2021-01-27_11-19-50.398	set_speed 0
2021-01-27_11-19-50.409	button_created 0
2021-01-27_11-19-50.448	ring_released
2021-01-27_11-19-50.975	button_created 1
2021-01-27_11-19-51.506	button_enters_active_area 6
2021-01-27_11-19-51.552	button_created 2
2021-01-27_11-19-51.851	index_moved
2021-01-27_11-19-51.950	button_leaves_active_area 6
2021-01-27_11-19-52.063	button_enters_active_area 8
2021-01-27_11-19-52.085	index_released
2021-01-27_11-19-52.126	button_created 3
2021-01-27_11-19-52.347	ring_moved
2021-01-27_11-19-52.368	button_pressed 8
2021-01-27_11-19-52.368	set_speed 0
2021-01-27_11-19-52.370	button_missed 6
2021-01-27_11-19-52.370	set_speed 0
2021-01-27_11-19-52.380	multiple_finger_start
2021-01-27_11-19-52.659	multiple_finger_stop
2021-01-27_11-19-52.674	no_button_but_finger_pressed LeftPinkyTip
2021-01-27_11-19-52.674	set_speed 0
2021-01-27_11-19-52.674	no_button_but_finger_pressed LeftRingTip
2021-01-27_11-19-52.674	set_speed 0
2021-01-27_11-19-52.674	no_button_but_finger_pressed LeftMiddleTip
2021-01-27_11-19-52.674	set_speed 0
2021-01-27_11-19-52.674	no_button_but_finger_pressed LeftIndexTip
2021-01-27_11-19-52.675	set_speed 0
2021-01-27_11-19-52.675	no_button_but_finger_pressed RightIndexTip
2021-01-27_11-19-52.675	set_speed 0
2021-01-27_11-19-52.675	no_button_but_finger_pressed RightMiddleTip
2021-01-27_11-19-52.675	set_speed 0
2021-01-27_11-19-52.675	no_button_but_finger_pressed RightPinkyTip
2021-01-27_11-19-52.675	set_speed 0
2021-01-27_11-19-52.689	button_created 0
2021-01-27_11-19-52.863	ring_released
2021-01-27_11-19-52.980	launch_speed_calibration_explanation_scene
2021-01-27_11-19-52.991	no_button_but_finger_pressed RightPinkyTip
2021-01-27_11-19-52.991	set_speed 0
2021-01-27_11-19-52.991	no_button_but_finger_pressed RightRingTip
2021-01-27_11-19-52.991	set_speed 0
2021-01-27_11-19-52.991	no_button_but_finger_pressed RightMiddleTip
2021-01-27_11-19-52.992	set_speed 0
2021-01-27_11-19-52.992	no_button_but_finger_pressed RightIndexTip
2021-01-27_11-19-52.992	set_speed 0
2021-01-27_11-19-52.992	no_button_but_finger_pressed LeftIndexTip
2021-01-27_11-19-52.992	set_speed 0
2021-01-27_11-19-52.992	no_button_but_finger_pressed LeftMiddleTip
2021-01-27_11-19-52.992	set_speed 0
2021-01-27_11-19-52.992	no_button_but_finger_pressed LeftRingTip
2021-01-27_11-19-52.993	set_speed 0
2021-01-27_11-19-52.993	no_button_but_finger_pressed LeftPinkyTip
2021-01-27_11-19-52.993	set_speed 0
2021-01-27_11-20-04.268	launch_speed_calibration
2021-01-27_11-20-04.279	no_button_but_finger_pressed RightPinkyTip
2021-01-27_11-20-04.279	set_speed 0
2021-01-27_11-20-04.279	no_button_but_finger_pressed RightRingTip
2021-01-27_11-20-04.280	set_speed 0
2021-01-27_11-20-04.280	no_button_but_finger_pressed RightMiddleTip
2021-01-27_11-20-04.280	set_speed 0
2021-01-27_11-20-04.280	no_button_but_finger_pressed RightIndexTip
2021-01-27_11-20-04.280	set_speed 0
2021-01-27_11-20-04.280	no_button_but_finger_pressed LeftIndexTip
2021-01-27_11-20-04.281	set_speed 0
2021-01-27_11-20-04.281	no_button_but_finger_pressed LeftMiddleTip
2021-01-27_11-20-04.281	set_speed 0
2021-01-27_11-20-04.281	no_button_but_finger_pressed LeftRingTip
2021-01-27_11-20-04.281	set_speed 0
2021-01-27_11-20-04.281	no_button_but_finger_pressed LeftPinkyTip
2021-01-27_11-20-04.281	set_speed 0
2021-01-27_11-20-04.292	button_created 0
2021-01-27_11-20-04.855	button_created 1
2021-01-27_11-20-05.335	pinky_moved
2021-01-27_11-20-05.390	button_enters_active_area 0
2021-01-27_11-20-05.424	button_created 2
2021-01-27_11-20-05.634	pinky_released
2021-01-27_11-20-05.790	pinky_moved
2021-01-27_11-20-05.834	button_leaves_active_area 0
2021-01-27_11-20-05.944	button_enters_active_area 1
2021-01-27_11-20-06.002	button_created 3
2021-01-27_11-20-06.100	pinky_released
2021-01-27_11-20-06.150	middle_moved
2021-01-27_11-20-06.258	button_missed 0
2021-01-27_11-20-06.258	set_speed 0
2021-01-27_11-20-06.396	button_leaves_active_area 1
2021-01-27_11-20-06.518	button_enters_active_area 3
2021-01-27_11-20-06.551	middle_released
2021-01-27_11-20-06.575	button_created 4
2021-01-27_11-20-06.821	button_missed 1
2021-01-27_11-20-06.821	set_speed 0
2021-01-27_11-20-06.960	button_leaves_active_area 3
2021-01-27_11-20-07.096	button_enters_active_area 8
2021-01-27_11-20-07.142	button_created 5
2021-01-27_11-20-07.342	ring_moved
2021-01-27_11-20-07.364	button_pressed 8
2021-01-27_11-20-07.364	set_speed 0
2021-01-27_11-20-07.392	button_missed 3
2021-01-27_11-20-07.392	set_speed 0
2021-01-27_11-20-07.673	button_enters_active_area 2
2021-01-27_11-20-07.706	ring_released
2021-01-27_11-20-07.719	button_created 6
2021-01-27_11-20-08.107	button_leaves_active_area 2
2021-01-27_11-20-08.230	button_enters_active_area 2
2021-01-27_11-20-08.288	button_created 7
2021-01-27_11-20-08.517	middle_moved
2021-01-27_11-20-08.527	multiple_finger_start
2021-01-27_11-20-08.584	multiple_finger_stop
2021-01-27_11-20-08.595	no_button_but_finger_pressed LeftPinkyTip
2021-01-27_11-20-08.595	set_speed 0
2021-01-27_11-20-08.595	no_button_but_finger_pressed LeftRingTip
2021-01-27_11-20-08.596	set_speed 0
2021-01-27_11-20-08.596	no_button_but_finger_pressed LeftMiddleTip
2021-01-27_11-20-08.596	set_speed 0
2021-01-27_11-20-08.596	no_button_but_finger_pressed LeftIndexTip
2021-01-27_11-20-08.596	set_speed 0
2021-01-27_11-20-08.596	no_button_but_finger_pressed RightIndexTip
2021-01-27_11-20-08.596	set_speed 0
2021-01-27_11-20-08.596	no_button_but_finger_pressed RightMiddleTip
2021-01-27_11-20-08.597	set_speed 0
2021-01-27_11-20-08.597	no_button_but_finger_pressed RightRingTip
2021-01-27_11-20-08.597	set_speed 0
2021-01-27_11-20-08.597	no_button_but_finger_pressed RightPinkyTip
2021-01-27_11-20-08.597	set_speed 0
2021-01-27_11-20-08.609	button_created 0
2021-01-27_11-20-08.920	middle_released
2021-01-27_11-20-09.178	button_created 1
2021-01-27_11-20-09.697	button_enters_active_area 7
2021-01-27_11-20-09.743	button_created 2
2021-01-27_11-20-09.787	middle_moved
2021-01-27_11-20-09.810	button_pressed 7
2021-01-27_11-20-09.810	set_speed 0
2021-01-27_11-20-10.028	middle_released
2021-01-27_11-20-10.273	button_enters_active_area 3
2021-01-27_11-20-10.319	button_created 3
2021-01-27_11-20-10.520	index_moved
2021-01-27_11-20-10.531	button_pressed 3
2021-01-27_11-20-10.531	set_speed 0.150000021457672
2021-01-27_11-20-10.827	index_released
2021-01-27_11-20-10.837	button_enters_active_area 6
2021-01-27_11-20-10.884	button_created 4
2021-01-27_11-20-11.072	index_moved
2021-01-27_11-20-11.093	button_pressed 6
2021-01-27_11-20-11.093	set_speed 0.330000021457672
2021-01-27_11-20-11.361	index_released
2021-01-27_11-20-11.415	button_enters_active_area 6
2021-01-27_11-20-11.461	button_created 5
2021-01-27_11-20-11.654	index_moved
2021-01-27_11-20-11.670	button_pressed 6
2021-01-27_11-20-11.670	set_speed 0.510000021457672
2021-01-27_11-20-11.970	button_enters_active_area 3
2021-01-27_11-20-11.982	index_released
2021-01-27_11-20-12.016	button_created 6
2021-01-27_11-20-12.072	index_moved
2021-01-27_11-20-12.099	button_pressed 3
2021-01-27_11-20-12.100	set_speed 0.690000021457672
2021-01-27_11-20-12.372	index_released
2021-01-27_11-20-12.504	button_enters_active_area 9
2021-01-27_11-20-12.552	button_created 7
2021-01-27_11-20-12.673	pinky_moved
2021-01-27_11-20-12.696	button_pressed 9
2021-01-27_11-20-12.696	set_speed 0.735000032186508
2021-01-27_11-20-13.000	button_enters_active_area 9
[truncated: 32,951 more rows]
[truncated: 4 more columns]
