# Supplementary material for: Avatar error in your favor: Embodied avatars can fix users’ mistakes without them noticing
Source: PLoS One. 2023 Jan 20;18(1):e0266212. doi: 10.1371/journal.pone.0266212 (PMC9858437; doi:10.1371/journal.pone.0266212)
Supplement: S1 Dataset — (ZIP) [file pone.0266212.s003.zip › static/raw_data/28/data.csv]

2021-02-02_13-20-52.298	condition_entry	condition B
2021-02-02_13-20-52.893	condition_entry	condition B
2021-02-02_13-20-53.355	condition_entry	condition B
2021-02-02_13-20-54.070	condition_entry	condition B
2021-02-02_13-20-54.655	condition_entry	condition B
2021-02-02_13-20-55.087	condition_entry	condition B
2021-02-02_13-20-55.787	condition_entry	condition B
2021-02-02_13-20-56.339	condition_entry	condition B
2021-02-02_13-20-56.886	condition_entry	condition B
2021-02-02_13-20-57.452	condition_entry	condition B
2021-02-02_13-20-58.008	condition_entry	condition B	discarded
2021-02-02_13-20-58.077	warning	multiple_fingers
2021-02-02_13-20-59.389	condition_entry	condition B	discarded
2021-02-02_13-20-59.423	warning	multiple_fingers
2021-02-02_13-21-00.886	condition_entry	condition B
2021-02-02_13-21-01.262	condition_entry	condition B
2021-02-02_13-21-01.887	condition_entry	condition B
2021-02-02_13-21-03.016	condition_entry	condition B
2021-02-02_13-21-04.043	condition_entry	condition B
2021-02-02_13-21-04.527	condition_entry	condition B
2021-02-02_13-21-05.261	condition_entry	condition B
2021-02-02_13-21-05.682	condition_entry	condition B
2021-02-02_13-21-06.360	condition_entry	condition B
2021-02-02_13-21-06.860	condition_entry	condition B
2021-02-02_13-21-07.383	condition_entry	condition B
2021-02-02_13-21-07.937	condition_entry	condition B
2021-02-02_13-21-08.438	condition_entry	condition B	discarded
2021-02-02_13-21-08.869	condition_entry	condition D	discarded
2021-02-02_13-21-08.892	warning	multiple_fingers
2021-02-02_13-21-10.207	warning	multiple_fingers
2021-02-02_13-21-10.207	condition_entry	condition D
2021-02-02_13-21-11.580	condition_entry	condition B
2021-02-02_13-21-11.995	condition_entry	condition B
2021-02-02_13-21-12.579	condition_entry	condition B
2021-02-02_13-21-13.240	condition_entry	condition B
2021-02-02_13-21-13.946	condition_entry	condition B
2021-02-02_13-21-14.446	condition_entry	condition B
2021-02-02_13-21-15.116	condition_entry	condition B	discarded
2021-02-02_13-21-15.138	warning	multiple_fingers
2021-02-02_13-21-16.527	condition_entry	condition B
2021-02-02_13-21-17.055	condition_entry	condition B
2021-02-02_13-21-17.659	condition_entry	condition B
2021-02-02_13-21-18.110	condition_entry	condition B
2021-02-02_13-21-18.691	condition_entry	condition B
2021-02-02_13-21-19.221	condition_entry	condition B
2021-02-02_13-21-19.833	condition_entry	condition B
2021-02-02_13-21-20.467	condition_entry	condition B
2021-02-02_13-21-20.969	condition_entry	condition B
2021-02-02_13-21-21.563	condition_entry	condition B
2021-02-02_13-21-22.274	condition_entry	condition B
2021-02-02_13-21-22.771	condition_entry	condition B
2021-02-02_13-21-23.341	condition_entry	condition B
2021-02-02_13-21-23.877	warning	multiple_fingers
2021-02-02_13-21-23.877	condition_entry	condition B
2021-02-02_13-21-25.174	condition_entry	condition B
2021-02-02_13-21-25.723	condition_entry	condition B
2021-02-02_13-21-26.262	condition_entry	condition B
2021-02-02_13-21-26.896	condition_entry	condition B
2021-02-02_13-21-27.519	condition_entry	condition B
2021-02-02_13-21-28.006	condition_entry	condition B
2021-02-02_13-21-28.810	condition_entry	condition B
2021-02-02_13-21-29.276	condition_entry	condition B
2021-02-02_13-21-29.749	condition_entry	condition D	discarded
2021-02-02_13-21-29.927	warning	multiple_fingers
2021-02-02_13-21-31.830	condition_entry	condition A	src 9	dst 6
2021-02-02_13-21-32.265	condition_entry	condition B
2021-02-02_13-21-33.669	condition_entry	condition B
2021-02-02_13-21-33.852	pedal_entry	pedal_timeout
2021-02-02_13-21-34.061	condition_entry	condition B
2021-02-02_13-21-34.507	condition_entry	condition B
2021-02-02_13-21-35.117	condition_entry	condition B
2021-02-02_13-21-36.388	condition_entry	condition B
2021-02-02_13-21-36.913	condition_entry	condition D
2021-02-02_13-21-37.479	condition_entry	condition B
2021-02-02_13-21-38.072	condition_entry	condition B
2021-02-02_13-21-38.590	condition_entry	condition B
2021-02-02_13-21-38.934	pedal_entry	pedal_timeout
2021-02-02_13-21-39.101	condition_entry	condition B
2021-02-02_13-21-39.713	condition_entry	condition B
2021-02-02_13-21-40.280	condition_entry	condition A	src 8	dst 7
2021-02-02_13-21-41.134	condition_entry	condition B
2021-02-02_13-21-42.296	pedal_entry	pedal_timeout
2021-02-02_13-21-42.778	condition_entry	condition B
2021-02-02_13-21-43.337	condition_entry	condition B
2021-02-02_13-21-43.857	condition_entry	condition B
2021-02-02_13-21-44.376	condition_entry	condition B
2021-02-02_13-21-44.980	condition_entry	condition B
2021-02-02_13-21-45.567	condition_entry	condition B
2021-02-02_13-21-46.098	condition_entry	condition A	src 2	dst 1
2021-02-02_13-21-46.647	condition_entry	condition B
2021-02-02_13-21-47.823	condition_entry	condition B
2021-02-02_13-21-48.111	pedal_entry	pedal_timeout
2021-02-02_13-21-48.472	condition_entry	condition B
2021-02-02_13-21-49.731	condition_entry	condition B
2021-02-02_13-21-50.122	condition_entry	condition B
2021-02-02_13-21-50.764	condition_entry	condition B
2021-02-02_13-21-51.271	condition_entry	condition B
2021-02-02_13-21-51.841	condition_entry	condition B
2021-02-02_13-21-52.261	condition_entry	condition B
2021-02-02_13-21-52.720	condition_entry	condition B
2021-02-02_13-21-53.228	condition_entry	condition D
2021-02-02_13-21-53.777	condition_entry	condition B
2021-02-02_13-21-54.149	condition_entry	condition B
2021-02-02_13-21-54.707	condition_entry	condition B
2021-02-02_13-21-55.239	pedal_entry	pedal_timeout
2021-02-02_13-21-55.284	condition_entry	condition B
2021-02-02_13-21-55.838	condition_entry	condition B
2021-02-02_13-21-56.365	condition_entry	condition B
2021-02-02_13-21-56.929	condition_entry	condition B
2021-02-02_13-21-57.381	condition_entry	condition B
2021-02-02_13-21-57.808	condition_entry	condition B
2021-02-02_13-21-58.304	condition_entry	condition B
2021-02-02_13-21-58.696	condition_entry	condition B
2021-02-02_13-21-59.118	condition_entry	condition B
2021-02-02_13-21-59.706	condition_entry	condition C	src 3	dst 1
2021-02-02_13-21-59.853	condition_entry	condition D warning
2021-02-02_13-22-00.289	condition_entry	condition B
2021-02-02_13-22-00.635	condition_entry	condition B
2021-02-02_13-22-01.063	condition_entry	condition B
2021-02-02_13-22-01.479	condition_entry	condition B
2021-02-02_13-22-01.862	condition_entry	condition B
2021-02-02_13-22-01.871	pedal_entry	pedal_timeout
2021-02-02_13-22-02.314	condition_entry	condition B
2021-02-02_13-22-02.806	condition_entry	condition C	src 6	dst 7
2021-02-02_13-22-03.973	pedal_entry	pedal_correct
2021-02-02_13-22-09.050	answer_entry	selected_answer 5
2021-02-02_13-22-10.226	condition_entry	condition B
2021-02-02_13-22-10.842	condition_entry	condition B
2021-02-02_13-22-11.411	condition_entry	condition B
2021-02-02_13-22-11.999	condition_entry	condition B
2021-02-02_13-22-12.595	condition_entry	condition B
2021-02-02_13-22-12.997	condition_entry	condition B
2021-02-02_13-22-13.585	condition_entry	condition B
2021-02-02_13-22-14.052	condition_entry	condition B
2021-02-02_13-22-14.443	condition_entry	condition B
2021-02-02_13-22-15.686	condition_entry	condition B
2021-02-02_13-22-16.234	condition_entry	condition B
2021-02-02_13-22-17.520	condition_entry	condition B
2021-02-02_13-22-18.533	condition_entry	condition B
2021-02-02_13-22-19.194	condition_entry	condition B
2021-02-02_13-22-20.321	condition_entry	condition B
2021-02-02_13-22-20.949	condition_entry	condition B	discarded
2021-02-02_13-22-21.000	warning	multiple_fingers
2021-02-02_13-22-22.278	condition_entry	condition B
2021-02-02_13-22-22.886	condition_entry	condition B
2021-02-02_13-22-23.459	condition_entry	condition B
2021-02-02_13-22-23.986	condition_entry	condition B
2021-02-02_13-22-24.614	condition_entry	condition B
2021-02-02_13-22-25.083	condition_entry	condition B
2021-02-02_13-22-25.640	condition_entry	condition B
2021-02-02_13-22-26.247	condition_entry	condition B
2021-02-02_13-22-27.029	condition_entry	condition B
2021-02-02_13-22-27.457	condition_entry	condition B
2021-02-02_13-22-28.624	condition_entry	condition B
2021-02-02_13-22-29.753	condition_entry	condition B
2021-02-02_13-22-30.841	condition_entry	condition B
2021-02-02_13-22-31.404	condition_entry	condition B
2021-02-02_13-22-31.978	condition_entry	condition B
2021-02-02_13-22-32.612	condition_entry	condition B
2021-02-02_13-22-33.103	condition_entry	condition B
2021-02-02_13-22-33.630	condition_entry	condition C	src 2	dst 1
2021-02-02_13-22-35.655	pedal_entry	pedal_timeout
2021-02-02_13-22-38.175	condition_entry	condition B
2021-02-02_13-22-38.722	condition_entry	condition B
2021-02-02_13-22-40.480	condition_entry	condition B
2021-02-02_13-22-41.084	condition_entry	condition B
2021-02-02_13-22-41.684	condition_entry	condition B
2021-02-02_13-22-42.188	condition_entry	condition B
2021-02-02_13-22-42.699	condition_entry	condition B
2021-02-02_13-22-43.343	condition_entry	condition B
2021-02-02_13-22-43.842	condition_entry	condition B
2021-02-02_13-22-44.484	condition_entry	condition B
2021-02-02_13-22-45.026	condition_entry	condition B
2021-02-02_13-22-45.622	condition_entry	condition B
2021-02-02_13-22-46.869	condition_entry	condition B
2021-02-02_13-22-47.304	condition_entry	condition B
2021-02-02_13-22-47.949	condition_entry	condition B
2021-02-02_13-22-48.569	condition_entry	condition B
2021-02-02_13-22-49.064	condition_entry	condition B
2021-02-02_13-22-49.614	condition_entry	condition B
2021-02-02_13-22-50.005	condition_entry	condition B	discarded
2021-02-02_13-22-50.425	warning	multiple_fingers
2021-02-02_13-22-51.741	condition_entry	condition B
2021-02-02_13-22-52.213	condition_entry	condition A	src 6	dst 8
2021-02-02_13-22-52.750	condition_entry	condition B
2021-02-02_13-22-53.949	condition_entry	condition B
2021-02-02_13-22-54.224	pedal_entry	pedal_timeout
2021-02-02_13-22-54.535	condition_entry	condition B
2021-02-02_13-22-55.068	condition_entry	condition B
2021-02-02_13-22-55.737	condition_entry	condition B
2021-02-02_13-22-57.308	condition_entry	condition B
2021-02-02_13-22-58.504	condition_entry	condition A	src 8	dst 7
2021-02-02_13-22-59.677	condition_entry	condition B
2021-02-02_13-23-00.187	condition_entry	condition B
2021-02-02_13-23-00.521	pedal_entry	pedal_timeout
2021-02-02_13-23-00.742	condition_entry	condition B
2021-02-02_13-23-01.358	condition_entry	condition B
2021-02-02_13-23-01.831	condition_entry	condition A	src 9	dst 8
2021-02-02_13-23-02.498	condition_entry	condition B
2021-02-02_13-23-03.189	condition_entry	condition B
2021-02-02_13-23-03.552	condition_entry	condition B
2021-02-02_13-23-03.852	pedal_entry	pedal_timeout
2021-02-02_13-23-04.326	condition_entry	condition B
2021-02-02_13-23-04.787	condition_entry	condition B
2021-02-02_13-23-05.442	condition_entry	condition B
2021-02-02_13-23-06.464	condition_entry	condition B
2021-02-02_13-23-07.600	condition_entry	condition A	src 8	dst 6
2021-02-02_13-23-08.074	condition_entry	condition B
2021-02-02_13-23-08.683	condition_entry	condition B
2021-02-02_13-23-09.300	condition_entry	condition B
2021-02-02_13-23-09.616	pedal_entry	pedal_timeout
2021-02-02_13-23-09.862	condition_entry	condition B
2021-02-02_13-23-10.988	condition_entry	condition B
2021-02-02_13-23-12.175	condition_entry	condition B
2021-02-02_13-23-12.693	condition_entry	condition B
2021-02-02_13-23-13.338	condition_entry	condition B
2021-02-02_13-23-14.331	condition_entry	condition D
2021-02-02_13-23-14.908	condition_entry	condition B
2021-02-02_13-23-15.607	condition_entry	condition B
2021-02-02_13-23-16.127	condition_entry	condition B
2021-02-02_13-23-16.346	pedal_entry	pedal_timeout
2021-02-02_13-23-16.848	condition_entry	condition B
2021-02-02_13-23-17.183	condition_entry	condition B
2021-02-02_13-23-18.383	condition_entry	condition B
2021-02-02_13-23-21.970	condition_entry	condition B
2021-02-02_13-23-22.444	condition_entry	condition B
2021-02-02_13-23-23.629	condition_entry	condition B
2021-02-02_13-23-24.077	condition_entry	condition B
2021-02-02_13-23-24.731	condition_entry	condition B
2021-02-02_13-23-25.214	condition_entry	condition B
2021-02-02_13-23-25.678	condition_entry	condition B	discarded
2021-02-02_13-23-25.862	warning	experimental_break
2021-02-02_13-23-42.795	condition_entry	condition B	discarded
2021-02-02_13-23-43.014	warning	multiple_fingers
2021-02-02_13-23-44.428	condition_entry	condition B
2021-02-02_13-23-45.579	condition_entry	condition B
2021-02-02_13-23-46.280	condition_entry	condition B
2021-02-02_13-23-46.667	condition_entry	condition B
2021-02-02_13-23-48.381	condition_entry	condition B
2021-02-02_13-23-49.001	condition_entry	condition B
2021-02-02_13-23-50.145	condition_entry	condition B
2021-02-02_13-23-50.734	condition_entry	condition B
2021-02-02_13-23-51.296	condition_entry	condition D
2021-02-02_13-23-51.946	condition_entry	condition B
2021-02-02_13-23-52.497	condition_entry	condition B
2021-02-02_13-23-53.006	condition_entry	condition B
2021-02-02_13-23-53.308	pedal_entry	pedal_timeout
2021-02-02_13-23-53.487	condition_entry	condition B
2021-02-02_13-23-53.937	condition_entry	condition B
2021-02-02_13-23-54.365	condition_entry	condition B
2021-02-02_13-23-54.799	condition_entry	condition B
2021-02-02_13-23-55.198	condition_entry	condition B
2021-02-02_13-23-55.529	condition_entry	condition D
2021-02-02_13-23-55.974	condition_entry	condition D warning
2021-02-02_13-23-56.280	condition_entry	condition D warning
2021-02-02_13-23-57.041	condition_entry	condition B
2021-02-02_13-23-57.451	condition_entry	condition D warning
2021-02-02_13-23-57.932	condition_entry	condition B
2021-02-02_13-23-58.467	condition_entry	condition B
2021-02-02_13-23-58.984	condition_entry	condition B
2021-02-02_13-23-59.463	pedal_entry	pedal_timeout
2021-02-02_13-23-59.610	condition_entry	condition B
2021-02-02_13-24-00.709	condition_entry	condition B
2021-02-02_13-24-01.973	condition_entry	condition B
2021-02-02_13-24-02.497	condition_entry	condition B
2021-02-02_13-24-03.086	condition_entry	condition C	src 3	dst 2	discarded
2021-02-02_13-24-03.169	warning	multiple_fingers
2021-02-02_13-24-04.792	condition_entry	condition B
2021-02-02_13-24-05.156	condition_entry	condition B
2021-02-02_13-24-05.729	condition_entry	condition B
2021-02-02_13-24-06.280	condition_entry	condition B
2021-02-02_13-24-06.771	condition_entry	condition B
2021-02-02_13-24-07.394	condition_entry	condition B
2021-02-02_13-24-07.901	condition_entry	condition B
2021-02-02_13-24-08.481	condition_entry	condition C	src 6	dst 7	discarded
2021-02-02_13-24-08.572	warning	multiple_fingers
2021-02-02_13-24-10.405	condition_entry	condition B
2021-02-02_13-24-10.990	condition_entry	condition B
2021-02-02_13-24-11.508	condition_entry	condition B
2021-02-02_13-24-12.153	condition_entry	condition B
2021-02-02_13-24-12.680	condition_entry	condition B
2021-02-02_13-24-13.636	condition_entry	condition B
2021-02-02_13-24-14.055	condition_entry	condition B
2021-02-02_13-24-14.617	condition_entry	condition B
2021-02-02_13-24-15.043	condition_entry	condition B
2021-02-02_13-24-15.406	condition_entry	condition B
2021-02-02_13-24-16.174	condition_entry	condition B
2021-02-02_13-24-16.476	condition_entry	condition B
2021-02-02_13-24-16.975	condition_entry	condition B
2021-02-02_13-24-17.563	condition_entry	condition C	src 3	dst 0
2021-02-02_13-24-18.089	condition_entry	condition B
2021-02-02_13-24-19.366	condition_entry	condition B
2021-02-02_13-24-19.577	pedal_entry	pedal_timeout
2021-02-02_13-24-19.786	condition_entry	condition B
2021-02-02_13-24-20.490	condition_entry	condition B
2021-02-02_13-24-20.974	condition_entry	condition B
2021-02-02_13-24-21.600	condition_entry	condition B
2021-02-02_13-24-22.221	condition_entry	condition B
2021-02-02_13-24-22.712	condition_entry	condition B
2021-02-02_13-24-23.309	condition_entry	condition B
2021-02-02_13-24-24.509	condition_entry	condition B
2021-02-02_13-24-25.139	condition_entry	condition B
2021-02-02_13-24-25.538	condition_entry	condition B
2021-02-02_13-24-26.372	condition_entry	condition B
2021-02-02_13-24-26.707	condition_entry	condition B
2021-02-02_13-24-27.417	condition_entry	condition B
2021-02-02_13-24-27.940	condition_entry	condition A	src 8	dst 7
2021-02-02_13-24-29.595	condition_entry	condition B
2021-02-02_13-24-29.959	pedal_entry	pedal_timeout
2021-02-02_13-24-30.659	condition_entry	condition B
2021-02-02_13-24-31.227	condition_entry	condition B
2021-02-02_13-24-32.462	condition_entry	condition B
2021-02-02_13-24-32.869	condition_entry	condition B
2021-02-02_13-24-33.392	condition_entry	condition B
2021-02-02_13-24-36.293	condition_entry	condition A	src 8	dst 7
2021-02-02_13-24-37.525	condition_entry	condition B
2021-02-02_13-24-38.311	pedal_entry	pedal_timeout
2021-02-02_13-24-38.648	condition_entry	condition B
2021-02-02_13-24-39.229	condition_entry	condition B
2021-02-02_13-24-39.859	condition_entry	condition B
2021-02-02_13-24-40.332	condition_entry	condition A	src 6	dst 8
2021-02-02_13-24-41.002	condition_entry	condition B
2021-02-02_13-24-41.612	condition_entry	condition B
2021-02-02_13-24-42.055	condition_entry	condition B
2021-02-02_13-24-42.354	pedal_entry	pedal_timeout
2021-02-02_13-24-42.746	condition_entry	condition B
2021-02-02_13-24-43.191	condition_entry	condition B
2021-02-02_13-24-44.353	condition_entry	condition B
2021-02-02_13-24-44.966	condition_entry	condition B
2021-02-02_13-24-45.426	condition_entry	condition A	src 6	dst 8
2021-02-02_13-24-46.848	condition_entry	condition D warning
2021-02-02_13-24-47.810	pedal_entry	pedal_correct
2021-02-02_13-24-53.166	answer_entry	selected_answer 8
2021-02-02_13-24-54.364	condition_entry	condition B
2021-02-02_13-24-55.408	condition_entry	condition B
2021-02-02_13-24-56.693	condition_entry	condition B
2021-02-02_13-24-57.275	condition_entry	condition B
2021-02-02_13-24-57.813	condition_entry	condition B
2021-02-02_13-24-58.474	condition_entry	condition B
2021-02-02_13-24-58.916	condition_entry	condition C	src 3	dst 2
2021-02-02_13-24-59.558	condition_entry	condition B
2021-02-02_13-25-00.084	condition_entry	condition B	discarded
2021-02-02_13-25-00.468	condition_entry	condition D warning	discarded
2021-02-02_13-25-00.513	warning	multiple_fingers
2021-02-02_13-25-01.825	condition_entry	condition B
2021-02-02_13-25-02.326	condition_entry	condition B
2021-02-02_13-25-02.828	condition_entry	condition B
2021-02-02_13-25-04.103	condition_entry	condition B
2021-02-02_13-25-04.688	condition_entry	condition B
2021-02-02_13-25-05.167	condition_entry	condition B
2021-02-02_13-25-06.243	condition_entry	condition B
2021-02-02_13-25-06.812	condition_entry	condition B
2021-02-02_13-25-07.980	condition_entry	condition B
2021-02-02_13-25-08.632	condition_entry	condition C	src 1	dst 2
2021-02-02_13-25-09.310	condition_entry	condition B
2021-02-02_13-25-09.889	condition_entry	condition B
2021-02-02_13-25-10.652	pedal_entry	pedal_timeout
2021-02-02_13-25-10.898	condition_entry	condition B
2021-02-02_13-25-12.023	condition_entry	condition B
2021-02-02_13-25-12.676	condition_entry	condition D
2021-02-02_13-25-13.698	condition_entry	condition B
2021-02-02_13-25-14.485	condition_entry	condition B
2021-02-02_13-25-14.694	pedal_entry	pedal_timeout
2021-02-02_13-25-14.964	condition_entry	condition B
2021-02-02_13-25-15.460	condition_entry	condition B
2021-02-02_13-25-16.009	condition_entry	condition D
2021-02-02_13-25-17.253	condition_entry	condition B
2021-02-02_13-25-17.833	condition_entry	condition B
2021-02-02_13-25-18.026	pedal_entry	pedal_timeout
2021-02-02_13-25-18.326	condition_entry	condition B
2021-02-02_13-25-18.909	condition_entry	condition B
2021-02-02_13-25-19.974	condition_entry	condition B
2021-02-02_13-25-20.447	condition_entry	condition B
2021-02-02_13-25-20.872	condition_entry	condition B
2021-02-02_13-25-21.447	condition_entry	condition B
2021-02-02_13-25-21.889	condition_entry	condition B
2021-02-02_13-25-22.296	condition_entry	condition B
2021-02-02_13-25-23.627	condition_entry	condition B
2021-02-02_13-25-24.218	condition_entry	condition B
2021-02-02_13-25-24.849	condition_entry	condition B
2021-02-02_13-25-25.325	condition_entry	condition D
2021-02-02_13-25-26.115	condition_entry	condition B
2021-02-02_13-25-27.345	pedal_entry	pedal_timeout
2021-02-02_13-25-27.689	condition_entry	condition B
2021-02-02_13-25-28.858	condition_entry	condition B
2021-02-02_13-25-29.268	condition_entry	condition B
2021-02-02_13-25-29.902	condition_entry	condition B
2021-02-02_13-25-30.543	condition_entry	condition B
2021-02-02_13-25-31.612	condition_entry	condition B
2021-02-02_13-25-32.031	condition_entry	condition B
2021-02-02_13-25-32.424	condition_entry	condition B
2021-02-02_13-25-32.924	condition_entry	condition B
2021-02-02_13-25-33.857	condition_entry	condition B
2021-02-02_13-25-34.386	condition_entry	condition B
2021-02-02_13-25-34.941	condition_entry	condition B
2021-02-02_13-25-35.535	condition_entry	condition B
2021-02-02_13-25-36.132	condition_entry	condition B
2021-02-02_13-25-36.607	condition_entry	condition B
2021-02-02_13-25-37.347	condition_entry	condition B
2021-02-02_13-25-37.963	condition_entry	condition B
2021-02-02_13-25-38.361	condition_entry	condition B
2021-02-02_13-25-39.517	condition_entry	condition B
2021-02-02_13-25-42.516	condition_entry	condition B
2021-02-02_13-25-43.097	condition_entry	condition B
2021-02-02_13-25-43.585	condition_entry	condition B
2021-02-02_13-25-44.186	condition_entry	condition B
2021-02-02_13-25-44.739	condition_entry	condition B	discarded
2021-02-02_13-25-44.750	warning	multiple_fingers
2021-02-02_13-25-46.251	condition_entry	condition B
2021-02-02_13-25-46.815	condition_entry	condition B
2021-02-02_13-25-47.392	condition_entry	condition B
2021-02-02_13-25-47.909	condition_entry	condition B
2021-02-02_13-25-48.481	condition_entry	condition B
2021-02-02_13-25-48.968	condition_entry	condition B
2021-02-02_13-25-49.393	condition_entry	condition B
2021-02-02_13-25-49.893	condition_entry	condition C	src 2	dst 3	discarded
2021-02-02_13-25-49.984	warning	multiple_fingers
2021-02-02_13-25-50.340	warning	experimental_break
2021-02-02_13-26-10.485	warning	hand_movements
2021-02-02_13-26-10.669	warning	multiple_fingers
2021-02-02_13-26-12.294	warning	multiple_fingers
2021-02-02_13-26-12.294	condition_entry	condition C	src 2	dst 3
2021-02-02_13-26-13.449	warning	experimental_break
2021-02-02_13-26-22.777	condition_entry	condition B
2021-02-02_13-26-23.264	condition_entry	condition B
2021-02-02_13-26-23.788	condition_entry	condition B
2021-02-02_13-26-24.468	condition_entry	condition B
2021-02-02_13-26-25.011	condition_entry	condition B
2021-02-02_13-26-25.509	condition_entry	condition B
2021-02-02_13-26-25.976	condition_entry	condition B
2021-02-02_13-26-26.453	condition_entry	condition B
2021-02-02_13-26-27.051	condition_entry	condition B
2021-02-02_13-26-27.507	condition_entry	condition C	src 8	dst 9
2021-02-02_13-26-27.961	condition_entry	condition B
2021-02-02_13-26-28.595	condition_entry	condition B
2021-02-02_13-26-28.973	condition_entry	condition B
2021-02-02_13-26-29.417	condition_entry	condition B
2021-02-02_13-26-29.517	pedal_entry	pedal_timeout
2021-02-02_13-26-29.895	condition_entry	condition B
2021-02-02_13-26-30.587	condition_entry	condition B
2021-02-02_13-26-31.194	condition_entry	condition B
2021-02-02_13-26-31.682	condition_entry	condition B
2021-02-02_13-26-32.329	condition_entry	condition B
2021-02-02_13-26-32.826	condition_entry	condition A	src 3	dst 2
2021-02-02_13-26-34.125	pedal_entry	pedal_correct
2021-02-02_13-26-38.365	answer_entry	selected_answer 10
2021-02-02_13-26-39.555	condition_entry	condition B
2021-02-02_13-26-40.203	condition_entry	condition B
2021-02-02_13-26-40.756	condition_entry	condition B
2021-02-02_13-26-41.200	condition_entry	condition B
2021-02-02_13-26-41.927	condition_entry	condition A	src 0	dst 3
2021-02-02_13-26-43.945	pedal_entry	pedal_timeout
2021-02-02_13-26-44.170	condition_entry	condition B
2021-02-02_13-26-44.791	condition_entry	condition C	src 7	dst 6
2021-02-02_13-26-45.424	condition_entry	condition B
2021-02-02_13-26-46.144	condition_entry	condition D warning
2021-02-02_13-26-47.612	condition_entry	condition B
2021-02-02_13-26-48.153	condition_entry	condition D warning
2021-02-02_13-26-49.382	condition_entry	condition B
2021-02-02_13-26-49.952	condition_entry	condition B
2021-02-02_13-26-50.157	pedal_entry	pedal_timeout
2021-02-02_13-26-50.551	condition_entry	condition B
2021-02-02_13-26-51.624	condition_entry	condition B
2021-02-02_13-26-52.196	condition_entry	condition A	src 8	dst 9
2021-02-02_13-26-52.753	condition_entry	condition B
2021-02-02_13-26-53.319	condition_entry	condition B
2021-02-02_13-26-54.218	pedal_entry	pedal_timeout
2021-02-02_13-26-54.629	condition_entry	condition B
2021-02-02_13-26-55.620	condition_entry	condition B
2021-02-02_13-26-56.330	condition_entry	condition B
2021-02-02_13-26-57.482	condition_entry	condition B
2021-02-02_13-26-58.086	condition_entry	condition B
2021-02-02_13-26-58.670	condition_entry	condition B
2021-02-02_13-26-59.270	condition_entry	condition B
2021-02-02_13-26-59.814	condition_entry	condition B
2021-02-02_13-27-00.264	condition_entry	condition B
2021-02-02_13-27-00.718	condition_entry	condition B
2021-02-02_13-27-01.210	condition_entry	condition B
2021-02-02_13-27-01.663	condition_entry	condition B
2021-02-02_13-27-02.102	condition_entry	condition B
2021-02-02_13-27-02.536	condition_entry	condition B
2021-02-02_13-27-02.906	condition_entry	condition B
2021-02-02_13-27-03.880	condition_entry	condition B
2021-02-02_13-27-04.695	condition_entry	condition B
2021-02-02_13-27-05.760	condition_entry	condition B
2021-02-02_13-27-06.425	condition_entry	condition B
2021-02-02_13-27-07.545	condition_entry	condition B
2021-02-02_13-27-08.088	condition_entry	condition B
2021-02-02_13-27-11.627	condition_entry	condition B
2021-02-02_13-27-12.725	condition_entry	condition B
2021-02-02_13-27-13.180	condition_entry	condition B
2021-02-02_13-27-14.457	condition_entry	condition B
2021-02-02_13-27-16.187	condition_entry	condition B
2021-02-02_13-27-17.917	condition_entry	condition B
2021-02-02_13-27-18.543	condition_entry	condition B
2021-02-02_13-27-19.444	condition_entry	condition B
2021-02-02_13-27-20.695	condition_entry	condition B
2021-02-02_13-27-21.290	condition_entry	condition B
2021-02-02_13-27-22.299	condition_entry	condition B
2021-02-02_13-27-23.638	condition_entry	condition B
2021-02-02_13-27-24.585	condition_entry	condition B
2021-02-02_13-27-25.449	condition_entry	condition B
2021-02-02_13-27-26.396	condition_entry	condition B
2021-02-02_13-27-26.980	condition_entry	condition B
2021-02-02_13-27-28.118	condition_entry	condition B
2021-02-02_13-27-30.928	condition_entry	condition B
2021-02-02_13-27-31.511	condition_entry	condition B
2021-02-02_13-27-32.100	condition_entry	condition B
2021-02-02_13-27-33.202	condition_entry	condition B
2021-02-02_13-27-33.782	condition_entry	condition B
2021-02-02_13-27-34.266	condition_entry	condition B
2021-02-02_13-27-35.179	condition_entry	condition B
2021-02-02_13-27-35.576	condition_entry	condition B
2021-02-02_13-27-36.110	condition_entry	condition B
2021-02-02_13-27-36.768	condition_entry	condition B
2021-02-02_13-27-37.580	condition_entry	condition B
2021-02-02_13-27-38.269	condition_entry	condition B
2021-02-02_13-27-38.730	condition_entry	condition B
2021-02-02_13-27-39.432	condition_entry	condition B
2021-02-02_13-27-40.578	condition_entry	condition D	discarded
2021-02-02_13-27-40.658	warning	multiple_fingers
2021-02-02_13-27-41.979	condition_entry	condition B
2021-02-02_13-27-42.451	condition_entry	condition B
2021-02-02_13-27-43.076	condition_entry	condition B
2021-02-02_13-27-43.763	condition_entry	condition B
2021-02-02_13-27-44.833	condition_entry	condition B
2021-02-02_13-27-45.328	condition_entry	condition B
2021-02-02_13-27-45.909	condition_entry	condition D
2021-02-02_13-27-47.230	condition_entry	condition B
2021-02-02_13-27-47.593	condition_entry	condition B
2021-02-02_13-27-47.933	pedal_entry	pedal_timeout
2021-02-02_13-27-48.319	condition_entry	condition B
2021-02-02_13-27-48.781	condition_entry	condition B
2021-02-02_13-27-49.343	condition_entry	condition B
2021-02-02_13-27-50.537	condition_entry	condition B
2021-02-02_13-27-51.061	condition_entry	condition B
2021-02-02_13-27-51.626	condition_entry	condition B
2021-02-02_13-27-52.229	condition_entry	condition B
2021-02-02_13-27-52.852	condition_entry	condition B
2021-02-02_13-27-53.427	condition_entry	condition B
2021-02-02_13-27-53.969	condition_entry	condition B
2021-02-02_13-27-54.448	condition_entry	condition B
2021-02-02_13-27-55.428	condition_entry	condition B
2021-02-02_13-27-56.278	condition_entry	condition B
2021-02-02_13-27-58.767	condition_entry	condition B
2021-02-02_13-27-59.410	condition_entry	condition B
2021-02-02_13-28-00.084	condition_entry	condition B
2021-02-02_13-28-00.579	condition_entry	condition B
2021-02-02_13-28-01.214	condition_entry	condition A	src 6	dst 7
2021-02-02_13-28-01.745	condition_entry	condition B
2021-02-02_13-28-02.301	condition_entry	condition B
2021-02-02_13-28-02.810	condition_entry	condition B
2021-02-02_13-28-03.231	pedal_entry	pedal_timeout
2021-02-02_13-28-03.370	condition_entry	condition B
2021-02-02_13-28-03.889	condition_entry	condition B
2021-02-02_13-28-04.309	condition_entry	condition B
2021-02-02_13-28-04.689	condition_entry	condition A	src 9	dst 7
2021-02-02_13-28-05.919	pedal_entry	pedal_correct
2021-02-02_13-28-09.365	answer_entry	selected_answer 10
2021-02-02_13-28-10.630	condition_entry	condition B
2021-02-02_13-28-11.096	condition_entry	condition B
2021-02-02_13-28-11.619	condition_entry	condition B
2021-02-02_13-28-12.196	condition_entry	condition B
2021-02-02_13-28-12.649	condition_entry	condition A	src 8	dst 6
2021-02-02_13-28-13.985	condition_entry	condition B
2021-02-02_13-28-14.662	pedal_entry	pedal_timeout
2021-02-02_13-28-15.107	condition_entry	condition B
2021-02-02_13-28-15.737	condition_entry	condition B
2021-02-02_13-28-16.247	condition_entry	condition B
2021-02-02_13-28-17.351	condition_entry	condition B
2021-02-02_13-28-17.961	condition_entry	condition B
2021-02-02_13-28-18.536	condition_entry	condition B
2021-02-02_13-28-18.990	condition_entry	condition A	src 7	dst 6
2021-02-02_13-28-19.673	condition_entry	condition B
2021-02-02_13-28-21.004	pedal_entry	pedal_timeout
2021-02-02_13-28-21.301	condition_entry	condition B
2021-02-02_13-28-21.660	condition_entry	condition B
2021-02-02_13-28-22.233	condition_entry	condition B
2021-02-02_13-28-22.757	condition_entry	condition B
2021-02-02_13-28-23.369	condition_entry	condition B
2021-02-02_13-28-23.868	condition_entry	condition B
2021-02-02_13-28-24.399	condition_entry	condition B
2021-02-02_13-28-24.925	condition_entry	condition B
2021-02-02_13-28-25.332	condition_entry	condition B
2021-02-02_13-28-25.820	condition_entry	condition B
2021-02-02_13-28-26.261	condition_entry	condition B
2021-02-02_13-28-26.665	condition_entry	condition B
2021-02-02_13-28-27.878	condition_entry	condition B
2021-02-02_13-28-28.164	condition_entry	condition B
2021-02-02_13-28-29.113	condition_entry	condition B
2021-02-02_13-28-29.685	condition_entry	condition B
2021-02-02_13-28-30.938	condition_entry	condition B
2021-02-02_13-28-32.078	condition_entry	condition B
2021-02-02_13-28-33.307	condition_entry	condition B
2021-02-02_13-28-34.476	condition_entry	condition B
2021-02-02_13-28-34.950	condition_entry	condition B
2021-02-02_13-28-35.472	condition_entry	condition B
2021-02-02_13-28-36.117	condition_entry	condition B
2021-02-02_13-28-36.595	condition_entry	condition B
2021-02-02_13-28-37.128	condition_entry	condition B
2021-02-02_13-28-37.749	condition_entry	condition B
2021-02-02_13-28-40.060	condition_entry	condition B
2021-02-02_13-28-40.715	condition_entry	condition B
2021-02-02_13-28-41.169	condition_entry	condition B
2021-02-02_13-28-41.736	condition_entry	condition B
2021-02-02_13-28-42.349	condition_entry	condition B
2021-02-02_13-28-42.858	condition_entry	condition B
2021-02-02_13-28-43.269	condition_entry	condition B
2021-02-02_13-28-43.851	condition_entry	condition B
2021-02-02_13-28-44.191	condition_entry	condition B	discarded
2021-02-02_13-28-44.613	warning	multiple_fingers
2021-02-02_13-28-44.613	condition_entry	condition B
2021-02-02_13-28-45.868	condition_entry	condition B
2021-02-02_13-28-46.404	condition_entry	condition B
2021-02-02_13-28-46.978	condition_entry	condition B
2021-02-02_13-28-47.467	condition_entry	condition B
2021-02-02_13-28-48.111	condition_entry	condition B
2021-02-02_13-28-48.585	condition_entry	condition B
2021-02-02_13-28-49.089	condition_entry	condition B
2021-02-02_13-28-49.825	condition_entry	condition B	discarded
2021-02-02_13-28-49.903	warning	multiple_fingers
2021-02-02_13-28-51.377	condition_entry	condition B
2021-02-02_13-28-51.963	condition_entry	condition B
2021-02-02_13-28-53.202	condition_entry	condition B
2021-02-02_13-28-53.677	condition_entry	condition B
2021-02-02_13-28-54.210	condition_entry	condition D
2021-02-02_13-28-54.734	condition_entry	condition D warning
2021-02-02_13-28-55.255	condition_entry	condition B	discarded
2021-02-02_13-28-55.277	warning	multiple_fingers
2021-02-02_13-28-56.988	condition_entry	condition D	discarded
2021-02-02_13-28-57.072	warning	multiple_fingers
2021-02-02_13-28-58.399	condition_entry	condition B
2021-02-02_13-28-58.896	condition_entry	condition B
2021-02-02_13-28-59.588	condition_entry	condition B
2021-02-02_13-29-00.206	condition_entry	condition B
2021-02-02_13-29-00.617	condition_entry	condition B
2021-02-02_13-29-01.083	condition_entry	condition B
2021-02-02_13-29-01.732	condition_entry	condition B
2021-02-02_13-29-02.543	condition_entry	condition B
2021-02-02_13-29-02.999	condition_entry	condition B
2021-02-02_13-29-04.049	condition_entry	condition B
2021-02-02_13-29-04.559	condition_entry	condition B
2021-02-02_13-29-05.285	condition_entry	condition B
2021-02-02_13-29-05.740	condition_entry	condition B
2021-02-02_13-29-07.025	condition_entry	condition B
2021-02-02_13-29-07.581	condition_entry	condition B
2021-02-02_13-29-08.158	condition_entry	condition B
2021-02-02_13-29-09.831	condition_entry	condition B
2021-02-02_13-29-10.434	condition_entry	condition B
2021-02-02_13-29-10.856	condition_entry	condition B
2021-02-02_13-29-12.181	condition_entry	condition B
2021-02-02_13-29-13.324	condition_entry	condition B
2021-02-02_13-29-13.799	condition_entry	condition B
2021-02-02_13-29-14.334	condition_entry	condition B
2021-02-02_13-29-14.810	condition_entry	condition B
2021-02-02_13-29-15.525	condition_entry	condition B
2021-02-02_13-29-16.035	condition_entry	condition B
2021-02-02_13-29-16.666	condition_entry	condition B	discarded
2021-02-02_13-29-17.132	condition_entry	condition B	discarded
2021-02-02_13-29-17.161	warning	multiple_fingers
2021-02-02_13-29-18.892	condition_entry	condition D
2021-02-02_13-29-19.245	condition_entry	condition B
2021-02-02_13-29-19.841	condition_entry	condition B
2021-02-02_13-29-20.412	condition_entry	condition B
2021-02-02_13-29-20.908	pedal_entry	pedal_timeout
2021-02-02_13-29-21.634	condition_entry	condition B
2021-02-02_13-29-22.767	condition_entry	condition B
2021-02-02_13-29-23.823	condition_entry	condition C	src 2	dst 1
2021-02-02_13-29-25.620	condition_entry	condition B
2021-02-02_13-29-25.840	pedal_entry	pedal_timeout
2021-02-02_13-29-26.061	condition_entry	condition A	src 8	dst 7
2021-02-02_13-29-26.606	condition_entry	condition B
2021-02-02_13-29-27.961	condition_entry	condition B
2021-02-02_13-29-28.070	pedal_entry	pedal_timeout
2021-02-02_13-29-28.459	condition_entry	condition B
2021-02-02_13-29-28.937	condition_entry	condition B
2021-02-02_13-29-29.465	condition_entry	condition B
2021-02-02_13-29-30.505	condition_entry	condition B
2021-02-02_13-29-30.869	condition_entry	condition A	src 1	dst 3
2021-02-02_13-29-32.885	pedal_entry	pedal_timeout
2021-02-02_13-29-33.450	condition_entry	condition B
2021-02-02_13-29-39.644	condition_entry	condition B
2021-02-02_13-29-40.202	condition_entry	condition B
2021-02-02_13-29-41.399	condition_entry	condition B
2021-02-02_13-29-41.831	condition_entry	condition A	src 8	dst 6
2021-02-02_13-29-42.359	warning	multiple_fingers
2021-02-02_13-29-42.359	condition_entry	condition D warning
2021-02-02_13-29-43.725	condition_entry	condition B
2021-02-02_13-35-42.785	condition_entry	condition B
2021-02-02_13-35-43.408	condition_entry	condition B
2021-02-02_13-35-43.868	condition_entry	condition B
2021-02-02_13-35-44.479	condition_entry	condition B
2021-02-02_13-35-45.042	condition_entry	condition B
2021-02-02_13-35-45.521	condition_entry	condition B
2021-02-02_13-35-46.516	condition_entry	condition A	src 3	dst 1
2021-02-02_13-35-46.999	condition_entry	condition B
2021-02-02_13-35-47.423	condition_entry	condition B
2021-02-02_13-35-47.931	condition_entry	condition B
2021-02-02_13-35-48.425	condition_entry	condition D warning	discarded
2021-02-02_13-35-48.472	warning	multiple_fingers
2021-02-02_13-35-49.957	condition_entry	condition A	src 2	dst 1
2021-02-02_13-35-50.398	condition_entry	condition B
2021-02-02_13-35-51.030	condition_entry	condition B
2021-02-02_13-35-51.587	condition_entry	condition B
2021-02-02_13-35-51.974	pedal_entry	pedal_timeout
2021-02-02_13-35-52.715	condition_entry	condition B
2021-02-02_13-35-53.240	condition_entry	condition B
2021-02-02_13-35-54.473	condition_entry	condition B
2021-02-02_13-35-55.532	condition_entry	condition B
2021-02-02_13-35-56.097	condition_entry	condition B
2021-02-02_13-35-56.764	condition_entry	condition A	src 3	dst 2
2021-02-02_13-35-57.541	pedal_entry	pedal_correct
2021-02-02_13-36-03.665	answer_entry	selected_answer 7
2021-02-02_13-36-05.041	condition_entry	condition B
2021-02-02_13-36-06.262	condition_entry	condition B
2021-02-02_13-36-06.690	condition_entry	condition B
2021-02-02_13-36-07.223	condition_entry	condition B
2021-02-02_13-36-07.871	condition_entry	condition B
2021-02-02_13-36-08.838	condition_entry	condition B
2021-02-02_13-36-09.355	condition_entry	condition B
2021-02-02_13-36-10.179	warning	multiple_fingers
2021-02-02_13-36-10.179	condition_entry	condition B
2021-02-02_13-36-11.776	condition_entry	condition B
2021-02-02_13-36-12.952	condition_entry	condition B
2021-02-02_13-36-13.321	condition_entry	condition B
2021-02-02_13-36-13.958	condition_entry	condition B
2021-02-02_13-36-14.488	condition_entry	condition B
2021-02-02_13-36-15.146	condition_entry	condition B
2021-02-02_13-36-15.620	condition_entry	condition B
2021-02-02_13-36-16.244	condition_entry	condition B
2021-02-02_13-36-16.785	condition_entry	condition B
2021-02-02_13-36-17.544	condition_entry	condition B
2021-02-02_13-36-17.978	condition_entry	condition B
2021-02-02_13-36-18.754	condition_entry	condition B
2021-02-02_13-36-19.282	condition_entry	condition B
2021-02-02_13-36-19.834	condition_entry	condition B
2021-02-02_13-36-20.996	condition_entry	condition B
2021-02-02_13-36-21.495	condition_entry	condition B
2021-02-02_13-36-22.109	condition_entry	condition B
2021-02-02_13-36-22.619	condition_entry	condition B
2021-02-02_13-36-23.231	condition_entry	condition B
2021-02-02_13-36-24.504	condition_entry	condition B
2021-02-02_13-36-24.917	condition_entry	condition B
2021-02-02_13-36-25.638	condition_entry	condition B
2021-02-02_13-36-26.121	condition_entry	condition B
2021-02-02_13-36-26.652	condition_entry	condition B
2021-02-02_13-36-27.271	condition_entry	condition B
2021-02-02_13-36-27.858	condition_entry	condition B
2021-02-02_13-36-28.384	condition_entry	condition B	discarded
2021-02-02_13-36-28.836	condition_entry	condition B	discarded
2021-02-02_13-36-28.873	warning	multiple_fingers
2021-02-02_13-36-30.331	condition_entry	condition B
2021-02-02_13-36-30.835	condition_entry	condition B
2021-02-02_13-36-31.302	condition_entry	condition B
2021-02-02_13-36-32.017	condition_entry	condition B
2021-02-02_13-36-32.516	condition_entry	condition B
2021-02-02_13-36-33.667	condition_entry	condition B
2021-02-02_13-36-34.181	condition_entry	condition B
2021-02-02_13-36-36.059	condition_entry	condition B
2021-02-02_13-36-36.855	condition_entry	condition A	src 1	dst 0
2021-02-02_13-36-37.546	pedal_entry	pedal_correct
2021-02-02_13-36-41.992	answer_entry	selected_answer 9
2021-02-02_13-36-43.287	condition_entry	condition B
2021-02-02_13-36-43.751	condition_entry	condition B
2021-02-02_13-36-45.019	condition_entry	condition B
2021-02-02_13-36-45.528	condition_entry	condition B
2021-02-02_13-36-46.118	condition_entry	condition B
2021-02-02_13-36-46.707	condition_entry	condition B
2021-02-02_13-36-47.227	condition_entry	condition B
2021-02-02_13-36-47.767	condition_entry	condition B
2021-02-02_13-36-48.374	condition_entry	condition B
2021-02-02_13-36-48.727	condition_entry	condition B
2021-02-02_13-36-49.260	condition_entry	condition B
2021-02-02_13-36-50.320	condition_entry	condition B
2021-02-02_13-36-51.471	condition_entry	condition B
2021-02-02_13-36-52.660	condition_entry	condition B
2021-02-02_13-36-53.036	condition_entry	condition B
2021-02-02_13-36-54.322	condition_entry	condition B
2021-02-02_13-36-54.811	condition_entry	condition B
2021-02-02_13-36-55.436	condition_entry	condition B
2021-02-02_13-36-57.072	condition_entry	condition B
2021-02-02_13-36-57.739	condition_entry	condition B
2021-02-02_13-36-58.289	condition_entry	condition B
2021-02-02_13-36-59.493	condition_entry	condition B
2021-02-02_13-36-59.993	condition_entry	condition A	src 9	dst 6
2021-02-02_13-37-00.611	condition_entry	condition B
2021-02-02_13-37-01.506	condition_entry	condition B
2021-02-02_13-37-01.988	condition_entry	condition B
2021-02-02_13-37-02.011	pedal_entry	pedal_timeout
2021-02-02_13-37-02.491	condition_entry	condition B
2021-02-02_13-37-03.205	condition_entry	condition B
2021-02-02_13-37-03.721	condition_entry	condition B
2021-02-02_13-37-04.298	condition_entry	condition B
2021-02-02_13-37-04.858	condition_entry	condition B
2021-02-02_13-37-05.334	condition_entry	condition B
2021-02-02_13-37-06.006	condition_entry	condition B
2021-02-02_13-37-06.508	condition_entry	condition B
2021-02-02_13-37-06.985	condition_entry	condition B
2021-02-02_13-37-07.901	condition_entry	condition B
2021-02-02_13-37-08.408	condition_entry	condition B
2021-02-02_13-37-09.622	condition_entry	condition B
2021-02-02_13-37-10.173	condition_entry	condition B
2021-02-02_13-37-10.797	condition_entry	condition B
2021-02-02_13-37-11.792	condition_entry	condition B
2021-02-02_13-37-12.361	condition_entry	condition B
2021-02-02_13-37-12.994	condition_entry	condition B
2021-02-02_13-37-14.162	condition_entry	condition C	src 2	dst 3
2021-02-02_13-37-15.866	pedal_entry	pedal_correct
2021-02-02_13-37-18.897	answer_entry	selected_answer 9
2021-02-02_13-37-20.327	condition_entry	condition A	src 3	dst 2
2021-02-02_13-37-21.496	condition_entry	condition D warning
2021-02-02_13-37-22.514	condition_entry	condition B
2021-02-02_13-37-22.975	condition_entry	condition B
2021-02-02_13-37-23.469	condition_entry	condition B
2021-02-02_13-37-23.514	pedal_entry	pedal_timeout
2021-02-02_13-37-24.035	condition_entry	condition A	src 1	dst 3
2021-02-02_13-37-24.782	condition_entry	condition B
2021-02-02_13-37-25.350	condition_entry	condition B	discarded
2021-02-02_13-37-25.394	warning	multiple_fingers
2021-02-02_13-37-27.414	condition_entry	condition B
2021-02-02_13-37-28.080	condition_entry	condition B
2021-02-02_13-37-28.568	condition_entry	condition B
2021-02-02_13-37-29.200	condition_entry	condition B
2021-02-02_13-37-29.655	condition_entry	condition B
2021-02-02_13-37-30.298	condition_entry	condition D
2021-02-02_13-37-31.432	condition_entry	condition B
2021-02-02_13-37-32.008	condition_entry	condition B
2021-02-02_13-37-32.310	pedal_entry	pedal_timeout
2021-02-02_13-37-32.580	condition_entry	condition A	src 9	dst 8
2021-02-02_13-37-33.079	condition_entry	condition B
2021-02-02_13-37-34.277	condition_entry	condition B
2021-02-02_13-37-34.595	pedal_entry	pedal_timeout
2021-02-02_13-37-34.917	condition_entry	condition C	src 8	dst 7
2021-02-02_13-37-35.453	condition_entry	condition B
2021-02-02_13-37-36.143	condition_entry	condition B
2021-02-02_13-37-36.588	condition_entry	condition B
2021-02-02_13-37-36.931	pedal_entry	pedal_timeout
2021-02-02_13-37-37.650	condition_entry	condition C	src 8	dst 9
2021-02-02_13-37-37.983	condition_entry	condition B
2021-02-02_13-37-38.475	condition_entry	condition B
2021-02-02_13-37-38.918	condition_entry	condition B
2021-02-02_13-37-39.408	condition_entry	condition B
2021-02-02_13-37-39.664	pedal_entry	pedal_timeout
2021-02-02_13-37-39.772	condition_entry	condition B
2021-02-02_13-37-40.137	condition_entry	condition B
2021-02-02_13-37-40.597	condition_entry	condition B
2021-02-02_13-37-41.098	condition_entry	condition B
2021-02-02_13-37-41.849	condition_entry	condition B
2021-02-02_13-37-42.459	condition_entry	condition B
2021-02-02_13-37-43.039	condition_entry	condition B
2021-02-02_13-37-44.227	condition_entry	condition B
2021-02-02_13-37-44.740	condition_entry	condition B
2021-02-02_13-37-45.340	condition_entry	condition B
2021-02-02_13-37-46.346	condition_entry	condition B
2021-02-02_13-37-46.811	condition_entry	condition B
2021-02-02_13-37-47.358	condition_entry	condition B
2021-02-02_13-37-47.866	condition_entry	condition B
2021-02-02_13-37-48.256	condition_entry	condition B
2021-02-02_13-37-48.786	condition_entry	condition B
2021-02-02_13-37-49.263	condition_entry	condition B
2021-02-02_13-37-49.713	condition_entry	condition B
2021-02-02_13-37-50.043	condition_entry	condition B
2021-02-02_13-37-50.681	condition_entry	condition B
2021-02-02_13-37-51.126	condition_entry	condition B
2021-02-02_13-37-52.147	condition_entry	condition B
2021-02-02_13-37-53.296	condition_entry	condition B
2021-02-02_13-37-54.425	condition_entry	condition B
2021-02-02_13-37-54.952	condition_entry	condition B
2021-02-02_13-37-55.625	condition_entry	condition B
2021-02-02_13-37-56.199	condition_entry	condition B
2021-02-02_13-37-56.696	condition_entry	condition B
2021-02-02_13-37-57.202	condition_entry	condition B
2021-02-02_13-37-57.718	condition_entry	condition B
2021-02-02_13-37-58.253	condition_entry	condition B
2021-02-02_13-37-58.630	condition_entry	condition B
2021-02-02_13-37-59.066	condition_entry	condition B
2021-02-02_13-37-59.431	condition_entry	condition D
2021-02-02_13-38-00.209	condition_entry	condition B
2021-02-02_13-38-01.032	condition_entry	condition B
2021-02-02_13-38-01.450	pedal_entry	pedal_timeout
2021-02-02_13-38-01.494	condition_entry	condition B
2021-02-02_13-38-01.919	condition_entry	condition B
2021-02-02_13-38-02.540	condition_entry	condition B
2021-02-02_13-38-03.221	condition_entry	condition B
2021-02-02_13-38-03.708	condition_entry	condition B
2021-02-02_13-38-04.115	condition_entry	condition B
2021-02-02_13-38-05.076	condition_entry	condition B
2021-02-02_13-38-05.562	condition_entry	condition B
2021-02-02_13-38-05.986	condition_entry	condition B
2021-02-02_13-38-07.341	condition_entry	condition B
2021-02-02_13-38-07.789	condition_entry	condition B
2021-02-02_13-38-08.394	condition_entry	condition B
2021-02-02_13-38-09.451	condition_entry	condition B
2021-02-02_13-38-10.137	condition_entry	condition B
2021-02-02_13-38-11.129	condition_entry	condition B
2021-02-02_13-38-12.259	condition_entry	condition B
2021-02-02_13-38-13.435	condition_entry	condition D
2021-02-02_13-38-15.191	condition_entry	condition B
2021-02-02_13-38-15.449	pedal_entry	pedal_timeout
2021-02-02_13-38-16.333	condition_entry	condition B
2021-02-02_13-38-17.302	condition_entry	condition B
2021-02-02_13-38-17.976	condition_entry	condition B
2021-02-02_13-38-18.556	condition_entry	condition B
2021-02-02_13-38-19.723	condition_entry	condition A	src 2	dst 3
2021-02-02_13-38-21.734	pedal_entry	pedal_timeout
2021-02-02_13-38-22.172	condition_entry	condition A	src 6	dst 8
2021-02-02_13-38-22.830	pedal_entry	pedal_correct
2021-02-02_13-38-27.468	answer_entry	selected_answer 7
2021-02-02_13-38-28.762	condition_entry	condition B
2021-02-02_13-38-29.927	condition_entry	condition B
2021-02-02_13-38-31.062	condition_entry	condition B
2021-02-02_13-38-32.249	condition_entry	condition B
2021-02-02_13-38-32.770	condition_entry	condition B
2021-02-02_13-38-33.949	condition_entry	condition B
2021-02-02_13-38-34.390	condition_entry	condition B
2021-02-02_13-38-35.035	condition_entry	condition B
2021-02-02_13-38-35.624	condition_entry	condition B
2021-02-02_13-38-36.103	condition_entry	condition B
2021-02-02_13-38-36.546	condition_entry	condition B
2021-02-02_13-38-37.085	condition_entry	condition B
2021-02-02_13-38-37.523	condition_entry	condition B
2021-02-02_13-38-37.980	condition_entry	condition B
2021-02-02_13-38-38.748	condition_entry	condition C	src 9	dst 8
2021-02-02_13-38-39.045	condition_entry	condition B
2021-02-02_13-38-39.500	condition_entry	condition B
2021-02-02_13-38-39.911	condition_entry	condition B
2021-02-02_13-38-40.507	condition_entry	condition B	discarded
2021-02-02_13-38-40.517	warning	multiple_fingers
2021-02-02_13-38-42.193	condition_entry	condition B
2021-02-02_13-38-42.763	condition_entry	condition B
2021-02-02_13-38-43.212	condition_entry	condition A	src 8	dst 7
2021-02-02_13-38-45.231	pedal_entry	pedal_timeout
2021-02-02_13-38-46.156	condition_entry	condition B
2021-02-02_13-38-46.686	condition_entry	condition B
2021-02-02_13-38-47.832	condition_entry	condition B
2021-02-02_13-38-48.340	condition_entry	condition A	src 6	dst 9
2021-02-02_13-38-49.245	pedal_entry	pedal_correct
2021-02-02_13-38-53.484	answer_entry	selected_answer 10
2021-02-02_13-38-54.731	condition_entry	condition B
2021-02-02_13-38-55.297	condition_entry	condition B
2021-02-02_13-38-55.894	condition_entry	condition B
2021-02-02_13-38-56.437	condition_entry	condition B
2021-02-02_13-38-57.580	condition_entry	condition B
2021-02-02_13-38-58.572	condition_entry	condition B
2021-02-02_13-38-58.937	condition_entry	condition B
2021-02-02_13-38-59.413	condition_entry	condition B
2021-02-02_13-39-00.013	condition_entry	condition A	src 9	dst 6
2021-02-02_13-39-00.559	condition_entry	condition B
2021-02-02_13-39-01.222	condition_entry	condition B
2021-02-02_13-39-01.694	condition_entry	condition B
2021-02-02_13-39-02.034	pedal_entry	pedal_timeout
2021-02-02_13-39-02.112	condition_entry	condition B
2021-02-02_13-39-02.625	condition_entry	condition B
2021-02-02_13-39-03.461	condition_entry	condition B
2021-02-02_13-39-03.860	condition_entry	condition B
2021-02-02_13-39-04.244	condition_entry	condition B
2021-02-02_13-39-04.637	condition_entry	condition B
2021-02-02_13-39-05.105	condition_entry	condition B
2021-02-02_13-39-05.488	condition_entry	condition B
2021-02-02_13-39-05.882	condition_entry	condition B
2021-02-02_13-39-06.214	condition_entry	condition B
2021-02-02_13-39-06.943	condition_entry	condition B
2021-02-02_13-39-07.387	condition_entry	condition B
2021-02-02_13-39-07.776	condition_entry	condition B
2021-02-02_13-39-08.354	condition_entry	condition B
2021-02-02_13-39-09.031	condition_entry	condition B
2021-02-02_13-39-09.542	condition_entry	condition B
2021-02-02_13-39-10.020	condition_entry	condition B
2021-02-02_13-39-10.567	condition_entry	condition B
2021-02-02_13-39-11.111	condition_entry	condition B
2021-02-02_13-39-11.586	condition_entry	condition B	discarded
2021-02-02_13-39-11.657	warning	multiple_fingers
2021-02-02_13-39-13.343	condition_entry	condition D
2021-02-02_13-39-13.788	condition_entry	condition B
2021-02-02_13-39-14.207	condition_entry	condition B
2021-02-02_13-39-14.877	condition_entry	condition B
2021-02-02_13-39-15.366	pedal_entry	pedal_timeout
2021-02-02_13-39-15.498	condition_entry	condition B
2021-02-02_13-39-16.018	condition_entry	condition B
2021-02-02_13-39-16.554	condition_entry	condition B
2021-02-02_13-39-17.206	condition_entry	condition B
2021-02-02_13-39-18.170	condition_entry	condition B
2021-02-02_13-39-18.662	condition_entry	condition C	src 3	dst 2
2021-02-02_13-39-19.887	condition_entry	condition B
2021-02-02_13-39-20.403	condition_entry	condition B
2021-02-02_13-39-20.683	pedal_entry	pedal_timeout
2021-02-02_13-39-21.531	condition_entry	condition B
2021-02-02_13-39-22.015	condition_entry	condition B
2021-02-02_13-39-22.639	condition_entry	condition B
2021-02-02_13-39-23.756	condition_entry	condition C	src 2	dst 1	discarded
2021-02-02_13-39-23.787	warning	multiple_fingers
2021-02-02_13-39-25.207	condition_entry	condition B
2021-02-02_13-39-25.691	condition_entry	condition B
2021-02-02_13-39-26.413	condition_entry	condition B
2021-02-02_13-39-26.912	condition_entry	condition B
2021-02-02_13-39-27.516	condition_entry	condition B
2021-02-02_13-39-28.080	condition_entry	condition B
2021-02-02_13-39-28.566	condition_entry	condition B
2021-02-02_13-39-29.033	condition_entry	condition A	src 9	dst 8
2021-02-02_13-39-29.471	condition_entry	condition B
2021-02-02_13-39-30.655	pedal_entry	pedal_correct
2021-02-02_13-39-33.863	answer_entry	selected_answer 7
2021-02-02_13-39-35.210	condition_entry	condition B
2021-02-02_13-39-35.842	condition_entry	condition B
2021-02-02_13-39-36.222	condition_entry	condition C	src 3	dst 2
2021-02-02_13-39-37.555	condition_entry	condition B
2021-02-02_13-39-38.231	pedal_entry	pedal_timeout
2021-02-02_13-39-38.484	condition_entry	condition B
2021-02-02_13-39-39.210	condition_entry	condition B
2021-02-02_13-39-39.717	condition_entry	condition B
2021-02-02_13-39-40.177	condition_entry	condition B
2021-02-02_13-39-40.740	condition_entry	condition B
2021-02-02_13-39-41.272	condition_entry	condition B
2021-02-02_13-39-42.355	condition_entry	condition B
2021-02-02_13-39-42.898	condition_entry	condition B
2021-02-02_13-39-44.064	condition_entry	condition B
2021-02-02_13-39-45.139	condition_entry	condition B
2021-02-02_13-39-45.720	condition_entry	condition B
2021-02-02_13-39-46.363	condition_entry	condition B
2021-02-02_13-39-46.862	condition_entry	condition B
2021-02-02_13-39-47.558	condition_entry	condition B
2021-02-02_13-39-48.014	condition_entry	condition B
2021-02-02_13-39-48.471	condition_entry	condition B
2021-02-02_13-39-48.913	condition_entry	condition B
2021-02-02_13-39-49.362	condition_entry	condition D	discarded
2021-02-02_13-39-49.485	warning	multiple_fingers
2021-02-02_13-39-50.705	condition_entry	condition B
2021-02-02_13-39-51.194	condition_entry	condition A	src 1	dst 0
2021-02-02_13-39-51.715	condition_entry	condition B	discarded
2021-02-02_13-39-51.889	warning	multiple_fingers
2021-02-02_13-39-53.283	condition_entry	condition A	src 2	dst 1
2021-02-02_13-39-54.335	pedal_entry	pedal_correct
2021-02-02_13-39-58.027	answer_entry	selected_answer 8
2021-02-02_13-39-59.346	condition_entry	condition B
2021-02-02_13-39-59.880	condition_entry	condition B
2021-02-02_13-40-00.586	condition_entry	condition B
2021-02-02_13-40-01.018	condition_entry	condition B
2021-02-02_13-40-01.609	condition_entry	condition B
2021-02-02_13-40-02.018	condition_entry	condition B
2021-02-02_13-40-02.598	condition_entry	condition B
2021-02-02_13-40-03.040	condition_entry	condition B
2021-02-02_13-40-03.464	condition_entry	condition D
2021-02-02_13-40-04.859	condition_entry	condition B
2021-02-02_13-40-05.479	pedal_entry	pedal_timeout
2021-02-02_13-40-06.342	condition_entry	condition B
2021-02-02_13-40-06.724	condition_entry	condition B
2021-02-02_13-40-07.455	condition_entry	condition B
2021-02-02_13-40-07.938	condition_entry	condition B
2021-02-02_13-40-09.128	condition_entry	condition B
2021-02-02_13-40-09.570	condition_entry	condition B
2021-02-02_13-40-10.882	condition_entry	condition B
2021-02-02_13-40-11.381	condition_entry	condition B
2021-02-02_13-40-11.991	condition_entry	condition B
2021-02-02_13-40-13.152	condition_entry	condition B	discarded
2021-02-02_13-40-13.560	warning	multiple_fingers
2021-02-02_13-40-13.560	condition_entry	condition B
2021-02-02_13-40-14.991	condition_entry	condition A	src 7	dst 8
2021-02-02_13-40-15.936	condition_entry	condition B
2021-02-02_13-40-16.667	condition_entry	condition B
2021-02-02_13-40-17.005	pedal_entry	pedal_timeout
2021-02-02_13-40-17.104	condition_entry	condition B
2021-02-02_13-40-17.901	condition_entry	condition A	src 0	dst 2
2021-02-02_13-40-19.196	pedal_entry	pedal_correct
2021-02-02_13-40-24.060	answer_entry	selected_answer 7
2021-02-02_13-40-25.363	condition_entry	condition B
2021-02-02_13-40-25.900	condition_entry	condition B
2021-02-02_13-40-26.411	condition_entry	condition B
2021-02-02_13-40-26.978	condition_entry	condition B
2021-02-02_13-40-27.529	condition_entry	condition B
2021-02-02_13-40-28.285	condition_entry	condition B
2021-02-02_13-40-28.743	condition_entry	condition B
2021-02-02_13-40-29.243	condition_entry	condition B
2021-02-02_13-40-29.917	condition_entry	condition A	src 6	dst 9
2021-02-02_13-40-30.541	condition_entry	condition B
2021-02-02_13-40-31.109	condition_entry	condition B
2021-02-02_13-40-31.784	condition_entry	condition B
2021-02-02_13-40-31.931	pedal_entry	pedal_timeout
2021-02-02_13-40-32.207	condition_entry	condition B
2021-02-02_13-40-32.719	warning	multiple_fingers
2021-02-02_13-40-34.430	condition_entry	condition B
2021-02-02_13-40-34.908	condition_entry	condition B
2021-02-02_13-40-35.342	condition_entry	condition B
2021-02-02_13-40-36.063	condition_entry	condition B
2021-02-02_13-40-36.636	condition_entry	condition B
2021-02-02_13-40-37.235	condition_entry	condition B
2021-02-02_13-40-37.750	condition_entry	condition B
2021-02-02_13-40-38.247	condition_entry	condition B
2021-02-02_13-40-38.739	condition_entry	condition B
2021-02-02_13-40-39.171	condition_entry	condition B
2021-02-02_13-40-39.724	condition_entry	condition B
2021-02-02_13-40-40.235	condition_entry	condition B
2021-02-02_13-40-40.415	condition_entry	condition B
2021-02-02_13-40-40.879	condition_entry	condition B
2021-02-02_13-40-41.323	condition_entry	condition B
2021-02-02_13-40-41.838	condition_entry	condition B
2021-02-02_13-40-42.345	condition_entry	condition B
2021-02-02_13-40-42.914	condition_entry	condition B
2021-02-02_13-40-43.890	condition_entry	condition B
2021-02-02_13-40-44.344	condition_entry	condition B
2021-02-02_13-40-44.904	condition_entry	condition B
2021-02-02_13-40-45.521	condition_entry	condition B
2021-02-02_13-40-46.056	condition_entry	condition D
2021-02-02_13-40-47.093	condition_entry	condition B
2021-02-02_13-40-47.643	warning	multiple_fingers
2021-02-02_13-40-49.603	condition_entry	condition B
2021-02-02_13-40-50.119	condition_entry	condition B
2021-02-02_13-40-50.698	condition_entry	condition B
2021-02-02_13-40-51.270	condition_entry	condition C	src 3	dst 2
2021-02-02_13-40-52.234	condition_entry	condition B
2021-02-02_13-40-53.289	pedal_entry	pedal_timeout
2021-02-02_13-40-53.320	condition_entry	condition B
2021-02-02_13-40-54.495	condition_entry	condition B
2021-02-02_13-40-54.964	condition_entry	condition B
2021-02-02_13-40-56.210	condition_entry	condition B
2021-02-02_13-40-57.360	condition_entry	condition B
2021-02-02_13-40-58.410	condition_entry	condition B
2021-02-02_13-40-58.937	condition_entry	condition B
2021-02-02_13-40-59.506	condition_entry	condition B
2021-02-02_13-41-00.784	condition_entry	condition B
2021-02-02_13-41-01.263	condition_entry	condition B
2021-02-02_13-41-03.015	condition_entry	condition B
2021-02-02_13-41-03.603	condition_entry	condition D
2021-02-02_13-41-04.198	condition_entry	condition B
2021-02-02_13-41-05.339	condition_entry	condition B
2021-02-02_13-41-05.623	pedal_entry	pedal_timeout
2021-02-02_13-41-05.980	condition_entry	condition B
2021-02-02_13-41-06.415	condition_entry	condition B
2021-02-02_13-41-07.011	condition_entry	condition B
2021-02-02_13-41-07.660	condition_entry	condition B
2021-02-02_13-41-08.696	condition_entry	condition B
2021-02-02_13-41-09.057	condition_entry	condition B
2021-02-02_13-41-09.921	condition_entry	condition B
2021-02-02_13-41-10.293	condition_entry	condition C	src 8	dst 7
2021-02-02_13-41-11.181	condition_entry	condition B
2021-02-02_13-41-11.565	condition_entry	condition B
2021-02-02_13-41-12.012	condition_entry	condition B
2021-02-02_13-41-12.310	pedal_entry	pedal_timeout
2021-02-02_13-41-13.103	condition_entry	condition B
2021-02-02_13-41-13.677	condition_entry	condition B
2021-02-02_13-41-14.154	condition_entry	condition B
2021-02-02_13-41-14.675	condition_entry	condition B
2021-02-02_13-41-15.344	condition_entry	condition B
2021-02-02_13-41-15.941	condition_entry	condition B
2021-02-02_13-41-16.353	condition_entry	condition B
2021-02-02_13-41-17.830	condition_entry	condition B
2021-02-02_13-41-18.674	condition_entry	condition B
2021-02-02_13-41-19.423	condition_entry	condition B
2021-02-02_13-41-19.883	condition_entry	condition B
2021-02-02_13-41-21.197	condition_entry	condition A	src 6	dst 9
2021-02-02_13-41-21.606	condition_entry	condition B
2021-02-02_13-41-22.153	condition_entry	condition B
2021-02-02_13-41-22.652	condition_entry	condition B
2021-02-02_13-41-23.210	pedal_entry	pedal_timeout
2021-02-02_13-41-23.383	condition_entry	condition B
2021-02-02_13-41-24.420	condition_entry	condition B
2021-02-02_13-41-24.953	condition_entry	condition B
2021-02-02_13-41-26.201	condition_entry	condition B
2021-02-02_13-41-27.279	condition_entry	condition B
2021-02-02_13-41-27.918	condition_entry	condition B
2021-02-02_13-41-28.516	condition_entry	condition B
2021-02-02_13-41-29.092	condition_entry	condition B
2021-02-02_13-41-29.634	condition_entry	condition B
2021-02-02_13-41-30.128	condition_entry	condition B
2021-02-02_13-41-30.746	condition_entry	condition B
2021-02-02_13-41-31.314	condition_entry	condition B
2021-02-02_13-41-32.071	condition_entry	condition B
2021-02-02_13-41-32.500	condition_entry	condition B
2021-02-02_13-41-32.944	condition_entry	condition B	discarded
2021-02-02_13-41-33.015	warning	multiple_fingers
2021-02-02_13-41-34.502	condition_entry	condition B
2021-02-02_13-41-35.100	condition_entry	condition B
2021-02-02_13-41-35.655	condition_entry	condition B
2021-02-02_13-41-36.333	condition_entry	condition A	src 7	dst 6
2021-02-02_13-41-37.393	pedal_entry	pedal_correct
2021-02-02_13-41-41.270	answer_entry	selected_answer 6
2021-02-02_13-41-42.655	condition_entry	condition B
2021-02-02_13-41-43.108	condition_entry	condition B
2021-02-02_13-41-43.596	condition_entry	condition B
2021-02-02_13-41-44.277	condition_entry	condition A	src 6	dst 7
2021-02-02_13-41-44.808	condition_entry	condition B
2021-02-02_13-41-45.353	condition_entry	condition B
2021-02-02_13-41-45.994	condition_entry	condition B
2021-02-02_13-41-46.294	pedal_entry	pedal_timeout
2021-02-02_13-41-46.435	condition_entry	condition B
2021-02-02_13-41-46.888	condition_entry	condition B
2021-02-02_13-41-47.505	condition_entry	condition B
2021-02-02_13-41-48.108	condition_entry	condition B
2021-02-02_13-41-48.620	condition_entry	condition B
2021-02-02_13-41-49.138	condition_entry	condition A	src 7	dst 8
2021-02-02_13-41-49.853	pedal_entry	pedal_correct
2021-02-02_13-41-54.109	answer_entry	selected_answer 10
2021-02-02_13-41-55.456	condition_entry	condition B
2021-02-02_13-41-55.980	condition_entry	condition B
2021-02-02_13-41-57.061	condition_entry	condition B
2021-02-02_13-41-57.670	condition_entry	condition B
2021-02-02_13-41-58.114	condition_entry	condition B
2021-02-02_13-41-58.751	condition_entry	condition B
2021-02-02_13-42-00.581	condition_entry	condition B
2021-02-02_13-42-01.033	condition_entry	condition B
2021-02-02_13-42-01.633	condition_entry	condition B
2021-02-02_13-42-02.189	condition_entry	condition B
2021-02-02_13-42-02.792	condition_entry	condition B
2021-02-02_13-42-03.322	condition_entry	condition B
2021-02-02_13-42-04.257	condition_entry	condition B
2021-02-02_13-42-04.691	condition_entry	condition B
2021-02-02_13-42-05.041	condition_entry	condition B
2021-02-02_13-42-05.492	condition_entry	condition B
2021-02-02_13-42-05.830	condition_entry	condition B
2021-02-02_13-42-06.344	condition_entry	condition B
2021-02-02_13-42-06.705	condition_entry	condition B
2021-02-02_13-42-07.107	condition_entry	condition B
2021-02-02_13-42-07.397	condition_entry	condition B
2021-02-02_13-42-07.833	condition_entry	condition B
2021-02-02_13-42-08.240	condition_entry	condition B
2021-02-02_13-42-09.458	condition_entry	condition B
2021-02-02_13-42-09.895	condition_entry	condition B
2021-02-02_13-42-10.473	condition_entry	condition B
2021-02-02_13-42-11.351	condition_entry	condition B
2021-02-02_13-42-12.265	condition_entry	condition B
2021-02-02_13-42-13.105	condition_entry	condition B
2021-02-02_13-42-13.604	condition_entry	condition B
2021-02-02_13-42-14.138	condition_entry	condition B
2021-02-02_13-42-14.684	condition_entry	condition B
2021-02-02_13-42-15.362	condition_entry	condition B
2021-02-02_13-42-15.859	condition_entry	condition B
2021-02-02_13-42-16.425	condition_entry	condition B
2021-02-02_13-42-16.998	condition_entry	condition B
2021-02-02_13-42-17.592	condition_entry	condition B
2021-02-02_13-42-19.053	condition_entry	condition B
2021-02-02_13-42-19.568	condition_entry	condition B
2021-02-02_13-42-20.079	condition_entry	condition B
2021-02-02_13-42-20.558	condition_entry	condition C	src 2	dst 0
2021-02-02_13-42-21.211	condition_entry	condition B
2021-02-02_13-42-21.793	condition_entry	condition B
2021-02-02_13-42-22.314	condition_entry	condition B
2021-02-02_13-42-22.578	pedal_entry	pedal_timeout
2021-02-02_13-42-22.878	condition_entry	condition B
2021-02-02_13-42-23.680	condition_entry	condition B
2021-02-02_13-42-24.150	condition_entry	condition B
2021-02-02_13-42-24.615	condition_entry	condition B
2021-02-02_13-42-25.077	condition_entry	condition B
2021-02-02_13-42-25.678	condition_entry	condition B
2021-02-02_13-42-26.737	condition_entry	condition B
2021-02-02_13-42-27.414	condition_entry	condition B
2021-02-02_13-42-27.832	condition_entry	condition B
2021-02-02_13-42-28.599	condition_entry	condition B
2021-02-02_13-42-29.124	condition_entry	condition B
2021-02-02_13-42-29.605	condition_entry	condition B
2021-02-02_13-42-30.491	condition_entry	condition B
2021-02-02_13-42-31.308	condition_entry	condition B
2021-02-02_13-42-31.863	condition_entry	condition B
2021-02-02_13-42-33.110	condition_entry	condition B
2021-02-02_13-42-33.741	condition_entry	condition B
2021-02-02_13-42-34.219	condition_entry	condition B
2021-02-02_13-42-34.762	condition_entry	condition B
2021-02-02_13-42-35.399	condition_entry	condition B
2021-02-02_13-42-35.815	condition_entry	condition B
2021-02-02_13-42-36.398	condition_entry	condition B
2021-02-02_13-42-36.820	condition_entry	condition A	src 7	dst 6
2021-02-02_13-42-37.249	condition_entry	condition B
2021-02-02_13-42-38.087	condition_entry	condition B	discarded
2021-02-02_13-42-38.427	warning	multiple_fingers
2021-02-02_13-42-39.832	condition_entry	condition B
2021-02-02_13-42-40.381	condition_entry	condition D
2021-02-02_13-42-41.452	condition_entry	condition B
2021-02-02_13-42-42.396	pedal_entry	pedal_timeout
2021-02-02_13-42-42.694	condition_entry	condition B
2021-02-02_13-42-43.947	condition_entry	condition B
2021-02-02_13-42-45.559	condition_entry	condition B
2021-02-02_13-42-46.109	condition_entry	condition B
2021-02-02_13-42-46.557	condition_entry	condition B
2021-02-02_13-42-47.337	condition_entry	condition B
2021-02-02_13-42-47.791	condition_entry	condition B
2021-02-02_13-42-48.431	warning	multiple_fingers
2021-02-02_13-42-48.431	condition_entry	condition B
2021-02-02_13-42-49.915	condition_entry	condition B
2021-02-02_13-42-50.333	condition_entry	condition B
2021-02-02_13-42-50.892	condition_entry	condition B
2021-02-02_13-42-52.162	condition_entry	condition B
2021-02-02_13-42-52.587	condition_entry	condition B
2021-02-02_13-42-53.202	condition_entry	condition B
2021-02-02_13-42-53.689	condition_entry	condition B
2021-02-02_13-42-54.277	condition_entry	condition B
2021-02-02_13-42-55.487	condition_entry	condition B
2021-02-02_13-42-55.865	condition_entry	condition A	src 1	dst 3
2021-02-02_13-42-56.443	condition_entry	condition B
2021-02-02_13-42-57.044	condition_entry	condition B
2021-02-02_13-42-57.734	condition_entry	condition B
2021-02-02_13-42-57.878	pedal_entry	pedal_timeout
2021-02-02_13-42-58.164	condition_entry	condition A	src 6	dst 7
2021-02-02_13-43-00.176	pedal_entry	pedal_timeout
2021-02-02_13-43-01.616	condition_entry	condition B
2021-02-02_13-43-02.198	condition_entry	condition B
2021-02-02_13-43-02.695	condition_entry	condition B
2021-02-02_13-43-03.187	condition_entry	condition B
2021-02-02_13-43-03.809	condition_entry	condition B
2021-02-02_13-43-04.282	condition_entry	condition B
2021-02-02_13-43-04.859	condition_entry	condition B
2021-02-02_13-43-05.631	condition_entry	condition B
2021-02-02_13-43-06.151	condition_entry	condition A	src 8	dst 9
2021-02-02_13-43-07.610	condition_entry	condition B
2021-02-02_13-43-08.173	pedal_entry	pedal_timeout
2021-02-02_13-43-08.280	condition_entry	condition B
2021-02-02_13-43-08.902	condition_entry	condition B
2021-02-02_13-43-09.393	condition_entry	condition B
2021-02-02_13-43-09.850	condition_entry	condition B
2021-02-02_13-43-10.401	condition_entry	condition B
2021-02-02_13-43-11.048	condition_entry	condition B
2021-02-02_13-43-11.515	condition_entry	condition B
2021-02-02_13-43-12.307	condition_entry	condition B
2021-02-02_13-43-12.789	condition_entry	condition D
2021-02-02_13-43-13.180	condition_entry	condition D warning
2021-02-02_13-43-13.555	condition_entry	condition B
2021-02-02_13-43-13.858	condition_entry	condition B
2021-02-02_13-43-14.367	condition_entry	condition B
2021-02-02_13-43-14.939	condition_entry	condition D warning
2021-02-02_13-43-16.817	condition_entry	condition B
2021-02-02_13-43-16.951	pedal_entry	pedal_timeout
2021-02-02_13-43-17.299	condition_entry	condition B
2021-02-02_13-43-18.303	condition_entry	condition B
2021-02-02_13-43-18.956	condition_entry	condition B
2021-02-02_13-43-19.485	condition_entry	condition B
2021-02-02_13-43-20.180	condition_entry	condition B
2021-02-02_13-43-20.597	condition_entry	condition B
2021-02-02_13-43-21.108	condition_entry	condition B
2021-02-02_13-43-21.597	condition_entry	condition B
2021-02-02_13-43-22.311	condition_entry	condition B
2021-02-02_13-43-23.452	condition_entry	condition B
2021-02-02_13-43-24.098	condition_entry	condition B
2021-02-02_13-43-25.265	condition_entry	condition B
2021-02-02_13-43-25.706	condition_entry	condition B
2021-02-02_13-43-26.366	condition_entry	condition B
2021-02-02_13-43-26.911	condition_entry	condition B
2021-02-02_13-43-27.285	condition_entry	condition B
2021-02-02_13-43-27.917	condition_entry	condition B
2021-02-02_13-43-28.310	condition_entry	condition B
2021-02-02_13-43-28.838	condition_entry	condition B
2021-02-02_13-43-29.486	condition_entry	condition B
2021-02-02_13-43-30.162	condition_entry	condition B
2021-02-02_13-43-30.661	condition_entry	condition B
2021-02-02_13-43-31.148	condition_entry	condition B
2021-02-02_13-43-32.208	condition_entry	condition B
2021-02-02_13-43-32.950	condition_entry	condition B
2021-02-02_13-43-33.403	condition_entry	condition B
2021-02-02_13-43-34.318	condition_entry	condition B
2021-02-02_13-43-34.981	condition_entry	condition B
2021-02-02_13-43-35.504	condition_entry	condition B
2021-02-02_13-43-36.238	condition_entry	condition A	src 9	dst 6
2021-02-02_13-43-36.731	condition_entry	condition D warning	discarded
2021-02-02_13-43-36.836	warning	multiple_fingers
2021-02-02_13-43-38.322	condition_entry	condition B
2021-02-02_13-43-38.748	condition_entry	condition B
2021-02-02_13-43-40.015	condition_entry	condition B
2021-02-02_13-43-40.398	condition_entry	condition B
2021-02-02_13-43-41.012	condition_entry	condition B
2021-02-02_13-43-41.586	condition_entry	condition B
2021-02-02_13-43-42.109	condition_entry	condition B
2021-02-02_13-43-43.118	condition_entry	condition B
2021-02-02_13-43-44.047	condition_entry	condition B
2021-02-02_13-43-46.289	condition_entry	condition B
2021-02-02_13-43-47.355	condition_entry	condition B
2021-02-02_13-43-48.543	condition_entry	condition B
2021-02-02_13-43-48.973	condition_entry	condition B
2021-02-02_13-43-49.495	condition_entry	condition B
2021-02-02_13-43-50.062	condition_entry	condition B
2021-02-02_13-43-51.127	condition_entry	condition B
2021-02-02_13-43-52.452	condition_entry	condition B
2021-02-02_13-43-52.927	condition_entry	condition B
2021-02-02_13-43-54.226	condition_entry	condition B
2021-02-02_13-43-55.280	condition_entry	condition B
2021-02-02_13-43-56.341	condition_entry	condition B
2021-02-02_13-43-57.050	condition_entry	condition B
2021-02-02_13-43-57.524	condition_entry	condition A	src 2	dst 1
2021-02-02_13-43-59.390	pedal_entry	pedal_correct
2021-02-02_13-44-02.918	answer_entry	selected_answer 7
2021-02-02_13-44-04.422	condition_entry	condition A	src 3	dst 0
2021-02-02_13-44-04.825	condition_entry	condition B
2021-02-02_13-44-05.289	condition_entry	condition B
2021-02-02_13-44-05.821	condition_entry	condition B
2021-02-02_13-44-06.444	pedal_entry	pedal_timeout
2021-02-02_13-44-06.543	condition_entry	condition B
2021-02-02_13-44-07.069	condition_entry	condition B
2021-02-02_13-44-07.687	condition_entry	condition B
2021-02-02_13-44-08.193	condition_entry	condition B
2021-02-02_13-44-08.619	condition_entry	condition B
2021-02-02_13-44-09.066	condition_entry	condition B
2021-02-02_13-44-09.667	condition_entry	condition B
2021-02-02_13-44-10.097	condition_entry	condition B
2021-02-02_13-44-10.529	condition_entry	condition B
2021-02-02_13-44-10.952	condition_entry	condition B
2021-02-02_13-44-12.678	condition_entry	condition B
2021-02-02_13-44-13.638	condition_entry	condition B
2021-02-02_13-44-14.255	condition_entry	condition B
2021-02-02_13-44-14.841	condition_entry	condition B
2021-02-02_13-44-15.345	condition_entry	condition B
2021-02-02_13-44-15.910	condition_entry	condition B
2021-02-02_13-44-16.676	condition_entry	condition A	src 0	dst 1
2021-02-02_13-44-17.174	condition_entry	condition B
2021-02-02_13-44-17.573	condition_entry	condition B
2021-02-02_13-44-18.193	condition_entry	condition B
2021-02-02_13-44-18.696	pedal_entry	pedal_timeout
2021-02-02_13-44-19.340	condition_entry	condition A	src 6	dst 9
2021-02-02_13-44-19.861	condition_entry	condition B
2021-02-02_13-44-20.527	condition_entry	condition B
2021-02-02_13-44-21.352	pedal_entry	pedal_timeout
2021-02-02_13-44-21.738	condition_entry	condition B
2021-02-02_13-44-22.229	condition_entry	condition B
2021-02-02_13-44-22.675	condition_entry	condition B
2021-02-02_13-44-23.369	condition_entry	condition B
2021-02-02_13-44-23.899	condition_entry	condition B
2021-02-02_13-44-24.350	condition_entry	condition B
2021-02-02_13-44-25.453	condition_entry	condition A	src 8	dst 9
2021-02-02_13-44-25.918	condition_entry	condition B
2021-02-02_13-44-26.312	condition_entry	condition B
2021-02-02_13-44-26.759	condition_entry	condition B
2021-02-02_13-44-27.478	pedal_entry	pedal_timeout
2021-02-02_13-44-27.549	condition_entry	condition B
2021-02-02_13-44-28.045	condition_entry	condition B
2021-02-02_13-44-28.700	condition_entry	condition B
2021-02-02_13-44-29.156	condition_entry	condition B
2021-02-02_13-44-29.848	condition_entry	condition B
2021-02-02_13-44-30.594	condition_entry	condition B
2021-02-02_13-44-31.290	condition_entry	condition B
2021-02-02_13-44-31.768	condition_entry	condition B
2021-02-02_13-44-32.280	condition_entry	condition B
2021-02-02_13-44-32.938	condition_entry	condition B
2021-02-02_13-44-33.432	condition_entry	condition B
2021-02-02_13-44-33.897	condition_entry	condition B
2021-02-02_13-44-34.786	condition_entry	condition B	discarded
2021-02-02_13-44-34.895	warning	multiple_fingers
2021-02-02_13-44-36.022	condition_entry	condition B
2021-02-02_13-44-36.712	condition_entry	condition B
2021-02-02_13-44-37.331	condition_entry	condition B
2021-02-02_13-44-37.930	condition_entry	condition B
2021-02-02_13-44-38.439	condition_entry	condition B
2021-02-02_13-44-41.449	condition_entry	condition B
2021-02-02_13-44-41.610	condition_entry	condition C	src 6	dst 7
2021-02-02_13-44-42.353	condition_entry	condition B
2021-02-02_13-44-42.798	condition_entry	condition B
2021-02-02_13-44-43.384	condition_entry	condition B
2021-02-02_13-44-43.626	pedal_entry	pedal_timeout
2021-02-02_13-44-44.160	condition_entry	condition B
2021-02-02_13-44-44.540	condition_entry	condition B
2021-02-02_13-44-45.197	condition_entry	condition B
2021-02-02_13-44-45.838	condition_entry	condition B
2021-02-02_13-44-46.362	condition_entry	condition B	discarded
2021-02-02_13-44-46.438	warning	multiple_fingers
2021-02-02_13-44-47.525	warning	hand_movements
2021-02-02_13-44-47.552	warning	hand_movements
2021-02-02_13-44-50.105	condition_entry	condition B
2021-02-02_13-44-50.669	condition_entry	condition B
2021-02-02_13-44-51.123	condition_entry	condition B
2021-02-02_13-44-51.709	condition_entry	condition B
2021-02-02_13-44-52.353	condition_entry	condition B	discarded
2021-02-02_13-44-52.391	warning	multiple_fingers
2021-02-02_13-44-52.448	warning	multiple_fingers
2021-02-02_13-44-53.226	warning	hand_movements
2021-02-02_13-44-54.706	warning	hand_movements
2021-02-02_13-44-54.793	warning	hand_movements
2021-02-02_13-44-54.821	warning	hand_movements
2021-02-02_13-44-54.845	warning	hand_movements
2021-02-02_13-44-54.955	warning	hand_movements
2021-02-02_13-44-54.995	warning	hand_movements
2021-02-02_13-44-55.015	warning	hand_movements
2021-02-02_13-44-55.047	warning	hand_movements
2021-02-02_13-44-56.348	condition_entry	condition B
2021-02-02_13-44-56.934	condition_entry	condition B
2021-02-02_13-44-57.501	condition_entry	condition B
2021-02-02_13-44-57.977	condition_entry	condition B
2021-02-02_13-44-58.550	condition_entry	condition B
2021-02-02_13-44-59.086	condition_entry	condition B
2021-02-02_13-44-59.666	condition_entry	condition B
2021-02-02_13-45-00.208	condition_entry	condition B
2021-02-02_13-45-00.690	condition_entry	condition B
2021-02-02_13-45-01.456	condition_entry	condition B
2021-02-02_13-45-02.129	condition_entry	condition A	src 9	dst 8
2021-02-02_13-45-03.186	condition_entry	condition B
2021-02-02_13-45-03.689	condition_entry	condition B
2021-02-02_13-45-04.150	pedal_entry	pedal_timeout
2021-02-02_13-45-04.354	condition_entry	condition B
2021-02-02_13-45-04.883	condition_entry	condition B
2021-02-02_13-45-05.353	condition_entry	condition B
2021-02-02_13-45-06.067	condition_entry	condition B
2021-02-02_13-45-06.472	condition_entry	condition B
2021-02-02_13-45-06.894	condition_entry	condition B
2021-02-02_13-45-07.912	condition_entry	condition B
2021-02-02_13-45-08.338	condition_entry	condition B
2021-02-02_13-45-08.751	condition_entry	condition B
2021-02-02_13-45-09.954	condition_entry	condition B
2021-02-02_13-45-10.504	condition_entry	condition B
2021-02-02_13-45-11.119	condition_entry	condition B
2021-02-02_13-45-11.675	condition_entry	condition B
2021-02-02_13-45-12.129	condition_entry	condition B
2021-02-02_13-45-12.766	condition_entry	condition B
2021-02-02_13-45-14.092	condition_entry	condition B
2021-02-02_13-45-15.108	condition_entry	condition B
2021-02-02_13-45-16.869	condition_entry	condition B
2021-02-02_13-45-18.438	condition_entry	condition B
2021-02-02_13-45-19.703	condition_entry	condition B
2021-02-02_13-45-21.345	condition_entry	condition A	src 6	dst 7
2021-02-02_13-45-22.768	pedal_entry	pedal_correct
2021-02-02_13-45-25.204	answer_entry	selected_answer 9
2021-02-02_13-45-26.590	condition_entry	condition A	src 0	dst 3
2021-02-02_13-45-28.319	condition_entry	condition B
2021-02-02_13-45-28.606	pedal_entry	pedal_timeout
2021-02-02_13-45-29.405	condition_entry	condition B
2021-02-02_13-45-29.883	condition_entry	condition B
2021-02-02_13-45-30.418	pedal_entry	pedal_incorrect
2021-02-02_13-45-33.384	answer_entry	selected_answer 8
2021-02-02_13-45-34.653	condition_entry	condition B
2021-02-02_13-45-35.153	condition_entry	condition B
2021-02-02_13-45-35.707	condition_entry	condition B
2021-02-02_13-45-36.336	condition_entry	condition B
2021-02-02_13-45-36.840	condition_entry	condition B
2021-02-02_13-45-37.678	condition_entry	condition B
2021-02-02_13-45-38.040	condition_entry	condition B
2021-02-02_13-45-38.739	condition_entry	condition B
2021-02-02_13-45-39.335	condition_entry	condition B
2021-02-02_13-45-39.818	condition_entry	condition B
2021-02-02_13-45-40.970	condition_entry	condition B
2021-02-02_13-45-41.373	condition_entry	condition B
2021-02-02_13-45-41.814	condition_entry	condition B
2021-02-02_13-45-42.305	condition_entry	condition B
2021-02-02_13-45-42.759	condition_entry	condition B
2021-02-02_13-45-43.114	condition_entry	condition B
2021-02-02_13-45-43.610	condition_entry	condition A	src 1	dst 2
2021-02-02_13-45-44.926	condition_entry	condition D warning
2021-02-02_13-45-45.555	pedal_entry	pedal_correct
2021-02-02_13-45-48.688	answer_entry	selected_answer 7
2021-02-02_13-45-50.023	condition_entry	condition B
2021-02-02_13-45-50.522	condition_entry	condition B
2021-02-02_13-45-51.012	condition_entry	condition B
2021-02-02_13-45-51.686	condition_entry	condition A	src 1	dst 0
2021-02-02_13-45-52.189	condition_entry	condition B
2021-02-02_13-45-52.887	condition_entry	condition B
2021-02-02_13-45-53.353	condition_entry	condition B
2021-02-02_13-45-53.706	pedal_entry	pedal_timeout
2021-02-02_13-45-53.807	condition_entry	condition B
2021-02-02_13-45-54.487	condition_entry	condition B
2021-02-02_13-45-55.062	condition_entry	condition B
2021-02-02_13-45-55.555	condition_entry	condition B
2021-02-02_13-45-56.481	condition_entry	condition B
2021-02-02_13-45-57.524	condition_entry	condition A	src 2	dst 0
2021-02-02_13-45-58.369	condition_entry	condition B
2021-02-02_13-45-58.967	condition_entry	condition B
2021-02-02_13-45-59.543	pedal_entry	pedal_timeout
2021-02-02_13-46-00.175	condition_entry	condition B
2021-02-02_13-46-01.331	condition_entry	condition B
2021-02-02_13-46-01.882	condition_entry	condition B
2021-02-02_13-46-02.459	condition_entry	condition B
2021-02-02_13-46-02.924	condition_entry	condition B
2021-02-02_13-46-03.602	condition_entry	condition B
2021-02-02_13-46-04.090	condition_entry	condition B
2021-02-02_13-46-05.028	condition_entry	condition B
2021-02-02_13-46-05.456	condition_entry	condition B
2021-02-02_13-46-05.891	condition_entry	condition B
2021-02-02_13-46-06.316	condition_entry	condition B
2021-02-02_13-46-06.678	condition_entry	condition B
2021-02-02_13-46-07.783	condition_entry	condition B
2021-02-02_13-46-08.498	condition_entry	condition B
2021-02-02_13-46-08.923	condition_entry	condition B
2021-02-02_13-46-09.449	condition_entry	condition B
2021-02-02_13-46-10.492	condition_entry	condition B
2021-02-02_13-46-11.469	condition_entry	condition B
2021-02-02_13-46-12.021	condition_entry	condition B
2021-02-02_13-46-12.576	condition_entry	condition B
2021-02-02_13-46-13.244	condition_entry	condition B
2021-02-02_13-46-13.746	condition_entry	condition B
2021-02-02_13-46-14.209	condition_entry	condition B
2021-02-02_13-46-14.654	condition_entry	condition B	discarded
2021-02-02_13-46-14.734	warning	multiple_fingers
2021-02-02_13-46-16.190	condition_entry	condition B
2021-02-02_13-46-16.747	condition_entry	condition B
2021-02-02_13-46-17.845	condition_entry	condition B
2021-02-02_13-46-18.385	condition_entry	condition B
2021-02-02_13-46-18.962	condition_entry	condition B
2021-02-02_13-46-19.632	condition_entry	condition B
2021-02-02_13-46-20.828	condition_entry	condition B	discarded
2021-02-02_13-46-21.127	condition_entry	condition B	discarded
2021-02-02_13-46-21.227	warning	multiple_fingers
2021-02-02_13-46-22.776	condition_entry	condition B
2021-02-02_13-46-24.200	condition_entry	condition B
2021-02-02_13-46-25.485	condition_entry	condition B
2021-02-02_13-46-27.074	condition_entry	condition B
2021-02-02_13-46-27.757	condition_entry	condition B
2021-02-02_13-46-28.214	condition_entry	condition B
2021-02-02_13-46-28.848	condition_entry	condition B
2021-02-02_13-46-29.381	condition_entry	condition B
2021-02-02_13-46-29.905	condition_entry	condition B
2021-02-02_13-46-30.368	condition_entry	condition B
2021-02-02_13-46-30.824	condition_entry	condition B
2021-02-02_13-46-31.292	condition_entry	condition A	src 7	dst 8
2021-02-02_13-46-31.747	condition_entry	condition B
2021-02-02_13-46-32.941	condition_entry	condition B
2021-02-02_13-46-33.310	pedal_entry	pedal_timeout
2021-02-02_13-46-33.526	condition_entry	condition B
2021-02-02_13-46-34.110	condition_entry	condition B
2021-02-02_13-46-34.514	condition_entry	condition B
2021-02-02_13-46-35.235	condition_entry	condition B
2021-02-02_13-46-35.740	condition_entry	condition B
2021-02-02_13-46-36.389	condition_entry	condition B
2021-02-02_13-46-36.842	condition_entry	condition B
2021-02-02_13-46-37.358	condition_entry	condition D
2021-02-02_13-46-38.243	condition_entry	condition B
2021-02-02_13-46-38.822	condition_entry	condition B
2021-02-02_13-46-39.276	condition_entry	condition B
2021-02-02_13-46-39.380	pedal_entry	pedal_timeout
2021-02-02_13-53-07.649	condition_entry	condition B
2021-02-02_13-53-08.134	condition_entry	condition B
2021-02-02_13-53-08.645	condition_entry	condition B	discarded
2021-02-02_13-53-08.893	warning	multiple_fingers
2021-02-02_13-53-10.217	condition_entry	condition B
2021-02-02_13-53-10.761	condition_entry	condition B
2021-02-02_13-53-11.211	condition_entry	condition B
2021-02-02_13-53-11.777	warning	multiple_fingers
2021-02-02_13-53-13.192	condition_entry	condition B
2021-02-02_13-53-13.715	condition_entry	condition B
2021-02-02_13-53-14.198	condition_entry	condition B
2021-02-02_13-53-14.910	condition_entry	condition B
2021-02-02_13-53-15.413	condition_entry	condition B
2021-02-02_13-53-16.080	condition_entry	condition B
2021-02-02_13-53-16.642	condition_entry	condition B
2021-02-02_13-53-17.423	condition_entry	condition B
2021-02-02_13-53-17.854	condition_entry	condition B
2021-02-02_13-53-18.587	condition_entry	condition B
2021-02-02_13-53-19.593	condition_entry	condition B
2021-02-02_13-53-20.101	condition_entry	condition B
2021-02-02_13-53-20.673	condition_entry	condition B
2021-02-02_13-53-21.329	condition_entry	condition A	src 7	dst 8
2021-02-02_13-53-21.841	condition_entry	condition B
2021-02-02_13-53-22.456	condition_entry	condition B
2021-02-02_13-53-23.066	condition_entry	condition B
2021-02-02_13-53-23.351	pedal_entry	pedal_timeout
2021-02-02_13-53-23.484	condition_entry	condition A	src 2	dst 3
2021-02-02_13-53-24.016	condition_entry	condition B
2021-02-02_13-53-24.572	condition_entry	condition B
2021-02-02_13-53-25.020	condition_entry	condition B
2021-02-02_13-53-25.497	pedal_entry	pedal_timeout
2021-02-02_13-53-25.671	condition_entry	condition B
2021-02-02_13-53-26.362	condition_entry	condition B
2021-02-02_13-53-26.994	condition_entry	condition D
2021-02-02_13-53-27.473	condition_entry	condition B
2021-02-02_13-53-27.959	condition_entry	condition B
2021-02-02_13-53-28.596	condition_entry	condition B
2021-02-02_13-53-29.015	pedal_entry	pedal_timeout
2021-02-02_13-53-29.240	condition_entry	condition B
2021-02-02_13-53-29.826	condition_entry	condition B
2021-02-02_13-53-30.170	condition_entry	condition B
2021-02-02_13-53-30.703	condition_entry	condition B
2021-02-02_13-53-31.251	condition_entry	condition B
2021-02-02_13-53-31.635	condition_entry	condition B
2021-02-02_13-53-32.028	condition_entry	condition B
2021-02-02_13-53-32.468	condition_entry	condition B
2021-02-02_13-53-32.857	condition_entry	condition B
2021-02-02_13-53-33.190	condition_entry	condition A	src 6	dst 9
2021-02-02_13-53-33.881	condition_entry	condition B
2021-02-02_13-53-34.235	condition_entry	condition B
2021-02-02_13-53-34.634	condition_entry	condition B
2021-02-02_13-53-35.057	condition_entry	condition B
2021-02-02_13-53-35.211	pedal_entry	pedal_timeout
2021-02-02_13-53-35.578	condition_entry	condition B
2021-02-02_13-53-36.215	condition_entry	condition B
2021-02-02_13-53-36.799	condition_entry	condition C	src 1	dst 2	discarded
2021-02-02_13-53-36.855	warning	multiple_fingers
2021-02-02_13-53-38.370	condition_entry	condition B
2021-02-02_13-53-38.799	condition_entry	condition B
2021-02-02_13-53-39.636	condition_entry	condition B
2021-02-02_13-53-40.203	condition_entry	condition B
2021-02-02_13-53-40.594	condition_entry	condition B	discarded
2021-02-02_13-53-40.720	warning	multiple_fingers
2021-02-02_13-53-42.151	condition_entry	condition B
2021-02-02_13-53-42.613	condition_entry	condition B
2021-02-02_13-53-43.224	condition_entry	condition B
2021-02-02_13-53-44.422	condition_entry	condition B
2021-02-02_13-53-45.578	condition_entry	condition A	src 6	dst 9
2021-02-02_13-53-46.133	condition_entry	condition B
2021-02-02_13-53-46.500	condition_entry	condition B
2021-02-02_13-53-47.072	condition_entry	condition B
2021-02-02_13-53-47.605	pedal_entry	pedal_timeout
2021-02-02_13-53-47.639	condition_entry	condition B
2021-02-02_13-53-48.150	condition_entry	condition B
2021-02-02_13-53-48.799	condition_entry	condition C	src 7	dst 6
2021-02-02_13-53-50.018	condition_entry	condition B
2021-02-02_13-53-50.448	condition_entry	condition B
2021-02-02_13-53-50.815	pedal_entry	pedal_timeout
2021-02-02_13-53-51.082	condition_entry	condition B
2021-02-02_13-53-51.631	condition_entry	condition B
2021-02-02_13-53-52.786	condition_entry	condition B
2021-02-02_13-53-53.437	condition_entry	condition B
2021-02-02_13-53-53.904	condition_entry	condition B
2021-02-02_13-53-54.471	condition_entry	condition B
2021-02-02_13-53-54.947	condition_entry	condition B
2021-02-02_13-53-55.491	condition_entry	condition B
2021-02-02_13-53-56.017	condition_entry	condition B
2021-02-02_13-53-56.890	condition_entry	condition B
2021-02-02_13-53-57.251	condition_entry	condition B
2021-02-02_13-53-57.718	condition_entry	condition C	src 3	dst 2
2021-02-02_13-53-58.238	condition_entry	condition B
2021-02-02_13-53-58.836	condition_entry	condition B
2021-02-02_13-53-59.570	condition_entry	condition B
2021-02-02_13-53-59.745	pedal_entry	pedal_timeout
2021-02-02_13-53-59.934	condition_entry	condition B
2021-02-02_13-54-00.948	condition_entry	condition C	src 8	dst 9
2021-02-02_13-54-01.295	condition_entry	condition B
2021-02-02_13-54-02.259	condition_entry	condition B
2021-02-02_13-54-02.898	condition_entry	condition B
2021-02-02_13-54-02.969	pedal_entry	pedal_timeout
2021-02-02_13-54-03.543	condition_entry	condition B
2021-02-02_13-54-04.737	condition_entry	condition B
2021-02-02_13-54-05.898	condition_entry	condition D
2021-02-02_13-54-06.386	condition_entry	condition B
2021-02-02_13-54-07.468	condition_entry	condition B
2021-02-02_13-54-07.919	pedal_entry	pedal_timeout
2021-02-02_13-54-08.147	condition_entry	condition B
2021-02-02_13-54-08.586	condition_entry	condition B
2021-02-02_13-54-09.767	condition_entry	condition B
2021-02-02_13-54-10.347	condition_entry	condition B
2021-02-02_13-54-11.467	condition_entry	condition B
2021-02-02_13-54-12.128	condition_entry	condition B
2021-02-02_13-54-13.144	condition_entry	condition B
2021-02-02_13-54-13.896	condition_entry	condition B
2021-02-02_13-54-14.274	condition_entry	condition B
2021-02-02_13-54-14.961	condition_entry	condition B
2021-02-02_13-54-15.489	condition_entry	condition B
2021-02-02_13-54-16.060	condition_entry	condition B
2021-02-02_13-54-16.744	condition_entry	condition B
2021-02-02_13-54-17.159	condition_entry	condition B
2021-02-02_13-54-17.683	condition_entry	condition B
2021-02-02_13-54-18.093	condition_entry	condition B
2021-02-02_13-54-18.994	condition_entry	condition B
2021-02-02_13-54-19.738	condition_entry	condition D
2021-02-02_13-54-20.153	condition_entry	condition B
2021-02-02_13-54-20.557	condition_entry	condition B
2021-02-02_13-54-20.991	condition_entry	condition B
2021-02-02_13-54-21.626	condition_entry	condition B
2021-02-02_13-54-21.757	pedal_entry	pedal_timeout
2021-02-02_13-54-22.185	condition_entry	condition B
2021-02-02_13-54-22.702	condition_entry	condition B
2021-02-02_13-54-23.159	condition_entry	condition B
2021-02-02_13-54-23.668	condition_entry	condition B
2021-02-02_13-54-24.078	condition_entry	condition B
2021-02-02_13-54-24.521	condition_entry	condition B
2021-02-02_13-54-25.267	condition_entry	condition B
2021-02-02_13-54-25.655	condition_entry	condition B
2021-02-02_13-54-26.656	condition_entry	condition B
2021-02-02_13-54-27.414	condition_entry	condition B
2021-02-02_13-54-27.957	condition_entry	condition B
2021-02-02_13-54-28.603	condition_entry	condition D	discarded
2021-02-02_13-54-28.624	warning	multiple_fingers
2021-02-02_13-54-30.179	condition_entry	condition B
2021-02-02_13-54-30.655	condition_entry	condition A	src 6	dst 7
2021-02-02_13-54-31.195	condition_entry	condition B
2021-02-02_13-54-31.833	condition_entry	condition B
2021-02-02_13-54-32.295	condition_entry	condition B
2021-02-02_13-54-32.667	pedal_entry	pedal_timeout
2021-02-02_13-54-32.863	condition_entry	condition A	src 7	dst 8
2021-02-02_13-54-33.411	condition_entry	condition B
2021-02-02_13-54-33.932	condition_entry	condition B
2021-02-02_13-54-34.554	condition_entry	condition B
2021-02-02_13-54-34.884	pedal_entry	pedal_timeout
2021-02-02_13-54-35.512	condition_entry	condition B
2021-02-02_13-54-36.042	condition_entry	condition B
2021-02-02_13-54-37.421	condition_entry	condition B
2021-02-02_13-54-38.186	condition_entry	condition D
2021-02-02_13-54-38.977	condition_entry	condition B
2021-02-02_13-54-39.989	condition_entry	condition B
2021-02-02_13-54-40.204	pedal_entry	pedal_timeout
2021-02-02_13-54-40.986	condition_entry	condition B
2021-02-02_13-54-42.205	condition_entry	condition B
2021-02-02_13-54-42.742	condition_entry	condition B
2021-02-02_13-54-43.248	condition_entry	condition B
2021-02-02_13-54-43.873	condition_entry	condition B
2021-02-02_13-54-44.405	condition_entry	condition B
2021-02-02_13-54-44.991	condition_entry	condition B
2021-02-02_13-54-45.761	condition_entry	condition B
2021-02-02_13-54-46.300	condition_entry	condition B
2021-02-02_13-54-46.735	condition_entry	condition A	src 3	dst 2
2021-02-02_13-54-47.268	condition_entry	condition B
2021-02-02_13-54-47.812	condition_entry	condition B
2021-02-02_13-54-48.446	condition_entry	condition B
2021-02-02_13-54-48.756	pedal_entry	pedal_timeout
2021-02-02_13-54-48.978	condition_entry	condition B
2021-02-02_13-54-49.493	condition_entry	condition B
2021-02-02_13-54-50.146	condition_entry	condition B
2021-02-02_13-54-51.126	condition_entry	condition B
2021-02-02_13-54-51.510	condition_entry	condition B
2021-02-02_13-54-52.391	condition_entry	condition B
2021-02-02_13-54-52.788	condition_entry	condition C	src 1	dst 2
2021-02-02_13-54-53.864	condition_entry	condition B
2021-02-02_13-54-54.343	condition_entry	condition B
2021-02-02_13-54-54.802	pedal_entry	pedal_timeout
2021-02-02_13-54-55.474	condition_entry	condition B
2021-02-02_13-54-57.201	condition_entry	condition B
2021-02-02_13-54-57.854	condition_entry	condition B
2021-02-02_13-54-58.500	condition_entry	condition A	src 9	dst 8
2021-02-02_13-54-58.854	condition_entry	condition B
2021-02-02_13-54-59.576	condition_entry	condition B	discarded
2021-02-02_13-54-59.627	warning	multiple_fingers
2021-02-02_13-55-00.977	condition_entry	condition B
2021-02-02_13-55-01.577	condition_entry	condition B
2021-02-02_13-55-02.196	condition_entry	condition B
2021-02-02_13-55-02.707	condition_entry	condition B
2021-02-02_13-55-03.374	condition_entry	condition B
2021-02-02_13-55-04.287	condition_entry	condition B
2021-02-02_13-55-04.860	condition_entry	condition B
2021-02-02_13-55-06.015	condition_entry	condition B
2021-02-02_13-55-06.573	condition_entry	condition B
2021-02-02_13-55-07.360	condition_entry	condition B
2021-02-02_13-55-07.903	condition_entry	condition B
2021-02-02_13-55-08.899	condition_entry	condition B
2021-02-02_13-55-10.074	condition_entry	condition B
2021-02-02_13-55-10.839	condition_entry	condition B
2021-02-02_13-55-11.926	condition_entry	condition B
2021-02-02_13-55-12.401	condition_entry	condition C	src 2	dst 1
2021-02-02_13-55-14.412	pedal_entry	pedal_timeout
2021-02-02_13-55-14.746	condition_entry	condition B
2021-02-02_13-55-16.590	condition_entry	condition B
2021-02-02_13-55-16.911	condition_entry	condition B
2021-02-02_13-55-17.515	condition_entry	condition B
2021-02-02_13-55-18.076	condition_entry	condition B
2021-02-02_13-55-18.712	condition_entry	condition B
2021-02-02_13-55-19.818	condition_entry	condition B
2021-02-02_13-55-20.187	condition_entry	condition B
2021-02-02_13-55-20.691	condition_entry	condition B
2021-02-02_13-55-21.198	condition_entry	condition B
2021-02-02_13-55-21.946	condition_entry	condition B
2021-02-02_13-55-23.144	condition_entry	condition B
2021-02-02_13-55-23.570	condition_entry	condition B
2021-02-02_13-55-24.711	condition_entry	condition B
2021-02-02_13-55-25.271	condition_entry	condition B
2021-02-02_13-55-25.900	condition_entry	condition B
2021-02-02_13-55-27.020	condition_entry	condition B
2021-02-02_13-55-27.456	condition_entry	condition B
2021-02-02_13-55-27.861	condition_entry	condition B
2021-02-02_13-55-28.575	condition_entry	condition B
2021-02-02_13-55-28.999	condition_entry	condition B
2021-02-02_13-55-29.659	condition_entry	condition B
2021-02-02_13-55-30.171	condition_entry	condition B
2021-02-02_13-55-30.576	condition_entry	condition B
2021-02-02_13-55-31.454	condition_entry	condition B
2021-02-02_13-55-31.894	condition_entry	condition B
2021-02-02_13-55-32.416	condition_entry	condition C	src 3	dst 2
2021-02-02_13-55-32.972	condition_entry	condition B
2021-02-02_13-55-33.448	condition_entry	condition B
2021-02-02_13-55-34.070	condition_entry	condition B
2021-02-02_13-55-34.435	pedal_entry	pedal_timeout
2021-02-02_13-55-34.670	condition_entry	condition B
2021-02-02_13-55-35.242	condition_entry	condition B
2021-02-02_13-55-35.813	condition_entry	condition B
2021-02-02_13-55-36.862	condition_entry	condition B
2021-02-02_13-55-38.303	condition_entry	condition D
2021-02-02_13-55-38.778	condition_entry	condition B
2021-02-02_13-55-39.940	condition_entry	condition B
2021-02-02_13-55-40.322	pedal_entry	pedal_timeout
2021-02-02_13-55-40.489	condition_entry	condition B
2021-02-02_13-55-41.090	condition_entry	condition B
2021-02-02_13-55-42.177	condition_entry	condition B
2021-02-02_13-55-43.400	condition_entry	condition B
2021-02-02_13-55-43.854	condition_entry	condition B
2021-02-02_13-55-45.187	condition_entry	condition B
2021-02-02_13-55-45.702	condition_entry	condition B
2021-02-02_13-55-46.175	condition_entry	condition B
2021-02-02_13-55-46.730	condition_entry	condition B
2021-02-02_13-55-47.252	condition_entry	condition B
2021-02-02_13-55-47.966	condition_entry	condition B
2021-02-02_13-55-48.396	condition_entry	condition A	src 8	dst 6
2021-02-02_13-55-49.710	condition_entry	condition D warning
2021-02-02_13-55-49.944	pedal_entry	pedal_correct
2021-02-02_13-55-54.512	answer_entry	selected_answer 7
2021-02-02_13-55-55.851	condition_entry	condition B
2021-02-02_13-55-56.922	condition_entry	condition A	src 2	dst 3
2021-02-02_13-55-58.069	condition_entry	condition B
2021-02-02_13-55-58.628	condition_entry	condition B
2021-02-02_13-55-58.936	pedal_entry	pedal_timeout
2021-02-02_13-55-59.170	condition_entry	condition B
2021-02-02_13-55-59.783	condition_entry	condition B
2021-02-02_13-56-00.415	condition_entry	condition B
2021-02-02_13-56-01.035	condition_entry	condition D
2021-02-02_13-56-01.371	condition_entry	condition B
2021-02-02_13-56-02.186	condition_entry	condition B
2021-02-02_13-56-03.049	pedal_entry	pedal_timeout
2021-02-02_13-56-03.215	condition_entry	condition B
2021-02-02_13-56-04.270	condition_entry	condition B
2021-02-02_13-56-06.611	condition_entry	condition B
2021-02-02_13-56-07.088	condition_entry	condition B
2021-02-02_13-56-07.657	condition_entry	condition B
2021-02-02_13-56-08.144	condition_entry	condition B
2021-02-02_13-56-08.903	condition_entry	condition B
2021-02-02_13-56-09.421	condition_entry	condition B
2021-02-02_13-56-10.108	condition_entry	condition B
2021-02-02_13-56-10.644	condition_entry	condition B
2021-02-02_13-56-11.087	condition_entry	condition B
2021-02-02_13-56-12.200	condition_entry	condition D
2021-02-02_13-56-12.789	condition_entry	condition D warning
2021-02-02_13-56-13.152	condition_entry	condition B
2021-02-02_13-56-13.652	condition_entry	condition B
2021-02-02_13-56-14.806	pedal_entry	pedal_timeout
2021-02-02_13-56-14.909	condition_entry	condition B
2021-02-02_13-56-15.340	condition_entry	condition B
2021-02-02_13-56-16.511	condition_entry	condition A	src 2	dst 0
2021-02-02_13-56-17.022	condition_entry	condition D warning
2021-02-02_13-56-17.654	condition_entry	condition B
2021-02-02_13-56-18.216	condition_entry	condition B
2021-02-02_13-56-18.705	condition_entry	condition B
2021-02-02_13-56-19.038	pedal_entry	pedal_timeout
2021-02-02_13-56-19.284	condition_entry	condition B
2021-02-02_13-56-19.949	condition_entry	condition B
2021-02-02_13-56-20.455	condition_entry	condition B
2021-02-02_13-56-20.870	condition_entry	condition C	src 8	dst 9
2021-02-02_13-56-21.348	condition_entry	condition B
2021-02-02_13-56-21.681	condition_entry	condition B
2021-02-02_13-56-22.226	condition_entry	condition B
2021-02-02_13-56-22.669	condition_entry	condition B
2021-02-02_13-56-22.892	pedal_entry	pedal_timeout
2021-02-02_13-56-23.350	condition_entry	condition B
2021-02-02_13-56-23.681	condition_entry	condition A	src 7	dst 8
2021-02-02_13-56-24.116	condition_entry	condition B
2021-02-02_13-56-24.535	condition_entry	condition B
2021-02-02_13-56-25.696	pedal_entry	pedal_timeout
2021-02-02_13-56-25.744	condition_entry	condition C	src 8	dst 9
2021-02-02_13-56-26.961	condition_entry	condition B
2021-02-02_13-56-27.524	condition_entry	condition B
2021-02-02_13-56-27.768	pedal_entry	pedal_timeout
2021-02-02_13-56-28.123	condition_entry	condition B
2021-02-02_13-56-28.623	condition_entry	condition B
2021-02-02_13-56-29.327	condition_entry	condition B
2021-02-02_13-56-29.690	condition_entry	condition B
2021-02-02_13-56-30.167	condition_entry	condition B
2021-02-02_13-56-30.955	condition_entry	condition B
2021-02-02_13-56-31.485	condition_entry	condition B
2021-02-02_13-56-31.957	condition_entry	condition B
2021-02-02_13-56-33.784	condition_entry	condition B
2021-02-02_13-56-34.254	condition_entry	condition B
2021-02-02_13-56-34.721	condition_entry	condition B
2021-02-02_13-56-35.422	condition_entry	condition B
2021-02-02_13-56-35.864	condition_entry	condition B
2021-02-02_13-56-36.477	condition_entry	condition B
2021-02-02_13-56-37.241	condition_entry	condition B
2021-02-02_13-56-38.449	condition_entry	condition B
2021-02-02_13-56-38.851	condition_entry	condition B
2021-02-02_13-56-39.362	condition_entry	condition B
2021-02-02_13-56-40.059	condition_entry	condition B
2021-02-02_13-56-40.474	condition_entry	condition B
2021-02-02_13-56-40.977	condition_entry	condition B	discarded
2021-02-02_13-56-40.998	warning	multiple_fingers
2021-02-02_13-56-42.305	condition_entry	condition B	discarded
2021-02-02_13-56-42.428	warning	multiple_fingers
2021-02-02_13-56-43.676	condition_entry	condition B
2021-02-02_13-56-44.351	condition_entry	condition B
2021-02-02_13-56-44.929	condition_entry	condition B
2021-02-02_13-56-45.371	condition_entry	condition B
2021-02-02_13-56-46.092	condition_entry	condition B
2021-02-02_13-56-46.930	condition_entry	condition B
2021-02-02_13-56-47.447	condition_entry	condition B
2021-02-02_13-56-47.880	condition_entry	condition B
2021-02-02_13-56-48.310	condition_entry	condition B
2021-02-02_13-56-48.625	condition_entry	condition B
2021-02-02_13-56-49.518	condition_entry	condition B
2021-02-02_13-56-50.183	condition_entry	condition B
2021-02-02_13-56-50.971	condition_entry	condition B
2021-02-02_13-56-51.435	condition_entry	condition B
2021-02-02_13-56-52.705	condition_entry	condition C	src 8	dst 9	discarded
2021-02-02_13-56-52.727	warning	multiple_fingers
2021-02-02_13-56-54.416	condition_entry	condition C	src 1	dst 0
2021-02-02_13-56-54.714	condition_entry	condition B
2021-02-02_13-56-55.400	condition_entry	condition B
2021-02-02_13-56-55.899	condition_entry	condition B
2021-02-02_13-56-56.433	pedal_entry	pedal_timeout
2021-02-02_13-56-56.635	condition_entry	condition B
2021-02-02_13-56-57.054	condition_entry	condition B
2021-02-02_13-56-57.576	condition_entry	condition B
2021-02-02_13-56-58.010	condition_entry	condition B
2021-02-02_13-56-58.509	condition_entry	condition B
2021-02-02_13-56-59.233	condition_entry	condition B
2021-02-02_13-56-59.742	condition_entry	condition B
2021-02-02_13-57-01.019	condition_entry	condition B
2021-02-02_13-57-01.508	condition_entry	condition B
2021-02-02_13-57-02.733	condition_entry	condition B
2021-02-02_13-57-03.690	condition_entry	condition B
2021-02-02_13-57-04.462	condition_entry	condition B
2021-02-02_13-57-04.969	condition_entry	condition B
2021-02-02_13-57-05.418	condition_entry	condition B
2021-02-02_13-57-06.099	condition_entry	condition B
2021-02-02_13-57-06.595	condition_entry	condition B
2021-02-02_13-57-07.198	condition_entry	condition B
2021-02-02_13-57-08.109	condition_entry	condition B
2021-02-02_13-57-08.532	condition_entry	condition B
2021-02-02_13-57-09.653	condition_entry	condition B
2021-02-02_13-57-10.216	condition_entry	condition B
2021-02-02_13-57-10.784	condition_entry	condition A	src 2	dst 3
2021-02-02_13-57-12.041	condition_entry	condition B
2021-02-02_13-57-12.563	condition_entry	condition B
2021-02-02_13-57-12.803	pedal_entry	pedal_timeout
2021-02-02_13-57-13.126	condition_entry	condition B
2021-02-02_13-57-13.605	condition_entry	condition A	src 2	dst 3
2021-02-02_13-57-14.325	condition_entry	condition B
2021-02-02_13-57-14.761	condition_entry	condition B
2021-02-02_13-57-15.471	condition_entry	condition B
2021-02-02_13-57-15.615	pedal_entry	pedal_timeout
2021-02-02_13-57-15.852	condition_entry	condition B
[truncated: 2,935 more rows]
