# Supplementary material for: Avatar error in your favor: Embodied avatars can fix users’ mistakes without them noticing
Source: PLoS One. 2023 Jan 20;18(1):e0266212. doi: 10.1371/journal.pone.0266212 (PMC9858437; doi:10.1371/journal.pone.0266212)
Supplement: S1 Dataset — (ZIP) [file pone.0266212.s003.zip › static/raw_data/28/events.csv]

timestamp	event
2021-02-02_13-08-22.787	main_start
2021-02-02_13-08-23.820	launch_welcome_scene
2021-02-02_13-09-58.057	launch_calibration_explanation_scene
2021-02-02_13-10-05.855	hands_calibrated
2021-02-02_13-10-05.855	launch_practice_explanation_scene
2021-02-02_13-10-30.712	launch_practice_session
2021-02-02_13-10-30.727	no_button_but_finger_pressed RightPinkyTip
2021-02-02_13-10-30.729	set_speed 0.510000021457672
2021-02-02_13-10-30.729	no_button_but_finger_pressed RightRingTip
2021-02-02_13-10-30.729	set_speed 0.330000021457672
2021-02-02_13-10-30.729	no_button_but_finger_pressed RightMiddleTip
2021-02-02_13-10-30.729	set_speed 0.150000021457672
2021-02-02_13-10-30.729	no_button_but_finger_pressed RightIndexTip
2021-02-02_13-10-30.730	set_speed 0
2021-02-02_13-10-30.730	no_button_but_finger_pressed LeftIndexTip
2021-02-02_13-10-30.730	set_speed 0
2021-02-02_13-10-30.730	no_button_but_finger_pressed LeftMiddleTip
2021-02-02_13-10-30.730	set_speed 0
2021-02-02_13-10-30.730	no_button_but_finger_pressed LeftRingTip
2021-02-02_13-10-30.730	set_speed 0
2021-02-02_13-10-30.730	no_button_but_finger_pressed LeftPinkyTip
2021-02-02_13-10-30.731	set_speed 0
2021-02-02_13-10-30.745	button_created 0
2021-02-02_13-10-31.299	button_created 1
2021-02-02_13-10-31.833	button_enters_active_area 3
2021-02-02_13-10-31.867	button_created 2
2021-02-02_13-10-31.991	index_moved
2021-02-02_13-10-32.067	button_pressed 3
2021-02-02_13-10-32.067	set_speed 0
2021-02-02_13-10-32.344	index_released
2021-02-02_13-10-32.388	button_enters_active_area 9
2021-02-02_13-10-32.446	button_created 3
2021-02-02_13-10-32.810	pinky_moved
2021-02-02_13-10-32.834	button_leaves_active_area 9
2021-02-02_13-10-32.965	button_enters_active_area 3
2021-02-02_13-10-33.011	button_created 4
2021-02-02_13-10-33.066	pinky_released
2021-02-02_13-10-33.261	button_missed 9
2021-02-02_13-10-33.261	set_speed 0
2021-02-02_13-10-33.296	middle_moved
2021-02-02_13-10-33.396	multiple_finger_start
2021-02-02_13-10-33.444	index_moved
2021-02-02_13-10-33.494	multiple_finger_stop
2021-02-02_13-10-33.495	middle_released
2021-02-02_13-10-33.505	no_button_but_finger_pressed LeftPinkyTip
2021-02-02_13-10-33.505	set_speed 0
2021-02-02_13-10-33.505	no_button_but_finger_pressed LeftRingTip
2021-02-02_13-10-33.506	set_speed 0
2021-02-02_13-10-33.506	no_button_but_finger_pressed LeftMiddleTip
2021-02-02_13-10-33.506	set_speed 0
2021-02-02_13-10-33.506	no_button_but_finger_pressed LeftIndexTip
2021-02-02_13-10-33.506	set_speed 0
2021-02-02_13-10-33.506	no_button_but_finger_pressed RightIndexTip
2021-02-02_13-10-33.506	set_speed 0
2021-02-02_13-10-33.506	no_button_but_finger_pressed RightMiddleTip
2021-02-02_13-10-33.506	set_speed 0
2021-02-02_13-10-33.507	no_button_but_finger_pressed RightRingTip
2021-02-02_13-10-33.507	set_speed 0
2021-02-02_13-10-33.507	no_button_but_finger_pressed RightPinkyTip
2021-02-02_13-10-33.507	set_speed 0
2021-02-02_13-10-33.517	button_created 0
2021-02-02_13-10-33.638	index_released
2021-02-02_13-10-34.050	index_moved
2021-02-02_13-10-34.087	button_created 1
2021-02-02_13-10-34.153	index_released
2021-02-02_13-10-34.610	button_enters_active_area 2
2021-02-02_13-10-34.655	button_created 2
2021-02-02_13-10-34.754	middle_moved
2021-02-02_13-10-34.777	button_pressed 2
2021-02-02_13-10-34.777	set_speed 0
2021-02-02_13-10-35.031	middle_released
2021-02-02_13-10-35.176	button_enters_active_area 1
2021-02-02_13-10-35.176	ring_moved
2021-02-02_13-10-35.222	button_created 3
2021-02-02_13-10-35.487	ring_released
2021-02-02_13-10-35.631	button_leaves_active_area 1
2021-02-02_13-10-35.765	button_enters_active_area 1
2021-02-02_13-10-35.799	button_created 4
2021-02-02_13-10-35.831	pinky_moved
2021-02-02_13-10-36.043	button_missed 1
2021-02-02_13-10-36.043	set_speed 0
2021-02-02_13-10-36.200	button_leaves_active_area 1
2021-02-02_13-10-36.221	pinky_released
2021-02-02_13-10-36.320	button_enters_active_area 0
2021-02-02_13-10-36.354	pinky_moved
2021-02-02_13-10-36.365	multiple_finger_start
2021-02-02_13-10-36.389	ring_moved
2021-02-02_13-10-36.582	multiple_finger_stop
2021-02-02_13-10-36.583	pinky_released
2021-02-02_13-10-36.593	no_button_but_finger_pressed LeftPinkyTip
2021-02-02_13-10-36.594	set_speed 0
2021-02-02_13-10-36.594	no_button_but_finger_pressed LeftRingTip
2021-02-02_13-10-36.594	set_speed 0
2021-02-02_13-10-36.594	no_button_but_finger_pressed LeftMiddleTip
2021-02-02_13-10-36.594	set_speed 0
2021-02-02_13-10-36.594	no_button_but_finger_pressed LeftIndexTip
2021-02-02_13-10-36.594	set_speed 0
2021-02-02_13-10-36.594	no_button_but_finger_pressed RightIndexTip
2021-02-02_13-10-36.594	set_speed 0
2021-02-02_13-10-36.595	no_button_but_finger_pressed RightMiddleTip
2021-02-02_13-10-36.595	set_speed 0
2021-02-02_13-10-36.595	no_button_but_finger_pressed RightRingTip
2021-02-02_13-10-36.595	set_speed 0
2021-02-02_13-10-36.595	no_button_but_finger_pressed RightPinkyTip
2021-02-02_13-10-36.595	set_speed 0
2021-02-02_13-10-36.595	ring_released
2021-02-02_13-10-36.606	button_created 0
2021-02-02_13-10-37.178	button_created 1
2021-02-02_13-10-37.703	button_enters_active_area 8
2021-02-02_13-10-37.738	button_created 2
2021-02-02_13-10-37.748	ring_moved
2021-02-02_13-10-38.147	button_leaves_active_area 8
2021-02-02_13-10-38.271	button_enters_active_area 2
2021-02-02_13-10-38.271	ring_released
2021-02-02_13-10-38.318	button_created 3
2021-02-02_13-10-38.486	ring_moved
2021-02-02_13-10-38.584	button_missed 8
2021-02-02_13-10-38.584	set_speed 0
2021-02-02_13-10-38.737	button_leaves_active_area 2
2021-02-02_13-10-38.782	multiple_finger_start
2021-02-02_13-10-38.782	index_moved
2021-02-02_13-10-39.058	multiple_finger_stop
2021-02-02_13-10-39.059	ring_released
2021-02-02_13-10-39.070	no_button_but_finger_pressed LeftPinkyTip
2021-02-02_13-10-39.070	set_speed 0
2021-02-02_13-10-39.070	no_button_but_finger_pressed LeftRingTip
2021-02-02_13-10-39.070	set_speed 0
2021-02-02_13-10-39.070	no_button_but_finger_pressed LeftMiddleTip
2021-02-02_13-10-39.071	set_speed 0
2021-02-02_13-10-39.071	no_button_but_finger_pressed LeftIndexTip
2021-02-02_13-10-39.071	set_speed 0
2021-02-02_13-10-39.071	no_button_but_finger_pressed RightIndexTip
2021-02-02_13-10-39.071	set_speed 0
2021-02-02_13-10-39.071	no_button_but_finger_pressed RightMiddleTip
2021-02-02_13-10-39.071	set_speed 0
2021-02-02_13-10-39.071	no_button_but_finger_pressed RightRingTip
2021-02-02_13-10-39.071	set_speed 0
2021-02-02_13-10-39.072	no_button_but_finger_pressed RightPinkyTip
2021-02-02_13-10-39.072	set_speed 0
2021-02-02_13-10-39.081	button_created 0
2021-02-02_13-10-39.270	index_released
2021-02-02_13-10-39.651	button_created 1
2021-02-02_13-10-40.174	button_enters_active_area 6
2021-02-02_13-10-40.219	button_created 2
2021-02-02_13-10-40.394	index_moved
2021-02-02_13-10-40.472	button_pressed 6
2021-02-02_13-10-40.472	set_speed 0
2021-02-02_13-10-40.683	index_released
2021-02-02_13-10-40.739	button_enters_active_area 6
2021-02-02_13-10-40.796	button_created 3
2021-02-02_13-10-40.862	index_moved
2021-02-02_13-10-40.940	button_pressed 6
2021-02-02_13-10-40.940	set_speed 0.150000021457672
2021-02-02_13-10-41.273	index_released
2021-02-02_13-10-41.285	ring_moved
2021-02-02_13-10-41.307	button_enters_active_area 1
2021-02-02_13-10-41.364	button_created 4
2021-02-02_13-10-41.585	ring_released
2021-02-02_13-10-41.762	button_leaves_active_area 1
2021-02-02_13-10-41.884	button_enters_active_area 3
2021-02-02_13-10-41.907	index_moved
2021-02-02_13-10-41.930	button_created 5
2021-02-02_13-10-42.185	button_missed 1
2021-02-02_13-10-42.185	set_speed 0.150000021457672
2021-02-02_13-10-42.251	index_released
2021-02-02_13-10-42.339	button_leaves_active_area 3
2021-02-02_13-10-42.373	index_moved
2021-02-02_13-10-42.451	index_moved
2021-02-02_13-10-42.462	button_enters_active_area 9
2021-02-02_13-10-42.507	index_released
2021-02-02_13-10-42.508	button_created 6
2021-02-02_13-10-42.573	pinky_moved
2021-02-02_13-10-42.762	button_missed 3
2021-02-02_13-10-42.762	set_speed 0.150000021457672
2021-02-02_13-10-42.906	button_leaves_active_area 9
2021-02-02_13-10-42.917	pinky_released
2021-02-02_13-10-43.028	button_enters_active_area 3
2021-02-02_13-10-43.074	button_created 7
2021-02-02_13-10-43.173	button_pressed 3
2021-02-02_13-10-43.173	set_speed 0.330000021457672
2021-02-02_13-10-43.321	button_missed 9
2021-02-02_13-10-43.321	set_speed 0.150000021457672
2021-02-02_13-10-43.506	index_released
2021-02-02_13-10-43.606	button_enters_active_area 3
2021-02-02_13-10-43.651	button_created 8
2021-02-02_13-10-43.725	index_moved
2021-02-02_13-10-43.784	button_pressed 3
2021-02-02_13-10-43.784	set_speed 0.150000021457672
2021-02-02_13-10-44.148	index_released
2021-02-02_13-10-44.171	button_enters_active_area 3
2021-02-02_13-10-44.219	button_created 9
2021-02-02_13-10-44.338	index_moved
2021-02-02_13-10-44.383	button_pressed 3
2021-02-02_13-10-44.383	set_speed 0.330000021457672
2021-02-02_13-10-44.660	index_released
2021-02-02_13-10-44.672	pinky_moved
2021-02-02_13-10-44.748	button_enters_active_area 0
2021-02-02_13-10-44.794	button_created 10
2021-02-02_13-10-45.194	button_leaves_active_area 0
2021-02-02_13-10-45.305	button_enters_active_area 6
2021-02-02_13-10-45.362	button_created 11
2021-02-02_13-10-45.572	index_moved
2021-02-02_13-10-45.583	pinky_released
2021-02-02_13-10-45.617	button_missed 0
2021-02-02_13-10-45.617	set_speed 0.330000021457672
2021-02-02_13-10-45.652	button_pressed 6
2021-02-02_13-10-45.652	set_speed 0.330000021457672
2021-02-02_13-10-45.892	button_enters_active_area 8
2021-02-02_13-10-45.938	button_created 12
2021-02-02_13-10-45.970	index_released
2021-02-02_13-10-46.105	pinky_moved
2021-02-02_13-10-46.338	button_leaves_active_area 8
2021-02-02_13-10-46.371	multiple_finger_start
2021-02-02_13-10-46.418	multiple_finger_stop
2021-02-02_13-10-46.429	no_button_but_finger_pressed LeftPinkyTip
2021-02-02_13-10-46.429	set_speed 0.330000021457672
2021-02-02_13-10-46.429	no_button_but_finger_pressed LeftRingTip
2021-02-02_13-10-46.429	set_speed 0.150000021457672
2021-02-02_13-10-46.429	no_button_but_finger_pressed LeftMiddleTip
2021-02-02_13-10-46.429	set_speed 0
2021-02-02_13-10-46.430	no_button_but_finger_pressed LeftIndexTip
2021-02-02_13-10-46.430	set_speed 0
2021-02-02_13-10-46.430	no_button_but_finger_pressed RightIndexTip
2021-02-02_13-10-46.430	set_speed 0
2021-02-02_13-10-46.430	no_button_but_finger_pressed RightMiddleTip
2021-02-02_13-10-46.430	set_speed 0
2021-02-02_13-10-46.430	no_button_but_finger_pressed RightRingTip
2021-02-02_13-10-46.431	set_speed 0
2021-02-02_13-10-46.431	no_button_but_finger_pressed RightPinkyTip
2021-02-02_13-10-46.431	set_speed 0
2021-02-02_13-10-46.441	button_created 0
2021-02-02_13-10-46.517	pinky_released
2021-02-02_13-10-47.005	button_created 1
2021-02-02_13-10-47.536	button_enters_active_area 1
2021-02-02_13-10-47.582	button_created 2
2021-02-02_13-10-47.593	ring_moved
2021-02-02_13-10-47.637	button_pressed 1
2021-02-02_13-10-47.638	set_speed 0
2021-02-02_13-10-47.926	ring_released
2021-02-02_13-10-48.093	button_enters_active_area 9
2021-02-02_13-10-48.150	button_created 3
2021-02-02_13-10-48.259	pinky_moved
2021-02-02_13-10-48.294	button_pressed 9
2021-02-02_13-10-48.294	set_speed 0.150000021457672
2021-02-02_13-10-48.603	pinky_released
2021-02-02_13-10-48.670	button_enters_active_area 0
2021-02-02_13-10-48.727	button_created 4
2021-02-02_13-10-48.737	pinky_moved
2021-02-02_13-10-49.125	button_leaves_active_area 0
2021-02-02_13-10-49.237	button_enters_active_area 2
2021-02-02_13-10-49.293	button_created 5
2021-02-02_13-10-49.414	pinky_released
2021-02-02_13-10-49.448	middle_moved
2021-02-02_13-10-49.469	button_pressed 2
2021-02-02_13-10-49.469	set_speed 0.330000021457672
2021-02-02_13-10-49.480	multiple_finger_start
2021-02-02_13-10-49.570	multiple_finger_stop
2021-02-02_13-10-49.582	no_button_but_finger_pressed LeftPinkyTip
2021-02-02_13-10-49.582	set_speed 0.330000021457672
2021-02-02_13-10-49.582	no_button_but_finger_pressed LeftRingTip
2021-02-02_13-10-49.583	set_speed 0.330000021457672
2021-02-02_13-10-49.583	no_button_but_finger_pressed LeftIndexTip
2021-02-02_13-10-49.583	set_speed 0.150000021457672
2021-02-02_13-10-49.583	no_button_but_finger_pressed RightIndexTip
2021-02-02_13-10-49.583	set_speed 0
2021-02-02_13-10-49.583	no_button_but_finger_pressed RightMiddleTip
2021-02-02_13-10-49.583	set_speed 0
2021-02-02_13-10-49.583	no_button_but_finger_pressed RightRingTip
2021-02-02_13-10-49.583	set_speed 0
2021-02-02_13-10-49.583	no_button_but_finger_pressed RightPinkyTip
2021-02-02_13-10-49.584	set_speed 0
2021-02-02_13-10-49.593	button_created 0
2021-02-02_13-10-49.670	middle_released
2021-02-02_13-10-50.160	button_created 1
2021-02-02_13-10-50.689	button_enters_active_area 9
2021-02-02_13-10-50.734	button_created 2
2021-02-02_13-10-50.903	pinky_moved
2021-02-02_13-10-50.913	button_pressed 9
2021-02-02_13-10-50.913	set_speed 0
2021-02-02_13-10-51.158	pinky_released
2021-02-02_13-10-51.258	button_enters_active_area 9
2021-02-02_13-10-51.304	button_created 3
2021-02-02_13-10-51.525	pinky_moved
2021-02-02_13-10-51.536	button_pressed 9
2021-02-02_13-10-51.536	set_speed 0.150000021457672
2021-02-02_13-10-51.825	button_enters_active_area 0
2021-02-02_13-10-51.872	button_created 4
2021-02-02_13-10-51.935	pinky_moved
2021-02-02_13-10-52.213	pinky_released
2021-02-02_13-10-52.268	button_leaves_active_area 0
2021-02-02_13-10-52.390	button_enters_active_area 9
2021-02-02_13-10-52.447	button_created 5
2021-02-02_13-10-52.580	pinky_released
2021-02-02_13-10-52.602	pinky_moved
2021-02-02_13-10-52.691	button_missed 0
2021-02-02_13-10-52.691	set_speed 0.150000021457672
2021-02-02_13-10-52.845	button_leaves_active_area 9
2021-02-02_13-10-52.878	pinky_released
2021-02-02_13-10-52.968	button_enters_active_area 6
2021-02-02_13-10-53.016	button_created 6
2021-02-02_13-10-53.134	index_moved
2021-02-02_13-10-53.167	button_pressed 6
2021-02-02_13-10-53.167	set_speed 0.330000021457672
2021-02-02_13-10-53.272	button_missed 9
2021-02-02_13-10-53.272	set_speed 0.330000021457672
2021-02-02_13-10-53.535	index_released
2021-02-02_13-10-53.546	button_enters_active_area 3
2021-02-02_13-10-53.591	button_created 7
2021-02-02_13-10-53.749	index_moved
2021-02-02_13-10-53.773	button_pressed 3
2021-02-02_13-10-53.773	set_speed 0.330000021457672
2021-02-02_13-10-54.040	index_released
2021-02-02_13-10-54.107	button_enters_active_area 7
2021-02-02_13-10-54.153	button_created 8
2021-02-02_13-10-54.311	middle_moved
2021-02-02_13-10-54.334	button_pressed 7
2021-02-02_13-10-54.335	set_speed 0.330000021457672
2021-02-02_13-10-54.346	multiple_finger_start
2021-02-02_13-10-54.503	multiple_finger_stop
2021-02-02_13-10-54.516	no_button_but_finger_pressed LeftPinkyTip
2021-02-02_13-10-54.516	set_speed 0.330000021457672
2021-02-02_13-10-54.516	no_button_but_finger_pressed LeftRingTip
2021-02-02_13-10-54.516	set_speed 0.150000021457672
2021-02-02_13-10-54.516	no_button_but_finger_pressed LeftMiddleTip
2021-02-02_13-10-54.517	set_speed 0.150000021457672
2021-02-02_13-10-54.517	no_button_but_finger_pressed LeftIndexTip
2021-02-02_13-10-54.517	set_speed 0
2021-02-02_13-10-54.517	no_button_but_finger_pressed RightIndexTip
2021-02-02_13-10-54.517	set_speed 0
2021-02-02_13-10-54.517	no_button_but_finger_pressed RightRingTip
2021-02-02_13-10-54.517	set_speed 0
2021-02-02_13-10-54.517	no_button_but_finger_pressed RightPinkyTip
2021-02-02_13-10-54.517	set_speed 0
2021-02-02_13-10-54.526	button_created 0
2021-02-02_13-10-54.680	middle_released
2021-02-02_13-10-55.090	button_created 1
2021-02-02_13-10-55.622	button_enters_active_area 7
2021-02-02_13-10-55.668	button_created 2
2021-02-02_13-10-55.822	middle_moved
2021-02-02_13-10-55.855	button_pressed 7
2021-02-02_13-10-55.856	set_speed 0
2021-02-02_13-10-55.880	multiple_finger_start
2021-02-02_13-10-56.068	ring_moved
2021-02-02_13-10-56.078	multiple_finger_stop
2021-02-02_13-10-56.079	middle_released
2021-02-02_13-10-56.089	no_button_but_finger_pressed LeftPinkyTip
2021-02-02_13-10-56.089	set_speed 0
2021-02-02_13-10-56.090	no_button_but_finger_pressed LeftRingTip
2021-02-02_13-10-56.090	set_speed 0
2021-02-02_13-10-56.090	no_button_but_finger_pressed LeftMiddleTip
2021-02-02_13-10-56.090	set_speed 0
2021-02-02_13-10-56.090	no_button_but_finger_pressed LeftIndexTip
2021-02-02_13-10-56.090	set_speed 0
2021-02-02_13-10-56.090	no_button_but_finger_pressed RightIndexTip
2021-02-02_13-10-56.091	set_speed 0
2021-02-02_13-10-56.091	no_button_but_finger_pressed RightRingTip
2021-02-02_13-10-56.091	set_speed 0
2021-02-02_13-10-56.091	no_button_but_finger_pressed RightPinkyTip
2021-02-02_13-10-56.091	set_speed 0
2021-02-02_13-10-56.091	ring_released
2021-02-02_13-10-56.102	button_created 0
2021-02-02_13-10-56.668	button_created 1
2021-02-02_13-10-57.197	button_enters_active_area 0
2021-02-02_13-10-57.243	button_created 2
2021-02-02_13-10-57.474	pinky_moved
2021-02-02_13-10-57.497	button_pressed 0
2021-02-02_13-10-57.497	set_speed 0
2021-02-02_13-10-57.541	multiple_finger_start
2021-02-02_13-10-57.586	multiple_finger_stop
2021-02-02_13-10-57.598	no_button_but_finger_pressed LeftRingTip
2021-02-02_13-10-57.599	set_speed 0
2021-02-02_13-10-57.599	no_button_but_finger_pressed LeftMiddleTip
2021-02-02_13-10-57.599	set_speed 0
2021-02-02_13-10-57.599	no_button_but_finger_pressed LeftIndexTip
2021-02-02_13-10-57.599	set_speed 0
2021-02-02_13-10-57.599	no_button_but_finger_pressed RightIndexTip
2021-02-02_13-10-57.599	set_speed 0
2021-02-02_13-10-57.599	no_button_but_finger_pressed RightMiddleTip
2021-02-02_13-10-57.599	set_speed 0
2021-02-02_13-10-57.600	no_button_but_finger_pressed RightRingTip
2021-02-02_13-10-57.600	set_speed 0
2021-02-02_13-10-57.600	no_button_but_finger_pressed RightPinkyTip
2021-02-02_13-10-57.600	set_speed 0
2021-02-02_13-10-57.613	button_created 0
2021-02-02_13-10-57.677	pinky_released
2021-02-02_13-10-58.179	button_created 1
2021-02-02_13-10-58.699	button_enters_active_area 7
2021-02-02_13-10-58.745	button_created 2
2021-02-02_13-10-58.777	middle_moved
2021-02-02_13-10-58.888	button_pressed 7
2021-02-02_13-10-58.888	set_speed 0
2021-02-02_13-10-59.210	middle_released
2021-02-02_13-10-59.267	button_enters_active_area 0
2021-02-02_13-10-59.323	button_created 3
2021-02-02_13-10-59.432	pinky_moved
2021-02-02_13-10-59.454	button_pressed 0
2021-02-02_13-10-59.454	set_speed 0.150000021457672
2021-02-02_13-10-59.677	pinky_released
2021-02-02_13-10-59.842	button_enters_active_area 1
2021-02-02_13-10-59.865	ring_moved
2021-02-02_13-10-59.887	multiple_finger_start
2021-02-02_13-10-59.965	multiple_finger_stop
2021-02-02_13-10-59.976	no_button_but_finger_pressed LeftPinkyTip
2021-02-02_13-10-59.976	set_speed 0.150000021457672
2021-02-02_13-10-59.976	no_button_but_finger_pressed LeftRingTip
2021-02-02_13-10-59.977	set_speed 0.150000021457672
2021-02-02_13-10-59.977	no_button_but_finger_pressed LeftMiddleTip
2021-02-02_13-10-59.977	set_speed 0.150000021457672
2021-02-02_13-10-59.977	no_button_but_finger_pressed LeftIndexTip
2021-02-02_13-10-59.977	set_speed 0
2021-02-02_13-10-59.977	no_button_but_finger_pressed RightIndexTip
2021-02-02_13-10-59.977	set_speed 0
2021-02-02_13-10-59.977	no_button_but_finger_pressed RightMiddleTip
2021-02-02_13-10-59.977	set_speed 0
2021-02-02_13-10-59.978	no_button_but_finger_pressed RightRingTip
2021-02-02_13-10-59.978	set_speed 0
2021-02-02_13-10-59.978	no_button_but_finger_pressed RightPinkyTip
2021-02-02_13-10-59.978	set_speed 0
2021-02-02_13-10-59.989	button_created 0
2021-02-02_13-11-00.176	ring_released
2021-02-02_13-11-00.552	button_created 1
2021-02-02_13-11-01.087	button_enters_active_area 6
2021-02-02_13-11-01.122	button_created 2
2021-02-02_13-11-01.253	index_moved
2021-02-02_13-11-01.298	button_pressed 6
2021-02-02_13-11-01.298	set_speed 0
2021-02-02_13-11-01.607	index_released
2021-02-02_13-11-01.641	button_enters_active_area 7
2021-02-02_13-11-01.697	button_created 3
2021-02-02_13-11-01.752	middle_moved
2021-02-02_13-11-01.775	button_pressed 7
2021-02-02_13-11-01.775	set_speed 0.150000021457672
2021-02-02_13-11-02.065	middle_released
2021-02-02_13-11-02.209	button_enters_active_area 8
2021-02-02_13-11-02.266	button_created 4
2021-02-02_13-11-02.331	ring_moved
2021-02-02_13-11-02.342	button_pressed 8
2021-02-02_13-11-02.342	set_speed 0.330000021457672
2021-02-02_13-11-02.353	multiple_finger_start
2021-02-02_13-11-02.408	multiple_finger_stop
2021-02-02_13-11-02.419	no_button_but_finger_pressed LeftPinkyTip
2021-02-02_13-11-02.420	set_speed 0.330000021457672
2021-02-02_13-11-02.420	no_button_but_finger_pressed LeftRingTip
2021-02-02_13-11-02.420	set_speed 0.330000021457672
2021-02-02_13-11-02.420	no_button_but_finger_pressed LeftMiddleTip
2021-02-02_13-11-02.420	set_speed 0.150000021457672
2021-02-02_13-11-02.420	no_button_but_finger_pressed LeftIndexTip
2021-02-02_13-11-02.420	set_speed 0
2021-02-02_13-11-02.420	no_button_but_finger_pressed RightIndexTip
2021-02-02_13-11-02.421	set_speed 0
2021-02-02_13-11-02.421	no_button_but_finger_pressed RightMiddleTip
2021-02-02_13-11-02.421	set_speed 0
2021-02-02_13-11-02.421	no_button_but_finger_pressed RightPinkyTip
2021-02-02_13-11-02.421	set_speed 0
2021-02-02_13-11-02.433	button_created 0
2021-02-02_13-11-02.444	multiple_finger_start
2021-02-02_13-11-02.467	multiple_finger_stop
2021-02-02_13-11-02.486	no_button_but_finger_pressed LeftPinkyTip
2021-02-02_13-11-02.486	set_speed 0
2021-02-02_13-11-02.486	no_button_but_finger_pressed LeftRingTip
2021-02-02_13-11-02.486	set_speed 0
2021-02-02_13-11-02.486	no_button_but_finger_pressed LeftMiddleTip
2021-02-02_13-11-02.488	set_speed 0
2021-02-02_13-11-02.488	no_button_but_finger_pressed LeftIndexTip
2021-02-02_13-11-02.488	set_speed 0
2021-02-02_13-11-02.488	no_button_but_finger_pressed RightIndexTip
2021-02-02_13-11-02.488	set_speed 0
2021-02-02_13-11-02.488	no_button_but_finger_pressed RightMiddleTip
2021-02-02_13-11-02.488	set_speed 0
2021-02-02_13-11-02.488	no_button_but_finger_pressed RightPinkyTip
2021-02-02_13-11-02.488	set_speed 0
2021-02-02_13-11-02.489	button_created 0
2021-02-02_13-11-02.508	ring_released
2021-02-02_13-11-03.056	button_created 1
2021-02-02_13-11-03.585	button_enters_active_area 9
2021-02-02_13-11-03.631	button_created 2
2021-02-02_13-11-03.819	pinky_moved
2021-02-02_13-11-03.841	button_pressed 9
2021-02-02_13-11-03.841	set_speed 0
2021-02-02_13-11-04.014	pinky_released
2021-02-02_13-11-04.147	button_enters_active_area 1
2021-02-02_13-11-04.204	button_created 3
2021-02-02_13-11-04.282	ring_moved
2021-02-02_13-11-04.308	button_pressed 1
2021-02-02_13-11-04.308	set_speed 0.150000021457672
2021-02-02_13-11-04.308	multiple_finger_start
2021-02-02_13-11-04.406	multiple_finger_stop
2021-02-02_13-11-04.417	no_button_but_finger_pressed LeftPinkyTip
2021-02-02_13-11-04.418	set_speed 0.150000021457672
2021-02-02_13-11-04.418	no_button_but_finger_pressed LeftMiddleTip
2021-02-02_13-11-04.418	set_speed 0.150000021457672
2021-02-02_13-11-04.418	no_button_but_finger_pressed LeftIndexTip
2021-02-02_13-11-04.418	set_speed 0.150000021457672
2021-02-02_13-11-04.418	no_button_but_finger_pressed RightIndexTip
2021-02-02_13-11-04.418	set_speed 0
2021-02-02_13-11-04.419	no_button_but_finger_pressed RightMiddleTip
2021-02-02_13-11-04.419	set_speed 0
2021-02-02_13-11-04.419	no_button_but_finger_pressed RightRingTip
2021-02-02_13-11-04.419	set_speed 0
2021-02-02_13-11-04.419	no_button_but_finger_pressed RightPinkyTip
2021-02-02_13-11-04.419	set_speed 0
2021-02-02_13-11-04.430	button_created 0
2021-02-02_13-11-04.552	ring_released
2021-02-02_13-11-04.997	button_created 1
2021-02-02_13-11-05.518	button_enters_active_area 8
2021-02-02_13-11-05.564	button_created 2
2021-02-02_13-11-05.730	ring_moved
2021-02-02_13-11-05.751	button_pressed 8
2021-02-02_13-11-05.751	set_speed 0
2021-02-02_13-11-05.918	ring_released
2021-02-02_13-11-06.095	button_enters_active_area 7
2021-02-02_13-11-06.142	button_created 3
2021-02-02_13-11-06.178	middle_moved
2021-02-02_13-11-06.228	button_pressed 7
2021-02-02_13-11-06.228	set_speed 0.150000021457672
2021-02-02_13-11-06.518	middle_released
2021-02-02_13-11-06.662	button_enters_active_area 3
2021-02-02_13-11-06.707	button_created 4
2021-02-02_13-11-06.828	index_moved
2021-02-02_13-11-06.850	button_pressed 3
2021-02-02_13-11-06.851	set_speed 0.330000021457672
2021-02-02_13-11-07.128	index_released
2021-02-02_13-11-07.239	button_enters_active_area 9
2021-02-02_13-11-07.283	button_created 5
2021-02-02_13-11-07.431	pinky_moved
2021-02-02_13-11-07.439	button_pressed 9
2021-02-02_13-11-07.439	set_speed 0.510000021457672
2021-02-02_13-11-07.670	pinky_released
2021-02-02_13-11-07.793	button_enters_active_area 1
2021-02-02_13-11-07.839	button_created 6
2021-02-02_13-11-07.860	pinky_moved
2021-02-02_13-11-08.017	pinky_released
2021-02-02_13-11-08.061	ring_moved
2021-02-02_13-11-08.206	button_leaves_active_area 1
2021-02-02_13-11-08.261	ring_released
2021-02-02_13-11-08.317	button_enters_active_area 8
2021-02-02_13-11-08.363	button_created 7
2021-02-02_13-11-08.506	ring_moved
2021-02-02_13-11-08.519	button_pressed 8
2021-02-02_13-11-08.519	set_speed 0.690000021457672
2021-02-02_13-11-08.574	button_missed 1
2021-02-02_13-11-08.574	set_speed 0.555000032186508
2021-02-02_13-11-08.783	ring_released
2021-02-02_13-11-08.805	button_enters_active_area 8
2021-02-02_13-11-08.853	button_created 8
2021-02-02_13-11-08.905	ring_moved
2021-02-02_13-11-08.985	button_pressed 8
2021-02-02_13-11-08.985	set_speed 0.510000042915344
2021-02-02_13-11-09.007	ring_released
2021-02-02_13-11-09.016	ring_moved
2021-02-02_13-11-09.270	ring_released
2021-02-02_13-11-09.281	button_enters_active_area 7
2021-02-02_13-11-09.315	button_created 9
2021-02-02_13-11-09.627	button_leaves_active_area 7
2021-02-02_13-11-09.716	button_enters_active_area 9
2021-02-02_13-11-09.751	button_created 10
2021-02-02_13-11-09.939	button_missed 7
2021-02-02_13-11-09.939	set_speed 0.330000021457672
2021-02-02_13-11-09.974	pinky_moved
2021-02-02_13-11-10.050	button_leaves_active_area 9
2021-02-02_13-11-10.150	button_enters_active_area 6
2021-02-02_13-11-10.173	pinky_released
2021-02-02_13-11-10.184	button_created 11
2021-02-02_13-11-10.294	index_moved
2021-02-02_13-11-10.327	button_pressed 6
2021-02-02_13-11-10.327	set_speed 0.330000021457672
2021-02-02_13-11-10.388	button_missed 9
2021-02-02_13-11-10.388	set_speed 0.150000021457672
2021-02-02_13-11-10.636	button_enters_active_area 8
2021-02-02_13-11-10.658	index_released
2021-02-02_13-11-10.682	button_created 12
2021-02-02_13-11-10.703	ring_moved
2021-02-02_13-11-11.059	ring_released
2021-02-02_13-11-11.070	button_leaves_active_area 8
2021-02-02_13-11-11.203	button_enters_active_area 1
2021-02-02_13-11-11.203	ring_moved
2021-02-02_13-11-11.249	button_created 13
2021-02-02_13-11-11.361	multiple_finger_start
2021-02-02_13-11-11.493	multiple_finger_stop
2021-02-02_13-11-11.504	no_button_but_finger_pressed LeftPinkyTip
2021-02-02_13-11-11.504	set_speed 0.150000021457672
2021-02-02_13-11-11.504	no_button_but_finger_pressed LeftRingTip
2021-02-02_13-11-11.505	set_speed 0
2021-02-02_13-11-11.505	no_button_but_finger_pressed LeftMiddleTip
2021-02-02_13-11-11.505	set_speed 0
2021-02-02_13-11-11.505	no_button_but_finger_pressed LeftIndexTip
2021-02-02_13-11-11.505	set_speed 0
2021-02-02_13-11-11.505	no_button_but_finger_pressed RightIndexTip
2021-02-02_13-11-11.505	set_speed 0
2021-02-02_13-11-11.505	no_button_but_finger_pressed RightMiddleTip
2021-02-02_13-11-11.506	set_speed 0
2021-02-02_13-11-11.506	no_button_but_finger_pressed RightRingTip
2021-02-02_13-11-11.506	set_speed 0
2021-02-02_13-11-11.506	no_button_but_finger_pressed RightPinkyTip
2021-02-02_13-11-11.506	set_speed 0
2021-02-02_13-11-11.517	button_created 0
2021-02-02_13-11-11.593	ring_released
2021-02-02_13-11-12.083	button_created 1
2021-02-02_13-11-12.615	button_enters_active_area 0
2021-02-02_13-11-12.650	button_created 2
2021-02-02_13-11-12.815	pinky_moved
2021-02-02_13-11-12.926	button_pressed 0
2021-02-02_13-11-12.926	set_speed 0
2021-02-02_13-11-13.149	pinky_released
2021-02-02_13-11-13.170	button_enters_active_area 0
2021-02-02_13-11-13.227	button_created 3
2021-02-02_13-11-13.304	pinky_moved
2021-02-02_13-11-13.370	button_pressed 0
2021-02-02_13-11-13.370	set_speed 0.150000021457672
2021-02-02_13-11-13.669	pinky_released
2021-02-02_13-11-13.746	button_enters_active_area 9
2021-02-02_13-11-13.795	button_created 4
2021-02-02_13-11-13.926	pinky_moved
2021-02-02_13-11-13.966	button_pressed 9
2021-02-02_13-11-13.967	set_speed 0.330000021457672
2021-02-02_13-11-14.321	button_enters_active_area 3
2021-02-02_13-11-14.367	button_created 5
2021-02-02_13-11-14.456	pinky_released
2021-02-02_13-11-14.468	index_moved
2021-02-02_13-11-14.502	button_pressed 3
2021-02-02_13-11-14.502	set_speed 0.510000021457672
2021-02-02_13-11-14.870	index_released
2021-02-02_13-11-14.880	button_enters_active_area 1
2021-02-02_13-11-14.927	button_created 6
2021-02-02_13-11-14.970	ring_moved
2021-02-02_13-11-15.014	button_pressed 1
2021-02-02_13-11-15.014	set_speed 0.690000021457672
2021-02-02_13-11-15.337	ring_released
2021-02-02_13-11-15.403	button_enters_active_area 2
2021-02-02_13-11-15.450	button_created 7
2021-02-02_13-11-15.458	index_moved
2021-02-02_13-11-15.547	multiple_finger_start
2021-02-02_13-11-15.571	middle_moved
2021-02-02_13-11-15.648	multiple_finger_stop
2021-02-02_13-11-15.648	index_released
2021-02-02_13-11-15.659	no_button_but_finger_pressed LeftPinkyTip
2021-02-02_13-11-15.659	set_speed 0.555000032186508
2021-02-02_13-11-15.659	no_button_but_finger_pressed LeftRingTip
2021-02-02_13-11-15.660	set_speed 0.330000042915344
2021-02-02_13-11-15.660	no_button_but_finger_pressed LeftMiddleTip
2021-02-02_13-11-15.660	set_speed 0.150000021457672
2021-02-02_13-11-15.660	no_button_but_finger_pressed LeftIndexTip
2021-02-02_13-11-15.660	set_speed 0
2021-02-02_13-11-15.660	no_button_but_finger_pressed RightIndexTip
2021-02-02_13-11-15.660	set_speed 0
2021-02-02_13-11-15.660	no_button_but_finger_pressed RightMiddleTip
2021-02-02_13-11-15.660	set_speed 0
2021-02-02_13-11-15.661	no_button_but_finger_pressed RightRingTip
2021-02-02_13-11-15.661	set_speed 0
2021-02-02_13-11-15.661	no_button_but_finger_pressed RightPinkyTip
2021-02-02_13-11-15.661	set_speed 0
2021-02-02_13-11-15.674	button_created 0
2021-02-02_13-11-15.847	middle_released
2021-02-02_13-11-16.214	button_created 1
2021-02-02_13-11-16.735	button_enters_active_area 3
2021-02-02_13-11-16.781	button_created 2
2021-02-02_13-11-16.869	index_moved
2021-02-02_13-11-16.916	button_pressed 3
2021-02-02_13-11-16.916	set_speed 0
2021-02-02_13-11-17.320	button_enters_active_area 0
2021-02-02_13-11-17.340	multiple_finger_start
2021-02-02_13-11-17.519	pinky_moved
2021-02-02_13-11-17.663	multiple_finger_stop
2021-02-02_13-11-17.664	pinky_released
2021-02-02_13-11-17.675	no_button_but_finger_pressed LeftPinkyTip
2021-02-02_13-11-17.675	set_speed 0
2021-02-02_13-11-17.675	no_button_but_finger_pressed LeftRingTip
2021-02-02_13-11-17.675	set_speed 0
2021-02-02_13-11-17.675	no_button_but_finger_pressed LeftMiddleTip
2021-02-02_13-11-17.676	set_speed 0
2021-02-02_13-11-17.676	no_button_but_finger_pressed LeftIndexTip
2021-02-02_13-11-17.676	set_speed 0
2021-02-02_13-11-17.676	no_button_but_finger_pressed RightIndexTip
2021-02-02_13-11-17.676	set_speed 0
2021-02-02_13-11-17.676	no_button_but_finger_pressed RightMiddleTip
2021-02-02_13-11-17.676	set_speed 0
2021-02-02_13-11-17.676	no_button_but_finger_pressed RightRingTip
2021-02-02_13-11-17.677	set_speed 0
2021-02-02_13-11-17.677	no_button_but_finger_pressed RightPinkyTip
2021-02-02_13-11-17.677	set_speed 0
2021-02-02_13-11-17.689	button_created 0
2021-02-02_13-11-18.190	index_released
2021-02-02_13-11-18.247	button_created 1
2021-02-02_13-11-18.779	button_enters_active_area 9
2021-02-02_13-11-18.826	button_created 2
2021-02-02_13-11-18.937	pinky_moved
2021-02-02_13-11-18.949	button_pressed 9
2021-02-02_13-11-18.949	set_speed 0
2021-02-02_13-11-19.168	pinky_released
2021-02-02_13-11-19.346	button_enters_active_area 2
2021-02-02_13-11-19.391	button_created 3
2021-02-02_13-11-19.402	middle_moved
2021-02-02_13-11-19.590	button_pressed 2
2021-02-02_13-11-19.590	set_speed 0.150000021457672
2021-02-02_13-11-19.657	multiple_finger_start
2021-02-02_13-11-19.979	multiple_finger_stop
2021-02-02_13-11-19.980	middle_released
2021-02-02_13-11-19.989	no_button_but_finger_pressed LeftPinkyTip
2021-02-02_13-11-19.990	set_speed 0.150000021457672
2021-02-02_13-11-19.990	no_button_but_finger_pressed LeftRingTip
2021-02-02_13-11-19.990	set_speed 0.150000021457672
2021-02-02_13-11-19.990	no_button_but_finger_pressed LeftIndexTip
2021-02-02_13-11-19.990	set_speed 0.150000021457672
2021-02-02_13-11-19.990	no_button_but_finger_pressed RightIndexTip
2021-02-02_13-11-19.990	set_speed 0
2021-02-02_13-11-19.990	no_button_but_finger_pressed RightMiddleTip
2021-02-02_13-11-19.990	set_speed 0
2021-02-02_13-11-19.990	no_button_but_finger_pressed RightRingTip
2021-02-02_13-11-19.991	set_speed 0
2021-02-02_13-11-19.991	no_button_but_finger_pressed RightPinkyTip
2021-02-02_13-11-19.991	set_speed 0
2021-02-02_13-11-20.002	button_created 0
2021-02-02_13-11-20.346	hand_moved
2021-02-02_13-11-20.731	multiple_finger_start
2021-02-02_13-11-20.731	pinky_moved
2021-02-02_13-11-20.753	index_moved
2021-02-02_13-11-20.800	ring_moved
2021-02-02_13-11-21.121	index_moved
2021-02-02_13-11-21.187	multiple_finger_start
2021-02-02_13-11-21.243	hand_moved
2021-02-02_13-11-21.412	multiple_finger_stop
2021-02-02_13-11-21.413	ring_released
2021-02-02_13-11-21.413	pinky_released
2021-02-02_13-11-21.423	no_button_but_finger_pressed LeftPinkyTip
2021-02-02_13-11-21.423	set_speed 0
2021-02-02_13-11-21.423	no_button_but_finger_pressed LeftRingTip
2021-02-02_13-11-21.424	set_speed 0
2021-02-02_13-11-21.424	no_button_but_finger_pressed LeftMiddleTip
2021-02-02_13-11-21.424	set_speed 0
2021-02-02_13-11-21.424	no_button_but_finger_pressed LeftIndexTip
2021-02-02_13-11-21.425	set_speed 0
2021-02-02_13-11-21.425	no_button_but_finger_pressed RightIndexTip
2021-02-02_13-11-21.425	set_speed 0
2021-02-02_13-11-21.425	no_button_but_finger_pressed RightMiddleTip
2021-02-02_13-11-21.426	set_speed 0
2021-02-02_13-11-21.426	no_button_but_finger_pressed RightRingTip
2021-02-02_13-11-21.426	set_speed 0
2021-02-02_13-11-21.426	no_button_but_finger_pressed RightPinkyTip
2021-02-02_13-11-21.426	set_speed 0
2021-02-02_13-11-21.427	multiple_finger_stop
2021-02-02_13-11-21.438	no_button_but_finger_pressed RightPinkyTip
2021-02-02_13-11-21.439	set_speed 0
2021-02-02_13-11-21.439	no_button_but_finger_pressed RightRingTip
2021-02-02_13-11-21.439	set_speed 0
2021-02-02_13-11-21.439	no_button_but_finger_pressed RightMiddleTip
2021-02-02_13-11-21.439	set_speed 0
2021-02-02_13-11-21.439	no_button_but_finger_pressed RightIndexTip
2021-02-02_13-11-21.439	set_speed 0
2021-02-02_13-11-21.439	no_button_but_finger_pressed LeftIndexTip
2021-02-02_13-11-21.440	set_speed 0
2021-02-02_13-11-21.440	no_button_but_finger_pressed LeftMiddleTip
2021-02-02_13-11-21.440	set_speed 0
2021-02-02_13-11-21.440	no_button_but_finger_pressed LeftRingTip
2021-02-02_13-11-21.440	set_speed 0
2021-02-02_13-11-21.440	no_button_but_finger_pressed LeftPinkyTip
2021-02-02_13-11-21.440	set_speed 0
2021-02-02_13-11-21.450	button_created 0
2021-02-02_13-11-21.464	hand_replaced
2021-02-02_13-11-21.474	no_button_but_finger_pressed RightPinkyTip
2021-02-02_13-11-21.475	set_speed 0
2021-02-02_13-11-21.475	no_button_but_finger_pressed RightRingTip
2021-02-02_13-11-21.475	set_speed 0
2021-02-02_13-11-21.475	no_button_but_finger_pressed RightMiddleTip
2021-02-02_13-11-21.475	set_speed 0
2021-02-02_13-11-21.475	no_button_but_finger_pressed RightIndexTip
2021-02-02_13-11-21.475	set_speed 0
2021-02-02_13-11-21.475	no_button_but_finger_pressed LeftIndexTip
2021-02-02_13-11-21.476	set_speed 0
2021-02-02_13-11-21.476	no_button_but_finger_pressed LeftMiddleTip
2021-02-02_13-11-21.476	set_speed 0
2021-02-02_13-11-21.476	no_button_but_finger_pressed LeftRingTip
2021-02-02_13-11-21.476	set_speed 0
2021-02-02_13-11-21.476	no_button_but_finger_pressed LeftPinkyTip
2021-02-02_13-11-21.476	set_speed 0
2021-02-02_13-11-21.476	index_released
2021-02-02_13-11-21.489	button_created 0
2021-02-02_13-11-21.552	index_released
2021-02-02_13-11-21.652	hand_replaced
2021-02-02_13-11-21.663	no_button_but_finger_pressed RightPinkyTip
2021-02-02_13-11-21.664	set_speed 0
2021-02-02_13-11-21.664	no_button_but_finger_pressed RightRingTip
2021-02-02_13-11-21.664	set_speed 0
2021-02-02_13-11-21.664	no_button_but_finger_pressed RightMiddleTip
2021-02-02_13-11-21.664	set_speed 0
2021-02-02_13-11-21.664	no_button_but_finger_pressed RightIndexTip
2021-02-02_13-11-21.664	set_speed 0
2021-02-02_13-11-21.664	no_button_but_finger_pressed LeftIndexTip
2021-02-02_13-11-21.664	set_speed 0
2021-02-02_13-11-21.665	no_button_but_finger_pressed LeftMiddleTip
2021-02-02_13-11-21.665	set_speed 0
2021-02-02_13-11-21.665	no_button_but_finger_pressed LeftRingTip
2021-02-02_13-11-21.665	set_speed 0
2021-02-02_13-11-21.665	no_button_but_finger_pressed LeftPinkyTip
2021-02-02_13-11-21.665	set_speed 0
2021-02-02_13-11-21.680	button_created 0
2021-02-02_13-11-22.243	hand_moved
2021-02-02_13-11-22.578	hand_replaced
2021-02-02_13-11-22.589	no_button_but_finger_pressed LeftPinkyTip
2021-02-02_13-11-22.589	set_speed 0
2021-02-02_13-11-22.589	no_button_but_finger_pressed LeftRingTip
2021-02-02_13-11-22.590	set_speed 0
2021-02-02_13-11-22.590	no_button_but_finger_pressed LeftMiddleTip
2021-02-02_13-11-22.590	set_speed 0
2021-02-02_13-11-22.590	no_button_but_finger_pressed LeftIndexTip
2021-02-02_13-11-22.591	set_speed 0
2021-02-02_13-11-22.591	no_button_but_finger_pressed RightIndexTip
2021-02-02_13-11-22.591	set_speed 0
2021-02-02_13-11-22.591	no_button_but_finger_pressed RightMiddleTip
2021-02-02_13-11-22.591	set_speed 0
2021-02-02_13-11-22.591	no_button_but_finger_pressed RightRingTip
2021-02-02_13-11-22.591	set_speed 0
2021-02-02_13-11-22.591	no_button_but_finger_pressed RightPinkyTip
2021-02-02_13-11-22.591	set_speed 0
2021-02-02_13-11-22.602	button_created 0
2021-02-02_13-11-23.168	button_created 1
2021-02-02_13-11-23.699	button_enters_active_area 3
2021-02-02_13-11-23.733	button_created 2
2021-02-02_13-11-23.855	index_moved
2021-02-02_13-11-23.932	button_pressed 3
2021-02-02_13-11-23.932	set_speed 0
2021-02-02_13-11-24.263	button_enters_active_area 9
2021-02-02_13-11-24.309	button_created 3
2021-02-02_13-11-24.408	pinky_moved
2021-02-02_13-11-24.430	button_pressed 9
2021-02-02_13-11-24.430	set_speed 0.150000021457672
2021-02-02_13-11-24.676	pinky_released
2021-02-02_13-11-24.832	button_enters_active_area 7
2021-02-02_13-11-24.878	button_created 4
2021-02-02_13-11-24.899	middle_moved
2021-02-02_13-11-24.943	button_pressed 7
2021-02-02_13-11-24.943	set_speed 0.330000021457672
2021-02-02_13-11-25.165	middle_released
2021-02-02_13-11-25.398	button_enters_active_area 0
2021-02-02_13-11-25.455	button_created 5
2021-02-02_13-11-25.623	multiple_finger_start
2021-02-02_13-11-25.645	pinky_moved
2021-02-02_13-11-25.854	multiple_finger_stop
2021-02-02_13-11-25.855	pinky_released
2021-02-02_13-11-25.865	no_button_but_finger_pressed LeftPinkyTip
2021-02-02_13-11-25.865	set_speed 0.330000021457672
2021-02-02_13-11-25.865	no_button_but_finger_pressed LeftRingTip
2021-02-02_13-11-25.865	set_speed 0.330000021457672
2021-02-02_13-11-25.866	no_button_but_finger_pressed LeftMiddleTip
2021-02-02_13-11-25.866	set_speed 0.150000021457672
2021-02-02_13-11-25.866	no_button_but_finger_pressed LeftIndexTip
2021-02-02_13-11-25.866	set_speed 0
2021-02-02_13-11-25.866	no_button_but_finger_pressed RightIndexTip
2021-02-02_13-11-25.866	set_speed 0
2021-02-02_13-11-25.866	no_button_but_finger_pressed RightMiddleTip
2021-02-02_13-11-25.866	set_speed 0
2021-02-02_13-11-25.866	no_button_but_finger_pressed RightRingTip
2021-02-02_13-11-25.867	set_speed 0
2021-02-02_13-11-25.867	no_button_but_finger_pressed RightPinkyTip
2021-02-02_13-11-25.867	set_speed 0
2021-02-02_13-11-25.878	button_created 0
2021-02-02_13-11-26.165	index_released
2021-02-02_13-11-26.444	button_created 1
2021-02-02_13-11-26.976	button_enters_active_area 6
2021-02-02_13-11-27.011	button_created 2
2021-02-02_13-11-27.109	index_moved
2021-02-02_13-11-27.165	button_pressed 6
2021-02-02_13-11-27.165	set_speed 0
2021-02-02_13-11-27.459	index_released
2021-02-02_13-11-27.537	button_enters_active_area 8
2021-02-02_13-11-27.582	middle_moved
2021-02-02_13-11-27.583	button_created 3
2021-02-02_13-11-27.805	middle_released
2021-02-02_13-11-27.951	ring_moved
2021-02-02_13-11-27.985	button_leaves_active_area 8
2021-02-02_13-11-28.108	button_enters_active_area 7
2021-02-02_13-11-28.109	ring_released
2021-02-02_13-11-28.154	button_created 4
2021-02-02_13-11-28.164	index_moved
2021-02-02_13-11-28.267	multiple_finger_start
2021-02-02_13-11-28.319	middle_moved
2021-02-02_13-11-28.519	multiple_finger_stop
2021-02-02_13-11-28.519	index_released
2021-02-02_13-11-28.530	no_button_but_finger_pressed LeftPinkyTip
2021-02-02_13-11-28.531	set_speed 0
2021-02-02_13-11-28.531	no_button_but_finger_pressed LeftRingTip
2021-02-02_13-11-28.531	set_speed 0
2021-02-02_13-11-28.531	no_button_but_finger_pressed LeftMiddleTip
2021-02-02_13-11-28.531	set_speed 0
2021-02-02_13-11-28.531	no_button_but_finger_pressed LeftIndexTip
2021-02-02_13-11-28.531	set_speed 0
2021-02-02_13-11-28.531	no_button_but_finger_pressed RightIndexTip
2021-02-02_13-11-28.531	set_speed 0
2021-02-02_13-11-28.531	no_button_but_finger_pressed RightMiddleTip
2021-02-02_13-11-28.532	set_speed 0
2021-02-02_13-11-28.532	no_button_but_finger_pressed RightRingTip
2021-02-02_13-11-28.532	set_speed 0
2021-02-02_13-11-28.532	no_button_but_finger_pressed RightPinkyTip
2021-02-02_13-11-28.532	set_speed 0
2021-02-02_13-11-28.545	button_created 0
2021-02-02_13-11-28.578	middle_released
2021-02-02_13-11-29.109	button_created 1
2021-02-02_13-11-29.575	middle_moved
2021-02-02_13-11-29.641	button_enters_active_area 7
2021-02-02_13-11-29.676	button_created 2
2021-02-02_13-11-29.898	button_pressed 7
2021-02-02_13-11-29.899	set_speed 0
2021-02-02_13-11-30.141	middle_released
2021-02-02_13-11-30.208	button_enters_active_area 3
2021-02-02_13-11-30.254	button_created 3
2021-02-02_13-11-30.341	index_moved
2021-02-02_13-11-30.384	button_pressed 3
2021-02-02_13-11-30.385	set_speed 0.150000021457672
2021-02-02_13-11-30.685	index_released
2021-02-02_13-11-30.774	button_enters_active_area 6
2021-02-02_13-11-30.819	button_created 4
2021-02-02_13-11-30.872	index_moved
2021-02-02_13-11-30.908	button_pressed 6
2021-02-02_13-11-30.908	set_speed 0.330000021457672
2021-02-02_13-11-31.183	index_released
2021-02-02_13-11-31.351	button_enters_active_area 6
2021-02-02_13-11-31.399	button_created 5
2021-02-02_13-11-31.552	middle_moved
2021-02-02_13-11-31.762	middle_released
2021-02-02_13-11-31.796	button_leaves_active_area 6
2021-02-02_13-11-31.917	button_enters_active_area 8
2021-02-02_13-11-31.966	button_created 6
2021-02-02_13-11-31.974	ring_moved
2021-02-02_13-11-32.219	button_missed 6
2021-02-02_13-11-32.219	set_speed 0.330000021457672
2021-02-02_13-11-32.263	ring_released
2021-02-02_13-11-32.362	button_leaves_active_area 8
2021-02-02_13-11-32.485	button_enters_active_area 1
2021-02-02_13-11-32.541	button_created 7
2021-02-02_13-11-32.584	ring_moved
2021-02-02_13-11-32.620	button_pressed 1
2021-02-02_13-11-32.620	set_speed 0.510000021457672
2021-02-02_13-11-32.789	button_missed 8
2021-02-02_13-11-32.789	set_speed 0.330000021457672
2021-02-02_13-11-32.851	ring_released
2021-02-02_13-11-33.051	button_enters_active_area 1
2021-02-02_13-11-33.110	button_created 8
2021-02-02_13-11-33.241	ring_moved
2021-02-02_13-11-33.262	button_pressed 1
2021-02-02_13-11-33.262	set_speed 0.330000021457672
2021-02-02_13-11-33.495	ring_released
2021-02-02_13-11-33.628	button_enters_active_area 7
2021-02-02_13-11-33.674	button_created 9
2021-02-02_13-11-33.711	middle_moved
2021-02-02_13-11-33.728	button_pressed 7
2021-02-02_13-11-33.728	set_speed 0.330000021457672
2021-02-02_13-11-34.006	middle_released
2021-02-02_13-11-34.202	button_enters_active_area 3
2021-02-02_13-11-34.248	button_created 10
2021-02-02_13-11-34.338	index_moved
2021-02-02_13-11-34.391	button_pressed 3
2021-02-02_13-11-34.391	set_speed 0.510000021457672
2021-02-02_13-11-34.728	index_released
2021-02-02_13-11-34.761	button_enters_active_area 0
2021-02-02_13-11-34.806	button_created 11
2021-02-02_13-11-34.872	pinky_moved
2021-02-02_13-11-34.939	button_pressed 0
2021-02-02_13-11-34.939	set_speed 0.510000021457672
2021-02-02_13-11-35.205	pinky_released
2021-02-02_13-11-35.283	button_enters_active_area 2
2021-02-02_13-11-35.329	button_created 12
2021-02-02_13-11-35.394	middle_moved
2021-02-02_13-11-35.419	button_pressed 2
2021-02-02_13-11-35.419	set_speed 0.690000021457672
2021-02-02_13-11-35.661	middle_released
2021-02-02_13-11-35.772	button_enters_active_area 3
2021-02-02_13-11-35.816	index_moved
2021-02-02_13-11-35.817	button_created 13
2021-02-02_13-11-35.906	index_released
2021-02-02_13-11-35.949	index_moved
2021-02-02_13-11-35.994	button_pressed 3
2021-02-02_13-11-35.994	set_speed 0.735000032186508
2021-02-02_13-11-36.237	button_enters_active_area 3
2021-02-02_13-11-36.261	index_released
2021-02-02_13-11-36.284	button_created 14
2021-02-02_13-11-36.372	index_moved
2021-02-02_13-11-36.404	button_pressed 3
2021-02-02_13-11-36.404	set_speed 0.780000042915344
2021-02-02_13-11-36.682	button_enters_active_area 7
2021-02-02_13-11-36.717	button_created 15
2021-02-02_13-11-36.783	middle_moved
2021-02-02_13-11-36.805	button_pressed 7
2021-02-02_13-11-36.805	set_speed 0.82500005364418
2021-02-02_13-11-36.985	middle_released
2021-02-02_13-11-37.104	button_enters_active_area 0
2021-02-02_13-11-37.139	button_created 16
2021-02-02_13-11-37.193	multiple_finger_start
2021-02-02_13-11-37.248	pinky_moved
2021-02-02_13-11-37.427	multiple_finger_stop
2021-02-02_13-11-37.427	pinky_released
2021-02-02_13-11-37.438	no_button_but_finger_pressed LeftPinkyTip
2021-02-02_13-11-37.438	set_speed 0.690000064373016
2021-02-02_13-11-37.438	no_button_but_finger_pressed LeftRingTip
2021-02-02_13-11-37.438	set_speed 0.465000075101852
2021-02-02_13-11-37.438	no_button_but_finger_pressed LeftMiddleTip
2021-02-02_13-11-37.439	set_speed 0.150000085830689
2021-02-02_13-11-37.439	no_button_but_finger_pressed LeftIndexTip
2021-02-02_13-11-37.439	set_speed 0
2021-02-02_13-11-37.439	no_button_but_finger_pressed RightIndexTip
2021-02-02_13-11-37.439	set_speed 0
2021-02-02_13-11-37.439	no_button_but_finger_pressed RightMiddleTip
2021-02-02_13-11-37.439	set_speed 0
2021-02-02_13-11-37.439	no_button_but_finger_pressed RightRingTip
2021-02-02_13-11-37.439	set_speed 0
2021-02-02_13-11-37.439	no_button_but_finger_pressed RightPinkyTip
2021-02-02_13-11-37.440	set_speed 0
2021-02-02_13-11-37.450	button_created 0
2021-02-02_13-11-37.880	button_created 1
2021-02-02_13-11-37.947	index_released
2021-02-02_13-11-38.360	button_enters_active_area 2
2021-02-02_13-11-38.405	button_created 2
2021-02-02_13-11-38.482	middle_moved
2021-02-02_13-11-38.503	button_pressed 2
2021-02-02_13-11-38.503	set_speed 0
2021-02-02_13-11-38.593	multiple_finger_start
2021-02-02_13-11-38.648	ring_moved
2021-02-02_13-11-38.760	multiple_finger_stop
2021-02-02_13-11-38.762	middle_released
2021-02-02_13-11-38.770	no_button_but_finger_pressed LeftPinkyTip
2021-02-02_13-11-38.771	set_speed 0
2021-02-02_13-11-38.771	no_button_but_finger_pressed LeftRingTip
2021-02-02_13-11-38.771	set_speed 0
2021-02-02_13-11-38.771	no_button_but_finger_pressed LeftIndexTip
2021-02-02_13-11-38.771	set_speed 0
2021-02-02_13-11-38.771	no_button_but_finger_pressed RightIndexTip
2021-02-02_13-11-38.771	set_speed 0
2021-02-02_13-11-38.771	no_button_but_finger_pressed RightMiddleTip
2021-02-02_13-11-38.771	set_speed 0
2021-02-02_13-11-38.771	no_button_but_finger_pressed RightRingTip
2021-02-02_13-11-38.772	set_speed 0
2021-02-02_13-11-38.772	no_button_but_finger_pressed RightPinkyTip
2021-02-02_13-11-38.772	set_speed 0
2021-02-02_13-11-38.782	ring_released
2021-02-02_13-11-38.783	button_created 0
2021-02-02_13-11-39.350	button_created 1
2021-02-02_13-11-39.881	button_enters_active_area 0
2021-02-02_13-11-39.916	button_created 2
2021-02-02_13-11-40.237	pinky_moved
2021-02-02_13-11-40.325	button_leaves_active_area 0
2021-02-02_13-11-40.425	pinky_released
2021-02-02_13-11-40.447	button_enters_active_area 6
2021-02-02_13-11-40.493	button_created 3
2021-02-02_13-11-40.637	index_moved
2021-02-02_13-11-40.669	button_pressed 6
2021-02-02_13-11-40.669	set_speed 0
2021-02-02_13-11-40.749	button_missed 0
2021-02-02_13-11-40.749	set_speed 0
2021-02-02_13-11-40.966	index_released
2021-02-02_13-11-41.010	button_enters_active_area 8
2021-02-02_13-11-41.066	button_created 4
2021-02-02_13-11-41.132	ring_moved
2021-02-02_13-11-41.155	button_pressed 8
2021-02-02_13-11-41.155	set_speed 0.150000021457672
2021-02-02_13-11-41.413	ring_released
2021-02-02_13-11-41.580	button_enters_active_area 7
2021-02-02_13-11-41.637	button_created 5
2021-02-02_13-11-41.691	middle_moved
2021-02-02_13-11-41.714	button_pressed 7
2021-02-02_13-11-41.714	set_speed 0.330000021457672
2021-02-02_13-11-41.991	middle_released
2021-02-02_13-11-42.158	button_enters_active_area 1
2021-02-02_13-11-42.203	button_created 6
2021-02-02_13-11-42.225	ring_moved
2021-02-02_13-11-42.525	ring_released
2021-02-02_13-11-42.602	button_leaves_active_area 1
2021-02-02_13-11-42.691	pinky_moved
2021-02-02_13-11-42.725	button_enters_active_area 0
2021-02-02_13-11-42.781	button_created 7
2021-02-02_13-11-42.924	pinky_released
2021-02-02_13-11-43.026	button_missed 1
2021-02-02_13-11-43.026	set_speed 0.330000021457672
2021-02-02_13-11-43.090	pinky_moved
2021-02-02_13-11-43.179	button_leaves_active_area 0
2021-02-02_13-11-43.301	button_enters_active_area 2
2021-02-02_13-11-43.347	button_created 8
2021-02-02_13-11-43.413	pinky_released
2021-02-02_13-11-43.446	middle_moved
2021-02-02_13-11-43.468	button_pressed 2
2021-02-02_13-11-43.468	set_speed 0.330000021457672
2021-02-02_13-11-43.570	multiple_finger_start
2021-02-02_13-11-43.659	index_moved
2021-02-02_13-11-43.779	multiple_finger_stop
2021-02-02_13-11-43.780	middle_released
2021-02-02_13-11-43.790	no_button_but_finger_pressed LeftPinkyTip
2021-02-02_13-11-43.791	set_speed 0.330000021457672
2021-02-02_13-11-43.791	no_button_but_finger_pressed LeftRingTip
2021-02-02_13-11-43.791	set_speed 0.150000021457672
2021-02-02_13-11-43.791	no_button_but_finger_pressed LeftIndexTip
2021-02-02_13-11-43.791	set_speed 0
2021-02-02_13-11-43.791	no_button_but_finger_pressed RightIndexTip
2021-02-02_13-11-43.791	set_speed 0
2021-02-02_13-11-43.791	no_button_but_finger_pressed RightMiddleTip
2021-02-02_13-11-43.791	set_speed 0
2021-02-02_13-11-43.792	no_button_but_finger_pressed RightRingTip
2021-02-02_13-11-43.792	set_speed 0
2021-02-02_13-11-43.792	no_button_but_finger_pressed RightPinkyTip
2021-02-02_13-11-43.792	set_speed 0
2021-02-02_13-11-43.803	button_created 0
2021-02-02_13-11-43.980	index_released
2021-02-02_13-11-44.365	button_created 1
2021-02-02_13-11-44.901	button_enters_active_area 3
2021-02-02_13-11-44.936	button_created 2
2021-02-02_13-11-45.167	index_moved
2021-02-02_13-11-45.234	button_pressed 3
2021-02-02_13-11-45.234	set_speed 0
2021-02-02_13-11-45.456	button_enters_active_area 8
2021-02-02_13-11-45.514	button_created 3
2021-02-02_13-11-45.590	ring_moved
2021-02-02_13-11-45.612	button_pressed 8
2021-02-02_13-11-45.612	set_speed 0.150000021457672
2021-02-02_13-11-45.867	ring_released
2021-02-02_13-11-46.034	button_enters_active_area 8
2021-02-02_13-11-46.080	button_created 4
2021-02-02_13-11-46.291	middle_moved
2021-02-02_13-11-46.478	button_leaves_active_area 8
2021-02-02_13-11-46.478	middle_released
2021-02-02_13-11-46.611	button_enters_active_area 6
2021-02-02_13-11-46.657	button_created 5
2021-02-02_13-11-46.711	index_moved
2021-02-02_13-11-46.769	button_pressed 6
2021-02-02_13-11-46.769	set_speed 0.330000021457672
2021-02-02_13-11-46.901	button_missed 8
2021-02-02_13-11-46.901	set_speed 0.330000021457672
2021-02-02_13-11-47.067	index_released
2021-02-02_13-11-47.178	button_enters_active_area 0
2021-02-02_13-11-47.224	button_created 6
2021-02-02_13-11-47.322	index_released
2021-02-02_13-11-47.478	ring_moved
2021-02-02_13-11-47.544	multiple_finger_start
2021-02-02_13-11-47.664	multiple_finger_stop
2021-02-02_13-11-47.675	no_button_but_finger_pressed LeftPinkyTip
2021-02-02_13-11-47.675	set_speed 0.330000021457672
2021-02-02_13-11-47.675	no_button_but_finger_pressed LeftRingTip
2021-02-02_13-11-47.675	set_speed 0.150000021457672
2021-02-02_13-11-47.675	no_button_but_finger_pressed LeftMiddleTip
2021-02-02_13-11-47.676	set_speed 0
2021-02-02_13-11-47.676	no_button_but_finger_pressed LeftIndexTip
2021-02-02_13-11-47.676	set_speed 0
2021-02-02_13-11-47.676	no_button_but_finger_pressed RightIndexTip
2021-02-02_13-11-47.676	set_speed 0
2021-02-02_13-11-47.676	no_button_but_finger_pressed RightMiddleTip
2021-02-02_13-11-47.676	set_speed 0
2021-02-02_13-11-47.676	no_button_but_finger_pressed RightRingTip
2021-02-02_13-11-47.677	set_speed 0
2021-02-02_13-11-47.677	no_button_but_finger_pressed RightPinkyTip
2021-02-02_13-11-47.677	set_speed 0
2021-02-02_13-11-47.688	button_created 0
2021-02-02_13-11-47.742	ring_released
2021-02-02_13-11-48.254	button_created 1
2021-02-02_13-11-48.777	button_enters_active_area 7
2021-02-02_13-11-48.823	button_created 2
2021-02-02_13-11-48.900	launch_speed_calibration_explanation_scene
2021-02-02_13-11-48.910	no_button_but_finger_pressed RightPinkyTip
2021-02-02_13-11-48.911	set_speed 0
2021-02-02_13-11-48.911	no_button_but_finger_pressed RightRingTip
2021-02-02_13-11-48.911	set_speed 0
2021-02-02_13-11-48.911	no_button_but_finger_pressed RightMiddleTip
2021-02-02_13-11-48.911	set_speed 0
2021-02-02_13-11-48.911	no_button_but_finger_pressed RightIndexTip
2021-02-02_13-11-48.911	set_speed 0
2021-02-02_13-11-48.911	no_button_but_finger_pressed LeftIndexTip
2021-02-02_13-11-48.912	set_speed 0
2021-02-02_13-11-48.912	no_button_but_finger_pressed LeftMiddleTip
2021-02-02_13-11-48.912	set_speed 0
2021-02-02_13-11-48.912	no_button_but_finger_pressed LeftRingTip
2021-02-02_13-11-48.912	set_speed 0
2021-02-02_13-11-48.912	no_button_but_finger_pressed LeftPinkyTip
2021-02-02_13-11-48.912	set_speed 0
2021-02-02_13-12-01.139	launch_speed_calibration
2021-02-02_13-12-01.150	no_button_but_finger_pressed RightPinkyTip
2021-02-02_13-12-01.150	set_speed 0
2021-02-02_13-12-01.150	no_button_but_finger_pressed RightRingTip
2021-02-02_13-12-01.150	set_speed 0
2021-02-02_13-12-01.150	no_button_but_finger_pressed RightMiddleTip
2021-02-02_13-12-01.150	set_speed 0
2021-02-02_13-12-01.151	no_button_but_finger_pressed RightIndexTip
2021-02-02_13-12-01.151	set_speed 0
2021-02-02_13-12-01.151	no_button_but_finger_pressed LeftIndexTip
2021-02-02_13-12-01.151	set_speed 0
2021-02-02_13-12-01.151	no_button_but_finger_pressed LeftMiddleTip
2021-02-02_13-12-01.151	set_speed 0
2021-02-02_13-12-01.151	no_button_but_finger_pressed LeftRingTip
2021-02-02_13-12-01.151	set_speed 0
2021-02-02_13-12-01.151	no_button_but_finger_pressed LeftPinkyTip
2021-02-02_13-12-01.152	set_speed 0
2021-02-02_13-12-01.162	button_created 0
2021-02-02_13-12-01.723	button_created 1
2021-02-02_13-12-02.259	button_enters_active_area 2
2021-02-02_13-12-02.293	middle_moved
2021-02-02_13-12-02.295	button_created 2
2021-02-02_13-12-02.393	multiple_finger_start
2021-02-02_13-12-02.571	index_moved
2021-02-02_13-12-02.582	multiple_finger_stop
2021-02-02_13-12-02.583	middle_released
2021-02-02_13-12-02.593	no_button_but_finger_pressed LeftPinkyTip
2021-02-02_13-12-02.593	set_speed 0
2021-02-02_13-12-02.593	no_button_but_finger_pressed LeftRingTip
2021-02-02_13-12-02.594	set_speed 0
2021-02-02_13-12-02.594	no_button_but_finger_pressed LeftMiddleTip
2021-02-02_13-12-02.594	set_speed 0
2021-02-02_13-12-02.594	no_button_but_finger_pressed LeftIndexTip
2021-02-02_13-12-02.594	set_speed 0
2021-02-02_13-12-02.594	no_button_but_finger_pressed RightIndexTip
2021-02-02_13-12-02.594	set_speed 0
2021-02-02_13-12-02.594	no_button_but_finger_pressed RightMiddleTip
2021-02-02_13-12-02.594	set_speed 0
2021-02-02_13-12-02.595	no_button_but_finger_pressed RightRingTip
2021-02-02_13-12-02.595	set_speed 0
2021-02-02_13-12-02.595	no_button_but_finger_pressed RightPinkyTip
2021-02-02_13-12-02.595	set_speed 0
2021-02-02_13-12-02.595	index_released
2021-02-02_13-12-02.605	button_created 0
2021-02-02_13-12-03.172	button_created 1
2021-02-02_13-12-03.703	button_enters_active_area 3
2021-02-02_13-12-03.740	button_created 2
2021-02-02_13-12-03.862	index_moved
2021-02-02_13-12-03.915	button_pressed 3
2021-02-02_13-12-03.915	set_speed 0
2021-02-02_13-12-04.204	index_released
2021-02-02_13-12-04.270	button_enters_active_area 2
2021-02-02_13-12-04.303	middle_moved
2021-02-02_13-12-04.316	button_created 3
2021-02-02_13-12-04.548	middle_released
2021-02-02_13-12-04.681	middle_moved
2021-02-02_13-12-04.714	button_leaves_active_area 2
2021-02-02_13-12-04.837	button_enters_active_area 3
2021-02-02_13-12-04.891	button_created 4
2021-02-02_13-12-04.905	middle_released
2021-02-02_13-12-04.958	index_moved
2021-02-02_13-12-05.135	button_missed 2
2021-02-02_13-12-05.135	set_speed 0
2021-02-02_13-12-05.280	button_leaves_active_area 3
2021-02-02_13-12-05.413	button_enters_active_area 6
2021-02-02_13-12-05.436	index_moved
2021-02-02_13-12-05.460	button_created 5
2021-02-02_13-12-05.704	button_missed 3
2021-02-02_13-12-05.704	set_speed 0
2021-02-02_13-12-05.803	index_released
2021-02-02_13-12-05.858	button_leaves_active_area 6
2021-02-02_13-12-05.980	button_enters_active_area 1
2021-02-02_13-12-06.025	multiple_finger_start
2021-02-02_13-12-06.036	ring_moved
2021-02-02_13-12-06.325	multiple_finger_stop
2021-02-02_13-12-06.326	ring_released
2021-02-02_13-12-06.337	no_button_but_finger_pressed LeftPinkyTip
2021-02-02_13-12-06.337	set_speed 0
2021-02-02_13-12-06.337	no_button_but_finger_pressed LeftRingTip
2021-02-02_13-12-06.337	set_speed 0
2021-02-02_13-12-06.337	no_button_but_finger_pressed LeftMiddleTip
2021-02-02_13-12-06.337	set_speed 0
2021-02-02_13-12-06.337	no_button_but_finger_pressed LeftIndexTip
2021-02-02_13-12-06.338	set_speed 0
2021-02-02_13-12-06.338	no_button_but_finger_pressed RightIndexTip
2021-02-02_13-12-06.338	set_speed 0
2021-02-02_13-12-06.338	no_button_but_finger_pressed RightMiddleTip
2021-02-02_13-12-06.338	set_speed 0
2021-02-02_13-12-06.338	no_button_but_finger_pressed RightRingTip
2021-02-02_13-12-06.338	set_speed 0
2021-02-02_13-12-06.338	no_button_but_finger_pressed RightPinkyTip
2021-02-02_13-12-06.338	set_speed 0
2021-02-02_13-12-06.351	button_created 0
2021-02-02_13-12-06.402	index_released
2021-02-02_13-12-06.915	button_created 1
2021-02-02_13-12-07.169	ring_moved
2021-02-02_13-12-07.213	ring_released
2021-02-02_13-12-07.447	button_enters_active_area 1
2021-02-02_13-12-07.481	button_created 2
2021-02-02_13-12-07.558	ring_moved
2021-02-02_13-12-07.580	button_pressed 1
2021-02-02_13-12-07.580	set_speed 0
2021-02-02_13-12-07.779	ring_released
2021-02-02_13-12-08.013	button_enters_active_area 8
2021-02-02_13-12-08.059	button_created 3
2021-02-02_13-12-08.135	ring_moved
2021-02-02_13-12-08.146	button_pressed 8
2021-02-02_13-12-08.147	set_speed 0.150000021457672
2021-02-02_13-12-08.365	ring_released
2021-02-02_13-12-08.575	button_enters_active_area 3
2021-02-02_13-12-08.632	button_created 4
2021-02-02_13-12-08.690	index_moved
2021-02-02_13-12-08.991	index_released
2021-02-02_13-12-09.024	button_leaves_active_area 3
2021-02-02_13-12-09.102	index_moved
2021-02-02_13-12-09.146	index_moved
2021-02-02_13-12-09.157	button_enters_active_area 6
2021-02-02_13-12-09.203	button_created 5
2021-02-02_13-12-09.325	index_released
2021-02-02_13-12-09.423	index_released
2021-02-02_13-12-09.447	button_missed 3
2021-02-02_13-12-09.447	set_speed 0.150000021457672
2021-02-02_13-12-09.534	index_moved
2021-02-02_13-12-09.601	button_leaves_active_area 6
2021-02-02_13-12-09.723	button_enters_active_area 0
2021-02-02_13-12-09.769	button_created 6
2021-02-02_13-12-09.801	ring_moved
2021-02-02_13-12-09.890	index_released
2021-02-02_13-12-09.990	ring_released
2021-02-02_13-12-10.012	pinky_moved
2021-02-02_13-12-10.024	button_missed 6
2021-02-02_13-12-10.024	set_speed 0.150000021457672
2021-02-02_13-12-10.092	pinky_released
2021-02-02_13-12-10.168	button_leaves_active_area 0
2021-02-02_13-12-10.301	button_enters_active_area 9
2021-02-02_13-12-10.347	button_created 7
2021-02-02_13-12-10.403	pinky_moved
2021-02-02_13-12-10.591	button_missed 0
2021-02-02_13-12-10.591	set_speed 0.150000021457672
2021-02-02_13-12-10.668	pinky_released
2021-02-02_13-12-10.734	button_leaves_active_area 9
2021-02-02_13-12-10.856	button_enters_active_area 3
2021-02-02_13-12-10.913	button_created 8
2021-02-02_13-12-10.945	index_moved
2021-02-02_13-12-11.168	button_missed 9
2021-02-02_13-12-11.168	set_speed 0
2021-02-02_13-12-11.311	button_leaves_active_area 3
2021-02-02_13-12-11.323	index_released
2021-02-02_13-12-11.445	button_enters_active_area 6
2021-02-02_13-12-11.490	button_created 9
2021-02-02_13-12-11.662	index_moved
2021-02-02_13-12-11.677	button_pressed 6
2021-02-02_13-12-11.677	set_speed 0
2021-02-02_13-12-11.732	button_missed 3
2021-02-02_13-12-11.732	set_speed 0
2021-02-02_13-12-12.007	button_enters_active_area 2
2021-02-02_13-12-12.018	index_released
2021-02-02_13-12-12.054	button_created 10
2021-02-02_13-12-12.266	middle_moved
2021-02-02_13-12-12.277	multiple_finger_start
2021-02-02_13-12-12.500	multiple_finger_stop
2021-02-02_13-12-12.515	no_button_but_finger_pressed LeftPinkyTip
2021-02-02_13-12-12.515	set_speed 0
2021-02-02_13-12-12.515	no_button_but_finger_pressed LeftRingTip
2021-02-02_13-12-12.515	set_speed 0
2021-02-02_13-12-12.515	no_button_but_finger_pressed LeftMiddleTip
2021-02-02_13-12-12.516	set_speed 0
2021-02-02_13-12-12.516	no_button_but_finger_pressed LeftIndexTip
2021-02-02_13-12-12.516	set_speed 0
2021-02-02_13-12-12.516	no_button_but_finger_pressed RightIndexTip
2021-02-02_13-12-12.516	set_speed 0
2021-02-02_13-12-12.516	no_button_but_finger_pressed RightMiddleTip
2021-02-02_13-12-12.516	set_speed 0
2021-02-02_13-12-12.516	no_button_but_finger_pressed RightRingTip
2021-02-02_13-12-12.516	set_speed 0
2021-02-02_13-12-12.516	no_button_but_finger_pressed RightPinkyTip
2021-02-02_13-12-12.517	set_speed 0
2021-02-02_13-12-12.525	button_created 0
2021-02-02_13-12-12.532	middle_released
2021-02-02_13-12-13.092	button_created 1
2021-02-02_13-12-13.621	button_enters_active_area 8
2021-02-02_13-12-13.656	button_created 2
2021-02-02_13-12-13.699	ring_moved
2021-02-02_13-12-13.721	button_pressed 8
2021-02-02_13-12-13.721	set_speed 0
2021-02-02_13-12-13.966	ring_released
2021-02-02_13-12-14.188	button_enters_active_area 7
2021-02-02_13-12-14.233	button_created 3
2021-02-02_13-12-14.266	middle_moved
2021-02-02_13-12-14.301	button_pressed 7
2021-02-02_13-12-14.301	set_speed 0.150000021457672
2021-02-02_13-12-14.654	middle_released
2021-02-02_13-12-14.757	button_enters_active_area 8
2021-02-02_13-12-14.800	button_created 4
2021-02-02_13-12-14.932	ring_moved
2021-02-02_13-12-14.943	button_pressed 8
2021-02-02_13-12-14.943	set_speed 0.330000021457672
2021-02-02_13-12-15.272	ring_released
2021-02-02_13-12-15.328	button_enters_active_area 1
2021-02-02_13-12-15.374	button_created 5
2021-02-02_13-12-15.429	ring_moved
2021-02-02_13-12-15.463	button_pressed 1
2021-02-02_13-12-15.463	set_speed 0.510000021457672
2021-02-02_13-12-15.499	multiple_finger_start
2021-02-02_13-12-15.577	multiple_finger_stop
2021-02-02_13-12-15.588	no_button_but_finger_pressed LeftPinkyTip
2021-02-02_13-12-15.588	set_speed 0.510000021457672
2021-02-02_13-12-15.588	no_button_but_finger_pressed LeftMiddleTip
2021-02-02_13-12-15.588	set_speed 0.330000021457672
2021-02-02_13-12-15.588	no_button_but_finger_pressed LeftIndexTip
2021-02-02_13-12-15.588	set_speed 0.150000021457672
2021-02-02_13-12-15.588	no_button_but_finger_pressed RightIndexTip
2021-02-02_13-12-15.589	set_speed 0
2021-02-02_13-12-15.589	no_button_but_finger_pressed RightMiddleTip
2021-02-02_13-12-15.589	set_speed 0
2021-02-02_13-12-15.589	no_button_but_finger_pressed RightRingTip
2021-02-02_13-12-15.589	set_speed 0
2021-02-02_13-12-15.589	no_button_but_finger_pressed RightPinkyTip
2021-02-02_13-12-15.589	set_speed 0
2021-02-02_13-12-15.600	button_created 0
2021-02-02_13-12-15.689	ring_released
2021-02-02_13-12-16.168	button_created 1
2021-02-02_13-12-16.696	button_enters_active_area 9
2021-02-02_13-12-16.742	button_created 2
2021-02-02_13-12-16.864	pinky_moved
2021-02-02_13-12-16.875	button_pressed 9
2021-02-02_13-12-16.875	set_speed 0
2021-02-02_13-12-17.076	pinky_released
2021-02-02_13-12-17.265	button_enters_active_area 6
2021-02-02_13-12-17.311	button_created 3
2021-02-02_13-12-17.364	index_moved
2021-02-02_13-12-17.400	button_pressed 6
2021-02-02_13-12-17.400	set_speed 0.150000021457672
2021-02-02_13-12-17.763	index_released
2021-02-02_13-12-17.830	button_enters_active_area 1
2021-02-02_13-12-17.876	button_created 4
2021-02-02_13-12-17.998	ring_moved
2021-02-02_13-12-18.022	button_pressed 1
2021-02-02_13-12-18.022	set_speed 0.330000021457672
2021-02-02_13-12-18.044	multiple_finger_start
2021-02-02_13-12-18.130	multiple_finger_stop
2021-02-02_13-12-18.143	no_button_but_finger_pressed LeftPinkyTip
2021-02-02_13-12-18.144	set_speed 0.330000021457672
2021-02-02_13-12-18.144	no_button_but_finger_pressed LeftMiddleTip
2021-02-02_13-12-18.144	set_speed 0.330000021457672
2021-02-02_13-12-18.144	no_button_but_finger_pressed LeftIndexTip
2021-02-02_13-12-18.144	set_speed 0.150000021457672
2021-02-02_13-12-18.144	no_button_but_finger_pressed RightIndexTip
2021-02-02_13-12-18.144	set_speed 0
2021-02-02_13-12-18.144	no_button_but_finger_pressed RightMiddleTip
2021-02-02_13-12-18.145	set_speed 0
2021-02-02_13-12-18.145	no_button_but_finger_pressed RightRingTip
2021-02-02_13-12-18.145	set_speed 0
2021-02-02_13-12-18.145	no_button_but_finger_pressed RightPinkyTip
2021-02-02_13-12-18.145	set_speed 0
2021-02-02_13-12-18.154	button_created 0
2021-02-02_13-12-18.253	ring_released
2021-02-02_13-12-18.720	button_created 1
2021-02-02_13-12-19.252	button_enters_active_area 2
2021-02-02_13-12-19.287	button_created 2
2021-02-02_13-12-19.397	middle_moved
2021-02-02_13-12-19.441	button_pressed 2
2021-02-02_13-12-19.441	set_speed 0
2021-02-02_13-12-19.685	middle_released
2021-02-02_13-12-19.808	button_enters_active_area 0
2021-02-02_13-12-19.864	button_created 3
2021-02-02_13-12-19.942	pinky_moved
2021-02-02_13-12-20.252	button_leaves_active_area 0
2021-02-02_13-12-20.319	pinky_released
2021-02-02_13-12-20.385	button_enters_active_area 7
2021-02-02_13-12-20.431	button_created 4
2021-02-02_13-12-20.675	button_missed 0
2021-02-02_13-12-20.675	set_speed 0
2021-02-02_13-12-20.831	button_leaves_active_area 7
2021-02-02_13-12-20.963	button_enters_active_area 2
2021-02-02_13-12-21.007	middle_moved
2021-02-02_13-12-21.009	button_created 5
2021-02-02_13-12-21.144	launch_multitask_explanation_scene
2021-02-02_13-12-52.483	launch_multitask_session
2021-02-02_13-12-52.493	no_button_but_finger_pressed RightPinkyTip
2021-02-02_13-12-52.494	set_speed 0
2021-02-02_13-12-52.494	no_button_but_finger_pressed RightRingTip
2021-02-02_13-12-52.494	set_speed 0
2021-02-02_13-12-52.494	no_button_but_finger_pressed RightMiddleTip
2021-02-02_13-12-52.494	set_speed 0
2021-02-02_13-12-52.494	no_button_but_finger_pressed RightIndexTip
2021-02-02_13-12-52.494	set_speed 0
2021-02-02_13-12-52.494	no_button_but_finger_pressed LeftIndexTip
2021-02-02_13-12-52.495	set_speed 0
2021-02-02_13-12-52.495	no_button_but_finger_pressed LeftMiddleTip
2021-02-02_13-12-52.495	set_speed 0
2021-02-02_13-12-52.495	no_button_but_finger_pressed LeftRingTip
2021-02-02_13-12-52.495	set_speed 0
2021-02-02_13-12-52.495	no_button_but_finger_pressed LeftPinkyTip
2021-02-02_13-12-52.495	set_speed 0
2021-02-02_13-12-52.496	middle_released
2021-02-02_13-12-52.523	button_created 0
2021-02-02_13-12-53.067	button_created 1
2021-02-02_13-12-53.605	button_enters_active_area 6
2021-02-02_13-12-53.639	button_created 2
2021-02-02_13-12-53.764	index_moved
2021-02-02_13-12-53.790	button_pressed 6
2021-02-02_13-12-53.790	set_speed 0
2021-02-02_13-12-54.068	index_released
2021-02-02_13-12-54.158	button_enters_active_area 7
2021-02-02_13-12-54.217	button_created 3
2021-02-02_13-12-54.282	middle_moved
2021-02-02_13-12-54.325	button_pressed 7
2021-02-02_13-12-54.326	set_speed 0.150000021457672
2021-02-02_13-12-54.532	middle_released
2021-02-02_13-12-54.732	button_enters_active_area 0
2021-02-02_13-12-54.789	button_created 4
2021-02-02_13-12-54.979	pinky_moved
2021-02-02_13-12-55.002	button_pressed 0
2021-02-02_13-12-55.002	set_speed 0.330000021457672
2021-02-02_13-12-55.246	pinky_released
2021-02-02_13-12-55.301	button_enters_active_area 0
2021-02-02_13-12-55.359	button_created 5
2021-02-02_13-12-55.463	pinky_moved
2021-02-02_13-12-55.512	button_pressed 0
2021-02-02_13-12-55.512	set_speed 0.510000021457672
2021-02-02_13-12-55.823	pinky_released
2021-02-02_13-12-55.869	button_enters_active_area 2
2021-02-02_13-12-55.914	button_created 6
2021-02-02_13-12-56.058	middle_moved
2021-02-02_13-12-56.084	button_pressed 2
2021-02-02_13-12-56.084	set_speed 0.690000021457672
2021-02-02_13-12-56.096	multiple_finger_start
2021-02-02_13-12-56.170	multiple_finger_stop
2021-02-02_13-12-56.183	no_button_but_finger_pressed LeftPinkyTip
2021-02-02_13-12-56.183	set_speed 0.555000032186508
2021-02-02_13-12-56.183	no_button_but_finger_pressed LeftRingTip
2021-02-02_13-12-56.184	set_speed 0.330000042915344
2021-02-02_13-12-56.184	no_button_but_finger_pressed LeftMiddleTip
2021-02-02_13-12-56.184	set_speed 0.150000021457672
2021-02-02_13-12-56.184	no_button_but_finger_pressed LeftIndexTip
2021-02-02_13-12-56.185	set_speed 0
2021-02-02_13-12-56.185	no_button_but_finger_pressed RightIndexTip
2021-02-02_13-12-56.185	set_speed 0
2021-02-02_13-12-56.185	no_button_but_finger_pressed RightMiddleTip
2021-02-02_13-12-56.186	set_speed 0
2021-02-02_13-12-56.186	no_button_but_finger_pressed RightRingTip
2021-02-02_13-12-56.186	set_speed 0
2021-02-02_13-12-56.186	no_button_but_finger_pressed RightPinkyTip
2021-02-02_13-12-56.187	set_speed 0
2021-02-02_13-12-56.197	button_created 0
2021-02-02_13-12-56.312	middle_released
2021-02-02_13-12-56.747	button_created 1
2021-02-02_13-12-57.280	button_enters_active_area 8
2021-02-02_13-12-57.326	button_created 2
2021-02-02_13-12-57.347	ring_moved
2021-02-02_13-12-57.678	ring_released
2021-02-02_13-12-57.731	button_leaves_active_area 8
2021-02-02_13-12-57.842	button_enters_active_area 0
2021-02-02_13-12-57.899	button_created 3
2021-02-02_13-12-58.146	button_missed 8
2021-02-02_13-12-58.146	set_speed 0
2021-02-02_13-12-58.278	button_leaves_active_area 0
2021-02-02_13-12-58.422	button_enters_active_area 7
2021-02-02_13-12-58.468	button_created 4
2021-02-02_13-12-58.546	middle_moved
2021-02-02_13-12-58.591	button_pressed 7
2021-02-02_13-12-58.591	set_speed 0
2021-02-02_13-12-58.712	button_missed 0
2021-02-02_13-12-58.712	set_speed 0
2021-02-02_13-12-58.775	middle_released
2021-02-02_13-12-58.985	button_enters_active_area 6
2021-02-02_13-12-59.032	button_created 5
2021-02-02_13-12-59.145	index_moved
2021-02-02_13-12-59.178	button_pressed 6
2021-02-02_13-12-59.178	set_speed 0.150000021457672
2021-02-02_13-12-59.442	index_released
2021-02-02_13-12-59.565	button_enters_active_area 6
2021-02-02_13-12-59.611	button_created 6
2021-02-02_13-12-59.807	index_moved
2021-02-02_13-12-59.841	button_pressed 6
2021-02-02_13-12-59.841	set_speed 0.330000021457672
2021-02-02_13-13-00.120	button_enters_active_area 2
2021-02-02_13-13-00.143	index_released
2021-02-02_13-13-00.179	button_created 7
2021-02-02_13-13-00.221	middle_moved
2021-02-02_13-13-00.255	button_pressed 2
2021-02-02_13-13-00.255	set_speed 0.510000021457672
2021-02-02_13-13-00.467	middle_released
2021-02-02_13-13-00.690	button_enters_active_area 2
2021-02-02_13-13-00.724	middle_moved
2021-02-02_13-13-00.736	button_created 8
2021-02-02_13-13-01.062	middle_released
2021-02-02_13-13-01.096	button_leaves_active_area 2
2021-02-02_13-13-01.174	middle_moved
2021-02-02_13-13-01.207	button_enters_active_area 3
2021-02-02_13-13-01.252	button_created 9
2021-02-02_13-13-01.364	middle_released
2021-02-02_13-13-01.465	button_missed 2
2021-02-02_13-13-01.465	set_speed 0.330000021457672
2021-02-02_13-13-01.475	index_moved
2021-02-02_13-13-01.534	button_pressed 3
2021-02-02_13-13-01.534	set_speed 0.510000021457672
2021-02-02_13-13-01.702	button_enters_active_area 1
2021-02-02_13-13-01.743	button_created 10
2021-02-02_13-13-01.832	index_released
2021-02-02_13-13-01.919	ring_moved
2021-02-02_13-13-01.942	button_pressed 1
2021-02-02_13-13-01.942	set_speed 0.510000021457672
2021-02-02_13-13-02.178	button_enters_active_area 1
2021-02-02_13-13-02.213	button_created 11
2021-02-02_13-13-02.245	ring_released
2021-02-02_13-13-02.362	ring_moved
2021-02-02_13-13-02.395	button_pressed 1
2021-02-02_13-13-02.396	set_speed 0.510000021457672
2021-02-02_13-13-02.617	button_enters_active_area 9
2021-02-02_13-13-02.617	ring_released
2021-02-02_13-13-02.664	button_created 12
2021-02-02_13-13-02.831	ring_moved
2021-02-02_13-13-02.853	multiple_finger_start
2021-02-02_13-13-02.879	multiple_finger_stop
2021-02-02_13-13-02.891	no_button_but_finger_pressed LeftPinkyTip
2021-02-02_13-13-02.891	set_speed 0.330000021457672
2021-02-02_13-13-02.891	no_button_but_finger_pressed LeftRingTip
2021-02-02_13-13-02.891	set_speed 0.330000021457672
2021-02-02_13-13-02.891	no_button_but_finger_pressed LeftMiddleTip
2021-02-02_13-13-02.891	set_speed 0.150000021457672
2021-02-02_13-13-02.891	no_button_but_finger_pressed LeftIndexTip
2021-02-02_13-13-02.892	set_speed 0
2021-02-02_13-13-02.892	no_button_but_finger_pressed RightIndexTip
2021-02-02_13-13-02.892	set_speed 0
2021-02-02_13-13-02.892	no_button_but_finger_pressed RightMiddleTip
2021-02-02_13-13-02.892	set_speed 0
2021-02-02_13-13-02.892	no_button_but_finger_pressed RightRingTip
2021-02-02_13-13-02.892	set_speed 0
2021-02-02_13-13-02.892	no_button_but_finger_pressed RightPinkyTip
2021-02-02_13-13-02.892	set_speed 0
2021-02-02_13-13-02.904	button_created 0
2021-02-02_13-13-02.999	ring_released
2021-02-02_13-13-03.356	button_created 1
2021-02-02_13-13-03.877	button_enters_active_area 0
2021-02-02_13-13-03.912	button_created 2
2021-02-02_13-13-04.116	pinky_moved
2021-02-02_13-13-04.162	button_pressed 0
2021-02-02_13-13-04.162	set_speed 0
2021-02-02_13-13-04.383	pinky_released
2021-02-02_13-13-04.428	button_enters_active_area 2
2021-02-02_13-13-04.474	button_created 3
2021-02-02_13-13-04.540	middle_moved
2021-02-02_13-13-04.562	button_pressed 2
2021-02-02_13-13-04.562	set_speed 0.150000021457672
2021-02-02_13-13-04.563	button_pressed_with_notification 2
2021-02-02_13-13-04.563	pedal_window_open 2000ms
2021-02-02_13-13-04.799	middle_released
2021-02-02_13-13-04.877	button_leaves_active_area 2
2021-02-02_13-13-04.999	button_enters_active_area 6
2021-02-02_13-13-05.045	button_created 4
2021-02-02_13-13-05.144	index_moved
2021-02-02_13-13-05.187	button_pressed 6
2021-02-02_13-13-05.187	set_speed 0.330000021457672
2021-02-02_13-13-05.563	button_enters_active_area 6
2021-02-02_13-13-05.619	button_created 5
2021-02-02_13-13-06.010	button_leaves_active_area 6
2021-02-02_13-13-06.142	button_enters_active_area 2
2021-02-02_13-13-06.142	index_moved
2021-02-02_13-13-06.190	button_created 6
2021-02-02_13-13-06.198	index_released
2021-02-02_13-13-06.440	button_missed 6
2021-02-02_13-13-06.440	set_speed 0.330000021457672
2021-02-02_13-13-06.529	index_released
2021-02-02_13-13-06.560	middle_moved
2021-02-02_13-13-06.582	button_leaves_active_area 2
2021-02-02_13-13-06.583	pedal_window_timeout
2021-02-02_13-13-06.583	pedal_not_pressed
2021-02-02_13-13-06.605	multiple_finger_start
2021-02-02_13-13-06.760	multiple_finger_stop
2021-02-02_13-13-06.771	no_button_but_finger_pressed LeftPinkyTip
2021-02-02_13-13-06.771	set_speed 0.330000021457672
2021-02-02_13-13-06.771	no_button_but_finger_pressed LeftRingTip
2021-02-02_13-13-06.771	set_speed 0.150000021457672
2021-02-02_13-13-06.771	no_button_but_finger_pressed LeftMiddleTip
2021-02-02_13-13-06.772	set_speed 0
2021-02-02_13-13-06.772	no_button_but_finger_pressed LeftIndexTip
2021-02-02_13-13-06.772	set_speed 0
2021-02-02_13-13-06.772	no_button_but_finger_pressed RightIndexTip
2021-02-02_13-13-06.772	set_speed 0
2021-02-02_13-13-06.772	no_button_but_finger_pressed RightMiddleTip
2021-02-02_13-13-06.772	set_speed 0
2021-02-02_13-13-06.772	no_button_but_finger_pressed RightRingTip
2021-02-02_13-13-06.773	set_speed 0
2021-02-02_13-13-06.773	no_button_but_finger_pressed RightPinkyTip
2021-02-02_13-13-06.773	set_speed 0
2021-02-02_13-13-06.784	button_created 0
2021-02-02_13-13-06.805	middle_released
2021-02-02_13-13-07.352	button_created 1
2021-02-02_13-13-07.875	button_enters_active_area 9
2021-02-02_13-13-07.921	button_created 2
2021-02-02_13-13-08.023	pinky_moved
2021-02-02_13-13-08.041	button_pressed 9
2021-02-02_13-13-08.041	set_speed 0
2021-02-02_13-13-08.262	pinky_released
2021-02-02_13-13-08.439	button_enters_active_area 7
2021-02-02_13-13-08.497	button_created 3
2021-02-02_13-13-08.573	middle_moved
2021-02-02_13-13-08.607	button_pressed 7
2021-02-02_13-13-08.607	set_speed 0.150000021457672
2021-02-02_13-13-08.896	middle_released
2021-02-02_13-13-09.019	button_enters_active_area 9
2021-02-02_13-13-09.065	button_created 4
2021-02-02_13-13-09.254	pinky_moved
2021-02-02_13-13-09.275	button_pressed 9
2021-02-02_13-13-09.275	set_speed 0.330000021457672
2021-02-02_13-13-09.462	pinky_released
2021-02-02_13-13-09.599	button_enters_active_area 0
2021-02-02_13-13-09.629	button_created 5
2021-02-02_13-13-09.728	pinky_moved
2021-02-02_13-13-09.984	pinky_released
2021-02-02_13-13-10.040	button_leaves_active_area 0
2021-02-02_13-13-10.161	button_enters_active_area 2
2021-02-02_13-13-10.209	button_created 6
2021-02-02_13-13-10.353	middle_moved
2021-02-02_13-13-10.374	button_pressed 2
2021-02-02_13-13-10.374	set_speed 0.510000021457672
2021-02-02_13-13-10.420	multiple_finger_start
2021-02-02_13-13-10.525	multiple_finger_stop
2021-02-02_13-13-10.536	no_button_but_finger_pressed LeftPinkyTip
2021-02-02_13-13-10.537	set_speed 0.510000021457672
2021-02-02_13-13-10.537	no_button_but_finger_pressed LeftRingTip
2021-02-02_13-13-10.537	set_speed 0.330000021457672
2021-02-02_13-13-10.537	no_button_but_finger_pressed LeftMiddleTip
2021-02-02_13-13-10.537	set_speed 0.150000021457672
2021-02-02_13-13-10.537	no_button_but_finger_pressed LeftIndexTip
2021-02-02_13-13-10.537	set_speed 0
2021-02-02_13-13-10.537	no_button_but_finger_pressed RightIndexTip
2021-02-02_13-13-10.537	set_speed 0
2021-02-02_13-13-10.537	no_button_but_finger_pressed RightMiddleTip
2021-02-02_13-13-10.538	set_speed 0
2021-02-02_13-13-10.538	no_button_but_finger_pressed RightRingTip
2021-02-02_13-13-10.538	set_speed 0
2021-02-02_13-13-10.538	no_button_but_finger_pressed RightPinkyTip
2021-02-02_13-13-10.538	set_speed 0
2021-02-02_13-13-10.553	button_created 0
2021-02-02_13-13-10.692	middle_released
2021-02-02_13-13-11.119	button_created 1
2021-02-02_13-13-11.639	button_enters_active_area 9
2021-02-02_13-13-11.685	button_created 2
2021-02-02_13-13-11.873	pinky_moved
2021-02-02_13-13-11.884	button_pressed 9
2021-02-02_13-13-11.884	set_speed 0
2021-02-02_13-13-12.148	pinky_released
2021-02-02_13-13-12.215	button_enters_active_area 2
2021-02-02_13-13-12.260	button_created 3
2021-02-02_13-13-12.327	middle_moved
2021-02-02_13-13-12.349	button_pressed 2
2021-02-02_13-13-12.349	set_speed 0.150000021457672
2021-02-02_13-13-12.585	middle_released
2021-02-02_13-13-12.773	button_enters_active_area 2
2021-02-02_13-13-12.830	button_created 4
2021-02-02_13-13-12.912	middle_moved
2021-02-02_13-13-12.941	button_pressed 2
2021-02-02_13-13-12.941	set_speed 0.330000021457672
2021-02-02_13-13-13.185	middle_released
2021-02-02_13-13-13.351	button_enters_active_area 1
2021-02-02_13-13-13.397	button_created 5
2021-02-02_13-13-13.560	ring_moved
2021-02-02_13-13-13.593	button_pressed 1
2021-02-02_13-13-13.593	set_speed 0.510000021457672
2021-02-02_13-13-13.814	ring_released
2021-02-02_13-13-13.913	button_enters_active_area 6
2021-02-02_13-13-13.961	button_created 6
2021-02-02_13-13-14.081	index_moved
2021-02-02_13-13-14.126	button_pressed 6
2021-02-02_13-13-14.126	set_speed 0.690000021457672
2021-02-02_13-13-14.440	button_enters_active_area 9
2021-02-02_13-13-14.451	index_released
2021-02-02_13-13-14.485	button_created 7
2021-02-02_13-13-14.626	pinky_moved
2021-02-02_13-13-14.634	button_pressed 9
2021-02-02_13-13-14.634	set_speed 0.735000032186508
2021-02-02_13-13-14.858	pinky_released
2021-02-02_13-13-14.934	button_enters_active_area 9
2021-02-02_13-13-14.981	button_created 8
2021-02-02_13-13-15.137	pinky_moved
2021-02-02_13-13-15.159	button_pressed 9
2021-02-02_13-13-15.159	set_speed 0.780000042915344
2021-02-02_13-13-15.348	pinky_released
2021-02-02_13-13-15.405	button_enters_active_area 6
2021-02-02_13-13-15.437	button_created 9
2021-02-02_13-13-15.542	index_moved
2021-02-02_13-13-15.561	button_pressed 6
2021-02-02_13-13-15.561	set_speed 0.82500005364418
2021-02-02_13-13-15.849	button_enters_active_area 3
2021-02-02_13-13-15.883	button_created 10
2021-02-02_13-13-15.927	index_released
2021-02-02_13-13-16.010	index_moved
2021-02-02_13-13-16.038	button_pressed 3
2021-02-02_13-13-16.038	set_speed 0.870000064373016
2021-02-02_13-13-16.269	button_enters_active_area 0
2021-02-02_13-13-16.303	button_created 11
2021-02-02_13-13-16.313	index_released
2021-02-02_13-13-16.435	pinky_moved
2021-02-02_13-13-16.502	button_pressed 0
2021-02-02_13-13-16.502	set_speed 0.915000075101852
2021-02-02_13-13-16.502	button_pressed_with_notification 0
2021-02-02_13-13-16.502	pedal_window_open 2000ms
2021-02-02_13-13-16.580	button_leaves_active_area 0
2021-02-02_13-13-16.671	button_enters_active_area 3
2021-02-02_13-13-16.682	pinky_released
2021-02-02_13-13-16.708	button_created 12
2021-02-02_13-13-16.856	index_moved
2021-02-02_13-13-16.879	button_missed 0
2021-02-02_13-13-16.879	set_speed 0.780000085830689
2021-02-02_13-13-16.888	button_pressed 3
2021-02-02_13-13-16.889	set_speed 0.735000096559525
2021-02-02_13-13-16.989	index_moved
2021-02-02_13-13-17.067	button_enters_active_area 8
2021-02-02_13-13-17.102	button_created 13
2021-02-02_13-13-17.211	index_released
2021-02-02_13-13-17.233	pinky_moved
2021-02-02_13-13-17.358	button_leaves_active_area 8
2021-02-02_13-13-17.436	button_enters_active_area 1
2021-02-02_13-13-17.471	button_created 14
2021-02-02_13-13-17.585	pinky_released
2021-02-02_13-13-17.603	multiple_finger_start
2021-02-02_13-13-17.603	ring_moved
2021-02-02_13-13-17.629	multiple_finger_stop
2021-02-02_13-13-17.629	index_released
2021-02-02_13-13-17.640	no_button_but_finger_pressed LeftPinkyTip
2021-02-02_13-13-17.640	set_speed 0.510000107288361
2021-02-02_13-13-17.640	no_button_but_finger_pressed LeftRingTip
2021-02-02_13-13-17.640	set_speed 0.195000118017197
2021-02-02_13-13-17.640	no_button_but_finger_pressed LeftMiddleTip
2021-02-02_13-13-17.641	set_speed 0
2021-02-02_13-13-17.641	no_button_but_finger_pressed LeftIndexTip
2021-02-02_13-13-17.641	set_speed 0
2021-02-02_13-13-17.641	no_button_but_finger_pressed RightIndexTip
2021-02-02_13-13-17.641	set_speed 0
2021-02-02_13-13-17.641	no_button_but_finger_pressed RightMiddleTip
2021-02-02_13-13-17.641	set_speed 0
2021-02-02_13-13-17.641	no_button_but_finger_pressed RightRingTip
2021-02-02_13-13-17.642	set_speed 0
2021-02-02_13-13-17.642	no_button_but_finger_pressed RightPinkyTip
2021-02-02_13-13-17.642	set_speed 0
2021-02-02_13-13-17.653	button_created 0
2021-02-02_13-13-17.767	ring_released
2021-02-02_13-13-18.037	button_created 1
2021-02-02_13-13-18.438	button_enters_active_area 8
2021-02-02_13-13-18.461	button_created 2
2021-02-02_13-13-18.521	pedal_window_timeout
2021-02-02_13-13-18.521	pedal_not_pressed
2021-02-02_13-13-18.622	multiple_finger_start
2021-02-02_13-13-18.623	ring_moved
2021-02-02_13-13-18.648	middle_moved
2021-02-02_13-13-18.734	multiple_finger_stop
2021-02-02_13-13-18.734	ring_released
2021-02-02_13-13-18.745	no_button_but_finger_pressed LeftPinkyTip
2021-02-02_13-13-18.745	set_speed 0
2021-02-02_13-13-18.745	no_button_but_finger_pressed LeftRingTip
2021-02-02_13-13-18.745	set_speed 0
2021-02-02_13-13-18.745	no_button_but_finger_pressed LeftMiddleTip
2021-02-02_13-13-18.745	set_speed 0
2021-02-02_13-13-18.745	no_button_but_finger_pressed LeftIndexTip
2021-02-02_13-13-18.746	set_speed 0
2021-02-02_13-13-18.746	no_button_but_finger_pressed RightIndexTip
2021-02-02_13-13-18.746	set_speed 0
2021-02-02_13-13-18.746	no_button_but_finger_pressed RightMiddleTip
2021-02-02_13-13-18.746	set_speed 0
2021-02-02_13-13-18.746	no_button_but_finger_pressed RightRingTip
2021-02-02_13-13-18.746	set_speed 0
2021-02-02_13-13-18.746	no_button_but_finger_pressed RightPinkyTip
2021-02-02_13-13-18.747	set_speed 0
2021-02-02_13-13-18.758	button_created 0
2021-02-02_13-13-18.805	middle_released
2021-02-02_13-13-19.294	button_created 1
2021-02-02_13-13-19.823	button_enters_active_area 2
2021-02-02_13-13-19.870	button_created 2
2021-02-02_13-13-19.992	middle_moved
2021-02-02_13-13-20.025	button_pressed 2
2021-02-02_13-13-20.025	set_speed 0
2021-02-02_13-13-20.254	middle_released
2021-02-02_13-13-20.388	button_enters_active_area 8
2021-02-02_13-13-20.443	ring_moved
2021-02-02_13-13-20.444	button_created 3
2021-02-02_13-13-20.725	ring_released
2021-02-02_13-13-20.836	button_leaves_active_area 8
2021-02-02_13-13-20.958	button_enters_active_area 8
2021-02-02_13-13-21.016	button_created 4
2021-02-02_13-13-21.116	ring_moved
2021-02-02_13-13-21.143	button_pressed 8
2021-02-02_13-13-21.143	set_speed 0.150000021457672
2021-02-02_13-13-21.256	button_missed 8
2021-02-02_13-13-21.256	set_speed 0.150000021457672
2021-02-02_13-13-21.387	ring_released
2021-02-02_13-13-21.533	button_enters_active_area 8
2021-02-02_13-13-21.579	button_created 5
2021-02-02_13-13-21.725	ring_moved
2021-02-02_13-13-21.747	button_pressed 8
2021-02-02_13-13-21.747	set_speed 0.330000021457672
2021-02-02_13-13-22.020	ring_released
2021-02-02_13-13-22.108	button_enters_active_area 7
2021-02-02_13-13-22.154	button_created 6
2021-02-02_13-13-22.198	middle_moved
2021-02-02_13-13-22.227	button_pressed 7
2021-02-02_13-13-22.227	set_speed 0.510000021457672
2021-02-02_13-13-22.478	middle_released
2021-02-02_13-13-22.658	button_enters_active_area 8
2021-02-02_13-13-22.714	button_created 7
2021-02-02_13-13-22.783	ring_moved
2021-02-02_13-13-22.802	button_pressed 8
2021-02-02_13-13-22.802	set_speed 0.510000021457672
2021-02-02_13-13-23.080	ring_released
2021-02-02_13-13-23.180	button_enters_active_area 2
2021-02-02_13-13-23.225	button_created 8
2021-02-02_13-13-23.302	middle_moved
2021-02-02_13-13-23.326	button_pressed 2
2021-02-02_13-13-23.326	set_speed 0.510000021457672
2021-02-02_13-13-23.521	middle_released
2021-02-02_13-13-23.678	button_enters_active_area 1
2021-02-02_13-13-23.712	button_created 9
2021-02-02_13-13-23.813	multiple_finger_start
2021-02-02_13-13-23.814	middle_moved
2021-02-02_13-13-23.823	ring_moved
2021-02-02_13-13-23.969	multiple_finger_stop
2021-02-02_13-13-23.970	middle_released
2021-02-02_13-13-23.980	no_button_but_finger_pressed LeftPinkyTip
2021-02-02_13-13-23.980	set_speed 0.510000021457672
2021-02-02_13-13-23.980	no_button_but_finger_pressed LeftRingTip
2021-02-02_13-13-23.980	set_speed 0.330000021457672
2021-02-02_13-13-23.980	no_button_but_finger_pressed LeftMiddleTip
2021-02-02_13-13-23.981	set_speed 0.150000021457672
2021-02-02_13-13-23.981	no_button_but_finger_pressed LeftIndexTip
2021-02-02_13-13-23.981	set_speed 0
2021-02-02_13-13-23.981	no_button_but_finger_pressed RightIndexTip
2021-02-02_13-13-23.981	set_speed 0
2021-02-02_13-13-23.981	no_button_but_finger_pressed RightMiddleTip
2021-02-02_13-13-23.981	set_speed 0
2021-02-02_13-13-23.981	no_button_but_finger_pressed RightRingTip
2021-02-02_13-13-23.981	set_speed 0
2021-02-02_13-13-23.981	no_button_but_finger_pressed RightPinkyTip
2021-02-02_13-13-23.982	set_speed 0
2021-02-02_13-13-23.992	button_created 0
2021-02-02_13-13-24.046	ring_released
2021-02-02_13-13-24.501	button_created 1
2021-02-02_13-13-25.045	button_enters_active_area 0
2021-02-02_13-13-25.068	button_created 2
2021-02-02_13-13-25.352	pinky_moved
2021-02-02_13-13-25.385	button_pressed 0
2021-02-02_13-13-25.385	set_speed 0
2021-02-02_13-13-25.597	button_enters_active_area 8
2021-02-02_13-13-25.620	pinky_released
2021-02-02_13-13-25.644	button_created 3
2021-02-02_13-13-25.813	pinky_moved
2021-02-02_13-13-25.945	pinky_released
2021-02-02_13-13-26.034	button_leaves_active_area 8
2021-02-02_13-13-26.157	button_enters_active_area 6
2021-02-02_13-13-26.213	button_created 4
2021-02-02_13-13-26.411	index_moved
2021-02-02_13-13-26.456	button_pressed 6
2021-02-02_13-13-26.456	set_speed 0.150000021457672
2021-02-02_13-13-26.458	button_missed 8
2021-02-02_13-13-26.458	set_speed 0.150000021457672
2021-02-02_13-13-26.740	button_enters_active_area 9
2021-02-02_13-13-26.786	button_created 5
2021-02-02_13-13-26.807	index_released
2021-02-02_13-13-26.874	pinky_moved
2021-02-02_13-13-26.899	button_pressed 9
2021-02-02_13-13-26.899	set_speed 0.330000021457672
2021-02-02_13-13-27.122	pinky_released
2021-02-02_13-13-27.311	button_enters_active_area 0
2021-02-02_13-13-27.357	button_created 6
2021-02-02_13-13-27.578	pinky_moved
2021-02-02_13-13-27.611	button_pressed 0
2021-02-02_13-13-27.611	set_speed 0.510000021457672
2021-02-02_13-13-27.854	pinky_released
2021-02-02_13-13-27.876	button_enters_active_area 7
2021-02-02_13-13-27.922	button_created 7
2021-02-02_13-13-28.064	middle_moved
2021-02-02_13-13-28.108	button_pressed 7
2021-02-02_13-13-28.108	set_speed 0.510000021457672
2021-02-02_13-13-28.287	middle_released
2021-02-02_13-13-28.409	button_enters_active_area 3
2021-02-02_13-13-28.446	button_created 8
2021-02-02_13-13-28.533	index_moved
2021-02-02_13-13-28.617	button_pressed 3
2021-02-02_13-13-28.617	set_speed 0.510000021457672
2021-02-02_13-13-28.907	button_enters_active_area 1
2021-02-02_13-13-28.940	index_released
2021-02-02_13-13-28.941	button_created 9
2021-02-02_13-13-29.078	ring_moved
2021-02-02_13-13-29.119	button_pressed 1
2021-02-02_13-13-29.119	set_speed 0.690000021457672
2021-02-02_13-13-29.354	ring_released
2021-02-02_13-13-29.365	button_enters_active_area 9
2021-02-02_13-13-29.411	button_created 10
2021-02-02_13-13-29.598	ring_moved
2021-02-02_13-13-29.620	multiple_finger_start
2021-02-02_13-13-29.632	pinky_moved
2021-02-02_13-13-29.674	multiple_finger_stop
2021-02-02_13-13-29.674	ring_released
2021-02-02_13-13-29.686	no_button_but_finger_pressed LeftPinkyTip
2021-02-02_13-13-29.686	set_speed 0.555000032186508
2021-02-02_13-13-29.686	no_button_but_finger_pressed LeftRingTip
2021-02-02_13-13-29.686	set_speed 0.330000042915344
2021-02-02_13-13-29.686	no_button_but_finger_pressed LeftMiddleTip
2021-02-02_13-13-29.687	set_speed 0.150000021457672
2021-02-02_13-13-29.687	no_button_but_finger_pressed LeftIndexTip
2021-02-02_13-13-29.687	set_speed 0
2021-02-02_13-13-29.687	no_button_but_finger_pressed RightIndexTip
2021-02-02_13-13-29.687	set_speed 0
2021-02-02_13-13-29.687	no_button_but_finger_pressed RightMiddleTip
2021-02-02_13-13-29.687	set_speed 0
2021-02-02_13-13-29.687	no_button_but_finger_pressed RightRingTip
2021-02-02_13-13-29.688	set_speed 0
2021-02-02_13-13-29.688	no_button_but_finger_pressed RightPinkyTip
2021-02-02_13-13-29.688	set_speed 0
2021-02-02_13-13-29.701	button_created 0
2021-02-02_13-13-29.750	pinky_released
2021-02-02_13-13-30.175	button_created 1
2021-02-02_13-13-30.699	button_enters_active_area 0
2021-02-02_13-13-30.745	button_created 2
2021-02-02_13-13-30.933	pinky_moved
2021-02-02_13-13-30.999	button_pressed 0
2021-02-02_13-13-30.999	set_speed 0
2021-02-02_13-13-31.263	button_enters_active_area 2
2021-02-02_13-13-31.263	pinky_released
2021-02-02_13-13-31.309	button_created 3
2021-02-02_13-13-31.403	middle_moved
2021-02-02_13-13-31.431	multiple_finger_start
2021-02-02_13-13-31.432	index_moved
2021-02-02_13-13-31.478	multiple_finger_stop
2021-02-02_13-13-31.479	middle_released
2021-02-02_13-13-31.499	no_button_but_finger_pressed LeftPinkyTip
2021-02-02_13-13-31.499	set_speed 0
2021-02-02_13-13-31.499	no_button_but_finger_pressed LeftRingTip
2021-02-02_13-13-31.499	set_speed 0
2021-02-02_13-13-31.499	no_button_but_finger_pressed LeftMiddleTip
2021-02-02_13-13-31.500	set_speed 0
[truncated: 9,151 more rows]
[truncated: 4 more columns]
