# Supplementary material for: Avatar error in your favor: Embodied avatars can fix users’ mistakes without them noticing
Source: PLoS One. 2023 Jan 20;18(1):e0266212. doi: 10.1371/journal.pone.0266212 (PMC9858437; doi:10.1371/journal.pone.0266212)
Supplement: S1 Dataset — (ZIP) [file pone.0266212.s003.zip › static/raw_data/29/data.csv]

2021-02-02_14-56-29.243	condition_entry	condition B
2021-02-02_14-56-29.746	condition_entry	condition B
2021-02-02_14-56-30.312	condition_entry	condition B
2021-02-02_14-56-31.441	condition_entry	condition B
2021-02-02_14-56-32.044	condition_entry	condition B
2021-02-02_14-56-32.598	condition_entry	condition B
2021-02-02_14-56-33.713	condition_entry	condition B
2021-02-02_14-56-34.373	condition_entry	condition B
2021-02-02_14-56-35.345	condition_entry	condition B
2021-02-02_14-56-36.500	condition_entry	condition B
2021-02-02_14-56-37.044	condition_entry	condition B
2021-02-02_14-56-38.220	condition_entry	condition B
2021-02-02_14-56-38.894	condition_entry	condition B
2021-02-02_14-56-39.475	condition_entry	condition B
2021-02-02_14-56-40.443	condition_entry	condition B
2021-02-02_14-56-41.632	condition_entry	condition B
2021-02-02_14-56-42.126	condition_entry	condition D
2021-02-02_14-56-43.730	condition_entry	condition B
2021-02-02_14-56-44.147	pedal_entry	pedal_timeout
2021-02-02_14-56-44.339	condition_entry	condition B
2021-02-02_14-56-44.869	condition_entry	condition B
2021-02-02_14-56-46.140	condition_entry	condition B
2021-02-02_14-56-47.180	condition_entry	condition B
2021-02-02_14-56-47.825	condition_entry	condition B
2021-02-02_14-56-48.413	condition_entry	condition B
2021-02-02_14-56-50.057	condition_entry	condition B
2021-02-02_14-56-51.127	condition_entry	condition C	src 7	dst 6
2021-02-02_14-56-52.967	condition_entry	condition B
2021-02-02_14-56-53.166	pedal_entry	pedal_timeout
2021-02-02_14-56-53.443	condition_entry	condition A	src 7	dst 6
2021-02-02_14-56-54.631	pedal_entry	pedal_correct
2021-02-02_14-57-00.369	answer_entry	selected_answer 6
2021-02-02_14-57-01.711	condition_entry	condition A	src 2	dst 1
2021-02-02_14-57-03.433	condition_entry	condition D warning	discarded
2021-02-02_14-57-03.444	warning	multiple_fingers
2021-02-02_14-57-04.865	condition_entry	condition B
2021-02-02_14-57-06.026	condition_entry	condition B
2021-02-02_14-57-06.693	warning	multiple_fingers
2021-02-02_14-57-06.693	condition_entry	condition C	src 7	dst 9
2021-02-02_14-57-07.986	condition_entry	condition A	src 8	dst 9
2021-02-02_14-57-09.083	pedal_entry	pedal_correct
2021-02-02_14-57-12.851	answer_entry	selected_answer 7
2021-02-02_14-57-14.180	condition_entry	condition B
2021-02-02_14-57-15.855	condition_entry	condition B
2021-02-02_14-57-16.480	condition_entry	condition B
2021-02-02_14-57-17.645	condition_entry	condition B
2021-02-02_14-57-18.376	condition_entry	condition B
2021-02-02_14-57-19.207	condition_entry	condition B
2021-02-02_14-57-20.313	condition_entry	condition B	discarded
2021-02-02_14-57-20.336	warning	multiple_fingers
2021-02-02_14-57-21.730	condition_entry	condition B
2021-02-02_14-57-22.297	condition_entry	condition B
2021-02-02_14-57-23.455	condition_entry	condition B
2021-02-02_14-57-23.962	condition_entry	condition B
2021-02-02_14-57-26.639	condition_entry	condition B
2021-02-02_14-57-27.883	condition_entry	condition B
2021-02-02_14-57-28.551	condition_entry	condition B
2021-02-02_14-57-29.072	condition_entry	condition D
2021-02-02_14-57-29.652	condition_entry	condition B
2021-02-02_14-57-30.260	condition_entry	condition B
2021-02-02_14-57-30.731	condition_entry	condition B
2021-02-02_14-57-31.093	pedal_entry	pedal_timeout
2021-02-02_14-57-31.842	condition_entry	condition B
2021-02-02_14-57-33.497	condition_entry	condition B
2021-02-02_14-57-33.925	condition_entry	condition B
2021-02-02_14-57-35.152	condition_entry	condition B
2021-02-02_14-57-36.240	condition_entry	condition B
2021-02-02_14-57-36.813	condition_entry	condition B
2021-02-02_14-57-38.113	condition_entry	condition B
2021-02-02_14-57-39.128	condition_entry	condition B
2021-02-02_14-57-40.908	condition_entry	condition B
2021-02-02_14-57-41.528	condition_entry	condition B
2021-02-02_14-57-42.559	condition_entry	condition B
2021-02-02_14-57-43.735	condition_entry	condition B
2021-02-02_14-57-44.781	condition_entry	condition B
2021-02-02_14-57-45.512	condition_entry	condition B
2021-02-02_14-57-46.601	condition_entry	condition B
2021-02-02_14-57-47.141	condition_entry	condition B
2021-02-02_14-57-47.967	condition_entry	condition B
2021-02-02_14-57-48.995	condition_entry	condition B
2021-02-02_14-57-50.656	condition_entry	condition B
2021-02-02_14-57-51.767	condition_entry	condition B
2021-02-02_14-57-52.350	condition_entry	condition B
2021-02-02_14-57-53.502	condition_entry	condition B
2021-02-02_14-57-54.038	condition_entry	condition B
2021-02-02_14-57-55.207	condition_entry	condition B
2021-02-02_14-57-56.198	condition_entry	condition B
2021-02-02_14-57-57.407	condition_entry	condition B
2021-02-02_14-57-58.126	condition_entry	condition C	src 9	dst 8
2021-02-02_14-57-59.615	condition_entry	condition B
2021-02-02_14-58-00.146	pedal_entry	pedal_timeout
2021-02-02_14-58-00.885	condition_entry	condition B
2021-02-02_14-58-01.346	condition_entry	condition B
2021-02-02_14-58-03.079	condition_entry	condition B
2021-02-02_14-58-03.803	condition_entry	condition B
2021-02-02_14-58-04.925	condition_entry	condition B
2021-02-02_14-58-06.676	condition_entry	condition B
2021-02-02_14-58-07.243	condition_entry	condition B
2021-02-02_14-58-08.337	condition_entry	condition B
2021-02-02_14-58-08.978	condition_entry	condition B
2021-02-02_14-58-09.441	condition_entry	condition B
2021-02-02_14-58-09.952	condition_entry	condition B
2021-02-02_14-58-10.652	condition_entry	condition B
2021-02-02_14-58-11.574	condition_entry	condition B
2021-02-02_14-58-12.321	condition_entry	condition B
2021-02-02_14-58-12.829	condition_entry	condition B
2021-02-02_14-58-13.407	condition_entry	condition D
2021-02-02_14-58-13.916	warning	hand_movements
2021-02-02_14-58-13.925	warning	multiple_fingers
2021-02-02_14-58-13.937	warning	hand_movements
2021-02-02_14-58-13.953	warning	multiple_fingers
2021-02-02_14-58-13.972	warning	hand_movements
2021-02-02_14-58-17.112	warning	hand_movements
2021-02-02_14-58-18.698	condition_entry	condition B
2021-02-02_14-58-19.181	condition_entry	condition B
2021-02-02_14-58-20.375	condition_entry	condition B
2021-02-02_14-58-21.063	condition_entry	condition B
2021-02-02_14-58-21.548	condition_entry	condition D
2021-02-02_14-58-22.608	condition_entry	condition B
2021-02-02_14-58-23.563	pedal_entry	pedal_timeout
2021-02-02_14-58-23.690	condition_entry	condition B
2021-02-02_14-58-24.336	condition_entry	condition B
2021-02-02_14-58-24.942	condition_entry	condition A	src 0	dst 2
2021-02-02_14-58-25.649	pedal_entry	pedal_correct
2021-02-02_14-58-27.749	warning	hand_movements
2021-02-02_14-58-28.316	warning	hand_movements
2021-02-02_14-58-28.878	warning	hand_movements
2021-02-02_14-58-29.299	warning	hand_movements
2021-02-02_14-58-29.381	warning	hand_movements
2021-02-02_14-58-29.448	warning	hand_movements
2021-02-02_14-58-29.627	warning	hand_movements
2021-02-02_14-58-29.682	warning	hand_movements
2021-02-02_14-58-29.738	warning	hand_movements
2021-02-02_14-58-29.760	warning	hand_movements
2021-02-02_14-58-29.804	warning	hand_movements
2021-02-02_14-58-29.871	warning	hand_movements
2021-02-02_14-58-29.959	warning	hand_movements
2021-02-02_14-58-30.016	warning	hand_movements
2021-02-02_14-58-30.115	warning	hand_movements
2021-02-02_14-58-30.248	warning	hand_movements
2021-02-02_14-58-30.470	warning	hand_movements
2021-02-02_14-58-30.515	warning	hand_movements
2021-02-02_14-58-30.581	warning	hand_movements
2021-02-02_14-58-30.615	warning	hand_movements
2021-02-02_14-58-30.648	warning	hand_movements
2021-02-02_14-58-30.759	warning	hand_movements
2021-02-02_14-58-30.784	answer_entry	selected_answer 8
2021-02-02_14-58-30.809	warning	hand_movements
2021-02-02_14-58-30.901	warning	hand_movements
2021-02-02_14-58-30.940	warning	hand_movements
2021-02-02_14-58-30.962	warning	hand_movements
2021-02-02_14-58-30.991	warning	hand_movements
2021-02-02_14-58-31.043	warning	hand_movements
2021-02-02_14-58-31.078	warning	hand_movements
2021-02-02_14-58-31.101	warning	hand_movements
2021-02-02_14-58-31.150	warning	hand_movements
2021-02-02_14-58-31.181	warning	hand_movements
2021-02-02_14-58-31.234	warning	hand_movements
2021-02-02_14-58-31.279	warning	hand_movements
2021-02-02_14-58-31.321	warning	hand_movements
2021-02-02_14-58-31.339	warning	hand_movements
2021-02-02_14-58-31.412	warning	hand_movements
2021-02-02_14-58-31.459	warning	hand_movements
2021-02-02_14-58-31.545	warning	hand_movements
2021-02-02_14-58-31.567	warning	hand_movements
2021-02-02_14-58-31.616	warning	hand_movements
2021-02-02_14-58-31.748	warning	hand_movements
2021-02-02_14-58-31.858	warning	hand_movements
2021-02-02_14-58-31.947	warning	hand_movements
2021-02-02_14-58-32.032	warning	hand_movements
2021-02-02_14-58-32.097	warning	hand_movements
2021-02-02_14-58-32.179	warning	hand_movements
2021-02-02_14-58-33.504	condition_entry	condition B
2021-02-02_14-58-34.108	condition_entry	condition A	src 0	dst 3
2021-02-02_14-58-34.782	warning	hand_movements
2021-02-02_14-58-34.827	warning	hand_movements
2021-02-02_14-58-34.919	warning	hand_movements
2021-02-02_14-58-34.920	pedal_entry	pedal_incorrect
2021-02-02_14-58-34.973	warning	hand_movements
2021-02-02_14-58-35.108	warning	hand_movements
2021-02-02_14-58-35.141	warning	hand_movements
2021-02-02_14-58-35.163	warning	hand_movements
2021-02-02_14-58-35.186	warning	hand_movements
2021-02-02_14-58-35.208	warning	hand_movements
2021-02-02_14-58-35.285	warning	hand_movements
2021-02-02_14-58-35.319	warning	hand_movements
2021-02-02_14-58-35.341	warning	hand_movements
2021-02-02_14-58-35.386	warning	hand_movements
2021-02-02_14-58-35.430	warning	hand_movements
2021-02-02_14-58-35.475	warning	hand_movements
2021-02-02_14-58-35.498	warning	hand_movements
2021-02-02_14-58-35.578	warning	hand_movements
2021-02-02_14-58-35.672	warning	hand_movements
2021-02-02_14-58-35.689	warning	hand_movements
2021-02-02_14-58-35.734	warning	hand_movements
2021-02-02_14-58-35.778	warning	hand_movements
2021-02-02_14-58-35.811	warning	hand_movements
2021-02-02_14-58-35.844	warning	hand_movements
2021-02-02_14-58-35.911	warning	hand_movements
2021-02-02_14-58-35.945	warning	hand_movements
2021-02-02_14-58-36.000	warning	hand_movements
2021-02-02_14-58-36.055	warning	hand_movements
2021-02-02_14-58-36.101	warning	hand_movements
2021-02-02_14-58-36.179	warning	hand_movements
2021-02-02_14-58-36.246	warning	hand_movements
2021-02-02_14-58-36.301	warning	hand_movements
2021-02-02_14-58-36.378	warning	hand_movements
2021-02-02_14-58-36.578	warning	hand_movements
2021-02-02_14-58-36.723	warning	hand_movements
2021-02-02_14-58-37.722	warning	hand_movements
2021-02-02_14-58-38.264	answer_entry	selected_answer 8
2021-02-02_14-58-39.421	condition_entry	condition A	src 3	dst 2
2021-02-02_14-58-40.648	condition_entry	condition B
2021-02-02_14-58-41.439	pedal_entry	pedal_timeout
2021-02-02_14-58-41.738	condition_entry	condition B
2021-02-02_14-58-42.407	condition_entry	condition B
2021-02-02_14-58-43.497	condition_entry	condition B
2021-02-02_14-58-44.715	condition_entry	condition B
2021-02-02_14-58-45.808	condition_entry	condition B
2021-02-02_14-58-46.427	condition_entry	condition B
2021-02-02_14-58-47.018	condition_entry	condition B
2021-02-02_14-58-48.086	condition_entry	condition B
2021-02-02_14-58-48.669	condition_entry	condition B
2021-02-02_14-58-49.183	condition_entry	condition B
2021-02-02_14-58-49.882	condition_entry	condition B
2021-02-02_14-58-50.778	condition_entry	condition B
2021-02-02_14-58-51.794	condition_entry	condition B
2021-02-02_14-58-52.412	condition_entry	condition B
2021-02-02_14-58-52.955	condition_entry	condition C	src 6	dst 7
2021-02-02_14-58-54.699	condition_entry	condition B
2021-02-02_14-58-54.976	pedal_entry	pedal_timeout
2021-02-02_14-58-55.271	condition_entry	condition B
2021-02-02_14-58-56.982	condition_entry	condition B
2021-02-02_14-58-57.576	condition_entry	condition B
2021-02-02_14-58-58.756	condition_entry	condition B
2021-02-02_14-59-00.763	condition_entry	condition B
2021-02-02_14-59-01.475	warning	hand_movements
2021-02-02_14-59-01.898	warning	hand_movements
2021-02-02_14-59-02.181	warning	hand_movements
2021-02-02_14-59-03.590	pedal_entry	pedal_incorrect
2021-02-02_14-59-04.043	warning	hand_movements
2021-02-02_14-59-04.199	warning	hand_movements
2021-02-02_14-59-09.013	answer_entry	selected_answer 4
2021-02-02_14-59-10.286	condition_entry	condition B
2021-02-02_14-59-11.449	condition_entry	condition B
2021-02-02_14-59-12.094	condition_entry	condition B
2021-02-02_14-59-12.580	condition_entry	condition B
2021-02-02_14-59-14.217	condition_entry	condition B
2021-02-02_14-59-15.301	condition_entry	condition A	src 9	dst 8
2021-02-02_14-59-15.795	condition_entry	condition B
2021-02-02_14-59-16.538	condition_entry	condition B	discarded
2021-02-02_14-59-16.802	warning	hand_movements
2021-02-02_14-59-18.040	warning	hand_movements
2021-02-02_14-59-18.151	warning	hand_movements
2021-02-02_14-59-18.357	warning	hand_movements
2021-02-02_14-59-18.402	warning	hand_movements
2021-02-02_14-59-18.439	warning	hand_movements
2021-02-02_14-59-18.467	warning	hand_movements
2021-02-02_14-59-18.491	warning	hand_movements
2021-02-02_14-59-18.542	warning	hand_movements
2021-02-02_14-59-19.886	condition_entry	condition B
2021-02-02_14-59-21.054	condition_entry	condition B
2021-02-02_14-59-21.532	condition_entry	condition A	src 8	dst 7
2021-02-02_14-59-23.280	condition_entry	condition B
2021-02-02_14-59-23.555	pedal_entry	pedal_timeout
2021-02-02_14-59-23.895	condition_entry	condition B
2021-02-02_14-59-24.497	condition_entry	condition B
2021-02-02_14-59-25.631	condition_entry	condition B
2021-02-02_14-59-26.714	condition_entry	condition B
2021-02-02_14-59-27.312	condition_entry	condition B
2021-02-02_14-59-28.418	condition_entry	condition B
2021-02-02_14-59-28.997	condition_entry	condition B
2021-02-02_14-59-29.562	condition_entry	condition B
2021-02-02_14-59-30.025	condition_entry	condition B
2021-02-02_14-59-30.716	condition_entry	condition B
2021-02-02_14-59-31.630	condition_entry	condition B
2021-02-02_14-59-32.431	condition_entry	condition B
2021-02-02_14-59-32.963	condition_entry	condition B
2021-02-02_14-59-34.083	condition_entry	condition B
2021-02-02_14-59-34.571	condition_entry	condition B
2021-02-02_14-59-35.780	condition_entry	condition B
2021-02-02_14-59-36.869	condition_entry	condition B
2021-02-02_14-59-38.040	condition_entry	condition B
2021-02-02_14-59-39.237	condition_entry	condition B
2021-02-02_14-59-40.190	condition_entry	condition B
2021-02-02_14-59-40.791	condition_entry	condition B
2021-02-02_14-59-41.478	condition_entry	condition B	discarded
2021-02-02_14-59-41.503	warning	multiple_fingers
2021-02-02_14-59-42.825	condition_entry	condition B
2021-02-02_14-59-43.888	condition_entry	condition B
2021-02-02_14-59-45.154	condition_entry	condition B
2021-02-02_14-59-45.725	condition_entry	condition B
2021-02-02_14-59-46.195	condition_entry	condition B
2021-02-02_14-59-46.835	condition_entry	condition B
2021-02-02_14-59-47.980	condition_entry	condition B
2021-02-02_14-59-48.859	condition_entry	condition B
2021-02-02_14-59-49.315	condition_entry	condition C	src 8	dst 7
2021-02-02_14-59-50.785	condition_entry	condition D warning
2021-02-02_14-59-51.365	condition_entry	condition B
2021-02-02_14-59-51.502	condition_entry	condition B
2021-02-02_14-59-52.007	condition_entry	condition B
2021-02-02_14-59-52.807	pedal_entry	pedal_timeout
2021-02-02_14-59-53.252	condition_entry	condition B
2021-02-02_14-59-53.835	condition_entry	condition B
2021-02-02_14-59-54.916	condition_entry	condition B
2021-02-02_14-59-55.655	condition_entry	condition B
2021-02-02_14-59-56.708	condition_entry	condition B
2021-02-02_14-59-57.881	condition_entry	condition B
2021-02-02_14-59-59.025	condition_entry	condition B
2021-02-02_15-00-00.227	condition_entry	condition B
2021-02-02_15-00-01.872	condition_entry	condition B
2021-02-02_15-00-02.336	condition_entry	condition D
2021-02-02_15-00-04.347	pedal_entry	pedal_timeout
2021-02-02_15-00-04.714	condition_entry	condition B
2021-02-02_15-00-05.312	condition_entry	condition B
2021-02-02_15-00-06.427	condition_entry	condition B
2021-02-02_15-00-07.215	condition_entry	condition B	discarded
2021-02-02_15-00-07.655	condition_entry	condition C	src 0	dst 1	discarded
2021-02-02_15-00-07.667	warning	multiple_fingers
2021-02-02_15-00-09.036	condition_entry	condition B
2021-02-02_15-00-09.621	condition_entry	condition B
2021-02-02_15-00-10.632	condition_entry	condition B
2021-02-02_15-00-11.376	condition_entry	condition B
2021-02-02_15-00-11.865	condition_entry	condition B
2021-02-02_15-00-12.913	condition_entry	condition B
2021-02-02_15-00-13.354	condition_entry	condition B
2021-02-02_15-00-14.858	condition_entry	condition B
2021-02-02_15-00-15.966	condition_entry	condition B
2021-02-02_15-00-16.531	condition_entry	condition B
2021-02-02_15-00-17.073	condition_entry	condition B
2021-02-02_15-00-18.728	condition_entry	condition C	src 2	dst 1
2021-02-02_15-00-20.083	condition_entry	condition B
2021-02-02_15-00-20.674	condition_entry	condition B
2021-02-02_15-00-20.747	pedal_entry	pedal_timeout
2021-02-02_15-00-21.252	condition_entry	condition B
2021-02-02_15-00-21.771	condition_entry	condition B
2021-02-02_15-00-22.493	condition_entry	condition B
2021-02-02_15-00-23.563	condition_entry	condition B
2021-02-02_15-00-24.583	condition_entry	condition B
2021-02-02_15-00-25.069	condition_entry	condition B
2021-02-02_15-00-25.851	condition_entry	condition B
2021-02-02_15-00-26.851	condition_entry	condition A	src 7	dst 6
2021-02-02_15-00-27.670	pedal_entry	pedal_correct
2021-02-02_15-00-31.640	answer_entry	selected_answer 9
2021-02-02_15-00-32.927	condition_entry	condition B
2021-02-02_15-00-33.479	condition_entry	condition A	src 8	dst 7
2021-02-02_15-00-34.283	pedal_entry	pedal_correct
2021-02-02_15-00-37.881	answer_entry	selected_answer 6
2021-02-02_15-00-39.109	condition_entry	condition A	src 8	dst 7
2021-02-02_15-00-40.956	condition_entry	condition B
2021-02-02_15-00-41.127	pedal_entry	pedal_timeout
2021-02-02_15-00-42.006	condition_entry	condition B
2021-02-02_15-00-43.264	condition_entry	condition B
2021-02-02_15-00-44.319	condition_entry	condition B
2021-02-02_15-00-44.982	condition_entry	condition B
2021-02-02_15-00-46.052	condition_entry	condition B
2021-02-02_15-00-46.671	condition_entry	condition B
2021-02-02_15-00-47.653	condition_entry	condition B
2021-02-02_15-00-48.373	condition_entry	condition B
2021-02-02_15-00-49.494	condition_entry	condition B
2021-02-02_15-00-50.025	condition_entry	condition B	discarded
2021-02-02_15-00-50.063	warning	multiple_fingers
2021-02-02_15-00-51.625	condition_entry	condition B
2021-02-02_15-00-52.046	condition_entry	condition B
2021-02-02_15-00-52.712	condition_entry	condition B
2021-02-02_15-00-53.788	condition_entry	condition B
2021-02-02_15-00-54.959	condition_entry	condition B
2021-02-02_15-00-55.582	condition_entry	condition B
2021-02-02_15-00-56.704	condition_entry	condition B
2021-02-02_15-00-57.299	condition_entry	condition B
2021-02-02_15-00-57.765	condition_entry	condition B	discarded
2021-02-02_15-00-57.817	warning	multiple_fingers
2021-02-02_15-00-59.234	condition_entry	condition B
2021-02-02_15-00-59.728	condition_entry	condition B
2021-02-02_15-01-00.275	condition_entry	condition B
2021-02-02_15-01-01.491	condition_entry	condition B
2021-02-02_15-01-02.719	condition_entry	condition B
2021-02-02_15-01-03.801	condition_entry	condition B
2021-02-02_15-01-04.197	condition_entry	condition B
2021-02-02_15-01-05.521	condition_entry	condition B
2021-02-02_15-01-06.633	condition_entry	condition A	src 9	dst 7
2021-02-02_15-01-07.184	condition_entry	condition B
2021-02-02_15-01-08.354	condition_entry	condition B
2021-02-02_15-01-08.649	pedal_entry	pedal_timeout
2021-02-02_15-01-08.805	condition_entry	condition B
2021-02-02_15-01-09.482	condition_entry	condition A	src 2	dst 1
2021-02-02_15-01-11.075	condition_entry	condition B
2021-02-02_15-01-11.503	pedal_entry	pedal_timeout
2021-02-02_15-01-11.704	condition_entry	condition B
2021-02-02_15-01-12.203	condition_entry	condition B
2021-02-02_15-01-14.083	condition_entry	condition B
2021-02-02_15-01-14.615	condition_entry	condition B
2021-02-02_15-01-16.303	condition_entry	condition B
2021-02-02_15-01-16.914	condition_entry	condition B
2021-02-02_15-01-17.498	condition_entry	condition B
2021-02-02_15-01-18.567	condition_entry	condition B
2021-02-02_15-01-19.792	condition_entry	condition B
2021-02-02_15-01-20.314	condition_entry	condition B
2021-02-02_15-01-21.444	condition_entry	condition B
2021-02-02_15-01-22.671	condition_entry	condition B
2021-02-02_15-01-23.742	condition_entry	condition B
2021-02-02_15-01-24.921	condition_entry	condition B
2021-02-02_15-01-25.389	condition_entry	condition B
2021-02-02_15-01-26.527	condition_entry	condition B
2021-02-02_15-01-27.674	condition_entry	condition B
2021-02-02_15-01-28.945	condition_entry	condition B
2021-02-02_15-01-29.480	condition_entry	condition B
2021-02-02_15-01-30.473	condition_entry	condition B
2021-02-02_15-01-31.843	condition_entry	condition B
2021-02-02_15-01-32.417	condition_entry	condition B
2021-02-02_15-01-33.396	condition_entry	condition B
2021-02-02_15-01-34.543	condition_entry	condition B
2021-02-02_15-01-35.748	condition_entry	condition B
2021-02-02_15-01-36.248	condition_entry	condition B
2021-02-02_15-01-37.385	condition_entry	condition B
2021-02-02_15-01-38.115	condition_entry	condition B
2021-02-02_15-01-39.713	condition_entry	condition B
2021-02-02_15-01-40.862	condition_entry	condition B	discarded
2021-02-02_15-01-40.902	warning	multiple_fingers
2021-02-02_15-01-42.338	condition_entry	condition B
2021-02-02_15-01-43.311	condition_entry	condition B
2021-02-02_15-01-44.016	condition_entry	condition B
2021-02-02_15-01-44.624	condition_entry	condition B
2021-02-02_15-01-45.782	condition_entry	condition B
2021-02-02_15-01-46.901	condition_entry	condition B
2021-02-02_15-01-48.491	condition_entry	condition B
2021-02-02_15-01-49.715	condition_entry	condition B
2021-02-02_15-01-51.400	condition_entry	condition B
2021-02-02_15-01-51.985	condition_entry	condition B
2021-02-02_15-01-53.038	condition_entry	condition B
2021-02-02_15-01-54.796	condition_entry	condition B
2021-02-02_15-01-55.397	condition_entry	condition B
2021-02-02_15-01-56.462	condition_entry	condition B
2021-02-02_15-01-57.697	condition_entry	condition B
2021-02-02_15-01-58.349	condition_entry	condition B
2021-02-02_15-01-59.343	condition_entry	condition B
2021-02-02_15-02-00.522	condition_entry	condition B
2021-02-02_15-02-02.283	condition_entry	condition B
2021-02-02_15-02-03.353	condition_entry	condition B
2021-02-02_15-02-04.515	condition_entry	condition B
2021-02-02_15-02-05.673	condition_entry	condition B
2021-02-02_15-02-06.867	condition_entry	condition B
2021-02-02_15-02-07.923	condition_entry	condition B
2021-02-02_15-02-09.645	condition_entry	condition B
2021-02-02_15-02-10.704	condition_entry	condition D
2021-02-02_15-02-11.403	condition_entry	condition B
2021-02-02_15-02-12.721	pedal_entry	pedal_timeout
2021-02-02_15-02-13.057	condition_entry	condition B
2021-02-02_15-02-14.842	condition_entry	condition B
2021-02-02_15-02-15.891	condition_entry	condition B
2021-02-02_15-02-17.178	condition_entry	condition B
2021-02-02_15-02-18.272	condition_entry	condition B
2021-02-02_15-02-18.830	condition_entry	condition B
2021-02-02_15-02-19.348	condition_entry	condition B
2021-02-02_15-02-20.455	condition_entry	condition B
2021-02-02_15-02-20.962	condition_entry	condition B
2021-02-02_15-02-21.553	condition_entry	condition A	src 6	dst 7
2021-02-02_15-02-22.573	pedal_entry	pedal_correct
2021-02-02_15-02-26.018	answer_entry	selected_answer 8
2021-02-02_15-02-27.288	condition_entry	condition B
2021-02-02_15-02-27.781	condition_entry	condition A	src 2	dst 1
2021-02-02_15-02-29.024	condition_entry	condition B
2021-02-02_15-02-29.793	pedal_entry	pedal_timeout
2021-02-02_15-02-30.078	condition_entry	condition B
2021-02-02_15-02-30.727	condition_entry	condition B
2021-02-02_15-02-31.307	condition_entry	condition B
2021-02-02_15-02-32.362	condition_entry	condition B
2021-02-02_15-02-33.569	condition_entry	condition B
2021-02-02_15-02-34.125	condition_entry	condition B	discarded
2021-02-02_15-02-34.201	warning	multiple_fingers
2021-02-02_15-02-35.580	condition_entry	condition B
2021-02-02_15-02-36.751	condition_entry	condition B
2021-02-02_15-02-37.201	condition_entry	condition B
2021-02-02_15-02-38.557	condition_entry	condition B
2021-02-02_15-02-39.575	condition_entry	condition B
2021-02-02_15-02-40.223	condition_entry	condition B
2021-02-02_15-02-41.267	condition_entry	condition B
2021-02-02_15-02-41.931	condition_entry	condition B
2021-02-02_15-02-42.508	condition_entry	condition B
2021-02-02_15-02-43.611	condition_entry	condition B
2021-02-02_15-02-46.332	condition_entry	condition B
2021-02-02_15-02-47.503	condition_entry	condition B
2021-02-02_15-02-48.107	condition_entry	condition B
2021-02-02_15-02-48.628	condition_entry	condition B
2021-02-02_15-02-49.710	condition_entry	condition B	discarded
2021-02-02_15-02-49.755	warning	multiple_fingers
2021-02-02_15-02-51.785	condition_entry	condition B
2021-02-02_15-02-52.539	condition_entry	condition B
2021-02-02_15-02-53.348	condition_entry	condition B
2021-02-02_15-02-55.169	condition_entry	condition B
2021-02-02_15-02-55.684	condition_entry	condition B
2021-02-02_15-02-57.465	condition_entry	condition B
2021-02-02_15-02-58.004	condition_entry	condition B
2021-02-02_15-02-58.602	condition_entry	condition A	src 2	dst 1
2021-02-02_15-02-59.210	condition_entry	condition B
2021-02-02_15-03-00.274	condition_entry	condition B
2021-02-02_15-03-00.620	pedal_entry	pedal_timeout
2021-02-02_15-03-01.521	condition_entry	condition B
2021-02-02_15-03-03.724	condition_entry	condition A	src 2	dst 3
2021-02-02_15-03-04.676	pedal_entry	pedal_correct
2021-02-02_15-03-08.363	answer_entry	selected_answer 7
2021-02-02_15-03-10.700	condition_entry	condition B
2021-02-02_15-03-11.943	condition_entry	condition B
2021-02-02_15-03-13.142	condition_entry	condition B
2021-02-02_15-03-14.209	condition_entry	condition B
2021-02-02_15-03-16.460	condition_entry	condition B
2021-02-02_15-03-17.625	condition_entry	condition B
2021-02-02_15-03-18.811	condition_entry	condition B
2021-02-02_15-03-19.884	condition_entry	condition B
2021-02-02_15-03-20.490	condition_entry	condition B
2021-02-02_15-03-21.059	condition_entry	condition B
2021-02-02_15-03-21.658	condition_entry	condition B
2021-02-02_15-03-22.248	condition_entry	condition B
2021-02-02_15-03-22.778	condition_entry	condition B
2021-02-02_15-03-24.148	condition_entry	condition B
2021-02-02_15-03-24.598	condition_entry	condition B
2021-02-02_15-03-27.054	condition_entry	condition B
2021-02-02_15-03-27.586	condition_entry	condition D
2021-02-02_15-03-29.608	pedal_entry	pedal_timeout
2021-02-02_15-03-29.863	condition_entry	condition B
2021-02-02_15-03-30.314	condition_entry	condition B
2021-02-02_15-03-31.570	condition_entry	condition B
2021-02-02_15-03-32.051	condition_entry	condition B
2021-02-02_15-03-32.784	condition_entry	condition B
2021-02-02_15-03-34.307	condition_entry	condition B
2021-02-02_15-03-34.832	condition_entry	condition B
2021-02-02_15-03-35.405	condition_entry	condition B
2021-02-02_15-03-38.905	condition_entry	condition B
2021-02-02_15-03-39.976	condition_entry	condition B
2021-02-02_15-03-41.141	condition_entry	condition B
2021-02-02_15-03-42.235	condition_entry	condition B
2021-02-02_15-03-43.450	condition_entry	condition B
2021-02-02_15-03-44.628	condition_entry	condition B
2021-02-02_15-03-46.327	condition_entry	condition B
2021-02-02_15-03-48.590	condition_entry	condition B
2021-02-02_15-03-49.121	condition_entry	condition B
2021-02-02_15-03-50.203	condition_entry	condition B
2021-02-02_15-03-51.716	condition_entry	condition C	src 0	dst 1
2021-02-02_15-03-52.180	condition_entry	condition B
2021-02-02_15-03-53.731	pedal_entry	pedal_timeout
2021-02-02_15-03-53.753	condition_entry	condition B
2021-02-02_15-03-54.879	condition_entry	condition B
2021-02-02_15-03-55.934	condition_entry	condition B
2021-02-02_15-03-57.146	condition_entry	condition B
2021-02-02_15-03-57.701	condition_entry	condition B
2021-02-02_15-04-00.050	condition_entry	condition B
2021-02-02_15-04-00.616	condition_entry	condition B
2021-02-02_15-04-01.227	condition_entry	condition B
2021-02-02_15-04-02.253	condition_entry	condition B
2021-02-02_15-04-02.861	condition_entry	condition B
2021-02-02_15-04-03.507	condition_entry	condition B
2021-02-02_15-04-04.462	condition_entry	condition B
2021-02-02_15-04-06.095	condition_entry	condition B
2021-02-02_15-04-07.185	condition_entry	condition B
2021-02-02_15-04-08.308	condition_entry	condition B
2021-02-02_15-04-09.512	condition_entry	condition B
2021-02-02_15-04-10.056	condition_entry	condition B
2021-02-02_15-04-11.171	condition_entry	condition B
2021-02-02_15-04-12.410	condition_entry	condition B
2021-02-02_15-04-13.460	condition_entry	condition B
2021-02-02_15-04-15.781	condition_entry	condition B
2021-02-02_15-04-17.366	condition_entry	condition B	discarded
2021-02-02_15-04-17.401	warning	multiple_fingers
2021-02-02_15-04-18.222	warning	hand_movements
2021-02-02_15-04-19.755	condition_entry	condition B
2021-02-02_15-04-21.356	condition_entry	condition B
2021-02-02_15-04-21.855	condition_entry	condition B
2021-02-02_15-04-22.452	condition_entry	condition B
2021-02-02_15-04-23.089	condition_entry	condition B
2021-02-02_15-04-24.644	condition_entry	condition B
2021-02-02_15-04-25.749	condition_entry	condition B
2021-02-02_15-04-28.170	condition_entry	condition B
2021-02-02_15-04-29.837	condition_entry	condition B
2021-02-02_15-04-30.958	condition_entry	condition A	src 9	dst 7
2021-02-02_15-04-32.084	condition_entry	condition B	discarded
2021-02-02_15-04-32.173	warning	hand_movements
2021-02-02_15-04-34.017	condition_entry	condition C	src 6	dst 7
2021-02-02_15-04-35.206	pedal_entry	pedal_correct
2021-02-02_15-04-38.383	answer_entry	selected_answer 5
2021-02-02_15-04-39.659	condition_entry	condition B
2021-02-02_15-04-40.845	condition_entry	condition A	src 3	dst 2
2021-02-02_15-04-41.723	pedal_entry	pedal_correct
2021-02-02_15-04-45.203	answer_entry	selected_answer 10
2021-02-02_15-04-46.555	condition_entry	condition A	src 9	dst 6
2021-02-02_15-04-47.655	condition_entry	condition B
2021-02-02_15-04-48.295	condition_entry	condition B
2021-02-02_15-04-48.574	pedal_entry	pedal_timeout
2021-02-02_15-04-49.405	condition_entry	condition B
2021-02-02_15-04-49.948	condition_entry	condition B
2021-02-02_15-04-50.631	condition_entry	condition B
2021-02-02_15-04-51.596	condition_entry	condition B
2021-02-02_15-04-53.317	condition_entry	condition B
2021-02-02_15-04-53.838	condition_entry	condition B
2021-02-02_15-04-54.357	condition_entry	condition D
2021-02-02_15-04-55.518	condition_entry	condition B
2021-02-02_15-04-56.372	pedal_entry	pedal_timeout
2021-02-02_15-04-57.139	condition_entry	condition B
2021-02-02_15-04-58.306	condition_entry	condition B
2021-02-02_15-05-00.727	condition_entry	condition B
2021-02-02_15-05-01.878	condition_entry	condition B
2021-02-02_15-05-03.551	condition_entry	condition B
2021-02-02_15-05-04.700	condition_entry	condition B
2021-02-02_15-05-05.846	condition_entry	condition B
2021-02-02_15-05-07.578	condition_entry	condition B
2021-02-02_15-05-08.611	condition_entry	condition B
2021-02-02_15-05-09.853	condition_entry	condition B
2021-02-02_15-05-10.961	condition_entry	condition B
2021-02-02_15-05-11.550	condition_entry	condition B
2021-02-02_15-05-12.610	condition_entry	condition B
2021-02-02_15-05-14.449	condition_entry	condition B
2021-02-02_15-05-14.916	condition_entry	condition B
2021-02-02_15-05-15.450	condition_entry	condition B
2021-02-02_15-05-16.597	condition_entry	condition B
2021-02-02_15-05-17.821	condition_entry	condition A	src 3	dst 0
2021-02-02_15-05-18.840	pedal_entry	pedal_correct
2021-02-02_15-05-22.042	answer_entry	selected_answer 8
2021-02-02_15-05-23.318	condition_entry	condition A	src 7	dst 9
2021-02-02_15-05-24.395	pedal_entry	pedal_correct
2021-02-02_15-05-27.740	answer_entry	selected_answer 7
2021-02-02_15-05-28.947	condition_entry	condition B
2021-02-02_15-05-30.164	condition_entry	condition C	src 7	dst 6
2021-02-02_15-05-31.922	condition_entry	condition D warning
2021-02-02_15-05-33.018	condition_entry	condition B
2021-02-02_15-05-33.943	pedal_entry	pedal_timeout
2021-02-02_15-05-34.112	condition_entry	condition A	src 2	dst 0
2021-02-02_15-05-35.962	condition_entry	condition B
2021-02-02_15-05-36.128	pedal_entry	pedal_timeout
2021-02-02_15-05-37.671	condition_entry	condition B
2021-02-02_15-05-38.229	condition_entry	condition B
2021-02-02_15-05-39.193	condition_entry	condition B
2021-02-02_15-05-40.413	condition_entry	condition B
2021-02-02_15-05-41.530	condition_entry	condition B
2021-02-02_15-05-42.755	condition_entry	condition B
2021-02-02_15-05-43.906	condition_entry	condition B
2021-02-02_15-05-45.067	condition_entry	condition B
2021-02-02_15-05-45.679	condition_entry	condition B
2021-02-02_15-05-46.162	condition_entry	condition B
2021-02-02_15-05-46.691	condition_entry	condition B
2021-02-02_15-05-47.250	condition_entry	condition B
2021-02-02_15-05-47.789	condition_entry	condition B
2021-02-02_15-05-48.288	condition_entry	condition B
2021-02-02_15-05-49.179	condition_entry	condition B
2021-02-02_15-05-49.666	condition_entry	condition B
2021-02-02_15-05-50.903	condition_entry	condition B
2021-02-02_15-05-52.456	condition_entry	condition B
2021-02-02_15-05-53.016	condition_entry	condition B
2021-02-02_15-05-53.675	condition_entry	condition B
2021-02-02_15-05-54.757	condition_entry	condition B
2021-02-02_15-05-55.924	condition_entry	condition B
2021-02-02_15-05-56.584	condition_entry	condition B
2021-02-02_15-05-57.107	condition_entry	condition B
2021-02-02_15-05-58.799	condition_entry	condition B	discarded
2021-02-02_15-05-58.889	warning	hand_movements
2021-02-02_15-06-00.261	condition_entry	condition B
2021-02-02_15-06-01.394	condition_entry	condition B
2021-02-02_15-06-02.451	condition_entry	condition B
2021-02-02_15-06-03.050	condition_entry	condition B
2021-02-02_15-06-03.608	condition_entry	condition D
2021-02-02_15-06-04.792	condition_entry	condition D warning
2021-02-02_15-06-06.814	pedal_entry	pedal_timeout
2021-02-02_15-06-07.044	condition_entry	condition B
2021-02-02_15-06-08.172	condition_entry	condition B
2021-02-02_15-06-09.173	condition_entry	condition B
2021-02-02_15-06-10.427	condition_entry	condition B
2021-02-02_15-06-11.539	condition_entry	condition B
2021-02-02_15-06-12.733	condition_entry	condition B
2021-02-02_15-06-13.256	condition_entry	condition B
2021-02-02_15-06-13.722	condition_entry	condition B
2021-02-02_15-06-15.112	condition_entry	condition B
2021-02-02_15-06-16.788	condition_entry	condition B
2021-02-02_15-06-17.951	condition_entry	condition B
2021-02-02_15-06-19.064	condition_entry	condition B
2021-02-02_15-06-19.721	condition_entry	condition B
2021-02-02_15-06-20.197	condition_entry	condition B
2021-02-02_15-06-21.392	condition_entry	condition D
2021-02-02_15-06-22.554	condition_entry	condition B
2021-02-02_15-06-23.062	condition_entry	condition D warning
2021-02-02_15-06-24.130	condition_entry	condition B
2021-02-02_15-06-24.661	condition_entry	condition B
2021-02-02_15-06-25.083	pedal_entry	pedal_timeout
2021-02-02_15-06-25.904	condition_entry	condition B
2021-02-02_15-06-26.372	condition_entry	condition B
2021-02-02_15-06-27.041	condition_entry	condition B
2021-02-02_15-06-28.099	condition_entry	condition B
2021-02-02_15-06-28.615	condition_entry	condition B
2021-02-02_15-06-29.226	condition_entry	condition B
2021-02-02_15-06-29.748	condition_entry	condition B
2021-02-02_15-06-30.261	condition_entry	condition B
2021-02-02_15-06-31.103	condition_entry	condition B
2021-02-02_15-06-31.536	condition_entry	condition B
2021-02-02_15-06-31.982	condition_entry	condition B
2021-02-02_15-06-33.062	condition_entry	condition B
2021-02-02_15-06-34.892	condition_entry	condition B	discarded
2021-02-02_15-06-34.958	warning	hand_movements
2021-02-02_15-06-36.279	condition_entry	condition B
2021-02-02_15-06-37.389	condition_entry	condition B
2021-02-02_15-06-38.590	condition_entry	condition B
2021-02-02_15-06-39.766	condition_entry	condition B
2021-02-02_15-06-41.498	condition_entry	condition B
2021-02-02_15-06-43.123	condition_entry	condition B
2021-02-02_15-06-43.619	condition_entry	condition B
2021-02-02_15-06-44.789	condition_entry	condition A	src 8	dst 6
2021-02-02_15-06-45.697	pedal_entry	pedal_correct
2021-02-02_15-06-48.846	answer_entry	selected_answer 8
2021-02-02_15-06-50.175	condition_entry	condition B
2021-02-02_15-06-51.294	condition_entry	condition A	src 0	dst 3
2021-02-02_15-06-52.231	pedal_entry	pedal_correct
2021-02-02_15-06-55.408	answer_entry	selected_answer 6
2021-02-02_15-06-56.563	condition_entry	condition A	src 2	dst 3
2021-02-02_15-06-58.582	pedal_entry	pedal_timeout
2021-02-02_15-06-58.990	condition_entry	condition B
2021-02-02_15-06-59.591	condition_entry	condition B
2021-02-02_15-07-00.139	condition_entry	condition B
2021-02-02_15-07-01.194	condition_entry	condition B
2021-02-02_15-07-02.448	condition_entry	condition B
2021-02-02_15-07-03.595	condition_entry	condition B
2021-02-02_15-07-04.695	condition_entry	condition B
2021-02-02_15-07-05.814	condition_entry	condition B
2021-02-02_15-07-06.837	condition_entry	condition B
2021-02-02_15-07-08.063	condition_entry	condition B
2021-02-02_15-07-08.716	condition_entry	condition B
2021-02-02_15-07-09.331	condition_entry	condition B
2021-02-02_15-07-09.863	condition_entry	condition B
2021-02-02_15-07-11.979	condition_entry	condition B
2021-02-02_15-07-13.188	condition_entry	condition B
2021-02-02_15-07-14.306	condition_entry	condition B
2021-02-02_15-07-15.953	condition_entry	condition B
2021-02-02_15-07-17.216	condition_entry	condition B
2021-02-02_15-07-17.816	condition_entry	condition B
2021-02-02_15-07-18.281	condition_entry	condition B
2021-02-02_15-07-18.903	condition_entry	condition B
2021-02-02_15-07-19.797	condition_entry	condition B
2021-02-02_15-07-21.139	condition_entry	condition B
2021-02-02_15-07-21.635	condition_entry	condition B
2021-02-02_15-07-23.334	condition_entry	condition B
2021-02-02_15-07-25.004	condition_entry	condition B
2021-02-02_15-07-25.573	condition_entry	condition A	src 6	dst 7
2021-02-02_15-07-26.523	pedal_entry	pedal_correct
2021-02-02_15-07-29.511	answer_entry	selected_answer 7
2021-02-02_15-07-30.855	condition_entry	condition A	src 7	dst 9
2021-02-02_15-07-32.068	condition_entry	condition B
2021-02-02_15-07-32.875	pedal_entry	pedal_timeout
2021-02-02_15-07-33.147	condition_entry	condition B
2021-02-02_15-07-33.679	condition_entry	condition C	src 3	dst 2
2021-02-02_15-07-34.757	condition_entry	condition B
2021-02-02_15-07-35.696	pedal_entry	pedal_timeout
2021-02-02_15-07-35.917	condition_entry	condition B
2021-02-02_15-07-36.564	condition_entry	condition B
2021-02-02_15-07-37.674	condition_entry	condition B
2021-02-02_15-07-38.200	condition_entry	condition B
2021-02-02_15-07-38.916	condition_entry	condition B
2021-02-02_15-07-39.417	condition_entry	condition B
2021-02-02_15-07-40.421	condition_entry	condition B
2021-02-02_15-07-41.443	condition_entry	condition B
2021-02-02_15-07-41.870	condition_entry	condition B
2021-02-02_15-07-43.628	condition_entry	condition B
2021-02-02_15-07-45.351	condition_entry	condition B
2021-02-02_15-07-45.758	condition_entry	condition B
2021-02-02_15-07-46.372	condition_entry	condition B
2021-02-02_15-07-47.129	condition_entry	condition B
2021-02-02_15-07-47.592	condition_entry	condition B
2021-02-02_15-07-48.628	condition_entry	condition B
2021-02-02_15-07-50.515	condition_entry	condition B
2021-02-02_15-07-51.472	condition_entry	condition B
2021-02-02_15-07-53.277	condition_entry	condition B
2021-02-02_15-07-54.332	condition_entry	condition B
2021-02-02_15-07-55.148	condition_entry	condition C	src 9	dst 7
2021-02-02_15-07-57.164	pedal_entry	pedal_timeout
2021-02-02_15-07-57.254	condition_entry	condition B
2021-02-02_15-07-57.730	condition_entry	condition B
2021-02-02_15-07-58.556	condition_entry	condition B
2021-02-02_15-07-59.561	condition_entry	condition B
2021-02-02_15-08-00.178	condition_entry	condition B
2021-02-02_15-08-01.189	condition_entry	condition B
2021-02-02_15-08-02.039	condition_entry	condition B
2021-02-02_15-08-02.463	condition_entry	condition B
2021-02-02_15-08-03.050	condition_entry	condition B
2021-02-02_15-08-03.614	condition_entry	condition D
2021-02-02_15-08-04.184	condition_entry	condition B
2021-02-02_15-08-05.326	condition_entry	condition B
2021-02-02_15-08-05.626	pedal_entry	pedal_timeout
2021-02-02_15-08-06.397	condition_entry	condition B
2021-02-02_15-08-07.039	condition_entry	condition B
2021-02-02_15-08-07.537	condition_entry	condition B
2021-02-02_15-08-08.118	condition_entry	condition B
2021-02-02_15-08-08.637	condition_entry	condition B
2021-02-02_15-08-09.217	condition_entry	condition B
2021-02-02_15-08-09.684	condition_entry	condition B
2021-02-02_15-08-10.585	condition_entry	condition B
2021-02-02_15-08-11.447	condition_entry	condition C	src 7	dst 6
2021-02-02_15-08-12.682	condition_entry	condition B
2021-02-02_15-08-13.459	pedal_entry	pedal_timeout
2021-02-02_15-08-14.547	condition_entry	condition B
2021-02-02_15-08-15.007	condition_entry	condition B
2021-02-02_15-08-16.232	condition_entry	condition B
2021-02-02_15-08-16.800	condition_entry	condition B
2021-02-02_15-08-17.893	condition_entry	condition B
2021-02-02_15-08-18.521	condition_entry	condition B
2021-02-02_15-08-19.034	condition_entry	condition B	discarded
2021-02-02_15-08-19.121	warning	multiple_fingers
2021-02-02_15-08-20.442	condition_entry	condition B
2021-02-02_15-08-21.575	condition_entry	condition B
2021-02-02_15-08-22.156	condition_entry	condition B
2021-02-02_15-08-23.869	condition_entry	condition B
2021-02-02_15-08-24.351	condition_entry	condition B
2021-02-02_15-08-25.555	condition_entry	condition B
2021-02-02_15-08-26.575	condition_entry	condition B
2021-02-02_15-08-27.277	condition_entry	condition B
2021-02-02_15-08-29.019	condition_entry	condition B
2021-02-02_15-08-30.108	condition_entry	condition B
2021-02-02_15-08-31.176	condition_entry	condition B
2021-02-02_15-08-31.838	condition_entry	condition B
2021-02-02_15-08-33.036	condition_entry	condition B
2021-02-02_15-08-34.195	condition_entry	condition B
2021-02-02_15-08-35.240	condition_entry	condition B
2021-02-02_15-08-36.990	condition_entry	condition B
2021-02-02_15-08-38.104	condition_entry	condition B
2021-02-02_15-08-38.611	condition_entry	condition B
2021-02-02_15-08-39.823	condition_entry	condition B
2021-02-02_15-08-40.333	condition_entry	condition A	src 2	dst 1
2021-02-02_15-08-41.117	pedal_entry	pedal_correct
2021-02-02_15-08-44.238	answer_entry	selected_answer 6
2021-02-02_15-08-45.481	condition_entry	condition B
2021-02-02_15-08-45.975	condition_entry	condition A	src 8	dst 9
2021-02-02_15-08-47.120	condition_entry	condition B
2021-02-02_15-08-47.990	pedal_entry	pedal_timeout
2021-02-02_15-08-48.306	condition_entry	condition B
2021-02-02_15-08-50.185	condition_entry	condition B
2021-02-02_15-08-50.595	condition_entry	condition B
2021-02-02_15-08-51.739	condition_entry	condition B
2021-02-02_15-08-52.354	condition_entry	condition B
2021-02-02_15-08-52.977	condition_entry	condition B
2021-02-02_15-08-54.070	condition_entry	condition B
2021-02-02_15-08-54.718	condition_entry	condition B
2021-02-02_15-08-55.204	condition_entry	condition B
2021-02-02_15-08-56.262	condition_entry	condition D
2021-02-02_15-08-57.440	condition_entry	condition B
2021-02-02_15-08-57.889	condition_entry	condition B
2021-02-02_15-08-58.280	pedal_entry	pedal_timeout
2021-02-02_15-08-58.494	condition_entry	condition B
2021-02-02_15-08-59.773	condition_entry	condition B
2021-02-02_15-09-00.445	condition_entry	condition B
2021-02-02_15-09-00.924	condition_entry	condition B	discarded
2021-02-02_15-09-00.946	warning	multiple_fingers
2021-02-02_15-09-02.346	condition_entry	condition B
2021-02-02_15-09-02.924	condition_entry	condition B
2021-02-02_15-09-03.938	condition_entry	condition B
2021-02-02_15-09-04.675	condition_entry	condition B
2021-02-02_15-09-05.739	condition_entry	condition B
2021-02-02_15-09-06.246	condition_entry	condition B
2021-02-02_15-09-07.464	condition_entry	condition B
2021-02-02_15-09-07.946	condition_entry	condition B
2021-02-02_15-09-09.111	condition_entry	condition B
2021-02-02_15-09-10.242	condition_entry	condition B
2021-02-02_15-09-11.334	condition_entry	condition B
2021-02-02_15-09-11.986	condition_entry	condition B
2021-02-02_15-09-14.289	condition_entry	condition A	src 0	dst 2
2021-02-02_15-09-15.221	pedal_entry	pedal_correct
2021-02-02_15-09-18.367	answer_entry	selected_answer 9
2021-02-02_15-09-19.682	condition_entry	condition A	src 3	dst 1
2021-02-02_15-09-20.748	condition_entry	condition B
2021-02-02_15-09-21.361	condition_entry	condition B
2021-02-02_15-09-21.704	pedal_entry	pedal_timeout
2021-02-02_15-09-22.441	condition_entry	condition A	src 1	dst 0
2021-02-02_15-09-24.466	pedal_entry	pedal_timeout
2021-02-02_15-09-24.750	condition_entry	condition B
2021-02-02_15-09-25.968	condition_entry	condition B
2021-02-02_15-09-26.503	condition_entry	condition B
2021-02-02_15-09-27.106	condition_entry	condition B
2021-02-02_15-09-28.173	condition_entry	condition B
2021-02-02_15-09-28.818	condition_entry	condition B
2021-02-02_15-09-30.347	condition_entry	condition B
2021-02-02_15-09-30.993	condition_entry	condition B
2021-02-02_15-09-31.476	condition_entry	condition B
2021-02-02_15-09-32.120	condition_entry	condition D
2021-02-02_15-09-33.924	condition_entry	condition B
2021-02-02_15-09-34.142	pedal_entry	pedal_timeout
2021-02-02_15-09-34.903	condition_entry	condition B
2021-02-02_15-09-36.055	condition_entry	condition B
2021-02-02_15-09-37.395	condition_entry	condition B	discarded
2021-02-02_15-09-37.845	condition_entry	condition B	discarded
2021-02-02_15-09-37.888	warning	hand_movements
2021-02-02_15-09-39.234	condition_entry	condition B
2021-02-02_15-09-39.817	condition_entry	condition B
2021-02-02_15-09-40.334	condition_entry	condition B
2021-02-02_15-09-40.928	condition_entry	condition B
2021-02-02_15-09-42.430	condition_entry	condition B
2021-02-02_15-09-44.026	condition_entry	condition B
2021-02-02_15-09-44.699	condition_entry	condition B	discarded
2021-02-02_15-09-44.721	warning	hand_movements
2021-02-02_15-09-46.217	condition_entry	condition B	discarded
2021-02-02_15-09-46.662	condition_entry	condition B	discarded
2021-02-02_15-09-46.697	warning	hand_movements
2021-02-02_15-09-48.084	condition_entry	condition B
2021-02-02_15-09-49.251	condition_entry	condition B
2021-02-02_15-09-50.325	condition_entry	condition B
2021-02-02_15-09-51.527	condition_entry	condition B
2021-02-02_15-09-52.683	condition_entry	condition B	discarded
2021-02-02_15-09-52.781	warning	hand_movements
2021-02-02_15-09-53.511	warning	hand_movements
2021-02-02_15-09-55.026	condition_entry	condition B
2021-02-02_15-09-56.265	condition_entry	condition B
2021-02-02_15-09-57.327	condition_entry	condition B
2021-02-02_15-09-57.939	condition_entry	condition B
2021-02-02_15-09-59.101	condition_entry	condition B
2021-02-02_15-10-00.261	condition_entry	condition B
2021-02-02_15-10-00.841	condition_entry	condition B
2021-02-02_15-10-01.890	condition_entry	condition B
2021-02-02_15-10-03.022	condition_entry	condition B
2021-02-02_15-10-04.263	condition_entry	condition B
2021-02-02_15-10-05.384	condition_entry	condition B
2021-02-02_15-10-06.455	condition_entry	condition B
2021-02-02_15-10-07.593	condition_entry	condition B
2021-02-02_15-10-08.793	condition_entry	condition B
2021-02-02_15-10-09.448	condition_entry	condition B
2021-02-02_15-10-10.495	condition_entry	condition B
2021-02-02_15-10-11.603	condition_entry	condition B
2021-02-02_15-10-13.352	condition_entry	condition B
2021-02-02_15-10-14.461	condition_entry	condition B
2021-02-02_15-10-16.150	condition_entry	condition B
2021-02-02_15-10-16.917	condition_entry	condition B
2021-02-02_15-10-17.393	condition_entry	condition B
2021-02-02_15-10-18.548	condition_entry	condition B
2021-02-02_15-10-19.167	condition_entry	condition B
2021-02-02_15-10-19.665	condition_entry	condition B
2021-02-02_15-10-20.192	condition_entry	condition B
2021-02-02_15-10-21.580	condition_entry	condition B
2021-02-02_15-10-22.715	condition_entry	condition B
2021-02-02_15-10-23.830	condition_entry	condition B
2021-02-02_15-10-25.643	condition_entry	condition B
2021-02-02_15-10-27.234	condition_entry	condition B
2021-02-02_15-10-28.535	condition_entry	condition B
2021-02-02_15-10-31.286	condition_entry	condition B
2021-02-02_15-10-31.783	condition_entry	condition B
2021-02-02_15-10-32.338	condition_entry	condition B
2021-02-02_15-10-33.082	condition_entry	condition B
2021-02-02_15-10-35.199	condition_entry	condition B
2021-02-02_15-10-35.871	condition_entry	condition B
2021-02-02_15-10-36.920	condition_entry	condition B
2021-02-02_15-10-37.582	condition_entry	condition B
2021-02-02_15-10-38.090	condition_entry	condition B
2021-02-02_15-10-39.178	condition_entry	condition B
2021-02-02_15-10-39.756	condition_entry	condition C	src 6	dst 7
2021-02-02_15-10-41.359	pedal_entry	pedal_correct
2021-02-02_15-10-44.650	answer_entry	selected_answer 5
2021-02-02_15-10-45.951	condition_entry	condition B
2021-02-02_15-10-47.081	condition_entry	condition A	src 8	dst 9
2021-02-02_15-10-48.831	pedal_entry	pedal_correct
2021-02-02_15-10-52.008	answer_entry	selected_answer 6
2021-02-02_15-10-53.376	condition_entry	condition B
2021-02-02_15-10-54.452	condition_entry	condition A	src 6	dst 9
2021-02-02_15-10-54.999	condition_entry	condition B
2021-02-02_15-10-55.740	condition_entry	condition B
2021-02-02_15-10-56.475	pedal_entry	pedal_timeout
2021-02-02_15-10-57.093	condition_entry	condition B
2021-02-02_15-10-57.661	condition_entry	condition B
2021-02-02_15-10-58.326	condition_entry	condition B
2021-02-02_15-10-59.475	condition_entry	condition B
2021-02-02_15-11-00.047	condition_entry	condition B
2021-02-02_15-11-00.513	condition_entry	condition B
2021-02-02_15-11-02.246	condition_entry	condition B
2021-02-02_15-11-02.847	condition_entry	condition B
2021-02-02_15-11-03.384	condition_entry	condition B
2021-02-02_15-11-04.034	condition_entry	condition B
2021-02-02_15-11-05.039	condition_entry	condition B
2021-02-02_15-11-05.971	condition_entry	condition B
2021-02-02_15-11-06.421	condition_entry	condition B
2021-02-02_15-11-08.134	condition_entry	condition B
2021-02-02_15-11-08.588	condition_entry	condition B
2021-02-02_15-11-09.303	condition_entry	condition B
2021-02-02_15-11-10.457	condition_entry	condition B
2021-02-02_15-11-11.610	condition_entry	condition B
2021-02-02_15-11-12.752	condition_entry	condition B
2021-02-02_15-11-13.849	condition_entry	condition B
2021-02-02_15-11-15.497	condition_entry	condition B
2021-02-02_15-11-16.173	condition_entry	condition B
2021-02-02_15-11-17.133	condition_entry	condition B
2021-02-02_15-11-18.907	condition_entry	condition B
2021-02-02_15-11-20.131	condition_entry	condition B
2021-02-02_15-11-21.272	condition_entry	condition A	src 7	dst 9
2021-02-02_15-11-23.008	condition_entry	condition B
2021-02-02_15-11-23.292	pedal_entry	pedal_timeout
2021-02-02_15-11-24.041	condition_entry	condition B
2021-02-02_15-11-24.692	condition_entry	condition B
2021-02-02_15-11-25.845	condition_entry	condition A	src 3	dst 1
2021-02-02_15-11-26.840	pedal_entry	pedal_correct
2021-02-02_15-11-29.962	answer_entry	selected_answer 8
2021-02-02_15-11-31.261	condition_entry	condition B
2021-02-02_15-11-32.260	condition_entry	condition B
2021-02-02_15-11-33.532	condition_entry	condition B
2021-02-02_15-11-34.739	condition_entry	condition B
2021-02-02_15-11-37.043	condition_entry	condition B
2021-02-02_15-11-38.231	condition_entry	condition B
2021-02-02_15-11-39.810	condition_entry	condition B
2021-02-02_15-11-40.611	condition_entry	condition B
2021-02-02_15-11-41.096	condition_entry	condition B
2021-02-02_15-11-42.054	condition_entry	condition B
2021-02-02_15-11-43.243	condition_entry	condition B
2021-02-02_15-11-43.883	condition_entry	condition B
2021-02-02_15-11-44.330	condition_entry	condition B
2021-02-02_15-11-45.598	condition_entry	condition B
2021-02-02_15-11-46.631	condition_entry	condition B
2021-02-02_15-11-47.753	condition_entry	condition B
2021-02-02_15-11-48.952	condition_entry	condition B
2021-02-02_15-11-50.143	condition_entry	condition B
2021-02-02_15-11-51.317	condition_entry	condition B
2021-02-02_15-11-52.990	condition_entry	condition B
2021-02-02_15-11-54.072	condition_entry	condition B
2021-02-02_15-11-54.641	condition_entry	condition B
2021-02-02_15-11-55.178	condition_entry	condition B
2021-02-02_15-11-56.963	condition_entry	condition B
2021-02-02_15-11-58.083	condition_entry	condition B
2021-02-02_15-11-59.305	condition_entry	condition B
2021-02-02_15-11-59.846	condition_entry	condition B
2021-02-02_15-12-01.057	condition_entry	condition B
2021-02-02_15-12-02.084	condition_entry	condition B
2021-02-02_15-12-03.298	condition_entry	condition B
2021-02-02_15-12-04.422	condition_entry	condition B
2021-02-02_15-12-04.911	condition_entry	condition B
2021-02-02_15-12-05.629	condition_entry	condition B
2021-02-02_15-12-06.166	condition_entry	condition B
2021-02-02_15-12-06.752	condition_entry	condition B
2021-02-02_15-12-07.244	condition_entry	condition B
2021-02-02_15-12-09.016	condition_entry	condition B
2021-02-02_15-12-10.164	condition_entry	condition B
2021-02-02_15-12-11.275	condition_entry	condition B
2021-02-02_15-12-11.770	condition_entry	condition B
2021-02-02_15-12-12.353	condition_entry	condition B
2021-02-02_15-12-12.990	condition_entry	condition B
2021-02-02_15-12-14.146	condition_entry	condition C	src 7	dst 6	discarded
2021-02-02_15-12-14.214	warning	multiple_fingers
2021-02-02_15-12-16.557	condition_entry	condition B
2021-02-02_15-12-17.290	condition_entry	condition B
2021-02-02_15-12-18.957	condition_entry	condition B
2021-02-02_15-12-20.722	condition_entry	condition B
2021-02-02_15-12-21.267	condition_entry	condition B
2021-02-02_15-12-22.225	condition_entry	condition B	discarded
2021-02-02_15-12-22.313	warning	multiple_fingers
2021-02-02_15-12-24.790	condition_entry	condition B
2021-02-02_15-12-25.857	condition_entry	condition B
2021-02-02_15-12-27.665	condition_entry	condition B
2021-02-02_15-12-28.776	condition_entry	condition B
2021-02-02_15-12-31.048	condition_entry	condition B
2021-02-02_15-12-33.287	condition_entry	condition B
2021-02-02_15-12-34.531	condition_entry	condition B
2021-02-02_15-12-36.138	condition_entry	condition B
2021-02-02_15-12-36.695	condition_entry	condition B
2021-02-02_15-12-37.327	condition_entry	condition B
2021-02-02_15-12-37.900	condition_entry	condition B
2021-02-02_15-12-39.013	condition_entry	condition B
2021-02-02_15-12-40.242	condition_entry	condition B
2021-02-02_15-12-41.339	condition_entry	condition B
2021-02-02_15-12-42.101	condition_entry	condition B
2021-02-02_15-12-42.969	condition_entry	condition B
2021-02-02_15-12-44.170	condition_entry	condition B
2021-02-02_15-12-45.304	condition_entry	condition B
2021-02-02_15-12-46.426	condition_entry	condition A	src 2	dst 0
2021-02-02_15-12-47.211	pedal_entry	pedal_correct
2021-02-02_15-12-48.780	warning	hand_movements
2021-02-02_15-12-48.902	warning	hand_movements
2021-02-02_15-12-48.902	warning	multiple_fingers
2021-02-02_15-12-48.947	warning	multiple_fingers
2021-02-02_15-12-50.083	answer_entry	selected_answer 9
2021-02-02_15-12-50.691	warning	multiple_fingers
2021-02-02_15-12-52.033	condition_entry	condition B
2021-02-02_15-12-53.181	condition_entry	condition A	src 6	dst 7
2021-02-02_15-12-54.010	pedal_entry	pedal_correct
2021-02-02_15-12-55.799	warning	hand_movements
2021-02-02_15-12-56.021	warning	multiple_fingers
2021-02-02_15-12-56.032	warning	hand_movements
2021-02-02_15-12-56.054	warning	multiple_fingers
2021-02-02_15-13-00.022	answer_entry	selected_answer 10
2021-02-02_15-13-01.929	condition_entry	condition A	src 6	dst 8
2021-02-02_15-13-02.413	condition_entry	condition B
2021-02-02_15-13-03.064	warning	hand_movements
2021-02-02_15-13-03.204	warning	hand_movements
2021-02-02_15-13-03.561	warning	hand_movements
2021-02-02_15-13-03.608	warning	hand_movements
2021-02-02_15-13-03.640	warning	hand_movements
2021-02-02_15-13-03.691	warning	hand_movements
2021-02-02_15-13-03.726	warning	hand_movements
2021-02-02_15-13-03.771	warning	hand_movements
2021-02-02_15-13-03.804	warning	hand_movements
2021-02-02_15-13-03.826	warning	hand_movements
2021-02-02_15-13-03.882	warning	hand_movements
2021-02-02_15-13-03.937	warning	hand_movements
2021-02-02_15-13-04.025	warning	hand_movements
2021-02-02_15-13-04.067	warning	hand_movements
2021-02-02_15-13-04.291	warning	hand_movements
2021-02-02_15-13-04.362	warning	hand_movements
2021-02-02_15-13-04.419	warning	hand_movements
2021-02-02_15-13-04.493	warning	hand_movements
2021-02-02_15-13-04.554	warning	hand_movements
2021-02-02_15-13-04.706	warning	hand_movements
2021-02-02_15-13-04.760	warning	hand_movements
2021-02-02_15-13-04.828	warning	hand_movements
2021-02-02_15-13-04.942	warning	hand_movements
2021-02-02_15-13-04.978	warning	hand_movements
2021-02-02_15-13-05.021	warning	hand_movements
2021-02-02_15-13-05.162	warning	hand_movements
2021-02-02_15-13-05.359	warning	hand_movements
2021-02-02_15-13-05.525	warning	hand_movements
2021-02-02_15-13-05.525	warning	multiple_fingers
2021-02-02_15-13-05.705	warning	hand_movements
2021-02-02_15-13-06.495	warning	hand_movements
2021-02-02_15-13-06.754	warning	hand_movements
2021-02-02_15-13-06.754	warning	hand_movements
2021-02-02_15-13-06.834	warning	multiple_fingers
2021-02-02_15-13-06.856	warning	multiple_fingers
2021-02-02_15-13-07.018	warning	hand_movements
2021-02-02_15-13-08.292	condition_entry	condition B	discarded
2021-02-02_15-13-08.445	warning	hand_movements
2021-02-02_15-13-09.693	condition_entry	condition B
2021-02-02_15-13-10.277	condition_entry	condition B
2021-02-02_15-13-10.827	condition_entry	condition C	src 2	dst 1	discarded
2021-02-02_15-13-10.836	warning	multiple_fingers
2021-02-02_15-13-12.289	condition_entry	condition B	discarded
2021-02-02_15-13-12.414	warning	hand_movements
2021-02-02_15-13-12.457	warning	hand_movements
2021-02-02_15-13-13.198	warning	hand_movements
2021-02-02_15-13-13.228	warning	hand_movements
2021-02-02_15-13-14.835	condition_entry	condition B	discarded
2021-02-02_15-13-14.883	warning	hand_movements
2021-02-02_15-13-15.183	warning	hand_movements
2021-02-02_15-13-15.236	warning	hand_movements
2021-02-02_15-13-15.397	warning	hand_movements
2021-02-02_15-13-15.467	warning	hand_movements
2021-02-02_15-13-15.530	warning	hand_movements
2021-02-02_15-13-15.557	warning	hand_movements
2021-02-02_15-13-15.580	warning	hand_movements
2021-02-02_15-13-15.651	warning	hand_movements
2021-02-02_15-13-15.710	warning	hand_movements
2021-02-02_15-13-15.754	warning	hand_movements
2021-02-02_15-13-15.779	warning	hand_movements
2021-02-02_15-13-15.865	warning	hand_movements
2021-02-02_15-13-18.332	condition_entry	condition B
2021-02-02_15-13-19.389	condition_entry	condition B
2021-02-02_15-13-19.927	condition_entry	condition B
2021-02-02_15-13-21.101	condition_entry	condition B
2021-02-02_15-13-22.272	condition_entry	condition B
2021-02-02_15-13-23.508	condition_entry	condition B
2021-02-02_15-13-24.640	condition_entry	condition B
2021-02-02_15-13-25.862	condition_entry	condition B
2021-02-02_15-13-26.414	condition_entry	condition B
2021-02-02_15-13-27.375	condition_entry	condition B
2021-02-02_15-13-28.613	condition_entry	condition B
2021-02-02_15-13-30.381	condition_entry	condition B
2021-02-02_15-13-30.896	condition_entry	condition B
2021-02-02_15-13-31.556	condition_entry	condition B
2021-02-02_15-13-32.595	condition_entry	condition B
2021-02-02_15-13-34.292	condition_entry	condition B
2021-02-02_15-13-35.454	condition_entry	condition B	discarded
2021-02-02_15-13-35.521	warning	multiple_fingers
2021-02-02_15-13-36.994	condition_entry	condition B
2021-02-02_15-13-38.074	condition_entry	condition B
2021-02-02_15-13-39.163	condition_entry	condition B
2021-02-02_15-13-40.424	condition_entry	condition B
2021-02-02_15-13-41.554	condition_entry	condition B
2021-02-02_15-13-42.112	condition_entry	condition B
2021-02-02_15-13-43.230	condition_entry	condition B
2021-02-02_15-13-44.324	condition_entry	condition A	src 2	dst 1
2021-02-02_15-13-45.188	pedal_entry	pedal_correct
2021-02-02_15-13-48.665	answer_entry	selected_answer 10
2021-02-02_15-13-50.003	condition_entry	condition A	src 6	dst 7
2021-02-02_15-13-50.827	pedal_entry	pedal_correct
2021-02-02_15-13-54.130	answer_entry	selected_answer 10
2021-02-02_15-13-55.527	condition_entry	condition B
2021-02-02_15-13-57.202	condition_entry	condition B
2021-02-02_15-13-57.622	condition_entry	condition A	src 3	dst 2
2021-02-02_15-13-58.279	pedal_entry	pedal_correct
2021-02-02_15-14-01.116	answer_entry	selected_answer 9
2021-02-02_15-14-02.418	condition_entry	condition B
2021-02-02_15-14-03.538	condition_entry	condition B
2021-02-02_15-14-04.222	condition_entry	condition B
2021-02-02_15-14-05.289	condition_entry	condition B
2021-02-02_15-14-05.786	condition_entry	condition B
2021-02-02_15-14-06.340	condition_entry	condition B
2021-02-02_15-14-07.477	condition_entry	condition B
2021-02-02_15-14-08.684	condition_entry	condition B
2021-02-02_15-14-09.316	condition_entry	condition B
2021-02-02_15-14-10.442	condition_entry	condition B
2021-02-02_15-14-11.498	condition_entry	condition B
2021-02-02_15-14-12.148	condition_entry	condition B
2021-02-02_15-14-13.275	condition_entry	condition B
2021-02-02_15-14-14.414	condition_entry	condition B
2021-02-02_15-14-15.517	condition_entry	condition B
2021-02-02_15-14-16.603	condition_entry	condition B
2021-02-02_15-14-17.737	condition_entry	condition B
2021-02-02_15-14-18.983	condition_entry	condition B
2021-02-02_15-14-19.569	condition_entry	condition B
2021-02-02_15-14-20.727	condition_entry	condition B
2021-02-02_15-14-21.303	condition_entry	condition B
2021-02-02_15-14-22.459	condition_entry	condition B
2021-02-02_15-14-25.258	condition_entry	condition B
2021-02-02_15-14-25.832	condition_entry	condition B
2021-02-02_15-14-27.641	condition_entry	condition B
2021-02-02_15-14-28.703	condition_entry	condition B
2021-02-02_15-14-29.330	condition_entry	condition B
2021-02-02_15-14-30.507	condition_entry	condition B
2021-02-02_15-14-31.586	condition_entry	condition B
2021-02-02_15-14-32.622	condition_entry	condition B
2021-02-02_15-14-34.442	condition_entry	condition B
2021-02-02_15-14-35.582	condition_entry	condition B
2021-02-02_15-14-36.204	condition_entry	condition B
2021-02-02_15-14-37.872	condition_entry	condition B
2021-02-02_15-14-38.908	condition_entry	condition B
2021-02-02_15-14-41.269	condition_entry	condition B
2021-02-02_15-14-42.429	condition_entry	condition B
2021-02-02_15-14-43.525	condition_entry	condition B
2021-02-02_15-14-44.679	condition_entry	condition B
2021-02-02_15-14-46.412	condition_entry	condition B
2021-02-02_15-14-46.946	condition_entry	condition B
2021-02-02_15-14-48.135	condition_entry	condition B
2021-02-02_15-14-49.236	condition_entry	condition B
2021-02-02_15-14-49.798	condition_entry	condition B
2021-02-02_15-14-51.031	condition_entry	condition B	discarded
2021-02-02_15-14-51.085	warning	hand_movements
2021-02-02_15-14-52.612	condition_entry	condition B
2021-02-02_15-14-53.699	condition_entry	condition B
2021-02-02_15-14-54.261	condition_entry	condition B
2021-02-02_15-14-55.433	condition_entry	condition B
2021-02-02_15-14-56.063	condition_entry	condition B
2021-02-02_15-14-57.152	condition_entry	condition B
2021-02-02_15-14-57.805	condition_entry	condition B
2021-02-02_15-14-58.720	condition_entry	condition B
2021-02-02_15-14-59.418	condition_entry	condition B
2021-02-02_15-15-01.093	condition_entry	condition B
2021-02-02_15-15-02.792	condition_entry	condition B
2021-02-02_15-15-03.381	condition_entry	condition B
2021-02-02_15-15-04.060	condition_entry	condition B
2021-02-02_15-15-05.749	condition_entry	condition B
2021-02-02_15-15-07.502	condition_entry	condition B
2021-02-02_15-15-09.705	condition_entry	condition B
2021-02-02_15-15-10.815	condition_entry	condition B
2021-02-02_15-15-11.893	condition_entry	condition B
2021-02-02_15-15-13.769	condition_entry	condition B
2021-02-02_15-15-14.301	condition_entry	condition B
2021-02-02_15-15-14.837	condition_entry	condition B
2021-02-02_15-15-16.042	condition_entry	condition A	src 6	dst 8
2021-02-02_15-15-16.937	pedal_entry	pedal_correct
2021-02-02_15-15-20.026	answer_entry	selected_answer 9
2021-02-02_15-15-21.245	condition_entry	condition B
2021-02-02_15-15-22.428	condition_entry	condition A	src 6	dst 9
2021-02-02_15-15-22.994	condition_entry	condition B
2021-02-02_15-15-24.440	pedal_entry	pedal_timeout
2021-02-02_15-15-24.841	condition_entry	condition B
2021-02-02_15-15-25.865	condition_entry	condition B
2021-02-02_15-15-27.036	condition_entry	condition B
2021-02-02_15-15-29.829	condition_entry	condition B
2021-02-02_15-15-31.651	condition_entry	condition B
2021-02-02_15-15-32.201	condition_entry	condition C	src 6	dst 7
2021-02-02_15-15-33.861	condition_entry	condition B
2021-02-02_15-15-34.222	pedal_entry	pedal_timeout
2021-02-02_15-15-34.461	condition_entry	condition B
2021-02-02_15-15-35.102	condition_entry	condition D
2021-02-02_15-15-36.056	condition_entry	condition B
2021-02-02_15-15-37.114	pedal_entry	pedal_timeout
2021-02-02_15-15-37.404	condition_entry	condition B
2021-02-02_15-15-38.509	condition_entry	condition B
2021-02-02_15-15-39.211	condition_entry	condition B
2021-02-02_15-15-40.692	condition_entry	condition B
2021-02-02_15-15-41.928	condition_entry	condition B
2021-02-02_15-15-43.028	condition_entry	condition B	discarded
2021-02-02_15-15-43.133	warning	hand_movements
2021-02-02_15-15-43.314	warning	hand_movements
2021-02-02_15-15-44.609	condition_entry	condition B
2021-02-02_15-15-45.709	condition_entry	condition B
2021-02-02_15-15-46.430	warning	experimental_break
2021-02-02_15-15-49.831	warning	multiple_fingers
2021-02-02_15-15-50.622	warning	experimental_break
2021-02-02_15-15-51.186	warning	multiple_fingers
2021-02-02_15-15-51.220	warning	multiple_fingers
2021-02-02_15-15-51.894	warning	experimental_break
2021-02-02_15-15-52.674	warning	experimental_break
2021-02-02_15-15-54.751	warning	hand_movements
2021-02-02_15-15-54.751	warning	multiple_fingers
2021-02-02_15-15-54.829	warning	multiple_fingers
2021-02-02_15-15-55.450	warning	experimental_break
2021-02-02_15-16-01.060	warning	multiple_fingers
2021-02-02_15-16-01.277	warning	multiple_fingers
2021-02-02_15-16-01.332	warning	hand_movements
2021-02-02_15-16-01.850	warning	experimental_break
2021-02-02_15-16-02.778	warning	experimental_break
2021-02-02_15-16-22.694	condition_entry	condition B
2021-02-02_15-16-23.905	condition_entry	condition B	discarded
2021-02-02_15-16-23.961	warning	hand_movements
2021-02-02_15-16-25.348	condition_entry	condition B
2021-02-02_15-16-26.570	condition_entry	condition B
2021-02-02_15-16-27.089	condition_entry	condition B
2021-02-02_15-16-27.598	condition_entry	condition B
2021-02-02_15-16-28.587	condition_entry	condition B
2021-02-02_15-16-29.988	condition_entry	condition B	discarded
2021-02-02_15-16-30.411	condition_entry	condition B	discarded
2021-02-02_15-16-30.473	warning	hand_movements
2021-02-02_15-16-31.920	condition_entry	condition B
2021-02-02_15-16-32.474	condition_entry	condition B
2021-02-02_15-16-33.011	condition_entry	condition B
2021-02-02_15-16-33.989	condition_entry	condition B	discarded
2021-02-02_15-16-34.077	warning	multiple_fingers
2021-02-02_15-16-35.477	condition_entry	condition B
2021-02-02_15-16-36.049	condition_entry	condition B
2021-02-02_15-16-37.119	condition_entry	condition A	src 3	dst 1
2021-02-02_15-16-37.986	pedal_entry	pedal_correct
2021-02-02_15-16-41.188	answer_entry	selected_answer 9
2021-02-02_15-16-42.499	condition_entry	condition A	src 0	dst 1
2021-02-02_15-16-44.059	condition_entry	condition B
2021-02-02_15-16-44.512	pedal_entry	pedal_timeout
2021-02-02_15-16-45.402	condition_entry	condition B
2021-02-02_15-16-46.080	condition_entry	condition A	src 3	dst 0
2021-02-02_15-16-47.632	condition_entry	condition B
2021-02-02_15-16-48.104	pedal_entry	pedal_timeout
2021-02-02_15-16-48.731	condition_entry	condition B
2021-02-02_15-16-49.400	condition_entry	condition B
2021-02-02_15-16-50.055	condition_entry	condition B
2021-02-02_15-16-50.644	condition_entry	condition B
2021-02-02_15-16-51.552	condition_entry	condition B
2021-02-02_15-16-52.171	condition_entry	condition B
2021-02-02_15-16-53.335	condition_entry	condition B
2021-02-02_15-16-54.458	condition_entry	condition B
2021-02-02_15-16-55.089	condition_entry	condition B
2021-02-02_15-16-56.185	condition_entry	condition C	src 9	dst 8
2021-02-02_15-16-57.317	condition_entry	condition B
2021-02-02_15-16-58.199	pedal_entry	pedal_timeout
2021-02-02_15-16-58.479	condition_entry	condition B
2021-02-02_15-16-59.632	condition_entry	condition B
2021-02-02_15-17-00.710	condition_entry	condition B
2021-02-02_15-17-01.883	condition_entry	condition B
2021-02-02_15-17-02.395	condition_entry	condition B
2021-02-02_15-17-03.637	condition_entry	condition B
2021-02-02_15-17-04.405	condition_entry	condition B
2021-02-02_15-17-04.833	condition_entry	condition B
2021-02-02_15-17-05.980	condition_entry	condition B
2021-02-02_15-17-07.170	condition_entry	condition B
2021-02-02_15-17-08.226	condition_entry	condition B
2021-02-02_15-17-09.272	condition_entry	condition B
2021-02-02_15-17-09.929	condition_entry	condition B
2021-02-02_15-17-10.534	condition_entry	condition B
2021-02-02_15-17-11.078	condition_entry	condition B
2021-02-02_15-17-12.126	condition_entry	condition B
2021-02-02_15-17-12.582	condition_entry	condition B
2021-02-02_15-17-13.002	condition_entry	condition B
2021-02-02_15-17-13.899	condition_entry	condition B
2021-02-02_15-17-15.075	condition_entry	condition B
2021-02-02_15-17-16.128	condition_entry	condition B
2021-02-02_15-17-17.308	condition_entry	condition B
2021-02-02_15-17-18.400	condition_entry	condition B
2021-02-02_15-17-19.042	condition_entry	condition B
2021-02-02_15-17-19.588	condition_entry	condition B
2021-02-02_15-17-20.097	condition_entry	condition B
2021-02-02_15-17-21.218	condition_entry	condition B
2021-02-02_15-17-22.178	condition_entry	condition B
2021-02-02_15-17-23.710	condition_entry	condition B
2021-02-02_15-17-24.218	condition_entry	condition B
2021-02-02_15-17-25.486	condition_entry	condition B
2021-02-02_15-17-26.448	condition_entry	condition B
2021-02-02_15-17-27.706	condition_entry	condition B
2021-02-02_15-17-28.204	condition_entry	condition B
2021-02-02_15-17-28.838	condition_entry	condition B
2021-02-02_15-17-29.393	condition_entry	condition B
2021-02-02_15-17-30.153	condition_entry	condition B
2021-02-02_15-17-31.112	condition_entry	condition D
2021-02-02_15-17-32.290	condition_entry	condition B
2021-02-02_15-17-32.895	condition_entry	condition B
2021-02-02_15-17-33.127	pedal_entry	pedal_timeout
2021-02-02_15-17-33.361	condition_entry	condition B
2021-02-02_15-17-34.615	condition_entry	condition B
2021-02-02_15-17-35.256	condition_entry	condition B
2021-02-02_15-17-35.777	condition_entry	condition B
2021-02-02_15-17-36.325	warning	hand_movements
2021-02-02_15-17-37.651	condition_entry	condition B
2021-02-02_15-17-38.700	condition_entry	condition B
2021-02-02_15-17-39.313	condition_entry	condition B
2021-02-02_15-17-39.945	condition_entry	condition B
2021-02-02_15-17-40.467	condition_entry	condition B
2021-02-02_15-17-41.995	condition_entry	condition B
2021-02-02_15-17-43.085	condition_entry	condition B
2021-02-02_15-17-44.212	condition_entry	condition B
2021-02-02_15-17-44.808	warning	hand_movements
2021-02-02_15-17-46.084	condition_entry	condition B
2021-02-02_15-17-46.788	condition_entry	condition B
2021-02-02_15-17-47.756	condition_entry	condition B
2021-02-02_15-17-48.373	condition_entry	condition D
2021-02-02_15-17-49.606	condition_entry	condition B
2021-02-02_15-17-50.393	pedal_entry	pedal_timeout
2021-02-02_15-17-51.905	condition_entry	condition B
2021-02-02_15-17-52.431	condition_entry	condition A	src 9	dst 8
2021-02-02_15-17-54.073	condition_entry	condition B
2021-02-02_15-17-54.447	pedal_entry	pedal_timeout
2021-02-02_15-17-54.671	condition_entry	condition B
2021-02-02_15-17-55.224	condition_entry	condition B
2021-02-02_15-17-55.750	condition_entry	condition B
2021-02-02_15-17-56.413	condition_entry	condition B
2021-02-02_15-17-56.880	condition_entry	condition B
2021-02-02_15-17-57.399	condition_entry	condition B
2021-02-02_15-17-57.875	condition_entry	condition B
2021-02-02_15-17-58.368	condition_entry	condition B
2021-02-02_15-17-59.451	condition_entry	condition B
2021-02-02_15-18-00.449	condition_entry	condition B
2021-02-02_15-18-01.538	condition_entry	condition B
2021-02-02_15-18-02.155	condition_entry	condition B
2021-02-02_15-18-02.655	condition_entry	condition B
2021-02-02_15-18-03.351	condition_entry	condition B
2021-02-02_15-18-03.932	condition_entry	condition B
2021-02-02_15-18-04.542	condition_entry	condition B
2021-02-02_15-18-05.632	condition_entry	condition B
2021-02-02_15-18-06.159	condition_entry	condition B
2021-02-02_15-18-06.764	condition_entry	condition B
2021-02-02_15-18-07.363	condition_entry	condition B
2021-02-02_15-18-07.857	condition_entry	condition B
2021-02-02_15-18-08.899	condition_entry	condition B
2021-02-02_15-18-09.778	condition_entry	condition B
2021-02-02_15-18-10.240	condition_entry	condition B
2021-02-02_15-18-11.294	condition_entry	condition B
2021-02-02_15-18-12.411	condition_entry	condition B
2021-02-02_15-18-13.576	condition_entry	condition A	src 2	dst 3
2021-02-02_15-18-14.449	pedal_entry	pedal_correct
2021-02-02_15-18-17.661	answer_entry	selected_answer 6
2021-02-02_15-18-18.842	condition_entry	condition A	src 8	dst 7
2021-02-02_15-18-19.709	pedal_entry	pedal_correct
2021-02-02_15-18-23.496	answer_entry	selected_answer 8
2021-02-02_15-18-24.831	condition_entry	condition B
2021-02-02_15-18-25.377	condition_entry	condition B
2021-02-02_15-18-26.383	condition_entry	condition A	src 8	dst 7
2021-02-02_15-18-28.392	pedal_entry	pedal_timeout
2021-02-02_15-18-29.420	condition_entry	condition B
2021-02-02_15-18-29.976	condition_entry	condition B
2021-02-02_15-18-30.497	condition_entry	condition B
2021-02-02_15-18-31.645	condition_entry	condition B
2021-02-02_15-18-32.780	condition_entry	condition B
2021-02-02_15-18-33.318	condition_entry	condition B
2021-02-02_15-18-33.890	condition_entry	condition B
2021-02-02_15-18-34.496	condition_entry	condition B
2021-02-02_15-18-35.522	condition_entry	condition B
2021-02-02_15-18-36.417	condition_entry	condition B
2021-02-02_15-18-37.066	condition_entry	condition B
2021-02-02_15-18-38.010	condition_entry	condition B
2021-02-02_15-18-38.675	condition_entry	condition B
2021-02-02_15-18-39.140	condition_entry	condition B
2021-02-02_15-18-40.372	condition_entry	condition B
2021-02-02_15-18-41.463	condition_entry	condition B
2021-02-02_15-18-42.147	condition_entry	condition B
2021-02-02_15-18-43.174	condition_entry	condition B
2021-02-02_15-18-44.376	condition_entry	condition B
2021-02-02_15-18-44.951	condition_entry	condition B
2021-02-02_15-18-45.964	condition_entry	condition B
2021-02-02_15-18-46.677	condition_entry	condition B
2021-02-02_15-18-47.235	condition_entry	condition C	src 0	dst 1	discarded
2021-02-02_15-18-47.287	warning	multiple_fingers
2021-02-02_15-18-48.667	condition_entry	condition B
2021-02-02_15-18-49.178	condition_entry	condition B
2021-02-02_15-18-49.701	condition_entry	condition B
2021-02-02_15-18-50.404	condition_entry	condition B
2021-02-02_15-18-50.888	condition_entry	condition B
2021-02-02_15-18-51.936	condition_entry	condition B
2021-02-02_15-18-53.601	condition_entry	condition B
2021-02-02_15-18-54.831	condition_entry	condition B
2021-02-02_15-18-55.366	condition_entry	condition B
2021-02-02_15-18-56.601	condition_entry	condition B
2021-02-02_15-18-57.541	condition_entry	condition B
2021-02-02_15-18-58.298	condition_entry	condition B
2021-02-02_15-18-59.298	condition_entry	condition B
2021-02-02_15-18-59.952	condition_entry	condition B
2021-02-02_15-19-00.539	condition_entry	condition B
2021-02-02_15-19-01.625	condition_entry	condition B
2021-02-02_15-19-02.149	condition_entry	condition B
2021-02-02_15-19-03.409	condition_entry	condition B
2021-02-02_15-19-04.506	condition_entry	condition B
2021-02-02_15-19-05.620	condition_entry	condition B
2021-02-02_15-19-06.151	condition_entry	condition B
2021-02-02_15-19-06.737	condition_entry	condition C	src 9	dst 8
2021-02-02_15-19-07.914	condition_entry	condition B
2021-02-02_15-19-08.562	condition_entry	condition B
2021-02-02_15-19-08.757	pedal_entry	pedal_timeout
2021-02-02_15-19-09.691	condition_entry	condition B
2021-02-02_15-19-10.137	condition_entry	condition B
2021-02-02_15-19-10.769	condition_entry	condition B	discarded
2021-02-02_15-19-10.848	warning	hand_movements
2021-02-02_15-19-12.250	condition_entry	condition B
2021-02-02_15-19-12.678	condition_entry	condition B	discarded
2021-02-02_15-19-12.811	warning	hand_movements
2021-02-02_15-19-12.812	warning	multiple_fingers
2021-02-02_15-19-12.853	warning	hand_movements
2021-02-02_15-19-12.853	warning	multiple_fingers
2021-02-02_15-19-12.896	warning	multiple_fingers
2021-02-02_15-19-12.956	warning	multiple_fingers
2021-02-02_15-19-14.283	condition_entry	condition B
2021-02-02_15-19-14.893	condition_entry	condition B
2021-02-02_15-19-15.477	condition_entry	condition B
2021-02-02_15-19-16.099	condition_entry	condition B
2021-02-02_15-19-16.607	condition_entry	condition B
2021-02-02_15-19-17.603	condition_entry	condition B
2021-02-02_15-19-18.098	condition_entry	condition B
2021-02-02_15-19-18.520	condition_entry	condition B
2021-02-02_15-19-19.797	condition_entry	condition B
2021-02-02_15-19-21.305	condition_entry	condition B
2021-02-02_15-19-22.465	condition_entry	condition B
2021-02-02_15-19-22.965	condition_entry	condition B
2021-02-02_15-19-23.552	condition_entry	condition B
2021-02-02_15-19-24.223	condition_entry	condition B
2021-02-02_15-19-24.721	condition_entry	condition B
2021-02-02_15-19-25.295	condition_entry	condition B
2021-02-02_15-19-25.799	condition_entry	condition B
2021-02-02_15-19-27.007	condition_entry	condition A	src 7	dst 8
2021-02-02_15-19-27.773	pedal_entry	pedal_correct
2021-02-02_15-19-31.239	answer_entry	selected_answer 9
2021-02-02_15-19-31.592	warning	hand_movements
2021-02-02_15-19-32.872	condition_entry	condition B
2021-02-02_15-19-33.885	condition_entry	condition A	src 1	dst 0
2021-02-02_15-19-34.755	pedal_entry	pedal_correct
2021-02-02_15-19-37.933	answer_entry	selected_answer 4
2021-02-02_15-19-39.194	condition_entry	condition A	src 8	dst 9
2021-02-02_15-19-40.113	pedal_entry	pedal_correct
2021-02-02_15-19-43.382	answer_entry	selected_answer 10
2021-02-02_15-19-44.661	condition_entry	condition B
2021-02-02_15-19-45.287	condition_entry	condition B
2021-02-02_15-19-46.387	condition_entry	condition B
2021-02-02_15-19-47.040	condition_entry	condition B
2021-02-02_15-19-47.469	condition_entry	condition B
2021-02-02_15-19-48.411	condition_entry	condition B
2021-02-02_15-19-49.639	condition_entry	condition B
2021-02-02_15-19-50.256	condition_entry	condition B
2021-02-02_15-19-50.898	condition_entry	condition B
2021-02-02_15-19-52.021	condition_entry	condition B
2021-02-02_15-19-52.927	condition_entry	condition C	src 1	dst 0
2021-02-02_15-19-54.330	condition_entry	condition B
2021-02-02_15-19-54.893	condition_entry	condition B
2021-02-02_15-19-54.943	pedal_entry	pedal_timeout
2021-02-02_15-19-56.048	condition_entry	condition B
2021-02-02_15-19-57.137	condition_entry	condition B
2021-02-02_15-19-57.719	condition_entry	condition B
2021-02-02_15-19-58.284	condition_entry	condition B
2021-02-02_15-19-58.835	condition_entry	condition B	discarded
2021-02-02_15-19-58.963	warning	multiple_fingers
2021-02-02_15-20-00.339	condition_entry	condition B
2021-02-02_15-20-01.384	condition_entry	condition B
2021-02-02_15-20-01.967	condition_entry	condition B
2021-02-02_15-20-03.227	condition_entry	condition B	discarded
2021-02-02_15-20-03.249	warning	multiple_fingers
2021-02-02_15-20-03.926	warning	hand_movements
2021-02-02_15-20-05.321	condition_entry	condition B
2021-02-02_15-20-05.858	condition_entry	condition B
2021-02-02_15-20-06.524	condition_entry	condition B
2021-02-02_15-20-07.083	condition_entry	condition B
2021-02-02_15-20-07.669	condition_entry	condition B
2021-02-02_15-20-08.602	condition_entry	condition B
2021-02-02_15-20-09.502	condition_entry	condition B
2021-02-02_15-20-10.545	condition_entry	condition A	src 3	dst 0
2021-02-02_15-20-12.225	condition_entry	condition B
2021-02-02_15-20-12.563	pedal_entry	pedal_timeout
2021-02-02_15-20-12.753	condition_entry	condition B
2021-02-02_15-20-13.361	condition_entry	condition B
2021-02-02_15-20-14.495	condition_entry	condition A	src 6	dst 7
2021-02-02_15-20-15.223	pedal_entry	pedal_correct
2021-02-02_15-20-18.466	answer_entry	selected_answer 7
2021-02-02_15-20-19.816	condition_entry	condition B
2021-02-02_15-20-20.336	condition_entry	condition B
2021-02-02_15-20-21.368	condition_entry	condition B
2021-02-02_15-20-22.640	condition_entry	condition B
2021-02-02_15-20-23.238	condition_entry	condition B
2021-02-02_15-20-23.791	condition_entry	condition B
2021-02-02_15-20-24.279	condition_entry	condition B
2021-02-02_15-20-24.783	condition_entry	condition B
2021-02-02_15-20-25.394	condition_entry	condition B
2021-02-02_15-20-26.701	condition_entry	condition B
2021-02-02_15-20-27.658	condition_entry	condition B
2021-02-02_15-20-28.239	condition_entry	condition D	discarded
2021-02-02_15-20-28.278	warning	multiple_fingers
2021-02-02_15-20-29.566	condition_entry	condition B
2021-02-02_15-20-30.801	condition_entry	condition B
2021-02-02_15-20-31.323	condition_entry	condition B	discarded
2021-02-02_15-20-31.382	warning	multiple_fingers
2021-02-02_15-20-33.400	condition_entry	condition B
2021-02-02_15-20-34.958	condition_entry	condition B
2021-02-02_15-20-36.290	condition_entry	condition B
2021-02-02_15-20-36.785	condition_entry	condition B
2021-02-02_15-20-38.461	condition_entry	condition B
2021-02-02_15-20-38.934	condition_entry	condition B
2021-02-02_15-20-39.590	condition_entry	condition B
2021-02-02_15-20-40.232	condition_entry	condition B
2021-02-02_15-20-41.331	condition_entry	condition B
2021-02-02_15-20-41.837	condition_entry	condition B
2021-02-02_15-20-43.549	condition_entry	condition B	discarded
2021-02-02_15-20-43.607	warning	hand_movements
2021-02-02_15-20-45.218	condition_entry	condition B
2021-02-02_15-20-45.708	condition_entry	condition B
2021-02-02_15-20-46.896	condition_entry	condition B
2021-02-02_15-20-47.459	condition_entry	condition B
2021-02-02_15-20-47.958	condition_entry	condition B
2021-02-02_15-20-49.150	condition_entry	condition B
2021-02-02_15-20-49.694	condition_entry	condition B
2021-02-02_15-20-50.280	condition_entry	condition B
2021-02-02_15-20-51.012	condition_entry	condition B
2021-02-02_15-20-51.480	condition_entry	condition B
2021-02-02_15-20-52.449	condition_entry	condition B
2021-02-02_15-20-53.449	condition_entry	condition B
2021-02-02_15-20-54.244	condition_entry	condition B
2021-02-02_15-20-55.973	condition_entry	condition B
2021-02-02_15-20-57.233	condition_entry	condition B
2021-02-02_15-20-57.742	condition_entry	condition B
2021-02-02_15-20-59.531	condition_entry	condition B
2021-02-02_15-21-00.710	condition_entry	condition B
2021-02-02_15-21-02.386	condition_entry	condition B
2021-02-02_15-21-04.029	condition_entry	condition B
2021-02-02_15-21-05.253	condition_entry	condition B
2021-02-02_15-21-06.326	condition_entry	condition B
2021-02-02_15-21-07.516	condition_entry	condition B
2021-02-02_15-21-08.630	condition_entry	condition B
2021-02-02_15-21-09.147	condition_entry	condition B
2021-02-02_15-21-09.862	condition_entry	condition B
2021-02-02_15-21-10.249	condition_entry	condition B
2021-02-02_15-21-12.674	condition_entry	condition B
2021-02-02_15-21-13.705	condition_entry	condition B
2021-02-02_15-21-14.324	condition_entry	condition B
2021-02-02_15-21-14.905	condition_entry	condition B
2021-02-02_15-21-15.533	condition_entry	condition B
2021-02-02_15-21-16.037	condition_entry	condition B
2021-02-02_15-21-16.582	condition_entry	condition B
2021-02-02_15-21-17.558	condition_entry	condition B
2021-02-02_15-21-18.428	condition_entry	condition B
2021-02-02_15-21-19.197	condition_entry	condition B
2021-02-02_15-21-20.391	condition_entry	condition B
2021-02-02_15-21-21.061	condition_entry	condition B
2021-02-02_15-21-22.145	condition_entry	condition B
2021-02-02_15-21-23.124	condition_entry	condition B
2021-02-02_15-21-24.329	condition_entry	condition B
2021-02-02_15-21-25.004	condition_entry	condition A	src 6	dst 8
2021-02-02_15-21-25.746	pedal_entry	pedal_correct
2021-02-02_15-21-28.812	answer_entry	selected_answer 8
2021-02-02_15-21-30.076	condition_entry	condition B
2021-02-02_15-21-30.716	condition_entry	condition A	src 8	dst 9
2021-02-02_15-21-32.737	pedal_entry	pedal_timeout
2021-02-02_15-21-33.425	condition_entry	condition A	src 3	dst 1
2021-02-02_15-21-34.552	pedal_entry	pedal_correct
2021-02-02_15-21-37.586	answer_entry	selected_answer 7
2021-02-02_15-21-38.833	condition_entry	condition B
2021-02-02_15-21-39.571	condition_entry	condition B
2021-02-02_15-21-40.061	condition_entry	condition B
2021-02-02_15-21-40.633	condition_entry	condition B
2021-02-02_15-21-41.570	condition_entry	condition B
2021-02-02_15-21-43.391	condition_entry	condition B
2021-02-02_15-21-43.924	condition_entry	condition B
2021-02-02_15-21-44.534	condition_entry	condition B
2021-02-02_15-21-46.289	condition_entry	condition B
2021-02-02_15-21-46.844	condition_entry	condition B
2021-02-02_15-21-47.969	condition_entry	condition B
2021-02-02_15-21-49.251	condition_entry	condition B
2021-02-02_15-21-50.278	condition_entry	condition B
2021-02-02_15-21-50.862	condition_entry	condition B
2021-02-02_15-21-51.356	condition_entry	condition B
2021-02-02_15-21-52.128	condition_entry	condition B
2021-02-02_15-21-53.765	condition_entry	condition B
2021-02-02_15-21-54.306	condition_entry	condition B
2021-02-02_15-21-54.854	condition_entry	condition B
2021-02-02_15-21-55.955	condition_entry	condition B
2021-02-02_15-21-56.526	condition_entry	condition B
2021-02-02_15-21-57.070	condition_entry	condition B
2021-02-02_15-21-57.625	condition_entry	condition D
2021-02-02_15-21-58.826	condition_entry	condition B
2021-02-02_15-21-59.229	condition_entry	condition B
2021-02-02_15-21-59.647	pedal_entry	pedal_timeout
2021-02-02_15-22-00.350	condition_entry	condition B
2021-02-02_15-22-00.813	condition_entry	condition B
2021-02-02_15-22-01.357	condition_entry	condition A	src 3	dst 1
2021-02-02_15-22-02.117	pedal_entry	pedal_correct
2021-02-02_15-22-04.918	answer_entry	selected_answer 8
2021-02-02_15-22-06.300	condition_entry	condition A	src 3	dst 1
2021-02-02_15-22-07.304	pedal_entry	pedal_correct
2021-02-02_15-22-09.858	answer_entry	selected_answer 7
2021-02-02_15-22-11.230	condition_entry	condition B
2021-02-02_15-22-12.322	condition_entry	condition B
2021-02-02_15-22-12.856	condition_entry	condition A	src 0	dst 1
2021-02-02_15-22-14.631	condition_entry	condition B
2021-02-02_15-22-14.875	pedal_entry	pedal_timeout
2021-02-02_15-22-15.242	condition_entry	condition B
2021-02-02_15-22-15.714	condition_entry	condition B
2021-02-02_15-22-16.357	condition_entry	condition B	discarded
2021-02-02_15-22-16.409	warning	hand_movements
2021-02-02_15-22-17.775	condition_entry	condition B
2021-02-02_15-22-18.496	condition_entry	condition B
2021-02-02_15-22-18.917	condition_entry	condition B
2021-02-02_15-22-19.993	condition_entry	condition B
2021-02-02_15-22-20.520	condition_entry	condition B
2021-02-02_15-22-21.206	condition_entry	condition B
2021-02-02_15-22-21.783	condition_entry	condition B
2021-02-02_15-22-22.406	condition_entry	condition B
2021-02-02_15-22-22.917	condition_entry	condition B
2021-02-02_15-22-23.458	condition_entry	condition B
2021-02-02_15-22-24.658	condition_entry	condition B
2021-02-02_15-22-25.769	condition_entry	condition B
2021-02-02_15-22-26.235	condition_entry	condition B
2021-02-02_15-22-26.918	condition_entry	condition B
2021-02-02_15-22-27.471	condition_entry	condition B
2021-02-02_15-22-28.999	condition_entry	condition B
2021-02-02_15-22-29.725	condition_entry	condition B
2021-02-02_15-22-30.798	condition_entry	condition C	src 2	dst 3
2021-02-02_15-22-31.954	condition_entry	condition B
2021-02-02_15-22-32.820	pedal_entry	pedal_timeout
2021-02-02_15-22-33.054	condition_entry	condition B
2021-02-02_15-22-34.786	condition_entry	condition B
2021-02-02_15-22-35.990	condition_entry	condition B
2021-02-02_15-22-36.563	condition_entry	condition B
2021-02-02_15-22-37.557	condition_entry	condition B
2021-02-02_15-22-38.739	condition_entry	condition B
2021-02-02_15-22-39.184	condition_entry	condition B
2021-02-02_15-22-39.931	condition_entry	condition B	discarded
2021-02-02_15-22-39.942	warning	multiple_fingers
2021-02-02_15-22-41.298	condition_entry	condition B
2021-02-02_15-22-42.206	condition_entry	condition B
2021-02-02_15-22-42.556	condition_entry	condition B
2021-02-02_15-22-42.962	condition_entry	condition B
2021-02-02_15-22-44.164	condition_entry	condition B
2021-02-02_15-22-44.741	condition_entry	condition B
2021-02-02_15-22-45.267	condition_entry	condition B
2021-02-02_15-22-45.887	condition_entry	condition B
2021-02-02_15-22-46.381	condition_entry	condition B
2021-02-02_15-22-46.892	condition_entry	condition B
2021-02-02_15-22-47.873	condition_entry	condition B
2021-02-02_15-22-48.368	condition_entry	condition B
2021-02-02_15-22-49.537	condition_entry	condition B
2021-02-02_15-22-50.483	condition_entry	condition B
2021-02-02_15-22-51.057	condition_entry	condition B
2021-02-02_15-22-52.228	condition_entry	condition B
2021-02-02_15-22-53.338	condition_entry	condition B
2021-02-02_15-22-53.933	condition_entry	condition B
2021-02-02_15-22-55.015	condition_entry	condition B
2021-02-02_15-22-55.634	condition_entry	condition B
2021-02-02_15-22-56.798	condition_entry	condition B
2021-02-02_15-22-57.791	condition_entry	condition B
2021-02-02_15-22-59.691	condition_entry	condition B
2021-02-02_15-23-00.831	condition_entry	condition B
2021-02-02_15-23-01.954	condition_entry	condition B
2021-02-02_15-23-02.408	condition_entry	condition B
2021-02-02_15-23-03.633	condition_entry	condition B
2021-02-02_15-23-04.808	condition_entry	condition B
2021-02-02_15-23-05.995	condition_entry	condition B
2021-02-02_15-23-06.594	condition_entry	condition B
2021-02-02_15-23-07.205	condition_entry	condition B
2021-02-02_15-23-08.765	condition_entry	condition B	discarded
2021-02-02_15-23-08.855	warning	multiple_fingers
2021-02-02_15-23-10.200	condition_entry	condition B
2021-02-02_15-23-11.493	condition_entry	condition B
2021-02-02_15-23-11.980	condition_entry	condition B
2021-02-02_15-23-12.594	condition_entry	condition B
2021-02-02_15-23-13.585	condition_entry	condition B
2021-02-02_15-23-14.749	condition_entry	condition B
2021-02-02_15-23-15.517	pedal_entry	pedal_incorrect
2021-02-02_15-23-19.717	answer_entry	selected_answer 6
2021-02-02_15-23-20.989	condition_entry	condition A	src 2	dst 1
2021-02-02_15-23-22.046	pedal_entry	pedal_correct
2021-02-02_15-23-25.214	answer_entry	selected_answer 8
2021-02-02_15-23-26.511	condition_entry	condition B
2021-02-02_15-23-28.299	condition_entry	condition A	src 9	dst 6
2021-02-02_15-23-29.434	pedal_entry	pedal_correct
2021-02-02_15-23-32.234	answer_entry	selected_answer 8
2021-02-02_15-23-33.538	condition_entry	condition A	src 3	dst 2
2021-02-02_15-23-34.809	pedal_entry	pedal_correct
2021-02-02_15-23-38.141	answer_entry	selected_answer 10
2021-02-02_15-23-39.404	condition_entry	condition B
2021-02-02_15-23-40.028	condition_entry	condition B
2021-02-02_15-23-40.501	condition_entry	condition B
2021-02-02_15-23-41.203	condition_entry	condition B
2021-02-02_15-23-42.217	condition_entry	condition B
2021-02-02_15-23-42.844	condition_entry	condition B
2021-02-02_15-23-44.169	condition_entry	condition B	discarded
2021-02-02_15-23-44.257	warning	multiple_fingers
2021-02-02_15-23-45.571	condition_entry	condition B
2021-02-02_15-23-46.703	condition_entry	condition B
2021-02-02_15-23-47.356	condition_entry	condition B
2021-02-02_15-23-47.809	condition_entry	condition B
2021-02-02_15-23-49.054	condition_entry	condition B
2021-02-02_15-23-50.751	condition_entry	condition B
2021-02-02_15-23-51.874	condition_entry	condition B
2021-02-02_15-23-53.076	condition_entry	condition B
2021-02-02_15-23-54.228	condition_entry	condition B
2021-02-02_15-23-54.794	condition_entry	condition B
2021-02-02_15-23-55.298	condition_entry	condition D	discarded
2021-02-02_15-23-55.388	warning	multiple_fingers
2021-02-02_15-23-56.710	condition_entry	condition B
2021-02-02_15-23-57.340	condition_entry	condition B
2021-02-02_15-23-59.048	condition_entry	condition B	discarded
2021-02-02_15-23-59.105	warning	hand_movements
2021-02-02_15-24-00.541	condition_entry	condition B
2021-02-02_15-24-01.661	condition_entry	condition B
2021-02-02_15-24-02.214	condition_entry	condition B
2021-02-02_15-24-02.926	condition_entry	condition B
2021-02-02_15-24-03.436	condition_entry	condition B
2021-02-02_15-24-05.510	condition_entry	condition B
2021-02-02_15-24-06.607	condition_entry	condition B
2021-02-02_15-24-07.123	condition_entry	condition B
2021-02-02_15-24-08.768	condition_entry	condition A	src 2	dst 3
2021-02-02_15-24-09.729	pedal_entry	pedal_correct
2021-02-02_15-24-13.354	answer_entry	selected_answer 5
2021-02-02_15-24-14.689	condition_entry	condition A	src 1	dst 0
2021-02-02_15-24-15.332	condition_entry	condition B
2021-02-02_15-24-15.851	condition_entry	condition B
2021-02-02_15-24-16.709	pedal_entry	pedal_timeout
2021-02-02_15-24-16.931	condition_entry	condition A	src 7	dst 9
2021-02-02_15-24-17.966	pedal_entry	pedal_correct
2021-02-02_15-24-20.892	answer_entry	selected_answer 8
2021-02-02_15-24-22.252	condition_entry	condition B
2021-02-02_15-24-22.893	condition_entry	condition B
2021-02-02_15-24-25.012	condition_entry	condition B
2021-02-02_15-24-26.802	condition_entry	condition B
2021-02-02_15-24-28.473	condition_entry	condition B
2021-02-02_15-24-29.084	condition_entry	condition D
2021-02-02_15-24-30.215	condition_entry	condition B
2021-02-02_15-24-30.733	condition_entry	condition B
2021-02-02_15-24-31.102	pedal_entry	pedal_timeout
2021-02-02_15-24-31.325	condition_entry	condition B
2021-02-02_15-24-32.427	condition_entry	condition B
2021-02-02_15-24-32.943	condition_entry	condition B
2021-02-02_15-24-34.154	condition_entry	condition B
2021-02-02_15-24-35.199	condition_entry	condition B
2021-02-02_15-24-36.311	condition_entry	condition B
2021-02-02_15-24-36.819	condition_entry	condition B
2021-02-02_15-24-37.499	condition_entry	condition B
2021-02-02_15-24-38.030	condition_entry	condition B
2021-02-02_15-24-39.040	condition_entry	condition B
2021-02-02_15-24-40.023	condition_entry	condition B
2021-02-02_15-24-40.541	condition_entry	condition B
2021-02-02_15-24-41.539	condition_entry	condition B
2021-02-02_15-24-42.160	condition_entry	condition B
2021-02-02_15-24-43.287	condition_entry	condition B
2021-02-02_15-24-44.454	condition_entry	condition B
2021-02-02_15-24-45.074	condition_entry	condition B
2021-02-02_15-24-45.638	condition_entry	condition B
2021-02-02_15-24-46.242	condition_entry	condition B
2021-02-02_15-24-46.803	condition_entry	condition B
2021-02-02_15-24-47.784	condition_entry	condition B
2021-02-02_15-24-48.293	condition_entry	condition B
2021-02-02_15-24-49.593	condition_entry	condition B
2021-02-02_15-24-50.723	condition_entry	condition B
2021-02-02_15-24-51.947	condition_entry	condition B	discarded
2021-02-02_15-24-52.021	warning	hand_movements
2021-02-02_15-24-53.426	condition_entry	condition B
2021-02-02_15-24-55.668	condition_entry	condition B
2021-02-02_15-24-56.891	condition_entry	condition B
2021-02-02_15-24-57.469	condition_entry	condition B
2021-02-02_15-24-58.519	condition_entry	condition B
2021-02-02_15-24-59.098	condition_entry	condition D
2021-02-02_15-25-00.821	condition_entry	condition B
2021-02-02_15-25-01.108	pedal_entry	pedal_timeout
2021-02-02_15-25-01.463	condition_entry	condition B
2021-02-02_15-25-02.465	condition_entry	condition B
2021-02-02_15-25-03.745	condition_entry	condition B	discarded
2021-02-02_15-25-03.804	warning	hand_movements
2021-02-02_15-25-05.262	condition_entry	condition B
2021-02-02_15-25-05.807	condition_entry	condition B
2021-02-02_15-25-06.907	condition_entry	condition B
2021-02-02_15-25-07.389	condition_entry	condition B
2021-02-02_15-25-08.487	condition_entry	condition B
2021-02-02_15-25-09.842	condition_entry	condition B
2021-02-02_15-25-10.669	condition_entry	condition B
2021-02-02_15-25-11.348	condition_entry	condition B
2021-02-02_15-25-12.399	condition_entry	condition B
2021-02-02_15-25-14.128	condition_entry	condition B
2021-02-02_15-25-15.305	condition_entry	condition B
2021-02-02_15-25-15.814	condition_entry	condition B
2021-02-02_15-25-17.445	condition_entry	condition B
2021-02-02_15-25-18.694	condition_entry	condition B
2021-02-02_15-25-19.727	condition_entry	condition B
2021-02-02_15-25-20.951	condition_entry	condition B
2021-02-02_15-25-21.603	condition_entry	condition B
2021-02-02_15-25-22.626	condition_entry	condition B
2021-02-02_15-25-23.948	condition_entry	condition B
2021-02-02_15-25-24.478	condition_entry	condition B
2021-02-02_15-25-25.513	condition_entry	condition B	discarded
2021-02-02_15-25-25.546	warning	multiple_fingers
2021-02-02_15-25-26.947	condition_entry	condition B
2021-02-02_15-25-28.095	condition_entry	condition B
2021-02-02_15-25-29.379	condition_entry	condition B
2021-02-02_15-25-30.497	condition_entry	condition B
2021-02-02_15-25-31.455	condition_entry	condition B
2021-02-02_15-25-32.032	condition_entry	condition B
2021-02-02_15-25-33.321	condition_entry	condition A	src 0	dst 2
2021-02-02_15-25-34.352	pedal_entry	pedal_correct
2021-02-02_15-25-37.224	answer_entry	selected_answer 6
2021-02-02_15-25-38.543	condition_entry	condition B
2021-02-02_15-25-39.551	condition_entry	condition A	src 1	dst 2
2021-02-02_15-25-40.580	pedal_entry	pedal_correct
2021-02-02_15-25-43.273	answer_entry	selected_answer 7
2021-02-02_15-25-44.537	condition_entry	condition A	src 8	dst 7
2021-02-02_15-25-45.770	condition_entry	condition B
2021-02-02_15-25-46.558	pedal_entry	pedal_timeout
2021-02-02_15-25-47.478	condition_entry	condition B
2021-02-02_15-25-48.565	condition_entry	condition B
2021-02-02_15-25-49.009	condition_entry	condition B
2021-02-02_15-25-50.345	condition_entry	condition B
2021-02-02_15-25-50.864	condition_entry	condition B
2021-02-02_15-25-52.034	condition_entry	condition B
2021-02-02_15-25-53.154	condition_entry	condition B	discarded
2021-02-02_15-25-53.211	warning	multiple_fingers
2021-02-02_15-25-54.577	condition_entry	condition B
2021-02-02_15-25-55.213	condition_entry	condition B
2021-02-02_15-25-55.762	condition_entry	condition B
2021-02-02_15-25-56.933	condition_entry	condition B
2021-02-02_15-25-57.963	condition_entry	condition B
2021-02-02_15-25-58.996	condition_entry	condition B
2021-02-02_15-26-00.829	condition_entry	condition B
2021-02-02_15-26-01.937	condition_entry	condition B
2021-02-02_15-26-03.607	condition_entry	condition B
2021-02-02_15-26-04.013	condition_entry	condition B
2021-02-02_15-26-04.687	condition_entry	condition B
2021-02-02_15-26-05.896	condition_entry	condition B
2021-02-02_15-26-07.682	condition_entry	condition B
2021-02-02_15-26-08.766	condition_entry	condition B
2021-02-02_15-26-09.277	condition_entry	condition B
2021-02-02_15-26-10.454	condition_entry	condition B
2021-02-02_15-26-12.151	condition_entry	condition B
2021-02-02_15-26-12.780	condition_entry	condition B
2021-02-02_15-26-13.264	condition_entry	condition B
2021-02-02_15-26-15.099	condition_entry	condition A	src 0	dst 3
2021-02-02_15-26-16.245	condition_entry	condition B
2021-02-02_15-26-16.784	condition_entry	condition B
2021-02-02_15-26-17.120	pedal_entry	pedal_timeout
2021-02-02_15-26-17.956	condition_entry	condition B
2021-02-02_15-26-18.995	condition_entry	condition A	src 8	dst 9
2021-02-02_15-26-19.840	pedal_entry	pedal_correct
2021-02-02_15-26-22.589	answer_entry	selected_answer 7
2021-02-02_15-26-23.855	condition_entry	condition B
2021-02-02_15-26-25.003	condition_entry	condition B
2021-02-02_15-26-26.153	condition_entry	condition B
2021-02-02_15-26-26.862	condition_entry	condition B
2021-02-02_15-26-27.772	condition_entry	condition B
2021-02-02_15-26-28.987	condition_entry	condition B
2021-02-02_15-26-30.138	condition_entry	condition B
2021-02-02_15-26-31.189	condition_entry	condition B
2021-02-02_15-26-32.525	condition_entry	condition B
2021-02-02_15-26-33.425	condition_entry	condition B
2021-02-02_15-26-34.749	condition_entry	condition B
2021-02-02_15-26-35.324	condition_entry	condition B
2021-02-02_15-26-35.791	condition_entry	condition B
2021-02-02_15-26-36.981	condition_entry	condition B
2021-02-02_15-26-37.520	condition_entry	condition B
2021-02-02_15-26-38.163	condition_entry	condition B
2021-02-02_15-26-39.095	condition_entry	condition B
2021-02-02_15-26-40.119	condition_entry	condition B
2021-02-02_15-26-41.301	condition_entry	condition B
2021-02-02_15-26-42.511	condition_entry	condition B
2021-02-02_15-26-42.992	condition_entry	condition B
2021-02-02_15-26-43.676	condition_entry	condition B
2021-02-02_15-26-44.735	condition_entry	condition B
2021-02-02_15-26-46.527	condition_entry	condition B
2021-02-02_15-26-47.532	condition_entry	condition B
2021-02-02_15-26-48.154	condition_entry	condition B
2021-02-02_15-26-49.306	condition_entry	condition B
2021-02-02_15-26-50.441	condition_entry	condition B
2021-02-02_15-26-51.062	condition_entry	condition B
2021-02-02_15-26-51.504	condition_entry	condition B
2021-02-02_15-26-52.280	condition_entry	condition B
2021-02-02_15-26-52.791	condition_entry	condition B
2021-02-02_15-26-53.971	condition_entry	condition B
2021-02-02_15-26-55.104	condition_entry	condition B
2021-02-02_15-26-56.249	condition_entry	condition B
2021-02-02_15-26-57.913	condition_entry	condition B
2021-02-02_15-26-58.948	condition_entry	condition B
2021-02-02_15-26-59.576	condition_entry	condition B
2021-02-02_15-27-00.141	condition_entry	condition B
2021-02-02_15-27-00.725	condition_entry	condition B
2021-02-02_15-27-01.258	condition_entry	condition B
2021-02-02_15-27-03.199	condition_entry	condition B
2021-02-02_15-27-03.732	condition_entry	condition B
2021-02-02_15-27-04.874	condition_entry	condition B
2021-02-02_15-27-05.552	condition_entry	condition B
2021-02-02_15-27-06.056	condition_entry	condition B
2021-02-02_15-27-07.628	condition_entry	condition B
2021-02-02_15-27-08.776	condition_entry	condition B	discarded
2021-02-02_15-27-08.836	warning	multiple_fingers
2021-02-02_15-27-10.210	condition_entry	condition B
2021-02-02_15-27-10.760	condition_entry	condition B
2021-02-02_15-27-11.406	condition_entry	condition B
2021-02-02_15-27-11.905	condition_entry	condition B
2021-02-02_15-27-12.517	condition_entry	condition B
2021-02-02_15-27-13.538	condition_entry	condition B
2021-02-02_15-27-14.441	condition_entry	condition B
2021-02-02_15-27-16.005	condition_entry	condition B
2021-02-02_15-27-17.059	condition_entry	condition B
2021-02-02_15-27-19.282	condition_entry	condition B
2021-02-02_15-27-19.856	condition_entry	condition B
2021-02-02_15-27-21.101	condition_entry	condition B
2021-02-02_15-27-22.266	condition_entry	condition B
2021-02-02_15-27-23.414	condition_entry	condition B
2021-02-02_15-27-23.943	condition_entry	condition B
2021-02-02_15-27-24.461	condition_entry	condition B
2021-02-02_15-27-25.731	condition_entry	condition B
2021-02-02_15-27-26.233	condition_entry	condition B
2021-02-02_15-27-26.780	condition_entry	condition A	src 7	dst 9
2021-02-02_15-27-27.636	pedal_entry	pedal_correct
2021-02-02_15-27-30.669	answer_entry	selected_answer 7
2021-02-02_15-27-31.940	condition_entry	condition B
2021-02-02_15-27-33.042	condition_entry	condition A	src 7	dst 6
2021-02-02_15-27-33.926	pedal_entry	pedal_correct
2021-02-02_15-27-36.911	answer_entry	selected_answer 10
2021-02-02_15-27-38.175	condition_entry	condition A	src 2	dst 1
2021-02-02_15-27-39.207	pedal_entry	pedal_correct
2021-02-02_15-27-42.165	answer_entry	selected_answer 8
2021-02-02_15-27-43.517	condition_entry	condition B
2021-02-02_15-27-44.499	condition_entry	condition B
2021-02-02_15-27-45.650	condition_entry	condition B
2021-02-02_15-27-46.827	condition_entry	condition B
[truncated: 2,519 more rows]
