# Supplementary material for: Avatar error in your favor: Embodied avatars can fix users’ mistakes without them noticing
Source: PLoS One. 2023 Jan 20;18(1):e0266212. doi: 10.1371/journal.pone.0266212 (PMC9858437; doi:10.1371/journal.pone.0266212)
Supplement: S1 Dataset — (ZIP) [file pone.0266212.s003.zip › static/raw_data/29/events.csv]

timestamp	event
2021-02-02_14-44-47.151	main_start
2021-02-02_14-44-47.615	launch_welcome_scene
2021-02-02_14-45-04.681	launch_calibration_explanation_scene
2021-02-02_14-45-12.847	hands_calibrated
2021-02-02_14-45-12.847	launch_practice_explanation_scene
2021-02-02_14-45-38.021	launch_practice_session
2021-02-02_14-45-38.033	no_button_but_finger_pressed RightPinkyTip
2021-02-02_14-45-38.034	set_speed 0.510000021457672
2021-02-02_14-45-38.034	no_button_but_finger_pressed RightRingTip
2021-02-02_14-45-38.035	set_speed 0.330000021457672
2021-02-02_14-45-38.035	no_button_but_finger_pressed RightMiddleTip
2021-02-02_14-45-38.035	set_speed 0.150000021457672
2021-02-02_14-45-38.035	no_button_but_finger_pressed RightIndexTip
2021-02-02_14-45-38.035	set_speed 0
2021-02-02_14-45-38.035	no_button_but_finger_pressed LeftIndexTip
2021-02-02_14-45-38.035	set_speed 0
2021-02-02_14-45-38.035	no_button_but_finger_pressed LeftMiddleTip
2021-02-02_14-45-38.036	set_speed 0
2021-02-02_14-45-38.036	no_button_but_finger_pressed LeftRingTip
2021-02-02_14-45-38.036	set_speed 0
2021-02-02_14-45-38.036	no_button_but_finger_pressed LeftPinkyTip
2021-02-02_14-45-38.036	set_speed 0
2021-02-02_14-45-38.049	button_created 0
2021-02-02_14-45-38.611	button_created 1
2021-02-02_14-45-39.138	button_enters_active_area 3
2021-02-02_14-45-39.184	button_created 2
2021-02-02_14-45-39.451	multiple_finger_start
2021-02-02_14-45-39.452	index_moved
2021-02-02_14-45-39.715	middle_moved
2021-02-02_14-45-39.860	index_released
2021-02-02_14-45-40.286	multiple_finger_stop
2021-02-02_14-45-40.297	no_button_but_finger_pressed LeftPinkyTip
2021-02-02_14-45-40.298	set_speed 0
2021-02-02_14-45-40.298	no_button_but_finger_pressed LeftRingTip
2021-02-02_14-45-40.298	set_speed 0
2021-02-02_14-45-40.298	no_button_but_finger_pressed LeftMiddleTip
2021-02-02_14-45-40.298	set_speed 0
2021-02-02_14-45-40.298	no_button_but_finger_pressed LeftIndexTip
2021-02-02_14-45-40.298	set_speed 0
2021-02-02_14-45-40.299	no_button_but_finger_pressed RightIndexTip
2021-02-02_14-45-40.299	set_speed 0
2021-02-02_14-45-40.299	no_button_but_finger_pressed RightMiddleTip
2021-02-02_14-45-40.299	set_speed 0
2021-02-02_14-45-40.299	no_button_but_finger_pressed RightRingTip
2021-02-02_14-45-40.299	set_speed 0
2021-02-02_14-45-40.299	no_button_but_finger_pressed RightPinkyTip
2021-02-02_14-45-40.299	set_speed 0
2021-02-02_14-45-40.310	button_created 0
2021-02-02_14-45-40.742	middle_released
2021-02-02_14-45-40.876	button_created 1
2021-02-02_14-45-41.405	button_enters_active_area 7
2021-02-02_14-45-41.452	button_created 2
2021-02-02_14-45-41.575	middle_moved
2021-02-02_14-45-41.709	middle_released
2021-02-02_14-45-41.854	button_leaves_active_area 7
2021-02-02_14-45-41.975	button_enters_active_area 7
2021-02-02_14-45-42.020	button_created 3
2021-02-02_14-45-42.226	middle_moved
2021-02-02_14-45-42.258	multiple_finger_start
2021-02-02_14-45-42.326	multiple_finger_stop
2021-02-02_14-45-42.336	no_button_but_finger_pressed LeftPinkyTip
2021-02-02_14-45-42.337	set_speed 0
2021-02-02_14-45-42.337	no_button_but_finger_pressed LeftRingTip
2021-02-02_14-45-42.337	set_speed 0
2021-02-02_14-45-42.337	no_button_but_finger_pressed LeftMiddleTip
2021-02-02_14-45-42.338	set_speed 0
2021-02-02_14-45-42.338	no_button_but_finger_pressed LeftIndexTip
2021-02-02_14-45-42.338	set_speed 0
2021-02-02_14-45-42.338	no_button_but_finger_pressed RightIndexTip
2021-02-02_14-45-42.339	set_speed 0
2021-02-02_14-45-42.339	no_button_but_finger_pressed RightMiddleTip
2021-02-02_14-45-42.339	set_speed 0
2021-02-02_14-45-42.339	no_button_but_finger_pressed RightRingTip
2021-02-02_14-45-42.339	set_speed 0
2021-02-02_14-45-42.339	no_button_but_finger_pressed RightPinkyTip
2021-02-02_14-45-42.340	set_speed 0
2021-02-02_14-45-42.340	middle_released
2021-02-02_14-45-42.355	button_created 0
2021-02-02_14-45-42.916	button_created 1
2021-02-02_14-45-43.439	button_enters_active_area 6
2021-02-02_14-45-43.485	button_created 2
2021-02-02_14-45-43.663	index_moved
2021-02-02_14-45-43.740	index_released
2021-02-02_14-45-43.886	button_leaves_active_area 6
2021-02-02_14-45-44.007	button_enters_active_area 8
2021-02-02_14-45-44.052	button_created 3
2021-02-02_14-45-44.317	button_missed 6
2021-02-02_14-45-44.318	set_speed 0
2021-02-02_14-45-44.457	button_leaves_active_area 8
2021-02-02_14-45-44.458	middle_moved
2021-02-02_14-45-44.582	button_enters_active_area 9
2021-02-02_14-45-44.616	multiple_finger_start
2021-02-02_14-45-44.643	pinky_moved
2021-02-02_14-45-44.815	multiple_finger_stop
2021-02-02_14-45-44.817	middle_released
2021-02-02_14-45-44.817	pinky_released
2021-02-02_14-45-44.827	no_button_but_finger_pressed LeftPinkyTip
2021-02-02_14-45-44.827	set_speed 0
2021-02-02_14-45-44.828	no_button_but_finger_pressed LeftRingTip
2021-02-02_14-45-44.828	set_speed 0
2021-02-02_14-45-44.828	no_button_but_finger_pressed LeftMiddleTip
2021-02-02_14-45-44.828	set_speed 0
2021-02-02_14-45-44.828	no_button_but_finger_pressed LeftIndexTip
2021-02-02_14-45-44.828	set_speed 0
2021-02-02_14-45-44.828	no_button_but_finger_pressed RightIndexTip
2021-02-02_14-45-44.829	set_speed 0
2021-02-02_14-45-44.829	no_button_but_finger_pressed RightMiddleTip
2021-02-02_14-45-44.829	set_speed 0
2021-02-02_14-45-44.829	no_button_but_finger_pressed RightRingTip
2021-02-02_14-45-44.829	set_speed 0
2021-02-02_14-45-44.829	no_button_but_finger_pressed RightPinkyTip
2021-02-02_14-45-44.829	set_speed 0
2021-02-02_14-45-44.839	button_created 0
2021-02-02_14-45-45.402	button_created 1
2021-02-02_14-45-45.937	button_enters_active_area 9
2021-02-02_14-45-45.973	button_created 2
2021-02-02_14-45-46.160	pinky_moved
2021-02-02_14-45-46.179	button_pressed 9
2021-02-02_14-45-46.179	set_speed 0
2021-02-02_14-45-46.283	pinky_released
2021-02-02_14-45-46.500	button_enters_active_area 9
2021-02-02_14-45-46.546	button_created 3
2021-02-02_14-45-46.749	pinky_moved
2021-02-02_14-45-46.794	button_pressed 9
2021-02-02_14-45-46.794	set_speed 0.150000021457672
2021-02-02_14-45-46.839	pinky_released
2021-02-02_14-45-47.067	button_enters_active_area 9
2021-02-02_14-45-47.124	button_created 4
2021-02-02_14-45-47.179	pinky_moved
2021-02-02_14-45-47.291	pinky_released
2021-02-02_14-45-47.516	button_leaves_active_area 9
2021-02-02_14-45-47.639	button_enters_active_area 6
2021-02-02_14-45-47.695	button_created 5
2021-02-02_14-45-47.929	button_missed 9
2021-02-02_14-45-47.929	set_speed 0.150000021457672
2021-02-02_14-45-48.089	button_leaves_active_area 6
2021-02-02_14-45-48.200	index_moved
2021-02-02_14-45-48.222	button_enters_active_area 3
2021-02-02_14-45-48.258	button_created 6
2021-02-02_14-45-48.422	index_released
2021-02-02_14-45-48.515	button_missed 6
2021-02-02_14-45-48.515	set_speed 0.150000021457672
2021-02-02_14-45-48.655	button_leaves_active_area 3
2021-02-02_14-45-48.788	button_enters_active_area 9
2021-02-02_14-45-48.835	button_created 7
2021-02-02_14-45-48.945	pinky_moved
2021-02-02_14-45-48.977	button_pressed 9
2021-02-02_14-45-48.977	set_speed 0.330000021457672
2021-02-02_14-45-49.082	pinky_released
2021-02-02_14-45-49.083	button_missed 3
2021-02-02_14-45-49.083	set_speed 0.150000021457672
2021-02-02_14-45-49.346	button_enters_active_area 2
2021-02-02_14-45-49.404	button_created 8
2021-02-02_14-45-49.790	button_leaves_active_area 2
2021-02-02_14-45-49.823	pinky_moved
2021-02-02_14-45-49.924	button_enters_active_area 0
2021-02-02_14-45-49.982	button_created 9
2021-02-02_14-45-50.225	button_missed 2
2021-02-02_14-45-50.225	set_speed 0
2021-02-02_14-45-50.234	pinky_released
2021-02-02_14-45-50.377	button_leaves_active_area 0
2021-02-02_14-45-50.501	button_enters_active_area 7
2021-02-02_14-45-50.547	button_created 10
2021-02-02_14-45-50.725	middle_moved
2021-02-02_14-45-50.770	button_pressed 7
2021-02-02_14-45-50.770	set_speed 0.150000021457672
2021-02-02_14-45-50.798	button_missed 0
2021-02-02_14-45-50.798	set_speed 0.150000021457672
2021-02-02_14-45-50.871	middle_released
2021-02-02_14-45-51.070	button_enters_active_area 0
2021-02-02_14-45-51.116	button_created 11
2021-02-02_14-45-51.521	button_leaves_active_area 0
2021-02-02_14-45-51.643	button_enters_active_area 7
2021-02-02_14-45-51.665	middle_moved
2021-02-02_14-45-51.690	button_created 12
2021-02-02_14-45-51.887	middle_released
2021-02-02_14-45-51.944	button_missed 0
2021-02-02_14-45-51.944	set_speed 0
2021-02-02_14-45-52.079	button_leaves_active_area 7
2021-02-02_14-45-52.099	pinky_moved
2021-02-02_14-45-52.209	button_enters_active_area 0
2021-02-02_14-45-52.266	button_created 13
2021-02-02_14-45-52.499	pinky_released
2021-02-02_14-45-52.511	button_missed 7
2021-02-02_14-45-52.511	set_speed 0
2021-02-02_14-45-52.667	button_leaves_active_area 0
2021-02-02_14-45-52.765	pinky_moved
2021-02-02_14-45-52.788	button_enters_active_area 3
2021-02-02_14-45-52.833	button_created 14
2021-02-02_14-45-53.042	multiple_finger_start
2021-02-02_14-45-53.189	index_moved
2021-02-02_14-45-53.267	index_released
2021-02-02_14-45-53.615	ring_moved
2021-02-02_14-45-56.112	multiple_finger_stop
2021-02-02_14-45-56.113	pinky_released
2021-02-02_14-45-56.124	no_button_but_finger_pressed LeftPinkyTip
2021-02-02_14-45-56.124	set_speed 0
2021-02-02_14-45-56.124	no_button_but_finger_pressed LeftRingTip
2021-02-02_14-45-56.125	set_speed 0
2021-02-02_14-45-56.125	no_button_but_finger_pressed LeftMiddleTip
2021-02-02_14-45-56.125	set_speed 0
2021-02-02_14-45-56.125	no_button_but_finger_pressed LeftIndexTip
2021-02-02_14-45-56.125	set_speed 0
2021-02-02_14-45-56.125	no_button_but_finger_pressed RightIndexTip
2021-02-02_14-45-56.126	set_speed 0
2021-02-02_14-45-56.126	no_button_but_finger_pressed RightMiddleTip
2021-02-02_14-45-56.126	set_speed 0
2021-02-02_14-45-56.126	no_button_but_finger_pressed RightRingTip
2021-02-02_14-45-56.127	set_speed 0
2021-02-02_14-45-56.127	no_button_but_finger_pressed RightPinkyTip
2021-02-02_14-45-56.127	set_speed 0
2021-02-02_14-45-56.128	ring_released
2021-02-02_14-45-56.140	button_created 0
2021-02-02_14-45-56.703	button_created 1
2021-02-02_14-45-57.230	button_enters_active_area 7
2021-02-02_14-45-57.275	button_created 2
2021-02-02_14-45-57.675	button_leaves_active_area 7
2021-02-02_14-45-57.799	button_enters_active_area 7
2021-02-02_14-45-57.846	button_created 3
2021-02-02_14-45-57.939	middle_moved
2021-02-02_14-45-57.970	button_pressed 7
2021-02-02_14-45-57.970	set_speed 0
2021-02-02_14-45-58.046	middle_released
2021-02-02_14-45-58.106	button_missed 7
2021-02-02_14-45-58.106	set_speed 0
2021-02-02_14-45-58.373	button_enters_active_area 3
2021-02-02_14-45-58.418	button_created 4
2021-02-02_14-45-58.640	index_moved
2021-02-02_14-45-58.661	button_pressed 3
2021-02-02_14-45-58.661	set_speed 0.150000021457672
2021-02-02_14-45-58.743	index_released
2021-02-02_14-45-58.943	button_enters_active_area 8
2021-02-02_14-45-58.988	button_created 5
2021-02-02_14-45-59.389	button_leaves_active_area 8
2021-02-02_14-45-59.512	button_enters_active_area 3
2021-02-02_14-45-59.557	button_created 6
2021-02-02_14-45-59.590	index_moved
2021-02-02_14-45-59.774	index_released
2021-02-02_14-45-59.809	button_missed 8
2021-02-02_14-45-59.809	set_speed 0.150000021457672
2021-02-02_14-45-59.956	button_leaves_active_area 3
2021-02-02_14-46-00.086	button_enters_active_area 2
2021-02-02_14-46-00.133	button_created 7
2021-02-02_14-46-00.378	button_missed 3
2021-02-02_14-46-00.378	set_speed 0.150000021457672
2021-02-02_14-46-00.532	button_leaves_active_area 2
2021-02-02_14-46-00.654	button_enters_active_area 6
2021-02-02_14-46-00.703	button_created 8
2021-02-02_14-46-00.722	index_moved
2021-02-02_14-46-00.909	index_released
2021-02-02_14-46-00.955	button_missed 2
2021-02-02_14-46-00.955	set_speed 0
2021-02-02_14-46-01.098	button_leaves_active_area 6
2021-02-02_14-46-01.222	button_enters_active_area 7
2021-02-02_14-46-01.277	middle_moved
2021-02-02_14-46-01.278	button_created 9
2021-02-02_14-46-01.328	button_pressed 7
2021-02-02_14-46-01.328	set_speed 0.150000021457672
2021-02-02_14-46-01.395	middle_released
2021-02-02_14-46-01.518	button_missed 6
2021-02-02_14-46-01.518	set_speed 0
2021-02-02_14-46-01.795	button_enters_active_area 8
2021-02-02_14-46-01.841	button_created 10
2021-02-02_14-46-01.932	ring_moved
2021-02-02_14-46-01.955	button_pressed 8
2021-02-02_14-46-01.955	set_speed 0.150000021457672
2021-02-02_14-46-02.001	ring_released
2021-02-02_14-46-02.376	button_enters_active_area 3
2021-02-02_14-46-02.411	button_created 11
2021-02-02_14-46-02.699	index_moved
2021-02-02_14-46-02.821	button_leaves_active_area 3
2021-02-02_14-46-02.932	button_enters_active_area 3
2021-02-02_14-46-02.988	button_created 12
2021-02-02_14-46-03.195	index_released
2021-02-02_14-46-03.241	button_missed 3
2021-02-02_14-46-03.241	set_speed 0.150000021457672
2021-02-02_14-46-03.389	button_leaves_active_area 3
2021-02-02_14-46-03.505	button_enters_active_area 2
2021-02-02_14-46-03.505	index_moved
2021-02-02_14-46-03.563	button_created 13
2021-02-02_14-46-03.618	index_released
2021-02-02_14-46-03.808	button_missed 3
2021-02-02_14-46-03.808	set_speed 0.150000021457672
2021-02-02_14-46-03.847	index_moved
2021-02-02_14-46-03.859	multiple_finger_start
2021-02-02_14-46-03.951	middle_moved
2021-02-02_14-46-04.117	pinky_moved
2021-02-02_14-46-04.117	index_released
2021-02-02_14-46-04.128	multiple_finger_stop
2021-02-02_14-46-04.130	middle_released
2021-02-02_14-46-04.140	no_button_but_finger_pressed LeftPinkyTip
2021-02-02_14-46-04.141	set_speed 0
2021-02-02_14-46-04.141	no_button_but_finger_pressed LeftRingTip
2021-02-02_14-46-04.141	set_speed 0
2021-02-02_14-46-04.141	no_button_but_finger_pressed LeftMiddleTip
2021-02-02_14-46-04.141	set_speed 0
2021-02-02_14-46-04.141	no_button_but_finger_pressed LeftIndexTip
2021-02-02_14-46-04.141	set_speed 0
2021-02-02_14-46-04.141	no_button_but_finger_pressed RightIndexTip
2021-02-02_14-46-04.142	set_speed 0
2021-02-02_14-46-04.142	no_button_but_finger_pressed RightMiddleTip
2021-02-02_14-46-04.142	set_speed 0
2021-02-02_14-46-04.142	no_button_but_finger_pressed RightRingTip
2021-02-02_14-46-04.142	set_speed 0
2021-02-02_14-46-04.142	no_button_but_finger_pressed RightPinkyTip
2021-02-02_14-46-04.142	set_speed 0
2021-02-02_14-46-04.157	button_created 0
2021-02-02_14-46-04.716	button_created 1
2021-02-02_14-46-04.881	pinky_released
2021-02-02_14-46-05.241	button_enters_active_area 9
2021-02-02_14-46-05.287	button_created 2
2021-02-02_14-46-05.413	pinky_moved
2021-02-02_14-46-05.441	button_pressed 9
2021-02-02_14-46-05.441	set_speed 0
2021-02-02_14-46-05.556	pinky_released
2021-02-02_14-46-05.808	button_enters_active_area 8
2021-02-02_14-46-05.866	button_created 3
2021-02-02_14-46-06.252	button_leaves_active_area 8
2021-02-02_14-46-06.363	pinky_moved
2021-02-02_14-46-06.384	button_enters_active_area 9
2021-02-02_14-46-06.430	button_created 4
2021-02-02_14-46-06.676	button_missed 8
2021-02-02_14-46-06.676	set_speed 0
2021-02-02_14-46-06.685	pinky_released
2021-02-02_14-46-06.838	button_leaves_active_area 9
2021-02-02_14-46-06.960	button_enters_active_area 8
2021-02-02_14-46-07.006	button_created 5
2021-02-02_14-46-07.253	button_missed 9
2021-02-02_14-46-07.253	set_speed 0
2021-02-02_14-46-07.406	button_leaves_active_area 8
2021-02-02_14-46-07.528	button_enters_active_area 2
2021-02-02_14-46-07.575	button_created 6
2021-02-02_14-46-07.814	thumb_moved
2021-02-02_14-46-07.825	thumb_released
2021-02-02_14-46-07.826	button_missed 8
2021-02-02_14-46-07.826	set_speed 0
2021-02-02_14-46-07.969	button_leaves_active_area 2
2021-02-02_14-46-08.102	button_enters_active_area 6
2021-02-02_14-46-08.149	button_created 7
2021-02-02_14-46-08.262	index_moved
2021-02-02_14-46-08.295	button_pressed 6
2021-02-02_14-46-08.295	set_speed 0.150000021457672
2021-02-02_14-46-08.376	index_released
2021-02-02_14-46-08.386	button_missed 2
2021-02-02_14-46-08.386	set_speed 0
2021-02-02_14-46-08.669	button_enters_active_area 1
2021-02-02_14-46-08.715	button_created 8
2021-02-02_14-46-09.115	button_leaves_active_area 1
2021-02-02_14-46-09.237	button_enters_active_area 2
2021-02-02_14-46-09.283	button_created 9
2021-02-02_14-46-09.328	middle_moved
2021-02-02_14-46-09.362	button_pressed 2
2021-02-02_14-46-09.362	set_speed 0.150000021457672
2021-02-02_14-46-09.506	middle_released
2021-02-02_14-46-09.541	button_missed 1
2021-02-02_14-46-09.541	set_speed 0.150000021457672
2021-02-02_14-46-09.812	button_enters_active_area 0
2021-02-02_14-46-09.858	button_created 10
2021-02-02_14-46-10.248	button_leaves_active_area 0
2021-02-02_14-46-10.383	button_enters_active_area 2
2021-02-02_14-46-10.429	button_created 11
2021-02-02_14-46-10.518	middle_moved
2021-02-02_14-46-10.545	button_pressed 2
2021-02-02_14-46-10.545	set_speed 0.330000021457672
2021-02-02_14-46-10.637	middle_released
2021-02-02_14-46-10.672	button_missed 0
2021-02-02_14-46-10.672	set_speed 0.150000021457672
2021-02-02_14-46-10.946	button_enters_active_area 7
2021-02-02_14-46-11.003	button_created 12
2021-02-02_14-46-11.123	middle_moved
2021-02-02_14-46-11.162	button_pressed 7
2021-02-02_14-46-11.162	set_speed 0.330000021457672
2021-02-02_14-46-11.223	middle_released
2021-02-02_14-46-11.523	button_enters_active_area 2
2021-02-02_14-46-11.571	button_created 13
2021-02-02_14-46-11.970	button_leaves_active_area 2
2021-02-02_14-46-12.105	button_enters_active_area 6
2021-02-02_14-46-12.151	button_created 14
2021-02-02_14-46-12.217	index_moved
2021-02-02_14-46-12.257	button_pressed 6
2021-02-02_14-46-12.257	set_speed 0.330000021457672
2021-02-02_14-46-12.312	index_released
2021-02-02_14-46-12.395	button_missed 2
2021-02-02_14-46-12.395	set_speed 0.330000021457672
2021-02-02_14-46-12.666	button_enters_active_area 7
2021-02-02_14-46-12.724	button_created 15
2021-02-02_14-46-12.779	middle_moved
2021-02-02_14-46-12.825	button_pressed 7
2021-02-02_14-46-12.825	set_speed 0.330000021457672
2021-02-02_14-46-12.864	middle_released
2021-02-02_14-46-13.247	button_enters_active_area 3
2021-02-02_14-46-13.294	button_created 16
2021-02-02_14-46-13.351	middle_moved
2021-02-02_14-46-13.405	multiple_finger_start
2021-02-02_14-46-13.460	multiple_finger_stop
2021-02-02_14-46-13.471	no_button_but_finger_pressed LeftPinkyTip
2021-02-02_14-46-13.471	set_speed 0.330000021457672
2021-02-02_14-46-13.471	no_button_but_finger_pressed LeftRingTip
2021-02-02_14-46-13.472	set_speed 0.150000021457672
2021-02-02_14-46-13.472	no_button_but_finger_pressed LeftMiddleTip
2021-02-02_14-46-13.472	set_speed 0
2021-02-02_14-46-13.472	no_button_but_finger_pressed LeftIndexTip
2021-02-02_14-46-13.472	set_speed 0
2021-02-02_14-46-13.472	no_button_but_finger_pressed RightIndexTip
2021-02-02_14-46-13.472	set_speed 0
2021-02-02_14-46-13.472	no_button_but_finger_pressed RightMiddleTip
2021-02-02_14-46-13.473	set_speed 0
2021-02-02_14-46-13.473	no_button_but_finger_pressed RightRingTip
2021-02-02_14-46-13.473	set_speed 0
2021-02-02_14-46-13.473	no_button_but_finger_pressed RightPinkyTip
2021-02-02_14-46-13.473	set_speed 0
2021-02-02_14-46-13.490	button_created 0
2021-02-02_14-46-13.509	multiple_finger_start
2021-02-02_14-46-13.557	index_moved
2021-02-02_14-46-13.658	multiple_finger_stop
2021-02-02_14-46-13.659	index_released
2021-02-02_14-46-13.669	no_button_but_finger_pressed LeftPinkyTip
2021-02-02_14-46-13.669	set_speed 0
2021-02-02_14-46-13.669	no_button_but_finger_pressed LeftRingTip
2021-02-02_14-46-13.669	set_speed 0
2021-02-02_14-46-13.669	no_button_but_finger_pressed LeftMiddleTip
2021-02-02_14-46-13.669	set_speed 0
2021-02-02_14-46-13.669	no_button_but_finger_pressed LeftIndexTip
2021-02-02_14-46-13.670	set_speed 0
2021-02-02_14-46-13.670	no_button_but_finger_pressed RightIndexTip
2021-02-02_14-46-13.670	set_speed 0
2021-02-02_14-46-13.670	no_button_but_finger_pressed RightMiddleTip
2021-02-02_14-46-13.670	set_speed 0
2021-02-02_14-46-13.670	no_button_but_finger_pressed RightRingTip
2021-02-02_14-46-13.671	set_speed 0
2021-02-02_14-46-13.671	no_button_but_finger_pressed RightPinkyTip
2021-02-02_14-46-13.671	set_speed 0
2021-02-02_14-46-13.681	button_created 0
2021-02-02_14-46-14.122	middle_released
2021-02-02_14-46-14.247	button_created 1
2021-02-02_14-46-14.770	button_enters_active_area 7
2021-02-02_14-46-14.803	middle_moved
2021-02-02_14-46-14.816	button_created 2
2021-02-02_14-46-14.982	middle_released
2021-02-02_14-46-15.215	button_leaves_active_area 7
2021-02-02_14-46-15.304	middle_moved
2021-02-02_14-46-15.338	button_enters_active_area 3
2021-02-02_14-46-15.371	middle_released
2021-02-02_14-46-15.394	button_created 3
2021-02-02_14-46-15.638	button_missed 7
2021-02-02_14-46-15.638	set_speed 0
2021-02-02_14-46-15.781	button_leaves_active_area 3
2021-02-02_14-46-15.913	button_enters_active_area 2
2021-02-02_14-46-15.960	button_created 4
2021-02-02_14-46-16.204	button_missed 3
2021-02-02_14-46-16.204	set_speed 0
2021-02-02_14-46-16.358	button_leaves_active_area 2
2021-02-02_14-46-16.492	button_enters_active_area 8
2021-02-02_14-46-16.538	button_created 5
2021-02-02_14-46-16.636	ring_moved
2021-02-02_14-46-16.681	ring_released
2021-02-02_14-46-16.782	button_missed 2
2021-02-02_14-46-16.782	set_speed 0
2021-02-02_14-46-16.927	button_leaves_active_area 8
2021-02-02_14-46-17.058	button_enters_active_area 1
2021-02-02_14-46-17.115	button_created 6
2021-02-02_14-46-17.358	button_missed 8
2021-02-02_14-46-17.358	set_speed 0
2021-02-02_14-46-17.498	button_leaves_active_area 1
2021-02-02_14-46-17.632	button_enters_active_area 7
2021-02-02_14-46-17.643	middle_moved
2021-02-02_14-46-17.677	button_created 7
2021-02-02_14-46-17.839	middle_released
2021-02-02_14-46-17.923	button_missed 1
2021-02-02_14-46-17.923	set_speed 0
2021-02-02_14-46-18.077	button_leaves_active_area 7
2021-02-02_14-46-18.077	middle_moved
2021-02-02_14-46-18.210	button_enters_active_area 3
2021-02-02_14-46-18.247	button_created 8
2021-02-02_14-46-18.256	middle_released
2021-02-02_14-46-18.502	button_missed 7
2021-02-02_14-46-18.502	set_speed 0
2021-02-02_14-46-18.657	button_leaves_active_area 3
2021-02-02_14-46-18.768	button_enters_active_area 2
2021-02-02_14-46-18.815	button_created 9
2021-02-02_14-46-19.081	button_missed 3
2021-02-02_14-46-19.081	set_speed 0
2021-02-02_14-46-19.213	button_leaves_active_area 2
2021-02-02_14-46-19.334	button_enters_active_area 8
2021-02-02_14-46-19.390	button_created 10
2021-02-02_14-46-19.401	middle_moved
2021-02-02_14-46-19.412	multiple_finger_start
2021-02-02_14-46-19.449	ring_moved
2021-02-02_14-46-19.600	multiple_finger_stop
2021-02-02_14-46-19.601	middle_released
2021-02-02_14-46-19.601	ring_released
2021-02-02_14-46-19.611	no_button_but_finger_pressed LeftPinkyTip
2021-02-02_14-46-19.612	set_speed 0
2021-02-02_14-46-19.612	no_button_but_finger_pressed LeftRingTip
2021-02-02_14-46-19.612	set_speed 0
2021-02-02_14-46-19.612	no_button_but_finger_pressed LeftMiddleTip
2021-02-02_14-46-19.612	set_speed 0
2021-02-02_14-46-19.612	no_button_but_finger_pressed LeftIndexTip
2021-02-02_14-46-19.612	set_speed 0
2021-02-02_14-46-19.612	no_button_but_finger_pressed RightIndexTip
2021-02-02_14-46-19.612	set_speed 0
2021-02-02_14-46-19.613	no_button_but_finger_pressed RightMiddleTip
2021-02-02_14-46-19.613	set_speed 0
2021-02-02_14-46-19.613	no_button_but_finger_pressed RightRingTip
2021-02-02_14-46-19.613	set_speed 0
2021-02-02_14-46-19.613	no_button_but_finger_pressed RightPinkyTip
2021-02-02_14-46-19.613	set_speed 0
2021-02-02_14-46-19.625	button_created 0
2021-02-02_14-46-20.192	button_created 1
2021-02-02_14-46-20.719	button_enters_active_area 7
2021-02-02_14-46-20.764	button_created 2
2021-02-02_14-46-20.864	middle_moved
2021-02-02_14-46-20.886	button_pressed 7
2021-02-02_14-46-20.887	set_speed 0
2021-02-02_14-46-20.933	middle_released
2021-02-02_14-46-21.288	button_enters_active_area 0
2021-02-02_14-46-21.336	button_created 3
2021-02-02_14-46-21.735	button_leaves_active_area 0
2021-02-02_14-46-21.856	button_enters_active_area 6
2021-02-02_14-46-21.903	button_created 4
2021-02-02_14-46-21.968	index_moved
2021-02-02_14-46-22.012	button_pressed 6
2021-02-02_14-46-22.012	set_speed 0.150000021457672
2021-02-02_14-46-22.099	index_released
2021-02-02_14-46-22.156	button_missed 0
2021-02-02_14-46-22.156	set_speed 0.150000021457672
2021-02-02_14-46-22.433	button_enters_active_area 1
2021-02-02_14-46-22.478	button_created 5
2021-02-02_14-46-22.881	button_leaves_active_area 1
2021-02-02_14-46-23.000	button_enters_active_area 3
2021-02-02_14-46-23.047	button_created 6
2021-02-02_14-46-23.151	index_moved
2021-02-02_14-46-23.252	index_released
2021-02-02_14-46-23.299	button_missed 1
2021-02-02_14-46-23.299	set_speed 0.150000021457672
2021-02-02_14-46-23.467	button_leaves_active_area 3
2021-02-02_14-46-23.573	button_enters_active_area 3
2021-02-02_14-46-23.574	index_moved
2021-02-02_14-46-23.620	button_created 7
2021-02-02_14-46-23.763	index_released
2021-02-02_14-46-23.863	button_missed 3
2021-02-02_14-46-23.863	set_speed 0.150000021457672
2021-02-02_14-46-24.018	button_leaves_active_area 3
2021-02-02_14-46-24.061	index_moved
2021-02-02_14-46-24.142	button_enters_active_area 2
2021-02-02_14-46-24.142	index_released
2021-02-02_14-46-24.188	button_created 8
2021-02-02_14-46-24.443	button_missed 3
2021-02-02_14-46-24.443	set_speed 0
2021-02-02_14-46-24.587	button_leaves_active_area 2
2021-02-02_14-46-24.710	button_enters_active_area 7
2021-02-02_14-46-24.757	button_created 9
2021-02-02_14-46-24.766	middle_moved
2021-02-02_14-46-24.823	button_pressed 7
2021-02-02_14-46-24.823	set_speed 0
2021-02-02_14-46-24.878	middle_released
2021-02-02_14-46-25.009	button_missed 2
2021-02-02_14-46-25.009	set_speed 0
2021-02-02_14-46-25.285	button_enters_active_area 6
2021-02-02_14-46-25.332	button_created 10
2021-02-02_14-46-25.353	index_moved
2021-02-02_14-46-25.542	index_released
2021-02-02_14-46-25.730	button_leaves_active_area 6
2021-02-02_14-46-25.786	index_moved
2021-02-02_14-46-25.853	button_enters_active_area 7
2021-02-02_14-46-25.900	button_created 11
2021-02-02_14-46-25.947	index_released
2021-02-02_14-46-26.053	middle_moved
2021-02-02_14-46-26.120	middle_released
2021-02-02_14-46-26.153	button_missed 6
2021-02-02_14-46-26.153	set_speed 0
2021-02-02_14-46-26.296	button_leaves_active_area 7
2021-02-02_14-46-26.428	button_enters_active_area 6
2021-02-02_14-46-26.474	button_created 12
2021-02-02_14-46-26.529	index_moved
2021-02-02_14-46-26.683	index_released
2021-02-02_14-46-26.717	button_missed 7
2021-02-02_14-46-26.717	set_speed 0
2021-02-02_14-46-26.865	button_leaves_active_area 6
2021-02-02_14-46-26.994	button_enters_active_area 7
2021-02-02_14-46-27.051	button_created 13
2021-02-02_14-46-27.286	middle_moved
2021-02-02_14-46-27.288	button_missed 6
2021-02-02_14-46-27.288	set_speed 0
2021-02-02_14-46-27.432	middle_released
2021-02-02_14-46-27.442	button_leaves_active_area 7
2021-02-02_14-46-27.565	button_enters_active_area 7
2021-02-02_14-46-27.622	button_created 14
2021-02-02_14-46-27.710	middle_moved
2021-02-02_14-46-27.732	button_pressed 7
2021-02-02_14-46-27.732	set_speed 0
2021-02-02_14-46-27.842	middle_released
2021-02-02_14-46-27.866	button_missed 7
2021-02-02_14-46-27.866	set_speed 0
2021-02-02_14-46-28.141	button_enters_active_area 0
2021-02-02_14-46-28.189	button_created 15
2021-02-02_14-46-28.586	button_leaves_active_area 0
2021-02-02_14-46-28.709	button_enters_active_area 0
2021-02-02_14-46-28.766	button_created 16
2021-02-02_14-46-29.009	button_missed 0
2021-02-02_14-46-29.009	set_speed 0
2021-02-02_14-46-29.161	button_leaves_active_area 0
2021-02-02_14-46-29.284	button_enters_active_area 2
2021-02-02_14-46-29.330	button_created 17
2021-02-02_14-46-29.361	middle_moved
2021-02-02_14-46-29.395	button_pressed 2
2021-02-02_14-46-29.395	set_speed 0.150000021457672
2021-02-02_14-46-29.501	middle_released
2021-02-02_14-46-29.585	button_missed 0
2021-02-02_14-46-29.585	set_speed 0.150000021457672
2021-02-02_14-46-29.859	button_enters_active_area 2
2021-02-02_14-46-29.905	button_created 18
2021-02-02_14-46-29.925	middle_moved
2021-02-02_14-46-29.975	button_pressed 2
2021-02-02_14-46-29.975	set_speed 0.150000021457672
2021-02-02_14-46-30.132	middle_released
2021-02-02_14-46-30.427	button_enters_active_area 7
2021-02-02_14-46-30.473	button_created 19
2021-02-02_14-46-30.573	middle_moved
2021-02-02_14-46-30.608	button_pressed 7
2021-02-02_14-46-30.608	set_speed 0.330000021457672
2021-02-02_14-46-30.696	middle_released
2021-02-02_14-46-30.996	button_enters_active_area 6
2021-02-02_14-46-31.052	button_created 20
2021-02-02_14-46-31.152	index_moved
2021-02-02_14-46-31.185	button_pressed 6
2021-02-02_14-46-31.185	set_speed 0.510000021457672
2021-02-02_14-46-31.308	index_released
2021-02-02_14-46-31.552	button_enters_active_area 8
2021-02-02_14-46-31.611	button_created 21
2021-02-02_14-46-31.863	ring_moved
2021-02-02_14-46-31.918	ring_released
2021-02-02_14-46-31.963	button_leaves_active_area 8
2021-02-02_14-46-32.086	button_enters_active_area 1
2021-02-02_14-46-32.131	button_created 22
2021-02-02_14-46-32.334	button_missed 8
2021-02-02_14-46-32.334	set_speed 0.330000021457672
2021-02-02_14-46-32.480	button_leaves_active_area 1
2021-02-02_14-46-32.591	button_enters_active_area 1
2021-02-02_14-46-32.639	button_created 23
2021-02-02_14-46-32.883	button_missed 1
2021-02-02_14-46-32.883	set_speed 0.330000021457672
2021-02-02_14-46-33.035	button_leaves_active_area 1
2021-02-02_14-46-33.157	button_enters_active_area 1
2021-02-02_14-46-33.203	button_created 24
2021-02-02_14-46-33.358	middle_moved
2021-02-02_14-46-33.460	button_missed 1
2021-02-02_14-46-33.460	set_speed 0.150000021457672
2021-02-02_14-46-33.575	middle_released
2021-02-02_14-46-33.603	button_leaves_active_area 1
2021-02-02_14-46-33.726	button_enters_active_area 1
2021-02-02_14-46-33.772	button_created 25
2021-02-02_14-46-34.030	button_missed 1
2021-02-02_14-46-34.030	set_speed 0
2021-02-02_14-46-34.178	button_leaves_active_area 1
2021-02-02_14-46-34.191	ring_moved
2021-02-02_14-46-34.292	button_enters_active_area 0
2021-02-02_14-46-34.349	button_created 26
2021-02-02_14-46-34.448	ring_released
2021-02-02_14-46-34.594	button_missed 1
2021-02-02_14-46-34.594	set_speed 0
2021-02-02_14-46-34.746	button_leaves_active_area 0
2021-02-02_14-46-34.867	button_enters_active_area 8
2021-02-02_14-46-34.925	button_created 27
2021-02-02_14-46-35.161	button_missed 0
2021-02-02_14-46-35.161	set_speed 0
2021-02-02_14-46-35.305	button_leaves_active_area 8
2021-02-02_14-46-35.438	button_enters_active_area 6
2021-02-02_14-46-35.494	button_created 28
2021-02-02_14-46-35.505	index_moved
2021-02-02_14-46-35.736	button_missed 8
2021-02-02_14-46-35.736	set_speed 0
2021-02-02_14-46-35.747	index_released
2021-02-02_14-46-35.895	button_leaves_active_area 6
2021-02-02_14-46-35.936	index_moved
2021-02-02_14-46-36.014	button_enters_active_area 1
2021-02-02_14-46-36.072	button_created 29
2021-02-02_14-46-36.101	index_released
2021-02-02_14-46-36.313	button_missed 6
2021-02-02_14-46-36.313	set_speed 0
2021-02-02_14-46-36.467	button_leaves_active_area 1
2021-02-02_14-46-36.589	button_enters_active_area 6
2021-02-02_14-46-36.636	button_created 30
2021-02-02_14-46-36.824	index_moved
2021-02-02_14-46-36.847	button_pressed 6
2021-02-02_14-46-36.847	set_speed 0
2021-02-02_14-46-36.886	button_missed 1
2021-02-02_14-46-36.886	set_speed 0
2021-02-02_14-46-36.960	index_released
2021-02-02_14-46-37.148	button_enters_active_area 1
2021-02-02_14-46-37.206	button_created 31
2021-02-02_14-46-37.603	button_leaves_active_area 1
2021-02-02_14-46-37.726	button_enters_active_area 3
2021-02-02_14-46-37.771	button_created 32
2021-02-02_14-46-37.982	index_moved
2021-02-02_14-46-38.015	button_pressed 3
2021-02-02_14-46-38.015	set_speed 0.150000021457672
2021-02-02_14-46-38.017	button_missed 1
2021-02-02_14-46-38.017	set_speed 0.150000021457672
2021-02-02_14-46-38.096	index_released
2021-02-02_14-46-38.293	button_enters_active_area 0
2021-02-02_14-46-38.350	button_created 33
2021-02-02_14-46-38.749	button_leaves_active_area 0
2021-02-02_14-46-38.871	button_enters_active_area 2
2021-02-02_14-46-38.917	button_created 34
2021-02-02_14-46-38.971	middle_moved
2021-02-02_14-46-39.020	button_pressed 2
2021-02-02_14-46-39.020	set_speed 0.330000021457672
2021-02-02_14-46-39.115	middle_released
2021-02-02_14-46-39.177	button_missed 0
2021-02-02_14-46-39.177	set_speed 0.150000021457672
2021-02-02_14-46-39.445	button_enters_active_area 6
2021-02-02_14-46-39.489	button_created 35
2021-02-02_14-46-39.626	index_moved
2021-02-02_14-46-39.645	button_pressed 6
2021-02-02_14-46-39.645	set_speed 0.330000021457672
2021-02-02_14-46-39.766	index_released
2021-02-02_14-46-40.013	button_enters_active_area 9
2021-02-02_14-46-40.059	button_created 36
2021-02-02_14-46-40.305	pinky_moved
2021-02-02_14-46-40.336	button_pressed 9
2021-02-02_14-46-40.336	set_speed 0.330000021457672
2021-02-02_14-46-40.407	pinky_released
2021-02-02_14-46-40.577	button_enters_active_area 0
2021-02-02_14-46-40.634	button_created 37
2021-02-02_14-46-41.026	button_leaves_active_area 0
2021-02-02_14-46-41.148	button_enters_active_area 1
2021-02-02_14-46-41.206	button_created 38
2021-02-02_14-46-41.446	button_missed 0
2021-02-02_14-46-41.446	set_speed 0.330000021457672
2021-02-02_14-46-41.601	button_leaves_active_area 1
2021-02-02_14-46-41.723	button_enters_active_area 6
2021-02-02_14-46-41.781	button_created 39
2021-02-02_14-46-42.015	button_missed 1
2021-02-02_14-46-42.015	set_speed 0.150000021457672
2021-02-02_14-46-42.169	button_leaves_active_area 6
2021-02-02_14-46-42.303	button_enters_active_area 9
2021-02-02_14-46-42.348	button_created 40
2021-02-02_14-46-42.599	button_missed 6
2021-02-02_14-46-42.599	set_speed 0.150000021457672
2021-02-02_14-46-42.645	pinky_moved
2021-02-02_14-46-42.654	button_pressed 9
2021-02-02_14-46-42.654	set_speed 0.150000021457672
2021-02-02_14-46-42.746	pinky_released
2021-02-02_14-46-42.875	button_enters_active_area 0
2021-02-02_14-46-42.921	button_created 41
2021-02-02_14-46-43.321	button_leaves_active_area 0
2021-02-02_14-46-43.444	button_enters_active_area 0
2021-02-02_14-46-43.490	button_created 42
2021-02-02_14-46-43.737	button_missed 0
2021-02-02_14-46-43.737	set_speed 0
2021-02-02_14-46-43.889	button_leaves_active_area 0
2021-02-02_14-46-44.013	button_enters_active_area 1
2021-02-02_14-46-44.057	button_created 43
2021-02-02_14-46-44.135	ring_moved
2021-02-02_14-46-44.223	ring_released
2021-02-02_14-46-44.314	button_missed 0
2021-02-02_14-46-44.314	set_speed 0
2021-02-02_14-46-44.470	button_leaves_active_area 1
2021-02-02_14-46-44.587	button_enters_active_area 3
2021-02-02_14-46-44.633	button_created 44
2021-02-02_14-46-44.880	button_missed 1
2021-02-02_14-46-44.880	set_speed 0
2021-02-02_14-46-45.008	middle_moved
2021-02-02_14-46-45.030	button_leaves_active_area 3
2021-02-02_14-46-45.152	button_enters_active_area 6
2021-02-02_14-46-45.152	middle_released
2021-02-02_14-46-45.209	button_created 45
2021-02-02_14-46-45.455	button_missed 3
2021-02-02_14-46-45.455	set_speed 0
2021-02-02_14-46-45.597	button_leaves_active_area 6
2021-02-02_14-46-45.729	button_enters_active_area 0
2021-02-02_14-46-45.775	button_created 46
2021-02-02_14-46-46.020	button_missed 6
2021-02-02_14-46-46.020	set_speed 0
2021-02-02_14-46-46.172	button_leaves_active_area 0
2021-02-02_14-46-46.297	button_enters_active_area 3
2021-02-02_14-46-46.343	button_created 47
2021-02-02_14-46-46.465	index_moved
2021-02-02_14-46-46.491	button_pressed 3
2021-02-02_14-46-46.491	set_speed 0
2021-02-02_14-46-46.575	index_released
2021-02-02_14-46-46.599	button_missed 0
2021-02-02_14-46-46.599	set_speed 0
2021-02-02_14-46-46.863	button_enters_active_area 2
2021-02-02_14-46-46.920	button_created 48
2021-02-02_14-46-47.053	middle_moved
2021-02-02_14-46-47.109	button_pressed 2
2021-02-02_14-46-47.109	set_speed 0.150000021457672
2021-02-02_14-46-47.148	middle_released
2021-02-02_14-46-47.433	button_enters_active_area 2
2021-02-02_14-46-47.490	button_created 49
2021-02-02_14-46-47.571	middle_moved
2021-02-02_14-46-47.602	button_pressed 2
2021-02-02_14-46-47.602	set_speed 0.330000021457672
2021-02-02_14-46-47.676	middle_released
2021-02-02_14-46-48.010	button_enters_active_area 2
2021-02-02_14-46-48.032	middle_moved
2021-02-02_14-46-48.067	button_created 50
2021-02-02_14-46-48.156	middle_released
2021-02-02_14-46-48.455	button_leaves_active_area 2
2021-02-02_14-46-48.589	button_enters_active_area 1
2021-02-02_14-46-48.635	button_created 51
2021-02-02_14-46-48.885	button_missed 2
2021-02-02_14-46-48.885	set_speed 0.330000021457672
2021-02-02_14-46-49.028	button_leaves_active_area 1
2021-02-02_14-46-49.161	button_enters_active_area 3
2021-02-02_14-46-49.207	button_created 52
2021-02-02_14-46-49.453	button_missed 1
2021-02-02_14-46-49.453	set_speed 0.150000021457672
2021-02-02_14-46-49.602	button_leaves_active_area 3
2021-02-02_14-46-49.731	button_enters_active_area 9
2021-02-02_14-46-49.777	button_created 53
2021-02-02_14-46-50.033	button_missed 3
2021-02-02_14-46-50.033	set_speed 0.150000021457672
2021-02-02_14-46-50.176	button_leaves_active_area 9
2021-02-02_14-46-50.298	button_enters_active_area 0
2021-02-02_14-46-50.344	button_created 54
2021-02-02_14-46-50.355	launch_speed_calibration_explanation_scene
2021-02-02_14-46-50.370	no_button_but_finger_pressed RightPinkyTip
2021-02-02_14-46-50.370	set_speed 0
2021-02-02_14-46-50.370	no_button_but_finger_pressed RightRingTip
2021-02-02_14-46-50.370	set_speed 0
2021-02-02_14-46-50.370	no_button_but_finger_pressed RightMiddleTip
2021-02-02_14-46-50.370	set_speed 0
2021-02-02_14-46-50.370	no_button_but_finger_pressed RightIndexTip
2021-02-02_14-46-50.371	set_speed 0
2021-02-02_14-46-50.371	no_button_but_finger_pressed LeftIndexTip
2021-02-02_14-46-50.371	set_speed 0
2021-02-02_14-46-50.371	no_button_but_finger_pressed LeftMiddleTip
2021-02-02_14-46-50.371	set_speed 0
2021-02-02_14-46-50.371	no_button_but_finger_pressed LeftRingTip
2021-02-02_14-46-50.371	set_speed 0
2021-02-02_14-46-50.371	no_button_but_finger_pressed LeftPinkyTip
2021-02-02_14-46-50.371	set_speed 0
2021-02-02_14-47-01.540	launch_speed_calibration
2021-02-02_14-47-01.550	no_button_but_finger_pressed RightPinkyTip
2021-02-02_14-47-01.550	set_speed 0
2021-02-02_14-47-01.550	no_button_but_finger_pressed RightRingTip
2021-02-02_14-47-01.551	set_speed 0
2021-02-02_14-47-01.551	no_button_but_finger_pressed RightMiddleTip
2021-02-02_14-47-01.551	set_speed 0
2021-02-02_14-47-01.551	no_button_but_finger_pressed RightIndexTip
2021-02-02_14-47-01.551	set_speed 0
2021-02-02_14-47-01.551	no_button_but_finger_pressed LeftIndexTip
2021-02-02_14-47-01.551	set_speed 0
2021-02-02_14-47-01.551	no_button_but_finger_pressed LeftMiddleTip
2021-02-02_14-47-01.551	set_speed 0
2021-02-02_14-47-01.551	no_button_but_finger_pressed LeftRingTip
2021-02-02_14-47-01.552	set_speed 0
2021-02-02_14-47-01.552	no_button_but_finger_pressed LeftPinkyTip
2021-02-02_14-47-01.552	set_speed 0
2021-02-02_14-47-01.568	button_created 0
2021-02-02_14-47-02.123	button_created 1
2021-02-02_14-47-02.660	button_enters_active_area 6
2021-02-02_14-47-02.695	button_created 2
2021-02-02_14-47-02.771	index_moved
2021-02-02_14-47-02.949	index_released
2021-02-02_14-47-03.104	button_leaves_active_area 6
2021-02-02_14-47-03.216	button_enters_active_area 1
2021-02-02_14-47-03.273	button_created 3
2021-02-02_14-47-03.525	button_missed 6
2021-02-02_14-47-03.525	set_speed 0
2021-02-02_14-47-03.656	button_leaves_active_area 1
2021-02-02_14-47-03.789	button_enters_active_area 0
2021-02-02_14-47-03.847	button_created 4
2021-02-02_14-47-04.081	button_missed 1
2021-02-02_14-47-04.081	set_speed 0
2021-02-02_14-47-04.231	button_leaves_active_area 0
2021-02-02_14-47-04.370	button_enters_active_area 8
2021-02-02_14-47-04.414	ring_moved
2021-02-02_14-47-04.415	button_created 5
2021-02-02_14-47-04.624	ring_released
2021-02-02_14-47-04.659	button_missed 0
2021-02-02_14-47-04.659	set_speed 0
2021-02-02_14-47-04.814	button_leaves_active_area 8
2021-02-02_14-47-04.943	button_enters_active_area 1
2021-02-02_14-47-04.989	button_created 6
2021-02-02_14-47-05.235	button_missed 8
2021-02-02_14-47-05.235	set_speed 0
2021-02-02_14-47-05.388	button_leaves_active_area 1
2021-02-02_14-47-05.468	ring_moved
2021-02-02_14-47-05.502	button_enters_active_area 8
2021-02-02_14-47-05.559	button_created 7
2021-02-02_14-47-05.737	ring_released
2021-02-02_14-47-05.805	button_missed 1
2021-02-02_14-47-05.805	set_speed 0
2021-02-02_14-47-05.950	button_leaves_active_area 8
2021-02-02_14-47-06.083	button_enters_active_area 0
2021-02-02_14-47-06.125	button_created 8
2021-02-02_14-47-06.383	button_missed 8
2021-02-02_14-47-06.383	set_speed 0
2021-02-02_14-47-06.525	button_leaves_active_area 0
2021-02-02_14-47-06.657	button_enters_active_area 6
2021-02-02_14-47-06.706	button_created 9
2021-02-02_14-47-06.813	index_moved
2021-02-02_14-47-06.835	button_pressed 6
2021-02-02_14-47-06.836	set_speed 0
2021-02-02_14-47-06.947	button_missed 0
2021-02-02_14-47-06.948	set_speed 0
2021-02-02_14-47-07.004	index_released
2021-02-02_14-47-07.222	button_enters_active_area 2
2021-02-02_14-47-07.268	button_created 10
2021-02-02_14-47-07.365	middle_moved
2021-02-02_14-47-07.409	button_pressed 2
2021-02-02_14-47-07.410	set_speed 0.150000021457672
2021-02-02_14-47-07.500	middle_released
2021-02-02_14-47-07.800	button_enters_active_area 3
2021-02-02_14-47-07.849	button_created 11
2021-02-02_14-47-07.952	index_moved
2021-02-02_14-47-07.978	button_pressed 3
2021-02-02_14-47-07.978	set_speed 0.330000021457672
2021-02-02_14-47-08.053	index_released
2021-02-02_14-47-08.364	button_enters_active_area 0
2021-02-02_14-47-08.409	button_created 12
2021-02-02_14-47-08.810	button_leaves_active_area 0
2021-02-02_14-47-08.943	button_enters_active_area 1
2021-02-02_14-47-08.990	button_created 13
2021-02-02_14-47-09.052	middle_moved
2021-02-02_14-47-09.098	multiple_finger_start
2021-02-02_14-47-09.230	multiple_finger_stop
2021-02-02_14-47-09.241	no_button_but_finger_pressed LeftPinkyTip
2021-02-02_14-47-09.241	set_speed 0.330000021457672
2021-02-02_14-47-09.241	no_button_but_finger_pressed LeftRingTip
2021-02-02_14-47-09.242	set_speed 0.150000021457672
2021-02-02_14-47-09.242	no_button_but_finger_pressed LeftMiddleTip
2021-02-02_14-47-09.242	set_speed 0.150000021457672
2021-02-02_14-47-09.242	no_button_but_finger_pressed LeftIndexTip
2021-02-02_14-47-09.242	set_speed 0
2021-02-02_14-47-09.242	no_button_but_finger_pressed RightIndexTip
2021-02-02_14-47-09.242	set_speed 0
2021-02-02_14-47-09.242	no_button_but_finger_pressed RightMiddleTip
2021-02-02_14-47-09.243	set_speed 0
2021-02-02_14-47-09.243	no_button_but_finger_pressed RightRingTip
2021-02-02_14-47-09.243	set_speed 0
2021-02-02_14-47-09.243	no_button_but_finger_pressed RightPinkyTip
2021-02-02_14-47-09.243	set_speed 0
2021-02-02_14-47-09.255	button_created 0
2021-02-02_14-47-09.441	middle_released
2021-02-02_14-47-09.823	button_created 1
2021-02-02_14-47-10.346	button_enters_active_area 0
2021-02-02_14-47-10.392	button_created 2
2021-02-02_14-47-10.534	pinky_moved
2021-02-02_14-47-10.567	button_pressed 0
2021-02-02_14-47-10.567	set_speed 0
2021-02-02_14-47-10.677	pinky_released
2021-02-02_14-47-10.921	button_enters_active_area 9
2021-02-02_14-47-10.967	button_created 3
2021-02-02_14-47-11.080	pinky_moved
2021-02-02_14-47-11.100	button_pressed 9
2021-02-02_14-47-11.100	set_speed 0.150000021457672
2021-02-02_14-47-11.201	pinky_released
2021-02-02_14-47-11.485	button_enters_active_area 8
2021-02-02_14-47-11.530	button_created 4
2021-02-02_14-47-11.934	button_leaves_active_area 8
2021-02-02_14-47-12.057	button_enters_active_area 8
2021-02-02_14-47-12.102	ring_moved
2021-02-02_14-47-12.104	button_created 5
2021-02-02_14-47-12.296	ring_released
2021-02-02_14-47-12.352	button_missed 8
2021-02-02_14-47-12.352	set_speed 0.150000021457672
2021-02-02_14-47-12.506	button_leaves_active_area 8
2021-02-02_14-47-12.619	button_enters_active_area 2
2021-02-02_14-47-12.677	button_created 6
2021-02-02_14-47-12.922	button_missed 8
2021-02-02_14-47-12.922	set_speed 0.150000021457672
2021-02-02_14-47-13.065	button_leaves_active_area 2
2021-02-02_14-47-13.196	button_enters_active_area 3
2021-02-02_14-47-13.252	button_created 7
2021-02-02_14-47-13.285	index_moved
2021-02-02_14-47-13.329	button_pressed 3
2021-02-02_14-47-13.329	set_speed 0.330000021457672
2021-02-02_14-47-13.496	index_released
2021-02-02_14-47-13.497	button_missed 2
2021-02-02_14-47-13.497	set_speed 0.150000021457672
2021-02-02_14-47-13.765	button_enters_active_area 2
2021-02-02_14-47-13.798	middle_moved
2021-02-02_14-47-13.822	button_created 8
2021-02-02_14-47-13.858	button_pressed 2
2021-02-02_14-47-13.858	set_speed 0.150000021457672
2021-02-02_14-47-13.984	middle_released
2021-02-02_14-47-14.342	button_enters_active_area 3
2021-02-02_14-47-14.399	button_created 9
2021-02-02_14-47-14.506	index_moved
2021-02-02_14-47-14.595	index_released
2021-02-02_14-47-14.794	button_leaves_active_area 3
2021-02-02_14-47-14.884	index_moved
2021-02-02_14-47-14.918	button_enters_active_area 3
2021-02-02_14-47-14.965	button_created 10
2021-02-02_14-47-15.188	index_released
2021-02-02_14-47-15.211	button_missed 3
2021-02-02_14-47-15.211	set_speed 0.150000021457672
2021-02-02_14-47-15.361	button_leaves_active_area 3
2021-02-02_14-47-15.482	button_enters_active_area 6
2021-02-02_14-47-15.528	button_created 11
2021-02-02_14-47-15.638	index_moved
2021-02-02_14-47-15.662	button_pressed 6
2021-02-02_14-47-15.662	set_speed 0.330000021457672
2021-02-02_14-47-15.773	index_released
2021-02-02_14-47-15.785	button_missed 3
2021-02-02_14-47-15.786	set_speed 0.150000021457672
2021-02-02_14-47-16.061	button_enters_active_area 8
2021-02-02_14-47-16.107	button_created 12
2021-02-02_14-47-16.272	ring_moved
2021-02-02_14-47-16.305	button_pressed 8
2021-02-02_14-47-16.305	set_speed 0.330000021457672
2021-02-02_14-47-16.398	ring_released
2021-02-02_14-47-16.627	button_enters_active_area 0
2021-02-02_14-47-16.673	button_created 13
2021-02-02_14-47-17.063	button_leaves_active_area 0
2021-02-02_14-47-17.196	button_enters_active_area 7
2021-02-02_14-47-17.219	middle_moved
2021-02-02_14-47-17.243	button_created 14
2021-02-02_14-47-17.420	middle_released
2021-02-02_14-47-17.488	button_missed 0
2021-02-02_14-47-17.488	set_speed 0.150000021457672
2021-02-02_14-47-17.621	middle_moved
2021-02-02_14-47-17.641	button_leaves_active_area 7
2021-02-02_14-47-17.641	middle_released
2021-02-02_14-47-17.759	button_enters_active_area 3
2021-02-02_14-47-17.816	button_created 15
2021-02-02_14-47-17.942	index_moved
2021-02-02_14-47-17.971	button_pressed 3
2021-02-02_14-47-17.971	set_speed 0.330000021457672
2021-02-02_14-47-18.038	index_released
2021-02-02_14-47-18.076	button_missed 7
2021-02-02_14-47-18.076	set_speed 0.150000021457672
2021-02-02_14-47-18.341	button_enters_active_area 8
2021-02-02_14-47-18.387	button_created 16
2021-02-02_14-47-18.568	ring_moved
2021-02-02_14-47-18.606	button_pressed 8
2021-02-02_14-47-18.607	set_speed 0.330000021457672
2021-02-02_14-47-18.674	ring_released
2021-02-02_14-47-18.914	button_enters_active_area 7
2021-02-02_14-47-18.960	button_created 17
2021-02-02_14-47-19.353	button_leaves_active_area 7
2021-02-02_14-47-19.485	button_enters_active_area 0
2021-02-02_14-47-19.531	button_created 18
2021-02-02_14-47-19.776	button_missed 7
2021-02-02_14-47-19.776	set_speed 0.150000021457672
2021-02-02_14-47-19.931	button_leaves_active_area 0
2021-02-02_14-47-20.052	button_enters_active_area 7
2021-02-02_14-47-20.108	button_created 19
2021-02-02_14-47-20.174	middle_moved
2021-02-02_14-47-20.208	button_pressed 7
2021-02-02_14-47-20.208	set_speed 0.330000021457672
2021-02-02_14-47-20.303	middle_released
2021-02-02_14-47-20.348	button_missed 0
2021-02-02_14-47-20.348	set_speed 0.150000021457672
2021-02-02_14-47-20.625	button_enters_active_area 9
2021-02-02_14-47-20.684	button_created 20
2021-02-02_14-47-20.781	pinky_moved
2021-02-02_14-47-20.814	button_pressed 9
2021-02-02_14-47-20.814	set_speed 0.330000021457672
2021-02-02_14-47-20.885	pinky_released
2021-02-02_14-47-21.202	button_enters_active_area 8
2021-02-02_14-47-21.248	button_created 21
2021-02-02_14-47-21.368	ring_moved
2021-02-02_14-47-21.405	button_pressed 8
2021-02-02_14-47-21.405	set_speed 0.330000021457672
2021-02-02_14-47-21.472	ring_released
2021-02-02_14-47-21.550	launch_multitask_explanation_scene
2021-02-02_14-47-46.152	launch_multitask_session
2021-02-02_14-47-46.165	no_button_but_finger_pressed RightPinkyTip
2021-02-02_14-47-46.165	set_speed 0.330000021457672
2021-02-02_14-47-46.165	no_button_but_finger_pressed RightRingTip
2021-02-02_14-47-46.165	set_speed 0.150000021457672
2021-02-02_14-47-46.165	no_button_but_finger_pressed RightMiddleTip
2021-02-02_14-47-46.165	set_speed 0.150000021457672
2021-02-02_14-47-46.165	no_button_but_finger_pressed RightIndexTip
2021-02-02_14-47-46.166	set_speed 0
2021-02-02_14-47-46.166	no_button_but_finger_pressed LeftIndexTip
2021-02-02_14-47-46.166	set_speed 0
2021-02-02_14-47-46.166	no_button_but_finger_pressed LeftMiddleTip
2021-02-02_14-47-46.166	set_speed 0
2021-02-02_14-47-46.166	no_button_but_finger_pressed LeftRingTip
2021-02-02_14-47-46.166	set_speed 0
2021-02-02_14-47-46.166	no_button_but_finger_pressed LeftPinkyTip
2021-02-02_14-47-46.167	set_speed 0
2021-02-02_14-47-46.177	button_created 0
2021-02-02_14-47-46.741	button_created 1
2021-02-02_14-47-47.271	button_enters_active_area 0
2021-02-02_14-47-47.314	button_created 2
2021-02-02_14-47-47.414	pinky_moved
2021-02-02_14-47-47.465	button_pressed 0
2021-02-02_14-47-47.465	set_speed 0
2021-02-02_14-47-47.518	pinky_released
2021-02-02_14-47-47.828	button_enters_active_area 8
2021-02-02_14-47-47.886	button_created 3
2021-02-02_14-47-48.012	ring_moved
2021-02-02_14-47-48.046	button_pressed 8
2021-02-02_14-47-48.046	set_speed 0.150000021457672
2021-02-02_14-47-48.107	ring_released
2021-02-02_14-47-48.414	button_enters_active_area 9
2021-02-02_14-47-48.459	button_created 4
2021-02-02_14-47-48.553	pinky_moved
2021-02-02_14-47-48.662	pinky_released
2021-02-02_14-47-48.851	button_leaves_active_area 9
2021-02-02_14-47-48.973	button_enters_active_area 2
2021-02-02_14-47-49.029	button_created 5
2021-02-02_14-47-49.151	middle_moved
2021-02-02_14-47-49.177	button_pressed 2
2021-02-02_14-47-49.178	set_speed 0.330000021457672
2021-02-02_14-47-49.275	button_missed 9
2021-02-02_14-47-49.275	set_speed 0.330000021457672
2021-02-02_14-47-49.298	middle_released
2021-02-02_14-47-49.548	button_enters_active_area 1
2021-02-02_14-47-49.597	button_created 6
2021-02-02_14-47-50.004	button_leaves_active_area 1
2021-02-02_14-47-50.124	button_enters_active_area 6
2021-02-02_14-47-50.169	button_created 7
2021-02-02_14-47-50.334	index_moved
2021-02-02_14-47-50.379	button_pressed 6
2021-02-02_14-47-50.379	set_speed 0.510000021457672
2021-02-02_14-47-50.418	button_missed 1
2021-02-02_14-47-50.418	set_speed 0.330000021457672
2021-02-02_14-47-50.457	index_released
2021-02-02_14-47-50.689	button_enters_active_area 1
2021-02-02_14-47-50.747	button_created 8
2021-02-02_14-47-50.834	ring_moved
2021-02-02_14-47-50.956	ring_released
2021-02-02_14-47-51.137	button_leaves_active_area 1
2021-02-02_14-47-51.260	button_enters_active_area 0
2021-02-02_14-47-51.317	button_created 9
2021-02-02_14-47-51.557	button_missed 1
2021-02-02_14-47-51.557	set_speed 0.150000021457672
2021-02-02_14-47-51.711	button_leaves_active_area 0
2021-02-02_14-47-51.836	button_enters_active_area 7
2021-02-02_14-47-51.882	button_created 10
2021-02-02_14-47-52.060	middle_moved
2021-02-02_14-47-52.094	button_pressed 7
2021-02-02_14-47-52.094	set_speed 0.150000021457672
2021-02-02_14-47-52.134	button_missed 0
2021-02-02_14-47-52.134	set_speed 0.150000021457672
2021-02-02_14-47-52.190	middle_released
2021-02-02_14-47-52.410	button_enters_active_area 8
2021-02-02_14-47-52.457	button_created 11
2021-02-02_14-47-52.856	button_leaves_active_area 8
2021-02-02_14-47-52.978	button_enters_active_area 1
2021-02-02_14-47-53.024	button_created 12
2021-02-02_14-47-53.278	button_missed 8
2021-02-02_14-47-53.278	set_speed 0
2021-02-02_14-47-53.421	button_leaves_active_area 1
2021-02-02_14-47-53.555	button_enters_active_area 9
2021-02-02_14-47-53.600	button_created 13
2021-02-02_14-47-53.769	pinky_moved
2021-02-02_14-47-53.780	button_pressed 9
2021-02-02_14-47-53.780	set_speed 0.150000021457672
2021-02-02_14-47-53.843	button_missed 1
2021-02-02_14-47-53.843	set_speed 0.150000021457672
2021-02-02_14-47-53.877	pinky_released
2021-02-02_14-47-54.121	button_enters_active_area 3
2021-02-02_14-47-54.166	button_created 14
2021-02-02_14-47-54.254	index_moved
2021-02-02_14-47-54.277	button_pressed 3
2021-02-02_14-47-54.277	set_speed 0.150000021457672
2021-02-02_14-47-54.398	index_released
2021-02-02_14-47-54.687	button_enters_active_area 3
2021-02-02_14-47-54.745	button_created 15
2021-02-02_14-47-54.880	index_moved
2021-02-02_14-47-54.916	button_pressed 3
2021-02-02_14-47-54.916	set_speed 0.330000021457672
2021-02-02_14-47-54.973	index_released
2021-02-02_14-47-55.265	button_enters_active_area 1
2021-02-02_14-47-55.312	button_created 16
2021-02-02_14-47-55.388	ring_moved
2021-02-02_14-47-55.434	button_pressed 1
2021-02-02_14-47-55.434	set_speed 0.510000021457672
2021-02-02_14-47-55.434	button_pressed_with_notification 1
2021-02-02_14-47-55.435	pedal_window_open 2000ms
2021-02-02_14-47-55.525	ring_released
2021-02-02_14-47-55.702	button_leaves_active_area 1
2021-02-02_14-47-55.825	button_enters_active_area 2
2021-02-02_14-47-55.871	button_created 17
2021-02-02_14-47-56.103	button_missed 1
2021-02-02_14-47-56.103	set_speed 0.330000021457672
2021-02-02_14-47-56.242	button_leaves_active_area 2
2021-02-02_14-47-56.364	button_enters_active_area 9
2021-02-02_14-47-56.411	button_created 18
2021-02-02_14-47-56.666	button_missed 2
2021-02-02_14-47-56.666	set_speed 0.330000021457672
2021-02-02_14-47-56.813	button_leaves_active_area 9
2021-02-02_14-47-56.934	button_enters_active_area 1
2021-02-02_14-47-56.980	button_created 19
2021-02-02_14-47-57.141	ring_moved
2021-02-02_14-47-57.178	button_pressed 1
2021-02-02_14-47-57.178	set_speed 0.330000021457672
2021-02-02_14-47-57.215	ring_released
2021-02-02_14-47-57.224	button_missed 9
2021-02-02_14-47-57.224	set_speed 0.150000021457672
2021-02-02_14-47-57.456	pedal_window_timeout
2021-02-02_14-47-57.456	pedal_not_pressed
2021-02-02_14-47-57.500	button_enters_active_area 3
2021-02-02_14-47-57.557	button_created 20
2021-02-02_14-47-57.616	index_moved
2021-02-02_14-47-57.645	button_pressed 3
2021-02-02_14-47-57.645	set_speed 0.150000021457672
2021-02-02_14-47-57.749	index_released
2021-02-02_14-47-57.950	unexpected_break_start
2021-02-02_14-47-58.509	index_moved
2021-02-02_14-47-59.256	index_released
2021-02-02_14-48-00.211	index_moved
2021-02-02_14-48-04.288	index_released
2021-02-02_14-48-18.137	thumb_moved
2021-02-02_14-48-18.281	thumb_released
2021-02-02_14-48-18.470	thumb_moved
2021-02-02_14-48-18.570	thumb_released
2021-02-02_14-48-19.232	thumb_moved
2021-02-02_14-48-19.298	thumb_released
2021-02-02_14-48-19.609	thumb_moved
2021-02-02_14-48-19.643	thumb_released
2021-02-02_14-48-20.203	thumb_moved
2021-02-02_14-48-21.147	thumb_released
2021-02-02_14-48-21.536	thumb_moved
2021-02-02_14-48-22.280	thumb_released
2021-02-02_14-48-22.315	thumb_moved
2021-02-02_14-48-24.426	unexpected_break_stop
2021-02-02_14-48-24.437	no_button_but_finger_pressed LeftPinkyTip
2021-02-02_14-48-24.437	set_speed 0.150000021457672
2021-02-02_14-48-24.437	no_button_but_finger_pressed LeftRingTip
2021-02-02_14-48-24.437	set_speed 0.150000021457672
2021-02-02_14-48-24.437	no_button_but_finger_pressed LeftMiddleTip
2021-02-02_14-48-24.437	set_speed 0
2021-02-02_14-48-24.438	no_button_but_finger_pressed LeftIndexTip
2021-02-02_14-48-24.438	set_speed 0
2021-02-02_14-48-24.438	no_button_but_finger_pressed RightIndexTip
2021-02-02_14-48-24.438	set_speed 0
2021-02-02_14-48-24.438	no_button_but_finger_pressed RightMiddleTip
2021-02-02_14-48-24.438	set_speed 0
2021-02-02_14-48-24.438	no_button_but_finger_pressed RightRingTip
2021-02-02_14-48-24.438	set_speed 0
2021-02-02_14-48-24.438	no_button_but_finger_pressed RightPinkyTip
2021-02-02_14-48-24.439	set_speed 0
2021-02-02_14-48-24.450	button_created 0
2021-02-02_14-48-25.010	button_created 1
2021-02-02_14-48-25.545	button_enters_active_area 6
2021-02-02_14-48-25.590	button_created 2
2021-02-02_14-48-25.755	index_moved
2021-02-02_14-48-25.775	button_pressed 6
2021-02-02_14-48-25.775	set_speed 0
2021-02-02_14-48-25.862	index_released
2021-02-02_14-48-26.106	button_enters_active_area 2
2021-02-02_14-48-26.153	button_created 3
2021-02-02_14-48-26.176	middle_moved
2021-02-02_14-48-26.208	button_pressed 2
2021-02-02_14-48-26.208	set_speed 0.150000021457672
2021-02-02_14-48-26.343	middle_released
2021-02-02_14-48-26.687	button_enters_active_area 6
2021-02-02_14-48-26.733	button_created 4
2021-02-02_14-48-26.822	index_moved
2021-02-02_14-48-26.861	button_pressed 6
2021-02-02_14-48-26.861	set_speed 0.330000021457672
2021-02-02_14-48-26.975	index_released
2021-02-02_14-48-27.241	button_enters_active_area 9
2021-02-02_14-48-27.299	button_created 5
2021-02-02_14-48-27.409	pinky_moved
2021-02-02_14-48-27.431	button_pressed 9
2021-02-02_14-48-27.431	set_speed 0.510000021457672
2021-02-02_14-48-27.550	pinky_released
2021-02-02_14-48-27.650	thumb_released
2021-02-02_14-48-27.673	thumb_moved
2021-02-02_14-48-27.816	button_enters_active_area 0
2021-02-02_14-48-27.865	button_created 6
2021-02-02_14-48-27.960	pinky_moved
2021-02-02_14-48-27.987	button_pressed 0
2021-02-02_14-48-27.987	set_speed 0.690000021457672
2021-02-02_14-48-28.083	pinky_released
2021-02-02_14-48-28.327	button_enters_active_area 1
2021-02-02_14-48-28.385	button_created 7
2021-02-02_14-48-28.520	ring_moved
2021-02-02_14-48-28.555	button_pressed 1
2021-02-02_14-48-28.555	set_speed 0.735000032186508
2021-02-02_14-48-28.650	ring_released
2021-02-02_14-48-28.827	button_enters_active_area 2
2021-02-02_14-48-28.873	button_created 8
2021-02-02_14-48-29.149	middle_moved
2021-02-02_14-48-29.194	button_leaves_active_area 2
2021-02-02_14-48-29.283	middle_released
2021-02-02_14-48-29.294	button_enters_active_area 3
2021-02-02_14-48-29.331	button_created 9
2021-02-02_14-48-29.523	button_missed 2
2021-02-02_14-48-29.523	set_speed 0.600000042915344
2021-02-02_14-48-29.643	button_leaves_active_area 3
2021-02-02_14-48-29.731	button_enters_active_area 0
2021-02-02_14-48-29.766	button_created 10
2021-02-02_14-48-29.954	button_missed 3
2021-02-02_14-48-29.954	set_speed 0.37500005364418
2021-02-02_14-48-30.063	button_leaves_active_area 0
2021-02-02_14-48-30.163	button_enters_active_area 1
2021-02-02_14-48-30.197	button_created 11
2021-02-02_14-48-30.264	ring_moved
2021-02-02_14-48-30.313	button_pressed 1
2021-02-02_14-48-30.313	set_speed 0.330000021457672
2021-02-02_14-48-30.396	ring_released
2021-02-02_14-48-30.408	button_missed 0
2021-02-02_14-48-30.408	set_speed 0.150000021457672
2021-02-02_14-48-30.640	button_enters_active_area 1
2021-02-02_14-48-30.698	button_created 12
2021-02-02_14-48-30.747	ring_moved
2021-02-02_14-48-30.777	button_pressed 1
2021-02-02_14-48-30.777	set_speed 0.150000021457672
2021-02-02_14-48-30.777	button_pressed_with_notification 1
2021-02-02_14-48-30.778	pedal_window_open 2000ms
2021-02-02_14-48-30.905	ring_released
2021-02-02_14-48-31.083	button_leaves_active_area 1
2021-02-02_14-48-31.207	button_enters_active_area 6
2021-02-02_14-48-31.266	button_created 13
2021-02-02_14-48-31.653	button_leaves_active_area 6
2021-02-02_14-48-31.786	button_enters_active_area 7
2021-02-02_14-48-31.831	button_created 14
2021-02-02_14-48-32.083	button_missed 6
2021-02-02_14-48-32.083	set_speed 0.150000021457672
2021-02-02_14-48-32.161	ring_moved
2021-02-02_14-48-32.203	multiple_finger_start
2021-02-02_14-48-32.312	middle_moved
2021-02-02_14-48-32.338	multiple_finger_stop
2021-02-02_14-48-32.339	middle_released
2021-02-02_14-48-32.347	ring_released
2021-02-02_14-48-32.359	no_button_but_finger_pressed LeftPinkyTip
2021-02-02_14-48-32.359	set_speed 0.150000021457672
2021-02-02_14-48-32.359	no_button_but_finger_pressed LeftRingTip
2021-02-02_14-48-32.359	set_speed 0
2021-02-02_14-48-32.359	no_button_but_finger_pressed LeftMiddleTip
2021-02-02_14-48-32.359	set_speed 0
2021-02-02_14-48-32.360	no_button_but_finger_pressed LeftIndexTip
2021-02-02_14-48-32.360	set_speed 0
2021-02-02_14-48-32.360	no_button_but_finger_pressed RightIndexTip
2021-02-02_14-48-32.360	set_speed 0
2021-02-02_14-48-32.360	no_button_but_finger_pressed RightMiddleTip
2021-02-02_14-48-32.360	set_speed 0
2021-02-02_14-48-32.360	no_button_but_finger_pressed RightRingTip
2021-02-02_14-48-32.360	set_speed 0
2021-02-02_14-48-32.360	no_button_but_finger_pressed RightPinkyTip
2021-02-02_14-48-32.361	set_speed 0
2021-02-02_14-48-32.362	button_created 0
2021-02-02_14-48-32.796	pedal_window_timeout
2021-02-02_14-48-32.796	pedal_not_pressed
2021-02-02_14-48-32.932	button_created 1
2021-02-02_14-48-33.452	button_enters_active_area 3
2021-02-02_14-48-33.499	button_created 2
2021-02-02_14-48-33.652	index_moved
2021-02-02_14-48-33.685	button_pressed 3
2021-02-02_14-48-33.686	set_speed 0
2021-02-02_14-48-33.785	index_released
2021-02-02_14-48-34.027	button_enters_active_area 6
2021-02-02_14-48-34.075	button_created 3
2021-02-02_14-48-34.138	index_moved
2021-02-02_14-48-34.272	index_released
2021-02-02_14-48-34.330	unexpected_break_start
2021-02-02_14-48-40.338	pinky_moved
2021-02-02_14-48-40.538	pinky_released
2021-02-02_14-48-42.595	unexpected_break_stop
2021-02-02_14-48-42.609	no_button_but_finger_pressed LeftPinkyTip
2021-02-02_14-48-42.609	set_speed 0
2021-02-02_14-48-42.609	no_button_but_finger_pressed LeftRingTip
2021-02-02_14-48-42.609	set_speed 0
2021-02-02_14-48-42.609	no_button_but_finger_pressed LeftMiddleTip
2021-02-02_14-48-42.610	set_speed 0
2021-02-02_14-48-42.610	no_button_but_finger_pressed LeftIndexTip
2021-02-02_14-48-42.610	set_speed 0
2021-02-02_14-48-42.610	no_button_but_finger_pressed RightIndexTip
2021-02-02_14-48-42.610	set_speed 0
2021-02-02_14-48-42.610	no_button_but_finger_pressed RightMiddleTip
2021-02-02_14-48-42.610	set_speed 0
2021-02-02_14-48-42.610	no_button_but_finger_pressed RightRingTip
2021-02-02_14-48-42.610	set_speed 0
2021-02-02_14-48-42.610	no_button_but_finger_pressed RightPinkyTip
2021-02-02_14-48-42.611	set_speed 0
2021-02-02_14-48-42.621	button_created 0
2021-02-02_14-48-43.182	button_created 1
2021-02-02_14-48-43.711	button_enters_active_area 2
2021-02-02_14-48-43.758	button_created 2
2021-02-02_14-48-43.835	middle_moved
2021-02-02_14-48-43.869	button_pressed 2
2021-02-02_14-48-43.869	set_speed 0
2021-02-02_14-48-43.963	middle_released
2021-02-02_14-48-44.259	middle_moved
2021-02-02_14-48-44.281	button_enters_active_area 2
2021-02-02_14-48-44.327	button_created 3
2021-02-02_14-48-44.492	middle_released
2021-02-02_14-48-44.726	button_leaves_active_area 2
2021-02-02_14-48-44.843	button_enters_active_area 6
2021-02-02_14-48-44.900	button_created 4
2021-02-02_14-48-44.942	index_moved
2021-02-02_14-48-45.143	button_missed 2
2021-02-02_14-48-45.143	set_speed 0
2021-02-02_14-48-45.181	index_released
2021-02-02_14-48-45.299	button_leaves_active_area 6
2021-02-02_14-48-45.422	button_enters_active_area 6
2021-02-02_14-48-45.470	button_created 5
2021-02-02_14-48-45.645	index_moved
2021-02-02_14-48-45.679	button_pressed 6
2021-02-02_14-48-45.679	set_speed 0.150000021457672
2021-02-02_14-48-45.721	index_released
2021-02-02_14-48-45.722	button_missed 6
2021-02-02_14-48-45.722	set_speed 0.150000021457672
2021-02-02_14-48-45.986	button_enters_active_area 7
2021-02-02_14-48-46.043	button_created 6
2021-02-02_14-48-46.230	middle_moved
2021-02-02_14-48-46.252	button_pressed 7
2021-02-02_14-48-46.252	set_speed 0.330000021457672
2021-02-02_14-48-46.366	middle_released
2021-02-02_14-48-46.555	button_enters_active_area 0
2021-02-02_14-48-46.612	button_created 7
2021-02-02_14-48-47.002	button_leaves_active_area 0
2021-02-02_14-48-47.136	button_enters_active_area 3
2021-02-02_14-48-47.181	button_created 8
2021-02-02_14-48-47.368	index_moved
2021-02-02_14-48-47.390	button_pressed 3
2021-02-02_14-48-47.390	set_speed 0.330000021457672
2021-02-02_14-48-47.432	button_missed 0
2021-02-02_14-48-47.432	set_speed 0.330000021457672
2021-02-02_14-48-47.471	index_released
2021-02-02_14-48-47.707	button_enters_active_area 8
2021-02-02_14-48-47.754	button_created 9
2021-02-02_14-48-48.152	button_leaves_active_area 8
2021-02-02_14-48-48.163	ring_moved
2021-02-02_14-48-48.197	ring_released
2021-02-02_14-48-48.274	button_enters_active_area 9
2021-02-02_14-48-48.332	button_created 10
2021-02-02_14-48-48.577	button_missed 8
2021-02-02_14-48-48.577	set_speed 0.150000021457672
2021-02-02_14-48-48.646	pinky_moved
2021-02-02_14-48-48.654	button_pressed 9
2021-02-02_14-48-48.654	set_speed 0.330000021457672
2021-02-02_14-48-48.742	pinky_released
2021-02-02_14-48-48.842	button_enters_active_area 2
2021-02-02_14-48-48.900	button_created 11
2021-02-02_14-48-49.290	button_leaves_active_area 2
2021-02-02_14-48-49.422	button_enters_active_area 7
2021-02-02_14-48-49.469	button_created 12
2021-02-02_14-48-49.561	middle_moved
2021-02-02_14-48-49.589	button_pressed 7
2021-02-02_14-48-49.589	set_speed 0.330000021457672
2021-02-02_14-48-49.713	middle_released
2021-02-02_14-48-49.714	button_missed 2
2021-02-02_14-48-49.714	set_speed 0.150000021457672
2021-02-02_14-48-49.995	button_enters_active_area 9
2021-02-02_14-48-50.041	button_created 13
2021-02-02_14-48-50.441	button_leaves_active_area 9
2021-02-02_14-48-50.563	button_enters_active_area 1
2021-02-02_14-48-50.610	button_created 14
2021-02-02_14-48-50.699	ring_moved
2021-02-02_14-48-50.742	button_pressed 1
2021-02-02_14-48-50.742	set_speed 0.330000021457672
2021-02-02_14-48-50.831	ring_released
2021-02-02_14-48-50.865	button_missed 9
2021-02-02_14-48-50.865	set_speed 0.330000021457672
2021-02-02_14-48-51.128	button_enters_active_area 2
2021-02-02_14-48-51.185	button_created 15
2021-02-02_14-48-51.251	middle_moved
2021-02-02_14-48-51.301	button_pressed 2
2021-02-02_14-48-51.301	set_speed 0.330000021457672
2021-02-02_14-48-51.434	middle_released
2021-02-02_14-48-51.712	button_enters_active_area 3
2021-02-02_14-48-51.755	button_created 16
2021-02-02_14-48-51.961	index_moved
2021-02-02_14-48-52.005	button_pressed 3
2021-02-02_14-48-52.006	set_speed 0.330000021457672
2021-02-02_14-48-52.052	index_released
2021-02-02_14-48-52.273	button_enters_active_area 8
2021-02-02_14-48-52.331	button_created 17
2021-02-02_14-48-52.720	button_leaves_active_area 8
2021-02-02_14-48-52.843	button_enters_active_area 1
2021-02-02_14-48-52.900	button_created 18
2021-02-02_14-48-53.011	ring_moved
2021-02-02_14-48-53.066	button_pressed 1
2021-02-02_14-48-53.066	set_speed 0.510000021457672
2021-02-02_14-48-53.146	ring_released
2021-02-02_14-48-53.147	button_missed 8
2021-02-02_14-48-53.147	set_speed 0.330000021457672
2021-02-02_14-48-53.427	button_enters_active_area 2
2021-02-02_14-48-53.473	button_created 19
2021-02-02_14-48-53.540	middle_moved
2021-02-02_14-48-53.572	button_pressed 2
2021-02-02_14-48-53.572	set_speed 0.510000021457672
2021-02-02_14-48-53.686	middle_released
2021-02-02_14-48-53.976	button_enters_active_area 0
2021-02-02_14-48-54.022	button_created 20
2021-02-02_14-48-54.061	pinky_moved
2021-02-02_14-48-54.242	pinky_released
2021-02-02_14-48-54.393	button_leaves_active_area 0
2021-02-02_14-48-54.506	button_enters_active_area 1
2021-02-02_14-48-54.538	button_created 21
2021-02-02_14-48-54.763	button_missed 0
2021-02-02_14-48-54.763	set_speed 0.330000021457672
2021-02-02_14-48-54.887	button_leaves_active_area 1
2021-02-02_14-48-54.998	button_enters_active_area 6
2021-02-02_14-48-55.044	button_created 22
2021-02-02_14-48-55.183	index_moved
2021-02-02_14-48-55.195	button_pressed 6
2021-02-02_14-48-55.195	set_speed 0.330000021457672
2021-02-02_14-48-55.299	button_missed 1
2021-02-02_14-48-55.299	set_speed 0.150000021457672
2021-02-02_14-48-55.329	index_released
2021-02-02_14-48-55.561	button_enters_active_area 8
2021-02-02_14-48-55.618	button_created 23
2021-02-02_14-48-55.780	button_pressed 8
2021-02-02_14-48-55.780	set_speed 0.330000021457672
2021-02-02_14-48-55.780	ring_moved
2021-02-02_14-48-55.896	ring_released
2021-02-02_14-48-56.129	button_enters_active_area 2
2021-02-02_14-48-56.186	button_created 24
2021-02-02_14-48-56.330	middle_moved
2021-02-02_14-48-56.386	button_pressed 2
2021-02-02_14-48-56.386	set_speed 0.330000021457672
2021-02-02_14-48-56.475	middle_released
2021-02-02_14-48-56.709	button_enters_active_area 7
2021-02-02_14-48-56.766	button_created 25
2021-02-02_14-48-56.886	ring_moved
2021-02-02_14-48-57.037	ring_released
2021-02-02_14-48-57.159	button_leaves_active_area 7
2021-02-02_14-48-57.281	button_enters_active_area 6
2021-02-02_14-48-57.327	button_created 26
2021-02-02_14-48-57.548	index_moved
2021-02-02_14-48-57.559	button_pressed 6
2021-02-02_14-48-57.559	set_speed 0.510000021457672
2021-02-02_14-48-57.588	button_missed 7
2021-02-02_14-48-57.588	set_speed 0.330000021457672
2021-02-02_14-48-57.665	index_released
2021-02-02_14-48-57.858	button_enters_active_area 1
2021-02-02_14-48-57.905	button_created 27
2021-02-02_14-48-58.307	button_leaves_active_area 1
2021-02-02_14-48-58.419	button_enters_active_area 3
2021-02-02_14-48-58.476	button_created 28
2021-02-02_14-48-58.588	index_moved
2021-02-02_14-48-58.607	button_pressed 3
2021-02-02_14-48-58.607	set_speed 0.510000021457672
2021-02-02_14-48-58.734	button_missed 1
2021-02-02_14-48-58.734	set_speed 0.330000021457672
2021-02-02_14-48-58.741	index_released
2021-02-02_14-48-58.996	button_enters_active_area 9
2021-02-02_14-48-59.041	button_created 29
2021-02-02_14-48-59.217	button_pressed 9
2021-02-02_14-48-59.217	set_speed 0.330000021457672
2021-02-02_14-48-59.229	pinky_moved
2021-02-02_14-48-59.345	pinky_released
2021-02-02_14-48-59.564	button_enters_active_area 2
2021-02-02_14-48-59.620	button_created 30
2021-02-02_14-48-59.815	middle_moved
2021-02-02_14-48-59.848	button_pressed 2
2021-02-02_14-48-59.848	set_speed 0.330000021457672
2021-02-02_14-48-59.848	button_pressed_with_notification 2
2021-02-02_14-48-59.849	pedal_window_open 2000ms
2021-02-02_14-48-59.960	middle_released
2021-02-02_14-49-00.016	button_leaves_active_area 2
2021-02-02_14-49-00.140	button_enters_active_area 0
2021-02-02_14-49-00.186	button_created 31
2021-02-02_14-49-00.439	button_missed 2
2021-02-02_14-49-00.439	set_speed 0.330000021457672
2021-02-02_14-49-00.449	pedal_pressed_correclty
2021-02-02_14-49-18.421	pedal_pressed_incorreclty
2021-02-02_14-49-22.976	pinky_moved
2021-02-02_14-49-23.296	pinky_released
2021-02-02_14-49-23.992	middle_moved
2021-02-02_14-49-24.015	index_moved
2021-02-02_14-49-25.430	middle_released
2021-02-02_14-49-25.484	index_released
2021-02-02_14-49-32.992	ring_moved
2021-02-02_14-49-33.114	index_moved
2021-02-02_14-49-35.546	middle_moved
2021-02-02_14-49-39.622	middle_released
2021-02-02_14-49-40.072	thumb_released
2021-02-02_14-49-44.788	selected_answer 10
2021-02-02_14-49-44.798	no_button_but_finger_pressed LeftPinkyTip
2021-02-02_14-49-44.798	set_speed 0.150000021457672
2021-02-02_14-49-44.798	no_button_but_finger_pressed LeftRingTip
2021-02-02_14-49-44.798	set_speed 0.150000021457672
2021-02-02_14-49-44.798	no_button_but_finger_pressed LeftMiddleTip
2021-02-02_14-49-44.798	set_speed 0
2021-02-02_14-49-44.798	no_button_but_finger_pressed LeftIndexTip
2021-02-02_14-49-44.799	set_speed 0
2021-02-02_14-49-44.799	no_button_but_finger_pressed RightIndexTip
2021-02-02_14-49-44.799	set_speed 0
2021-02-02_14-49-44.799	no_button_but_finger_pressed RightMiddleTip
2021-02-02_14-49-44.799	set_speed 0
2021-02-02_14-49-44.799	no_button_but_finger_pressed RightRingTip
2021-02-02_14-49-44.799	set_speed 0
2021-02-02_14-49-44.799	no_button_but_finger_pressed RightPinkyTip
2021-02-02_14-49-44.800	set_speed 0
2021-02-02_14-49-44.814	button_created 0
2021-02-02_14-49-45.378	button_created 1
2021-02-02_14-49-45.731	thumb_moved
2021-02-02_14-49-45.752	multiple_finger_stop
2021-02-02_14-49-45.753	index_released
2021-02-02_14-49-45.763	no_button_but_finger_pressed RightPinkyTip
2021-02-02_14-49-45.764	set_speed 0
2021-02-02_14-49-45.764	no_button_but_finger_pressed RightRingTip
2021-02-02_14-49-45.764	set_speed 0
2021-02-02_14-49-45.764	no_button_but_finger_pressed RightMiddleTip
2021-02-02_14-49-45.765	set_speed 0
2021-02-02_14-49-45.765	no_button_but_finger_pressed RightIndexTip
2021-02-02_14-49-45.765	set_speed 0
2021-02-02_14-49-45.765	no_button_but_finger_pressed LeftIndexTip
2021-02-02_14-49-45.766	set_speed 0
2021-02-02_14-49-45.766	no_button_but_finger_pressed LeftMiddleTip
2021-02-02_14-49-45.766	set_speed 0
2021-02-02_14-49-45.766	no_button_but_finger_pressed LeftRingTip
2021-02-02_14-49-45.767	set_speed 0
2021-02-02_14-49-45.767	no_button_but_finger_pressed LeftPinkyTip
2021-02-02_14-49-45.767	set_speed 0
2021-02-02_14-49-45.784	button_created 0
2021-02-02_14-49-45.797	ring_released
2021-02-02_14-49-46.340	button_created 1
2021-02-02_14-49-46.470	thumb_released
2021-02-02_14-49-46.871	button_enters_active_area 3
2021-02-02_14-49-46.918	button_created 2
2021-02-02_14-49-47.029	index_moved
2021-02-02_14-49-47.056	button_pressed 3
2021-02-02_14-49-47.056	set_speed 0
2021-02-02_14-49-47.162	index_released
2021-02-02_14-49-47.429	button_enters_active_area 8
2021-02-02_14-49-47.489	button_created 3
2021-02-02_14-49-47.544	middle_moved
2021-02-02_14-49-47.583	multiple_finger_start
2021-02-02_14-49-47.676	ring_moved
2021-02-02_14-49-47.717	multiple_finger_stop
2021-02-02_14-49-47.717	ring_released
2021-02-02_14-49-47.728	no_button_but_finger_pressed LeftPinkyTip
2021-02-02_14-49-47.728	set_speed 0
2021-02-02_14-49-47.728	no_button_but_finger_pressed LeftRingTip
2021-02-02_14-49-47.728	set_speed 0
2021-02-02_14-49-47.728	no_button_but_finger_pressed LeftMiddleTip
2021-02-02_14-49-47.728	set_speed 0
2021-02-02_14-49-47.728	no_button_but_finger_pressed LeftIndexTip
2021-02-02_14-49-47.729	set_speed 0
2021-02-02_14-49-47.729	no_button_but_finger_pressed RightIndexTip
2021-02-02_14-49-47.729	set_speed 0
2021-02-02_14-49-47.729	no_button_but_finger_pressed RightMiddleTip
2021-02-02_14-49-47.729	set_speed 0
2021-02-02_14-49-47.729	no_button_but_finger_pressed RightRingTip
2021-02-02_14-49-47.729	set_speed 0
2021-02-02_14-49-47.729	no_button_but_finger_pressed RightPinkyTip
2021-02-02_14-49-47.729	set_speed 0
2021-02-02_14-49-47.730	middle_released
2021-02-02_14-49-47.741	button_created 0
2021-02-02_14-49-48.309	button_created 1
2021-02-02_14-49-48.830	button_enters_active_area 1
2021-02-02_14-49-48.874	button_created 2
2021-02-02_14-49-48.907	ring_moved
2021-02-02_14-49-48.934	button_pressed 1
2021-02-02_14-49-48.934	set_speed 0
2021-02-02_14-49-49.089	ring_released
2021-02-02_14-49-49.406	button_enters_active_area 1
2021-02-02_14-49-49.440	ring_moved
2021-02-02_14-49-49.452	button_created 3
2021-02-02_14-49-49.657	ring_released
2021-02-02_14-49-49.846	button_leaves_active_area 1
2021-02-02_14-49-49.969	button_enters_active_area 2
2021-02-02_14-49-50.025	button_created 4
2021-02-02_14-49-50.275	button_missed 1
2021-02-02_14-49-50.275	set_speed 0
2021-02-02_14-49-50.417	button_leaves_active_area 2
2021-02-02_14-49-50.550	button_enters_active_area 1
2021-02-02_14-49-50.597	button_created 5
2021-02-02_14-49-50.702	ring_moved
2021-02-02_14-49-50.724	button_pressed 1
2021-02-02_14-49-50.724	set_speed 0.150000021457672
2021-02-02_14-49-50.751	multiple_finger_start
2021-02-02_14-49-50.891	multiple_finger_stop
2021-02-02_14-49-50.902	no_button_but_finger_pressed LeftPinkyTip
2021-02-02_14-49-50.902	set_speed 0.150000021457672
2021-02-02_14-49-50.902	no_button_but_finger_pressed LeftRingTip
2021-02-02_14-49-50.902	set_speed 0.150000021457672
2021-02-02_14-49-50.903	no_button_but_finger_pressed LeftMiddleTip
2021-02-02_14-49-50.903	set_speed 0
2021-02-02_14-49-50.903	no_button_but_finger_pressed LeftIndexTip
2021-02-02_14-49-50.903	set_speed 0
2021-02-02_14-49-50.903	no_button_but_finger_pressed RightIndexTip
2021-02-02_14-49-50.903	set_speed 0
2021-02-02_14-49-50.903	no_button_but_finger_pressed RightMiddleTip
2021-02-02_14-49-50.903	set_speed 0
2021-02-02_14-49-50.903	no_button_but_finger_pressed RightRingTip
2021-02-02_14-49-50.904	set_speed 0
2021-02-02_14-49-50.904	no_button_but_finger_pressed RightPinkyTip
2021-02-02_14-49-50.904	set_speed 0
2021-02-02_14-49-50.914	ring_released
2021-02-02_14-49-50.917	button_created 0
2021-02-02_14-49-51.485	button_created 1
2021-02-02_14-49-52.012	button_enters_active_area 2
2021-02-02_14-49-52.045	middle_moved
2021-02-02_14-49-52.046	button_created 2
2021-02-02_14-49-52.090	button_pressed 2
2021-02-02_14-49-52.090	set_speed 0
2021-02-02_14-49-52.261	middle_released
2021-02-02_14-49-52.574	button_enters_active_area 8
2021-02-02_14-49-52.617	button_created 3
2021-02-02_14-49-52.639	ring_moved
2021-02-02_14-49-52.801	ring_released
2021-02-02_14-49-53.022	button_leaves_active_area 8
2021-02-02_14-49-53.145	button_enters_active_area 2
2021-02-02_14-49-53.190	button_created 4
2021-02-02_14-49-53.305	middle_moved
2021-02-02_14-49-53.334	button_pressed 2
2021-02-02_14-49-53.334	set_speed 0.150000021457672
2021-02-02_14-49-53.439	middle_released
2021-02-02_14-49-53.457	button_missed 8
2021-02-02_14-49-53.457	set_speed 0.150000021457672
2021-02-02_14-49-53.714	button_enters_active_area 1
2021-02-02_14-49-53.773	button_created 5
2021-02-02_14-49-54.160	button_leaves_active_area 1
2021-02-02_14-49-54.280	button_enters_active_area 3
2021-02-02_14-49-54.339	button_created 6
2021-02-02_14-49-54.469	index_moved
2021-02-02_14-49-54.491	button_pressed 3
2021-02-02_14-49-54.491	set_speed 0.330000021457672
2021-02-02_14-49-54.582	button_missed 1
2021-02-02_14-49-54.582	set_speed 0.330000021457672
2021-02-02_14-49-54.618	index_released
2021-02-02_14-49-54.859	button_enters_active_area 6
2021-02-02_14-49-54.907	button_created 7
2021-02-02_14-49-54.937	index_moved
2021-02-02_14-49-55.115	index_released
2021-02-02_14-49-55.315	button_leaves_active_area 6
2021-02-02_14-49-55.348	index_moved
2021-02-02_14-49-55.426	button_enters_active_area 8
2021-02-02_14-49-55.460	index_released
2021-02-02_14-49-55.483	button_created 8
2021-02-02_14-49-55.692	pinky_moved
2021-02-02_14-49-55.703	multiple_finger_start
2021-02-02_14-49-55.783	multiple_finger_stop
2021-02-02_14-49-55.803	no_button_but_finger_pressed LeftPinkyTip
2021-02-02_14-49-55.804	set_speed 0.150000021457672
2021-02-02_14-49-55.804	no_button_but_finger_pressed LeftRingTip
2021-02-02_14-49-55.804	set_speed 0
2021-02-02_14-49-55.804	no_button_but_finger_pressed LeftMiddleTip
2021-02-02_14-49-55.805	set_speed 0
2021-02-02_14-49-55.805	no_button_but_finger_pressed LeftIndexTip
2021-02-02_14-49-55.805	set_speed 0
2021-02-02_14-49-55.805	no_button_but_finger_pressed RightIndexTip
2021-02-02_14-49-55.806	set_speed 0
2021-02-02_14-49-55.806	no_button_but_finger_pressed RightMiddleTip
2021-02-02_14-49-55.806	set_speed 0
2021-02-02_14-49-55.806	no_button_but_finger_pressed RightRingTip
2021-02-02_14-49-55.807	set_speed 0
2021-02-02_14-49-55.807	no_button_but_finger_pressed RightPinkyTip
2021-02-02_14-49-55.807	set_speed 0
2021-02-02_14-49-55.808	button_created 0
2021-02-02_14-49-55.837	pinky_released
2021-02-02_14-49-56.367	button_created 1
2021-02-02_14-49-56.903	button_enters_active_area 6
2021-02-02_14-49-56.948	button_created 2
2021-02-02_14-49-57.170	index_moved
2021-02-02_14-49-57.192	button_pressed 6
2021-02-02_14-49-57.192	set_speed 0
2021-02-02_14-49-57.281	index_released
2021-02-02_14-49-57.413	index_moved
2021-02-02_14-49-57.457	button_enters_active_area 1
2021-02-02_14-49-57.468	index_released
2021-02-02_14-49-57.516	button_created 3
2021-02-02_14-49-57.679	ring_moved
2021-02-02_14-49-57.712	button_pressed 1
2021-02-02_14-49-57.713	set_speed 0.150000021457672
2021-02-02_14-49-57.837	ring_released
2021-02-02_14-49-58.047	button_enters_active_area 8
2021-02-02_14-49-58.082	button_created 4
2021-02-02_14-49-58.282	ring_moved
2021-02-02_14-49-58.300	button_pressed 8
2021-02-02_14-49-58.300	set_speed 0.330000021457672
2021-02-02_14-49-58.418	ring_released
2021-02-02_14-49-58.611	button_enters_active_area 7
2021-02-02_14-49-58.658	button_created 5
2021-02-02_14-49-58.768	index_moved
2021-02-02_14-49-58.879	index_released
2021-02-02_14-49-59.068	button_leaves_active_area 7
2021-02-02_14-49-59.175	button_enters_active_area 9
2021-02-02_14-49-59.232	button_created 6
2021-02-02_14-49-59.478	button_missed 7
2021-02-02_14-49-59.479	set_speed 0.330000021457672
2021-02-02_14-49-59.622	button_leaves_active_area 9
2021-02-02_14-49-59.745	button_enters_active_area 0
2021-02-02_14-49-59.802	button_created 7
2021-02-02_14-50-00.046	button_missed 9
2021-02-02_14-50-00.046	set_speed 0.330000021457672
2021-02-02_14-50-00.200	button_leaves_active_area 0
2021-02-02_14-50-00.322	button_enters_active_area 7
2021-02-02_14-50-00.368	button_created 8
2021-02-02_14-50-00.512	middle_moved
2021-02-02_14-50-00.534	button_pressed 7
2021-02-02_14-50-00.534	set_speed 0.330000021457672
2021-02-02_14-50-00.618	middle_released
2021-02-02_14-50-00.619	button_missed 0
2021-02-02_14-50-00.619	set_speed 0.150000021457672
2021-02-02_14-50-00.896	button_enters_active_area 1
2021-02-02_14-50-00.943	button_created 9
2021-02-02_14-50-01.109	ring_moved
2021-02-02_14-50-01.142	button_pressed 1
2021-02-02_14-50-01.142	set_speed 0.150000021457672
2021-02-02_14-50-01.232	ring_released
2021-02-02_14-50-01.457	button_enters_active_area 6
2021-02-02_14-50-01.513	button_created 10
2021-02-02_14-50-01.635	index_moved
2021-02-02_14-50-01.657	button_pressed 6
2021-02-02_14-50-01.657	set_speed 0.330000021457672
2021-02-02_14-50-01.755	index_released
2021-02-02_14-50-02.031	button_enters_active_area 9
2021-02-02_14-50-02.089	button_created 11
2021-02-02_14-50-02.220	pinky_moved
2021-02-02_14-50-02.230	button_pressed 9
2021-02-02_14-50-02.230	set_speed 0.510000021457672
2021-02-02_14-50-02.343	pinky_released
2021-02-02_14-50-02.596	button_enters_active_area 0
2021-02-02_14-50-02.641	button_created 12
2021-02-02_14-50-03.012	button_leaves_active_area 0
2021-02-02_14-50-03.122	button_enters_active_area 2
2021-02-02_14-50-03.170	button_created 13
2021-02-02_14-50-03.251	middle_moved
2021-02-02_14-50-03.267	button_pressed 2
2021-02-02_14-50-03.267	set_speed 0.510000021457672
2021-02-02_14-50-03.380	button_missed 0
2021-02-02_14-50-03.380	set_speed 0.510000021457672
2021-02-02_14-50-03.394	middle_released
2021-02-02_14-50-03.610	button_enters_active_area 8
2021-02-02_14-50-03.655	button_created 14
2021-02-02_14-50-03.766	ring_moved
2021-02-02_14-50-03.776	button_pressed 8
2021-02-02_14-50-03.776	set_speed 0.510000021457672
2021-02-02_14-50-03.909	ring_released
2021-02-02_14-50-04.078	button_enters_active_area 9
2021-02-02_14-50-04.126	button_created 15
2021-02-02_14-50-04.421	button_leaves_active_area 9
2021-02-02_14-50-04.522	button_enters_active_area 2
2021-02-02_14-50-04.557	button_created 16
2021-02-02_14-50-04.622	middle_moved
2021-02-02_14-50-04.666	button_pressed 2
2021-02-02_14-50-04.666	set_speed 0.510000021457672
2021-02-02_14-50-04.666	button_pressed_with_notification 2
2021-02-02_14-50-04.667	pedal_window_open 2000ms
2021-02-02_14-50-04.747	button_missed 9
2021-02-02_14-50-04.747	set_speed 0.330000021457672
2021-02-02_14-50-04.850	button_leaves_active_area 2
2021-02-02_14-50-04.950	button_enters_active_area 0
2021-02-02_14-50-04.986	button_created 17
2021-02-02_14-50-04.995	middle_released
2021-02-02_14-50-05.196	button_missed 2
2021-02-02_14-50-05.196	set_speed 0.150000021457672
2021-02-02_14-50-05.340	button_leaves_active_area 0
2021-02-02_14-50-05.406	pedal_pressed_correclty
2021-02-02_14-50-11.853	selected_answer 10
2021-02-02_14-50-11.877	no_button_but_finger_pressed LeftPinkyTip
2021-02-02_14-50-11.877	set_speed 0.150000021457672
2021-02-02_14-50-11.877	no_button_but_finger_pressed LeftRingTip
2021-02-02_14-50-11.877	set_speed 0
2021-02-02_14-50-11.877	no_button_but_finger_pressed LeftMiddleTip
2021-02-02_14-50-11.878	set_speed 0
2021-02-02_14-50-11.878	no_button_but_finger_pressed LeftIndexTip
2021-02-02_14-50-11.878	set_speed 0
2021-02-02_14-50-11.878	no_button_but_finger_pressed RightIndexTip
2021-02-02_14-50-11.878	set_speed 0
2021-02-02_14-50-11.878	no_button_but_finger_pressed RightMiddleTip
2021-02-02_14-50-11.878	set_speed 0
2021-02-02_14-50-11.878	no_button_but_finger_pressed RightRingTip
2021-02-02_14-50-11.879	set_speed 0
2021-02-02_14-50-11.879	no_button_but_finger_pressed RightPinkyTip
2021-02-02_14-50-11.879	set_speed 0
2021-02-02_14-50-11.892	button_created 0
2021-02-02_14-50-12.438	button_created 1
2021-02-02_14-50-12.974	button_enters_active_area 0
2021-02-02_14-50-13.009	button_created 2
2021-02-02_14-50-13.427	button_leaves_active_area 0
2021-02-02_14-50-13.528	button_enters_active_area 9
2021-02-02_14-50-13.575	button_created 3
2021-02-02_14-50-13.772	pinky_moved
2021-02-02_14-50-13.783	button_pressed 9
2021-02-02_14-50-13.783	set_speed 0
2021-02-02_14-50-13.844	button_missed 0
2021-02-02_14-50-13.844	set_speed 0
2021-02-02_14-50-13.905	pinky_released
2021-02-02_14-50-14.105	button_enters_active_area 7
2021-02-02_14-50-14.150	button_created 4
2021-02-02_14-50-14.261	multiple_finger_start
2021-02-02_14-50-14.261	middle_moved
2021-02-02_14-50-14.308	multiple_finger_stop
2021-02-02_14-50-14.319	no_button_but_finger_pressed LeftPinkyTip
2021-02-02_14-50-14.319	set_speed 0
2021-02-02_14-50-14.319	no_button_but_finger_pressed LeftRingTip
2021-02-02_14-50-14.319	set_speed 0
2021-02-02_14-50-14.319	no_button_but_finger_pressed LeftMiddleTip
2021-02-02_14-50-14.320	set_speed 0
2021-02-02_14-50-14.320	no_button_but_finger_pressed LeftIndexTip
2021-02-02_14-50-14.320	set_speed 0
2021-02-02_14-50-14.320	no_button_but_finger_pressed RightIndexTip
2021-02-02_14-50-14.320	set_speed 0
2021-02-02_14-50-14.320	no_button_but_finger_pressed RightMiddleTip
2021-02-02_14-50-14.320	set_speed 0
2021-02-02_14-50-14.320	no_button_but_finger_pressed RightRingTip
2021-02-02_14-50-14.320	set_speed 0
2021-02-02_14-50-14.320	no_button_but_finger_pressed RightPinkyTip
2021-02-02_14-50-14.321	set_speed 0
2021-02-02_14-50-14.331	button_created 0
2021-02-02_14-50-14.637	middle_released
2021-02-02_14-50-14.896	button_created 1
2021-02-02_14-50-15.423	button_enters_active_area 0
2021-02-02_14-50-15.469	button_created 2
2021-02-02_14-50-15.646	pinky_moved
2021-02-02_14-50-15.678	button_pressed 0
2021-02-02_14-50-15.678	set_speed 0
2021-02-02_14-50-15.779	pinky_released
2021-02-02_14-50-15.991	button_enters_active_area 2
2021-02-02_14-50-16.038	button_created 3
2021-02-02_14-50-16.176	middle_moved
2021-02-02_14-50-16.194	button_pressed 2
2021-02-02_14-50-16.194	set_speed 0.150000021457672
2021-02-02_14-50-16.321	middle_released
2021-02-02_14-50-16.561	button_enters_active_area 6
2021-02-02_14-50-16.607	button_created 4
2021-02-02_14-50-17.005	button_leaves_active_area 6
2021-02-02_14-50-17.127	button_enters_active_area 0
2021-02-02_14-50-17.184	button_created 5
2021-02-02_14-50-17.435	button_missed 6
2021-02-02_14-50-17.435	set_speed 0.150000021457672
2021-02-02_14-50-17.577	button_leaves_active_area 0
2021-02-02_14-50-17.700	button_enters_active_area 0
2021-02-02_14-50-17.757	button_created 6
2021-02-02_14-50-17.905	pinky_moved
2021-02-02_14-50-17.947	button_pressed 0
2021-02-02_14-50-17.947	set_speed 0.330000021457672
2021-02-02_14-50-18.002	button_missed 0
2021-02-02_14-50-18.002	set_speed 0.330000021457672
2021-02-02_14-50-18.058	pinky_released
2021-02-02_14-50-18.277	button_enters_active_area 6
2021-02-02_14-50-18.324	button_created 7
2021-02-02_14-50-18.423	index_moved
2021-02-02_14-50-18.445	button_pressed 6
2021-02-02_14-50-18.445	set_speed 0.330000021457672
2021-02-02_14-50-18.566	index_released
2021-02-02_14-50-18.845	button_enters_active_area 7
2021-02-02_14-50-18.894	button_created 8
2021-02-02_14-50-18.986	middle_moved
2021-02-02_14-50-19.025	button_pressed 7
2021-02-02_14-50-19.025	set_speed 0.330000021457672
2021-02-02_14-50-19.103	middle_released
2021-02-02_14-50-19.415	button_enters_active_area 8
2021-02-02_14-50-19.473	button_created 9
2021-02-02_14-50-19.572	ring_moved
2021-02-02_14-50-19.598	button_pressed 8
2021-02-02_14-50-19.598	set_speed 0.510000021457672
2021-02-02_14-50-19.659	ring_released
2021-02-02_14-50-19.977	button_enters_active_area 1
2021-02-02_14-50-20.023	button_created 10
2021-02-02_14-50-20.226	ring_moved
2021-02-02_14-50-20.282	ring_released
2021-02-02_14-50-20.382	button_leaves_active_area 1
2021-02-02_14-50-20.504	button_enters_active_area 3
2021-02-02_14-50-20.550	button_created 11
2021-02-02_14-50-20.761	button_missed 1
2021-02-02_14-50-20.761	set_speed 0.330000021457672
2021-02-02_14-50-20.890	button_leaves_active_area 3
2021-02-02_14-50-21.001	button_enters_active_area 1
2021-02-02_14-50-21.059	button_created 12
2021-02-02_14-50-21.150	ring_moved
2021-02-02_14-50-21.179	button_pressed 1
2021-02-02_14-50-21.179	set_speed 0.510000021457672
2021-02-02_14-50-21.308	ring_released
2021-02-02_14-50-21.309	button_missed 3
2021-02-02_14-50-21.309	set_speed 0.330000021457672
2021-02-02_14-50-21.576	button_enters_active_area 8
2021-02-02_14-50-21.622	button_created 13
2021-02-02_14-50-21.821	ring_moved
2021-02-02_14-50-21.843	button_pressed 8
2021-02-02_14-50-21.843	set_speed 0.330000021457672
2021-02-02_14-50-21.945	ring_released
2021-02-02_14-50-22.144	button_enters_active_area 8
2021-02-02_14-50-22.191	button_created 14
2021-02-02_14-50-22.281	ring_moved
2021-02-02_14-50-22.309	button_pressed 8
2021-02-02_14-50-22.309	set_speed 0.330000021457672
2021-02-02_14-50-22.442	ring_released
2021-02-02_14-50-22.711	button_enters_active_area 3
2021-02-02_14-50-22.768	button_created 15
2021-02-02_14-50-22.946	index_moved
2021-02-02_14-50-22.969	button_pressed 3
2021-02-02_14-50-22.969	set_speed 0.510000021457672
2021-02-02_14-50-23.033	index_released
2021-02-02_14-50-23.275	button_enters_active_area 0
2021-02-02_14-50-23.320	button_created 16
2021-02-02_14-50-23.688	button_leaves_active_area 0
2021-02-02_14-50-23.811	button_enters_active_area 8
2021-02-02_14-50-23.845	button_created 17
2021-02-02_14-50-23.983	ring_moved
2021-02-02_14-50-24.009	button_pressed 8
2021-02-02_14-50-24.009	set_speed 0.510000021457672
2021-02-02_14-50-24.056	ring_released
2021-02-02_14-50-24.066	button_missed 0
2021-02-02_14-50-24.066	set_speed 0.510000021457672
2021-02-02_14-50-24.298	button_enters_active_area 6
2021-02-02_14-50-24.344	button_created 18
2021-02-02_14-50-24.389	index_moved
2021-02-02_14-50-24.432	button_pressed 6
2021-02-02_14-50-24.432	set_speed 0.510000021457672
2021-02-02_14-50-24.520	index_released
2021-02-02_14-50-24.763	button_enters_active_area 7
2021-02-02_14-50-24.809	button_created 19
2021-02-02_14-50-24.903	middle_moved
2021-02-02_14-50-24.919	button_pressed 7
2021-02-02_14-50-24.919	set_speed 0.510000021457672
2021-02-02_14-50-25.009	middle_released
2021-02-02_14-50-25.209	button_enters_active_area 1
2021-02-02_14-50-25.244	button_created 20
[truncated: 47,573 more rows]
[truncated: 4 more columns]
