# Supplementary material for: Avatar error in your favor: Embodied avatars can fix users’ mistakes without them noticing
Source: PLoS One. 2023 Jan 20;18(1):e0266212. doi: 10.1371/journal.pone.0266212 (PMC9858437; doi:10.1371/journal.pone.0266212)
Supplement: S1 Dataset — (ZIP) [file pone.0266212.s003.zip › static/raw_data/30/data.csv]

2021-02-02_17-13-05.069	condition_entry	condition B	discarded
2021-02-02_17-13-05.102	warning	multiple_fingers
2021-02-02_17-13-06.623	condition_entry	condition B
2021-02-02_17-13-07.141	condition_entry	condition B
2021-02-02_17-13-07.588	condition_entry	condition B
2021-02-02_17-13-08.207	condition_entry	condition B
2021-02-02_17-13-08.794	condition_entry	condition B
2021-02-02_17-13-09.366	condition_entry	condition B
2021-02-02_17-13-09.900	condition_entry	condition D	discarded
2021-02-02_17-13-10.084	warning	multiple_fingers
2021-02-02_17-13-11.378	condition_entry	condition B	discarded
2021-02-02_17-13-11.411	warning	multiple_fingers
2021-02-02_17-13-12.721	condition_entry	condition B
2021-02-02_17-13-13.441	condition_entry	condition B
2021-02-02_17-13-13.955	condition_entry	condition B
2021-02-02_17-13-14.507	condition_entry	condition D
2021-02-02_17-13-15.198	condition_entry	condition D warning
2021-02-02_17-13-15.607	condition_entry	condition D warning
2021-02-02_17-13-16.675	condition_entry	condition B
2021-02-02_17-13-17.340	condition_entry	condition B
2021-02-02_17-13-17.629	pedal_entry	pedal_timeout
2021-02-02_17-13-17.929	condition_entry	condition B
2021-02-02_17-13-18.503	condition_entry	condition B
2021-02-02_17-13-19.017	condition_entry	condition B
2021-02-02_17-13-19.492	condition_entry	condition B
2021-02-02_17-13-20.006	condition_entry	condition B
2021-02-02_17-13-20.569	condition_entry	condition B
2021-02-02_17-13-21.845	condition_entry	condition B
2021-02-02_17-13-22.234	condition_entry	condition B
2021-02-02_17-13-23.681	condition_entry	condition C	src 9	dst 8
2021-02-02_17-13-24.203	condition_entry	condition D warning	discarded
2021-02-02_17-13-24.281	warning	multiple_fingers
2021-02-02_17-13-25.567	condition_entry	condition B
2021-02-02_17-13-26.123	condition_entry	condition B
2021-02-02_17-13-26.647	condition_entry	condition B
2021-02-02_17-13-27.713	condition_entry	condition B
2021-02-02_17-13-28.265	condition_entry	condition B	discarded
2021-02-02_17-13-28.309	warning	multiple_fingers
2021-02-02_17-13-29.613	condition_entry	condition B
2021-02-02_17-13-30.179	condition_entry	condition B
2021-02-02_17-13-30.758	condition_entry	condition B
2021-02-02_17-13-31.404	condition_entry	condition B
2021-02-02_17-13-32.541	condition_entry	condition B	discarded
2021-02-02_17-13-32.611	warning	multiple_fingers
2021-02-02_17-13-34.346	condition_entry	condition B
2021-02-02_17-13-35.506	condition_entry	condition B
2021-02-02_17-13-36.173	condition_entry	condition A	src 9	dst 6
2021-02-02_17-13-37.260	condition_entry	condition B
2021-02-02_17-13-37.894	condition_entry	condition B
2021-02-02_17-13-38.193	pedal_entry	pedal_timeout
2021-02-02_17-13-38.915	condition_entry	condition B
2021-02-02_17-13-39.608	condition_entry	condition A	src 6	dst 7
2021-02-02_17-13-40.071	condition_entry	condition D warning	discarded
2021-02-02_17-13-40.338	warning	multiple_fingers
2021-02-02_17-13-41.649	condition_entry	condition B	discarded
2021-02-02_17-13-41.661	warning	multiple_fingers
2021-02-02_17-13-43.013	warning	multiple_fingers
2021-02-02_17-13-43.014	condition_entry	condition B
2021-02-02_17-13-44.464	condition_entry	condition B
2021-02-02_17-13-45.214	condition_entry	condition C	src 2	dst 1	discarded
2021-02-02_17-13-45.225	warning	multiple_fingers
2021-02-02_17-13-46.561	condition_entry	condition B	discarded
2021-02-02_17-13-46.606	warning	multiple_fingers
2021-02-02_17-13-48.180	warning	multiple_fingers
2021-02-02_17-13-48.181	condition_entry	condition C	src 2	dst 1
2021-02-02_17-13-49.601	condition_entry	condition B	discarded
2021-02-02_17-13-49.666	warning	multiple_fingers
2021-02-02_17-13-50.844	condition_entry	condition B	discarded
2021-02-02_17-13-51.037	warning	multiple_fingers
2021-02-02_17-13-52.432	condition_entry	condition B
2021-02-02_17-13-53.008	condition_entry	condition B
2021-02-02_17-13-53.535	condition_entry	condition B
2021-02-02_17-13-54.009	condition_entry	condition D	discarded
2021-02-02_17-13-54.065	warning	multiple_fingers
2021-02-02_17-13-55.264	condition_entry	condition B
2021-02-02_17-13-55.909	condition_entry	condition B
2021-02-02_17-13-56.429	condition_entry	condition B
2021-02-02_17-13-56.985	condition_entry	condition B
2021-02-02_17-13-58.178	condition_entry	condition B
2021-02-02_17-13-58.863	condition_entry	condition B
2021-02-02_17-13-59.423	condition_entry	condition D	discarded
2021-02-02_17-13-59.485	warning	multiple_fingers
2021-02-02_17-14-00.665	condition_entry	condition B
2021-02-02_17-14-01.456	condition_entry	condition B	discarded
2021-02-02_17-14-01.467	warning	multiple_fingers
2021-02-02_17-14-02.731	condition_entry	condition B
2021-02-02_17-14-03.819	condition_entry	condition B
2021-02-02_17-14-04.420	condition_entry	condition B
2021-02-02_17-14-04.947	condition_entry	condition B
2021-02-02_17-14-05.503	condition_entry	condition B
2021-02-02_17-14-06.681	condition_entry	condition B
2021-02-02_17-14-07.291	condition_entry	condition B	discarded
2021-02-02_17-14-07.313	warning	multiple_fingers
2021-02-02_17-14-08.517	condition_entry	condition B	discarded
2021-02-02_17-14-08.680	warning	multiple_fingers
2021-02-02_17-14-09.968	condition_entry	condition B
2021-02-02_17-14-10.501	condition_entry	condition B
2021-02-02_17-14-11.023	condition_entry	condition B
2021-02-02_17-14-13.460	condition_entry	condition B
2021-02-02_17-14-14.416	condition_entry	condition D
2021-02-02_17-14-14.859	condition_entry	condition B	discarded
2021-02-02_17-14-15.033	condition_entry	condition B	discarded
2021-02-02_17-14-15.221	warning	multiple_fingers
2021-02-02_17-14-16.421	condition_entry	condition A	src 9	dst 8
2021-02-02_17-14-18.037	warning	multiple_fingers
2021-02-02_17-14-20.987	condition_entry	condition B
2021-02-02_17-14-21.418	condition_entry	condition A	src 6	dst 7
2021-02-02_17-14-21.885	condition_entry	condition B
2021-02-02_17-14-22.841	condition_entry	condition B
2021-02-02_17-14-23.228	condition_entry	condition D warning
2021-02-02_17-14-24.087	condition_entry	condition B
2021-02-02_17-14-24.792	condition_entry	condition B
2021-02-02_17-14-25.249	pedal_entry	pedal_timeout
2021-02-02_17-14-25.327	condition_entry	condition B
2021-02-02_17-14-25.938	condition_entry	condition B
2021-02-02_17-14-26.471	condition_entry	condition B
2021-02-02_17-14-27.107	condition_entry	condition C	src 7	dst 8	discarded
2021-02-02_17-14-27.349	warning	multiple_fingers
2021-02-02_17-14-28.565	condition_entry	condition A	src 8	dst 7	discarded
2021-02-02_17-14-28.709	warning	multiple_fingers
2021-02-02_17-14-29.427	pedal_entry	pedal_incorrect
2021-02-02_17-14-35.096	answer_entry	selected_answer 7
2021-02-02_17-14-36.267	condition_entry	condition A	src 8	dst 7
2021-02-02_17-14-36.858	condition_entry	condition B
2021-02-02_17-14-37.466	condition_entry	condition B
2021-02-02_17-14-38.079	condition_entry	condition B
2021-02-02_17-14-38.279	pedal_entry	pedal_timeout
2021-02-02_17-14-38.737	condition_entry	condition C	src 9	dst 8	discarded
2021-02-02_17-14-38.747	warning	multiple_fingers
2021-02-02_17-14-40.122	condition_entry	condition B
2021-02-02_17-14-40.702	condition_entry	condition B
2021-02-02_17-14-41.253	condition_entry	condition B
2021-02-02_17-14-41.864	condition_entry	condition B
2021-02-02_17-14-42.421	condition_entry	condition B
2021-02-02_17-14-42.881	condition_entry	condition B
2021-02-02_17-14-43.419	condition_entry	condition B
2021-02-02_17-14-44.145	condition_entry	condition C	src 2	dst 0
2021-02-02_17-14-45.465	condition_entry	condition B
2021-02-02_17-14-46.157	pedal_entry	pedal_timeout
2021-02-02_17-14-46.231	condition_entry	condition B
2021-02-02_17-14-46.841	condition_entry	condition B	discarded
2021-02-02_17-14-46.850	warning	multiple_fingers
2021-02-02_17-14-48.231	condition_entry	condition B
2021-02-02_17-14-48.762	condition_entry	condition B
2021-02-02_17-14-49.920	condition_entry	condition B
2021-02-02_17-14-50.505	condition_entry	condition B	discarded
2021-02-02_17-14-50.546	warning	multiple_fingers
2021-02-02_17-14-52.029	condition_entry	condition B
2021-02-02_17-14-52.603	condition_entry	condition B
2021-02-02_17-14-53.517	condition_entry	condition B
2021-02-02_17-14-54.697	condition_entry	condition B
2021-02-02_17-14-55.413	condition_entry	condition B
2021-02-02_17-14-55.957	condition_entry	condition D	discarded
2021-02-02_17-14-55.968	warning	multiple_fingers
2021-02-02_17-14-57.240	condition_entry	condition B
2021-02-02_17-14-57.967	condition_entry	condition B
2021-02-02_17-14-58.534	condition_entry	condition B	discarded
2021-02-02_17-14-58.590	warning	multiple_fingers
2021-02-02_17-15-00.649	condition_entry	condition B
2021-02-02_17-15-02.002	condition_entry	condition B	discarded
2021-02-02_17-15-02.200	condition_entry	condition D	discarded
2021-02-02_17-15-02.233	warning	multiple_fingers
2021-02-02_17-15-03.445	condition_entry	condition B
2021-02-02_17-15-04.198	condition_entry	condition B	discarded
2021-02-02_17-15-04.231	warning	multiple_fingers
2021-02-02_17-15-05.535	condition_entry	condition B
2021-02-02_17-15-06.166	condition_entry	condition B
2021-02-02_17-15-06.878	condition_entry	condition B
2021-02-02_17-15-07.641	condition_entry	condition B
2021-02-02_17-15-07.897	condition_entry	condition B
2021-02-02_17-15-09.057	condition_entry	condition B
2021-02-02_17-15-10.230	condition_entry	condition B
2021-02-02_17-15-10.722	condition_entry	condition B
2021-02-02_17-15-11.805	condition_entry	condition B
2021-02-02_17-15-12.911	condition_entry	condition B
2021-02-02_17-15-13.605	warning	multiple_fingers
2021-02-02_17-15-13.606	condition_entry	condition B
2021-02-02_17-15-14.866	condition_entry	condition B
2021-02-02_17-15-15.559	condition_entry	condition D
2021-02-02_17-15-16.765	condition_entry	condition B
2021-02-02_17-15-17.405	condition_entry	condition B	discarded
2021-02-02_17-15-17.457	warning	multiple_fingers
2021-02-02_17-15-18.730	condition_entry	condition B
2021-02-02_17-15-19.302	condition_entry	condition B
2021-02-02_17-15-20.684	condition_entry	condition B
2021-02-02_17-15-21.194	condition_entry	condition D	discarded
2021-02-02_17-15-21.294	warning	multiple_fingers
2021-02-02_17-15-22.648	condition_entry	condition B	discarded
2021-02-02_17-15-23.034	warning	multiple_fingers
2021-02-02_17-15-24.494	condition_entry	condition B
2021-02-02_17-15-25.599	condition_entry	condition B
2021-02-02_17-15-26.825	condition_entry	condition B
2021-02-02_17-15-28.146	condition_entry	condition B	discarded
2021-02-02_17-15-28.158	warning	multiple_fingers
2021-02-02_17-15-29.563	condition_entry	condition B
2021-02-02_17-15-30.733	condition_entry	condition B
2021-02-02_17-15-31.744	condition_entry	condition B
2021-02-02_17-15-33.508	condition_entry	condition B
2021-02-02_17-15-34.708	warning	multiple_fingers
2021-02-02_17-15-34.709	condition_entry	condition B
2021-02-02_17-15-36.244	condition_entry	condition B
2021-02-02_17-15-36.884	condition_entry	condition B
2021-02-02_17-15-37.775	condition_entry	condition B
2021-02-02_17-15-39.214	condition_entry	condition D	discarded
2021-02-02_17-15-39.222	warning	multiple_fingers
2021-02-02_17-15-40.648	condition_entry	condition B
2021-02-02_17-15-42.386	condition_entry	condition B
2021-02-02_17-15-43.502	condition_entry	condition B
2021-02-02_17-15-44.739	condition_entry	condition B
2021-02-02_17-15-45.234	condition_entry	condition B
2021-02-02_17-15-45.871	condition_entry	condition B
2021-02-02_17-15-47.665	condition_entry	condition B
2021-02-02_17-15-48.067	condition_entry	condition B
2021-02-02_17-15-49.244	condition_entry	condition B
2021-02-02_17-15-49.711	condition_entry	condition D
2021-02-02_17-15-50.967	condition_entry	condition B
2021-02-02_17-15-51.588	condition_entry	condition B
2021-02-02_17-15-51.732	pedal_entry	pedal_timeout
2021-02-02_17-15-52.166	condition_entry	condition A	src 7	dst 8
2021-02-02_17-15-53.023	pedal_entry	pedal_correct
2021-02-02_17-15-56.480	answer_entry	selected_answer 8
2021-02-02_17-15-57.768	condition_entry	condition B	discarded
2021-02-02_17-15-58.228	warning	multiple_fingers
2021-02-02_17-15-58.229	condition_entry	condition B
2021-02-02_17-15-59.789	condition_entry	condition B
2021-02-02_17-16-00.526	condition_entry	condition B
2021-02-02_17-16-00.939	condition_entry	condition A	src 2	dst 0
2021-02-02_17-16-01.527	pedal_entry	pedal_correct
2021-02-02_17-16-04.616	answer_entry	selected_answer 10
2021-02-02_17-16-05.885	condition_entry	condition B
2021-02-02_17-16-06.462	condition_entry	condition B
2021-02-02_17-16-07.064	condition_entry	condition B
2021-02-02_17-16-07.681	condition_entry	condition B
2021-02-02_17-16-08.269	condition_entry	condition B
2021-02-02_17-16-08.736	condition_entry	condition B
2021-02-02_17-16-09.573	condition_entry	condition B
2021-02-02_17-16-10.044	condition_entry	condition B
2021-02-02_17-16-10.723	condition_entry	condition B
2021-02-02_17-16-12.492	condition_entry	condition B
2021-02-02_17-16-13.488	condition_entry	condition B
2021-02-02_17-16-14.060	condition_entry	condition B
2021-02-02_17-16-15.810	condition_entry	condition B	discarded
2021-02-02_17-16-15.900	warning	multiple_fingers
2021-02-02_17-16-17.302	condition_entry	condition B
2021-02-02_17-16-17.802	condition_entry	condition B	discarded
2021-02-02_17-16-17.877	warning	multiple_fingers
2021-02-02_17-16-19.218	condition_entry	condition B
2021-02-02_17-16-19.775	condition_entry	condition C	src 2	dst 1	discarded
2021-02-02_17-16-19.862	warning	multiple_fingers
2021-02-02_17-16-21.383	condition_entry	condition B
2021-02-02_17-16-23.064	condition_entry	condition B
2021-02-02_17-16-24.370	condition_entry	condition C	src 6	dst 7
2021-02-02_17-16-25.661	condition_entry	condition B
2021-02-02_17-16-26.383	pedal_entry	pedal_timeout
2021-02-02_17-16-26.541	condition_entry	condition B
2021-02-02_17-16-27.351	condition_entry	condition B
2021-02-02_17-16-27.685	condition_entry	condition B
2021-02-02_17-16-28.283	condition_entry	condition B	discarded
2021-02-02_17-16-28.294	warning	multiple_fingers
2021-02-02_17-16-29.775	condition_entry	condition B
2021-02-02_17-16-30.429	condition_entry	condition B
2021-02-02_17-16-31.480	condition_entry	condition A	src 2	dst 1
2021-02-02_17-16-32.153	pedal_entry	pedal_correct
2021-02-02_17-16-35.318	answer_entry	selected_answer 10
2021-02-02_17-16-36.626	condition_entry	condition B
2021-02-02_17-16-37.211	condition_entry	condition A	src 7	dst 6
2021-02-02_17-16-37.811	pedal_entry	pedal_correct
2021-02-02_17-16-41.121	answer_entry	selected_answer 10
2021-02-02_17-16-42.500	condition_entry	condition B
2021-02-02_17-16-43.576	condition_entry	condition B
2021-02-02_17-16-44.143	condition_entry	condition B
2021-02-02_17-16-44.708	condition_entry	condition B
2021-02-02_17-16-45.241	condition_entry	condition B
2021-02-02_17-16-45.729	condition_entry	condition B
2021-02-02_17-16-46.454	condition_entry	condition C	src 7	dst 8
2021-02-02_17-16-47.440	condition_entry	condition B
2021-02-02_17-16-48.254	condition_entry	condition B
2021-02-02_17-16-48.480	pedal_entry	pedal_timeout
2021-02-02_17-16-48.872	condition_entry	condition D
2021-02-02_17-16-49.913	condition_entry	condition B
2021-02-02_17-16-50.886	pedal_entry	pedal_timeout
2021-02-02_17-16-51.752	condition_entry	condition B
2021-02-02_17-16-52.293	condition_entry	condition B
2021-02-02_17-16-53.138	condition_entry	condition B
2021-02-02_17-16-54.134	condition_entry	condition C	src 9	dst 8	discarded
2021-02-02_17-16-54.347	warning	multiple_fingers
2021-02-02_17-16-55.816	condition_entry	condition B
2021-02-02_17-16-56.325	condition_entry	condition B	discarded
2021-02-02_17-16-56.358	warning	multiple_fingers
2021-02-02_17-16-57.835	condition_entry	condition B	discarded
2021-02-02_17-16-57.850	warning	multiple_fingers
2021-02-02_17-16-59.267	condition_entry	condition B
2021-02-02_17-17-01.584	condition_entry	condition B
2021-02-02_17-17-02.651	condition_entry	condition B
2021-02-02_17-17-03.155	condition_entry	condition B
2021-02-02_17-17-03.908	condition_entry	condition B
2021-02-02_17-17-05.198	condition_entry	condition B
2021-02-02_17-17-05.642	condition_entry	condition B
2021-02-02_17-17-06.176	condition_entry	condition B
2021-02-02_17-17-06.742	condition_entry	condition B
2021-02-02_17-17-07.841	condition_entry	condition B
2021-02-02_17-17-08.499	condition_entry	condition B
2021-02-02_17-17-09.232	condition_entry	condition B
2021-02-02_17-17-10.304	condition_entry	condition B
2021-02-02_17-17-10.929	condition_entry	condition B
2021-02-02_17-17-11.588	condition_entry	condition B
2021-02-02_17-17-13.295	warning	multiple_fingers
2021-02-02_17-17-13.295	condition_entry	condition C	src 9	dst 8
2021-02-02_17-17-14.698	condition_entry	condition B
2021-02-02_17-17-15.521	condition_entry	condition D
2021-02-02_17-17-15.852	condition_entry	condition B
2021-02-02_17-17-16.482	condition_entry	condition B
2021-02-02_17-17-16.983	condition_entry	condition B
2021-02-02_17-17-17.537	pedal_entry	pedal_timeout
2021-02-02_17-17-18.117	condition_entry	condition B	discarded
2021-02-02_17-17-18.128	warning	multiple_fingers
2021-02-02_17-17-19.563	condition_entry	condition B
2021-02-02_17-17-20.259	condition_entry	condition B
2021-02-02_17-17-20.858	condition_entry	condition B
2021-02-02_17-17-21.995	condition_entry	condition B
2021-02-02_17-17-22.425	condition_entry	condition B
2021-02-02_17-17-23.112	condition_entry	condition B	discarded
2021-02-02_17-17-23.136	warning	multiple_fingers
2021-02-02_17-17-24.626	condition_entry	condition B
2021-02-02_17-17-25.200	condition_entry	condition B
2021-02-02_17-17-25.788	condition_entry	condition B
2021-02-02_17-17-26.324	condition_entry	condition B
2021-02-02_17-17-26.877	condition_entry	condition D
2021-02-02_17-17-28.067	condition_entry	condition B	discarded
2021-02-02_17-17-28.077	warning	multiple_fingers
2021-02-02_17-17-29.624	condition_entry	condition B
2021-02-02_17-17-30.243	condition_entry	condition B
2021-02-02_17-17-30.565	condition_entry	condition B
2021-02-02_17-17-31.435	condition_entry	condition B	discarded
2021-02-02_17-17-31.898	condition_entry	condition C	src 9	dst 8	discarded
2021-02-02_17-17-31.908	warning	multiple_fingers
2021-02-02_17-17-33.501	condition_entry	condition B
2021-02-02_17-17-34.080	condition_entry	condition B
2021-02-02_17-17-34.662	condition_entry	condition C	src 9	dst 8	discarded
2021-02-02_17-17-34.713	warning	multiple_fingers
2021-02-02_17-17-36.188	condition_entry	condition B
2021-02-02_17-17-36.752	condition_entry	condition B
2021-02-02_17-17-37.294	condition_entry	condition B
2021-02-02_17-17-37.851	condition_entry	condition B
2021-02-02_17-17-38.383	condition_entry	condition C	src 7	dst 6	discarded
2021-02-02_17-17-38.538	warning	multiple_fingers
2021-02-02_17-17-39.881	condition_entry	condition C	src 2	dst 1	discarded
2021-02-02_17-17-39.890	warning	multiple_fingers
2021-02-02_17-17-41.404	condition_entry	condition B
2021-02-02_17-17-42.571	condition_entry	condition B	discarded
2021-02-02_17-17-42.593	warning	multiple_fingers
2021-02-02_17-17-44.262	warning	multiple_fingers
2021-02-02_17-17-44.263	condition_entry	condition B
2021-02-02_17-17-46.272	condition_entry	condition B
2021-02-02_17-17-46.957	condition_entry	condition B
2021-02-02_17-17-47.535	condition_entry	condition B
2021-02-02_17-17-48.011	condition_entry	condition C	src 2	dst 3	discarded
2021-02-02_17-17-48.044	warning	multiple_fingers
2021-02-02_17-17-50.525	condition_entry	condition B
2021-02-02_17-17-51.121	condition_entry	condition B
2021-02-02_17-17-52.293	condition_entry	condition B
2021-02-02_17-17-52.898	condition_entry	condition B
2021-02-02_17-17-54.277	condition_entry	condition B
2021-02-02_17-17-55.731	condition_entry	condition B
2021-02-02_17-17-56.342	condition_entry	condition B
2021-02-02_17-17-57.122	condition_entry	condition B
2021-02-02_17-17-58.033	condition_entry	condition B
2021-02-02_17-17-58.507	condition_entry	condition B
2021-02-02_17-17-59.301	condition_entry	condition B
2021-02-02_17-17-59.919	condition_entry	condition B
2021-02-02_17-18-00.426	condition_entry	condition B	discarded
2021-02-02_17-18-00.528	warning	multiple_fingers
2021-02-02_17-18-02.016	condition_entry	condition B
2021-02-02_17-18-02.549	condition_entry	condition B
2021-02-02_17-18-03.030	condition_entry	condition B
2021-02-02_17-18-03.637	condition_entry	condition A	src 0	dst 3
2021-02-02_17-18-04.227	condition_entry	condition B
2021-02-02_17-18-04.892	condition_entry	condition B
2021-02-02_17-18-05.304	condition_entry	condition B
2021-02-02_17-18-05.659	pedal_entry	pedal_timeout
2021-02-02_17-18-06.418	condition_entry	condition A	src 2	dst 3
2021-02-02_17-18-07.060	condition_entry	condition B
2021-02-02_17-18-07.647	condition_entry	condition B
2021-02-02_17-18-08.439	pedal_entry	pedal_timeout
2021-02-02_17-18-09.285	condition_entry	condition B
2021-02-02_17-18-10.427	condition_entry	condition B
2021-02-02_17-18-10.956	condition_entry	condition B
2021-02-02_17-18-11.523	condition_entry	condition B
2021-02-02_17-18-12.034	condition_entry	condition B
2021-02-02_17-18-12.449	condition_entry	condition B
2021-02-02_17-18-13.374	condition_entry	condition B
2021-02-02_17-18-13.856	condition_entry	condition B
2021-02-02_17-18-14.368	condition_entry	condition B
2021-02-02_17-18-14.632	condition_entry	condition B
2021-02-02_17-18-15.519	condition_entry	condition B
2021-02-02_17-18-16.388	condition_entry	condition C	src 0	dst 1
2021-02-02_17-18-16.966	condition_entry	condition B
2021-02-02_17-18-18.089	condition_entry	condition B	discarded
2021-02-02_17-18-18.168	warning	multiple_fingers
2021-02-02_17-18-19.585	condition_entry	condition B
2021-02-02_17-18-20.143	condition_entry	condition B
2021-02-02_17-18-20.763	condition_entry	condition B
2021-02-02_17-18-21.196	condition_entry	condition B
2021-02-02_17-18-22.451	condition_entry	condition B	discarded
2021-02-02_17-18-22.823	condition_entry	condition B	discarded
2021-02-02_17-18-22.866	warning	multiple_fingers
2021-02-02_17-18-24.178	condition_entry	condition B
2021-02-02_17-18-24.598	condition_entry	condition B
2021-02-02_17-18-25.165	condition_entry	condition B
2021-02-02_17-18-25.830	condition_entry	condition B
2021-02-02_17-18-26.411	condition_entry	condition A	src 3	dst 1
2021-02-02_17-18-26.930	pedal_entry	pedal_correct
2021-02-02_17-18-29.932	answer_entry	selected_answer 10
2021-02-02_17-18-31.242	condition_entry	condition B
2021-02-02_17-18-31.758	condition_entry	condition C	src 2	dst 1
2021-02-02_17-18-32.415	condition_entry	condition B
2021-02-02_17-18-32.890	condition_entry	condition B
2021-02-02_17-18-33.458	condition_entry	condition B
2021-02-02_17-18-33.780	pedal_entry	pedal_timeout
2021-02-02_17-18-34.125	condition_entry	condition B
2021-02-02_17-18-34.557	condition_entry	condition B
2021-02-02_17-18-36.228	condition_entry	condition B
2021-02-02_17-18-36.705	condition_entry	condition D
2021-02-02_17-18-37.356	warning	multiple_fingers
2021-02-02_17-18-37.356	condition_entry	condition B
2021-02-02_17-18-38.720	condition_entry	condition B
2021-02-02_17-18-39.964	condition_entry	condition A	src 2	dst 0
2021-02-02_17-18-40.509	condition_entry	condition B
2021-02-02_17-18-41.188	condition_entry	condition B
2021-02-02_17-18-41.646	condition_entry	condition B
2021-02-02_17-18-41.975	pedal_entry	pedal_timeout
2021-02-02_17-18-42.298	condition_entry	condition B
2021-02-02_17-18-43.364	condition_entry	condition B	discarded
2021-02-02_17-18-43.434	warning	multiple_fingers
2021-02-02_17-18-44.912	condition_entry	condition B
2021-02-02_17-18-46.218	condition_entry	condition B
2021-02-02_17-18-47.133	condition_entry	condition B
2021-02-02_17-18-47.897	condition_entry	condition B	discarded
2021-02-02_17-18-47.955	warning	hand_movements
2021-02-02_17-18-49.283	warning	multiple_fingers
2021-02-02_17-18-50.576	condition_entry	condition B
2021-02-02_17-18-51.217	condition_entry	condition B
2021-02-02_17-18-52.459	condition_entry	condition B
2021-02-02_17-18-53.453	condition_entry	condition B
2021-02-02_17-18-54.407	condition_entry	condition B
2021-02-02_17-18-54.914	condition_entry	condition B
2021-02-02_17-18-55.525	condition_entry	condition B
2021-02-02_17-18-56.694	condition_entry	condition C	src 2	dst 1	discarded
2021-02-02_17-18-56.728	warning	multiple_fingers
2021-02-02_17-18-59.002	condition_entry	condition C	src 3	dst 2	discarded
2021-02-02_17-18-59.092	warning	multiple_fingers
2021-02-02_17-19-00.472	condition_entry	condition B
2021-02-02_17-19-00.956	pedal_entry	pedal_incorrect
2021-02-02_17-19-03.727	answer_entry	selected_answer 10
2021-02-02_17-19-05.057	condition_entry	condition B
2021-02-02_17-19-06.005	condition_entry	condition B
2021-02-02_17-19-06.915	condition_entry	condition B
2021-02-02_17-19-07.498	condition_entry	condition B
2021-02-02_17-19-08.041	condition_entry	condition B
2021-02-02_17-19-08.645	warning	multiple_fingers
2021-02-02_17-19-10.197	condition_entry	condition B
2021-02-02_17-19-11.220	condition_entry	condition B
2021-02-02_17-19-11.921	warning	multiple_fingers
2021-02-02_17-19-11.922	condition_entry	condition C	src 2	dst 1
2021-02-02_17-19-13.471	condition_entry	condition B
2021-02-02_17-19-13.855	condition_entry	condition B
2021-02-02_17-19-14.632	condition_entry	condition B
2021-02-02_17-19-16.696	condition_entry	condition D	discarded
2021-02-02_17-19-16.804	warning	multiple_fingers
2021-02-02_17-19-18.397	condition_entry	condition B
2021-02-02_17-19-18.837	condition_entry	condition B
2021-02-02_17-19-19.536	condition_entry	condition B
2021-02-02_17-19-20.579	condition_entry	condition B
2021-02-02_17-19-21.043	condition_entry	condition B
2021-02-02_17-19-21.772	condition_entry	condition B
2021-02-02_17-19-22.834	condition_entry	condition B
2021-02-02_17-19-23.279	condition_entry	condition B
2021-02-02_17-19-23.937	condition_entry	condition B
2021-02-02_17-19-24.458	condition_entry	condition B
2021-02-02_17-19-24.956	condition_entry	condition B
2021-02-02_17-19-25.959	condition_entry	condition B
2021-02-02_17-19-26.783	condition_entry	condition B
2021-02-02_17-19-27.915	condition_entry	condition B
2021-02-02_17-19-28.543	condition_entry	condition B
2021-02-02_17-19-29.201	condition_entry	condition B
2021-02-02_17-19-29.713	condition_entry	condition B
2021-02-02_17-19-30.649	condition_entry	condition B
2021-02-02_17-19-31.280	condition_entry	condition B
2021-02-02_17-19-32.268	condition_entry	condition B
2021-02-02_17-19-33.056	condition_entry	condition B
2021-02-02_17-19-35.432	warning	hand_movements
2021-02-02_17-19-35.497	warning	hand_movements
2021-02-02_17-19-35.544	warning	hand_movements
2021-02-02_17-19-35.563	warning	hand_movements
2021-02-02_17-19-37.034	condition_entry	condition B
2021-02-02_17-19-37.718	condition_entry	condition D
2021-02-02_17-19-38.175	condition_entry	condition B
2021-02-02_17-19-38.741	condition_entry	condition B
2021-02-02_17-19-39.327	condition_entry	condition B
2021-02-02_17-19-39.738	pedal_entry	pedal_timeout
2021-02-02_17-19-39.865	condition_entry	condition B
2021-02-02_17-19-40.863	condition_entry	condition B
2021-02-02_17-19-41.406	condition_entry	condition B
2021-02-02_17-19-41.904	condition_entry	condition B
2021-02-02_17-19-42.509	condition_entry	condition D
2021-02-02_17-19-43.314	condition_entry	condition D warning
2021-02-02_17-19-43.774	condition_entry	condition B
2021-02-02_17-19-45.329	pedal_entry	pedal_timeout
2021-02-02_17-19-45.933	condition_entry	condition B
2021-02-02_17-19-46.468	condition_entry	condition B
2021-02-02_17-19-47.059	condition_entry	condition B
2021-02-02_17-19-48.408	condition_entry	condition B
2021-02-02_17-19-48.814	condition_entry	condition B
2021-02-02_17-19-49.493	condition_entry	condition B
2021-02-02_17-19-50.447	condition_entry	condition B
2021-02-02_17-19-51.000	condition_entry	condition A	src 3	dst 0
2021-02-02_17-19-51.614	pedal_entry	pedal_correct
2021-02-02_17-19-54.816	answer_entry	selected_answer 10
2021-02-02_17-19-55.980	condition_entry	condition B
2021-02-02_17-19-56.789	condition_entry	condition B
2021-02-02_17-19-57.234	condition_entry	condition B
2021-02-02_17-19-58.496	condition_entry	condition A	src 9	dst 8
2021-02-02_17-19-59.120	condition_entry	condition B
2021-02-02_17-19-59.705	condition_entry	condition B
2021-02-02_17-20-00.185	condition_entry	condition B
2021-02-02_17-20-00.517	pedal_entry	pedal_timeout
2021-02-02_17-20-01.349	condition_entry	condition B
2021-02-02_17-20-01.861	condition_entry	condition B
2021-02-02_17-20-02.342	condition_entry	condition C	src 2	dst 1
2021-02-02_17-20-03.007	condition_entry	condition B
2021-02-02_17-20-03.730	condition_entry	condition B
2021-02-02_17-20-04.153	condition_entry	condition B
2021-02-02_17-20-04.358	pedal_entry	pedal_timeout
2021-02-02_17-20-05.035	condition_entry	condition B
2021-02-02_17-20-05.614	condition_entry	condition B	discarded
2021-02-02_17-20-05.663	warning	multiple_fingers
2021-02-02_17-20-07.065	warning	multiple_fingers
2021-02-02_17-20-07.065	condition_entry	condition B
2021-02-02_17-20-08.574	condition_entry	condition B
2021-02-02_17-20-10.257	condition_entry	condition B
2021-02-02_17-20-10.827	condition_entry	condition B
2021-02-02_17-20-11.505	condition_entry	condition B
2021-02-02_17-20-12.016	condition_entry	condition C	src 6	dst 7
2021-02-02_17-20-13.301	condition_entry	condition B
2021-02-02_17-20-13.892	condition_entry	condition B	discarded
2021-02-02_17-20-13.927	warning	multiple_fingers
2021-02-02_17-20-15.450	condition_entry	condition B
2021-02-02_17-20-16.165	condition_entry	condition B
2021-02-02_17-20-17.159	condition_entry	condition B
2021-02-02_17-20-19.554	condition_entry	condition B
2021-02-02_17-20-19.970	condition_entry	condition B
2021-02-02_17-20-20.644	condition_entry	condition B
2021-02-02_17-20-21.196	condition_entry	condition B
2021-02-02_17-20-22.241	condition_entry	condition A	src 3	dst 0
2021-02-02_17-20-23.069	pedal_entry	pedal_correct
2021-02-02_17-20-25.845	answer_entry	selected_answer 10
2021-02-02_17-20-27.159	condition_entry	condition B
2021-02-02_17-20-27.864	condition_entry	condition A	src 0	dst 3
2021-02-02_17-20-28.775	condition_entry	condition B
2021-02-02_17-20-29.452	condition_entry	condition B
2021-02-02_17-20-29.884	pedal_entry	pedal_timeout
2021-02-02_17-20-30.086	condition_entry	condition B
2021-02-02_17-20-30.563	condition_entry	condition B
2021-02-02_17-20-31.074	condition_entry	condition B
2021-02-02_17-20-31.666	condition_entry	condition B
2021-02-02_17-20-32.153	condition_entry	condition B
2021-02-02_17-20-32.614	condition_entry	condition A	src 3	dst 0
2021-02-02_17-20-33.438	condition_entry	condition B
2021-02-02_17-20-34.202	condition_entry	condition B
2021-02-02_17-20-34.631	pedal_entry	pedal_timeout
2021-02-02_17-20-35.412	warning	multiple_fingers
2021-02-02_17-20-35.412	condition_entry	condition D
2021-02-02_17-20-36.833	condition_entry	condition B
2021-02-02_17-20-37.927	condition_entry	condition B
2021-02-02_17-20-39.154	condition_entry	condition B
2021-02-02_17-20-40.386	condition_entry	condition B
2021-02-02_17-20-41.351	condition_entry	condition B
2021-02-02_17-20-42.076	condition_entry	condition B
2021-02-02_17-20-42.753	condition_entry	condition B
2021-02-02_17-20-43.176	condition_entry	condition B
2021-02-02_17-20-44.968	warning	multiple_fingers
2021-02-02_17-20-44.968	condition_entry	condition C	src 9	dst 7
2021-02-02_17-20-47.534	condition_entry	condition B
2021-02-02_17-20-48.073	condition_entry	condition B
2021-02-02_17-20-48.564	condition_entry	condition B
2021-02-02_17-20-49.121	condition_entry	condition B
2021-02-02_17-20-49.844	condition_entry	condition B	discarded
2021-02-02_17-20-49.894	warning	multiple_fingers
2021-02-02_17-20-51.960	condition_entry	condition B
2021-02-02_17-20-52.529	condition_entry	condition B
2021-02-02_17-20-52.948	condition_entry	condition B
2021-02-02_17-20-53.485	condition_entry	condition B
2021-02-02_17-20-54.162	condition_entry	condition B
2021-02-02_17-20-55.174	condition_entry	condition B
2021-02-02_17-20-56.348	condition_entry	condition B
2021-02-02_17-20-57.584	condition_entry	condition B
2021-02-02_17-20-58.641	condition_entry	condition B	discarded
2021-02-02_17-20-58.681	warning	multiple_fingers
2021-02-02_17-21-00.139	condition_entry	condition B
2021-02-02_17-21-00.635	condition_entry	condition B
2021-02-02_17-21-01.189	condition_entry	condition B
2021-02-02_17-21-02.050	condition_entry	condition B
2021-02-02_17-21-02.403	condition_entry	condition B	discarded
2021-02-02_17-21-02.550	warning	multiple_fingers
2021-02-02_17-21-04.066	condition_entry	condition B
2021-02-02_17-21-04.611	condition_entry	condition B
2021-02-02_17-21-05.680	condition_entry	condition B
2021-02-02_17-21-06.220	condition_entry	condition B
2021-02-02_17-21-06.776	condition_entry	condition B
2021-02-02_17-21-07.289	condition_entry	condition B
2021-02-02_17-21-07.864	condition_entry	condition D
2021-02-02_17-21-08.511	condition_entry	condition B
2021-02-02_17-21-09.885	pedal_entry	pedal_timeout
2021-02-02_17-21-09.977	condition_entry	condition B
2021-02-02_17-21-10.789	condition_entry	condition B	discarded
2021-02-02_17-21-10.837	warning	multiple_fingers
2021-02-02_17-21-12.377	condition_entry	condition B
2021-02-02_17-21-13.188	condition_entry	condition B
2021-02-02_17-21-13.653	condition_entry	condition B
2021-02-02_17-21-14.186	condition_entry	condition B
2021-02-02_17-21-15.307	condition_entry	condition B
2021-02-02_17-21-15.776	condition_entry	condition B
2021-02-02_17-21-16.326	condition_entry	condition D
2021-02-02_17-21-16.700	condition_entry	condition D warning
2021-02-02_17-21-17.851	condition_entry	condition B
2021-02-02_17-21-18.293	condition_entry	condition B
2021-02-02_17-21-18.719	pedal_entry	pedal_timeout
2021-02-02_17-21-18.793	condition_entry	condition B
2021-02-02_17-21-19.303	condition_entry	condition B
2021-02-02_17-21-19.827	condition_entry	condition B
2021-02-02_17-21-20.573	condition_entry	condition B	discarded
2021-02-02_17-21-20.925	warning	multiple_fingers
2021-02-02_17-21-22.426	condition_entry	condition B
2021-02-02_17-21-22.891	condition_entry	condition B
2021-02-02_17-21-24.172	condition_entry	condition B
2021-02-02_17-21-25.335	condition_entry	condition B
2021-02-02_17-21-25.893	condition_entry	condition B
2021-02-02_17-21-26.415	condition_entry	condition B
2021-02-02_17-21-27.632	condition_entry	condition B
2021-02-02_17-21-28.697	condition_entry	condition B
2021-02-02_17-21-29.389	condition_entry	condition B
2021-02-02_17-21-30.354	condition_entry	condition B
2021-02-02_17-21-30.979	condition_entry	condition B
2021-02-02_17-21-31.466	condition_entry	condition B
2021-02-02_17-21-32.788	condition_entry	condition B
2021-02-02_17-21-33.286	condition_entry	condition B
2021-02-02_17-21-33.796	condition_entry	condition B
2021-02-02_17-21-34.221	condition_entry	condition B
2021-02-02_17-21-34.821	condition_entry	condition B
2021-02-02_17-21-35.254	condition_entry	condition A	src 7	dst 9
2021-02-02_17-21-35.706	condition_entry	condition B
2021-02-02_17-21-36.699	condition_entry	condition B
2021-02-02_17-21-36.945	condition_entry	condition B
2021-02-02_17-21-37.272	pedal_entry	pedal_timeout
2021-02-02_17-21-37.641	condition_entry	condition A	src 0	dst 3
2021-02-02_17-21-38.189	condition_entry	condition B
2021-02-02_17-21-39.204	condition_entry	condition B
2021-02-02_17-21-39.660	pedal_entry	pedal_timeout
2021-02-02_17-21-39.862	condition_entry	condition B
2021-02-02_17-21-41.042	condition_entry	condition B
2021-02-02_17-21-41.570	condition_entry	condition B
2021-02-02_17-21-42.215	condition_entry	condition B
2021-02-02_17-21-42.761	condition_entry	condition B
2021-02-02_17-21-43.310	condition_entry	condition B	discarded
2021-02-02_17-21-43.403	warning	multiple_fingers
2021-02-02_17-21-44.797	condition_entry	condition B
2021-02-02_17-21-45.391	condition_entry	condition B
2021-02-02_17-21-46.384	condition_entry	condition B
2021-02-02_17-21-47.038	condition_entry	condition B
2021-02-02_17-21-47.615	condition_entry	condition B
2021-02-02_17-21-48.201	condition_entry	condition B
2021-02-02_17-21-48.650	condition_entry	condition B
2021-02-02_17-21-49.062	condition_entry	condition B
2021-02-02_17-21-49.582	condition_entry	condition B
2021-02-02_17-21-50.711	condition_entry	condition B
2021-02-02_17-21-51.915	condition_entry	condition B
2021-02-02_17-21-52.881	condition_entry	condition B
2021-02-02_17-21-53.349	condition_entry	condition B	discarded
2021-02-02_17-21-53.748	condition_entry	condition C	src 6	dst 7	discarded
2021-02-02_17-21-53.807	warning	multiple_fingers
2021-02-02_17-21-53.855	warning	multiple_fingers
2021-02-02_17-21-55.458	condition_entry	condition B
2021-02-02_17-21-56.514	condition_entry	condition B
2021-02-02_17-21-56.985	condition_entry	condition B
2021-02-02_17-21-57.678	condition_entry	condition A	src 8	dst 7
2021-02-02_17-21-58.737	condition_entry	condition B
2021-02-02_17-21-59.346	condition_entry	condition B
2021-02-02_17-21-59.695	pedal_entry	pedal_timeout
2021-02-02_17-21-59.940	condition_entry	condition B
2021-02-02_17-22-00.434	condition_entry	condition B
2021-02-02_17-22-01.527	condition_entry	condition B	discarded
2021-02-02_17-22-01.651	warning	multiple_fingers
2021-02-02_17-22-02.976	condition_entry	condition B	discarded
2021-02-02_17-22-02.999	warning	multiple_fingers
2021-02-02_17-22-04.542	condition_entry	condition B
2021-02-02_17-22-04.963	condition_entry	condition C	src 2	dst 1
2021-02-02_17-22-05.577	condition_entry	condition B
2021-02-02_17-22-06.362	condition_entry	condition B
2021-02-02_17-22-06.654	condition_entry	condition B
2021-02-02_17-22-06.975	pedal_entry	pedal_timeout
2021-02-02_17-22-07.159	condition_entry	condition B
2021-02-02_17-22-07.807	condition_entry	condition A	src 0	dst 1
2021-02-02_17-22-08.659	condition_entry	condition B
2021-02-02_17-22-09.426	condition_entry	condition D warning	discarded
2021-02-02_17-22-09.461	warning	multiple_fingers
2021-02-02_17-22-10.807	condition_entry	condition B
2021-02-02_17-22-11.338	condition_entry	condition B
2021-02-02_17-22-12.551	condition_entry	condition B
2021-02-02_17-22-13.346	condition_entry	condition B
2021-02-02_17-22-13.713	condition_entry	condition C	src 8	dst 7
2021-02-02_17-22-14.512	condition_entry	condition B
2021-02-02_17-22-14.966	condition_entry	condition B
2021-02-02_17-22-15.399	condition_entry	condition B
2021-02-02_17-22-15.735	pedal_entry	pedal_timeout
2021-02-02_17-22-15.946	condition_entry	condition B
2021-02-02_17-22-16.455	condition_entry	condition B
2021-02-02_17-22-18.601	condition_entry	condition B
2021-02-02_17-22-19.083	condition_entry	condition B
2021-02-02_17-22-19.706	condition_entry	condition B
2021-02-02_17-22-20.814	condition_entry	condition B
2021-02-02_17-22-21.553	condition_entry	condition B
2021-02-02_17-22-21.963	condition_entry	condition B
2021-02-02_17-22-23.107	condition_entry	condition B
2021-02-02_17-22-24.101	condition_entry	condition B
2021-02-02_17-22-24.878	condition_entry	condition B
2021-02-02_17-22-25.912	condition_entry	condition B
2021-02-02_17-22-26.694	condition_entry	condition B
2021-02-02_17-22-27.217	condition_entry	condition B
2021-02-02_17-22-29.482	condition_entry	condition B
2021-02-02_17-22-30.061	condition_entry	condition B
2021-02-02_17-22-30.472	condition_entry	condition B
2021-02-02_17-22-31.004	condition_entry	condition B
2021-02-02_17-22-31.844	condition_entry	condition B
2021-02-02_17-22-32.303	condition_entry	condition B
2021-02-02_17-22-33.663	condition_entry	condition B
2021-02-02_17-22-34.711	condition_entry	condition B	discarded
2021-02-02_17-22-34.783	warning	hand_movements
2021-02-02_17-22-36.259	condition_entry	condition B
2021-02-02_17-22-37.284	condition_entry	condition B
2021-02-02_17-22-38.511	condition_entry	condition B
2021-02-02_17-22-39.560	condition_entry	condition B
2021-02-02_17-22-40.792	condition_entry	condition B
2021-02-02_17-22-41.332	condition_entry	condition B
2021-02-02_17-22-41.847	condition_entry	condition B
2021-02-02_17-22-43.014	condition_entry	condition D	discarded
2021-02-02_17-22-43.164	warning	multiple_fingers
2021-02-02_17-22-44.512	condition_entry	condition B
2021-02-02_17-22-45.509	condition_entry	condition B
2021-02-02_17-22-46.279	condition_entry	condition B
2021-02-02_17-22-47.329	condition_entry	condition B
2021-02-02_17-22-47.909	condition_entry	condition B
2021-02-02_17-22-49.206	condition_entry	condition B
2021-02-02_17-22-50.364	condition_entry	condition B
2021-02-02_17-22-51.377	condition_entry	condition B
2021-02-02_17-22-51.996	condition_entry	condition B
2021-02-02_17-22-52.574	condition_entry	condition B
2021-02-02_17-22-53.115	condition_entry	condition B
2021-02-02_17-22-53.841	condition_entry	condition B
2021-02-02_17-22-54.252	condition_entry	condition B
2021-02-02_17-22-55.263	condition_entry	condition B
2021-02-02_17-22-55.860	condition_entry	condition B
2021-02-02_17-22-56.505	condition_entry	condition B
2021-02-02_17-22-58.239	condition_entry	condition B
2021-02-02_17-22-58.824	condition_entry	condition B
2021-02-02_17-22-59.302	condition_entry	condition B
2021-02-02_17-23-00.188	condition_entry	condition B
2021-02-02_17-23-01.112	condition_entry	condition D
2021-02-02_17-23-02.259	condition_entry	condition B
2021-02-02_17-23-03.127	pedal_entry	pedal_timeout
2021-02-02_17-23-03.389	condition_entry	condition B
2021-02-02_17-23-04.524	condition_entry	condition B
2021-02-02_17-23-05.393	condition_entry	condition C	src 2	dst 0
2021-02-02_17-23-05.977	pedal_entry	pedal_correct
2021-02-02_17-23-08.874	answer_entry	selected_answer 9
2021-02-02_17-23-10.172	condition_entry	condition B
2021-02-02_17-23-10.719	condition_entry	condition B
2021-02-02_17-23-11.800	condition_entry	condition B
2021-02-02_17-23-12.454	condition_entry	condition A	src 7	dst 8
2021-02-02_17-23-13.789	condition_entry	condition B
2021-02-02_17-23-14.376	condition_entry	condition D warning
2021-02-02_17-23-14.630	condition_entry	condition B
2021-02-02_17-23-15.324	condition_entry	condition B
2021-02-02_17-23-15.953	condition_entry	condition D warning
2021-02-02_17-23-17.071	condition_entry	condition B
2021-02-02_17-23-17.964	pedal_entry	pedal_timeout
2021-02-02_17-23-18.275	condition_entry	condition B
2021-02-02_17-23-19.286	condition_entry	condition B
2021-02-02_17-23-20.003	condition_entry	condition B	discarded
2021-02-02_17-23-20.025	warning	multiple_fingers
2021-02-02_17-23-21.330	condition_entry	condition B	discarded
2021-02-02_17-23-21.473	warning	multiple_fingers
2021-02-02_17-23-22.775	condition_entry	condition B	discarded
2021-02-02_17-23-22.798	warning	multiple_fingers
2021-02-02_17-23-24.128	condition_entry	condition B
2021-02-02_17-23-24.950	condition_entry	condition B	discarded
2021-02-02_17-23-24.972	warning	multiple_fingers
2021-02-02_17-23-26.245	condition_entry	condition B	discarded
2021-02-02_17-23-26.327	warning	multiple_fingers
2021-02-02_17-23-27.793	condition_entry	condition B
2021-02-02_17-23-28.389	condition_entry	condition B
2021-02-02_17-23-28.865	condition_entry	condition B
2021-02-02_17-23-29.491	condition_entry	condition B
2021-02-02_17-23-30.446	condition_entry	condition B
2021-02-02_17-23-31.112	condition_entry	condition B
2021-02-02_17-23-31.931	condition_entry	condition B	discarded
2021-02-02_17-23-32.419	warning	multiple_fingers
2021-02-02_17-23-32.419	condition_entry	condition D
2021-02-02_17-23-33.650	condition_entry	condition B
2021-02-02_17-23-34.177	condition_entry	condition B
2021-02-02_17-23-34.796	condition_entry	condition B
2021-02-02_17-23-35.487	condition_entry	condition B
2021-02-02_17-23-36.156	condition_entry	condition B
2021-02-02_17-23-36.639	condition_entry	condition B
2021-02-02_17-23-37.117	condition_entry	condition B
2021-02-02_17-23-37.529	condition_entry	condition B
2021-02-02_17-23-38.367	condition_entry	condition B
2021-02-02_17-23-39.121	condition_entry	condition B	discarded
2021-02-02_17-23-39.144	warning	multiple_fingers
2021-02-02_17-23-40.321	condition_entry	condition B
2021-02-02_17-23-40.860	condition_entry	condition B
2021-02-02_17-23-41.633	condition_entry	condition B
2021-02-02_17-23-42.160	condition_entry	condition B	discarded
2021-02-02_17-23-42.194	warning	hand_movements
2021-02-02_17-23-43.692	condition_entry	condition B
2021-02-02_17-23-44.351	condition_entry	condition A	src 3	dst 1
2021-02-02_17-23-46.362	pedal_entry	pedal_timeout
2021-02-02_17-23-46.454	condition_entry	condition D
2021-02-02_17-23-47.625	condition_entry	condition B
2021-02-02_17-23-48.472	pedal_entry	pedal_timeout
2021-02-02_17-23-48.839	condition_entry	condition A	src 8	dst 6
2021-02-02_17-23-49.871	condition_entry	condition B
2021-02-02_17-23-50.859	pedal_entry	pedal_timeout
2021-02-02_17-23-50.990	condition_entry	condition B
2021-02-02_17-23-51.593	condition_entry	condition B
2021-02-02_17-23-52.711	condition_entry	condition B
2021-02-02_17-23-53.345	condition_entry	condition B
2021-02-02_17-23-54.468	condition_entry	condition B
2021-02-02_17-23-55.015	condition_entry	condition B
2021-02-02_17-23-55.720	condition_entry	condition A	src 6	dst 7
2021-02-02_17-23-56.347	pedal_entry	pedal_correct
2021-02-02_17-23-59.098	answer_entry	selected_answer 9
2021-02-02_17-24-00.423	condition_entry	condition B
2021-02-02_17-24-00.898	condition_entry	condition B
2021-02-02_17-24-01.562	condition_entry	condition B
2021-02-02_17-24-02.184	condition_entry	condition B
2021-02-02_17-24-02.728	condition_entry	condition B
2021-02-02_17-24-03.195	condition_entry	condition B
2021-02-02_17-24-03.651	condition_entry	condition B
2021-02-02_17-24-04.203	condition_entry	condition B
2021-02-02_17-24-04.671	condition_entry	condition B
2021-02-02_17-24-05.909	condition_entry	condition B
2021-02-02_17-24-06.884	condition_entry	condition B
2021-02-02_17-24-07.848	condition_entry	condition B
2021-02-02_17-24-08.596	condition_entry	condition B
2021-02-02_17-24-10.179	condition_entry	condition B
2021-02-02_17-24-12.064	condition_entry	condition B
2021-02-02_17-24-12.512	condition_entry	condition B
2021-02-02_17-24-13.125	condition_entry	condition B
2021-02-02_17-24-13.634	condition_entry	condition B
2021-02-02_17-24-14.224	condition_entry	condition B
2021-02-02_17-24-15.669	condition_entry	condition B
2021-02-02_17-24-16.577	condition_entry	condition B
2021-02-02_17-24-17.731	condition_entry	condition B
2021-02-02_17-24-18.434	condition_entry	condition B
2021-02-02_17-24-20.669	condition_entry	condition B
2021-02-02_17-24-21.784	condition_entry	condition B
2021-02-02_17-24-22.881	condition_entry	condition B
2021-02-02_17-24-25.177	condition_entry	condition B
2021-02-02_17-24-25.872	condition_entry	condition B
2021-02-02_17-24-26.900	condition_entry	condition B
2021-02-02_17-24-27.596	condition_entry	condition B
2021-02-02_17-24-29.698	condition_entry	condition B
2021-02-02_17-24-31.062	condition_entry	condition B
2021-02-02_17-24-31.998	condition_entry	condition C	src 6	dst 7
2021-02-02_17-24-33.263	condition_entry	condition B
2021-02-02_17-24-33.794	condition_entry	condition B
2021-02-02_17-24-34.013	pedal_entry	pedal_timeout
2021-02-02_17-24-34.940	condition_entry	condition B
2021-02-02_17-24-35.938	condition_entry	condition B
2021-02-02_17-24-37.235	condition_entry	condition B
2021-02-02_17-24-39.015	condition_entry	condition B
2021-02-02_17-24-39.528	condition_entry	condition B
2021-02-02_17-24-40.245	condition_entry	condition B
2021-02-02_17-24-41.182	condition_entry	condition B
2021-02-02_17-24-41.767	condition_entry	condition B
2021-02-02_17-24-42.455	condition_entry	condition B
2021-02-02_17-24-42.966	condition_entry	condition B
2021-02-02_17-24-43.946	condition_entry	condition B
2021-02-02_17-24-44.902	condition_entry	condition C	src 7	dst 8
2021-02-02_17-24-46.340	condition_entry	condition B
2021-02-02_17-24-46.917	pedal_entry	pedal_timeout
2021-02-02_17-24-48.296	condition_entry	condition B
2021-02-02_17-24-48.728	condition_entry	condition B
2021-02-02_17-24-49.777	condition_entry	condition B
2021-02-02_17-24-50.788	condition_entry	condition B	discarded
2021-02-02_17-24-50.982	warning	multiple_fingers
2021-02-02_17-24-52.337	condition_entry	condition B
2021-02-02_17-24-53.030	condition_entry	condition B
2021-02-02_17-24-53.607	condition_entry	condition B
2021-02-02_17-24-55.277	condition_entry	condition B
2021-02-02_17-24-57.486	condition_entry	condition B
2021-02-02_17-24-58.046	condition_entry	condition B
2021-02-02_17-24-58.658	condition_entry	condition B
2021-02-02_17-24-59.379	condition_entry	condition B
2021-02-02_17-25-00.483	condition_entry	condition B	discarded
2021-02-02_17-25-00.522	warning	hand_movements
2021-02-02_17-25-02.016	condition_entry	condition B
2021-02-02_17-25-02.427	condition_entry	condition D
2021-02-02_17-25-03.506	condition_entry	condition B
2021-02-02_17-25-04.332	condition_entry	condition B
2021-02-02_17-25-04.444	pedal_entry	pedal_timeout
2021-02-02_17-25-04.833	condition_entry	condition B
2021-02-02_17-25-05.344	condition_entry	condition B	discarded
2021-02-02_17-25-05.800	condition_entry	condition A	src 2	dst 3	discarded
2021-02-02_17-25-05.811	warning	multiple_fingers
2021-02-02_17-25-07.364	condition_entry	condition B
2021-02-02_17-25-07.798	condition_entry	condition A	src 2	dst 3
2021-02-02_17-25-08.327	pedal_entry	pedal_correct
2021-02-02_17-25-12.635	answer_entry	selected_answer 3
2021-02-02_17-25-13.854	condition_entry	condition C	src 2	dst 1	discarded
2021-02-02_17-25-13.867	warning	multiple_fingers
2021-02-02_17-25-15.357	condition_entry	condition B
2021-02-02_17-25-16.332	condition_entry	condition B
2021-02-02_17-25-17.465	condition_entry	condition B
2021-02-02_17-25-18.376	condition_entry	condition A	src 9	dst 7
2021-02-02_17-25-18.851	condition_entry	condition B
2021-02-02_17-25-19.449	condition_entry	condition B
2021-02-02_17-25-20.396	pedal_entry	pedal_timeout
2021-02-02_17-25-20.430	condition_entry	condition B
2021-02-02_17-25-21.160	condition_entry	condition B
2021-02-02_17-25-21.639	condition_entry	condition B
2021-02-02_17-25-22.825	condition_entry	condition B
2021-02-02_17-25-24.005	condition_entry	condition B
2021-02-02_17-25-25.060	condition_entry	condition B
2021-02-02_17-25-26.149	condition_entry	condition B
2021-02-02_17-25-26.711	condition_entry	condition B
2021-02-02_17-25-27.949	condition_entry	condition B
2021-02-02_17-25-28.982	condition_entry	condition B
2021-02-02_17-25-29.655	condition_entry	condition B
2021-02-02_17-25-30.636	condition_entry	condition B
2021-02-02_17-25-31.288	condition_entry	condition B
2021-02-02_17-25-31.876	condition_entry	condition B
2021-02-02_17-25-33.066	condition_entry	condition B	discarded
2021-02-02_17-25-33.138	warning	multiple_fingers
2021-02-02_17-25-34.474	condition_entry	condition B
2021-02-02_17-25-35.579	condition_entry	condition B	discarded
2021-02-02_17-25-35.611	warning	multiple_fingers
2021-02-02_17-25-36.811	condition_entry	condition B
2021-02-02_17-25-37.499	warning	multiple_fingers
2021-02-02_17-25-37.500	condition_entry	condition B
2021-02-02_17-25-38.888	condition_entry	condition B
2021-02-02_17-25-39.920	condition_entry	condition C	src 2	dst 1	discarded
2021-02-02_17-25-39.931	warning	multiple_fingers
2021-02-02_17-25-41.519	condition_entry	condition B
2021-02-02_17-25-41.994	condition_entry	condition B
2021-02-02_17-25-42.460	condition_entry	condition A	src 3	dst 2
2021-02-02_17-25-43.514	condition_entry	condition D warning
2021-02-02_17-25-44.208	condition_entry	condition B
2021-02-02_17-25-44.793	condition_entry	condition B
2021-02-02_17-25-45.280	condition_entry	condition B
2021-02-02_17-25-45.536	pedal_entry	pedal_timeout
2021-02-02_17-25-45.914	condition_entry	condition B
2021-02-02_17-25-46.569	condition_entry	condition B
2021-02-02_17-25-47.158	condition_entry	condition B
2021-02-02_17-25-47.559	condition_entry	condition B
2021-02-02_17-25-48.439	condition_entry	condition B
2021-02-02_17-25-49.200	condition_entry	condition B
2021-02-02_17-25-49.960	condition_entry	condition A	src 6	dst 8
2021-02-02_17-25-50.406	condition_entry	condition B
2021-02-02_17-25-51.160	condition_entry	condition B
2021-02-02_17-25-51.977	pedal_entry	pedal_timeout
2021-02-02_17-25-52.750	condition_entry	condition B
2021-02-02_17-25-54.558	condition_entry	condition B
2021-02-02_17-25-55.053	condition_entry	condition B
2021-02-02_17-25-55.680	condition_entry	condition B
2021-02-02_17-25-57.390	condition_entry	condition B
2021-02-02_17-25-58.463	condition_entry	condition B
2021-02-02_17-25-59.291	condition_entry	condition B
2021-02-02_17-25-59.853	condition_entry	condition C	src 9	dst 8	discarded
2021-02-02_17-25-59.897	warning	multiple_fingers
2021-02-02_17-26-00.834	warning	hand_movements
2021-02-02_17-26-00.862	warning	hand_movements
2021-02-02_17-26-02.583	condition_entry	condition C	src 2	dst 1
2021-02-02_17-26-03.172	condition_entry	condition B
2021-02-02_17-26-04.596	pedal_entry	pedal_timeout
2021-02-02_17-26-04.875	condition_entry	condition B
2021-02-02_17-26-05.438	condition_entry	condition B
2021-02-02_17-26-05.842	condition_entry	condition B
2021-02-02_17-26-06.529	condition_entry	condition B
2021-02-02_17-26-07.214	condition_entry	condition B
2021-02-02_17-26-08.809	condition_entry	condition B
2021-02-02_17-26-09.270	condition_entry	condition B
2021-02-02_17-26-10.545	condition_entry	condition B
2021-02-02_17-26-11.113	condition_entry	condition B
2021-02-02_17-26-11.706	condition_entry	condition B
2021-02-02_17-26-12.628	condition_entry	condition B	discarded
2021-02-02_17-26-12.677	warning	multiple_fingers
2021-02-02_17-26-13.906	condition_entry	condition B
2021-02-02_17-26-14.456	condition_entry	condition B
2021-02-02_17-26-15.049	condition_entry	condition B
2021-02-02_17-26-15.577	condition_entry	condition B
2021-02-02_17-26-16.155	condition_entry	condition B
2021-02-02_17-26-16.768	condition_entry	condition B
2021-02-02_17-26-17.581	condition_entry	condition B
2021-02-02_17-26-18.133	condition_entry	condition B
2021-02-02_17-26-18.854	condition_entry	condition B
2021-02-02_17-26-19.892	condition_entry	condition B
2021-02-02_17-26-20.908	condition_entry	condition B
2021-02-02_17-26-21.323	condition_entry	condition B
2021-02-02_17-26-21.752	condition_entry	condition B
2021-02-02_17-26-22.331	condition_entry	condition B
2021-02-02_17-26-23.346	condition_entry	condition B
2021-02-02_17-26-24.007	condition_entry	condition B
2021-02-02_17-26-25.722	condition_entry	condition B
2021-02-02_17-26-26.195	condition_entry	condition B	discarded
2021-02-02_17-26-26.259	warning	multiple_fingers
2021-02-02_17-26-27.772	condition_entry	condition B
2021-02-02_17-26-28.227	condition_entry	condition B
2021-02-02_17-26-28.842	condition_entry	condition B
2021-02-02_17-26-30.646	condition_entry	condition B
2021-02-02_17-26-31.147	condition_entry	condition B
2021-02-02_17-26-31.695	condition_entry	condition B
2021-02-02_17-26-32.214	condition_entry	condition B
2021-02-02_17-26-32.941	condition_entry	condition B
2021-02-02_17-26-33.791	condition_entry	condition B
2021-02-02_17-26-34.417	condition_entry	condition B
2021-02-02_17-26-34.939	condition_entry	condition B
2021-02-02_17-26-35.558	condition_entry	condition B
2021-02-02_17-26-36.226	condition_entry	condition B
2021-02-02_17-26-36.756	condition_entry	condition B
2021-02-02_17-26-37.650	condition_entry	condition B
2021-02-02_17-26-38.140	condition_entry	condition B
2021-02-02_17-26-39.082	condition_entry	condition B
2021-02-02_17-26-40.275	condition_entry	condition B
2021-02-02_17-26-41.043	condition_entry	condition B
2021-02-02_17-26-41.521	condition_entry	condition B
2021-02-02_17-26-43.284	condition_entry	condition B
2021-02-02_17-26-44.268	condition_entry	condition D
2021-02-02_17-26-45.346	condition_entry	condition B
2021-02-02_17-26-46.290	pedal_entry	pedal_timeout
2021-02-02_17-26-47.210	condition_entry	condition B
2021-02-02_17-26-47.674	condition_entry	condition B	discarded
2021-02-02_17-26-47.735	warning	multiple_fingers
2021-02-02_17-26-49.161	warning	multiple_fingers
2021-02-02_17-26-49.161	condition_entry	condition B
2021-02-02_17-26-50.618	condition_entry	condition B
2021-02-02_17-26-51.117	condition_entry	condition A	src 8	dst 7
2021-02-02_17-26-52.941	condition_entry	condition B
2021-02-02_17-26-53.129	pedal_entry	pedal_timeout
2021-02-02_17-26-53.523	condition_entry	condition D	discarded
2021-02-02_17-26-53.534	warning	multiple_fingers
2021-02-02_17-26-54.837	condition_entry	condition B
2021-02-02_17-26-55.518	condition_entry	condition B
2021-02-02_17-26-55.947	condition_entry	condition A	src 2	dst 3
2021-02-02_17-26-56.789	pedal_entry	pedal_correct
2021-02-02_17-27-00.443	answer_entry	selected_answer 4
2021-02-02_17-27-02.316	condition_entry	condition B
2021-02-02_17-27-02.957	condition_entry	condition B
2021-02-02_17-27-04.228	condition_entry	condition B	discarded
2021-02-02_17-27-04.280	warning	multiple_fingers
2021-02-02_17-27-05.642	condition_entry	condition B	discarded
2021-02-02_17-27-05.785	warning	multiple_fingers
2021-02-02_17-27-07.357	condition_entry	condition B
2021-02-02_17-27-07.821	condition_entry	condition B
2021-02-02_17-27-08.498	condition_entry	condition B
2021-02-02_17-27-09.446	condition_entry	condition B
2021-02-02_17-27-10.019	condition_entry	condition B
2021-02-02_17-27-10.745	condition_entry	condition B
2021-02-02_17-27-11.155	condition_entry	condition B
2021-02-02_17-27-11.698	condition_entry	condition B
2021-02-02_17-27-13.231	condition_entry	condition B
2021-02-02_17-27-13.697	condition_entry	condition B
2021-02-02_17-27-15.437	condition_entry	condition B
2021-02-02_17-27-16.154	condition_entry	condition B
2021-02-02_17-27-16.695	condition_entry	condition B
2021-02-02_17-27-17.154	condition_entry	condition B
2021-02-02_17-27-17.965	condition_entry	condition B
2021-02-02_17-27-18.771	condition_entry	condition B
2021-02-02_17-27-19.463	condition_entry	condition B
2021-02-02_17-27-20.336	condition_entry	condition B
2021-02-02_17-27-21.095	condition_entry	condition B
2021-02-02_17-27-21.677	condition_entry	condition B
2021-02-02_17-27-22.719	condition_entry	condition A	src 7	dst 9
2021-02-02_17-27-24.092	pedal_entry	pedal_correct
2021-02-02_17-27-27.206	answer_entry	selected_answer 6
2021-02-02_17-27-28.482	warning	multiple_fingers
2021-02-02_17-27-28.483	condition_entry	condition B
2021-02-02_17-27-29.893	condition_entry	condition A	src 6	dst 8
2021-02-02_17-27-30.559	condition_entry	condition B
2021-02-02_17-27-31.054	condition_entry	condition B
2021-02-02_17-27-31.638	condition_entry	condition B
2021-02-02_17-27-31.908	pedal_entry	pedal_timeout
2021-02-02_17-27-32.391	condition_entry	condition B
2021-02-02_17-27-32.789	condition_entry	condition B
2021-02-02_17-27-33.363	condition_entry	condition B
2021-02-02_17-27-33.741	condition_entry	condition B
2021-02-02_17-27-34.523	condition_entry	condition A	src 7	dst 6
2021-02-02_17-27-34.940	condition_entry	condition B
2021-02-02_17-27-36.539	pedal_entry	pedal_timeout
2021-02-02_17-27-37.145	condition_entry	condition B
2021-02-02_17-27-37.629	condition_entry	condition B
2021-02-02_17-27-38.315	condition_entry	condition B	discarded
2021-02-02_17-27-38.338	warning	multiple_fingers
2021-02-02_17-27-42.604	condition_entry	condition B
2021-02-02_17-27-43.155	condition_entry	condition B
2021-02-02_17-27-43.725	condition_entry	condition B
2021-02-02_17-27-44.361	condition_entry	condition B
2021-02-02_17-27-44.895	condition_entry	condition B
2021-02-02_17-27-45.425	condition_entry	condition B
2021-02-02_17-27-45.880	condition_entry	condition B
2021-02-02_17-27-46.336	condition_entry	condition B
2021-02-02_17-27-48.204	condition_entry	condition B
2021-02-02_17-27-48.869	condition_entry	condition B
2021-02-02_17-27-50.200	condition_entry	condition B
2021-02-02_17-27-51.299	condition_entry	condition B
2021-02-02_17-27-53.035	condition_entry	condition B
2021-02-02_17-27-53.635	condition_entry	condition B
2021-02-02_17-27-55.010	condition_entry	condition B
2021-02-02_17-27-55.420	condition_entry	condition B
2021-02-02_17-27-55.876	condition_entry	condition B
2021-02-02_17-27-56.621	condition_entry	condition B
2021-02-02_17-27-57.132	condition_entry	condition B
2021-02-02_17-27-57.664	condition_entry	condition B
2021-02-02_17-27-58.230	condition_entry	condition B
2021-02-02_17-27-59.420	condition_entry	condition B	discarded
2021-02-02_17-27-59.787	condition_entry	condition B	discarded
2021-02-02_17-27-59.807	warning	multiple_fingers
2021-02-02_17-28-01.276	condition_entry	condition D	discarded
2021-02-02_17-28-01.421	warning	multiple_fingers
2021-02-02_17-28-02.856	condition_entry	condition B
2021-02-02_17-28-03.583	condition_entry	condition B
2021-02-02_17-28-04.499	condition_entry	condition B	discarded
2021-02-02_17-28-04.528	warning	multiple_fingers
2021-02-02_17-28-06.016	condition_entry	condition B
2021-02-02_17-28-06.460	condition_entry	condition D	discarded
2021-02-02_17-28-06.614	warning	multiple_fingers
2021-02-02_17-28-07.853	condition_entry	condition B
2021-02-02_17-28-08.542	condition_entry	condition B
2021-02-02_17-28-09.192	condition_entry	condition B
2021-02-02_17-28-10.317	condition_entry	condition B
2021-02-02_17-28-10.846	condition_entry	condition B
2021-02-02_17-28-12.017	condition_entry	condition B
2021-02-02_17-28-12.446	condition_entry	condition B
2021-02-02_17-28-13.204	condition_entry	condition B
2021-02-02_17-28-13.705	condition_entry	condition B
2021-02-02_17-28-14.184	condition_entry	condition B
2021-02-02_17-28-14.701	condition_entry	condition B
2021-02-02_17-28-15.300	condition_entry	condition B
2021-02-02_17-28-15.693	condition_entry	condition B
2021-02-02_17-28-16.077	condition_entry	condition B
2021-02-02_17-28-16.401	condition_entry	condition B
2021-02-02_17-28-17.462	condition_entry	condition B
2021-02-02_17-28-17.932	condition_entry	condition B
2021-02-02_17-28-18.679	condition_entry	condition D	discarded
2021-02-02_17-28-18.881	warning	multiple_fingers
2021-02-02_17-28-20.176	condition_entry	condition B	discarded
2021-02-02_17-28-20.220	warning	multiple_fingers
2021-02-02_17-28-21.723	condition_entry	condition B	discarded
2021-02-02_17-28-21.756	warning	multiple_fingers
2021-02-02_17-28-23.112	condition_entry	condition B	discarded
2021-02-02_17-28-23.233	warning	multiple_fingers
2021-02-02_17-28-24.590	condition_entry	condition B
2021-02-02_17-28-25.117	condition_entry	condition B
2021-02-02_17-28-25.775	condition_entry	condition B
2021-02-02_17-28-26.939	condition_entry	condition B
2021-02-02_17-28-27.540	condition_entry	condition B
2021-02-02_17-28-28.056	condition_entry	condition B
2021-02-02_17-28-28.593	condition_entry	condition B
2021-02-02_17-28-29.264	condition_entry	condition B	discarded
2021-02-02_17-28-29.287	warning	multiple_fingers
2021-02-02_17-28-30.642	condition_entry	condition B
2021-02-02_17-28-32.226	condition_entry	condition B
2021-02-02_17-28-33.452	condition_entry	condition B
2021-02-02_17-28-34.118	condition_entry	condition B	discarded
2021-02-02_17-28-34.158	warning	multiple_fingers
2021-02-02_17-28-35.517	condition_entry	condition B
2021-02-02_17-28-36.045	warning	multiple_fingers
2021-02-02_17-28-36.046	condition_entry	condition D
2021-02-02_17-28-37.128	warning	multiple_fingers
2021-02-02_17-28-38.933	condition_entry	condition B
2021-02-02_17-28-39.416	condition_entry	condition B
2021-02-02_17-28-39.844	condition_entry	condition B
2021-02-02_17-28-41.237	condition_entry	condition B
2021-02-02_17-28-41.749	condition_entry	condition B
2021-02-02_17-28-43.178	condition_entry	condition B
2021-02-02_17-28-43.742	condition_entry	condition B
2021-02-02_17-28-44.834	condition_entry	condition A	src 8	dst 7
2021-02-02_17-28-45.779	pedal_entry	pedal_correct
2021-02-02_17-28-49.013	answer_entry	selected_answer 6
2021-02-02_17-28-50.177	condition_entry	condition B
2021-02-02_17-28-51.931	condition_entry	condition B
2021-02-02_17-28-52.427	condition_entry	condition B
2021-02-02_17-28-53.114	condition_entry	condition A	src 3	dst 2
2021-02-02_17-28-54.218	condition_entry	condition B
2021-02-02_17-28-54.949	condition_entry	condition B
2021-02-02_17-28-55.132	pedal_entry	pedal_timeout
2021-02-02_17-28-55.474	condition_entry	condition B
2021-02-02_17-28-55.924	condition_entry	condition B
2021-02-02_17-28-57.672	condition_entry	condition B
2021-02-02_17-28-58.384	condition_entry	condition B
2021-02-02_17-28-58.935	condition_entry	condition B	discarded
2021-02-02_17-28-58.957	warning	multiple_fingers
2021-02-02_17-29-00.356	condition_entry	condition B
2021-02-02_17-29-00.904	condition_entry	condition B
2021-02-02_17-29-01.456	condition_entry	condition B
2021-02-02_17-29-02.339	condition_entry	condition B
2021-02-02_17-29-02.679	condition_entry	condition B
2021-02-02_17-29-03.288	condition_entry	condition B
2021-02-02_17-29-04.184	condition_entry	condition B
2021-02-02_17-29-04.823	condition_entry	condition B
2021-02-02_17-29-05.403	condition_entry	condition B
2021-02-02_17-29-05.910	condition_entry	condition B
2021-02-02_17-29-07.533	condition_entry	condition B
2021-02-02_17-29-08.691	condition_entry	condition B
2021-02-02_17-29-09.790	warning	multiple_fingers
2021-02-02_17-29-09.791	condition_entry	condition B
2021-02-02_17-29-11.275	condition_entry	condition B
2021-02-02_17-29-11.752	condition_entry	condition B
2021-02-02_17-29-12.440	condition_entry	condition B
2021-02-02_17-29-12.867	condition_entry	condition A	src 2	dst 1
2021-02-02_17-29-13.660	pedal_entry	pedal_correct
2021-02-02_17-29-16.326	answer_entry	selected_answer 9
2021-02-02_17-29-17.620	condition_entry	condition B
2021-02-02_17-29-18.093	condition_entry	condition A	src 7	dst 8
2021-02-02_17-29-19.888	condition_entry	condition B
2021-02-02_17-29-20.114	pedal_entry	pedal_timeout
2021-02-02_17-29-21.214	condition_entry	condition B
2021-02-02_17-29-21.637	condition_entry	condition B
2021-02-02_17-29-22.169	condition_entry	condition B
2021-02-02_17-29-22.613	condition_entry	condition B
2021-02-02_17-29-23.361	condition_entry	condition B
2021-02-02_17-29-24.101	condition_entry	condition B
2021-02-02_17-29-25.028	condition_entry	condition A	src 1	dst 3
2021-02-02_17-29-25.523	condition_entry	condition B
2021-02-02_17-29-26.372	condition_entry	condition B
2021-02-02_17-29-26.812	condition_entry	condition B
2021-02-02_17-29-27.046	pedal_entry	pedal_timeout
2021-02-02_17-29-27.842	condition_entry	condition B
2021-02-02_17-29-28.367	condition_entry	condition B
2021-02-02_17-29-29.055	condition_entry	condition B
2021-02-02_17-29-29.621	condition_entry	condition C	src 2	dst 1	discarded
2021-02-02_17-29-29.732	warning	multiple_fingers
2021-02-02_17-29-30.992	condition_entry	condition B
2021-02-02_17-29-31.565	condition_entry	condition B
2021-02-02_17-29-32.268	condition_entry	condition B
2021-02-02_17-29-32.954	condition_entry	condition B
2021-02-02_17-29-33.375	condition_entry	condition B
2021-02-02_17-29-34.469	condition_entry	condition B
2021-02-02_17-29-35.209	condition_entry	condition B
2021-02-02_17-29-35.762	condition_entry	condition B
2021-02-02_17-29-37.289	condition_entry	condition B
2021-02-02_17-29-37.850	condition_entry	condition B
2021-02-02_17-29-38.421	condition_entry	condition B
2021-02-02_17-29-39.116	condition_entry	condition C	src 0	dst 1	discarded
2021-02-02_17-29-39.149	warning	multiple_fingers
2021-02-02_17-29-40.732	condition_entry	condition B
2021-02-02_17-29-41.715	condition_entry	condition B
2021-02-02_17-29-42.227	condition_entry	condition B
2021-02-02_17-29-42.798	condition_entry	condition B
2021-02-02_17-29-43.259	condition_entry	condition C	src 2	dst 1
2021-02-02_17-29-44.092	condition_entry	condition B
2021-02-02_17-29-44.596	condition_entry	condition B
2021-02-02_17-29-45.105	condition_entry	condition B
2021-02-02_17-29-45.278	pedal_entry	pedal_timeout
2021-02-02_17-29-45.693	condition_entry	condition B
2021-02-02_17-29-46.215	condition_entry	condition B
2021-02-02_17-29-46.782	condition_entry	condition B
2021-02-02_17-29-47.485	condition_entry	condition B
2021-02-02_17-29-47.903	condition_entry	condition B
2021-02-02_17-29-48.884	condition_entry	condition B
2021-02-02_17-29-49.402	condition_entry	condition B
2021-02-02_17-29-50.090	condition_entry	condition B
2021-02-02_17-29-51.016	condition_entry	condition B
2021-02-02_17-29-52.755	condition_entry	condition B
2021-02-02_17-29-53.311	condition_entry	condition B
2021-02-02_17-29-54.481	condition_entry	condition B
2021-02-02_17-29-55.135	condition_entry	condition B
2021-02-02_17-29-55.724	condition_entry	condition B
2021-02-02_17-29-57.381	condition_entry	condition B
2021-02-02_17-29-58.988	condition_entry	condition B	discarded
2021-02-02_17-29-59.073	warning	multiple_fingers
2021-02-02_17-30-00.512	condition_entry	condition B
2021-02-02_17-30-01.210	condition_entry	condition B
2021-02-02_17-30-01.688	condition_entry	condition B
2021-02-02_17-30-02.628	condition_entry	condition C	src 2	dst 1	discarded
2021-02-02_17-30-02.809	warning	multiple_fingers
2021-02-02_17-30-04.138	condition_entry	condition B	discarded
2021-02-02_17-30-04.186	warning	multiple_fingers
2021-02-02_17-30-05.672	condition_entry	condition B
2021-02-02_17-30-06.229	condition_entry	condition B
2021-02-02_17-30-07.162	condition_entry	condition B
2021-02-02_17-30-07.905	condition_entry	condition B
2021-02-02_17-30-08.380	condition_entry	condition B
2021-02-02_17-30-08.881	condition_entry	condition B
2021-02-02_17-30-09.682	condition_entry	condition B
2021-02-02_17-30-10.194	condition_entry	condition B
2021-02-02_17-30-10.768	condition_entry	condition B
2021-02-02_17-30-11.345	condition_entry	condition B
2021-02-02_17-30-12.538	condition_entry	condition B
2021-02-02_17-30-13.680	condition_entry	condition B
2021-02-02_17-30-14.523	condition_entry	condition B	discarded
2021-02-02_17-30-14.856	condition_entry	condition C	src 6	dst 7	discarded
2021-02-02_17-30-15.012	warning	multiple_fingers
2021-02-02_17-30-16.270	condition_entry	condition B
2021-02-02_17-30-17.501	condition_entry	condition B
2021-02-02_17-30-18.032	condition_entry	condition B
2021-02-02_17-30-18.510	condition_entry	condition B
2021-02-02_17-30-19.170	condition_entry	condition B
2021-02-02_17-30-20.187	condition_entry	condition B
2021-02-02_17-30-20.676	condition_entry	condition B
2021-02-02_17-30-21.222	condition_entry	condition B
2021-02-02_17-30-21.712	condition_entry	condition A	src 2	dst 3
2021-02-02_17-30-22.515	pedal_entry	pedal_correct
2021-02-02_17-30-26.341	answer_entry	selected_answer 2
2021-02-02_17-30-27.707	condition_entry	condition B
2021-02-02_17-30-28.244	condition_entry	condition B	discarded
2021-02-02_17-30-28.261	warning	multiple_fingers
2021-02-02_17-30-29.644	condition_entry	condition B
2021-02-02_17-30-30.257	condition_entry	condition B
2021-02-02_17-30-30.765	condition_entry	condition A	src 7	dst 9
2021-02-02_17-30-31.295	condition_entry	condition D warning
2021-02-02_17-30-31.987	condition_entry	condition B
2021-02-02_17-30-33.096	warning	multiple_fingers
2021-02-02_17-30-34.263	condition_entry	condition B
2021-02-02_17-30-35.118	condition_entry	condition B	discarded
2021-02-02_17-30-35.591	condition_entry	condition B	discarded
2021-02-02_17-30-35.602	warning	multiple_fingers
2021-02-02_17-30-36.918	condition_entry	condition C	src 2	dst 1	discarded
2021-02-02_17-30-36.930	warning	multiple_fingers
2021-02-02_17-30-38.238	condition_entry	condition B
2021-02-02_17-30-38.712	condition_entry	condition B
2021-02-02_17-30-39.512	condition_entry	condition B
2021-02-02_17-30-40.247	condition_entry	condition B
2021-02-02_17-30-40.723	condition_entry	condition B
2021-02-02_17-30-41.310	condition_entry	condition B
2021-02-02_17-30-41.788	condition_entry	condition C	src 2	dst 1
2021-02-02_17-30-42.918	condition_entry	condition B
2021-02-02_17-30-43.577	condition_entry	condition B	discarded
2021-02-02_17-30-43.613	warning	multiple_fingers
2021-02-02_17-30-45.012	condition_entry	condition B	discarded
2021-02-02_17-30-45.059	warning	multiple_fingers
2021-02-02_17-30-46.379	condition_entry	condition B
2021-02-02_17-30-46.830	condition_entry	condition B
2021-02-02_17-30-48.121	condition_entry	condition B
2021-02-02_17-30-48.673	condition_entry	condition B
2021-02-02_17-30-49.129	condition_entry	condition B
2021-02-02_17-30-49.684	condition_entry	condition B
2021-02-02_17-30-51.006	condition_entry	condition B
2021-02-02_17-30-51.524	condition_entry	condition B
2021-02-02_17-30-52.051	condition_entry	condition D
2021-02-02_17-30-52.772	condition_entry	condition B
2021-02-02_17-30-54.062	pedal_entry	pedal_timeout
2021-02-02_17-41-31.537	condition_entry	condition B
2021-02-02_17-41-32.121	condition_entry	condition B
2021-02-02_17-41-32.654	condition_entry	condition B
2021-02-02_17-41-33.220	condition_entry	condition B
2021-02-02_17-41-33.889	condition_entry	condition B
2021-02-02_17-41-34.319	condition_entry	condition B
2021-02-02_17-41-34.808	condition_entry	condition B
2021-02-02_17-41-35.241	condition_entry	condition B
2021-02-02_17-41-35.752	condition_entry	condition A	src 0	dst 3
2021-02-02_17-41-36.148	condition_entry	condition B
2021-02-02_17-41-36.651	condition_entry	condition D warning
2021-02-02_17-41-36.964	condition_entry	condition B
2021-02-02_17-41-37.273	condition_entry	condition B
2021-02-02_17-41-37.785	condition_entry	condition D warning	discarded
2021-02-02_17-41-37.795	warning	multiple_fingers
2021-02-02_17-41-39.034	condition_entry	condition B
2021-02-02_17-41-39.821	condition_entry	condition A	src 0	dst 2
2021-02-02_17-41-40.207	condition_entry	condition B
2021-02-02_17-41-41.032	condition_entry	condition B
2021-02-02_17-41-41.434	condition_entry	condition B
2021-02-02_17-41-41.838	pedal_entry	pedal_timeout
2021-02-02_17-41-42.083	condition_entry	condition B
2021-02-02_17-41-42.528	condition_entry	condition D
2021-02-02_17-41-43.107	condition_entry	condition B
2021-02-02_17-41-43.752	condition_entry	condition B
2021-02-02_17-41-44.314	condition_entry	condition B
2021-02-02_17-41-44.542	pedal_entry	pedal_timeout
2021-02-02_17-41-44.940	condition_entry	condition B
2021-02-02_17-41-45.381	condition_entry	condition B
2021-02-02_17-41-45.881	condition_entry	condition B
2021-02-02_17-41-46.241	condition_entry	condition B
2021-02-02_17-41-47.485	condition_entry	condition B
2021-02-02_17-41-48.013	condition_entry	condition D
2021-02-02_17-41-48.470	condition_entry	condition B
2021-02-02_17-41-48.884	condition_entry	condition B
2021-02-02_17-41-49.427	condition_entry	condition B
2021-02-02_17-41-50.034	pedal_entry	pedal_timeout
2021-02-02_17-41-50.124	condition_entry	condition B
2021-02-02_17-41-50.624	condition_entry	condition B
2021-02-02_17-41-51.280	condition_entry	condition B
2021-02-02_17-41-51.800	condition_entry	condition A	src 9	dst 8
2021-02-02_17-41-52.246	condition_entry	condition B
2021-02-02_17-41-52.545	condition_entry	condition B
2021-02-02_17-41-53.033	condition_entry	condition B
2021-02-02_17-41-53.681	condition_entry	condition B
2021-02-02_17-41-53.821	pedal_entry	pedal_timeout
2021-02-02_17-41-54.313	condition_entry	condition B
2021-02-02_17-41-54.843	condition_entry	condition B
2021-02-02_17-41-55.410	condition_entry	condition A	src 0	dst 1
2021-02-02_17-41-55.961	condition_entry	condition B
2021-02-02_17-41-56.732	condition_entry	condition B
2021-02-02_17-41-57.366	condition_entry	condition B
2021-02-02_17-41-57.422	pedal_entry	pedal_timeout
2021-02-02_17-41-57.831	condition_entry	condition B
2021-02-02_17-41-58.342	condition_entry	condition B
2021-02-02_17-41-59.131	condition_entry	condition B
2021-02-02_17-41-59.495	condition_entry	condition B
2021-02-02_17-42-00.041	condition_entry	condition A	src 9	dst 8
2021-02-02_17-42-00.599	condition_entry	condition B
2021-02-02_17-42-01.075	condition_entry	condition B
2021-02-02_17-42-02.062	pedal_entry	pedal_timeout
2021-02-02_17-42-02.592	condition_entry	condition B
2021-02-02_17-42-02.939	condition_entry	condition B
2021-02-02_17-42-03.506	condition_entry	condition B
2021-02-02_17-42-04.128	condition_entry	condition B
2021-02-02_17-42-04.762	condition_entry	condition B
2021-02-02_17-42-05.183	condition_entry	condition B
2021-02-02_17-42-05.850	condition_entry	condition B
2021-02-02_17-42-06.273	condition_entry	condition B
2021-02-02_17-42-07.053	condition_entry	condition B	discarded
2021-02-02_17-42-07.505	condition_entry	condition D	discarded
2021-02-02_17-42-07.527	warning	multiple_fingers
2021-02-02_17-42-08.976	condition_entry	condition B
2021-02-02_17-42-09.503	condition_entry	condition B
2021-02-02_17-42-10.138	condition_entry	condition B
2021-02-02_17-42-10.748	condition_entry	condition B
2021-02-02_17-42-11.360	condition_entry	condition B
2021-02-02_17-42-11.808	condition_entry	condition B
2021-02-02_17-42-12.302	condition_entry	condition B
2021-02-02_17-42-12.813	condition_entry	condition B
2021-02-02_17-42-13.335	condition_entry	condition B
2021-02-02_17-42-13.830	condition_entry	condition B
2021-02-02_17-42-14.224	condition_entry	condition B
2021-02-02_17-42-14.612	condition_entry	condition B
2021-02-02_17-42-15.001	condition_entry	condition B
2021-02-02_17-42-15.681	condition_entry	condition B
2021-02-02_17-42-16.203	condition_entry	condition B
2021-02-02_17-42-16.712	condition_entry	condition B
2021-02-02_17-42-17.333	condition_entry	condition B
2021-02-02_17-42-17.947	condition_entry	condition B
2021-02-02_17-42-18.315	condition_entry	condition B
2021-02-02_17-42-18.710	condition_entry	condition B
2021-02-02_17-42-19.187	condition_entry	condition B
2021-02-02_17-42-19.543	condition_entry	condition B
2021-02-02_17-42-19.920	condition_entry	condition B
2021-02-02_17-42-20.349	condition_entry	condition B
2021-02-02_17-42-20.798	condition_entry	condition B
2021-02-02_17-42-21.237	condition_entry	condition B
2021-02-02_17-42-21.931	condition_entry	condition B
2021-02-02_17-42-22.936	condition_entry	condition B
2021-02-02_17-42-23.442	condition_entry	condition B
2021-02-02_17-42-23.897	condition_entry	condition B
2021-02-02_17-42-24.507	condition_entry	condition B
2021-02-02_17-42-24.962	condition_entry	condition B
2021-02-02_17-42-25.554	condition_entry	condition B
2021-02-02_17-42-25.948	condition_entry	condition B
2021-02-02_17-42-26.419	condition_entry	condition B
2021-02-02_17-42-26.851	condition_entry	condition B
2021-02-02_17-42-27.355	condition_entry	condition B
2021-02-02_17-42-28.039	condition_entry	condition B
2021-02-02_17-42-28.494	condition_entry	condition B
2021-02-02_17-42-29.287	condition_entry	condition B
2021-02-02_17-42-29.805	condition_entry	condition B
2021-02-02_17-42-30.260	condition_entry	condition B
2021-02-02_17-42-30.916	condition_entry	condition B
2021-02-02_17-42-31.282	condition_entry	condition B
2021-02-02_17-42-31.782	condition_entry	condition B
2021-02-02_17-42-32.127	condition_entry	condition B
2021-02-02_17-42-32.639	condition_entry	condition B
2021-02-02_17-42-33.003	condition_entry	condition B
2021-02-02_17-42-33.470	condition_entry	condition B
2021-02-02_17-42-33.826	condition_entry	condition B
2021-02-02_17-42-34.292	condition_entry	condition A	src 1	dst 2
2021-02-02_17-42-34.974	condition_entry	condition B	discarded
2021-02-02_17-42-35.358	condition_entry	condition B	discarded
2021-02-02_17-42-35.402	warning	multiple_fingers
2021-02-02_17-42-36.802	condition_entry	condition B
2021-02-02_17-42-37.257	condition_entry	condition B
2021-02-02_17-42-38.062	condition_entry	condition B
2021-02-02_17-42-38.714	condition_entry	condition B
2021-02-02_17-42-39.126	condition_entry	condition A	src 6	dst 7
2021-02-02_17-42-39.617	condition_entry	condition B
2021-02-02_17-42-40.178	condition_entry	condition B
2021-02-02_17-42-40.824	condition_entry	condition B
2021-02-02_17-42-41.145	pedal_entry	pedal_timeout
2021-02-02_17-42-41.414	condition_entry	condition B
2021-02-02_17-42-41.933	condition_entry	condition D	discarded
2021-02-02_17-42-42.022	warning	multiple_fingers
2021-02-02_17-42-43.423	condition_entry	condition B
2021-02-02_17-42-44.066	condition_entry	condition B
2021-02-02_17-42-44.533	condition_entry	condition B
2021-02-02_17-42-44.998	condition_entry	condition B
2021-02-02_17-42-45.686	condition_entry	condition B
2021-02-02_17-42-46.343	condition_entry	condition B
2021-02-02_17-42-46.743	condition_entry	condition B
2021-02-02_17-42-47.835	condition_entry	condition B
2021-02-02_17-42-48.441	condition_entry	condition B
2021-02-02_17-42-48.863	condition_entry	condition D
2021-02-02_17-42-49.507	condition_entry	condition B
2021-02-02_17-42-50.141	condition_entry	condition B
2021-02-02_17-42-50.521	condition_entry	condition B
2021-02-02_17-42-50.884	pedal_entry	pedal_timeout
2021-02-02_17-42-51.388	condition_entry	condition B
2021-02-02_17-42-51.786	condition_entry	condition B
2021-02-02_17-42-52.363	condition_entry	condition A	src 7	dst 9
2021-02-02_17-42-53.576	condition_entry	condition B
2021-02-02_17-42-54.382	pedal_entry	pedal_timeout
2021-02-02_17-42-54.661	condition_entry	condition B
2021-02-02_17-42-55.199	condition_entry	condition B
2021-02-02_17-42-55.893	condition_entry	condition B
2021-02-02_17-42-56.371	condition_entry	condition B
2021-02-02_17-42-56.660	condition_entry	condition C	src 3	dst 0	discarded
2021-02-02_17-42-56.904	warning	multiple_fingers
2021-02-02_17-42-58.186	condition_entry	condition B
2021-02-02_17-42-58.849	warning	multiple_fingers
2021-02-02_17-42-58.981	warning	multiple_fingers
2021-02-02_17-43-00.947	condition_entry	condition A	src 6	dst 8
2021-02-02_17-43-02.324	condition_entry	condition D warning	discarded
2021-02-02_17-43-02.446	warning	multiple_fingers
2021-02-02_17-43-02.623	warning	multiple_fingers
2021-02-02_17-43-03.860	condition_entry	condition B
2021-02-02_17-43-04.594	warning	multiple_fingers
2021-02-02_17-43-04.594	condition_entry	condition C	src 3	dst 0
2021-02-02_17-43-08.263	condition_entry	condition B
2021-02-02_17-43-09.542	condition_entry	condition B
2021-02-02_17-43-10.132	condition_entry	condition B
2021-02-02_17-43-11.113	condition_entry	condition B
2021-02-02_17-43-11.682	condition_entry	condition B
2021-02-02_17-43-12.252	condition_entry	condition B
2021-02-02_17-43-12.721	condition_entry	condition A	src 8	dst 9
2021-02-02_17-43-13.307	condition_entry	condition B
2021-02-02_17-43-13.675	condition_entry	condition B
2021-02-02_17-43-14.253	condition_entry	condition B
2021-02-02_17-43-14.662	condition_entry	condition B
2021-02-02_17-43-14.735	pedal_entry	pedal_timeout
2021-02-02_17-43-15.453	warning	multiple_fingers
2021-02-02_17-43-16.865	condition_entry	condition C	src 2	dst 1
2021-02-02_17-43-17.452	condition_entry	condition B
2021-02-02_17-43-18.006	condition_entry	condition B
2021-02-02_17-43-18.495	condition_entry	condition B
2021-02-02_17-43-18.882	pedal_entry	pedal_timeout
2021-02-02_17-43-19.265	condition_entry	condition B	discarded
2021-02-02_17-43-19.643	warning	multiple_fingers
2021-02-02_17-43-20.907	warning	multiple_fingers
2021-02-02_17-43-22.303	condition_entry	condition B
2021-02-02_17-43-22.764	condition_entry	condition B
2021-02-02_17-43-23.360	condition_entry	condition B
2021-02-02_17-43-23.935	condition_entry	condition B
2021-02-02_17-43-24.476	condition_entry	condition B
2021-02-02_17-43-25.025	condition_entry	condition B
2021-02-02_17-43-25.570	condition_entry	condition B
2021-02-02_17-43-26.112	condition_entry	condition B
2021-02-02_17-43-26.647	condition_entry	condition B
2021-02-02_17-43-26.822	condition_entry	condition B
2021-02-02_17-43-27.479	condition_entry	condition B
2021-02-02_17-43-28.736	condition_entry	condition C	src 7	dst 8
2021-02-02_17-43-28.992	condition_entry	condition B
2021-02-02_17-43-29.511	condition_entry	condition B
2021-02-02_17-43-29.782	condition_entry	condition B
2021-02-02_17-43-30.244	condition_entry	condition B
2021-02-02_17-43-30.754	pedal_entry	pedal_timeout
2021-02-02_17-43-30.849	condition_entry	condition D
2021-02-02_17-43-31.548	condition_entry	condition B
2021-02-02_17-43-32.156	condition_entry	condition B
2021-02-02_17-43-32.698	condition_entry	condition B
2021-02-02_17-43-32.868	pedal_entry	pedal_timeout
2021-02-02_17-43-33.266	condition_entry	condition D
2021-02-02_17-43-33.776	condition_entry	condition B
2021-02-02_17-43-34.465	condition_entry	condition B
2021-02-02_17-43-34.864	condition_entry	condition B
2021-02-02_17-43-35.286	pedal_entry	pedal_timeout
2021-02-02_17-43-35.619	condition_entry	condition B
2021-02-02_17-43-35.908	condition_entry	condition B
2021-02-02_17-43-36.644	condition_entry	condition B
2021-02-02_17-43-37.152	condition_entry	condition D
2021-02-02_17-43-37.765	condition_entry	condition B
2021-02-02_17-43-38.106	condition_entry	condition B
2021-02-02_17-43-38.686	condition_entry	condition B
2021-02-02_17-43-39.173	pedal_entry	pedal_timeout
2021-02-02_17-43-39.396	condition_entry	condition B
2021-02-02_17-43-40.612	condition_entry	condition B	discarded
2021-02-02_17-43-41.028	condition_entry	condition B	discarded
2021-02-02_17-43-41.050	warning	multiple_fingers
2021-02-02_17-43-42.275	warning	multiple_fingers
2021-02-02_17-43-42.513	warning	multiple_fingers
2021-02-02_17-43-43.131	warning	hand_movements
2021-02-02_17-43-43.273	warning	hand_movements
2021-02-02_17-43-44.753	condition_entry	condition B
2021-02-02_17-43-45.348	condition_entry	condition B
2021-02-02_17-43-45.917	condition_entry	condition B
2021-02-02_17-43-47.059	condition_entry	condition B
2021-02-02_17-43-47.602	condition_entry	condition B
2021-02-02_17-43-48.214	condition_entry	condition B
2021-02-02_17-43-48.993	condition_entry	condition B
2021-02-02_17-43-49.491	condition_entry	condition B
2021-02-02_17-43-50.112	condition_entry	condition B
2021-02-02_17-43-50.602	condition_entry	condition B
2021-02-02_17-43-51.304	condition_entry	condition B
2021-02-02_17-43-51.848	condition_entry	condition C	src 2	dst 1
2021-02-02_17-43-52.383	condition_entry	condition B
2021-02-02_17-43-52.957	condition_entry	condition B
2021-02-02_17-43-53.590	condition_entry	condition B
2021-02-02_17-43-53.866	pedal_entry	pedal_timeout
2021-02-02_17-43-54.210	condition_entry	condition B
2021-02-02_17-43-54.668	condition_entry	condition B
2021-02-02_17-43-55.088	condition_entry	condition C	src 2	dst 1
2021-02-02_17-43-55.774	condition_entry	condition B
2021-02-02_17-43-56.376	condition_entry	condition B
2021-02-02_17-43-56.776	condition_entry	condition B
2021-02-02_17-43-57.109	pedal_entry	pedal_timeout
2021-02-02_17-43-57.231	condition_entry	condition B
2021-02-02_17-43-57.753	condition_entry	condition C	src 8	dst 7
2021-02-02_17-43-59.153	condition_entry	condition B
2021-02-02_17-43-59.764	pedal_entry	pedal_timeout
2021-02-02_17-43-59.878	condition_entry	condition B	discarded
2021-02-02_17-44-00.319	condition_entry	condition B	discarded
2021-02-02_17-44-00.352	warning	multiple_fingers
2021-02-02_17-44-01.719	condition_entry	condition B
2021-02-02_17-44-02.263	condition_entry	condition B
2021-02-02_17-44-02.717	condition_entry	condition B
2021-02-02_17-44-03.511	condition_entry	condition B
2021-02-02_17-44-04.084	condition_entry	condition A	src 6	dst 9
2021-02-02_17-44-04.822	condition_entry	condition B
2021-02-02_17-44-05.721	condition_entry	condition B
2021-02-02_17-44-06.104	pedal_entry	pedal_timeout
2021-02-02_17-44-06.416	condition_entry	condition B
2021-02-02_17-44-06.894	condition_entry	condition B
2021-02-02_17-44-07.382	condition_entry	condition D
2021-02-02_17-44-08.156	condition_entry	condition B
2021-02-02_17-44-08.542	condition_entry	condition B
2021-02-02_17-44-09.164	condition_entry	condition B
2021-02-02_17-44-09.405	pedal_entry	pedal_timeout
2021-02-02_17-44-09.658	condition_entry	condition B
2021-02-02_17-44-10.205	condition_entry	condition B
2021-02-02_17-44-11.014	condition_entry	condition B
2021-02-02_17-44-11.529	condition_entry	condition B
2021-02-02_17-44-11.891	condition_entry	condition B
2021-02-02_17-44-12.297	condition_entry	condition B
2021-02-02_17-44-12.635	condition_entry	condition B
2021-02-02_17-44-12.991	condition_entry	condition B
2021-02-02_17-44-13.412	condition_entry	condition B
2021-02-02_17-44-13.769	condition_entry	condition B
2021-02-02_17-44-14.213	condition_entry	condition B
2021-02-02_17-44-14.917	condition_entry	condition B
2021-02-02_17-44-15.234	condition_entry	condition B
2021-02-02_17-44-15.971	condition_entry	condition B
2021-02-02_17-44-16.400	condition_entry	condition B
2021-02-02_17-44-16.988	condition_entry	condition B
2021-02-02_17-44-17.726	condition_entry	condition A	src 9	dst 8
2021-02-02_17-44-18.215	condition_entry	condition B
2021-02-02_17-44-18.765	condition_entry	condition B
2021-02-02_17-44-19.321	condition_entry	condition B
2021-02-02_17-44-19.744	pedal_entry	pedal_timeout
2021-02-02_17-44-19.898	condition_entry	condition B
2021-02-02_17-44-20.633	condition_entry	condition B
2021-02-02_17-44-21.170	condition_entry	condition B
2021-02-02_17-44-21.698	condition_entry	condition A	src 9	dst 6
2021-02-02_17-44-22.108	condition_entry	condition B
2021-02-02_17-44-22.751	condition_entry	condition B
2021-02-02_17-44-23.354	condition_entry	condition B
2021-02-02_17-44-23.712	pedal_entry	pedal_timeout
2021-02-02_17-44-23.856	condition_entry	condition B
2021-02-02_17-44-24.589	condition_entry	condition B
2021-02-02_17-44-25.096	condition_entry	condition B
2021-02-02_17-44-25.529	condition_entry	condition B
2021-02-02_17-44-26.040	condition_entry	condition A	src 9	dst 6
2021-02-02_17-44-26.655	condition_entry	condition B
2021-02-02_17-44-27.219	condition_entry	condition B
2021-02-02_17-44-27.906	condition_entry	condition D warning	discarded
2021-02-02_17-44-28.028	warning	multiple_fingers
2021-02-02_17-44-29.229	condition_entry	condition B
2021-02-02_17-44-29.750	condition_entry	condition B
2021-02-02_17-44-30.409	condition_entry	condition B
2021-02-02_17-44-30.973	condition_entry	condition B
2021-02-02_17-44-31.460	condition_entry	condition B
2021-02-02_17-44-31.937	condition_entry	condition B
2021-02-02_17-44-32.716	condition_entry	condition B
2021-02-02_17-44-33.193	condition_entry	condition B	discarded
2021-02-02_17-44-33.548	condition_entry	condition B	discarded
2021-02-02_17-44-33.621	warning	multiple_fingers
2021-02-02_17-44-34.908	condition_entry	condition B
2021-02-02_17-44-35.436	condition_entry	condition B
2021-02-02_17-44-35.991	condition_entry	condition B
2021-02-02_17-44-36.625	condition_entry	condition B
2021-02-02_17-44-37.101	condition_entry	condition B
2021-02-02_17-44-37.691	condition_entry	condition B	discarded
2021-02-02_17-44-38.079	condition_entry	condition B	discarded
2021-02-02_17-44-38.168	warning	multiple_fingers
2021-02-02_17-44-39.578	condition_entry	condition B
2021-02-02_17-44-39.991	condition_entry	condition B
2021-02-02_17-44-40.680	condition_entry	condition B
2021-02-02_17-44-41.111	condition_entry	condition B
2021-02-02_17-44-41.816	condition_entry	condition B
2021-02-02_17-44-42.200	condition_entry	condition B
2021-02-02_17-44-42.555	condition_entry	condition D
2021-02-02_17-44-43.202	warning	multiple_fingers
2021-02-02_17-44-43.202	condition_entry	condition D warning
2021-02-02_17-44-44.547	condition_entry	condition B
2021-02-02_17-44-46.358	condition_entry	condition B
2021-02-02_17-44-46.786	condition_entry	condition B
2021-02-02_17-44-47.524	condition_entry	condition B
2021-02-02_17-44-47.975	condition_entry	condition B
2021-02-02_17-44-48.678	condition_entry	condition B
2021-02-02_17-44-49.286	condition_entry	condition B
2021-02-02_17-44-49.685	condition_entry	condition B
2021-02-02_17-44-50.185	condition_entry	condition B
2021-02-02_17-44-50.999	condition_entry	condition B
2021-02-02_17-44-51.395	condition_entry	condition B
2021-02-02_17-44-51.995	condition_entry	condition B
2021-02-02_17-44-52.681	condition_entry	condition B
2021-02-02_17-44-53.106	condition_entry	condition B
2021-02-02_17-44-53.695	condition_entry	condition D
2021-02-02_17-44-54.453	condition_entry	condition B	discarded
2021-02-02_17-44-54.860	condition_entry	condition D warning	discarded
2021-02-02_17-44-54.916	warning	multiple_fingers
2021-02-02_17-44-56.353	condition_entry	condition B	discarded
2021-02-02_17-44-56.450	warning	multiple_fingers
2021-02-02_17-44-57.874	condition_entry	condition B
2021-02-02_17-44-58.205	condition_entry	condition B
2021-02-02_17-44-59.007	condition_entry	condition C	src 7	dst 8	discarded
2021-02-02_17-44-59.093	warning	multiple_fingers
2021-02-02_17-45-00.280	condition_entry	condition B
2021-02-02_17-45-01.107	condition_entry	condition B
2021-02-02_17-45-01.538	condition_entry	condition B
2021-02-02_17-45-02.202	condition_entry	condition B
2021-02-02_17-45-02.706	condition_entry	condition B	discarded
2021-02-02_17-45-02.725	warning	multiple_fingers
2021-02-02_17-45-04.121	condition_entry	condition B
2021-02-02_17-45-04.711	condition_entry	condition B
2021-02-02_17-45-05.111	condition_entry	condition B
2021-02-02_17-45-05.904	condition_entry	condition B
2021-02-02_17-45-06.354	condition_entry	condition B
2021-02-02_17-45-06.926	condition_entry	condition B
2021-02-02_17-45-07.476	condition_entry	condition B
2021-02-02_17-45-07.921	condition_entry	condition B
2021-02-02_17-45-08.388	condition_entry	condition B
2021-02-02_17-45-09.243	condition_entry	condition B
2021-02-02_17-45-09.765	condition_entry	condition B
2021-02-02_17-45-10.109	condition_entry	condition B
2021-02-02_17-45-10.800	condition_entry	condition B
2021-02-02_17-45-11.230	condition_entry	condition B
2021-02-02_17-45-11.644	condition_entry	condition B
2021-02-02_17-45-12.297	condition_entry	condition B
2021-02-02_17-45-12.830	condition_entry	condition B
2021-02-02_17-45-13.320	condition_entry	condition B
2021-02-02_17-45-13.730	condition_entry	condition B
2021-02-02_17-45-14.234	condition_entry	condition B
2021-02-02_17-45-14.746	condition_entry	condition A	src 8	dst 9
2021-02-02_17-45-15.253	condition_entry	condition B
2021-02-02_17-45-15.673	condition_entry	condition B
2021-02-02_17-45-16.139	condition_entry	condition B
2021-02-02_17-45-16.506	condition_entry	condition B
2021-02-02_17-45-16.760	pedal_entry	pedal_timeout
2021-02-02_17-45-16.928	condition_entry	condition A	src 0	dst 1
2021-02-02_17-45-17.579	condition_entry	condition B
2021-02-02_17-45-18.164	condition_entry	condition B
2021-02-02_17-45-18.782	condition_entry	condition B
2021-02-02_17-45-18.943	pedal_entry	pedal_timeout
2021-02-02_17-45-19.171	condition_entry	condition B
2021-02-02_17-45-19.830	condition_entry	condition B
2021-02-02_17-45-20.259	condition_entry	condition B
2021-02-02_17-45-20.848	condition_entry	condition B
2021-02-02_17-45-21.482	condition_entry	condition B
2021-02-02_17-45-21.981	condition_entry	condition C	src 7	dst 8	discarded
2021-02-02_17-45-22.409	condition_entry	condition B	discarded
2021-02-02_17-45-22.470	warning	multiple_fingers
2021-02-02_17-45-23.714	condition_entry	condition B
2021-02-02_17-45-24.214	condition_entry	condition B
2021-02-02_17-45-24.836	condition_entry	condition B
2021-02-02_17-45-25.301	condition_entry	condition B
2021-02-02_17-45-26.094	condition_entry	condition B
2021-02-02_17-45-26.523	condition_entry	condition B
2021-02-02_17-45-27.001	condition_entry	condition B
2021-02-02_17-45-27.469	condition_entry	condition B
2021-02-02_17-45-28.228	condition_entry	condition B
2021-02-02_17-45-28.536	condition_entry	condition B
2021-02-02_17-45-28.912	condition_entry	condition A	src 3	dst 2
2021-02-02_17-45-29.360	condition_entry	condition B
2021-02-02_17-45-30.354	warning	multiple_fingers
2021-02-02_17-45-30.355	condition_entry	condition D warning
2021-02-02_17-45-31.720	condition_entry	condition B
2021-02-02_17-45-32.377	condition_entry	condition B
2021-02-02_17-45-32.855	condition_entry	condition B
2021-02-02_17-45-33.298	condition_entry	condition B
2021-02-02_17-45-34.118	condition_entry	condition B
2021-02-02_17-45-34.630	condition_entry	condition A	src 3	dst 1
2021-02-02_17-45-35.209	condition_entry	condition B	discarded
2021-02-02_17-45-35.268	warning	multiple_fingers
2021-02-02_17-45-36.518	condition_entry	condition B
2021-02-02_17-45-37.147	condition_entry	condition B
2021-02-02_17-45-37.790	condition_entry	condition B
2021-02-02_17-45-38.222	condition_entry	condition B
2021-02-02_17-45-38.846	condition_entry	condition B
2021-02-02_17-45-39.376	condition_entry	condition B
2021-02-02_17-45-40.062	condition_entry	condition B
2021-02-02_17-45-40.787	condition_entry	condition A	src 3	dst 1
2021-02-02_17-45-41.365	condition_entry	condition D warning	discarded
2021-02-02_17-45-41.514	warning	multiple_fingers
2021-02-02_17-45-42.854	condition_entry	condition B
2021-02-02_17-45-43.308	condition_entry	condition B
2021-02-02_17-45-43.998	condition_entry	condition B
2021-02-02_17-45-44.503	condition_entry	condition B
2021-02-02_17-45-45.049	condition_entry	condition B
2021-02-02_17-45-46.095	condition_entry	condition B
2021-02-02_17-45-46.473	condition_entry	condition B
2021-02-02_17-45-47.002	condition_entry	condition B
2021-02-02_17-45-47.441	condition_entry	condition B
2021-02-02_17-45-47.802	condition_entry	condition C	src 0	dst 1
2021-02-02_17-45-48.471	condition_entry	condition B	discarded
2021-02-02_17-45-48.482	warning	multiple_fingers
2021-02-02_17-45-49.906	condition_entry	condition B
2021-02-02_17-45-50.368	condition_entry	condition B
2021-02-02_17-45-51.022	condition_entry	condition B
2021-02-02_17-45-51.484	condition_entry	condition B
2021-02-02_17-45-52.033	condition_entry	condition B
2021-02-02_17-45-52.596	condition_entry	condition B
2021-02-02_17-45-53.222	condition_entry	condition B
2021-02-02_17-45-53.610	condition_entry	condition C	src 3	dst 2
2021-02-02_17-45-54.525	condition_entry	condition D warning
2021-02-02_17-45-55.132	condition_entry	condition B
2021-02-02_17-45-55.682	condition_entry	condition B
2021-02-02_17-45-56.287	condition_entry	condition B
2021-02-02_17-45-56.543	pedal_entry	pedal_timeout
2021-02-02_17-45-56.732	condition_entry	condition B
2021-02-02_17-45-57.690	warning	multiple_fingers
2021-02-02_17-45-57.690	condition_entry	condition B
2021-02-02_17-45-59.113	condition_entry	condition B
2021-02-02_17-45-59.754	condition_entry	condition B
2021-02-02_17-46-00.230	condition_entry	condition B
2021-02-02_17-46-00.797	condition_entry	condition B
2021-02-02_17-46-01.410	condition_entry	condition B
2021-02-02_17-46-01.851	condition_entry	condition B	discarded
2021-02-02_17-46-01.927	warning	multiple_fingers
2021-02-02_17-46-03.177	condition_entry	condition B
2021-02-02_17-46-03.831	condition_entry	condition B
2021-02-02_17-46-04.273	condition_entry	condition B
2021-02-02_17-46-04.865	condition_entry	condition B
2021-02-02_17-46-05.463	condition_entry	condition B
2021-02-02_17-46-05.955	condition_entry	condition B
2021-02-02_17-46-06.425	condition_entry	condition B
2021-02-02_17-46-06.838	condition_entry	condition B
2021-02-02_17-46-07.305	condition_entry	condition B
2021-02-02_17-46-07.760	condition_entry	condition B
2021-02-02_17-46-08.104	condition_entry	condition B
2021-02-02_17-46-08.600	condition_entry	condition B
2021-02-02_17-46-09.105	condition_entry	condition C	src 7	dst 8
2021-02-02_17-46-10.336	condition_entry	condition B
2021-02-02_17-46-10.680	condition_entry	condition B
2021-02-02_17-46-11.125	pedal_entry	pedal_timeout
2021-02-02_17-46-11.615	condition_entry	condition B
2021-02-02_17-46-12.036	condition_entry	condition B
2021-02-02_17-46-12.644	condition_entry	condition B
2021-02-02_17-46-13.231	condition_entry	condition B
2021-02-02_17-46-13.646	condition_entry	condition B
2021-02-02_17-46-14.271	condition_entry	condition B
2021-02-02_17-46-14.757	condition_entry	condition B
2021-02-02_17-46-15.599	condition_entry	condition B
2021-02-02_17-46-15.955	condition_entry	condition B	discarded
2021-02-02_17-46-16.392	warning	multiple_fingers
2021-02-02_17-46-17.737	condition_entry	condition B
2021-02-02_17-46-18.334	condition_entry	condition D	discarded
2021-02-02_17-46-18.392	warning	multiple_fingers
2021-02-02_17-46-19.610	condition_entry	condition B
2021-02-02_17-46-20.403	condition_entry	condition D
2021-02-02_17-46-21.320	condition_entry	condition B
2021-02-02_17-46-22.419	pedal_entry	pedal_timeout
2021-02-02_17-46-22.575	condition_entry	condition B
2021-02-02_17-46-23.735	condition_entry	condition B
2021-02-02_17-46-24.301	condition_entry	condition B
2021-02-02_17-46-24.808	condition_entry	condition B
2021-02-02_17-46-25.462	condition_entry	condition B
2021-02-02_17-46-26.033	condition_entry	condition B
2021-02-02_17-46-26.553	condition_entry	condition B
2021-02-02_17-46-27.042	condition_entry	condition B
2021-02-02_17-46-27.484	condition_entry	condition B
2021-02-02_17-46-28.028	condition_entry	condition A	src 8	dst 7
2021-02-02_17-46-28.341	condition_entry	condition B	discarded
2021-02-02_17-46-28.839	warning	multiple_fingers
2021-02-02_17-46-28.839	condition_entry	condition D warning
2021-02-02_17-46-30.255	condition_entry	condition B
2021-02-02_17-46-30.707	condition_entry	condition B
2021-02-02_17-46-31.416	condition_entry	condition B
2021-02-02_17-46-31.960	condition_entry	condition B
2021-02-02_17-46-32.492	condition_entry	condition A	src 3	dst 0
2021-02-02_17-46-32.996	condition_entry	condition B
2021-02-02_17-46-33.541	condition_entry	condition D warning
2021-02-02_17-46-34.126	condition_entry	condition B	discarded
2021-02-02_17-46-34.382	condition_entry	condition D warning	discarded
2021-02-02_17-46-34.450	warning	multiple_fingers
2021-02-02_17-46-35.844	condition_entry	condition B
2021-02-02_17-46-36.946	condition_entry	condition B
2021-02-02_17-46-37.502	condition_entry	condition B
2021-02-02_17-46-38.104	condition_entry	condition B
2021-02-02_17-46-38.761	condition_entry	condition B
2021-02-02_17-46-39.226	condition_entry	condition B
2021-02-02_17-46-39.778	condition_entry	condition B
2021-02-02_17-46-40.567	condition_entry	condition B
2021-02-02_17-46-40.913	condition_entry	condition B
2021-02-02_17-46-41.743	condition_entry	condition B
2021-02-02_17-46-42.144	condition_entry	condition B
2021-02-02_17-46-42.721	condition_entry	condition B
2021-02-02_17-46-43.358	condition_entry	condition B
2021-02-02_17-46-43.999	condition_entry	condition B
2021-02-02_17-46-44.410	condition_entry	condition B
2021-02-02_17-46-44.909	condition_entry	condition B
2021-02-02_17-46-45.459	condition_entry	condition B
2021-02-02_17-46-45.843	condition_entry	condition A	src 2	dst 0
2021-02-02_17-46-46.658	condition_entry	condition B
2021-02-02_17-46-47.468	condition_entry	condition B
2021-02-02_17-46-47.863	pedal_entry	pedal_timeout
2021-02-02_17-46-48.519	condition_entry	condition B
2021-02-02_17-46-49.164	condition_entry	condition B
2021-02-02_17-46-50.234	condition_entry	condition B
2021-02-02_17-46-50.888	condition_entry	condition D
2021-02-02_17-46-51.518	condition_entry	condition B	discarded
2021-02-02_17-46-51.551	warning	multiple_fingers
2021-02-02_17-46-52.878	condition_entry	condition B
2021-02-02_17-46-53.508	condition_entry	condition A	src 2	dst 1
2021-02-02_17-46-53.984	condition_entry	condition B
2021-02-02_17-46-54.638	condition_entry	condition B
2021-02-02_17-46-55.301	condition_entry	condition B
2021-02-02_17-46-55.529	pedal_entry	pedal_timeout
2021-02-02_17-46-55.883	condition_entry	condition B
2021-02-02_17-46-56.854	condition_entry	condition B
2021-02-02_17-46-57.697	condition_entry	condition B
2021-02-02_17-46-58.384	condition_entry	condition B
2021-02-02_17-46-59.430	condition_entry	condition A	src 0	dst 1
2021-02-02_17-46-59.949	condition_entry	condition B
2021-02-02_17-47-00.468	condition_entry	condition D warning	discarded
2021-02-02_17-47-00.501	warning	multiple_fingers
2021-02-02_17-47-01.807	condition_entry	condition B
2021-02-02_17-47-02.454	condition_entry	condition B
2021-02-02_17-47-02.924	condition_entry	condition B
2021-02-02_17-47-03.412	condition_entry	condition B
2021-02-02_17-47-04.250	condition_entry	condition B
2021-02-02_17-47-04.744	condition_entry	condition B	discarded
2021-02-02_17-47-04.756	warning	multiple_fingers
2021-02-02_17-47-06.116	condition_entry	condition B
2021-02-02_17-47-06.747	condition_entry	condition B
2021-02-02_17-47-07.348	condition_entry	condition B
2021-02-02_17-47-07.968	condition_entry	condition B
2021-02-02_17-47-08.518	condition_entry	condition B
2021-02-02_17-47-09.054	condition_entry	condition B
2021-02-02_17-47-09.454	condition_entry	condition B
2021-02-02_17-47-09.913	condition_entry	condition D	discarded
2021-02-02_17-47-09.976	warning	multiple_fingers
2021-02-02_17-47-11.152	condition_entry	condition B
2021-02-02_17-47-11.865	condition_entry	condition B
2021-02-02_17-47-12.263	condition_entry	condition B
2021-02-02_17-47-12.774	condition_entry	condition B
2021-02-02_17-47-13.585	condition_entry	condition B
2021-02-02_17-47-13.985	condition_entry	condition B
2021-02-02_17-47-14.655	condition_entry	condition B
2021-02-02_17-47-15.532	condition_entry	condition B
2021-02-02_17-47-16.589	condition_entry	condition B
2021-02-02_17-47-17.163	condition_entry	condition B
2021-02-02_17-47-17.729	condition_entry	condition B
2021-02-02_17-47-18.361	condition_entry	condition B
2021-02-02_17-47-18.727	condition_entry	condition B
2021-02-02_17-47-19.441	condition_entry	condition B	discarded
2021-02-02_17-47-19.493	warning	multiple_fingers
2021-02-02_17-47-20.848	condition_entry	condition B
2021-02-02_17-47-21.350	condition_entry	condition B
2021-02-02_17-47-22.051	condition_entry	condition B
2021-02-02_17-47-22.605	condition_entry	condition B
2021-02-02_17-47-23.218	condition_entry	condition B
2021-02-02_17-47-23.592	condition_entry	condition D
2021-02-02_17-47-24.181	condition_entry	condition B
2021-02-02_17-47-25.506	condition_entry	condition B
2021-02-02_17-47-25.610	pedal_entry	pedal_timeout
2021-02-02_17-47-26.061	condition_entry	condition B
2021-02-02_17-47-26.534	condition_entry	condition B
2021-02-02_17-47-27.940	condition_entry	condition B
2021-02-02_17-47-28.481	condition_entry	condition B
2021-02-02_17-47-29.438	condition_entry	condition B
2021-02-02_17-47-30.623	condition_entry	condition B
2021-02-02_17-47-31.093	condition_entry	condition B
2021-02-02_17-47-31.634	condition_entry	condition B
2021-02-02_17-47-32.281	condition_entry	condition B
2021-02-02_17-47-32.787	condition_entry	condition B
2021-02-02_17-47-33.358	condition_entry	condition B
2021-02-02_17-47-33.880	condition_entry	condition B
2021-02-02_17-47-34.267	condition_entry	condition B
2021-02-02_17-47-34.820	condition_entry	condition B
2021-02-02_17-47-35.242	condition_entry	condition B
2021-02-02_17-47-35.909	condition_entry	condition B
2021-02-02_17-47-36.452	condition_entry	condition B
2021-02-02_17-47-36.842	condition_entry	condition B
2021-02-02_17-47-37.609	condition_entry	condition B
2021-02-02_17-47-38.019	condition_entry	condition B
2021-02-02_17-47-38.662	condition_entry	condition B
2021-02-02_17-47-39.645	condition_entry	condition B
2021-02-02_17-47-40.422	condition_entry	condition B
2021-02-02_17-47-40.943	condition_entry	condition B
2021-02-02_17-47-41.595	condition_entry	condition B
2021-02-02_17-47-41.983	condition_entry	condition B
2021-02-02_17-47-42.473	condition_entry	condition B
2021-02-02_17-47-43.165	condition_entry	condition A	src 2	dst 1
[truncated: 1,764 more rows]
