# Supplementary material for: Avatar error in your favor: Embodied avatars can fix users’ mistakes without them noticing
Source: PLoS One. 2023 Jan 20;18(1):e0266212. doi: 10.1371/journal.pone.0266212 (PMC9858437; doi:10.1371/journal.pone.0266212)
Supplement: S1 Dataset — (ZIP) [file pone.0266212.s003.zip › static/raw_data/30/events.csv]

timestamp	event
2021-02-02_17-00-31.254	main_start
2021-02-02_17-00-31.740	launch_welcome_scene
2021-02-02_17-00-38.542	launch_calibration_explanation_scene
2021-02-02_17-00-47.618	hands_calibrated
2021-02-02_17-00-47.618	launch_practice_explanation_scene
2021-02-02_17-01-19.406	launch_practice_session
2021-02-02_17-01-19.418	no_button_but_finger_pressed RightPinkyTip
2021-02-02_17-01-19.419	set_speed 0.510000021457672
2021-02-02_17-01-19.419	no_button_but_finger_pressed RightRingTip
2021-02-02_17-01-19.419	set_speed 0.330000021457672
2021-02-02_17-01-19.419	no_button_but_finger_pressed RightMiddleTip
2021-02-02_17-01-19.420	set_speed 0.150000021457672
2021-02-02_17-01-19.420	no_button_but_finger_pressed RightIndexTip
2021-02-02_17-01-19.420	set_speed 0
2021-02-02_17-01-19.420	no_button_but_finger_pressed LeftIndexTip
2021-02-02_17-01-19.420	set_speed 0
2021-02-02_17-01-19.420	no_button_but_finger_pressed LeftMiddleTip
2021-02-02_17-01-19.420	set_speed 0
2021-02-02_17-01-19.420	no_button_but_finger_pressed LeftRingTip
2021-02-02_17-01-19.421	set_speed 0
2021-02-02_17-01-19.421	no_button_but_finger_pressed LeftPinkyTip
2021-02-02_17-01-19.421	set_speed 0
2021-02-02_17-01-19.433	button_created 0
2021-02-02_17-01-19.992	button_created 1
2021-02-02_17-01-20.358	index_moved
2021-02-02_17-01-20.502	index_released
2021-02-02_17-01-20.525	button_enters_active_area 3
2021-02-02_17-01-20.571	button_created 2
2021-02-02_17-01-20.659	index_moved
2021-02-02_17-01-20.713	button_pressed 3
2021-02-02_17-01-20.713	set_speed 0
2021-02-02_17-01-20.795	multiple_finger_start
2021-02-02_17-01-21.204	multiple_finger_stop
2021-02-02_17-01-21.216	no_button_but_finger_pressed LeftPinkyTip
2021-02-02_17-01-21.216	set_speed 0
2021-02-02_17-01-21.216	no_button_but_finger_pressed LeftRingTip
2021-02-02_17-01-21.216	set_speed 0
2021-02-02_17-01-21.216	no_button_but_finger_pressed LeftMiddleTip
2021-02-02_17-01-21.216	set_speed 0
2021-02-02_17-01-21.216	no_button_but_finger_pressed LeftIndexTip
2021-02-02_17-01-21.217	set_speed 0
2021-02-02_17-01-21.217	no_button_but_finger_pressed RightIndexTip
2021-02-02_17-01-21.217	set_speed 0
2021-02-02_17-01-21.217	no_button_but_finger_pressed RightMiddleTip
2021-02-02_17-01-21.217	set_speed 0
2021-02-02_17-01-21.217	no_button_but_finger_pressed RightRingTip
2021-02-02_17-01-21.217	set_speed 0
2021-02-02_17-01-21.217	no_button_but_finger_pressed RightPinkyTip
2021-02-02_17-01-21.217	set_speed 0
2021-02-02_17-01-21.228	button_created 0
2021-02-02_17-01-21.812	button_created 1
2021-02-02_17-01-22.035	index_released
2021-02-02_17-01-22.321	button_enters_active_area 2
2021-02-02_17-01-22.368	button_created 2
2021-02-02_17-01-22.377	middle_moved
2021-02-02_17-01-22.403	button_pressed 2
2021-02-02_17-01-22.403	set_speed 0
2021-02-02_17-01-22.416	multiple_finger_start
2021-02-02_17-01-22.669	multiple_finger_stop
2021-02-02_17-01-22.680	no_button_but_finger_pressed LeftPinkyTip
2021-02-02_17-01-22.680	set_speed 0
2021-02-02_17-01-22.680	no_button_but_finger_pressed LeftRingTip
2021-02-02_17-01-22.680	set_speed 0
2021-02-02_17-01-22.680	no_button_but_finger_pressed LeftIndexTip
2021-02-02_17-01-22.680	set_speed 0
2021-02-02_17-01-22.680	no_button_but_finger_pressed RightIndexTip
2021-02-02_17-01-22.681	set_speed 0
2021-02-02_17-01-22.681	no_button_but_finger_pressed RightMiddleTip
2021-02-02_17-01-22.681	set_speed 0
2021-02-02_17-01-22.681	no_button_but_finger_pressed RightRingTip
2021-02-02_17-01-22.681	set_speed 0
2021-02-02_17-01-22.681	no_button_but_finger_pressed RightPinkyTip
2021-02-02_17-01-22.681	set_speed 0
2021-02-02_17-01-22.692	button_created 0
2021-02-02_17-01-22.729	middle_released
2021-02-02_17-01-23.249	button_created 1
2021-02-02_17-01-23.787	button_enters_active_area 2
2021-02-02_17-01-23.835	button_created 2
2021-02-02_17-01-23.975	middle_moved
2021-02-02_17-01-24.001	button_pressed 2
2021-02-02_17-01-24.001	set_speed 0
2021-02-02_17-01-24.028	multiple_finger_start
2021-02-02_17-01-24.280	multiple_finger_stop
2021-02-02_17-01-24.291	no_button_but_finger_pressed LeftPinkyTip
2021-02-02_17-01-24.291	set_speed 0
2021-02-02_17-01-24.291	no_button_but_finger_pressed LeftRingTip
2021-02-02_17-01-24.291	set_speed 0
2021-02-02_17-01-24.291	no_button_but_finger_pressed LeftIndexTip
2021-02-02_17-01-24.291	set_speed 0
2021-02-02_17-01-24.291	no_button_but_finger_pressed RightIndexTip
2021-02-02_17-01-24.292	set_speed 0
2021-02-02_17-01-24.292	no_button_but_finger_pressed RightMiddleTip
2021-02-02_17-01-24.292	set_speed 0
2021-02-02_17-01-24.292	no_button_but_finger_pressed RightRingTip
2021-02-02_17-01-24.292	set_speed 0
2021-02-02_17-01-24.292	no_button_but_finger_pressed RightPinkyTip
2021-02-02_17-01-24.292	set_speed 0
2021-02-02_17-01-24.303	button_created 0
2021-02-02_17-01-24.382	middle_released
2021-02-02_17-01-24.870	button_created 1
2021-02-02_17-01-25.392	button_enters_active_area 3
2021-02-02_17-01-25.425	index_moved
2021-02-02_17-01-25.437	button_created 2
2021-02-02_17-01-25.846	button_leaves_active_area 3
2021-02-02_17-01-25.924	index_released
2021-02-02_17-01-25.969	button_enters_active_area 7
2021-02-02_17-01-26.015	button_created 3
2021-02-02_17-01-26.047	index_moved
2021-02-02_17-01-26.266	button_missed 3
2021-02-02_17-01-26.266	set_speed 0
2021-02-02_17-01-26.303	middle_moved
2021-02-02_17-01-26.311	multiple_finger_start
2021-02-02_17-01-26.897	ring_moved
2021-02-02_17-01-27.824	index_released
2021-02-02_17-01-27.902	middle_released
2021-02-02_17-01-27.913	multiple_finger_stop
2021-02-02_17-01-27.925	no_button_but_finger_pressed LeftPinkyTip
2021-02-02_17-01-27.925	set_speed 0
2021-02-02_17-01-27.925	no_button_but_finger_pressed LeftRingTip
2021-02-02_17-01-27.926	set_speed 0
2021-02-02_17-01-27.926	no_button_but_finger_pressed LeftMiddleTip
2021-02-02_17-01-27.926	set_speed 0
2021-02-02_17-01-27.926	no_button_but_finger_pressed LeftIndexTip
2021-02-02_17-01-27.926	set_speed 0
2021-02-02_17-01-27.926	no_button_but_finger_pressed RightIndexTip
2021-02-02_17-01-27.926	set_speed 0
2021-02-02_17-01-27.926	no_button_but_finger_pressed RightMiddleTip
2021-02-02_17-01-27.927	set_speed 0
2021-02-02_17-01-27.927	no_button_but_finger_pressed RightRingTip
2021-02-02_17-01-27.927	set_speed 0
2021-02-02_17-01-27.927	no_button_but_finger_pressed RightPinkyTip
2021-02-02_17-01-27.927	set_speed 0
2021-02-02_17-01-27.937	button_created 0
2021-02-02_17-01-28.018	ring_released
2021-02-02_17-01-28.334	ring_moved
2021-02-02_17-01-28.379	multiple_finger_start
2021-02-02_17-01-28.391	thumb_moved
2021-02-02_17-01-28.484	multiple_finger_stop
2021-02-02_17-01-28.492	thumb_moved
2021-02-02_17-01-28.503	no_button_but_finger_pressed LeftPinkyTip
2021-02-02_17-01-28.503	set_speed 0
2021-02-02_17-01-28.503	no_button_but_finger_pressed LeftRingTip
2021-02-02_17-01-28.503	set_speed 0
2021-02-02_17-01-28.503	no_button_but_finger_pressed LeftMiddleTip
2021-02-02_17-01-28.504	set_speed 0
2021-02-02_17-01-28.504	no_button_but_finger_pressed LeftIndexTip
2021-02-02_17-01-28.504	set_speed 0
2021-02-02_17-01-28.504	no_button_but_finger_pressed RightIndexTip
2021-02-02_17-01-28.504	set_speed 0
2021-02-02_17-01-28.504	no_button_but_finger_pressed RightMiddleTip
2021-02-02_17-01-28.504	set_speed 0
2021-02-02_17-01-28.504	no_button_but_finger_pressed RightRingTip
2021-02-02_17-01-28.504	set_speed 0
2021-02-02_17-01-28.504	no_button_but_finger_pressed RightPinkyTip
2021-02-02_17-01-28.505	set_speed 0
2021-02-02_17-01-28.506	button_created 0
2021-02-02_17-01-28.523	ring_released
2021-02-02_17-01-28.743	thumb_released
2021-02-02_17-01-28.854	thumb_released
2021-02-02_17-01-29.078	button_created 1
2021-02-02_17-01-29.596	button_enters_active_area 0
2021-02-02_17-01-29.642	button_created 2
2021-02-02_17-01-29.711	pinky_moved
2021-02-02_17-01-30.040	button_leaves_active_area 0
2021-02-02_17-01-30.166	button_enters_active_area 8
2021-02-02_17-01-30.212	button_created 3
2021-02-02_17-01-30.279	pinky_released
2021-02-02_17-01-30.464	button_missed 0
2021-02-02_17-01-30.464	set_speed 0
2021-02-02_17-01-30.618	button_leaves_active_area 8
2021-02-02_17-01-30.730	button_enters_active_area 3
2021-02-02_17-01-30.788	button_created 4
2021-02-02_17-01-30.898	index_moved
2021-02-02_17-01-30.932	button_pressed 3
2021-02-02_17-01-30.932	set_speed 0
2021-02-02_17-01-31.043	button_missed 8
2021-02-02_17-01-31.043	set_speed 0
2021-02-02_17-01-31.187	index_released
2021-02-02_17-01-31.309	button_enters_active_area 7
2021-02-02_17-01-31.356	button_created 5
2021-02-02_17-01-31.533	middle_moved
2021-02-02_17-01-31.566	button_pressed 7
2021-02-02_17-01-31.566	set_speed 0.150000021457672
2021-02-02_17-01-31.799	middle_released
2021-02-02_17-01-31.877	button_enters_active_area 1
2021-02-02_17-01-31.933	button_created 6
2021-02-02_17-01-32.075	middle_moved
2021-02-02_17-01-32.188	multiple_finger_start
2021-02-02_17-01-32.398	multiple_finger_stop
2021-02-02_17-01-32.407	no_button_but_finger_pressed LeftPinkyTip
2021-02-02_17-01-32.407	set_speed 0.150000021457672
2021-02-02_17-01-32.407	no_button_but_finger_pressed LeftRingTip
2021-02-02_17-01-32.407	set_speed 0.150000021457672
2021-02-02_17-01-32.408	no_button_but_finger_pressed LeftMiddleTip
2021-02-02_17-01-32.408	set_speed 0
2021-02-02_17-01-32.408	no_button_but_finger_pressed LeftIndexTip
2021-02-02_17-01-32.408	set_speed 0
2021-02-02_17-01-32.408	no_button_but_finger_pressed RightIndexTip
2021-02-02_17-01-32.408	set_speed 0
2021-02-02_17-01-32.408	no_button_but_finger_pressed RightMiddleTip
2021-02-02_17-01-32.408	set_speed 0
2021-02-02_17-01-32.408	no_button_but_finger_pressed RightRingTip
2021-02-02_17-01-32.409	set_speed 0
2021-02-02_17-01-32.409	no_button_but_finger_pressed RightPinkyTip
2021-02-02_17-01-32.409	set_speed 0
2021-02-02_17-01-32.419	button_created 0
2021-02-02_17-01-32.658	middle_released
2021-02-02_17-01-32.985	button_created 1
2021-02-02_17-01-33.510	button_enters_active_area 6
2021-02-02_17-01-33.557	button_created 2
2021-02-02_17-01-33.697	index_moved
2021-02-02_17-01-33.731	button_pressed 6
2021-02-02_17-01-33.731	set_speed 0
2021-02-02_17-01-34.018	index_released
2021-02-02_17-01-34.072	button_enters_active_area 9
2021-02-02_17-01-34.129	button_created 3
2021-02-02_17-01-34.217	pinky_moved
2021-02-02_17-01-34.274	button_pressed 9
2021-02-02_17-01-34.274	set_speed 0.150000021457672
2021-02-02_17-01-34.588	pinky_released
2021-02-02_17-01-34.643	button_enters_active_area 1
2021-02-02_17-01-34.700	button_created 4
2021-02-02_17-01-34.930	ring_moved
2021-02-02_17-01-34.941	multiple_finger_start
2021-02-02_17-01-35.108	pinky_moved
2021-02-02_17-01-35.186	multiple_finger_stop
2021-02-02_17-01-35.186	ring_released
2021-02-02_17-01-35.197	no_button_but_finger_pressed LeftPinkyTip
2021-02-02_17-01-35.197	set_speed 0.150000021457672
2021-02-02_17-01-35.197	no_button_but_finger_pressed LeftRingTip
2021-02-02_17-01-35.198	set_speed 0.150000021457672
2021-02-02_17-01-35.198	no_button_but_finger_pressed LeftMiddleTip
2021-02-02_17-01-35.198	set_speed 0.150000021457672
2021-02-02_17-01-35.198	no_button_but_finger_pressed LeftIndexTip
2021-02-02_17-01-35.198	set_speed 0
2021-02-02_17-01-35.198	no_button_but_finger_pressed RightIndexTip
2021-02-02_17-01-35.198	set_speed 0
2021-02-02_17-01-35.198	no_button_but_finger_pressed RightMiddleTip
2021-02-02_17-01-35.199	set_speed 0
2021-02-02_17-01-35.199	no_button_but_finger_pressed RightRingTip
2021-02-02_17-01-35.199	set_speed 0
2021-02-02_17-01-35.199	no_button_but_finger_pressed RightPinkyTip
2021-02-02_17-01-35.199	set_speed 0
2021-02-02_17-01-35.209	button_created 0
2021-02-02_17-01-35.453	pinky_released
2021-02-02_17-01-35.790	button_created 1
2021-02-02_17-01-36.304	button_enters_active_area 8
2021-02-02_17-01-36.351	button_created 2
2021-02-02_17-01-36.485	multiple_finger_start
2021-02-02_17-01-36.485	pinky_moved
2021-02-02_17-01-36.716	multiple_finger_stop
2021-02-02_17-01-36.741	no_button_but_finger_pressed LeftPinkyTip
2021-02-02_17-01-36.741	set_speed 0
2021-02-02_17-01-36.741	no_button_but_finger_pressed LeftRingTip
2021-02-02_17-01-36.741	set_speed 0
2021-02-02_17-01-36.741	no_button_but_finger_pressed LeftMiddleTip
2021-02-02_17-01-36.741	set_speed 0
2021-02-02_17-01-36.742	no_button_but_finger_pressed LeftIndexTip
2021-02-02_17-01-36.742	set_speed 0
2021-02-02_17-01-36.742	no_button_but_finger_pressed RightIndexTip
2021-02-02_17-01-36.742	set_speed 0
2021-02-02_17-01-36.742	no_button_but_finger_pressed RightMiddleTip
2021-02-02_17-01-36.742	set_speed 0
2021-02-02_17-01-36.742	no_button_but_finger_pressed RightRingTip
2021-02-02_17-01-36.742	set_speed 0
2021-02-02_17-01-36.742	no_button_but_finger_pressed RightPinkyTip
2021-02-02_17-01-36.743	set_speed 0
2021-02-02_17-01-36.744	button_created 0
2021-02-02_17-01-36.792	pinky_released
2021-02-02_17-01-37.305	button_created 1
2021-02-02_17-01-37.830	button_enters_active_area 7
2021-02-02_17-01-37.830	middle_moved
2021-02-02_17-01-37.877	button_created 2
2021-02-02_17-01-38.117	middle_released
2021-02-02_17-01-38.273	button_leaves_active_area 7
2021-02-02_17-01-38.295	middle_moved
2021-02-02_17-01-38.395	button_enters_active_area 8
2021-02-02_17-01-38.452	button_created 3
2021-02-02_17-01-38.563	middle_released
2021-02-02_17-01-38.698	button_missed 7
2021-02-02_17-01-38.698	set_speed 0
2021-02-02_17-01-38.737	multiple_finger_start
2021-02-02_17-01-38.737	ring_moved
2021-02-02_17-01-38.944	pinky_moved
2021-02-02_17-01-38.952	multiple_finger_stop
2021-02-02_17-01-38.953	ring_released
2021-02-02_17-01-38.961	no_button_but_finger_pressed LeftPinkyTip
2021-02-02_17-01-38.961	set_speed 0
2021-02-02_17-01-38.961	no_button_but_finger_pressed LeftRingTip
2021-02-02_17-01-38.961	set_speed 0
2021-02-02_17-01-38.961	no_button_but_finger_pressed LeftMiddleTip
2021-02-02_17-01-38.962	set_speed 0
2021-02-02_17-01-38.962	no_button_but_finger_pressed LeftIndexTip
2021-02-02_17-01-38.962	set_speed 0
2021-02-02_17-01-38.962	no_button_but_finger_pressed RightIndexTip
2021-02-02_17-01-38.962	set_speed 0
2021-02-02_17-01-38.962	no_button_but_finger_pressed RightMiddleTip
2021-02-02_17-01-38.962	set_speed 0
2021-02-02_17-01-38.962	no_button_but_finger_pressed RightRingTip
2021-02-02_17-01-38.962	set_speed 0
2021-02-02_17-01-38.962	no_button_but_finger_pressed RightPinkyTip
2021-02-02_17-01-38.963	set_speed 0
2021-02-02_17-01-38.972	button_created 0
2021-02-02_17-01-39.302	pinky_released
2021-02-02_17-01-39.538	button_created 1
2021-02-02_17-01-40.061	button_enters_active_area 3
2021-02-02_17-01-40.110	button_created 2
2021-02-02_17-01-40.292	index_moved
2021-02-02_17-01-40.314	button_pressed 3
2021-02-02_17-01-40.314	set_speed 0
2021-02-02_17-01-40.580	index_released
2021-02-02_17-01-40.635	button_enters_active_area 6
2021-02-02_17-01-40.681	button_created 3
2021-02-02_17-01-40.905	index_moved
2021-02-02_17-01-40.927	button_pressed 6
2021-02-02_17-01-40.927	set_speed 0.150000021457672
2021-02-02_17-01-41.202	button_enters_active_area 0
2021-02-02_17-01-41.202	index_released
2021-02-02_17-01-41.258	button_created 4
2021-02-02_17-01-41.457	pinky_moved
2021-02-02_17-01-41.492	button_pressed 0
2021-02-02_17-01-41.492	set_speed 0.330000021457672
2021-02-02_17-01-41.726	pinky_released
2021-02-02_17-01-41.771	button_enters_active_area 9
2021-02-02_17-01-41.829	button_created 5
2021-02-02_17-01-42.090	pinky_moved
2021-02-02_17-01-42.123	button_pressed 9
2021-02-02_17-01-42.123	set_speed 0.510000021457672
2021-02-02_17-01-42.290	pinky_released
2021-02-02_17-01-42.345	button_enters_active_area 3
2021-02-02_17-01-42.392	button_created 6
2021-02-02_17-01-42.601	index_moved
2021-02-02_17-01-42.623	button_pressed 3
2021-02-02_17-01-42.623	set_speed 0.690000021457672
2021-02-02_17-01-42.650	multiple_finger_start
2021-02-02_17-01-42.748	multiple_finger_stop
2021-02-02_17-01-42.760	no_button_but_finger_pressed LeftPinkyTip
2021-02-02_17-01-42.760	set_speed 0.555000032186508
2021-02-02_17-01-42.760	no_button_but_finger_pressed LeftRingTip
2021-02-02_17-01-42.760	set_speed 0.330000042915344
2021-02-02_17-01-42.760	no_button_but_finger_pressed LeftMiddleTip
2021-02-02_17-01-42.760	set_speed 0.150000021457672
2021-02-02_17-01-42.760	no_button_but_finger_pressed RightIndexTip
2021-02-02_17-01-42.761	set_speed 0
2021-02-02_17-01-42.761	no_button_but_finger_pressed RightMiddleTip
2021-02-02_17-01-42.761	set_speed 0
2021-02-02_17-01-42.761	no_button_but_finger_pressed RightRingTip
2021-02-02_17-01-42.761	set_speed 0
2021-02-02_17-01-42.761	no_button_but_finger_pressed RightPinkyTip
2021-02-02_17-01-42.761	set_speed 0
2021-02-02_17-01-42.772	button_created 0
2021-02-02_17-01-42.867	index_released
2021-02-02_17-01-43.327	button_created 1
2021-02-02_17-01-43.861	button_enters_active_area 1
2021-02-02_17-01-43.906	button_created 2
2021-02-02_17-01-44.082	pinky_moved
2021-02-02_17-01-44.093	multiple_finger_start
2021-02-02_17-01-44.263	multiple_finger_stop
2021-02-02_17-01-44.272	no_button_but_finger_pressed LeftPinkyTip
2021-02-02_17-01-44.272	set_speed 0
2021-02-02_17-01-44.272	no_button_but_finger_pressed LeftRingTip
2021-02-02_17-01-44.272	set_speed 0
2021-02-02_17-01-44.272	no_button_but_finger_pressed LeftMiddleTip
2021-02-02_17-01-44.272	set_speed 0
2021-02-02_17-01-44.272	no_button_but_finger_pressed LeftIndexTip
2021-02-02_17-01-44.273	set_speed 0
2021-02-02_17-01-44.273	no_button_but_finger_pressed RightIndexTip
2021-02-02_17-01-44.273	set_speed 0
2021-02-02_17-01-44.273	no_button_but_finger_pressed RightMiddleTip
2021-02-02_17-01-44.273	set_speed 0
2021-02-02_17-01-44.273	no_button_but_finger_pressed RightRingTip
2021-02-02_17-01-44.273	set_speed 0
2021-02-02_17-01-44.273	no_button_but_finger_pressed RightPinkyTip
2021-02-02_17-01-44.274	set_speed 0
2021-02-02_17-01-44.283	button_created 0
2021-02-02_17-01-44.337	pinky_released
2021-02-02_17-01-44.851	button_created 1
2021-02-02_17-01-45.377	button_enters_active_area 0
2021-02-02_17-01-45.423	button_created 2
2021-02-02_17-01-45.767	pinky_moved
2021-02-02_17-01-45.822	button_leaves_active_area 0
2021-02-02_17-01-45.946	button_enters_active_area 7
2021-02-02_17-01-45.992	button_created 3
2021-02-02_17-01-46.014	pinky_released
2021-02-02_17-01-46.245	button_missed 0
2021-02-02_17-01-46.245	set_speed 0
2021-02-02_17-01-46.322	middle_moved
2021-02-02_17-01-46.388	button_leaves_active_area 7
2021-02-02_17-01-46.511	button_enters_active_area 7
2021-02-02_17-01-46.568	middle_released
2021-02-02_17-01-46.569	button_created 4
2021-02-02_17-01-46.802	middle_moved
2021-02-02_17-01-46.814	button_missed 7
2021-02-02_17-01-46.814	set_speed 0
2021-02-02_17-01-46.850	multiple_finger_start
2021-02-02_17-01-46.919	multiple_finger_stop
2021-02-02_17-01-46.928	no_button_but_finger_pressed LeftPinkyTip
2021-02-02_17-01-46.928	set_speed 0
2021-02-02_17-01-46.928	no_button_but_finger_pressed LeftRingTip
2021-02-02_17-01-46.929	set_speed 0
2021-02-02_17-01-46.929	no_button_but_finger_pressed LeftMiddleTip
2021-02-02_17-01-46.929	set_speed 0
2021-02-02_17-01-46.929	no_button_but_finger_pressed LeftIndexTip
2021-02-02_17-01-46.929	set_speed 0
2021-02-02_17-01-46.929	no_button_but_finger_pressed RightIndexTip
2021-02-02_17-01-46.929	set_speed 0
2021-02-02_17-01-46.929	no_button_but_finger_pressed RightMiddleTip
2021-02-02_17-01-46.929	set_speed 0
2021-02-02_17-01-46.930	no_button_but_finger_pressed RightRingTip
2021-02-02_17-01-46.930	set_speed 0
2021-02-02_17-01-46.930	no_button_but_finger_pressed RightPinkyTip
2021-02-02_17-01-46.930	set_speed 0
2021-02-02_17-01-46.940	button_created 0
2021-02-02_17-01-47.071	middle_released
2021-02-02_17-01-47.504	button_created 1
2021-02-02_17-01-48.035	button_enters_active_area 0
2021-02-02_17-01-48.081	button_created 2
2021-02-02_17-01-48.347	pinky_moved
2021-02-02_17-01-48.387	button_pressed 0
2021-02-02_17-01-48.387	set_speed 0
2021-02-02_17-01-48.597	button_enters_active_area 8
2021-02-02_17-01-48.642	pinky_released
2021-02-02_17-01-48.655	button_created 3
2021-02-02_17-01-48.931	ring_moved
2021-02-02_17-01-48.954	multiple_finger_start
2021-02-02_17-01-49.055	pinky_moved
2021-02-02_17-01-49.144	multiple_finger_stop
2021-02-02_17-01-49.145	ring_released
2021-02-02_17-01-49.156	no_button_but_finger_pressed LeftPinkyTip
2021-02-02_17-01-49.156	set_speed 0
2021-02-02_17-01-49.156	no_button_but_finger_pressed LeftRingTip
2021-02-02_17-01-49.157	set_speed 0
2021-02-02_17-01-49.157	no_button_but_finger_pressed LeftMiddleTip
2021-02-02_17-01-49.157	set_speed 0
2021-02-02_17-01-49.157	no_button_but_finger_pressed LeftIndexTip
2021-02-02_17-01-49.157	set_speed 0
2021-02-02_17-01-49.157	no_button_but_finger_pressed RightIndexTip
2021-02-02_17-01-49.157	set_speed 0
2021-02-02_17-01-49.157	no_button_but_finger_pressed RightMiddleTip
2021-02-02_17-01-49.158	set_speed 0
2021-02-02_17-01-49.158	no_button_but_finger_pressed RightRingTip
2021-02-02_17-01-49.158	set_speed 0
2021-02-02_17-01-49.158	no_button_but_finger_pressed RightPinkyTip
2021-02-02_17-01-49.158	set_speed 0
2021-02-02_17-01-49.170	button_created 0
2021-02-02_17-01-49.355	pinky_released
2021-02-02_17-01-49.736	button_created 1
2021-02-02_17-01-50.265	button_enters_active_area 2
2021-02-02_17-01-50.302	button_created 2
2021-02-02_17-01-50.397	middle_moved
2021-02-02_17-01-50.419	button_pressed 2
2021-02-02_17-01-50.419	set_speed 0
2021-02-02_17-01-50.458	multiple_finger_start
2021-02-02_17-01-50.609	multiple_finger_stop
2021-02-02_17-01-50.620	no_button_but_finger_pressed LeftPinkyTip
2021-02-02_17-01-50.620	set_speed 0
2021-02-02_17-01-50.620	no_button_but_finger_pressed LeftRingTip
2021-02-02_17-01-50.620	set_speed 0
2021-02-02_17-01-50.620	no_button_but_finger_pressed LeftIndexTip
2021-02-02_17-01-50.620	set_speed 0
2021-02-02_17-01-50.620	no_button_but_finger_pressed RightIndexTip
2021-02-02_17-01-50.620	set_speed 0
2021-02-02_17-01-50.620	no_button_but_finger_pressed RightMiddleTip
2021-02-02_17-01-50.620	set_speed 0
2021-02-02_17-01-50.620	no_button_but_finger_pressed RightRingTip
2021-02-02_17-01-50.620	set_speed 0
2021-02-02_17-01-50.620	no_button_but_finger_pressed RightPinkyTip
2021-02-02_17-01-50.621	set_speed 0
2021-02-02_17-01-50.637	button_created 0
2021-02-02_17-01-50.669	middle_released
2021-02-02_17-01-51.203	button_created 1
2021-02-02_17-01-51.730	button_enters_active_area 7
2021-02-02_17-01-51.764	button_created 2
2021-02-02_17-01-51.952	middle_moved
2021-02-02_17-01-51.975	button_pressed 7
2021-02-02_17-01-51.975	set_speed 0
2021-02-02_17-01-52.000	multiple_finger_start
2021-02-02_17-01-52.152	multiple_finger_stop
2021-02-02_17-01-52.163	no_button_but_finger_pressed LeftPinkyTip
2021-02-02_17-01-52.163	set_speed 0
2021-02-02_17-01-52.163	no_button_but_finger_pressed LeftRingTip
2021-02-02_17-01-52.164	set_speed 0
2021-02-02_17-01-52.164	no_button_but_finger_pressed LeftMiddleTip
2021-02-02_17-01-52.164	set_speed 0
2021-02-02_17-01-52.164	no_button_but_finger_pressed LeftIndexTip
2021-02-02_17-01-52.164	set_speed 0
2021-02-02_17-01-52.164	no_button_but_finger_pressed RightIndexTip
2021-02-02_17-01-52.164	set_speed 0
2021-02-02_17-01-52.164	no_button_but_finger_pressed RightRingTip
2021-02-02_17-01-52.165	set_speed 0
2021-02-02_17-01-52.165	no_button_but_finger_pressed RightPinkyTip
2021-02-02_17-01-52.165	set_speed 0
2021-02-02_17-01-52.177	button_created 0
2021-02-02_17-01-52.187	middle_released
2021-02-02_17-01-52.735	button_created 1
2021-02-02_17-01-53.267	button_enters_active_area 9
2021-02-02_17-01-53.313	button_created 2
2021-02-02_17-01-53.509	pinky_moved
2021-02-02_17-01-53.553	button_pressed 9
2021-02-02_17-01-53.553	set_speed 0
2021-02-02_17-01-53.775	pinky_released
2021-02-02_17-01-53.830	button_enters_active_area 6
2021-02-02_17-01-53.888	button_created 3
2021-02-02_17-01-53.975	index_moved
2021-02-02_17-01-54.009	button_pressed 6
2021-02-02_17-01-54.009	set_speed 0.150000021457672
2021-02-02_17-01-54.219	index_released
2021-02-02_17-01-54.409	button_enters_active_area 7
2021-02-02_17-01-54.455	button_created 4
2021-02-02_17-01-54.601	middle_moved
2021-02-02_17-01-54.618	button_pressed 7
2021-02-02_17-01-54.618	set_speed 0.330000021457672
2021-02-02_17-01-54.644	multiple_finger_start
2021-02-02_17-01-54.700	multiple_finger_stop
2021-02-02_17-01-54.709	no_button_but_finger_pressed LeftPinkyTip
2021-02-02_17-01-54.709	set_speed 0.330000021457672
2021-02-02_17-01-54.709	no_button_but_finger_pressed LeftRingTip
2021-02-02_17-01-54.709	set_speed 0.330000021457672
2021-02-02_17-01-54.709	no_button_but_finger_pressed LeftMiddleTip
2021-02-02_17-01-54.709	set_speed 0.150000021457672
2021-02-02_17-01-54.709	no_button_but_finger_pressed LeftIndexTip
2021-02-02_17-01-54.710	set_speed 0
2021-02-02_17-01-54.710	no_button_but_finger_pressed RightIndexTip
2021-02-02_17-01-54.710	set_speed 0
2021-02-02_17-01-54.710	no_button_but_finger_pressed RightRingTip
2021-02-02_17-01-54.710	set_speed 0
2021-02-02_17-01-54.710	no_button_but_finger_pressed RightPinkyTip
2021-02-02_17-01-54.710	set_speed 0
2021-02-02_17-01-54.720	button_created 0
2021-02-02_17-01-54.763	middle_released
2021-02-02_17-01-55.287	button_created 1
2021-02-02_17-01-55.810	button_enters_active_area 6
2021-02-02_17-01-55.856	button_created 2
2021-02-02_17-01-55.966	index_moved
2021-02-02_17-01-55.999	button_pressed 6
2021-02-02_17-01-55.999	set_speed 0
2021-02-02_17-01-56.230	index_released
2021-02-02_17-01-56.385	button_enters_active_area 6
2021-02-02_17-01-56.431	button_created 3
2021-02-02_17-01-56.559	index_moved
2021-02-02_17-01-56.594	button_pressed 6
2021-02-02_17-01-56.594	set_speed 0.150000021457672
2021-02-02_17-01-56.949	button_enters_active_area 3
2021-02-02_17-01-56.950	index_released
2021-02-02_17-01-57.006	button_created 4
2021-02-02_17-01-57.097	index_moved
2021-02-02_17-01-57.119	button_pressed 3
2021-02-02_17-01-57.119	set_speed 0.330000021457672
2021-02-02_17-01-57.365	index_released
2021-02-02_17-01-57.521	button_enters_active_area 1
2021-02-02_17-01-57.578	button_created 5
2021-02-02_17-01-57.728	ring_moved
2021-02-02_17-01-57.950	ring_released
2021-02-02_17-01-57.971	button_leaves_active_area 1
2021-02-02_17-01-58.094	button_enters_active_area 7
2021-02-02_17-01-58.150	button_created 6
2021-02-02_17-01-58.254	middle_moved
2021-02-02_17-01-58.274	button_pressed 7
2021-02-02_17-01-58.274	set_speed 0.510000021457672
2021-02-02_17-01-58.388	button_missed 1
2021-02-02_17-01-58.388	set_speed 0.510000021457672
2021-02-02_17-01-58.521	middle_released
2021-02-02_17-01-58.664	button_enters_active_area 1
2021-02-02_17-01-58.711	button_created 7
2021-02-02_17-01-58.949	pinky_moved
2021-02-02_17-01-59.071	button_leaves_active_area 1
2021-02-02_17-01-59.193	button_enters_active_area 9
2021-02-02_17-01-59.228	button_created 8
2021-02-02_17-01-59.316	pinky_released
2021-02-02_17-01-59.440	button_missed 1
2021-02-02_17-01-59.440	set_speed 0.330000021457672
2021-02-02_17-01-59.573	button_leaves_active_area 9
2021-02-02_17-01-59.607	pinky_moved
2021-02-02_17-01-59.695	button_enters_active_area 8
2021-02-02_17-01-59.730	button_created 9
2021-02-02_17-01-59.797	pinky_released
2021-02-02_17-01-59.986	button_missed 9
2021-02-02_17-01-59.986	set_speed 0.150000021457672
2021-02-02_17-02-00.084	ring_moved
2021-02-02_17-02-00.094	multiple_finger_start
2021-02-02_17-02-00.140	pinky_moved
2021-02-02_17-02-00.251	multiple_finger_stop
2021-02-02_17-02-00.253	ring_released
2021-02-02_17-02-00.263	no_button_but_finger_pressed LeftPinkyTip
2021-02-02_17-02-00.263	set_speed 0
2021-02-02_17-02-00.263	no_button_but_finger_pressed LeftRingTip
2021-02-02_17-02-00.263	set_speed 0
2021-02-02_17-02-00.263	no_button_but_finger_pressed LeftMiddleTip
2021-02-02_17-02-00.264	set_speed 0
2021-02-02_17-02-00.264	no_button_but_finger_pressed LeftIndexTip
2021-02-02_17-02-00.264	set_speed 0
2021-02-02_17-02-00.264	no_button_but_finger_pressed RightIndexTip
2021-02-02_17-02-00.264	set_speed 0
2021-02-02_17-02-00.264	no_button_but_finger_pressed RightMiddleTip
2021-02-02_17-02-00.264	set_speed 0
2021-02-02_17-02-00.264	no_button_but_finger_pressed RightRingTip
2021-02-02_17-02-00.264	set_speed 0
2021-02-02_17-02-00.265	no_button_but_finger_pressed RightPinkyTip
2021-02-02_17-02-00.265	set_speed 0
2021-02-02_17-02-00.280	button_created 0
2021-02-02_17-02-00.344	pinky_released
2021-02-02_17-02-00.846	button_created 1
2021-02-02_17-02-01.370	button_enters_active_area 8
2021-02-02_17-02-01.416	button_created 2
2021-02-02_17-02-01.558	multiple_finger_start
2021-02-02_17-02-01.558	ring_moved
2021-02-02_17-02-01.626	pinky_moved
2021-02-02_17-02-01.748	multiple_finger_stop
2021-02-02_17-02-01.748	ring_released
2021-02-02_17-02-01.759	no_button_but_finger_pressed LeftPinkyTip
2021-02-02_17-02-01.760	set_speed 0
2021-02-02_17-02-01.760	no_button_but_finger_pressed LeftRingTip
2021-02-02_17-02-01.760	set_speed 0
2021-02-02_17-02-01.760	no_button_but_finger_pressed LeftMiddleTip
2021-02-02_17-02-01.761	set_speed 0
2021-02-02_17-02-01.761	no_button_but_finger_pressed LeftIndexTip
2021-02-02_17-02-01.761	set_speed 0
2021-02-02_17-02-01.761	no_button_but_finger_pressed RightIndexTip
2021-02-02_17-02-01.762	set_speed 0
2021-02-02_17-02-01.762	no_button_but_finger_pressed RightMiddleTip
2021-02-02_17-02-01.762	set_speed 0
2021-02-02_17-02-01.762	no_button_but_finger_pressed RightRingTip
2021-02-02_17-02-01.763	set_speed 0
2021-02-02_17-02-01.763	no_button_but_finger_pressed RightPinkyTip
2021-02-02_17-02-01.763	set_speed 0
2021-02-02_17-02-01.775	button_created 0
2021-02-02_17-02-01.803	pinky_released
2021-02-02_17-02-02.343	button_created 1
2021-02-02_17-02-02.862	button_enters_active_area 0
2021-02-02_17-02-02.908	button_created 2
2021-02-02_17-02-03.114	pinky_moved
2021-02-02_17-02-03.180	button_pressed 0
2021-02-02_17-02-03.180	set_speed 0
2021-02-02_17-02-03.438	button_enters_active_area 6
2021-02-02_17-02-03.483	pinky_released
2021-02-02_17-02-03.485	button_created 3
2021-02-02_17-02-03.717	index_moved
2021-02-02_17-02-03.751	button_pressed 6
2021-02-02_17-02-03.751	set_speed 0.150000021457672
2021-02-02_17-02-03.995	button_enters_active_area 8
2021-02-02_17-02-04.047	button_created 4
2021-02-02_17-02-04.057	index_released
2021-02-02_17-02-04.269	pinky_moved
2021-02-02_17-02-04.291	multiple_finger_start
2021-02-02_17-02-04.401	multiple_finger_stop
2021-02-02_17-02-04.413	no_button_but_finger_pressed LeftPinkyTip
2021-02-02_17-02-04.413	set_speed 0.150000021457672
2021-02-02_17-02-04.413	no_button_but_finger_pressed LeftRingTip
2021-02-02_17-02-04.413	set_speed 0.150000021457672
2021-02-02_17-02-04.413	no_button_but_finger_pressed LeftMiddleTip
2021-02-02_17-02-04.413	set_speed 0.150000021457672
2021-02-02_17-02-04.413	no_button_but_finger_pressed LeftIndexTip
2021-02-02_17-02-04.413	set_speed 0
2021-02-02_17-02-04.414	no_button_but_finger_pressed RightIndexTip
2021-02-02_17-02-04.414	set_speed 0
2021-02-02_17-02-04.414	no_button_but_finger_pressed RightMiddleTip
2021-02-02_17-02-04.414	set_speed 0
2021-02-02_17-02-04.414	no_button_but_finger_pressed RightRingTip
2021-02-02_17-02-04.414	set_speed 0
2021-02-02_17-02-04.414	no_button_but_finger_pressed RightPinkyTip
2021-02-02_17-02-04.414	set_speed 0
2021-02-02_17-02-04.425	button_created 0
2021-02-02_17-02-04.591	pinky_released
2021-02-02_17-02-04.993	button_created 1
2021-02-02_17-02-05.517	button_enters_active_area 6
2021-02-02_17-02-05.563	button_created 2
2021-02-02_17-02-05.773	index_moved
2021-02-02_17-02-05.806	button_pressed 6
2021-02-02_17-02-05.806	set_speed 0
2021-02-02_17-02-06.006	index_released
2021-02-02_17-02-06.084	button_enters_active_area 0
2021-02-02_17-02-06.130	button_created 3
2021-02-02_17-02-06.478	pinky_moved
2021-02-02_17-02-06.512	multiple_finger_start
2021-02-02_17-02-06.613	multiple_finger_stop
2021-02-02_17-02-06.623	no_button_but_finger_pressed LeftPinkyTip
2021-02-02_17-02-06.624	set_speed 0
2021-02-02_17-02-06.624	no_button_but_finger_pressed LeftRingTip
2021-02-02_17-02-06.624	set_speed 0
2021-02-02_17-02-06.624	no_button_but_finger_pressed LeftMiddleTip
2021-02-02_17-02-06.624	set_speed 0
2021-02-02_17-02-06.624	no_button_but_finger_pressed LeftIndexTip
2021-02-02_17-02-06.625	set_speed 0
2021-02-02_17-02-06.625	no_button_but_finger_pressed RightIndexTip
2021-02-02_17-02-06.625	set_speed 0
2021-02-02_17-02-06.625	no_button_but_finger_pressed RightMiddleTip
2021-02-02_17-02-06.625	set_speed 0
2021-02-02_17-02-06.626	no_button_but_finger_pressed RightRingTip
2021-02-02_17-02-06.626	set_speed 0
2021-02-02_17-02-06.626	no_button_but_finger_pressed RightPinkyTip
2021-02-02_17-02-06.626	set_speed 0
2021-02-02_17-02-06.636	button_created 0
2021-02-02_17-02-06.724	pinky_released
2021-02-02_17-02-07.201	button_created 1
2021-02-02_17-02-07.725	button_enters_active_area 1
2021-02-02_17-02-07.772	button_created 2
2021-02-02_17-02-08.000	ring_moved
2021-02-02_17-02-08.022	multiple_finger_start
2021-02-02_17-02-08.111	multiple_finger_stop
2021-02-02_17-02-08.122	no_button_but_finger_pressed LeftPinkyTip
2021-02-02_17-02-08.122	set_speed 0
2021-02-02_17-02-08.122	no_button_but_finger_pressed LeftRingTip
2021-02-02_17-02-08.123	set_speed 0
2021-02-02_17-02-08.123	no_button_but_finger_pressed LeftMiddleTip
2021-02-02_17-02-08.123	set_speed 0
2021-02-02_17-02-08.123	no_button_but_finger_pressed LeftIndexTip
2021-02-02_17-02-08.123	set_speed 0
2021-02-02_17-02-08.123	no_button_but_finger_pressed RightIndexTip
2021-02-02_17-02-08.123	set_speed 0
2021-02-02_17-02-08.123	no_button_but_finger_pressed RightMiddleTip
2021-02-02_17-02-08.124	set_speed 0
2021-02-02_17-02-08.124	no_button_but_finger_pressed RightRingTip
2021-02-02_17-02-08.124	set_speed 0
2021-02-02_17-02-08.124	no_button_but_finger_pressed RightPinkyTip
2021-02-02_17-02-08.124	set_speed 0
2021-02-02_17-02-08.135	button_created 0
2021-02-02_17-02-08.263	ring_released
2021-02-02_17-02-08.702	button_created 1
2021-02-02_17-02-09.226	button_enters_active_area 1
2021-02-02_17-02-09.272	button_created 2
2021-02-02_17-02-09.403	multiple_finger_start
2021-02-02_17-02-09.403	ring_moved
2021-02-02_17-02-09.413	middle_moved
2021-02-02_17-02-09.669	multiple_finger_stop
2021-02-02_17-02-09.670	ring_released
2021-02-02_17-02-09.680	no_button_but_finger_pressed LeftPinkyTip
2021-02-02_17-02-09.680	set_speed 0
2021-02-02_17-02-09.680	no_button_but_finger_pressed LeftRingTip
2021-02-02_17-02-09.680	set_speed 0
2021-02-02_17-02-09.680	no_button_but_finger_pressed LeftMiddleTip
2021-02-02_17-02-09.680	set_speed 0
2021-02-02_17-02-09.681	no_button_but_finger_pressed LeftIndexTip
2021-02-02_17-02-09.681	set_speed 0
2021-02-02_17-02-09.681	no_button_but_finger_pressed RightIndexTip
2021-02-02_17-02-09.681	set_speed 0
2021-02-02_17-02-09.681	no_button_but_finger_pressed RightMiddleTip
2021-02-02_17-02-09.681	set_speed 0
2021-02-02_17-02-09.681	no_button_but_finger_pressed RightRingTip
2021-02-02_17-02-09.681	set_speed 0
2021-02-02_17-02-09.681	no_button_but_finger_pressed RightPinkyTip
2021-02-02_17-02-09.682	set_speed 0
2021-02-02_17-02-09.692	button_created 0
2021-02-02_17-02-09.971	middle_released
2021-02-02_17-02-10.262	button_created 1
2021-02-02_17-02-10.458	ring_moved
2021-02-02_17-02-10.787	button_enters_active_area 1
2021-02-02_17-02-10.832	ring_released
2021-02-02_17-02-10.833	button_created 2
2021-02-02_17-02-10.925	ring_moved
2021-02-02_17-02-11.017	button_pressed 1
2021-02-02_17-02-11.017	set_speed 0
2021-02-02_17-02-11.354	button_enters_active_area 8
2021-02-02_17-02-11.399	ring_released
2021-02-02_17-02-11.400	button_created 3
2021-02-02_17-02-11.803	button_leaves_active_area 8
2021-02-02_17-02-11.925	button_enters_active_area 0
2021-02-02_17-02-11.971	button_created 4
2021-02-02_17-02-12.226	button_missed 8
2021-02-02_17-02-12.226	set_speed 0
2021-02-02_17-02-12.378	button_leaves_active_area 0
2021-02-02_17-02-12.498	button_enters_active_area 6
2021-02-02_17-02-12.544	button_created 5
2021-02-02_17-02-12.745	index_moved
2021-02-02_17-02-12.766	button_pressed 6
2021-02-02_17-02-12.766	set_speed 0.150000021457672
2021-02-02_17-02-12.794	button_missed 0
2021-02-02_17-02-12.794	set_speed 0.150000021457672
2021-02-02_17-02-13.068	button_enters_active_area 2
2021-02-02_17-02-13.069	index_released
2021-02-02_17-02-13.115	button_created 6
2021-02-02_17-02-13.203	middle_moved
2021-02-02_17-02-13.231	button_pressed 2
2021-02-02_17-02-13.231	set_speed 0.330000021457672
2021-02-02_17-02-13.434	middle_released
2021-02-02_17-02-13.641	button_enters_active_area 3
2021-02-02_17-02-13.689	button_created 7
2021-02-02_17-02-13.776	index_moved
2021-02-02_17-02-13.798	button_pressed 3
2021-02-02_17-02-13.798	set_speed 0.330000021457672
2021-02-02_17-02-13.998	index_released
2021-02-02_17-02-14.212	button_enters_active_area 3
2021-02-02_17-02-14.259	button_created 8
2021-02-02_17-02-14.376	index_moved
2021-02-02_17-02-14.398	button_pressed 3
2021-02-02_17-02-14.398	set_speed 0.510000021457672
2021-02-02_17-02-14.652	index_released
2021-02-02_17-02-14.774	button_enters_active_area 2
2021-02-02_17-02-14.821	button_created 9
2021-02-02_17-02-14.842	middle_moved
2021-02-02_17-02-14.876	button_pressed 2
2021-02-02_17-02-14.876	set_speed 0.510000021457672
2021-02-02_17-02-15.053	middle_released
2021-02-02_17-02-15.297	button_enters_active_area 3
2021-02-02_17-02-15.343	button_created 10
2021-02-02_17-02-15.508	index_moved
2021-02-02_17-02-15.530	button_pressed 3
2021-02-02_17-02-15.530	set_speed 0.690000021457672
2021-02-02_17-02-15.764	index_released
2021-02-02_17-02-15.786	button_enters_active_area 6
2021-02-02_17-02-15.832	button_created 11
2021-02-02_17-02-15.967	index_moved
2021-02-02_17-02-15.990	button_pressed 6
2021-02-02_17-02-15.990	set_speed 0.735000032186508
2021-02-02_17-02-16.174	index_released
2021-02-02_17-02-16.251	button_enters_active_area 3
2021-02-02_17-02-16.286	button_created 12
2021-02-02_17-02-16.319	index_moved
2021-02-02_17-02-16.358	button_pressed 3
2021-02-02_17-02-16.358	set_speed 0.780000042915344
2021-02-02_17-02-16.585	index_released
2021-02-02_17-02-16.696	button_enters_active_area 2
2021-02-02_17-02-16.731	button_created 13
2021-02-02_17-02-16.785	middle_moved
2021-02-02_17-02-16.813	button_pressed 2
2021-02-02_17-02-16.813	set_speed 0.82500005364418
2021-02-02_17-02-16.863	multiple_finger_start
2021-02-02_17-02-16.929	multiple_finger_stop
2021-02-02_17-02-16.941	no_button_but_finger_pressed LeftPinkyTip
2021-02-02_17-02-16.941	set_speed 0.690000064373016
2021-02-02_17-02-16.941	no_button_but_finger_pressed LeftRingTip
2021-02-02_17-02-16.942	set_speed 0.465000075101852
2021-02-02_17-02-16.942	no_button_but_finger_pressed LeftIndexTip
2021-02-02_17-02-16.942	set_speed 0.150000085830689
2021-02-02_17-02-16.942	no_button_but_finger_pressed RightIndexTip
2021-02-02_17-02-16.943	set_speed 0
2021-02-02_17-02-16.943	no_button_but_finger_pressed RightMiddleTip
2021-02-02_17-02-16.943	set_speed 0
2021-02-02_17-02-16.943	no_button_but_finger_pressed RightRingTip
2021-02-02_17-02-16.943	set_speed 0
2021-02-02_17-02-16.944	no_button_but_finger_pressed RightPinkyTip
2021-02-02_17-02-16.944	set_speed 0
2021-02-02_17-02-16.959	button_created 0
2021-02-02_17-02-17.007	middle_released
2021-02-02_17-02-17.408	button_created 1
2021-02-02_17-02-17.912	button_enters_active_area 7
2021-02-02_17-02-17.947	button_created 2
2021-02-02_17-02-18.023	middle_moved
2021-02-02_17-02-18.061	button_pressed 7
2021-02-02_17-02-18.061	set_speed 0
2021-02-02_17-02-18.251	middle_released
2021-02-02_17-02-18.473	button_enters_active_area 1
2021-02-02_17-02-18.520	button_created 3
2021-02-02_17-02-18.800	multiple_finger_start
2021-02-02_17-02-18.800	middle_moved
2021-02-02_17-02-19.110	multiple_finger_stop
2021-02-02_17-02-19.121	no_button_but_finger_pressed LeftPinkyTip
2021-02-02_17-02-19.122	set_speed 0
2021-02-02_17-02-19.122	no_button_but_finger_pressed LeftRingTip
2021-02-02_17-02-19.122	set_speed 0
2021-02-02_17-02-19.122	no_button_but_finger_pressed LeftMiddleTip
2021-02-02_17-02-19.122	set_speed 0
2021-02-02_17-02-19.122	no_button_but_finger_pressed LeftIndexTip
2021-02-02_17-02-19.122	set_speed 0
2021-02-02_17-02-19.122	no_button_but_finger_pressed RightIndexTip
2021-02-02_17-02-19.123	set_speed 0
2021-02-02_17-02-19.123	no_button_but_finger_pressed RightMiddleTip
2021-02-02_17-02-19.123	set_speed 0
2021-02-02_17-02-19.123	no_button_but_finger_pressed RightRingTip
2021-02-02_17-02-19.123	set_speed 0
2021-02-02_17-02-19.123	no_button_but_finger_pressed RightPinkyTip
2021-02-02_17-02-19.123	set_speed 0
2021-02-02_17-02-19.136	button_created 0
2021-02-02_17-02-19.631	middle_released
2021-02-02_17-02-19.698	button_created 1
2021-02-02_17-02-20.228	button_enters_active_area 8
2021-02-02_17-02-20.275	ring_moved
2021-02-02_17-02-20.276	button_created 2
2021-02-02_17-02-20.644	ring_released
2021-02-02_17-02-20.677	button_leaves_active_area 8
2021-02-02_17-02-20.799	button_enters_active_area 1
2021-02-02_17-02-20.845	button_created 3
2021-02-02_17-02-21.096	button_missed 8
2021-02-02_17-02-21.096	set_speed 0
2021-02-02_17-02-21.239	button_leaves_active_area 1
2021-02-02_17-02-21.372	button_enters_active_area 6
2021-02-02_17-02-21.419	button_created 4
2021-02-02_17-02-21.607	index_moved
2021-02-02_17-02-21.628	button_pressed 6
2021-02-02_17-02-21.629	set_speed 0
2021-02-02_17-02-21.668	button_missed 1
2021-02-02_17-02-21.668	set_speed 0
2021-02-02_17-02-21.882	index_released
2021-02-02_17-02-21.938	button_enters_active_area 9
2021-02-02_17-02-21.984	button_created 5
2021-02-02_17-02-22.098	pinky_moved
2021-02-02_17-02-22.118	pinky_released
2021-02-02_17-02-22.387	button_leaves_active_area 9
2021-02-02_17-02-22.444	pinky_moved
2021-02-02_17-02-22.509	button_enters_active_area 3
2021-02-02_17-02-22.520	multiple_finger_start
2021-02-02_17-02-22.582	multiple_finger_stop
2021-02-02_17-02-22.598	no_button_but_finger_pressed LeftPinkyTip
2021-02-02_17-02-22.599	set_speed 0
2021-02-02_17-02-22.599	no_button_but_finger_pressed LeftRingTip
2021-02-02_17-02-22.599	set_speed 0
2021-02-02_17-02-22.599	no_button_but_finger_pressed LeftMiddleTip
2021-02-02_17-02-22.599	set_speed 0
2021-02-02_17-02-22.599	no_button_but_finger_pressed LeftIndexTip
2021-02-02_17-02-22.599	set_speed 0
2021-02-02_17-02-22.599	no_button_but_finger_pressed RightIndexTip
2021-02-02_17-02-22.600	set_speed 0
2021-02-02_17-02-22.600	no_button_but_finger_pressed RightMiddleTip
2021-02-02_17-02-22.600	set_speed 0
2021-02-02_17-02-22.600	no_button_but_finger_pressed RightRingTip
2021-02-02_17-02-22.600	set_speed 0
2021-02-02_17-02-22.600	no_button_but_finger_pressed RightPinkyTip
2021-02-02_17-02-22.600	set_speed 0
2021-02-02_17-02-22.602	button_created 0
2021-02-02_17-02-22.652	pinky_released
2021-02-02_17-02-23.172	button_created 1
2021-02-02_17-02-23.697	button_enters_active_area 1
2021-02-02_17-02-23.743	button_created 2
2021-02-02_17-02-23.960	ring_moved
2021-02-02_17-02-23.971	multiple_finger_start
2021-02-02_17-02-24.143	middle_moved
2021-02-02_17-02-24.249	multiple_finger_stop
2021-02-02_17-02-24.250	ring_released
2021-02-02_17-02-24.271	no_button_but_finger_pressed LeftPinkyTip
2021-02-02_17-02-24.271	set_speed 0
2021-02-02_17-02-24.271	no_button_but_finger_pressed LeftRingTip
2021-02-02_17-02-24.271	set_speed 0
2021-02-02_17-02-24.271	no_button_but_finger_pressed LeftMiddleTip
2021-02-02_17-02-24.272	set_speed 0
2021-02-02_17-02-24.272	no_button_but_finger_pressed LeftIndexTip
2021-02-02_17-02-24.272	set_speed 0
2021-02-02_17-02-24.272	no_button_but_finger_pressed RightIndexTip
2021-02-02_17-02-24.272	set_speed 0
2021-02-02_17-02-24.272	no_button_but_finger_pressed RightMiddleTip
2021-02-02_17-02-24.272	set_speed 0
2021-02-02_17-02-24.272	no_button_but_finger_pressed RightRingTip
2021-02-02_17-02-24.272	set_speed 0
2021-02-02_17-02-24.272	no_button_but_finger_pressed RightPinkyTip
2021-02-02_17-02-24.273	set_speed 0
2021-02-02_17-02-24.274	button_created 0
2021-02-02_17-02-24.299	middle_released
2021-02-02_17-02-24.844	button_created 1
2021-02-02_17-02-25.364	button_enters_active_area 1
2021-02-02_17-02-25.364	middle_moved
2021-02-02_17-02-25.397	multiple_finger_start
2021-02-02_17-02-25.397	ring_moved
2021-02-02_17-02-25.452	multiple_finger_stop
2021-02-02_17-02-25.453	middle_released
2021-02-02_17-02-25.463	no_button_but_finger_pressed LeftPinkyTip
2021-02-02_17-02-25.463	set_speed 0
2021-02-02_17-02-25.464	no_button_but_finger_pressed LeftRingTip
2021-02-02_17-02-25.464	set_speed 0
2021-02-02_17-02-25.464	no_button_but_finger_pressed LeftMiddleTip
2021-02-02_17-02-25.464	set_speed 0
2021-02-02_17-02-25.464	no_button_but_finger_pressed LeftIndexTip
2021-02-02_17-02-25.464	set_speed 0
2021-02-02_17-02-25.464	no_button_but_finger_pressed RightIndexTip
2021-02-02_17-02-25.464	set_speed 0
2021-02-02_17-02-25.464	no_button_but_finger_pressed RightMiddleTip
2021-02-02_17-02-25.465	set_speed 0
2021-02-02_17-02-25.465	no_button_but_finger_pressed RightRingTip
2021-02-02_17-02-25.465	set_speed 0
2021-02-02_17-02-25.465	no_button_but_finger_pressed RightPinkyTip
2021-02-02_17-02-25.465	set_speed 0
2021-02-02_17-02-25.465	ring_released
2021-02-02_17-02-25.476	button_created 0
2021-02-02_17-02-26.037	button_created 1
2021-02-02_17-02-26.571	button_enters_active_area 1
2021-02-02_17-02-26.619	button_created 2
2021-02-02_17-02-26.741	ring_moved
2021-02-02_17-02-26.764	multiple_finger_start
2021-02-02_17-02-26.793	middle_moved
2021-02-02_17-02-27.038	multiple_finger_stop
2021-02-02_17-02-27.039	ring_released
2021-02-02_17-02-27.049	no_button_but_finger_pressed LeftPinkyTip
2021-02-02_17-02-27.050	set_speed 0
2021-02-02_17-02-27.050	no_button_but_finger_pressed LeftRingTip
2021-02-02_17-02-27.050	set_speed 0
2021-02-02_17-02-27.050	no_button_but_finger_pressed LeftMiddleTip
2021-02-02_17-02-27.050	set_speed 0
2021-02-02_17-02-27.050	no_button_but_finger_pressed LeftIndexTip
2021-02-02_17-02-27.050	set_speed 0
2021-02-02_17-02-27.050	no_button_but_finger_pressed RightIndexTip
2021-02-02_17-02-27.051	set_speed 0
2021-02-02_17-02-27.051	no_button_but_finger_pressed RightMiddleTip
2021-02-02_17-02-27.051	set_speed 0
2021-02-02_17-02-27.051	no_button_but_finger_pressed RightRingTip
2021-02-02_17-02-27.051	set_speed 0
2021-02-02_17-02-27.051	no_button_but_finger_pressed RightPinkyTip
2021-02-02_17-02-27.051	set_speed 0
2021-02-02_17-02-27.061	button_created 0
2021-02-02_17-02-27.628	button_created 1
2021-02-02_17-02-27.930	launch_speed_calibration_explanation_scene
2021-02-02_17-02-27.940	no_button_but_finger_pressed RightPinkyTip
2021-02-02_17-02-27.940	set_speed 0
2021-02-02_17-02-27.940	no_button_but_finger_pressed RightRingTip
2021-02-02_17-02-27.941	set_speed 0
2021-02-02_17-02-27.941	no_button_but_finger_pressed RightMiddleTip
2021-02-02_17-02-27.941	set_speed 0
2021-02-02_17-02-27.941	no_button_but_finger_pressed RightIndexTip
2021-02-02_17-02-27.941	set_speed 0
2021-02-02_17-02-27.941	no_button_but_finger_pressed LeftIndexTip
2021-02-02_17-02-27.941	set_speed 0
2021-02-02_17-02-27.941	no_button_but_finger_pressed LeftMiddleTip
2021-02-02_17-02-27.941	set_speed 0
2021-02-02_17-02-27.941	no_button_but_finger_pressed LeftRingTip
2021-02-02_17-02-27.942	set_speed 0
2021-02-02_17-02-27.942	no_button_but_finger_pressed LeftPinkyTip
2021-02-02_17-02-27.942	set_speed 0
2021-02-02_17-02-39.020	launch_speed_calibration
2021-02-02_17-02-39.030	no_button_but_finger_pressed RightPinkyTip
2021-02-02_17-02-39.031	set_speed 0
2021-02-02_17-02-39.031	no_button_but_finger_pressed RightRingTip
2021-02-02_17-02-39.031	set_speed 0
2021-02-02_17-02-39.031	no_button_but_finger_pressed RightMiddleTip
2021-02-02_17-02-39.032	set_speed 0
2021-02-02_17-02-39.032	no_button_but_finger_pressed RightIndexTip
2021-02-02_17-02-39.032	set_speed 0
2021-02-02_17-02-39.032	no_button_but_finger_pressed LeftIndexTip
2021-02-02_17-02-39.033	set_speed 0
2021-02-02_17-02-39.033	no_button_but_finger_pressed LeftMiddleTip
2021-02-02_17-02-39.033	set_speed 0
2021-02-02_17-02-39.033	no_button_but_finger_pressed LeftRingTip
2021-02-02_17-02-39.034	set_speed 0
2021-02-02_17-02-39.034	no_button_but_finger_pressed LeftPinkyTip
2021-02-02_17-02-39.034	set_speed 0
2021-02-02_17-02-39.035	middle_released
2021-02-02_17-02-39.045	button_created 0
2021-02-02_17-02-39.614	button_created 1
2021-02-02_17-02-40.134	button_enters_active_area 2
2021-02-02_17-02-40.180	button_created 2
2021-02-02_17-02-40.234	middle_moved
2021-02-02_17-02-40.268	button_pressed 2
2021-02-02_17-02-40.268	set_speed 0
2021-02-02_17-02-40.511	middle_released
2021-02-02_17-02-40.711	button_enters_active_area 9
2021-02-02_17-02-40.759	button_created 3
2021-02-02_17-02-40.999	pinky_moved
2021-02-02_17-02-41.032	button_pressed 9
2021-02-02_17-02-41.032	set_speed 0.150000021457672
2021-02-02_17-02-41.276	button_enters_active_area 6
2021-02-02_17-02-41.276	pinky_released
2021-02-02_17-02-41.322	button_created 4
2021-02-02_17-02-41.463	index_moved
2021-02-02_17-02-41.487	button_pressed 6
2021-02-02_17-02-41.487	set_speed 0.330000021457672
2021-02-02_17-02-41.696	index_released
2021-02-02_17-02-41.851	button_enters_active_area 7
2021-02-02_17-02-41.888	button_created 5
2021-02-02_17-02-42.019	middle_moved
2021-02-02_17-02-42.040	button_pressed 7
2021-02-02_17-02-42.040	set_speed 0.510000021457672
2021-02-02_17-02-42.211	middle_released
2021-02-02_17-02-42.407	button_enters_active_area 6
2021-02-02_17-02-42.454	button_created 6
2021-02-02_17-02-42.564	index_moved
2021-02-02_17-02-42.620	button_pressed 6
2021-02-02_17-02-42.620	set_speed 0.690000021457672
2021-02-02_17-02-42.828	index_released
2021-02-02_17-02-42.935	button_enters_active_area 3
2021-02-02_17-02-42.974	button_created 7
2021-02-02_17-02-43.062	index_moved
2021-02-02_17-02-43.095	button_pressed 3
2021-02-02_17-02-43.095	set_speed 0.735000032186508
2021-02-02_17-02-43.317	index_released
2021-02-02_17-02-43.417	button_enters_active_area 0
2021-02-02_17-02-43.463	button_created 8
2021-02-02_17-02-43.643	pinky_moved
2021-02-02_17-02-43.698	button_pressed 0
2021-02-02_17-02-43.698	set_speed 0.780000042915344
2021-02-02_17-02-43.853	pinky_released
2021-02-02_17-02-43.887	button_enters_active_area 7
2021-02-02_17-02-43.920	button_created 9
2021-02-02_17-02-44.103	middle_moved
2021-02-02_17-02-44.231	button_leaves_active_area 7
2021-02-02_17-02-44.310	middle_released
2021-02-02_17-02-44.332	button_enters_active_area 6
2021-02-02_17-02-44.367	button_created 10
2021-02-02_17-02-44.516	index_moved
2021-02-02_17-02-44.550	button_pressed 6
2021-02-02_17-02-44.550	set_speed 0.82500005364418
2021-02-02_17-02-44.553	button_missed 7
2021-02-02_17-02-44.553	set_speed 0.690000064373016
2021-02-02_17-02-44.739	button_enters_active_area 0
2021-02-02_17-02-44.786	button_created 11
2021-02-02_17-02-44.806	index_released
2021-02-02_17-02-45.060	button_leaves_active_area 0
2021-02-02_17-02-45.149	button_enters_active_area 8
2021-02-02_17-02-45.184	button_created 12
2021-02-02_17-02-45.294	middle_moved
2021-02-02_17-02-45.357	multiple_finger_start
2021-02-02_17-02-45.594	multiple_finger_stop
2021-02-02_17-02-45.608	no_button_but_finger_pressed LeftPinkyTip
2021-02-02_17-02-45.608	set_speed 0.465000075101852
2021-02-02_17-02-45.608	no_button_but_finger_pressed LeftRingTip
2021-02-02_17-02-45.609	set_speed 0.150000085830689
2021-02-02_17-02-45.609	no_button_but_finger_pressed LeftMiddleTip
2021-02-02_17-02-45.609	set_speed 0
2021-02-02_17-02-45.609	no_button_but_finger_pressed LeftIndexTip
2021-02-02_17-02-45.609	set_speed 0
2021-02-02_17-02-45.609	no_button_but_finger_pressed RightIndexTip
2021-02-02_17-02-45.609	set_speed 0
2021-02-02_17-02-45.609	no_button_but_finger_pressed RightMiddleTip
2021-02-02_17-02-45.610	set_speed 0
2021-02-02_17-02-45.610	no_button_but_finger_pressed RightRingTip
2021-02-02_17-02-45.610	set_speed 0
2021-02-02_17-02-45.610	no_button_but_finger_pressed RightPinkyTip
2021-02-02_17-02-45.610	set_speed 0
2021-02-02_17-02-45.620	button_created 0
2021-02-02_17-02-45.827	middle_released
2021-02-02_17-02-46.021	button_created 1
2021-02-02_17-02-46.476	button_enters_active_area 7
2021-02-02_17-02-46.511	button_created 2
2021-02-02_17-02-46.696	middle_moved
2021-02-02_17-02-46.719	button_pressed 7
2021-02-02_17-02-46.719	set_speed 0
2021-02-02_17-02-46.730	multiple_finger_start
2021-02-02_17-02-46.941	multiple_finger_stop
2021-02-02_17-02-46.954	no_button_but_finger_pressed LeftPinkyTip
2021-02-02_17-02-46.954	set_speed 0
2021-02-02_17-02-46.954	no_button_but_finger_pressed LeftRingTip
2021-02-02_17-02-46.954	set_speed 0
2021-02-02_17-02-46.954	no_button_but_finger_pressed LeftMiddleTip
2021-02-02_17-02-46.955	set_speed 0
2021-02-02_17-02-46.955	no_button_but_finger_pressed LeftIndexTip
2021-02-02_17-02-46.955	set_speed 0
2021-02-02_17-02-46.955	no_button_but_finger_pressed RightIndexTip
2021-02-02_17-02-46.955	set_speed 0
2021-02-02_17-02-46.955	no_button_but_finger_pressed RightRingTip
2021-02-02_17-02-46.955	set_speed 0
2021-02-02_17-02-46.955	no_button_but_finger_pressed RightPinkyTip
2021-02-02_17-02-46.956	set_speed 0
2021-02-02_17-02-46.956	middle_released
2021-02-02_17-02-46.966	button_created 0
2021-02-02_17-02-47.530	button_created 1
2021-02-02_17-02-48.060	button_enters_active_area 8
2021-02-02_17-02-48.105	button_created 2
2021-02-02_17-02-48.179	ring_moved
2021-02-02_17-02-48.199	button_pressed 8
2021-02-02_17-02-48.199	set_speed 0
2021-02-02_17-02-48.504	ring_released
2021-02-02_17-02-48.626	button_enters_active_area 2
2021-02-02_17-02-48.672	button_created 3
2021-02-02_17-02-48.823	middle_moved
2021-02-02_17-02-48.831	multiple_finger_start
2021-02-02_17-02-48.966	multiple_finger_stop
2021-02-02_17-02-48.977	no_button_but_finger_pressed LeftPinkyTip
2021-02-02_17-02-48.977	set_speed 0
2021-02-02_17-02-48.977	no_button_but_finger_pressed LeftRingTip
2021-02-02_17-02-48.978	set_speed 0
2021-02-02_17-02-48.978	no_button_but_finger_pressed LeftMiddleTip
2021-02-02_17-02-48.978	set_speed 0
2021-02-02_17-02-48.978	no_button_but_finger_pressed LeftIndexTip
2021-02-02_17-02-48.978	set_speed 0
2021-02-02_17-02-48.978	no_button_but_finger_pressed RightIndexTip
2021-02-02_17-02-48.978	set_speed 0
2021-02-02_17-02-48.978	no_button_but_finger_pressed RightMiddleTip
2021-02-02_17-02-48.978	set_speed 0
2021-02-02_17-02-48.978	no_button_but_finger_pressed RightRingTip
2021-02-02_17-02-48.979	set_speed 0
2021-02-02_17-02-48.979	no_button_but_finger_pressed RightPinkyTip
2021-02-02_17-02-48.979	set_speed 0
2021-02-02_17-02-48.989	button_created 0
2021-02-02_17-02-49.110	middle_released
2021-02-02_17-02-49.554	button_created 1
2021-02-02_17-02-50.085	button_enters_active_area 9
2021-02-02_17-02-50.131	button_created 2
2021-02-02_17-02-50.418	pinky_moved
2021-02-02_17-02-50.452	button_pressed 9
2021-02-02_17-02-50.452	set_speed 0
2021-02-02_17-02-50.615	pinky_released
2021-02-02_17-02-50.648	button_enters_active_area 3
2021-02-02_17-02-50.693	button_created 3
2021-02-02_17-02-50.843	index_moved
2021-02-02_17-02-50.870	button_pressed 3
2021-02-02_17-02-50.870	set_speed 0.150000021457672
2021-02-02_17-02-51.095	index_released
2021-02-02_17-02-51.228	button_enters_active_area 6
2021-02-02_17-02-51.266	button_created 4
2021-02-02_17-02-51.413	index_moved
2021-02-02_17-02-51.436	button_pressed 6
2021-02-02_17-02-51.436	set_speed 0.330000021457672
2021-02-02_17-02-51.747	index_released
2021-02-02_17-02-51.791	button_enters_active_area 1
2021-02-02_17-02-51.839	button_created 5
2021-02-02_17-02-51.860	multiple_finger_start
2021-02-02_17-02-51.861	middle_moved
2021-02-02_17-02-51.871	ring_moved
2021-02-02_17-02-52.073	multiple_finger_stop
2021-02-02_17-02-52.074	middle_released
2021-02-02_17-02-52.085	no_button_but_finger_pressed LeftPinkyTip
2021-02-02_17-02-52.085	set_speed 0.330000021457672
2021-02-02_17-02-52.085	no_button_but_finger_pressed LeftRingTip
2021-02-02_17-02-52.085	set_speed 0.330000021457672
2021-02-02_17-02-52.085	no_button_but_finger_pressed LeftMiddleTip
2021-02-02_17-02-52.085	set_speed 0.150000021457672
2021-02-02_17-02-52.085	no_button_but_finger_pressed LeftIndexTip
2021-02-02_17-02-52.086	set_speed 0
2021-02-02_17-02-52.086	no_button_but_finger_pressed RightIndexTip
2021-02-02_17-02-52.086	set_speed 0
2021-02-02_17-02-52.086	no_button_but_finger_pressed RightMiddleTip
2021-02-02_17-02-52.086	set_speed 0
2021-02-02_17-02-52.086	no_button_but_finger_pressed RightRingTip
2021-02-02_17-02-52.086	set_speed 0
2021-02-02_17-02-52.086	no_button_but_finger_pressed RightPinkyTip
2021-02-02_17-02-52.086	set_speed 0
2021-02-02_17-02-52.097	button_created 0
2021-02-02_17-02-52.188	ring_released
2021-02-02_17-02-52.659	button_created 1
2021-02-02_17-02-53.193	button_enters_active_area 6
2021-02-02_17-02-53.239	button_created 2
2021-02-02_17-02-53.448	index_moved
2021-02-02_17-02-53.470	button_pressed 6
2021-02-02_17-02-53.470	set_speed 0
2021-02-02_17-02-53.750	button_enters_active_area 8
2021-02-02_17-02-53.772	index_released
2021-02-02_17-02-53.806	button_created 3
2021-02-02_17-02-53.862	middle_moved
2021-02-02_17-02-54.023	middle_released
2021-02-02_17-02-54.078	ring_moved
2021-02-02_17-02-54.204	button_leaves_active_area 8
2021-02-02_17-02-54.353	button_enters_active_area 7
2021-02-02_17-02-54.370	button_created 4
2021-02-02_17-02-54.379	ring_released
2021-02-02_17-02-54.624	button_missed 8
2021-02-02_17-02-54.624	set_speed 0
2021-02-02_17-02-54.634	middle_moved
2021-02-02_17-02-54.779	button_leaves_active_area 7
2021-02-02_17-02-54.870	middle_released
2021-02-02_17-02-54.901	button_enters_active_area 0
2021-02-02_17-02-54.948	button_created 5
2021-02-02_17-02-55.091	ring_moved
2021-02-02_17-02-55.134	multiple_finger_start
2021-02-02_17-02-55.198	pinky_moved
2021-02-02_17-02-55.345	multiple_finger_stop
2021-02-02_17-02-55.346	ring_released
2021-02-02_17-02-55.356	no_button_but_finger_pressed LeftPinkyTip
2021-02-02_17-02-55.356	set_speed 0
2021-02-02_17-02-55.357	no_button_but_finger_pressed LeftRingTip
2021-02-02_17-02-55.357	set_speed 0
2021-02-02_17-02-55.357	no_button_but_finger_pressed LeftMiddleTip
2021-02-02_17-02-55.357	set_speed 0
2021-02-02_17-02-55.357	no_button_but_finger_pressed LeftIndexTip
2021-02-02_17-02-55.357	set_speed 0
2021-02-02_17-02-55.357	no_button_but_finger_pressed RightIndexTip
2021-02-02_17-02-55.357	set_speed 0
2021-02-02_17-02-55.358	no_button_but_finger_pressed RightMiddleTip
2021-02-02_17-02-55.358	set_speed 0
2021-02-02_17-02-55.358	no_button_but_finger_pressed RightRingTip
2021-02-02_17-02-55.358	set_speed 0
2021-02-02_17-02-55.358	no_button_but_finger_pressed RightPinkyTip
2021-02-02_17-02-55.358	set_speed 0
2021-02-02_17-02-55.368	button_created 0
2021-02-02_17-02-55.456	pinky_released
2021-02-02_17-02-55.938	button_created 1
2021-02-02_17-02-56.460	button_enters_active_area 3
2021-02-02_17-02-56.506	button_created 2
2021-02-02_17-02-56.696	index_moved
2021-02-02_17-02-56.760	button_pressed 3
2021-02-02_17-02-56.760	set_speed 0
2021-02-02_17-02-57.037	button_enters_active_area 8
2021-02-02_17-02-57.070	index_released
2021-02-02_17-02-57.071	button_created 3
2021-02-02_17-02-57.292	ring_moved
2021-02-02_17-02-57.314	button_pressed 8
2021-02-02_17-02-57.315	set_speed 0.150000021457672
2021-02-02_17-02-57.325	multiple_finger_start
2021-02-02_17-02-57.403	pinky_moved
2021-02-02_17-02-57.473	multiple_finger_stop
2021-02-02_17-02-57.475	ring_released
2021-02-02_17-02-57.486	no_button_but_finger_pressed LeftPinkyTip
2021-02-02_17-02-57.487	set_speed 0.150000021457672
2021-02-02_17-02-57.487	no_button_but_finger_pressed LeftRingTip
2021-02-02_17-02-57.487	set_speed 0.150000021457672
2021-02-02_17-02-57.487	no_button_but_finger_pressed LeftMiddleTip
2021-02-02_17-02-57.487	set_speed 0.150000021457672
2021-02-02_17-02-57.487	no_button_but_finger_pressed LeftIndexTip
2021-02-02_17-02-57.487	set_speed 0
2021-02-02_17-02-57.487	no_button_but_finger_pressed RightIndexTip
2021-02-02_17-02-57.487	set_speed 0
2021-02-02_17-02-57.487	no_button_but_finger_pressed RightMiddleTip
2021-02-02_17-02-57.488	set_speed 0
2021-02-02_17-02-57.488	no_button_but_finger_pressed RightPinkyTip
2021-02-02_17-02-57.488	set_speed 0
2021-02-02_17-02-57.498	button_created 0
2021-02-02_17-02-57.810	pinky_released
2021-02-02_17-02-58.059	button_created 1
2021-02-02_17-02-58.592	button_enters_active_area 0
2021-02-02_17-02-58.638	button_created 2
2021-02-02_17-02-58.915	pinky_moved
2021-02-02_17-02-58.948	button_pressed 0
2021-02-02_17-02-58.948	set_speed 0
2021-02-02_17-02-59.025	launch_multitask_explanation_scene
2021-02-02_17-03-43.250	launch_multitask_session
2021-02-02_17-03-43.265	no_button_but_finger_pressed RightPinkyTip
2021-02-02_17-03-43.265	set_speed 0
2021-02-02_17-03-43.265	no_button_but_finger_pressed RightRingTip
2021-02-02_17-03-43.265	set_speed 0
2021-02-02_17-03-43.265	no_button_but_finger_pressed RightMiddleTip
2021-02-02_17-03-43.266	set_speed 0
2021-02-02_17-03-43.266	no_button_but_finger_pressed RightIndexTip
2021-02-02_17-03-43.266	set_speed 0
2021-02-02_17-03-43.266	no_button_but_finger_pressed LeftIndexTip
2021-02-02_17-03-43.266	set_speed 0
2021-02-02_17-03-43.266	no_button_but_finger_pressed LeftMiddleTip
2021-02-02_17-03-43.266	set_speed 0
2021-02-02_17-03-43.266	no_button_but_finger_pressed LeftRingTip
2021-02-02_17-03-43.267	set_speed 0
2021-02-02_17-03-43.267	no_button_but_finger_pressed LeftPinkyTip
2021-02-02_17-03-43.267	set_speed 0
2021-02-02_17-03-43.267	pinky_released
2021-02-02_17-03-43.281	button_created 0
2021-02-02_17-03-43.837	button_created 1
2021-02-02_17-03-44.361	middle_moved
2021-02-02_17-03-44.372	button_enters_active_area 7
2021-02-02_17-03-44.407	button_created 2
2021-02-02_17-03-44.463	button_pressed 7
2021-02-02_17-03-44.463	set_speed 0
2021-02-02_17-03-44.614	middle_released
2021-02-02_17-03-44.927	button_enters_active_area 3
2021-02-02_17-03-44.984	button_created 3
2021-02-02_17-03-45.005	index_moved
2021-02-02_17-03-45.038	button_pressed 3
2021-02-02_17-03-45.038	set_speed 0.150000021457672
2021-02-02_17-03-45.201	index_released
2021-02-02_17-03-45.502	button_enters_active_area 1
2021-02-02_17-03-45.550	button_created 4
2021-02-02_17-03-45.592	ring_moved
2021-02-02_17-03-45.644	multiple_finger_start
2021-02-02_17-03-45.685	multiple_finger_stop
2021-02-02_17-03-45.695	no_button_but_finger_pressed LeftPinkyTip
2021-02-02_17-03-45.695	set_speed 0.150000021457672
2021-02-02_17-03-45.696	no_button_but_finger_pressed LeftRingTip
2021-02-02_17-03-45.696	set_speed 0.150000021457672
2021-02-02_17-03-45.696	no_button_but_finger_pressed LeftMiddleTip
2021-02-02_17-03-45.696	set_speed 0.150000021457672
2021-02-02_17-03-45.696	no_button_but_finger_pressed LeftIndexTip
2021-02-02_17-03-45.696	set_speed 0
2021-02-02_17-03-45.696	no_button_but_finger_pressed RightIndexTip
2021-02-02_17-03-45.696	set_speed 0
2021-02-02_17-03-45.697	no_button_but_finger_pressed RightMiddleTip
2021-02-02_17-03-45.697	set_speed 0
2021-02-02_17-03-45.697	no_button_but_finger_pressed RightRingTip
2021-02-02_17-03-45.697	set_speed 0
2021-02-02_17-03-45.697	no_button_but_finger_pressed RightPinkyTip
2021-02-02_17-03-45.697	set_speed 0
2021-02-02_17-03-45.707	button_created 0
2021-02-02_17-03-45.763	ring_released
2021-02-02_17-03-46.279	button_created 1
2021-02-02_17-03-46.801	button_enters_active_area 3
2021-02-02_17-03-46.847	button_created 2
2021-02-02_17-03-46.981	index_moved
2021-02-02_17-03-47.003	button_pressed 3
2021-02-02_17-03-47.003	set_speed 0
2021-02-02_17-03-47.223	index_released
2021-02-02_17-03-47.376	button_enters_active_area 7
2021-02-02_17-03-47.422	button_created 3
2021-02-02_17-03-47.507	middle_moved
2021-02-02_17-03-47.534	button_pressed 7
2021-02-02_17-03-47.534	set_speed 0.150000021457672
2021-02-02_17-03-47.662	middle_released
2021-02-02_17-03-47.936	button_enters_active_area 0
2021-02-02_17-03-47.995	button_created 4
2021-02-02_17-03-48.226	pinky_moved
2021-02-02_17-03-48.270	button_pressed 0
2021-02-02_17-03-48.270	set_speed 0.330000021457672
2021-02-02_17-03-48.402	pinky_released
2021-02-02_17-03-48.512	button_enters_active_area 8
2021-02-02_17-03-48.557	button_created 5
2021-02-02_17-03-48.778	ring_moved
2021-02-02_17-03-48.789	multiple_finger_start
2021-02-02_17-03-48.857	pinky_moved
2021-02-02_17-03-48.908	multiple_finger_stop
2021-02-02_17-03-48.909	ring_released
2021-02-02_17-03-48.921	no_button_but_finger_pressed LeftPinkyTip
2021-02-02_17-03-48.921	set_speed 0.330000021457672
2021-02-02_17-03-48.921	no_button_but_finger_pressed LeftRingTip
2021-02-02_17-03-48.921	set_speed 0.330000021457672
2021-02-02_17-03-48.921	no_button_but_finger_pressed LeftMiddleTip
2021-02-02_17-03-48.921	set_speed 0.150000021457672
2021-02-02_17-03-48.921	no_button_but_finger_pressed LeftIndexTip
2021-02-02_17-03-48.922	set_speed 0
2021-02-02_17-03-48.922	no_button_but_finger_pressed RightIndexTip
2021-02-02_17-03-48.922	set_speed 0
2021-02-02_17-03-48.922	no_button_but_finger_pressed RightMiddleTip
2021-02-02_17-03-48.922	set_speed 0
2021-02-02_17-03-48.922	no_button_but_finger_pressed RightRingTip
2021-02-02_17-03-48.922	set_speed 0
2021-02-02_17-03-48.922	no_button_but_finger_pressed RightPinkyTip
2021-02-02_17-03-48.922	set_speed 0
2021-02-02_17-03-48.932	button_created 0
2021-02-02_17-03-49.198	pinky_released
2021-02-02_17-03-49.500	button_created 1
2021-02-02_17-03-50.024	button_enters_active_area 0
2021-02-02_17-03-50.071	button_created 2
2021-02-02_17-03-50.311	pinky_moved
2021-02-02_17-03-50.356	button_pressed 0
2021-02-02_17-03-50.356	set_speed 0
2021-02-02_17-03-50.489	pinky_released
2021-02-02_17-03-50.589	button_enters_active_area 2
2021-02-02_17-03-50.636	button_created 3
2021-02-02_17-03-50.785	middle_moved
2021-02-02_17-03-50.813	multiple_finger_start
2021-02-02_17-03-50.824	ring_moved
2021-02-02_17-03-50.963	multiple_finger_stop
2021-02-02_17-03-50.964	middle_released
2021-02-02_17-03-50.964	ring_released
2021-02-02_17-03-50.972	no_button_but_finger_pressed LeftPinkyTip
2021-02-02_17-03-50.972	set_speed 0
2021-02-02_17-03-50.972	no_button_but_finger_pressed LeftRingTip
2021-02-02_17-03-50.972	set_speed 0
2021-02-02_17-03-50.972	no_button_but_finger_pressed LeftMiddleTip
2021-02-02_17-03-50.973	set_speed 0
2021-02-02_17-03-50.973	no_button_but_finger_pressed LeftIndexTip
2021-02-02_17-03-50.973	set_speed 0
2021-02-02_17-03-50.973	no_button_but_finger_pressed RightIndexTip
2021-02-02_17-03-50.973	set_speed 0
2021-02-02_17-03-50.973	no_button_but_finger_pressed RightMiddleTip
2021-02-02_17-03-50.973	set_speed 0
2021-02-02_17-03-50.973	no_button_but_finger_pressed RightRingTip
2021-02-02_17-03-50.973	set_speed 0
2021-02-02_17-03-50.973	no_button_but_finger_pressed RightPinkyTip
2021-02-02_17-03-50.974	set_speed 0
2021-02-02_17-03-50.985	button_created 0
2021-02-02_17-03-51.547	button_created 1
2021-02-02_17-03-52.075	button_enters_active_area 3
2021-02-02_17-03-52.120	button_created 2
2021-02-02_17-03-52.330	index_moved
2021-02-02_17-03-52.352	button_pressed 3
2021-02-02_17-03-52.352	set_speed 0
2021-02-02_17-03-52.552	index_released
2021-02-02_17-03-52.642	button_enters_active_area 2
2021-02-02_17-03-52.700	button_created 3
2021-02-02_17-03-52.731	middle_moved
2021-02-02_17-03-52.764	button_pressed 2
2021-02-02_17-03-52.764	set_speed 0.150000021457672
2021-02-02_17-03-52.930	middle_released
2021-02-02_17-03-53.219	button_enters_active_area 9
2021-02-02_17-03-53.265	button_created 4
2021-02-02_17-03-53.524	pinky_moved
2021-02-02_17-03-53.556	button_pressed 9
2021-02-02_17-03-53.556	set_speed 0.330000021457672
2021-02-02_17-03-53.686	pinky_released
2021-02-02_17-03-53.786	button_enters_active_area 6
2021-02-02_17-03-53.845	button_created 5
2021-02-02_17-03-53.941	index_moved
2021-02-02_17-03-54.008	button_pressed 6
2021-02-02_17-03-54.008	set_speed 0.510000021457672
2021-02-02_17-03-54.178	index_released
2021-02-02_17-03-54.344	button_enters_active_area 3
2021-02-02_17-03-54.401	button_created 6
2021-02-02_17-03-54.467	index_moved
2021-02-02_17-03-54.501	button_pressed 3
2021-02-02_17-03-54.501	set_speed 0.690000021457672
2021-02-02_17-03-54.678	index_released
2021-02-02_17-03-54.878	button_enters_active_area 8
2021-02-02_17-03-54.924	button_created 7
2021-02-02_17-03-55.055	ring_moved
2021-02-02_17-03-55.102	button_pressed 8
2021-02-02_17-03-55.102	set_speed 0.735000032186508
2021-02-02_17-03-55.217	ring_released
2021-02-02_17-03-55.373	button_enters_active_area 0
2021-02-02_17-03-55.409	button_created 8
2021-02-02_17-03-55.584	pinky_moved
2021-02-02_17-03-55.628	button_pressed 0
2021-02-02_17-03-55.628	set_speed 0.780000042915344
2021-02-02_17-03-55.764	pinky_released
2021-02-02_17-03-55.842	button_enters_active_area 3
2021-02-02_17-03-55.877	button_created 9
2021-02-02_17-03-56.010	index_moved
2021-02-02_17-03-56.044	button_pressed 3
2021-02-02_17-03-56.044	set_speed 0.82500005364418
2021-02-02_17-03-56.221	index_released
2021-02-02_17-03-56.276	button_enters_active_area 8
2021-02-02_17-03-56.311	button_created 10
2021-02-02_17-03-56.498	pinky_moved
2021-02-02_17-03-56.610	button_leaves_active_area 8
2021-02-02_17-03-56.623	pinky_released
2021-02-02_17-03-56.699	button_enters_active_area 6
2021-02-02_17-03-56.733	button_created 11
2021-02-02_17-03-56.895	middle_moved
2021-02-02_17-03-56.906	button_missed 8
2021-02-02_17-03-56.906	set_speed 0.690000064373016
2021-02-02_17-03-57.019	button_leaves_active_area 6
2021-02-02_17-03-57.093	button_enters_active_area 0
2021-02-02_17-03-57.105	multiple_finger_start
2021-02-02_17-03-57.116	index_moved
2021-02-02_17-03-57.188	multiple_finger_stop
2021-02-02_17-03-57.190	middle_released
2021-02-02_17-03-57.202	no_button_but_finger_pressed LeftPinkyTip
2021-02-02_17-03-57.202	set_speed 0.465000075101852
2021-02-02_17-03-57.202	no_button_but_finger_pressed LeftRingTip
2021-02-02_17-03-57.202	set_speed 0.150000085830689
2021-02-02_17-03-57.202	no_button_but_finger_pressed LeftMiddleTip
2021-02-02_17-03-57.202	set_speed 0
2021-02-02_17-03-57.202	no_button_but_finger_pressed LeftIndexTip
2021-02-02_17-03-57.203	set_speed 0
2021-02-02_17-03-57.203	no_button_but_finger_pressed RightIndexTip
2021-02-02_17-03-57.203	set_speed 0
2021-02-02_17-03-57.203	no_button_but_finger_pressed RightMiddleTip
2021-02-02_17-03-57.203	set_speed 0
2021-02-02_17-03-57.203	no_button_but_finger_pressed RightRingTip
2021-02-02_17-03-57.203	set_speed 0
2021-02-02_17-03-57.203	no_button_but_finger_pressed RightPinkyTip
2021-02-02_17-03-57.203	set_speed 0
2021-02-02_17-03-57.213	button_created 0
2021-02-02_17-03-57.275	index_released
2021-02-02_17-03-57.631	button_created 1
2021-02-02_17-03-58.095	button_enters_active_area 2
2021-02-02_17-03-58.130	button_created 2
2021-02-02_17-03-58.140	middle_moved
2021-02-02_17-03-58.175	button_pressed 2
2021-02-02_17-03-58.175	set_speed 0
2021-02-02_17-03-58.438	middle_released
2021-02-02_17-03-58.649	button_enters_active_area 0
2021-02-02_17-03-58.697	button_created 3
2021-02-02_17-03-59.054	pinky_moved
2021-02-02_17-03-59.087	button_leaves_active_area 0
2021-02-02_17-03-59.188	pinky_released
2021-02-02_17-03-59.221	button_enters_active_area 9
2021-02-02_17-03-59.266	button_created 4
2021-02-02_17-03-59.405	pinky_moved
2021-02-02_17-03-59.450	button_pressed 9
2021-02-02_17-03-59.450	set_speed 0.150000021457672
2021-02-02_17-03-59.509	button_missed 0
2021-02-02_17-03-59.509	set_speed 0.150000021457672
2021-02-02_17-03-59.705	pinky_released
2021-02-02_17-03-59.793	button_enters_active_area 0
2021-02-02_17-03-59.842	button_created 5
2021-02-02_17-04-00.149	pinky_moved
2021-02-02_17-04-00.237	button_leaves_active_area 0
2021-02-02_17-04-00.304	pinky_released
2021-02-02_17-04-00.359	button_enters_active_area 1
2021-02-02_17-04-00.407	button_created 6
2021-02-02_17-04-00.654	button_missed 0
2021-02-02_17-04-00.654	set_speed 0.150000021457672
2021-02-02_17-04-00.798	button_leaves_active_area 1
2021-02-02_17-04-00.930	button_enters_active_area 6
2021-02-02_17-04-00.975	button_created 7
2021-02-02_17-04-01.232	button_missed 1
2021-02-02_17-04-01.232	set_speed 0.150000021457672
2021-02-02_17-04-01.389	button_leaves_active_area 6
2021-02-02_17-04-01.494	button_enters_active_area 3
2021-02-02_17-04-01.550	button_created 8
2021-02-02_17-04-01.681	index_moved
2021-02-02_17-04-01.719	button_pressed 3
2021-02-02_17-04-01.719	set_speed 0.150000021457672
2021-02-02_17-04-01.807	button_missed 6
2021-02-02_17-04-01.807	set_speed 0
2021-02-02_17-04-01.947	index_released
2021-02-02_17-04-02.069	button_enters_active_area 0
2021-02-02_17-04-02.126	button_created 9
2021-02-02_17-04-02.452	pinky_moved
2021-02-02_17-04-02.507	button_leaves_active_area 0
2021-02-02_17-04-02.641	button_enters_active_area 7
2021-02-02_17-04-02.698	button_created 10
2021-02-02_17-04-02.763	pinky_released
2021-02-02_17-04-02.939	button_missed 0
2021-02-02_17-04-02.939	set_speed 0
2021-02-02_17-04-03.059	middle_moved
2021-02-02_17-04-03.092	button_leaves_active_area 7
2021-02-02_17-04-03.215	button_enters_active_area 6
2021-02-02_17-04-03.264	button_created 11
2021-02-02_17-04-03.295	middle_released
2021-02-02_17-04-03.516	button_missed 7
2021-02-02_17-04-03.516	set_speed 0
2021-02-02_17-04-03.525	index_moved
2021-02-02_17-04-03.669	button_leaves_active_area 6
2021-02-02_17-04-03.779	index_released
2021-02-02_17-04-03.790	button_enters_active_area 1
2021-02-02_17-04-03.839	button_created 12
2021-02-02_17-04-04.085	button_missed 6
2021-02-02_17-04-04.085	set_speed 0
2021-02-02_17-04-04.096	ring_moved
2021-02-02_17-04-04.111	multiple_finger_start
2021-02-02_17-04-04.134	middle_moved
2021-02-02_17-04-04.307	multiple_finger_stop
2021-02-02_17-04-04.309	ring_released
2021-02-02_17-04-04.319	no_button_but_finger_pressed LeftPinkyTip
2021-02-02_17-04-04.319	set_speed 0
2021-02-02_17-04-04.319	no_button_but_finger_pressed LeftRingTip
2021-02-02_17-04-04.320	set_speed 0
2021-02-02_17-04-04.320	no_button_but_finger_pressed LeftMiddleTip
2021-02-02_17-04-04.320	set_speed 0
2021-02-02_17-04-04.320	no_button_but_finger_pressed LeftIndexTip
2021-02-02_17-04-04.320	set_speed 0
2021-02-02_17-04-04.321	no_button_but_finger_pressed RightIndexTip
2021-02-02_17-04-04.321	set_speed 0
2021-02-02_17-04-04.321	no_button_but_finger_pressed RightMiddleTip
2021-02-02_17-04-04.321	set_speed 0
2021-02-02_17-04-04.321	no_button_but_finger_pressed RightRingTip
2021-02-02_17-04-04.322	set_speed 0
2021-02-02_17-04-04.322	no_button_but_finger_pressed RightPinkyTip
2021-02-02_17-04-04.322	set_speed 0
2021-02-02_17-04-04.335	button_created 0
2021-02-02_17-04-04.702	middle_released
2021-02-02_17-04-04.892	button_created 1
2021-02-02_17-04-05.284	hand_moved
2021-02-02_17-04-05.465	hand_replaced
2021-02-02_17-04-05.474	no_button_but_finger_pressed LeftPinkyTip
2021-02-02_17-04-05.475	set_speed 0
2021-02-02_17-04-05.475	no_button_but_finger_pressed LeftRingTip
2021-02-02_17-04-05.475	set_speed 0
2021-02-02_17-04-05.475	no_button_but_finger_pressed LeftMiddleTip
2021-02-02_17-04-05.475	set_speed 0
2021-02-02_17-04-05.475	no_button_but_finger_pressed LeftIndexTip
2021-02-02_17-04-05.475	set_speed 0
2021-02-02_17-04-05.475	no_button_but_finger_pressed RightIndexTip
2021-02-02_17-04-05.476	set_speed 0
2021-02-02_17-04-05.476	no_button_but_finger_pressed RightMiddleTip
2021-02-02_17-04-05.476	set_speed 0
2021-02-02_17-04-05.476	no_button_but_finger_pressed RightRingTip
2021-02-02_17-04-05.476	set_speed 0
2021-02-02_17-04-05.476	no_button_but_finger_pressed RightPinkyTip
2021-02-02_17-04-05.476	set_speed 0
2021-02-02_17-04-05.487	button_created 0
2021-02-02_17-04-05.507	thumb_moved
2021-02-02_17-04-05.838	thumb_released
2021-02-02_17-04-06.052	button_created 1
2021-02-02_17-04-06.584	button_enters_active_area 7
2021-02-02_17-04-06.632	button_created 2
2021-02-02_17-04-06.851	ring_moved
2021-02-02_17-04-06.961	multiple_finger_start
2021-02-02_17-04-07.004	middle_moved
2021-02-02_17-04-07.168	multiple_finger_stop
2021-02-02_17-04-07.169	ring_released
2021-02-02_17-04-07.179	no_button_but_finger_pressed LeftPinkyTip
2021-02-02_17-04-07.179	set_speed 0
2021-02-02_17-04-07.179	no_button_but_finger_pressed LeftRingTip
2021-02-02_17-04-07.179	set_speed 0
2021-02-02_17-04-07.179	no_button_but_finger_pressed LeftMiddleTip
2021-02-02_17-04-07.179	set_speed 0
2021-02-02_17-04-07.180	no_button_but_finger_pressed LeftIndexTip
2021-02-02_17-04-07.180	set_speed 0
2021-02-02_17-04-07.180	no_button_but_finger_pressed RightIndexTip
2021-02-02_17-04-07.180	set_speed 0
2021-02-02_17-04-07.180	no_button_but_finger_pressed RightMiddleTip
2021-02-02_17-04-07.180	set_speed 0
2021-02-02_17-04-07.180	no_button_but_finger_pressed RightRingTip
2021-02-02_17-04-07.180	set_speed 0
2021-02-02_17-04-07.180	no_button_but_finger_pressed RightPinkyTip
2021-02-02_17-04-07.181	set_speed 0
2021-02-02_17-04-07.191	middle_released
2021-02-02_17-04-07.192	button_created 0
2021-02-02_17-04-07.757	button_created 1
2021-02-02_17-04-08.281	button_enters_active_area 1
2021-02-02_17-04-08.328	button_created 2
2021-02-02_17-04-08.548	middle_moved
2021-02-02_17-04-08.559	multiple_finger_start
2021-02-02_17-04-08.756	multiple_finger_stop
2021-02-02_17-04-08.766	no_button_but_finger_pressed LeftPinkyTip
2021-02-02_17-04-08.767	set_speed 0
2021-02-02_17-04-08.767	no_button_but_finger_pressed LeftRingTip
2021-02-02_17-04-08.767	set_speed 0
2021-02-02_17-04-08.767	no_button_but_finger_pressed LeftMiddleTip
2021-02-02_17-04-08.767	set_speed 0
2021-02-02_17-04-08.767	no_button_but_finger_pressed LeftIndexTip
2021-02-02_17-04-08.767	set_speed 0
2021-02-02_17-04-08.767	no_button_but_finger_pressed RightIndexTip
2021-02-02_17-04-08.767	set_speed 0
2021-02-02_17-04-08.767	no_button_but_finger_pressed RightMiddleTip
2021-02-02_17-04-08.768	set_speed 0
2021-02-02_17-04-08.768	no_button_but_finger_pressed RightRingTip
2021-02-02_17-04-08.768	set_speed 0
2021-02-02_17-04-08.768	no_button_but_finger_pressed RightPinkyTip
2021-02-02_17-04-08.768	set_speed 0
2021-02-02_17-04-08.779	button_created 0
2021-02-02_17-04-09.350	button_created 1
2021-02-02_17-04-09.399	middle_released
2021-02-02_17-04-09.871	button_enters_active_area 8
2021-02-02_17-04-09.918	button_created 2
2021-02-02_17-04-10.255	middle_moved
2021-02-02_17-04-10.321	button_leaves_active_area 8
2021-02-02_17-04-10.445	button_enters_active_area 8
2021-02-02_17-04-10.492	button_created 3
2021-02-02_17-04-10.570	middle_released
2021-02-02_17-04-10.738	button_missed 8
2021-02-02_17-04-10.738	set_speed 0
2021-02-02_17-04-10.748	middle_moved
2021-02-02_17-04-10.855	multiple_finger_start
2021-02-02_17-04-11.066	multiple_finger_stop
2021-02-02_17-04-11.077	no_button_but_finger_pressed LeftPinkyTip
2021-02-02_17-04-11.077	set_speed 0
2021-02-02_17-04-11.077	no_button_but_finger_pressed LeftRingTip
2021-02-02_17-04-11.078	set_speed 0
2021-02-02_17-04-11.078	no_button_but_finger_pressed LeftMiddleTip
2021-02-02_17-04-11.078	set_speed 0
2021-02-02_17-04-11.078	no_button_but_finger_pressed LeftIndexTip
2021-02-02_17-04-11.078	set_speed 0
2021-02-02_17-04-11.078	no_button_but_finger_pressed RightIndexTip
2021-02-02_17-04-11.078	set_speed 0
2021-02-02_17-04-11.078	no_button_but_finger_pressed RightMiddleTip
2021-02-02_17-04-11.078	set_speed 0
2021-02-02_17-04-11.078	no_button_but_finger_pressed RightRingTip
2021-02-02_17-04-11.079	set_speed 0
2021-02-02_17-04-11.079	no_button_but_finger_pressed RightPinkyTip
2021-02-02_17-04-11.079	set_speed 0
2021-02-02_17-04-11.091	button_created 0
2021-02-02_17-04-11.643	middle_released
2021-02-02_17-04-11.656	button_created 1
2021-02-02_17-04-11.666	pinky_moved
2021-02-02_17-04-11.700	hand_moved
2021-02-02_17-04-11.756	hand_moved
2021-02-02_17-04-11.757	multiple_finger_start
2021-02-02_17-04-11.757	middle_moved
2021-02-02_17-04-11.779	multiple_finger_stop
2021-02-02_17-04-11.781	middle_released
2021-02-02_17-04-11.790	no_button_but_finger_pressed LeftPinkyTip
2021-02-02_17-04-11.790	set_speed 0
2021-02-02_17-04-11.790	no_button_but_finger_pressed LeftRingTip
2021-02-02_17-04-11.790	set_speed 0
2021-02-02_17-04-11.791	no_button_but_finger_pressed LeftMiddleTip
2021-02-02_17-04-11.791	set_speed 0
2021-02-02_17-04-11.791	no_button_but_finger_pressed LeftIndexTip
2021-02-02_17-04-11.791	set_speed 0
2021-02-02_17-04-11.791	no_button_but_finger_pressed RightIndexTip
2021-02-02_17-04-11.791	set_speed 0
2021-02-02_17-04-11.791	no_button_but_finger_pressed RightMiddleTip
2021-02-02_17-04-11.791	set_speed 0
2021-02-02_17-04-11.791	no_button_but_finger_pressed RightRingTip
2021-02-02_17-04-11.792	set_speed 0
2021-02-02_17-04-11.792	no_button_but_finger_pressed RightPinkyTip
2021-02-02_17-04-11.792	set_speed 0
2021-02-02_17-04-11.802	hand_replaced
2021-02-02_17-04-11.813	no_button_but_finger_pressed RightPinkyTip
2021-02-02_17-04-11.813	set_speed 0
2021-02-02_17-04-11.813	no_button_but_finger_pressed RightRingTip
2021-02-02_17-04-11.813	set_speed 0
2021-02-02_17-04-11.813	no_button_but_finger_pressed RightMiddleTip
2021-02-02_17-04-11.813	set_speed 0
2021-02-02_17-04-11.813	no_button_but_finger_pressed RightIndexTip
2021-02-02_17-04-11.814	set_speed 0
2021-02-02_17-04-11.814	no_button_but_finger_pressed LeftIndexTip
2021-02-02_17-04-11.814	set_speed 0
2021-02-02_17-04-11.814	no_button_but_finger_pressed LeftMiddleTip
2021-02-02_17-04-11.814	set_speed 0
2021-02-02_17-04-11.814	no_button_but_finger_pressed LeftRingTip
2021-02-02_17-04-11.814	set_speed 0
2021-02-02_17-04-11.814	no_button_but_finger_pressed LeftPinkyTip
2021-02-02_17-04-11.815	set_speed 0
2021-02-02_17-04-11.826	button_created 0
2021-02-02_17-04-11.836	pinky_released
2021-02-02_17-04-12.001	hand_replaced
2021-02-02_17-04-12.013	no_button_but_finger_pressed RightPinkyTip
2021-02-02_17-04-12.013	set_speed 0
2021-02-02_17-04-12.013	no_button_but_finger_pressed RightRingTip
2021-02-02_17-04-12.013	set_speed 0
2021-02-02_17-04-12.013	no_button_but_finger_pressed RightMiddleTip
2021-02-02_17-04-12.013	set_speed 0
2021-02-02_17-04-12.013	no_button_but_finger_pressed RightIndexTip
2021-02-02_17-04-12.013	set_speed 0
2021-02-02_17-04-12.014	no_button_but_finger_pressed LeftIndexTip
2021-02-02_17-04-12.014	set_speed 0
2021-02-02_17-04-12.014	no_button_but_finger_pressed LeftMiddleTip
2021-02-02_17-04-12.014	set_speed 0
2021-02-02_17-04-12.014	no_button_but_finger_pressed LeftRingTip
2021-02-02_17-04-12.014	set_speed 0
2021-02-02_17-04-12.014	no_button_but_finger_pressed LeftPinkyTip
2021-02-02_17-04-12.014	set_speed 0
2021-02-02_17-04-12.030	button_created 0
2021-02-02_17-04-12.593	button_created 1
2021-02-02_17-04-13.091	middle_moved
2021-02-02_17-04-13.114	button_enters_active_area 1
2021-02-02_17-04-13.147	middle_released
2021-02-02_17-04-13.160	button_created 2
2021-02-02_17-04-13.436	pinky_moved
2021-02-02_17-04-13.513	multiple_finger_start
2021-02-02_17-04-13.569	multiple_finger_stop
2021-02-02_17-04-13.580	no_button_but_finger_pressed LeftPinkyTip
2021-02-02_17-04-13.581	set_speed 0
2021-02-02_17-04-13.581	no_button_but_finger_pressed LeftRingTip
2021-02-02_17-04-13.581	set_speed 0
2021-02-02_17-04-13.581	no_button_but_finger_pressed LeftMiddleTip
2021-02-02_17-04-13.582	set_speed 0
2021-02-02_17-04-13.582	no_button_but_finger_pressed LeftIndexTip
2021-02-02_17-04-13.582	set_speed 0
2021-02-02_17-04-13.582	no_button_but_finger_pressed RightIndexTip
2021-02-02_17-04-13.583	set_speed 0
2021-02-02_17-04-13.583	no_button_but_finger_pressed RightMiddleTip
2021-02-02_17-04-13.583	set_speed 0
2021-02-02_17-04-13.583	no_button_but_finger_pressed RightRingTip
2021-02-02_17-04-13.583	set_speed 0
2021-02-02_17-04-13.584	no_button_but_finger_pressed RightPinkyTip
2021-02-02_17-04-13.584	set_speed 0
2021-02-02_17-04-13.596	button_created 0
2021-02-02_17-04-13.799	pinky_released
2021-02-02_17-04-14.154	button_created 1
2021-02-02_17-04-14.688	button_enters_active_area 9
2021-02-02_17-04-14.734	button_created 2
2021-02-02_17-04-14.967	pinky_moved
2021-02-02_17-04-14.989	button_pressed 9
2021-02-02_17-04-14.989	set_speed 0
2021-02-02_17-04-15.145	pinky_released
2021-02-02_17-04-15.245	button_enters_active_area 7
2021-02-02_17-04-15.302	button_created 3
2021-02-02_17-04-15.466	middle_moved
2021-02-02_17-04-15.499	button_pressed 7
2021-02-02_17-04-15.499	set_speed 0.150000021457672
2021-02-02_17-04-15.499	button_pressed_with_notification 7
2021-02-02_17-04-15.500	pedal_window_open 2000ms
2021-02-02_17-04-15.632	middle_released
2021-02-02_17-04-15.698	button_leaves_active_area 7
2021-02-02_17-04-15.822	button_enters_active_area 8
2021-02-02_17-04-15.869	button_created 4
2021-02-02_17-04-16.020	ring_moved
2021-02-02_17-04-16.054	button_pressed 8
2021-02-02_17-04-16.054	set_speed 0.330000021457672
2021-02-02_17-04-16.117	button_missed 7
2021-02-02_17-04-16.117	set_speed 0.330000021457672
2021-02-02_17-04-16.187	ring_released
2021-02-02_17-04-16.397	button_enters_active_area 1
2021-02-02_17-04-16.442	button_created 5
2021-02-02_17-04-16.591	ring_moved
2021-02-02_17-04-16.689	multiple_finger_start
2021-02-02_17-04-16.689	pinky_moved
2021-02-02_17-04-16.738	multiple_finger_stop
2021-02-02_17-04-16.741	ring_released
2021-02-02_17-04-16.750	no_button_but_finger_pressed LeftPinkyTip
2021-02-02_17-04-16.751	set_speed 0.330000021457672
2021-02-02_17-04-16.751	no_button_but_finger_pressed LeftRingTip
2021-02-02_17-04-16.751	set_speed 0.150000021457672
2021-02-02_17-04-16.751	no_button_but_finger_pressed LeftMiddleTip
2021-02-02_17-04-16.751	set_speed 0
2021-02-02_17-04-16.751	no_button_but_finger_pressed LeftIndexTip
2021-02-02_17-04-16.751	set_speed 0
2021-02-02_17-04-16.751	no_button_but_finger_pressed RightIndexTip
2021-02-02_17-04-16.751	set_speed 0
2021-02-02_17-04-16.752	no_button_but_finger_pressed RightMiddleTip
2021-02-02_17-04-16.752	set_speed 0
2021-02-02_17-04-16.752	no_button_but_finger_pressed RightRingTip
2021-02-02_17-04-16.752	set_speed 0
2021-02-02_17-04-16.752	no_button_but_finger_pressed RightPinkyTip
2021-02-02_17-04-16.752	set_speed 0
2021-02-02_17-04-16.762	button_created 0
2021-02-02_17-04-16.911	pinky_released
2021-02-02_17-04-17.330	button_created 1
2021-02-02_17-04-17.515	pedal_window_timeout
2021-02-02_17-04-17.515	pedal_not_pressed
2021-02-02_17-04-17.854	button_enters_active_area 1
2021-02-02_17-04-17.901	button_created 2
2021-02-02_17-04-18.185	multiple_finger_start
2021-02-02_17-04-18.185	middle_moved
2021-02-02_17-04-18.362	multiple_finger_stop
2021-02-02_17-04-18.373	no_button_but_finger_pressed LeftPinkyTip
2021-02-02_17-04-18.373	set_speed 0
2021-02-02_17-04-18.373	no_button_but_finger_pressed LeftRingTip
2021-02-02_17-04-18.374	set_speed 0
2021-02-02_17-04-18.374	no_button_but_finger_pressed LeftMiddleTip
2021-02-02_17-04-18.374	set_speed 0
2021-02-02_17-04-18.374	no_button_but_finger_pressed LeftIndexTip
2021-02-02_17-04-18.374	set_speed 0
2021-02-02_17-04-18.374	no_button_but_finger_pressed RightIndexTip
2021-02-02_17-04-18.374	set_speed 0
2021-02-02_17-04-18.374	no_button_but_finger_pressed RightMiddleTip
2021-02-02_17-04-18.374	set_speed 0
2021-02-02_17-04-18.375	no_button_but_finger_pressed RightRingTip
2021-02-02_17-04-18.375	set_speed 0
2021-02-02_17-04-18.375	no_button_but_finger_pressed RightPinkyTip
2021-02-02_17-04-18.375	set_speed 0
2021-02-02_17-04-18.388	button_created 0
2021-02-02_17-04-18.957	button_created 1
2021-02-02_17-04-19.477	button_enters_active_area 0
2021-02-02_17-04-19.489	middle_released
2021-02-02_17-04-19.524	button_created 2
2021-02-02_17-04-19.732	pinky_moved
2021-02-02_17-04-19.775	button_pressed 0
2021-02-02_17-04-19.775	set_speed 0
2021-02-02_17-04-20.051	button_enters_active_area 3
2021-02-02_17-04-20.074	pinky_released
2021-02-02_17-04-20.100	button_created 3
2021-02-02_17-04-20.328	index_moved
2021-02-02_17-04-20.361	button_pressed 3
2021-02-02_17-04-20.361	set_speed 0.150000021457672
2021-02-02_17-04-20.550	index_released
2021-02-02_17-04-20.617	button_enters_active_area 9
2021-02-02_17-04-20.662	button_created 4
2021-02-02_17-04-20.793	pinky_moved
2021-02-02_17-04-20.832	button_pressed 9
2021-02-02_17-04-20.832	set_speed 0.330000021457672
2021-02-02_17-04-21.152	pinky_released
2021-02-02_17-04-21.195	button_enters_active_area 0
2021-02-02_17-04-21.242	button_created 5
2021-02-02_17-04-21.533	pinky_moved
2021-02-02_17-04-21.577	button_pressed 0
2021-02-02_17-04-21.577	set_speed 0.510000021457672
2021-02-02_17-04-21.754	button_enters_active_area 0
2021-02-02_17-04-21.754	pinky_released
2021-02-02_17-04-21.808	button_created 6
2021-02-02_17-04-22.107	pinky_moved
2021-02-02_17-04-22.175	button_leaves_active_area 0
2021-02-02_17-04-22.298	button_enters_active_area 8
2021-02-02_17-04-22.344	button_created 7
2021-02-02_17-04-22.532	pinky_released
2021-02-02_17-04-22.555	button_missed 0
2021-02-02_17-04-22.555	set_speed 0.510000021457672
2021-02-02_17-04-22.632	middle_moved
2021-02-02_17-04-22.670	multiple_finger_start
2021-02-02_17-04-22.894	ring_moved
2021-02-02_17-04-22.915	multiple_finger_stop
2021-02-02_17-04-22.916	middle_released
2021-02-02_17-04-22.927	no_button_but_finger_pressed LeftPinkyTip
2021-02-02_17-04-22.927	set_speed 0.330000021457672
2021-02-02_17-04-22.927	no_button_but_finger_pressed LeftRingTip
2021-02-02_17-04-22.927	set_speed 0.150000021457672
2021-02-02_17-04-22.927	no_button_but_finger_pressed LeftMiddleTip
2021-02-02_17-04-22.927	set_speed 0
2021-02-02_17-04-22.927	no_button_but_finger_pressed LeftIndexTip
2021-02-02_17-04-22.928	set_speed 0
2021-02-02_17-04-22.928	no_button_but_finger_pressed RightIndexTip
2021-02-02_17-04-22.928	set_speed 0
2021-02-02_17-04-22.928	no_button_but_finger_pressed RightMiddleTip
2021-02-02_17-04-22.928	set_speed 0
2021-02-02_17-04-22.928	no_button_but_finger_pressed RightRingTip
2021-02-02_17-04-22.928	set_speed 0
2021-02-02_17-04-22.928	no_button_but_finger_pressed RightPinkyTip
2021-02-02_17-04-22.928	set_speed 0
2021-02-02_17-04-22.929	ring_released
2021-02-02_17-04-22.939	button_created 0
2021-02-02_17-04-23.472	button_created 1
2021-02-02_17-04-24.009	button_enters_active_area 3
2021-02-02_17-04-24.056	button_created 2
2021-02-02_17-04-24.198	index_moved
2021-02-02_17-04-24.224	button_pressed 3
2021-02-02_17-04-24.224	set_speed 0
2021-02-02_17-04-24.438	index_released
2021-02-02_17-04-24.560	button_enters_active_area 8
2021-02-02_17-04-24.617	button_created 3
2021-02-02_17-04-24.750	ring_moved
2021-02-02_17-04-24.783	button_pressed 8
2021-02-02_17-04-24.784	set_speed 0.150000021457672
2021-02-02_17-04-24.907	ring_released
2021-02-02_17-04-25.151	button_enters_active_area 7
2021-02-02_17-04-25.197	button_created 4
2021-02-02_17-04-25.207	middle_moved
2021-02-02_17-04-25.241	button_pressed 7
2021-02-02_17-04-25.241	set_speed 0.330000021457672
2021-02-02_17-04-25.429	middle_released
2021-02-02_17-04-25.707	button_enters_active_area 7
2021-02-02_17-04-25.764	button_created 5
2021-02-02_17-04-25.913	middle_moved
2021-02-02_17-04-25.933	button_pressed 7
2021-02-02_17-04-25.933	set_speed 0.510000021457672
2021-02-02_17-04-26.148	middle_released
2021-02-02_17-04-26.280	button_enters_active_area 6
2021-02-02_17-04-26.326	button_created 6
2021-02-02_17-04-26.536	index_moved
2021-02-02_17-04-26.570	button_pressed 6
2021-02-02_17-04-26.570	set_speed 0.690000021457672
2021-02-02_17-04-26.802	button_enters_active_area 9
2021-02-02_17-04-26.803	index_released
2021-02-02_17-04-26.849	button_created 7
2021-02-02_17-04-27.107	pinky_moved
2021-02-02_17-04-27.128	button_pressed 9
2021-02-02_17-04-27.128	set_speed 0.735000032186508
2021-02-02_17-04-27.292	button_enters_active_area 8
2021-02-02_17-04-27.293	pinky_released
2021-02-02_17-04-27.338	button_created 8
2021-02-02_17-04-27.640	ring_moved
2021-02-02_17-04-27.662	button_leaves_active_area 8
2021-02-02_17-04-27.662	multiple_finger_start
2021-02-02_17-04-27.700	pinky_moved
2021-02-02_17-04-27.730	multiple_finger_stop
2021-02-02_17-04-27.731	ring_released
2021-02-02_17-04-27.741	no_button_but_finger_pressed LeftPinkyTip
2021-02-02_17-04-27.742	set_speed 0.600000042915344
2021-02-02_17-04-27.742	no_button_but_finger_pressed LeftRingTip
2021-02-02_17-04-27.742	set_speed 0.37500005364418
2021-02-02_17-04-27.742	no_button_but_finger_pressed LeftMiddleTip
2021-02-02_17-04-27.742	set_speed 0.150000021457672
2021-02-02_17-04-27.742	no_button_but_finger_pressed LeftIndexTip
2021-02-02_17-04-27.742	set_speed 0
2021-02-02_17-04-27.742	no_button_but_finger_pressed RightIndexTip
2021-02-02_17-04-27.743	set_speed 0
2021-02-02_17-04-27.743	no_button_but_finger_pressed RightMiddleTip
2021-02-02_17-04-27.743	set_speed 0
2021-02-02_17-04-27.743	no_button_but_finger_pressed RightRingTip
2021-02-02_17-04-27.743	set_speed 0
2021-02-02_17-04-27.743	no_button_but_finger_pressed RightPinkyTip
2021-02-02_17-04-27.743	set_speed 0
2021-02-02_17-04-27.755	button_created 0
2021-02-02_17-04-28.139	pinky_released
2021-02-02_17-04-28.251	button_created 1
2021-02-02_17-04-28.785	button_enters_active_area 7
2021-02-02_17-04-28.819	button_created 2
2021-02-02_17-04-28.950	middle_moved
2021-02-02_17-04-28.983	button_pressed 7
2021-02-02_17-04-28.983	set_speed 0
2021-02-02_17-04-29.150	middle_released
2021-02-02_17-04-29.339	button_enters_active_area 1
2021-02-02_17-04-29.396	button_created 3
2021-02-02_17-04-29.557	ring_moved
2021-02-02_17-04-29.579	multiple_finger_start
2021-02-02_17-04-29.735	middle_moved
2021-02-02_17-04-29.756	multiple_finger_stop
2021-02-02_17-04-29.757	ring_released
2021-02-02_17-04-29.768	no_button_but_finger_pressed LeftPinkyTip
2021-02-02_17-04-29.768	set_speed 0
2021-02-02_17-04-29.768	no_button_but_finger_pressed LeftRingTip
2021-02-02_17-04-29.769	set_speed 0
2021-02-02_17-04-29.769	no_button_but_finger_pressed LeftMiddleTip
2021-02-02_17-04-29.769	set_speed 0
2021-02-02_17-04-29.769	no_button_but_finger_pressed LeftIndexTip
2021-02-02_17-04-29.770	set_speed 0
2021-02-02_17-04-29.770	no_button_but_finger_pressed RightIndexTip
2021-02-02_17-04-29.770	set_speed 0
[truncated: 39,267 more rows]
[truncated: 4 more columns]
