# Supplementary material for: Avatar error in your favor: Embodied avatars can fix users’ mistakes without them noticing
Source: PLoS One. 2023 Jan 20;18(1):e0266212. doi: 10.1371/journal.pone.0266212 (PMC9858437; doi:10.1371/journal.pone.0266212)
Supplement: S1 Dataset — (ZIP) [file pone.0266212.s003.zip › static/raw_data/31/data.csv]

2021-02-03_10-26-43.810	condition_entry	condition B
2021-02-03_10-26-44.381	condition_entry	condition B
2021-02-03_10-26-44.800	condition_entry	condition B
2021-02-03_10-26-45.505	condition_entry	condition A	src 0	dst 1	discarded
2021-02-03_10-26-45.942	condition_entry	condition B	discarded
2021-02-03_10-26-45.989	warning	multiple_fingers
2021-02-03_10-26-47.309	condition_entry	condition A	src 2	dst 1
2021-02-03_10-26-47.838	condition_entry	condition D warning
2021-02-03_10-26-48.607	pedal_entry	pedal_correct
2021-02-03_10-26-52.795	answer_entry	selected_answer 8
2021-02-03_10-26-54.213	condition_entry	condition B
2021-02-03_10-26-54.700	condition_entry	condition B
2021-02-03_10-26-55.156	condition_entry	condition B
2021-02-03_10-26-55.684	condition_entry	condition B
2021-02-03_10-26-56.313	condition_entry	condition B
2021-02-03_10-26-56.901	condition_entry	condition B
2021-02-03_10-26-57.592	condition_entry	condition B
2021-02-03_10-26-58.123	condition_entry	condition A	src 1	dst 0
2021-02-03_10-26-58.633	condition_entry	condition B
2021-02-03_10-26-59.602	pedal_entry	pedal_correct
2021-02-03_10-27-03.437	answer_entry	selected_answer 6
2021-02-03_10-27-04.844	condition_entry	condition B	discarded
2021-02-03_10-27-05.306	warning	multiple_fingers
2021-02-03_10-27-05.306	condition_entry	condition D
2021-02-03_10-27-06.644	condition_entry	condition B
2021-02-03_10-27-07.333	condition_entry	condition B
2021-02-03_10-27-08.018	condition_entry	condition B
2021-02-03_10-27-08.618	condition_entry	condition B
2021-02-03_10-27-09.121	condition_entry	condition B
2021-02-03_10-27-09.708	condition_entry	condition B	discarded
2021-02-03_10-27-09.731	warning	multiple_fingers
2021-02-03_10-27-11.158	condition_entry	condition B
2021-02-03_10-27-11.670	condition_entry	condition B
2021-02-03_10-27-12.396	condition_entry	condition B
2021-02-03_10-27-12.882	condition_entry	condition A	src 1	dst 3
2021-02-03_10-27-14.123	pedal_entry	pedal_correct
2021-02-03_10-27-17.569	answer_entry	selected_answer 5
2021-02-03_10-27-18.914	condition_entry	condition B
2021-02-03_10-27-19.383	condition_entry	condition B
2021-02-03_10-27-20.009	condition_entry	condition B
2021-02-03_10-27-20.535	condition_entry	condition A	src 2	dst 3
2021-02-03_10-27-21.569	pedal_entry	pedal_correct
2021-02-03_10-27-25.726	answer_entry	selected_answer 8
2021-02-03_10-27-27.077	condition_entry	condition B
2021-02-03_10-27-27.641	condition_entry	condition B
2021-02-03_10-27-28.252	condition_entry	condition B
2021-02-03_10-27-28.785	condition_entry	condition B
2021-02-03_10-27-29.377	condition_entry	condition B
2021-02-03_10-27-29.985	condition_entry	condition B
2021-02-03_10-27-30.289	condition_entry	condition B
2021-02-03_10-27-30.863	condition_entry	condition B
2021-02-03_10-27-31.246	condition_entry	condition B
2021-02-03_10-27-31.710	condition_entry	condition A	src 7	dst 6	discarded
2021-02-03_10-27-31.786	warning	multiple_fingers
2021-02-03_10-27-33.192	condition_entry	condition A	src 1	dst 0
2021-02-03_10-27-34.715	condition_entry	condition D warning
2021-02-03_10-27-35.617	condition_entry	condition B
2021-02-03_10-27-36.127	condition_entry	condition B
2021-02-03_10-27-36.528	condition_entry	condition D warning
2021-02-03_10-27-37.060	condition_entry	condition B	discarded
2021-02-03_10-27-37.070	warning	multiple_fingers
2021-02-03_10-27-38.737	condition_entry	condition B	discarded
2021-02-03_10-27-38.747	warning	multiple_fingers
2021-02-03_10-27-40.449	condition_entry	condition B
2021-02-03_10-27-40.835	condition_entry	condition B
2021-02-03_10-27-41.470	condition_entry	condition B
2021-02-03_10-27-42.034	condition_entry	condition B
2021-02-03_10-27-42.634	condition_entry	condition B
2021-02-03_10-27-43.127	condition_entry	condition B
2021-02-03_10-27-43.549	condition_entry	condition D	discarded
2021-02-03_10-27-43.656	warning	multiple_fingers
2021-02-03_10-27-45.315	condition_entry	condition B
2021-02-03_10-27-45.883	condition_entry	condition B
2021-02-03_10-27-46.481	condition_entry	condition D
2021-02-03_10-27-46.933	condition_entry	condition B
2021-02-03_10-27-48.180	condition_entry	condition B
2021-02-03_10-27-48.497	pedal_entry	pedal_timeout
2021-02-03_10-27-49.425	condition_entry	condition B
2021-02-03_10-27-49.976	condition_entry	condition B
2021-02-03_10-27-50.624	condition_entry	condition B	discarded
2021-02-03_10-27-50.664	warning	multiple_fingers
2021-02-03_10-27-52.043	condition_entry	condition B
2021-02-03_10-27-52.777	condition_entry	condition B
2021-02-03_10-27-53.191	condition_entry	condition B
2021-02-03_10-27-53.921	condition_entry	condition B
2021-02-03_10-27-54.586	condition_entry	condition B
2021-02-03_10-27-55.117	condition_entry	condition B	discarded
2021-02-03_10-27-55.572	warning	multiple_fingers
2021-02-03_10-27-55.573	condition_entry	condition C	src 7	dst 8
2021-02-03_10-27-57.177	condition_entry	condition B
2021-02-03_10-27-57.662	condition_entry	condition B
2021-02-03_10-27-58.182	condition_entry	condition B
2021-02-03_10-27-58.778	condition_entry	condition B
2021-02-03_10-27-59.417	condition_entry	condition B	discarded
2021-02-03_10-27-59.527	warning	multiple_fingers
2021-02-03_10-28-01.050	condition_entry	condition B
2021-02-03_10-28-01.659	condition_entry	condition B
2021-02-03_10-28-02.213	warning	multiple_fingers
2021-02-03_10-28-02.214	condition_entry	condition B
2021-02-03_10-28-03.773	condition_entry	condition B	discarded
2021-02-03_10-28-03.994	warning	multiple_fingers
2021-02-03_10-28-05.494	condition_entry	condition B
2021-02-03_10-28-05.901	condition_entry	condition B
2021-02-03_10-28-06.503	condition_entry	condition B	discarded
2021-02-03_10-28-06.515	warning	multiple_fingers
2021-02-03_10-28-08.112	condition_entry	condition B
2021-02-03_10-28-08.544	condition_entry	condition B
2021-02-03_10-28-09.122	condition_entry	condition B
2021-02-03_10-28-09.681	condition_entry	condition B
2021-02-03_10-28-10.156	condition_entry	condition B
2021-02-03_10-28-10.722	condition_entry	condition D	discarded
2021-02-03_10-28-11.099	warning	multiple_fingers
2021-02-03_10-28-12.534	condition_entry	condition B
2021-02-03_10-28-13.086	condition_entry	condition B
2021-02-03_10-28-13.630	condition_entry	condition B
2021-02-03_10-28-14.241	condition_entry	condition B
2021-02-03_10-28-14.786	condition_entry	condition B
2021-02-03_10-28-15.319	condition_entry	condition B
2021-02-03_10-28-15.842	condition_entry	condition B
2021-02-03_10-28-16.275	condition_entry	condition B
2021-02-03_10-28-16.944	condition_entry	condition D
2021-02-03_10-28-17.654	condition_entry	condition B
2021-02-03_10-28-18.151	condition_entry	condition B
2021-02-03_10-28-18.732	condition_entry	condition B
2021-02-03_10-28-18.961	pedal_entry	pedal_timeout
2021-02-03_10-28-19.429	condition_entry	condition B
2021-02-03_10-28-19.850	condition_entry	condition B	discarded
2021-02-03_10-28-19.963	warning	multiple_fingers
2021-02-03_10-28-21.347	condition_entry	condition B
2021-02-03_10-28-21.799	condition_entry	condition B
2021-02-03_10-28-22.483	condition_entry	condition C	src 2	dst 1	discarded
2021-02-03_10-28-22.580	warning	multiple_fingers
2021-02-03_10-28-23.788	condition_entry	condition B
2021-02-03_10-28-24.428	condition_entry	condition B
2021-02-03_10-28-24.971	condition_entry	condition B
2021-02-03_10-28-25.553	condition_entry	condition B
2021-02-03_10-28-26.259	warning	multiple_fingers
2021-02-03_10-28-26.260	condition_entry	condition C	src 6	dst 7
2021-02-03_10-28-27.718	condition_entry	condition B
2021-02-03_10-28-28.260	condition_entry	condition B
2021-02-03_10-28-28.857	condition_entry	condition C	src 2	dst 3
2021-02-03_10-28-29.960	condition_entry	condition B
2021-02-03_10-28-30.559	condition_entry	condition B
2021-02-03_10-28-30.879	pedal_entry	pedal_timeout
2021-02-03_10-28-31.146	condition_entry	condition B
2021-02-03_10-28-31.722	condition_entry	condition D	discarded
2021-02-03_10-28-31.833	warning	multiple_fingers
2021-02-03_10-28-33.369	condition_entry	condition B
2021-02-03_10-28-33.788	condition_entry	condition B
2021-02-03_10-28-34.627	condition_entry	condition B
2021-02-03_10-28-35.050	condition_entry	condition B
2021-02-03_10-28-35.624	condition_entry	condition A	src 2	dst 0
2021-02-03_10-28-37.641	pedal_entry	pedal_timeout
2021-02-03_10-28-37.889	condition_entry	condition B
2021-02-03_10-28-38.510	condition_entry	condition B
2021-02-03_10-28-39.130	condition_entry	condition B
2021-02-03_10-28-39.697	condition_entry	condition B
2021-02-03_10-28-40.310	condition_entry	condition B
2021-02-03_10-28-40.774	condition_entry	condition B
2021-02-03_10-28-41.296	condition_entry	condition A	src 9	dst 6	discarded
2021-02-03_10-28-41.685	condition_entry	condition B	discarded
2021-02-03_10-28-41.773	warning	multiple_fingers
2021-02-03_10-28-43.077	condition_entry	condition A	src 3	dst 2
2021-02-03_10-28-44.029	pedal_entry	pedal_correct
2021-02-03_10-28-48.223	answer_entry	selected_answer 9
2021-02-03_10-28-49.630	condition_entry	condition B	discarded
2021-02-03_10-28-49.997	condition_entry	condition B	discarded
2021-02-03_10-28-50.043	warning	multiple_fingers
2021-02-03_10-28-51.450	condition_entry	condition B
2021-02-03_10-28-52.059	condition_entry	condition B
2021-02-03_10-28-52.557	condition_entry	condition D
2021-02-03_10-28-54.361	condition_entry	condition B
2021-02-03_10-28-54.578	pedal_entry	pedal_timeout
2021-02-03_10-28-55.072	condition_entry	condition B
2021-02-03_10-28-55.534	condition_entry	condition B
2021-02-03_10-28-56.062	condition_entry	condition D	discarded
2021-02-03_10-28-56.074	warning	multiple_fingers
2021-02-03_10-28-57.670	condition_entry	condition B
2021-02-03_10-28-58.410	condition_entry	condition B
2021-02-03_10-28-58.867	condition_entry	condition A	src 6	dst 8
2021-02-03_10-28-59.399	condition_entry	condition B
2021-02-03_10-28-59.965	condition_entry	condition B
2021-02-03_10-29-00.465	condition_entry	condition B
2021-02-03_10-29-00.881	pedal_entry	pedal_timeout
2021-02-03_10-29-01.043	condition_entry	condition B
2021-02-03_10-29-01.466	condition_entry	condition B
2021-02-03_10-29-02.041	condition_entry	condition B
2021-02-03_10-29-02.488	condition_entry	condition B
2021-02-03_10-29-02.996	condition_entry	condition B
2021-02-03_10-29-03.521	condition_entry	condition B
2021-02-03_10-29-04.322	condition_entry	condition A	src 2	dst 1
2021-02-03_10-29-04.945	condition_entry	condition B
2021-02-03_10-29-05.529	condition_entry	condition D warning
2021-02-03_10-29-06.147	condition_entry	condition B	discarded
2021-02-03_10-29-06.160	warning	multiple_fingers
2021-02-03_10-29-07.795	condition_entry	condition B
2021-02-03_10-29-08.517	condition_entry	condition B
2021-02-03_10-29-08.983	condition_entry	condition A	src 0	dst 1
2021-02-03_10-29-09.628	condition_entry	condition B
2021-02-03_10-29-10.085	condition_entry	condition B
2021-02-03_10-29-10.726	condition_entry	condition B
2021-02-03_10-29-11.005	pedal_entry	pedal_timeout
2021-02-03_10-29-11.349	condition_entry	condition D	discarded
2021-02-03_10-29-11.460	warning	multiple_fingers
2021-02-03_10-29-13.022	condition_entry	condition B	discarded
2021-02-03_10-29-13.067	warning	multiple_fingers
2021-02-03_10-29-14.482	condition_entry	condition B
2021-02-03_10-29-14.903	condition_entry	condition B
2021-02-03_10-29-15.637	condition_entry	condition D	discarded
2021-02-03_10-29-16.035	warning	multiple_fingers
2021-02-03_10-29-17.296	condition_entry	condition B	discarded
2021-02-03_10-29-17.557	warning	multiple_fingers
2021-02-03_10-29-19.052	condition_entry	condition B
2021-02-03_10-29-19.707	condition_entry	condition B
2021-02-03_10-29-20.356	condition_entry	condition B
2021-02-03_10-29-20.888	condition_entry	condition B
2021-02-03_10-29-21.426	condition_entry	condition A	src 9	dst 6
2021-02-03_10-29-21.967	condition_entry	condition D warning
2021-02-03_10-29-22.421	condition_entry	condition D warning
2021-02-03_10-29-23.102	condition_entry	condition D warning	discarded
2021-02-03_10-29-23.245	warning	multiple_fingers
2021-02-03_10-29-25.079	condition_entry	condition B
2021-02-03_10-29-25.313	condition_entry	condition D
2021-02-03_10-29-26.104	condition_entry	condition B
2021-02-03_10-29-26.570	condition_entry	condition B
2021-02-03_10-29-27.330	pedal_entry	pedal_timeout
2021-02-03_10-29-27.365	condition_entry	condition B
2021-02-03_10-29-27.886	condition_entry	condition B
2021-02-03_10-29-29.141	condition_entry	condition B
2021-02-03_10-29-29.363	condition_entry	condition B
2021-02-03_10-29-30.151	condition_entry	condition C	src 2	dst 1
2021-02-03_10-29-30.762	condition_entry	condition B
2021-02-03_10-29-31.395	condition_entry	condition B
2021-02-03_10-29-31.820	condition_entry	condition D warning
2021-02-03_10-29-32.373	condition_entry	condition B
2021-02-03_10-29-32.917	condition_entry	condition B
2021-02-03_10-29-33.507	condition_entry	condition B
2021-02-03_10-29-33.838	pedal_entry	pedal_timeout
2021-02-03_10-29-34.021	condition_entry	condition B
2021-02-03_10-29-34.616	condition_entry	condition B
2021-02-03_10-29-35.111	condition_entry	condition B
2021-02-03_10-29-35.704	condition_entry	condition B
2021-02-03_10-29-36.227	condition_entry	condition B
2021-02-03_10-29-37.019	condition_entry	condition B
2021-02-03_10-29-37.547	condition_entry	condition B
2021-02-03_10-29-38.094	condition_entry	condition D
2021-02-03_10-29-38.616	condition_entry	condition D warning
2021-02-03_10-29-39.247	condition_entry	condition B
2021-02-03_10-29-39.703	condition_entry	condition B
2021-02-03_10-29-40.225	condition_entry	condition D warning	discarded
2021-02-03_10-29-40.437	warning	multiple_fingers
2021-02-03_10-29-41.945	condition_entry	condition B	discarded
2021-02-03_10-29-41.956	warning	multiple_fingers
2021-02-03_10-29-43.261	condition_entry	condition B
2021-02-03_10-29-43.790	condition_entry	condition C	src 6	dst 7	discarded
2021-02-03_10-29-43.933	warning	multiple_fingers
2021-02-03_10-29-44.716	warning	multiple_fingers
2021-02-03_10-29-46.173	condition_entry	condition B	discarded
2021-02-03_10-29-46.193	warning	multiple_fingers
2021-02-03_10-29-47.644	condition_entry	condition B
2021-02-03_10-29-48.389	condition_entry	condition B
2021-02-03_10-29-48.887	condition_entry	condition B
2021-02-03_10-29-49.388	condition_entry	condition B
2021-02-03_10-29-50.032	condition_entry	condition B
2021-02-03_10-29-50.542	condition_entry	condition B
2021-02-03_10-29-51.052	condition_entry	condition B
2021-02-03_10-29-51.643	condition_entry	condition B
2021-02-03_10-29-52.142	condition_entry	condition B
2021-02-03_10-29-52.586	condition_entry	condition B
2021-02-03_10-29-52.975	condition_entry	condition B
2021-02-03_10-29-53.507	condition_entry	condition B
2021-02-03_10-29-54.151	condition_entry	condition B
2021-02-03_10-29-54.529	condition_entry	condition B
2021-02-03_10-29-55.193	condition_entry	condition B
2021-02-03_10-29-55.706	condition_entry	condition C	src 6	dst 7
2021-02-03_10-29-57.719	pedal_entry	pedal_timeout
2021-02-03_10-29-58.600	condition_entry	condition C	src 7	dst 8	discarded
2021-02-03_10-29-58.612	warning	multiple_fingers
2021-02-03_10-30-00.195	condition_entry	condition B
2021-02-03_10-30-00.631	condition_entry	condition C	src 2	dst 1
2021-02-03_10-30-01.181	condition_entry	condition B
2021-02-03_10-30-01.782	condition_entry	condition B
2021-02-03_10-30-02.485	condition_entry	condition B
2021-02-03_10-30-02.658	pedal_entry	pedal_timeout
2021-02-03_10-30-03.019	condition_entry	condition B
2021-02-03_10-30-03.910	condition_entry	condition B
2021-02-03_10-30-04.569	condition_entry	condition B
2021-02-03_10-30-05.584	condition_entry	condition B
2021-02-03_10-30-06.145	condition_entry	condition B
2021-02-03_10-30-06.748	condition_entry	condition B
2021-02-03_10-30-07.302	condition_entry	condition D
2021-02-03_10-30-07.849	condition_entry	condition B
2021-02-03_10-30-08.568	condition_entry	condition B
2021-02-03_10-30-09.000	condition_entry	condition B	discarded
2021-02-03_10-30-09.071	warning	multiple_fingers
2021-02-03_10-30-10.760	condition_entry	condition B	discarded
2021-02-03_10-30-10.807	warning	multiple_fingers
2021-02-03_10-30-12.175	condition_entry	condition B
2021-02-03_10-30-12.637	condition_entry	condition B
2021-02-03_10-30-13.343	condition_entry	condition B
2021-02-03_10-30-13.809	condition_entry	condition D	discarded
2021-02-03_10-30-14.031	warning	multiple_fingers
2021-02-03_10-30-15.479	condition_entry	condition B
2021-02-03_10-30-15.985	condition_entry	condition B
2021-02-03_10-30-16.551	condition_entry	condition B
2021-02-03_10-30-17.152	condition_entry	condition B
2021-02-03_10-30-17.566	condition_entry	condition B
2021-02-03_10-30-18.285	condition_entry	condition B
2021-02-03_10-30-18.829	condition_entry	condition B
2021-02-03_10-30-19.399	condition_entry	condition B
2021-02-03_10-30-19.895	condition_entry	condition A	src 8	dst 6
2021-02-03_10-30-20.563	condition_entry	condition B
2021-02-03_10-30-21.206	condition_entry	condition B
2021-02-03_10-30-21.601	condition_entry	condition B
2021-02-03_10-30-21.906	pedal_entry	pedal_timeout
2021-02-03_10-30-22.049	condition_entry	condition D
2021-02-03_10-30-22.774	condition_entry	condition D warning
2021-02-03_10-30-23.651	condition_entry	condition B
2021-02-03_10-30-24.171	condition_entry	condition B
2021-02-03_10-30-24.792	pedal_entry	pedal_timeout
2021-02-03_10-30-24.961	condition_entry	condition B
2021-02-03_10-30-25.750	condition_entry	condition A	src 0	dst 3
2021-02-03_10-30-26.429	condition_entry	condition B
2021-02-03_10-30-27.284	pedal_entry	pedal_correct
2021-02-03_10-30-30.386	answer_entry	selected_answer 7
2021-02-03_10-30-31.813	condition_entry	condition B	discarded
2021-02-03_10-30-31.824	warning	multiple_fingers
2021-02-03_10-30-33.127	condition_entry	condition B
2021-02-03_10-30-34.563	condition_entry	condition B
2021-02-03_10-30-35.650	condition_entry	condition B
2021-02-03_10-30-36.066	condition_entry	condition B
2021-02-03_10-30-36.532	condition_entry	condition B
2021-02-03_10-30-37.266	condition_entry	condition B
2021-02-03_10-30-37.833	condition_entry	condition A	src 9	dst 8
2021-02-03_10-30-38.354	condition_entry	condition B
2021-02-03_10-30-38.890	condition_entry	condition B	discarded
2021-02-03_10-30-38.900	warning	multiple_fingers
2021-02-03_10-30-40.622	condition_entry	condition B
2021-02-03_10-30-41.129	condition_entry	condition B
2021-02-03_10-30-41.598	condition_entry	condition B
2021-02-03_10-30-42.174	condition_entry	condition C	src 3	dst 2
2021-02-03_10-30-42.930	condition_entry	condition B
2021-02-03_10-30-43.720	condition_entry	condition B	discarded
2021-02-03_10-30-43.764	warning	multiple_fingers
2021-02-03_10-30-45.355	condition_entry	condition B
2021-02-03_10-30-45.929	condition_entry	condition B
2021-02-03_10-30-47.087	condition_entry	condition B
2021-02-03_10-30-47.761	condition_entry	condition B	discarded
2021-02-03_10-30-48.204	condition_entry	condition D	discarded
2021-02-03_10-30-48.249	warning	multiple_fingers
2021-02-03_10-30-49.694	condition_entry	condition B
2021-02-03_10-30-50.260	condition_entry	condition A	src 3	dst 2
2021-02-03_10-30-51.981	condition_entry	condition B
2021-02-03_10-30-52.282	pedal_entry	pedal_timeout
2021-02-03_10-30-52.537	condition_entry	condition B
2021-02-03_10-30-53.075	condition_entry	condition B
2021-02-03_10-30-53.679	condition_entry	condition A	src 6	dst 9
2021-02-03_10-30-54.272	condition_entry	condition B
2021-02-03_10-30-54.857	condition_entry	condition B
2021-02-03_10-30-55.456	condition_entry	condition B
2021-02-03_10-30-55.700	pedal_entry	pedal_timeout
2021-02-03_10-30-56.256	condition_entry	condition B
2021-02-03_10-30-56.938	condition_entry	condition B
2021-02-03_10-30-57.612	condition_entry	condition B
2021-02-03_10-30-58.144	condition_entry	condition B
2021-02-03_10-30-58.660	condition_entry	condition B
2021-02-03_10-30-59.456	condition_entry	condition B
2021-02-03_10-31-00.073	condition_entry	condition A	src 2	dst 3
2021-02-03_10-31-01.921	condition_entry	condition D warning
2021-02-03_10-31-02.403	condition_entry	condition B	discarded
2021-02-03_10-31-02.455	warning	multiple_fingers
2021-02-03_10-31-03.957	condition_entry	condition B
2021-02-03_10-31-04.499	condition_entry	condition B
2021-02-03_10-31-05.087	condition_entry	condition B	discarded
2021-02-03_10-31-05.201	warning	multiple_fingers
2021-02-03_10-31-06.707	condition_entry	condition B
2021-02-03_10-31-07.255	condition_entry	condition B
2021-02-03_10-31-07.786	condition_entry	condition B
2021-02-03_10-31-08.372	condition_entry	condition B
2021-02-03_10-31-09.232	condition_entry	condition B
2021-02-03_10-31-09.574	condition_entry	condition B
2021-02-03_10-31-10.118	condition_entry	condition B	discarded
2021-02-03_10-31-10.128	warning	multiple_fingers
2021-02-03_10-31-11.498	condition_entry	condition B
2021-02-03_10-31-12.015	condition_entry	condition B
2021-02-03_10-31-12.672	condition_entry	condition B
2021-02-03_10-31-13.153	condition_entry	condition B
2021-02-03_10-31-13.682	condition_entry	condition B
2021-02-03_10-31-14.396	condition_entry	condition B
2021-02-03_10-31-14.970	condition_entry	condition B
2021-02-03_10-31-15.437	condition_entry	condition B	discarded
2021-02-03_10-31-15.713	warning	multiple_fingers
2021-02-03_10-31-17.151	condition_entry	condition B
2021-02-03_10-31-17.590	condition_entry	condition D
2021-02-03_10-31-18.249	condition_entry	condition B
2021-02-03_10-31-18.847	condition_entry	condition B	discarded
2021-02-03_10-31-19.279	warning	multiple_fingers
2021-02-03_10-31-19.279	condition_entry	condition B
2021-02-03_10-31-20.737	condition_entry	condition B
2021-02-03_10-31-21.179	condition_entry	condition B
2021-02-03_10-31-21.868	condition_entry	condition B
2021-02-03_10-31-22.433	condition_entry	condition B
2021-02-03_10-31-23.046	condition_entry	condition B
2021-02-03_10-31-23.589	warning	multiple_fingers
2021-02-03_10-31-23.861	warning	multiple_fingers
2021-02-03_10-31-25.258	condition_entry	condition B
2021-02-03_10-31-25.711	condition_entry	condition B
2021-02-03_10-31-26.479	condition_entry	condition B	discarded
2021-02-03_10-31-26.837	warning	multiple_fingers
2021-02-03_10-31-26.838	condition_entry	condition B
2021-02-03_10-31-28.180	condition_entry	condition B
2021-02-03_10-31-28.798	condition_entry	condition B
2021-02-03_10-31-29.521	condition_entry	condition B
2021-02-03_10-31-29.853	condition_entry	condition B
2021-02-03_10-31-30.568	condition_entry	condition B
2021-02-03_10-31-31.164	condition_entry	condition B
2021-02-03_10-31-31.751	condition_entry	condition B
2021-02-03_10-31-32.966	condition_entry	condition B
2021-02-03_10-31-33.243	condition_entry	condition B
2021-02-03_10-31-33.823	condition_entry	condition C	src 3	dst 2	discarded
2021-02-03_10-31-33.989	warning	multiple_fingers
2021-02-03_10-31-36.221	condition_entry	condition B
2021-02-03_10-31-36.918	condition_entry	condition B
2021-02-03_10-31-37.284	condition_entry	condition B
2021-02-03_10-31-37.970	condition_entry	condition B
2021-02-03_10-31-38.459	condition_entry	condition B
2021-02-03_10-31-39.106	condition_entry	condition B	discarded
2021-02-03_10-31-39.538	warning	multiple_fingers
2021-02-03_10-31-41.169	condition_entry	condition B
2021-02-03_10-31-41.880	condition_entry	condition B
2021-02-03_10-31-42.239	condition_entry	condition B
2021-02-03_10-31-42.780	condition_entry	condition B
2021-02-03_10-31-43.583	condition_entry	condition B	discarded
2021-02-03_10-31-43.673	warning	multiple_fingers
2021-02-03_10-31-45.136	condition_entry	condition B
2021-02-03_10-31-45.533	condition_entry	condition C	src 6	dst 7	discarded
2021-02-03_10-31-45.768	warning	multiple_fingers
2021-02-03_10-31-47.322	condition_entry	condition B
2021-02-03_10-31-47.877	condition_entry	condition B
2021-02-03_10-31-48.355	condition_entry	condition B
2021-02-03_10-31-49.203	condition_entry	condition B
2021-02-03_10-31-50.037	condition_entry	condition B
2021-02-03_10-31-51.014	condition_entry	condition B
2021-02-03_10-31-51.757	condition_entry	condition B
2021-02-03_10-31-52.288	condition_entry	condition B
2021-02-03_10-31-52.819	condition_entry	condition B
2021-02-03_10-31-53.464	condition_entry	condition C	src 3	dst 2
2021-02-03_10-31-54.053	condition_entry	condition D warning
2021-02-03_10-31-54.954	condition_entry	condition B
2021-02-03_10-31-55.800	condition_entry	condition B
2021-02-03_10-31-56.078	pedal_entry	pedal_timeout
2021-02-03_10-31-56.117	condition_entry	condition B
2021-02-03_10-31-57.462	condition_entry	condition B
2021-02-03_10-31-57.896	condition_entry	condition B
2021-02-03_10-31-58.473	condition_entry	condition B
2021-02-03_10-31-59.054	condition_entry	condition A	src 1	dst 3
2021-02-03_10-31-59.811	condition_entry	condition B
2021-02-03_10-32-00.405	condition_entry	condition B
2021-02-03_10-32-01.072	pedal_entry	pedal_timeout
2021-02-03_10-32-01.185	condition_entry	condition B
2021-02-03_10-32-01.770	condition_entry	condition C	src 9	dst 8	discarded
2021-02-03_10-32-01.798	warning	multiple_fingers
2021-02-03_10-32-03.441	condition_entry	condition B
2021-02-03_10-32-03.959	condition_entry	condition B
2021-02-03_10-32-04.607	condition_entry	condition B	discarded
2021-02-03_10-32-04.721	warning	multiple_fingers
2021-02-03_10-32-06.033	condition_entry	condition B
2021-02-03_10-32-06.661	condition_entry	condition A	src 7	dst 9
2021-02-03_10-32-07.193	condition_entry	condition B
2021-02-03_10-32-07.846	condition_entry	condition B
2021-02-03_10-32-08.678	pedal_entry	pedal_timeout
2021-02-03_10-32-09.115	condition_entry	condition C	src 2	dst 1
2021-02-03_10-32-10.156	condition_entry	condition B
2021-02-03_10-32-10.656	condition_entry	condition B
2021-02-03_10-32-11.133	pedal_entry	pedal_timeout
2021-02-03_10-32-11.293	condition_entry	condition D
2021-02-03_10-32-12.390	condition_entry	condition B
2021-02-03_10-32-13.054	condition_entry	condition B
2021-02-03_10-32-13.311	pedal_entry	pedal_timeout
2021-02-03_10-32-14.155	condition_entry	condition B
2021-02-03_10-32-14.788	condition_entry	condition A	src 0	dst 1
2021-02-03_10-32-15.225	condition_entry	condition B
2021-02-03_10-32-15.753	condition_entry	condition B
2021-02-03_10-32-16.377	condition_entry	condition B
2021-02-03_10-32-16.808	pedal_entry	pedal_timeout
2021-02-03_10-32-16.976	condition_entry	condition D	discarded
2021-02-03_10-32-17.043	warning	multiple_fingers
2021-02-03_10-32-18.607	condition_entry	condition B
2021-02-03_10-32-19.115	condition_entry	condition B
2021-02-03_10-32-19.776	condition_entry	condition B
2021-02-03_10-32-20.356	condition_entry	condition B
2021-02-03_10-32-20.833	condition_entry	condition B
2021-02-03_10-32-21.509	condition_entry	condition B
2021-02-03_10-32-22.063	condition_entry	condition A	src 0	dst 1	discarded
2021-02-03_10-32-22.367	condition_entry	condition D warning	discarded
2021-02-03_10-32-22.505	warning	multiple_fingers
2021-02-03_10-32-23.917	condition_entry	condition A	src 0	dst 1
2021-02-03_10-32-24.362	condition_entry	condition B
2021-02-03_10-32-25.064	condition_entry	condition B
2021-02-03_10-32-25.637	condition_entry	condition B
2021-02-03_10-32-25.927	pedal_entry	pedal_timeout
2021-02-03_10-32-26.352	condition_entry	condition A	src 1	dst 0
2021-02-03_10-32-27.296	condition_entry	condition B
2021-02-03_10-32-27.802	condition_entry	condition B
2021-02-03_10-32-28.369	pedal_entry	pedal_timeout
2021-02-03_10-32-28.482	condition_entry	condition B	discarded
2021-02-03_10-32-28.939	warning	multiple_fingers
2021-02-03_10-32-28.939	condition_entry	condition B
2021-02-03_10-32-30.413	condition_entry	condition B
2021-02-03_10-32-30.808	condition_entry	condition B
2021-02-03_10-32-31.517	condition_entry	condition B
2021-02-03_10-32-32.125	condition_entry	condition B
2021-02-03_10-32-32.600	condition_entry	condition B
2021-02-03_10-32-33.169	condition_entry	condition B
2021-02-03_10-32-33.737	condition_entry	condition A	src 1	dst 2
2021-02-03_10-32-34.256	condition_entry	condition B
2021-02-03_10-32-34.991	condition_entry	condition B
2021-02-03_10-32-35.754	pedal_entry	pedal_timeout
2021-02-03_10-32-35.969	condition_entry	condition B	discarded
2021-02-03_10-32-36.032	warning	multiple_fingers
2021-02-03_10-32-37.457	condition_entry	condition B
2021-02-03_10-32-37.975	condition_entry	condition B
2021-02-03_10-32-38.596	condition_entry	condition B
2021-02-03_10-32-40.230	condition_entry	condition D	discarded
2021-02-03_10-32-40.298	warning	multiple_fingers
2021-02-03_10-32-41.876	condition_entry	condition B
2021-02-03_10-32-42.566	condition_entry	condition B
2021-02-03_10-32-43.083	condition_entry	condition B
2021-02-03_10-32-43.572	condition_entry	condition B
2021-02-03_10-32-44.054	condition_entry	condition B
2021-02-03_10-32-44.641	condition_entry	condition B
2021-02-03_10-32-45.521	condition_entry	condition B	discarded
2021-02-03_10-32-45.588	warning	multiple_fingers
2021-02-03_10-32-47.108	condition_entry	condition B
2021-02-03_10-32-47.616	condition_entry	condition D	discarded
2021-02-03_10-32-47.651	warning	multiple_fingers
2021-02-03_10-32-49.486	condition_entry	condition B
2021-02-03_10-32-49.954	condition_entry	condition B
2021-02-03_10-32-50.560	condition_entry	condition B
2021-02-03_10-32-51.116	condition_entry	condition B
2021-02-03_10-32-52.251	condition_entry	condition B
2021-02-03_10-32-52.702	condition_entry	condition B
2021-02-03_10-32-53.075	condition_entry	condition B
2021-02-03_10-32-53.591	condition_entry	condition B
2021-02-03_10-32-54.066	condition_entry	condition B
2021-02-03_10-32-54.413	condition_entry	condition B
2021-02-03_10-32-54.901	condition_entry	condition B
2021-02-03_10-32-56.071	condition_entry	condition B
2021-02-03_10-32-56.672	condition_entry	condition B
2021-02-03_10-32-57.107	condition_entry	condition B
2021-02-03_10-32-57.634	condition_entry	condition B
2021-02-03_10-32-58.158	condition_entry	condition B
2021-02-03_10-32-58.592	condition_entry	condition B
2021-02-03_10-32-59.101	condition_entry	condition B
2021-02-03_10-32-59.606	condition_entry	condition B
2021-02-03_10-32-59.977	condition_entry	condition D
2021-02-03_10-33-00.421	condition_entry	condition B
2021-02-03_10-33-00.822	condition_entry	condition D warning
2021-02-03_10-33-01.723	condition_entry	condition B
2021-02-03_10-33-02.394	condition_entry	condition B
2021-02-03_10-33-02.842	pedal_entry	pedal_timeout
2021-02-03_10-33-02.987	condition_entry	condition B
2021-02-03_10-33-03.420	condition_entry	condition B
2021-02-03_10-33-04.208	condition_entry	condition B
2021-02-03_10-33-04.719	condition_entry	condition B
2021-02-03_10-33-05.343	condition_entry	condition B
2021-02-03_10-33-05.880	condition_entry	condition B	discarded
2021-02-03_10-33-05.923	warning	multiple_fingers
2021-02-03_10-33-07.412	condition_entry	condition B
2021-02-03_10-33-07.929	condition_entry	condition C	src 7	dst 8
2021-02-03_10-33-08.634	condition_entry	condition B
2021-02-03_10-33-09.251	condition_entry	condition B
2021-02-03_10-33-09.719	condition_entry	condition B
2021-02-03_10-33-09.950	pedal_entry	pedal_timeout
2021-02-03_10-33-10.262	condition_entry	condition B
2021-02-03_10-33-10.795	condition_entry	condition B
2021-02-03_10-33-11.590	condition_entry	condition B
2021-02-03_10-33-12.131	condition_entry	condition B
2021-02-03_10-33-12.572	condition_entry	condition B
2021-02-03_10-33-13.674	condition_entry	condition B
2021-02-03_10-33-14.822	condition_entry	condition B
2021-02-03_10-33-15.403	condition_entry	condition B
2021-02-03_10-33-15.938	condition_entry	condition B
2021-02-03_10-33-16.578	condition_entry	condition B
2021-02-03_10-33-17.171	condition_entry	condition B	discarded
2021-02-03_10-33-17.192	warning	multiple_fingers
2021-02-03_10-33-18.694	condition_entry	condition B
2021-02-03_10-33-19.449	condition_entry	condition D
2021-02-03_10-33-19.570	condition_entry	condition B
2021-02-03_10-33-20.870	condition_entry	condition B
2021-02-03_10-33-21.468	pedal_entry	pedal_timeout
2021-02-03_10-33-21.681	condition_entry	condition B
2021-02-03_10-33-22.032	condition_entry	condition B
2021-02-03_10-33-22.802	condition_entry	condition B
2021-02-03_10-33-23.145	condition_entry	condition B
2021-02-03_10-33-23.740	condition_entry	condition A	src 7	dst 6
2021-02-03_10-33-24.848	condition_entry	condition B	discarded
2021-02-03_10-33-24.868	warning	multiple_fingers
2021-02-03_10-33-26.424	condition_entry	condition B
2021-02-03_10-33-26.868	condition_entry	condition B
2021-02-03_10-33-27.464	condition_entry	condition B
2021-02-03_10-33-27.977	condition_entry	condition B
2021-02-03_10-33-28.568	condition_entry	condition B
2021-02-03_10-33-29.131	condition_entry	condition B
2021-02-03_10-33-29.658	condition_entry	condition A	src 0	dst 3	discarded
2021-02-03_10-33-30.144	condition_entry	condition D warning	discarded
2021-02-03_10-33-30.154	warning	multiple_fingers
2021-02-03_10-33-31.531	condition_entry	condition A	src 1	dst 0
2021-02-03_10-33-32.652	condition_entry	condition B
2021-02-03_10-33-33.240	condition_entry	condition B
2021-02-03_10-33-33.550	pedal_entry	pedal_timeout
2021-02-03_10-33-33.739	condition_entry	condition B
2021-02-03_10-33-34.320	condition_entry	condition B
2021-02-03_10-33-34.817	condition_entry	condition B
2021-02-03_10-33-35.388	condition_entry	condition C	src 3	dst 2	discarded
2021-02-03_10-33-35.476	warning	multiple_fingers
2021-02-03_10-33-36.986	condition_entry	condition B
2021-02-03_10-33-37.374	condition_entry	condition B
2021-02-03_10-33-38.030	condition_entry	condition A	src 9	dst 7
2021-02-03_10-33-38.539	condition_entry	condition B
2021-02-03_10-33-39.082	condition_entry	condition B
2021-02-03_10-33-39.683	condition_entry	condition B
2021-02-03_10-33-40.047	pedal_entry	pedal_timeout
2021-02-03_10-33-40.180	condition_entry	condition B
2021-02-03_10-33-41.073	condition_entry	condition B
2021-02-03_10-33-41.535	condition_entry	condition B
2021-02-03_10-33-42.024	condition_entry	condition B
2021-02-03_10-33-42.472	condition_entry	condition B
2021-02-03_10-33-42.781	condition_entry	condition B
2021-02-03_10-33-43.324	condition_entry	condition A	src 3	dst 0
2021-02-03_10-33-44.406	condition_entry	condition B
2021-02-03_10-33-44.895	condition_entry	condition B
2021-02-03_10-33-45.345	pedal_entry	pedal_timeout
2021-02-03_10-33-46.081	condition_entry	condition B
2021-02-03_10-33-46.641	condition_entry	condition C	src 0	dst 1
2021-02-03_10-33-47.266	condition_entry	condition D warning
2021-02-03_10-33-47.755	condition_entry	condition B
2021-02-03_10-33-48.339	condition_entry	condition B
2021-02-03_10-33-49.057	condition_entry	condition B
2021-02-03_10-33-49.288	pedal_entry	pedal_timeout
2021-02-03_10-33-49.656	condition_entry	condition B
2021-02-03_10-33-50.587	condition_entry	condition B
2021-02-03_10-33-51.232	condition_entry	condition B
2021-02-03_10-33-51.832	condition_entry	condition B
2021-02-03_10-33-52.379	condition_entry	condition B	discarded
2021-02-03_10-33-52.420	warning	multiple_fingers
2021-02-03_10-33-54.011	condition_entry	condition B	discarded
2021-02-03_10-33-54.045	warning	multiple_fingers
2021-02-03_10-33-55.407	condition_entry	condition B
2021-02-03_10-33-55.896	condition_entry	condition B
2021-02-03_10-33-56.583	condition_entry	condition B
2021-02-03_10-33-57.128	condition_entry	condition A	src 2	dst 0
2021-02-03_10-33-57.561	condition_entry	condition B
2021-02-03_10-33-58.609	pedal_entry	pedal_correct
2021-02-03_10-34-02.388	answer_entry	selected_answer 6
2021-02-03_10-34-03.772	condition_entry	condition B
2021-02-03_10-34-04.232	condition_entry	condition B
2021-02-03_10-34-05.548	condition_entry	condition B
2021-02-03_10-34-05.930	condition_entry	condition B
2021-02-03_10-34-06.570	condition_entry	condition B
2021-02-03_10-34-07.052	condition_entry	condition B
2021-02-03_10-34-07.636	condition_entry	condition B
2021-02-03_10-34-08.037	condition_entry	condition B
2021-02-03_10-34-08.579	condition_entry	condition B	discarded
2021-02-03_10-34-08.590	warning	multiple_fingers
2021-02-03_10-34-09.760	condition_entry	condition B
2021-02-03_10-34-10.500	condition_entry	condition B
2021-02-03_10-34-11.170	condition_entry	condition B
2021-02-03_10-34-11.655	condition_entry	condition B
2021-02-03_10-34-12.820	condition_entry	condition B
2021-02-03_10-34-13.210	condition_entry	condition B
2021-02-03_10-34-13.858	condition_entry	condition B
2021-02-03_10-34-14.443	condition_entry	condition B
2021-02-03_10-34-15.156	condition_entry	condition B
2021-02-03_10-34-15.390	condition_entry	condition B
2021-02-03_10-34-16.023	condition_entry	condition B
2021-02-03_10-34-16.331	condition_entry	condition B
2021-02-03_10-34-16.831	condition_entry	condition C	src 3	dst 2
2021-02-03_10-34-17.230	condition_entry	condition B
2021-02-03_10-34-17.853	condition_entry	condition B
2021-02-03_10-34-18.431	condition_entry	condition B
2021-02-03_10-34-18.857	pedal_entry	pedal_timeout
2021-02-03_10-34-19.008	condition_entry	condition B
2021-02-03_10-34-19.596	condition_entry	condition B
2021-02-03_10-34-20.053	condition_entry	condition B
2021-02-03_10-34-20.611	condition_entry	condition B
2021-02-03_10-34-21.018	condition_entry	condition D
2021-02-03_10-34-21.450	condition_entry	condition D warning
2021-02-03_10-34-21.815	condition_entry	condition D warning
2021-02-03_10-34-22.278	condition_entry	condition B
2021-02-03_10-34-22.942	condition_entry	condition B
2021-02-03_10-34-23.836	pedal_entry	pedal_timeout
2021-02-03_10-34-23.943	condition_entry	condition B
2021-02-03_10-34-24.483	condition_entry	condition B
2021-02-03_10-34-25.038	condition_entry	condition B
2021-02-03_10-34-25.593	condition_entry	condition B	discarded
2021-02-03_10-34-25.672	warning	multiple_fingers
2021-02-03_10-34-27.284	condition_entry	condition B
2021-02-03_10-34-27.816	condition_entry	condition B
2021-02-03_10-34-28.259	condition_entry	condition B
2021-02-03_10-34-29.116	condition_entry	condition B
2021-02-03_10-34-29.440	condition_entry	condition B
2021-02-03_10-34-30.138	condition_entry	condition B
2021-02-03_10-34-30.591	condition_entry	condition B
2021-02-03_10-34-31.246	condition_entry	condition B
2021-02-03_10-34-31.762	condition_entry	condition B
2021-02-03_10-34-32.249	condition_entry	condition B	discarded
2021-02-03_10-34-32.719	warning	multiple_fingers
2021-02-03_10-34-34.644	condition_entry	condition B
2021-02-03_10-34-35.089	condition_entry	condition B
2021-02-03_10-34-35.837	condition_entry	condition B
2021-02-03_10-34-36.300	condition_entry	condition B
2021-02-03_10-34-36.916	condition_entry	condition B
2021-02-03_10-34-37.588	condition_entry	condition D
2021-02-03_10-34-38.124	condition_entry	condition D warning	discarded
2021-02-03_10-34-38.244	warning	multiple_fingers
2021-02-03_10-34-39.665	condition_entry	condition B
2021-02-03_10-34-40.142	condition_entry	condition B
2021-02-03_10-34-40.664	condition_entry	condition B	discarded
2021-02-03_10-34-40.813	warning	multiple_fingers
2021-02-03_10-34-42.179	condition_entry	condition B
2021-02-03_10-34-42.719	condition_entry	condition B
2021-02-03_10-34-43.518	condition_entry	condition B
2021-02-03_10-34-45.177	condition_entry	condition B
2021-02-03_10-34-45.685	condition_entry	condition B
2021-02-03_10-34-46.254	condition_entry	condition B	discarded
2021-02-03_10-34-46.292	warning	multiple_fingers
2021-02-03_10-34-48.131	condition_entry	condition B	discarded
2021-02-03_10-34-48.165	warning	multiple_fingers
2021-02-03_10-34-49.782	condition_entry	condition B
2021-02-03_10-34-50.204	condition_entry	condition B
2021-02-03_10-34-50.715	condition_entry	condition B
2021-02-03_10-34-51.328	condition_entry	condition B
2021-02-03_10-34-52.048	condition_entry	condition B	discarded
2021-02-03_10-34-52.493	condition_entry	condition B	discarded
2021-02-03_10-34-52.527	warning	multiple_fingers
2021-02-03_10-34-53.915	condition_entry	condition B	discarded
2021-02-03_10-34-54.008	warning	multiple_fingers
2021-02-03_10-34-55.440	condition_entry	condition B
2021-02-03_10-34-55.969	condition_entry	condition B
2021-02-03_10-34-56.557	condition_entry	condition A	src 3	dst 1
2021-02-03_10-34-57.103	condition_entry	condition D warning
2021-02-03_10-34-57.768	condition_entry	condition B
2021-02-03_10-34-58.311	condition_entry	condition B
2021-02-03_10-34-58.977	condition_entry	condition B
2021-02-03_10-34-59.121	pedal_entry	pedal_timeout
2021-02-03_10-34-59.422	condition_entry	condition B
2021-02-03_10-35-00.011	condition_entry	condition B
2021-02-03_10-35-00.600	condition_entry	condition B
2021-02-03_10-35-01.132	condition_entry	condition A	src 1	dst 2
2021-02-03_10-35-01.611	condition_entry	condition B
2021-02-03_10-35-02.569	condition_entry	condition B
2021-02-03_10-35-03.145	pedal_entry	pedal_timeout
2021-02-03_10-35-03.178	condition_entry	condition B
2021-02-03_10-35-03.732	condition_entry	condition B
2021-02-03_10-35-04.243	condition_entry	condition B
2021-02-03_10-35-04.820	condition_entry	condition B
2021-02-03_10-35-05.445	condition_entry	condition B
2021-02-03_10-35-06.254	condition_entry	condition A	src 3	dst 2
2021-02-03_10-35-07.740	condition_entry	condition B
2021-02-03_10-35-08.275	pedal_entry	pedal_timeout
2021-02-03_10-35-08.318	condition_entry	condition B
2021-02-03_10-35-08.784	condition_entry	condition B
2021-02-03_10-35-09.466	condition_entry	condition B
2021-02-03_10-35-10.395	condition_entry	condition B
2021-02-03_10-35-10.906	condition_entry	condition B
2021-02-03_10-35-11.566	condition_entry	condition B
2021-02-03_10-35-12.005	condition_entry	condition B
2021-02-03_10-35-12.504	condition_entry	condition B
2021-02-03_10-35-13.073	condition_entry	condition A	src 3	dst 2
2021-02-03_10-35-13.511	condition_entry	condition B
2021-02-03_10-35-14.206	condition_entry	condition B
2021-02-03_10-35-14.848	condition_entry	condition D warning	discarded
2021-02-03_10-35-14.860	warning	multiple_fingers
2021-02-03_10-35-16.806	condition_entry	condition B
2021-02-03_10-35-17.702	condition_entry	condition A	src 1	dst 2
2021-02-03_10-35-19.712	pedal_entry	pedal_timeout
2021-02-03_10-35-20.582	condition_entry	condition B	discarded
2021-02-03_10-35-20.630	warning	multiple_fingers
2021-02-03_10-35-21.993	condition_entry	condition B	discarded
2021-02-03_10-35-22.026	warning	multiple_fingers
2021-02-03_10-35-23.330	condition_entry	condition B
2021-02-03_10-35-23.778	condition_entry	condition B
2021-02-03_10-35-24.633	condition_entry	condition B
2021-02-03_10-35-25.704	condition_entry	condition B
2021-02-03_10-35-26.276	condition_entry	condition B
2021-02-03_10-35-26.768	condition_entry	condition B
2021-02-03_10-35-27.343	condition_entry	condition B
2021-02-03_10-35-27.976	condition_entry	condition B	discarded
2021-02-03_10-35-27.999	warning	multiple_fingers
2021-02-03_10-35-28.891	warning	hand_movements
2021-02-03_10-35-30.300	condition_entry	condition B
2021-02-03_10-35-30.826	condition_entry	condition B
2021-02-03_10-35-31.268	condition_entry	condition A	src 6	dst 9
2021-02-03_10-35-31.988	condition_entry	condition B
2021-02-03_10-35-32.497	condition_entry	condition B
2021-02-03_10-35-33.130	condition_entry	condition B
2021-02-03_10-35-33.287	pedal_entry	pedal_timeout
2021-02-03_10-35-33.662	condition_entry	condition B
2021-02-03_10-35-34.152	condition_entry	condition B
2021-02-03_10-35-34.685	condition_entry	condition B
2021-02-03_10-35-35.284	condition_entry	condition B
2021-02-03_10-35-35.774	condition_entry	condition B
2021-02-03_10-35-36.305	condition_entry	condition B
2021-02-03_10-35-36.752	condition_entry	condition B
2021-02-03_10-35-37.328	condition_entry	condition B
2021-02-03_10-35-38.623	condition_entry	condition B
2021-02-03_10-35-39.174	condition_entry	condition B
2021-02-03_10-35-39.560	condition_entry	condition B
2021-02-03_10-35-40.153	condition_entry	condition B
2021-02-03_10-35-40.631	condition_entry	condition B
2021-02-03_10-35-41.340	warning	multiple_fingers
2021-02-03_10-35-41.341	condition_entry	condition B
2021-02-03_10-35-42.951	condition_entry	condition B
2021-02-03_10-35-43.402	condition_entry	condition B
2021-02-03_10-35-44.091	condition_entry	condition B	discarded
2021-02-03_10-35-44.129	warning	multiple_fingers
2021-02-03_10-35-45.927	condition_entry	condition B
2021-02-03_10-35-46.434	condition_entry	condition C	src 7	dst 8
2021-02-03_10-35-46.991	condition_entry	condition D warning
2021-02-03_10-35-47.381	condition_entry	condition B
2021-02-03_10-35-48.086	condition_entry	condition B
2021-02-03_10-35-48.782	condition_entry	condition B
2021-02-03_10-35-49.010	pedal_entry	pedal_timeout
2021-02-03_10-35-49.424	condition_entry	condition B
2021-02-03_10-35-49.900	condition_entry	condition B
2021-02-03_10-35-50.488	condition_entry	condition D
2021-02-03_10-35-51.020	condition_entry	condition B
2021-02-03_10-35-51.691	condition_entry	condition B
2021-02-03_10-35-52.227	condition_entry	condition B	discarded
2021-02-03_10-35-52.244	warning	multiple_fingers
2021-02-03_10-35-53.797	condition_entry	condition B
2021-02-03_10-35-54.676	condition_entry	condition B
2021-02-03_10-35-55.433	condition_entry	condition B	discarded
2021-02-03_10-35-55.477	warning	multiple_fingers
2021-02-03_10-35-57.153	condition_entry	condition B
2021-02-03_10-35-57.686	condition_entry	condition B
2021-02-03_10-35-58.195	condition_entry	condition B
2021-02-03_10-35-58.931	condition_entry	condition B
2021-02-03_10-35-59.453	condition_entry	condition B
2021-02-03_10-35-59.895	condition_entry	condition B
2021-02-03_10-36-00.394	condition_entry	condition B
2021-02-03_10-36-00.973	condition_entry	condition B
2021-02-03_10-36-01.729	condition_entry	condition B
2021-02-03_10-36-02.248	condition_entry	condition B
2021-02-03_10-36-02.752	condition_entry	condition B
2021-02-03_10-36-03.193	condition_entry	condition C	src 1	dst 2
2021-02-03_10-36-04.503	condition_entry	condition B
2021-02-03_10-36-04.991	condition_entry	condition B	discarded
2021-02-03_10-36-05.015	warning	multiple_fingers
2021-02-03_10-36-06.696	condition_entry	condition B
2021-02-03_10-36-07.193	condition_entry	condition B
2021-02-03_10-36-07.835	condition_entry	condition B
2021-02-03_10-36-08.368	condition_entry	condition B
2021-02-03_10-36-08.957	condition_entry	condition B
2021-02-03_10-36-09.472	condition_entry	condition B
2021-02-03_10-36-10.023	condition_entry	condition C	src 7	dst 6	discarded
2021-02-03_10-36-10.279	warning	multiple_fingers
2021-02-03_10-36-11.945	condition_entry	condition B
2021-02-03_10-36-12.105	condition_entry	condition B
2021-02-03_10-36-12.844	condition_entry	condition B	discarded
2021-02-03_10-36-12.877	warning	multiple_fingers
2021-02-03_10-36-14.510	condition_entry	condition B
2021-02-03_10-36-15.010	condition_entry	condition B
2021-02-03_10-36-16.209	condition_entry	condition B
2021-02-03_10-36-16.742	condition_entry	condition B
2021-02-03_10-36-17.130	condition_entry	condition B
2021-02-03_10-36-17.879	condition_entry	condition B
2021-02-03_10-36-18.475	condition_entry	condition B	discarded
2021-02-03_10-36-18.967	warning	multiple_fingers
2021-02-03_10-36-20.743	condition_entry	condition B
2021-02-03_10-36-21.173	condition_entry	condition B
2021-02-03_10-36-21.695	condition_entry	condition B
2021-02-03_10-36-22.420	condition_entry	condition B
2021-02-03_10-36-22.857	condition_entry	condition B
2021-02-03_10-36-23.384	condition_entry	condition A	src 2	dst 3
2021-02-03_10-36-23.897	condition_entry	condition B
2021-02-03_10-36-24.383	condition_entry	condition B
2021-02-03_10-36-24.896	condition_entry	condition B
2021-02-03_10-36-25.404	pedal_entry	pedal_timeout
2021-02-03_10-36-25.739	condition_entry	condition C	src 3	dst 2	discarded
2021-02-03_10-36-25.772	warning	multiple_fingers
2021-02-03_10-36-27.331	condition_entry	condition B	discarded
2021-02-03_10-36-27.341	warning	multiple_fingers
2021-02-03_10-36-28.796	condition_entry	condition B	discarded
2021-02-03_10-36-29.231	condition_entry	condition B	discarded
2021-02-03_10-36-29.253	warning	multiple_fingers
2021-02-03_10-36-30.814	condition_entry	condition B
2021-02-03_10-36-31.347	condition_entry	condition B
2021-02-03_10-36-31.972	condition_entry	condition B
2021-02-03_10-36-32.537	condition_entry	condition C	src 3	dst 2	discarded
2021-02-03_10-36-32.647	warning	multiple_fingers
2021-02-03_10-36-34.100	condition_entry	condition A	src 6	dst 9
2021-02-03_10-36-34.501	condition_entry	condition B
2021-02-03_10-36-35.100	condition_entry	condition B
2021-02-03_10-36-35.617	condition_entry	condition B
2021-02-03_10-36-36.123	pedal_entry	pedal_timeout
2021-02-03_10-36-36.381	condition_entry	condition B
2021-02-03_10-36-36.889	condition_entry	condition B
2021-02-03_10-36-37.477	condition_entry	condition B
2021-02-03_10-36-38.100	condition_entry	condition B
2021-02-03_10-36-40.125	condition_entry	condition A	src 3	dst 0
2021-02-03_10-36-41.678	condition_entry	condition B
2021-02-03_10-36-42.146	pedal_entry	pedal_timeout
2021-02-03_10-36-42.831	condition_entry	condition B
2021-02-03_10-36-43.945	condition_entry	condition B
2021-02-03_10-36-44.540	condition_entry	condition B
2021-02-03_10-36-45.075	condition_entry	condition C	src 7	dst 6	discarded
2021-02-03_10-36-45.219	warning	multiple_fingers
2021-02-03_10-36-47.719	condition_entry	condition B
2021-02-03_10-36-48.396	condition_entry	condition C	src 1	dst 0
2021-02-03_10-36-48.960	condition_entry	condition B
2021-02-03_10-36-49.539	condition_entry	condition B
2021-02-03_10-36-49.967	condition_entry	condition B
2021-02-03_10-36-50.416	pedal_entry	pedal_timeout
2021-02-03_10-36-50.549	condition_entry	condition B
2021-02-03_10-36-51.127	warning	multiple_fingers
2021-02-03_10-36-51.127	condition_entry	condition D
2021-02-03_10-36-52.728	condition_entry	condition D	discarded
2021-02-03_10-36-52.750	warning	multiple_fingers
2021-02-03_10-36-54.385	condition_entry	condition A	src 3	dst 2
2021-02-03_10-36-54.873	condition_entry	condition B
2021-02-03_10-36-55.537	condition_entry	condition B
2021-02-03_10-36-55.959	condition_entry	condition B
2021-02-03_10-36-56.402	pedal_entry	pedal_timeout
2021-02-03_10-36-56.512	condition_entry	condition A	src 1	dst 3
2021-02-03_10-36-57.419	condition_entry	condition B
2021-02-03_10-36-58.531	pedal_entry	pedal_timeout
2021-02-03_10-36-58.614	pedal_entry	pedal_incorrect
2021-02-03_10-37-03.475	answer_entry	selected_answer 5
2021-02-03_10-37-04.777	condition_entry	condition B
2021-02-03_10-37-05.321	condition_entry	condition B
2021-02-03_10-37-05.848	condition_entry	condition B
2021-02-03_10-37-06.386	condition_entry	condition B
2021-02-03_10-37-07.174	condition_entry	condition B
2021-02-03_10-37-07.619	condition_entry	condition B
2021-02-03_10-37-08.119	condition_entry	condition B
2021-02-03_10-37-08.619	condition_entry	condition D	discarded
2021-02-03_10-37-08.641	warning	multiple_fingers
2021-02-03_10-37-09.933	condition_entry	condition B
2021-02-03_10-37-10.630	condition_entry	condition A	src 3	dst 0	discarded
2021-02-03_10-37-10.708	warning	multiple_fingers
2021-02-03_10-37-12.232	condition_entry	condition A	src 6	dst 9
2021-02-03_10-37-12.680	condition_entry	condition B
2021-02-03_10-37-13.817	pedal_entry	pedal_correct
2021-02-03_10-37-16.777	answer_entry	selected_answer 4
2021-02-03_10-37-18.195	condition_entry	condition B
2021-02-03_10-37-18.608	condition_entry	condition B
2021-02-03_10-37-19.180	condition_entry	condition B
2021-02-03_10-37-19.826	condition_entry	condition B
2021-02-03_10-37-20.424	condition_entry	condition B
2021-02-03_10-37-20.957	condition_entry	condition B
2021-02-03_10-37-21.541	condition_entry	condition B
2021-02-03_10-37-22.019	condition_entry	condition B
2021-02-03_10-37-23.082	condition_entry	condition B
2021-02-03_10-37-23.585	condition_entry	condition B
2021-02-03_10-37-24.072	condition_entry	condition B
2021-02-03_10-37-24.856	condition_entry	condition B
2021-02-03_10-37-25.456	condition_entry	condition D
2021-02-03_10-37-26.068	condition_entry	condition B
2021-02-03_10-37-26.599	condition_entry	condition B
2021-02-03_10-37-27.235	condition_entry	condition B
2021-02-03_10-37-27.476	pedal_entry	pedal_timeout
2021-02-03_10-37-27.781	condition_entry	condition B
2021-02-03_10-37-28.398	condition_entry	condition B
2021-02-03_10-37-28.974	condition_entry	condition B
2021-02-03_10-37-29.420	condition_entry	condition B
2021-02-03_10-37-30.066	condition_entry	condition B
2021-02-03_10-37-30.689	condition_entry	condition B
2021-02-03_10-37-31.164	condition_entry	condition B
2021-02-03_10-37-31.697	condition_entry	condition B
2021-02-03_10-37-32.229	condition_entry	condition B
2021-02-03_10-37-32.742	condition_entry	condition C	src 6	dst 7
2021-02-03_10-37-33.440	condition_entry	condition B	discarded
2021-02-03_10-37-33.478	warning	multiple_fingers
2021-02-03_10-37-35.273	condition_entry	condition B
2021-02-03_10-37-36.152	condition_entry	condition B
2021-02-03_10-37-36.905	condition_entry	condition B
2021-02-03_10-37-37.372	condition_entry	condition B
2021-02-03_10-37-37.961	condition_entry	condition B
2021-02-03_10-37-38.449	condition_entry	condition B
2021-02-03_10-37-38.976	warning	multiple_fingers
2021-02-03_10-37-40.629	condition_entry	condition B
2021-02-03_10-37-41.115	condition_entry	condition B
2021-02-03_10-37-41.642	condition_entry	condition B
2021-02-03_10-37-42.306	condition_entry	condition B
2021-02-03_10-37-42.937	condition_entry	condition B
2021-02-03_10-37-43.402	condition_entry	condition B
2021-02-03_10-37-43.890	condition_entry	condition B
2021-02-03_10-37-44.279	condition_entry	condition B
2021-02-03_10-37-45.138	condition_entry	condition B
2021-02-03_10-37-45.635	condition_entry	condition D
2021-02-03_10-37-46.776	condition_entry	condition B
2021-02-03_10-37-47.234	condition_entry	condition B
2021-02-03_10-37-47.656	pedal_entry	pedal_timeout
2021-02-03_10-37-47.734	condition_entry	condition C	src 3	dst 1
2021-02-03_10-37-48.390	condition_entry	condition B
2021-02-03_10-37-49.394	condition_entry	condition B
2021-02-03_10-37-49.754	pedal_entry	pedal_timeout
2021-02-03_10-37-50.111	condition_entry	condition B
2021-02-03_10-37-51.379	condition_entry	condition B
2021-02-03_10-37-51.882	condition_entry	condition B
2021-02-03_10-37-52.277	condition_entry	condition B
2021-02-03_10-37-52.977	warning	multiple_fingers
2021-02-03_10-37-52.978	condition_entry	condition B
2021-02-03_10-37-54.700	condition_entry	condition B	discarded
2021-02-03_10-37-55.164	warning	multiple_fingers
2021-02-03_10-37-55.164	condition_entry	condition B
2021-02-03_10-37-56.932	condition_entry	condition B
2021-02-03_10-37-57.277	condition_entry	condition B
2021-02-03_10-37-57.862	condition_entry	condition C	src 6	dst 7
2021-02-03_10-37-58.428	condition_entry	condition B
2021-02-03_10-37-58.944	condition_entry	condition B
2021-02-03_10-37-59.509	condition_entry	condition B
2021-02-03_10-37-59.883	pedal_entry	pedal_timeout
2021-02-03_10-38-00.073	condition_entry	condition B
2021-02-03_10-38-00.718	condition_entry	condition B
2021-02-03_10-38-01.227	condition_entry	condition B
2021-02-03_10-38-01.660	condition_entry	condition D	discarded
2021-02-03_10-38-01.793	warning	multiple_fingers
2021-02-03_10-38-03.073	condition_entry	condition B
2021-02-03_10-38-03.717	condition_entry	condition B
2021-02-03_10-38-04.215	condition_entry	condition A	src 6	dst 7
2021-02-03_10-38-05.337	condition_entry	condition B
2021-02-03_10-38-05.859	condition_entry	condition B
2021-02-03_10-38-06.236	pedal_entry	pedal_timeout
2021-02-03_10-38-06.527	condition_entry	condition B	discarded
2021-02-03_10-38-06.602	warning	multiple_fingers
2021-02-03_10-38-08.139	condition_entry	condition B
2021-02-03_10-38-08.606	condition_entry	condition B
2021-02-03_10-38-09.168	condition_entry	condition B
2021-02-03_10-38-09.735	condition_entry	condition B
2021-02-03_10-38-10.381	condition_entry	condition D	discarded
2021-02-03_10-38-10.490	warning	multiple_fingers
2021-02-03_10-38-11.957	condition_entry	condition A	src 1	dst 3
2021-02-03_10-38-12.559	condition_entry	condition B
2021-02-03_10-38-12.888	condition_entry	condition D warning
2021-02-03_10-38-13.789	condition_entry	condition D warning
2021-02-03_10-38-14.256	condition_entry	condition B
2021-02-03_10-38-14.744	condition_entry	condition B
2021-02-03_10-38-15.294	condition_entry	condition B
2021-02-03_10-38-15.809	pedal_entry	pedal_timeout
2021-02-03_10-38-15.929	condition_entry	condition B
2021-02-03_10-38-16.476	condition_entry	condition B
2021-02-03_10-38-17.003	condition_entry	condition B
2021-02-03_10-38-17.554	condition_entry	condition A	src 2	dst 0
2021-02-03_10-38-18.509	condition_entry	condition B
2021-02-03_10-38-18.963	condition_entry	condition B
2021-02-03_10-38-19.408	condition_entry	condition B
2021-02-03_10-38-19.574	pedal_entry	pedal_timeout
2021-02-03_10-38-20.154	condition_entry	condition B
2021-02-03_10-38-20.691	condition_entry	condition B
2021-02-03_10-38-21.307	condition_entry	condition B
2021-02-03_10-38-22.107	condition_entry	condition B
2021-02-03_10-38-22.517	condition_entry	condition B
2021-02-03_10-38-23.088	condition_entry	condition B
2021-02-03_10-38-23.816	condition_entry	condition A	src 0	dst 3
2021-02-03_10-38-24.295	condition_entry	condition D warning	discarded
2021-02-03_10-38-24.366	warning	multiple_fingers
2021-02-03_10-38-25.654	condition_entry	condition B	discarded
2021-02-03_10-38-25.680	warning	multiple_fingers
2021-02-03_10-38-27.038	condition_entry	condition B
2021-02-03_10-38-27.537	condition_entry	condition B
2021-02-03_10-38-28.137	condition_entry	condition B
2021-02-03_10-38-28.649	condition_entry	condition A	src 1	dst 3
2021-02-03_10-38-30.205	pedal_entry	pedal_correct
2021-02-03_10-38-35.152	answer_entry	selected_answer 4
2021-02-03_10-38-36.833	condition_entry	condition B
2021-02-03_10-38-37.537	condition_entry	condition B
2021-02-03_10-38-38.222	condition_entry	condition B
2021-02-03_10-38-38.671	condition_entry	condition B
2021-02-03_10-38-39.334	condition_entry	condition B
2021-02-03_10-38-39.821	condition_entry	condition B
2021-02-03_10-38-40.343	condition_entry	condition B
2021-02-03_10-38-40.856	condition_entry	condition B
2021-02-03_10-38-41.367	condition_entry	condition B
2021-02-03_10-38-41.853	condition_entry	condition A	src 7	dst 9
2021-02-03_10-38-42.343	condition_entry	condition B
2021-02-03_10-38-42.744	condition_entry	condition B
2021-02-03_10-38-42.997	condition_entry	condition B	discarded
2021-02-03_10-38-43.431	condition_entry	condition D warning	discarded
2021-02-03_10-38-43.443	warning	multiple_fingers
2021-02-03_10-38-45.445	condition_entry	condition B
2021-02-03_10-38-45.896	condition_entry	condition B
2021-02-03_10-38-46.469	condition_entry	condition B
2021-02-03_10-38-47.152	condition_entry	condition B
2021-02-03_10-38-47.651	condition_entry	condition B
2021-02-03_10-38-48.198	condition_entry	condition D
2021-02-03_10-38-48.788	condition_entry	condition B
2021-02-03_10-38-50.216	pedal_entry	pedal_timeout
2021-02-03_10-38-50.217	condition_entry	condition B
2021-02-03_10-38-50.653	condition_entry	condition B
2021-02-03_10-38-51.350	condition_entry	condition B
2021-02-03_10-38-51.849	condition_entry	condition B
2021-02-03_10-38-52.382	condition_entry	condition B
2021-02-03_10-38-52.854	condition_entry	condition B
2021-02-03_10-38-53.381	condition_entry	condition B
2021-02-03_10-38-53.892	condition_entry	condition B
2021-02-03_10-38-54.381	condition_entry	condition B
2021-02-03_10-38-55.240	condition_entry	condition B
2021-02-03_10-38-55.977	condition_entry	condition B
2021-02-03_10-38-56.291	condition_entry	condition B
2021-02-03_10-38-57.151	condition_entry	condition B	discarded
2021-02-03_10-38-57.317	warning	multiple_fingers
2021-02-03_10-38-57.317	condition_entry	condition B
2021-02-03_10-38-58.627	condition_entry	condition B
2021-02-03_10-38-59.291	condition_entry	condition B
2021-02-03_10-38-59.871	condition_entry	condition B
2021-02-03_10-39-00.400	condition_entry	condition B
2021-02-03_10-39-00.988	condition_entry	condition B
2021-02-03_10-39-01.511	condition_entry	condition B
2021-02-03_10-39-02.156	condition_entry	condition B
2021-02-03_10-39-02.688	condition_entry	condition B
2021-02-03_10-39-03.143	condition_entry	condition B
2021-02-03_10-39-03.709	condition_entry	condition B
2021-02-03_10-39-03.821	condition_entry	condition B
2021-02-03_10-39-04.841	condition_entry	condition B
2021-02-03_10-39-05.486	condition_entry	condition B
2021-02-03_10-39-05.879	condition_entry	condition B
2021-02-03_10-39-06.427	condition_entry	condition B
2021-02-03_10-39-07.155	condition_entry	condition B
2021-02-03_10-39-07.730	condition_entry	condition B
2021-02-03_10-39-08.218	condition_entry	condition D
2021-02-03_10-39-09.177	condition_entry	condition B
2021-02-03_10-39-10.233	pedal_entry	pedal_timeout
2021-02-03_10-39-10.938	condition_entry	condition C	src 8	dst 7
2021-02-03_10-39-11.653	condition_entry	condition B
2021-02-03_10-39-12.216	condition_entry	condition B
2021-02-03_10-39-12.772	condition_entry	condition B
2021-02-03_10-39-12.948	pedal_entry	pedal_timeout
2021-02-03_10-39-13.305	condition_entry	condition B
2021-02-03_10-39-14.444	warning	multiple_fingers
2021-02-03_10-39-14.444	condition_entry	condition B
2021-02-03_10-39-16.105	condition_entry	condition B
2021-02-03_10-39-16.510	condition_entry	condition B
2021-02-03_10-39-17.103	condition_entry	condition B
2021-02-03_10-39-17.816	condition_entry	condition B
2021-02-03_10-39-18.327	condition_entry	condition D	discarded
2021-02-03_10-39-18.397	warning	multiple_fingers
2021-02-03_10-39-19.801	condition_entry	condition B
2021-02-03_10-39-20.303	condition_entry	condition B
2021-02-03_10-39-21.583	condition_entry	condition B
2021-02-03_10-39-22.144	condition_entry	condition B
2021-02-03_10-39-22.606	condition_entry	condition B
2021-02-03_10-39-23.246	condition_entry	condition B
2021-02-03_10-39-23.722	condition_entry	condition B
2021-02-03_10-39-24.267	condition_entry	condition B
2021-02-03_10-39-24.835	condition_entry	condition B
2021-02-03_10-39-25.256	condition_entry	condition B
2021-02-03_10-39-25.706	condition_entry	condition B
2021-02-03_10-39-26.111	condition_entry	condition B
2021-02-03_10-39-26.483	condition_entry	condition A	src 3	dst 1
2021-02-03_10-39-26.951	condition_entry	condition B
2021-02-03_10-39-27.521	condition_entry	condition B
2021-02-03_10-39-28.362	condition_entry	condition B
2021-02-03_10-39-28.507	pedal_entry	pedal_timeout
2021-02-03_10-39-28.698	condition_entry	condition B
2021-02-03_10-39-29.064	condition_entry	condition D
2021-02-03_10-39-29.907	condition_entry	condition B
2021-02-03_10-39-30.432	condition_entry	condition B
2021-02-03_10-39-31.087	pedal_entry	pedal_timeout
2021-02-03_10-39-31.099	condition_entry	condition A	src 0	dst 3
2021-02-03_10-39-31.624	condition_entry	condition B
2021-02-03_10-39-32.163	condition_entry	condition B
2021-02-03_10-39-32.912	condition_entry	condition B	discarded
2021-02-03_10-39-33.097	warning	multiple_fingers
2021-02-03_10-39-34.588	condition_entry	condition B
2021-02-03_10-39-35.034	condition_entry	condition B
2021-02-03_10-39-35.663	warning	multiple_fingers
2021-02-03_10-39-37.230	condition_entry	condition B
2021-02-03_10-39-37.927	condition_entry	condition B
2021-02-03_10-39-38.330	condition_entry	condition B
2021-02-03_10-39-39.606	condition_entry	condition A	src 8	dst 6
2021-02-03_10-39-40.138	condition_entry	condition B
2021-02-03_10-39-40.703	condition_entry	condition B
2021-02-03_10-39-41.237	condition_entry	condition B
2021-02-03_10-39-41.625	pedal_entry	pedal_timeout
2021-02-03_10-39-41.792	condition_entry	condition B
2021-02-03_10-39-42.450	condition_entry	condition B
2021-02-03_10-39-43.306	condition_entry	condition C	src 2	dst 3
2021-02-03_10-39-43.971	condition_entry	condition B
2021-02-03_10-39-44.672	condition_entry	condition B
2021-02-03_10-39-45.318	pedal_entry	pedal_timeout
2021-02-03_10-42-36.168	condition_entry	condition B
2021-02-03_10-42-36.490	condition_entry	condition B
2021-02-03_10-42-37.238	condition_entry	condition B
2021-02-03_10-42-37.798	condition_entry	condition B
2021-02-03_10-42-38.237	condition_entry	condition B
2021-02-03_10-42-38.699	condition_entry	condition D
2021-02-03_10-42-39.350	condition_entry	condition B
2021-02-03_10-42-39.758	condition_entry	condition B
2021-02-03_10-42-40.211	condition_entry	condition B
2021-02-03_10-42-40.614	condition_entry	condition B
2021-02-03_10-42-40.713	pedal_entry	pedal_timeout
2021-02-03_10-42-41.061	condition_entry	condition B
2021-02-03_10-42-41.422	condition_entry	condition B
2021-02-03_10-42-41.839	condition_entry	condition B
2021-02-03_10-42-42.231	condition_entry	condition B
2021-02-03_10-42-42.588	condition_entry	condition B
2021-02-03_10-42-42.964	condition_entry	condition B
2021-02-03_10-42-43.401	condition_entry	condition B
2021-02-03_10-42-43.721	condition_entry	condition B
2021-02-03_10-42-43.942	condition_entry	condition C	src 2	dst 3
2021-02-03_10-42-44.297	condition_entry	condition B
2021-02-03_10-42-44.658	condition_entry	condition D warning
2021-02-03_10-42-45.774	condition_entry	condition B
2021-02-03_10-42-46.332	condition_entry	condition B
2021-02-03_10-42-46.677	pedal_entry	pedal_timeout
2021-02-03_10-42-46.877	condition_entry	condition B
2021-02-03_10-42-47.294	condition_entry	condition B
2021-02-03_10-42-48.017	condition_entry	condition B
2021-02-03_10-42-48.486	condition_entry	condition A	src 6	dst 9
2021-02-03_10-42-48.930	condition_entry	condition B
2021-02-03_10-42-49.596	condition_entry	condition D warning	discarded
2021-02-03_10-42-49.677	warning	multiple_fingers
2021-02-03_10-42-49.807	warning	multiple_fingers
2021-02-03_10-42-51.181	condition_entry	condition B	discarded
2021-02-03_10-42-51.235	warning	multiple_fingers
2021-02-03_10-42-52.798	condition_entry	condition B
2021-02-03_10-42-53.086	condition_entry	condition B
2021-02-03_10-42-54.466	condition_entry	condition B
2021-02-03_10-42-54.926	condition_entry	condition B
2021-02-03_10-42-55.617	condition_entry	condition B
2021-02-03_10-42-56.063	condition_entry	condition B
2021-02-03_10-42-56.580	condition_entry	condition B
2021-02-03_10-42-57.306	condition_entry	condition B
2021-02-03_10-42-57.699	condition_entry	condition A	src 2	dst 0
2021-02-03_10-42-58.971	pedal_entry	pedal_correct
2021-02-03_10-43-02.833	answer_entry	selected_answer 6
2021-02-03_10-43-04.157	condition_entry	condition B
2021-02-03_10-43-04.599	condition_entry	condition B
2021-02-03_10-43-05.370	condition_entry	condition D	discarded
2021-02-03_10-43-05.414	warning	multiple_fingers
2021-02-03_10-43-06.986	condition_entry	condition B
2021-02-03_10-43-07.420	condition_entry	condition B
2021-02-03_10-43-08.146	condition_entry	condition B
2021-02-03_10-43-08.608	condition_entry	condition D	discarded
2021-02-03_10-43-08.675	warning	multiple_fingers
2021-02-03_10-43-10.175	condition_entry	condition B
2021-02-03_10-43-10.719	condition_entry	condition B
2021-02-03_10-43-11.163	condition_entry	condition B
2021-02-03_10-43-11.785	condition_entry	condition B
2021-02-03_10-43-12.397	condition_entry	condition D
2021-02-03_10-43-13.385	condition_entry	condition D warning
2021-02-03_10-43-13.887	condition_entry	condition B
2021-02-03_10-43-14.343	condition_entry	condition B
2021-02-03_10-43-14.938	condition_entry	condition B
2021-02-03_10-43-15.405	pedal_entry	pedal_timeout
2021-02-03_10-43-15.483	condition_entry	condition B
2021-02-03_10-43-16.117	condition_entry	condition B	discarded
2021-02-03_10-43-16.165	warning	multiple_fingers
2021-02-03_10-43-17.564	condition_entry	condition B
2021-02-03_10-43-18.251	condition_entry	condition B
2021-02-03_10-43-18.615	condition_entry	condition B
2021-02-03_10-43-19.336	condition_entry	condition B
2021-02-03_10-43-19.785	condition_entry	condition B
2021-02-03_10-43-20.214	condition_entry	condition B
2021-02-03_10-43-20.900	condition_entry	condition B
2021-02-03_10-43-21.258	condition_entry	condition B
2021-02-03_10-43-21.770	condition_entry	condition B
2021-02-03_10-43-22.214	condition_entry	condition B
2021-02-03_10-43-22.557	condition_entry	condition D
2021-02-03_10-43-23.260	condition_entry	condition D warning	discarded
2021-02-03_10-43-23.402	warning	multiple_fingers
2021-02-03_10-43-24.704	condition_entry	condition B
2021-02-03_10-43-25.134	condition_entry	condition A	src 8	dst 9
2021-02-03_10-43-25.716	condition_entry	condition B
2021-02-03_10-43-26.400	condition_entry	condition D warning	discarded
2021-02-03_10-43-26.435	warning	multiple_fingers
2021-02-03_10-43-27.742	condition_entry	condition B
2021-02-03_10-43-28.211	condition_entry	condition C	src 2	dst 1	discarded
2021-02-03_10-43-28.288	warning	multiple_fingers
2021-02-03_10-43-29.668	condition_entry	condition B
2021-02-03_10-43-30.059	condition_entry	condition B
2021-02-03_10-43-30.656	condition_entry	condition B
2021-02-03_10-43-31.276	condition_entry	condition B
2021-02-03_10-43-31.842	condition_entry	condition B
2021-02-03_10-43-32.522	condition_entry	condition B
2021-02-03_10-43-32.966	condition_entry	condition B
2021-02-03_10-43-33.396	condition_entry	condition B
2021-02-03_10-43-33.986	condition_entry	condition B
2021-02-03_10-43-34.541	condition_entry	condition B
2021-02-03_10-43-34.973	condition_entry	condition B
2021-02-03_10-43-35.485	condition_entry	condition C	src 7	dst 8
2021-02-03_10-43-35.885	condition_entry	condition B
2021-02-03_10-43-36.340	condition_entry	condition D warning
2021-02-03_10-43-36.852	condition_entry	condition D warning	discarded
2021-02-03_10-43-36.861	warning	multiple_fingers
2021-02-03_10-43-37.853	condition_entry	condition B
2021-02-03_10-43-38.317	condition_entry	condition B
2021-02-03_10-43-39.056	condition_entry	condition B
2021-02-03_10-43-39.627	condition_entry	condition B
2021-02-03_10-43-40.150	condition_entry	condition B	discarded
2021-02-03_10-43-40.261	warning	multiple_fingers
2021-02-03_10-43-41.686	condition_entry	condition B
2021-02-03_10-43-42.170	condition_entry	condition B
2021-02-03_10-43-42.714	condition_entry	condition B
2021-02-03_10-43-43.239	condition_entry	condition B
2021-02-03_10-43-44.087	condition_entry	condition B
2021-02-03_10-43-44.449	condition_entry	condition B
2021-02-03_10-43-44.958	condition_entry	condition B
2021-02-03_10-43-45.495	condition_entry	condition B
2021-02-03_10-43-45.995	condition_entry	condition C	src 7	dst 6
2021-02-03_10-43-46.380	condition_entry	condition B
2021-02-03_10-43-47.639	condition_entry	condition B
2021-02-03_10-43-47.961	condition_entry	condition B
2021-02-03_10-43-48.016	pedal_entry	pedal_timeout
2021-02-03_10-43-48.490	condition_entry	condition B
2021-02-03_10-43-48.934	condition_entry	condition B
2021-02-03_10-43-49.489	condition_entry	condition B
2021-02-03_10-43-50.088	condition_entry	condition B
2021-02-03_10-43-50.578	condition_entry	condition B
2021-02-03_10-43-51.192	condition_entry	condition B
2021-02-03_10-43-51.571	condition_entry	condition B
2021-02-03_10-43-51.922	condition_entry	condition B
2021-02-03_10-43-52.421	condition_entry	condition B
2021-02-03_10-43-52.866	condition_entry	condition B	discarded
2021-02-03_10-43-53.177	condition_entry	condition B	discarded
2021-02-03_10-43-53.188	warning	multiple_fingers
2021-02-03_10-43-54.351	condition_entry	condition B
2021-02-03_10-43-55.133	condition_entry	condition B
2021-02-03_10-43-55.487	condition_entry	condition B
2021-02-03_10-43-56.008	condition_entry	condition B
2021-02-03_10-43-56.608	condition_entry	condition B
2021-02-03_10-43-57.169	condition_entry	condition B
2021-02-03_10-43-57.807	condition_entry	condition B
2021-02-03_10-43-58.258	condition_entry	condition B
2021-02-03_10-43-58.713	condition_entry	condition B
2021-02-03_10-43-59.107	condition_entry	condition B	discarded
2021-02-03_10-43-59.552	condition_entry	condition A	src 8	dst 6	discarded
2021-02-03_10-43-59.562	warning	multiple_fingers
2021-02-03_10-44-00.786	condition_entry	condition B
2021-02-03_10-44-01.328	condition_entry	condition A	src 3	dst 0
2021-02-03_10-44-02.776	pedal_entry	pedal_correct
2021-02-03_10-44-06.488	answer_entry	selected_answer 5
2021-02-03_10-44-07.851	condition_entry	condition B
2021-02-03_10-44-08.293	condition_entry	condition B	discarded
2021-02-03_10-44-08.391	warning	multiple_fingers
2021-02-03_10-44-09.757	condition_entry	condition B
2021-02-03_10-44-10.217	condition_entry	condition B
2021-02-03_10-44-10.825	condition_entry	condition B
2021-02-03_10-44-11.425	condition_entry	condition B
2021-02-03_10-44-11.917	condition_entry	condition B
2021-02-03_10-44-12.435	condition_entry	condition B
2021-02-03_10-44-12.901	condition_entry	condition D
2021-02-03_10-44-13.447	condition_entry	condition B
2021-02-03_10-44-13.912	condition_entry	condition D warning
2021-02-03_10-44-14.367	condition_entry	condition B
2021-02-03_10-44-15.194	condition_entry	condition D warning	discarded
2021-02-03_10-44-15.644	warning	multiple_fingers
2021-02-03_10-44-17.245	condition_entry	condition B
2021-02-03_10-44-17.714	condition_entry	condition B
2021-02-03_10-44-18.421	condition_entry	condition B
2021-02-03_10-44-19.523	condition_entry	condition B
2021-02-03_10-44-20.120	condition_entry	condition B
2021-02-03_10-44-20.512	condition_entry	condition C	src 9	dst 8	discarded
2021-02-03_10-44-20.680	warning	multiple_fingers
2021-02-03_10-44-22.073	condition_entry	condition B
2021-02-03_10-44-22.552	condition_entry	condition A	src 8	dst 7
2021-02-03_10-44-23.189	condition_entry	condition B
2021-02-03_10-44-23.921	condition_entry	condition D warning
2021-02-03_10-44-24.420	condition_entry	condition D warning
2021-02-03_10-44-24.821	condition_entry	condition B
2021-02-03_10-44-25.620	condition_entry	condition B
2021-02-03_10-44-26.095	condition_entry	condition B
2021-02-03_10-44-26.439	pedal_entry	pedal_timeout
2021-02-03_10-44-26.842	condition_entry	condition B
2021-02-03_10-44-27.305	condition_entry	condition B	discarded
2021-02-03_10-44-27.350	warning	multiple_fingers
2021-02-03_10-44-28.975	condition_entry	condition B
2021-02-03_10-44-29.449	condition_entry	condition B
2021-02-03_10-44-30.095	condition_entry	condition B
2021-02-03_10-44-30.773	condition_entry	condition B	discarded
2021-02-03_10-44-31.255	warning	multiple_fingers
2021-02-03_10-44-31.255	condition_entry	condition C	src 2	dst 1
2021-02-03_10-44-33.007	condition_entry	condition B
2021-02-03_10-44-33.770	warning	multiple_fingers
2021-02-03_10-44-35.879	condition_entry	condition D
2021-02-03_10-44-37.138	condition_entry	condition D warning
2021-02-03_10-44-38.303	condition_entry	condition B
2021-02-03_10-44-38.799	condition_entry	condition D warning	discarded
2021-02-03_10-44-38.845	warning	multiple_fingers
2021-02-03_10-44-40.525	condition_entry	condition B
2021-02-03_10-44-40.933	condition_entry	condition B
2021-02-03_10-44-41.699	condition_entry	condition B
2021-02-03_10-44-42.231	condition_entry	condition B
2021-02-03_10-44-42.903	condition_entry	condition B
2021-02-03_10-44-43.341	condition_entry	condition B
2021-02-03_10-44-43.788	condition_entry	condition B
2021-02-03_10-44-44.455	condition_entry	condition B
2021-02-03_10-44-45.199	condition_entry	condition B	discarded
2021-02-03_10-44-45.593	condition_entry	condition B	discarded
2021-02-03_10-44-45.661	warning	multiple_fingers
2021-02-03_10-44-47.311	condition_entry	condition B
2021-02-03_10-44-47.741	condition_entry	condition B
2021-02-03_10-44-48.362	condition_entry	condition B
2021-02-03_10-44-48.897	condition_entry	condition B
2021-02-03_10-44-49.565	condition_entry	condition B
2021-02-03_10-44-50.016	condition_entry	condition B
2021-02-03_10-44-50.606	condition_entry	condition B
2021-02-03_10-44-50.867	condition_entry	condition B
2021-02-03_10-44-51.355	condition_entry	condition D	discarded
2021-02-03_10-44-51.571	warning	multiple_fingers
2021-02-03_10-44-52.809	condition_entry	condition B
2021-02-03_10-44-53.350	condition_entry	condition B
2021-02-03_10-44-53.865	condition_entry	condition B
2021-02-03_10-44-54.337	condition_entry	condition B	discarded
2021-02-03_10-44-54.385	warning	multiple_fingers
2021-02-03_10-44-55.950	condition_entry	condition B
2021-02-03_10-44-56.338	condition_entry	condition D	discarded
2021-02-03_10-44-56.584	warning	multiple_fingers
2021-02-03_10-44-57.935	condition_entry	condition B
2021-02-03_10-44-58.446	condition_entry	condition B
2021-02-03_10-44-59.170	condition_entry	condition B
2021-02-03_10-44-59.607	condition_entry	condition B
2021-02-03_10-45-00.091	condition_entry	condition A	src 9	dst 8
2021-02-03_10-45-00.647	condition_entry	condition B
2021-02-03_10-45-01.134	condition_entry	condition B
2021-02-03_10-45-01.628	condition_entry	condition B
2021-02-03_10-45-02.084	condition_entry	condition B	discarded
2021-02-03_10-45-02.107	pedal_entry	pedal_timeout
2021-02-03_10-45-02.418	condition_entry	condition B	discarded
2021-02-03_10-45-02.533	warning	multiple_fingers
2021-02-03_10-45-03.981	condition_entry	condition B
2021-02-03_10-45-04.294	condition_entry	condition B
2021-02-03_10-45-04.832	condition_entry	condition B
2021-02-03_10-45-05.348	condition_entry	condition B
2021-02-03_10-45-06.032	condition_entry	condition B
2021-02-03_10-45-06.577	condition_entry	condition B
2021-02-03_10-45-07.043	condition_entry	condition B
2021-02-03_10-45-07.555	condition_entry	condition B
2021-02-03_10-45-08.015	condition_entry	condition B
2021-02-03_10-45-08.458	condition_entry	condition B
2021-02-03_10-45-08.897	condition_entry	condition B
2021-02-03_10-45-09.353	condition_entry	condition D	discarded
2021-02-03_10-45-09.508	warning	multiple_fingers
2021-02-03_10-45-10.590	condition_entry	condition B
2021-02-03_10-45-11.165	condition_entry	condition B
2021-02-03_10-45-11.729	condition_entry	condition B
2021-02-03_10-45-12.273	condition_entry	condition B
2021-02-03_10-45-12.685	condition_entry	condition B
2021-02-03_10-45-13.351	condition_entry	condition B
2021-02-03_10-45-13.884	condition_entry	condition B
2021-02-03_10-45-14.440	condition_entry	condition B
2021-02-03_10-45-15.062	condition_entry	condition B
2021-02-03_10-45-15.618	condition_entry	condition B
2021-02-03_10-45-16.362	condition_entry	condition B
2021-02-03_10-45-16.893	condition_entry	condition B
2021-02-03_10-45-17.375	condition_entry	condition A	src 2	dst 1
2021-02-03_10-45-19.198	pedal_entry	pedal_correct
2021-02-03_10-45-23.168	answer_entry	selected_answer 7
2021-02-03_10-45-24.468	condition_entry	condition B
2021-02-03_10-45-24.973	condition_entry	condition B
2021-02-03_10-45-26.255	condition_entry	condition B
2021-02-03_10-45-26.723	condition_entry	condition B
2021-02-03_10-45-27.336	condition_entry	condition B
2021-02-03_10-45-27.834	condition_entry	condition B
2021-02-03_10-45-28.476	condition_entry	condition B
2021-02-03_10-45-29.016	condition_entry	condition B
2021-02-03_10-45-29.532	condition_entry	condition B
2021-02-03_10-45-30.106	condition_entry	condition B
2021-02-03_10-45-30.643	condition_entry	condition B
2021-02-03_10-45-31.176	condition_entry	condition B
2021-02-03_10-45-31.654	condition_entry	condition D
2021-02-03_10-45-32.189	condition_entry	condition B
2021-02-03_10-45-32.563	condition_entry	condition B
2021-02-03_10-45-32.946	condition_entry	condition B
2021-02-03_10-45-33.397	condition_entry	condition B
2021-02-03_10-45-33.675	pedal_entry	pedal_timeout
2021-02-03_10-45-33.919	condition_entry	condition B
2021-02-03_10-45-34.452	condition_entry	condition C	src 7	dst 8
2021-02-03_10-45-35.052	condition_entry	condition B
2021-02-03_10-45-35.640	condition_entry	condition D warning
2021-02-03_10-45-36.174	condition_entry	condition B
2021-02-03_10-45-37.162	condition_entry	condition B
2021-02-03_10-45-37.574	condition_entry	condition B
2021-02-03_10-45-37.656	pedal_entry	pedal_timeout
2021-02-03_10-45-38.073	condition_entry	condition A	src 9	dst 6
2021-02-03_10-45-38.932	condition_entry	condition D warning	discarded
2021-02-03_10-45-38.954	warning	multiple_fingers
2021-02-03_10-45-40.317	condition_entry	condition B
2021-02-03_10-45-40.993	condition_entry	condition B
2021-02-03_10-45-41.476	condition_entry	condition B
2021-02-03_10-45-42.004	condition_entry	condition B
2021-02-03_10-45-42.565	condition_entry	condition C	src 7	dst 8
2021-02-03_10-45-43.126	condition_entry	condition B
2021-02-03_10-45-43.654	condition_entry	condition B
2021-02-03_10-45-44.081	condition_entry	condition B
2021-02-03_10-45-44.491	condition_entry	condition B
2021-02-03_10-45-44.593	pedal_entry	pedal_timeout
2021-02-03_10-45-44.905	condition_entry	condition B
2021-02-03_10-45-45.291	condition_entry	condition B
2021-02-03_10-45-45.702	condition_entry	condition B
2021-02-03_10-45-46.092	condition_entry	condition B
2021-02-03_10-45-46.413	condition_entry	condition B
2021-02-03_10-45-46.771	condition_entry	condition B
2021-02-03_10-45-47.258	condition_entry	condition B	discarded
2021-02-03_10-45-47.313	warning	multiple_fingers
2021-02-03_10-45-48.406	condition_entry	condition B	discarded
2021-02-03_10-45-48.446	warning	multiple_fingers
2021-02-03_10-45-49.781	condition_entry	condition B
2021-02-03_10-45-50.490	condition_entry	condition A	src 7	dst 6
2021-02-03_10-45-50.989	condition_entry	condition B	discarded
2021-02-03_10-45-51.377	condition_entry	condition D warning	discarded
2021-02-03_10-45-51.428	warning	multiple_fingers
2021-02-03_10-45-53.102	condition_entry	condition B
2021-02-03_10-45-53.567	condition_entry	condition B
2021-02-03_10-45-54.135	condition_entry	condition B
2021-02-03_10-45-54.642	condition_entry	condition B	discarded
2021-02-03_10-45-54.809	warning	multiple_fingers
2021-02-03_10-45-54.987	warning	multiple_fingers
2021-02-03_10-45-56.263	condition_entry	condition D	discarded
2021-02-03_10-45-56.438	warning	multiple_fingers
2021-02-03_10-45-57.787	condition_entry	condition B
2021-02-03_10-45-58.280	condition_entry	condition B
2021-02-03_10-45-58.853	condition_entry	condition B	discarded
2021-02-03_10-45-58.963	warning	multiple_fingers
2021-02-03_10-45-59.963	warning	hand_movements
2021-02-03_10-46-01.543	condition_entry	condition B
2021-02-03_10-46-02.073	condition_entry	condition B	discarded
2021-02-03_10-46-02.499	warning	multiple_fingers
2021-02-03_10-46-03.806	condition_entry	condition D
2021-02-03_10-46-04.996	condition_entry	condition B
2021-02-03_10-46-05.621	condition_entry	condition B
2021-02-03_10-46-05.826	pedal_entry	pedal_timeout
2021-02-03_10-46-06.193	condition_entry	condition B
2021-02-03_10-46-06.760	condition_entry	condition A	src 6	dst 8
2021-02-03_10-46-07.259	condition_entry	condition B
2021-02-03_10-46-07.933	condition_entry	condition B
2021-02-03_10-46-08.539	condition_entry	condition B
2021-02-03_10-46-08.772	pedal_entry	pedal_timeout
2021-02-03_10-46-09.163	condition_entry	condition B	discarded
2021-02-03_10-46-09.614	condition_entry	condition B	discarded
2021-02-03_10-46-09.658	warning	multiple_fingers
2021-02-03_10-46-11.094	condition_entry	condition B	discarded
2021-02-03_10-46-11.136	warning	multiple_fingers
2021-02-03_10-46-12.374	condition_entry	condition B
2021-02-03_10-46-13.191	condition_entry	condition B	discarded
2021-02-03_10-46-13.233	warning	multiple_fingers
2021-02-03_10-46-14.736	condition_entry	condition B
2021-02-03_10-46-15.222	condition_entry	condition B
2021-02-03_10-46-15.800	condition_entry	condition B
2021-02-03_10-46-16.322	condition_entry	condition B
2021-02-03_10-46-16.855	condition_entry	condition B
2021-02-03_10-46-17.343	condition_entry	condition B
2021-02-03_10-46-17.921	condition_entry	condition B
2021-02-03_10-46-18.442	warning	multiple_fingers
2021-02-03_10-46-18.442	condition_entry	condition B
2021-02-03_10-46-19.780	condition_entry	condition B
2021-02-03_10-46-20.198	condition_entry	condition B
2021-02-03_10-46-20.945	condition_entry	condition B
2021-02-03_10-46-21.316	condition_entry	condition B
2021-02-03_10-46-21.956	condition_entry	condition B
2021-02-03_10-46-22.529	condition_entry	condition B
2021-02-03_10-46-22.907	condition_entry	condition C	src 2	dst 3
2021-02-03_10-46-23.608	condition_entry	condition B
2021-02-03_10-46-24.666	pedal_entry	pedal_correct
2021-02-03_10-46-29.078	answer_entry	selected_answer 6
2021-02-03_10-46-30.430	condition_entry	condition B
2021-02-03_10-46-30.871	condition_entry	condition B
2021-02-03_10-46-31.470	condition_entry	condition B
2021-02-03_10-46-32.037	condition_entry	condition B
2021-02-03_10-46-32.559	condition_entry	condition B
2021-02-03_10-46-33.114	condition_entry	condition A	src 9	dst 8
2021-02-03_10-46-33.592	condition_entry	condition B
2021-02-03_10-46-34.125	condition_entry	condition B
2021-02-03_10-46-34.635	condition_entry	condition B
2021-02-03_10-46-34.980	condition_entry	condition B
2021-02-03_10-46-35.124	pedal_entry	pedal_timeout
2021-02-03_10-46-35.390	condition_entry	condition B
2021-02-03_10-46-35.868	condition_entry	condition B
2021-02-03_10-46-36.346	condition_entry	condition B
2021-02-03_10-46-36.750	condition_entry	condition B
2021-02-03_10-46-37.135	condition_entry	condition B
2021-02-03_10-46-37.506	condition_entry	condition D	discarded
2021-02-03_10-46-37.900	condition_entry	condition B	discarded
2021-02-03_10-46-37.994	warning	multiple_fingers
2021-02-03_10-46-39.189	condition_entry	condition B
2021-02-03_10-46-39.656	condition_entry	condition B
2021-02-03_10-46-40.390	condition_entry	condition B
2021-02-03_10-46-40.833	condition_entry	condition B
2021-02-03_10-46-41.537	condition_entry	condition B
2021-02-03_10-46-42.047	condition_entry	condition B
2021-02-03_10-46-42.565	condition_entry	condition B
2021-02-03_10-46-43.235	condition_entry	condition D
2021-02-03_10-46-43.739	condition_entry	condition B
2021-02-03_10-46-44.253	condition_entry	condition B	discarded
2021-02-03_10-46-44.336	warning	multiple_fingers
2021-02-03_10-46-45.857	condition_entry	condition B
2021-02-03_10-46-46.287	condition_entry	condition B
2021-02-03_10-46-47.074	condition_entry	condition B
2021-02-03_10-46-47.553	condition_entry	condition B
2021-02-03_10-46-48.110	condition_entry	condition B
2021-02-03_10-46-48.654	condition_entry	condition D
2021-02-03_10-46-49.354	condition_entry	condition B
2021-02-03_10-46-49.812	condition_entry	condition B
2021-02-03_10-46-50.351	condition_entry	condition B
2021-02-03_10-46-50.672	pedal_entry	pedal_timeout
2021-02-03_10-46-51.098	condition_entry	condition B
2021-02-03_10-46-51.544	condition_entry	condition A	src 3	dst 2
2021-02-03_10-46-52.161	condition_entry	condition B
2021-02-03_10-46-52.649	condition_entry	condition B
2021-02-03_10-46-53.307	condition_entry	condition B
2021-02-03_10-46-53.560	pedal_entry	pedal_timeout
2021-02-03_10-46-53.775	condition_entry	condition B
2021-02-03_10-46-54.364	condition_entry	condition B
2021-02-03_10-46-54.894	condition_entry	condition B
2021-02-03_10-46-55.393	condition_entry	condition B
2021-02-03_10-46-55.804	condition_entry	condition B
2021-02-03_10-46-56.371	condition_entry	condition B	discarded
2021-02-03_10-46-56.794	condition_entry	condition C	src 7	dst 8	discarded
2021-02-03_10-46-56.814	warning	multiple_fingers
2021-02-03_10-46-57.985	condition_entry	condition B
2021-02-03_10-46-58.504	condition_entry	condition B
2021-02-03_10-46-59.058	condition_entry	condition B	discarded
2021-02-03_10-46-59.092	warning	multiple_fingers
2021-02-03_10-47-00.608	condition_entry	condition B
2021-02-03_10-47-01.136	condition_entry	condition C	src 7	dst 6
2021-02-03_10-47-01.856	condition_entry	condition B
2021-02-03_10-47-02.971	condition_entry	condition B
2021-02-03_10-47-03.156	pedal_entry	pedal_timeout
2021-02-03_10-47-03.412	condition_entry	condition B
2021-02-03_10-47-04.058	condition_entry	condition B
2021-02-03_10-47-04.746	condition_entry	condition B
2021-02-03_10-47-05.278	condition_entry	condition B
2021-02-03_10-47-05.734	condition_entry	condition C	src 7	dst 6
2021-02-03_10-47-06.921	condition_entry	condition B
2021-02-03_10-47-07.745	pedal_entry	pedal_timeout
2021-02-03_10-47-08.422	condition_entry	condition B
2021-02-03_10-47-09.077	condition_entry	condition B
2021-02-03_10-47-09.666	condition_entry	condition B	discarded
2021-02-03_10-47-10.131	warning	multiple_fingers
2021-02-03_10-47-12.334	condition_entry	condition B
2021-02-03_10-47-12.973	condition_entry	condition A	src 2	dst 1
2021-02-03_10-47-14.518	pedal_entry	pedal_correct
2021-02-03_10-47-18.566	answer_entry	selected_answer 7
2021-02-03_10-47-19.972	condition_entry	condition B
2021-02-03_10-47-20.448	condition_entry	condition B
2021-02-03_10-47-20.977	condition_entry	condition B
2021-02-03_10-47-21.448	condition_entry	condition B
2021-02-03_10-47-22.014	condition_entry	condition B
2021-02-03_10-47-22.469	condition_entry	condition D	discarded
2021-02-03_10-47-22.675	warning	multiple_fingers
2021-02-03_10-47-24.016	condition_entry	condition B
2021-02-03_10-47-24.502	condition_entry	condition B
2021-02-03_10-47-25.250	condition_entry	condition B
2021-02-03_10-47-25.640	condition_entry	condition B
2021-02-03_10-47-26.201	condition_entry	condition B
2021-02-03_10-47-26.717	condition_entry	condition B
2021-02-03_10-47-27.244	condition_entry	condition B
2021-02-03_10-47-27.799	condition_entry	condition B
2021-02-03_10-47-28.137	condition_entry	condition B
2021-02-03_10-47-28.633	condition_entry	condition B	discarded
2021-02-03_10-47-29.071	condition_entry	condition A	src 8	dst 9	discarded
2021-02-03_10-47-29.080	warning	multiple_fingers
2021-02-03_10-47-30.281	condition_entry	condition B
2021-02-03_10-47-30.759	condition_entry	condition A	src 3	dst 0
2021-02-03_10-47-32.379	pedal_entry	pedal_correct
2021-02-03_10-47-36.100	answer_entry	selected_answer 3
2021-02-03_10-47-37.532	condition_entry	condition B
2021-02-03_10-47-37.908	condition_entry	condition B
2021-02-03_10-47-38.556	condition_entry	condition B
2021-02-03_10-47-39.073	condition_entry	condition B
2021-02-03_10-47-39.595	condition_entry	condition B
2021-02-03_10-47-40.231	condition_entry	condition B
2021-02-03_10-47-40.661	condition_entry	condition B
2021-02-03_10-47-41.225	condition_entry	condition B
2021-02-03_10-47-41.839	condition_entry	condition B
2021-02-03_10-47-42.220	condition_entry	condition A	src 0	dst 3
2021-02-03_10-47-42.860	condition_entry	condition B
2021-02-03_10-47-43.359	condition_entry	condition D warning
2021-02-03_10-47-43.849	condition_entry	condition B
2021-02-03_10-47-44.674	condition_entry	condition B
2021-02-03_10-47-45.381	pedal_entry	pedal_timeout
2021-02-03_10-47-45.835	condition_entry	condition B
2021-02-03_10-47-46.270	condition_entry	condition B
2021-02-03_10-47-46.935	condition_entry	condition B
2021-02-03_10-47-47.446	condition_entry	condition D
2021-02-03_10-47-48.671	condition_entry	condition B	discarded
2021-02-03_10-47-48.721	warning	multiple_fingers
2021-02-03_10-47-50.272	condition_entry	condition B
2021-02-03_10-47-50.724	condition_entry	condition C	src 2	dst 1
2021-02-03_10-47-51.533	condition_entry	condition B
2021-02-03_10-47-52.667	condition_entry	condition B
2021-02-03_10-47-52.743	pedal_entry	pedal_timeout
2021-02-03_10-47-53.147	condition_entry	condition B
2021-02-03_10-47-53.670	condition_entry	condition B	discarded
2021-02-03_10-47-53.767	warning	multiple_fingers
2021-02-03_10-47-55.156	condition_entry	condition B	discarded
2021-02-03_10-47-55.219	warning	multiple_fingers
2021-02-03_10-47-56.508	condition_entry	condition B
2021-02-03_10-47-57.726	condition_entry	condition B
2021-02-03_10-47-58.310	condition_entry	condition D	discarded
2021-02-03_10-47-58.421	warning	multiple_fingers
2021-02-03_10-47-59.875	condition_entry	condition B
2021-02-03_10-48-00.251	condition_entry	condition B
2021-02-03_10-48-00.976	condition_entry	condition B
2021-02-03_10-48-01.506	condition_entry	condition B	discarded
2021-02-03_10-48-01.585	warning	multiple_fingers
2021-02-03_10-48-03.119	condition_entry	condition B
2021-02-03_10-48-03.561	condition_entry	condition B
2021-02-03_10-48-04.114	condition_entry	condition B
2021-02-03_10-48-04.661	condition_entry	condition B
2021-02-03_10-48-05.293	condition_entry	condition B
2021-02-03_10-48-05.822	condition_entry	condition B
2021-02-03_10-48-06.361	condition_entry	condition B
2021-02-03_10-48-06.743	condition_entry	condition B	discarded
2021-02-03_10-48-07.227	warning	multiple_fingers
2021-02-03_10-48-08.663	condition_entry	condition B
2021-02-03_10-48-09.681	condition_entry	condition B
2021-02-03_10-48-10.247	condition_entry	condition A	src 1	dst 3
2021-02-03_10-48-11.182	condition_entry	condition D warning
2021-02-03_10-48-11.891	pedal_entry	pedal_correct
2021-02-03_10-48-16.384	answer_entry	selected_answer 1
2021-02-03_10-48-17.724	condition_entry	condition B
2021-02-03_10-48-18.221	condition_entry	condition B
2021-02-03_10-48-18.644	condition_entry	condition B
2021-02-03_10-48-19.401	condition_entry	condition B
2021-02-03_10-48-19.943	condition_entry	condition B
2021-02-03_10-48-20.577	condition_entry	condition B
2021-02-03_10-48-21.059	condition_entry	condition D	discarded
2021-02-03_10-48-21.198	warning	multiple_fingers
2021-02-03_10-48-22.546	condition_entry	condition B
2021-02-03_10-48-23.200	condition_entry	condition B
2021-02-03_10-48-23.708	condition_entry	condition B
2021-02-03_10-48-24.201	condition_entry	condition B
2021-02-03_10-48-24.733	condition_entry	condition B
2021-02-03_10-48-25.288	condition_entry	condition B
2021-02-03_10-48-25.754	condition_entry	condition B
2021-02-03_10-48-26.242	condition_entry	condition B
2021-02-03_10-48-26.707	condition_entry	condition B
2021-02-03_10-48-27.096	condition_entry	condition B
2021-02-03_10-48-27.583	condition_entry	condition B	discarded
2021-02-03_10-48-27.642	warning	multiple_fingers
2021-02-03_10-48-28.847	condition_entry	condition B
2021-02-03_10-48-29.372	condition_entry	condition B
2021-02-03_10-48-29.849	condition_entry	condition B
2021-02-03_10-48-30.617	condition_entry	condition B
2021-02-03_10-48-31.159	condition_entry	condition D	discarded
2021-02-03_10-48-31.282	warning	multiple_fingers
2021-02-03_10-48-32.687	condition_entry	condition B	discarded
2021-02-03_10-48-32.793	warning	multiple_fingers
2021-02-03_10-48-34.103	condition_entry	condition B
2021-02-03_10-48-34.839	condition_entry	condition B
2021-02-03_10-48-35.293	condition_entry	condition B
2021-02-03_10-48-35.958	condition_entry	condition B
2021-02-03_10-48-36.474	condition_entry	condition B
2021-02-03_10-48-37.046	condition_entry	condition B
2021-02-03_10-48-37.571	condition_entry	condition D
2021-02-03_10-48-38.018	condition_entry	condition B
2021-02-03_10-48-38.497	condition_entry	condition B
2021-02-03_10-48-38.912	condition_entry	condition D warning	discarded
2021-02-03_10-48-39.056	warning	multiple_fingers
2021-02-03_10-48-40.379	condition_entry	condition B
2021-02-03_10-48-41.035	condition_entry	condition B
2021-02-03_10-48-41.523	condition_entry	condition B
2021-02-03_10-48-42.081	condition_entry	condition B
2021-02-03_10-48-42.643	condition_entry	condition B
2021-02-03_10-48-43.188	condition_entry	condition B
2021-02-03_10-48-43.710	condition_entry	condition B
2021-02-03_10-48-44.266	condition_entry	condition D
2021-02-03_10-48-45.446	condition_entry	condition B
2021-02-03_10-48-46.208	condition_entry	condition B	discarded
2021-02-03_10-48-46.293	pedal_entry	pedal_timeout
2021-02-03_10-48-46.631	condition_entry	condition B	discarded
2021-02-03_10-48-46.704	warning	multiple_fingers
2021-02-03_10-48-48.278	condition_entry	condition B
2021-02-03_10-48-48.734	condition_entry	condition C	src 7	dst 8
2021-02-03_10-48-49.230	condition_entry	condition B
2021-02-03_10-48-49.898	condition_entry	condition B
2021-02-03_10-48-50.445	condition_entry	condition B
2021-02-03_10-48-50.750	pedal_entry	pedal_timeout
2021-02-03_10-48-51.089	condition_entry	condition B
2021-02-03_10-48-51.684	condition_entry	condition B
2021-02-03_10-48-52.061	condition_entry	condition B
2021-02-03_10-48-52.561	condition_entry	condition C	src 2	dst 1
2021-02-03_10-48-53.594	condition_entry	condition B
2021-02-03_10-48-54.039	condition_entry	condition B
2021-02-03_10-48-54.471	condition_entry	condition B
2021-02-03_10-48-54.574	pedal_entry	pedal_timeout
2021-02-03_10-48-54.927	condition_entry	condition B	discarded
2021-02-03_10-48-55.382	warning	multiple_fingers
2021-02-03_10-48-56.583	condition_entry	condition B
2021-02-03_10-48-57.014	condition_entry	condition B
2021-02-03_10-48-57.913	condition_entry	condition A	src 0	dst 1
2021-02-03_10-48-58.325	condition_entry	condition B
2021-02-03_10-48-58.880	condition_entry	condition B
2021-02-03_10-48-59.539	condition_entry	condition B
2021-02-03_10-48-59.924	pedal_entry	pedal_timeout
2021-02-03_10-48-59.990	condition_entry	condition B
2021-02-03_10-49-00.585	condition_entry	condition B
2021-02-03_10-49-01.124	condition_entry	condition B
2021-02-03_10-49-01.590	condition_entry	condition B
2021-02-03_10-49-02.124	condition_entry	condition B
2021-02-03_10-49-02.424	condition_entry	condition B
2021-02-03_10-49-02.989	condition_entry	condition B
2021-02-03_10-49-03.514	warning	multiple_fingers
2021-02-03_10-49-03.514	condition_entry	condition B
2021-02-03_10-49-04.712	condition_entry	condition B	discarded
2021-02-03_10-49-04.746	warning	multiple_fingers
2021-02-03_10-49-06.206	condition_entry	condition B
2021-02-03_10-49-06.844	condition_entry	condition B
2021-02-03_10-49-07.499	condition_entry	condition B
2021-02-03_10-49-07.907	condition_entry	condition B
2021-02-03_10-49-08.545	condition_entry	condition A	src 1	dst 3
2021-02-03_10-49-10.001	pedal_entry	pedal_correct
2021-02-03_10-49-14.480	answer_entry	selected_answer 8
2021-02-03_10-49-15.977	condition_entry	condition D
2021-02-03_10-49-16.198	condition_entry	condition B
2021-02-03_10-49-16.761	condition_entry	condition B
2021-02-03_10-49-17.340	condition_entry	condition B
2021-02-03_10-49-18.002	pedal_entry	pedal_timeout
2021-02-03_10-49-18.023	condition_entry	condition B
2021-02-03_10-49-18.606	condition_entry	condition B
2021-02-03_10-49-19.194	condition_entry	condition C	src 3	dst 2
2021-02-03_10-49-19.916	condition_entry	condition B
2021-02-03_10-49-20.517	condition_entry	condition B
2021-02-03_10-49-21.083	condition_entry	condition D warning
2021-02-03_10-49-22.126	condition_entry	condition B
2021-02-03_10-49-22.737	condition_entry	condition D warning	discarded
2021-02-03_10-49-22.770	warning	multiple_fingers
2021-02-03_10-49-24.138	condition_entry	condition B	discarded
2021-02-03_10-49-24.171	warning	multiple_fingers
2021-02-03_10-49-25.582	condition_entry	condition B	discarded
2021-02-03_10-49-25.606	warning	multiple_fingers
2021-02-03_10-49-27.047	condition_entry	condition B
2021-02-03_10-49-28.340	condition_entry	condition A	src 3	dst 0
2021-02-03_10-49-29.793	pedal_entry	pedal_correct
2021-02-03_10-49-31.670	warning	hand_movements
2021-02-03_10-49-36.747	answer_entry	selected_answer 1
2021-02-03_10-49-37.988	condition_entry	condition B
2021-02-03_10-49-38.540	condition_entry	condition B
2021-02-03_10-49-39.151	condition_entry	condition B
2021-02-03_10-49-39.806	condition_entry	condition B
2021-02-03_10-49-41.049	condition_entry	condition B
2021-02-03_10-49-41.485	condition_entry	condition B
2021-02-03_10-49-41.917	condition_entry	condition B
2021-02-03_10-49-42.727	condition_entry	condition B
2021-02-03_10-49-43.171	condition_entry	condition B
2021-02-03_10-49-43.851	condition_entry	condition B	discarded
2021-02-03_10-49-44.281	condition_entry	condition D	discarded
2021-02-03_10-49-44.292	warning	multiple_fingers
2021-02-03_10-49-45.959	condition_entry	condition B
2021-02-03_10-49-46.458	condition_entry	condition B
2021-02-03_10-49-47.005	condition_entry	condition D
2021-02-03_10-49-47.560	condition_entry	condition B
2021-02-03_10-49-48.258	condition_entry	condition B
2021-02-03_10-49-48.790	condition_entry	condition B
2021-02-03_10-49-49.022	pedal_entry	pedal_timeout
2021-02-03_10-49-49.346	condition_entry	condition D
2021-02-03_10-49-50.022	condition_entry	condition B
2021-02-03_10-49-50.579	condition_entry	condition B
2021-02-03_10-49-51.052	condition_entry	condition B
2021-02-03_10-49-51.367	pedal_entry	pedal_timeout
2021-02-03_10-49-51.611	condition_entry	condition B
2021-02-03_10-49-52.546	condition_entry	condition B
2021-02-03_10-49-53.033	condition_entry	condition B
2021-02-03_10-49-53.956	condition_entry	condition B
2021-02-03_10-49-54.399	condition_entry	condition B
2021-02-03_10-49-55.023	condition_entry	condition B
2021-02-03_10-49-55.587	condition_entry	condition B
2021-02-03_10-49-56.359	condition_entry	condition A	src 1	dst 2
2021-02-03_10-49-57.189	condition_entry	condition B
2021-02-03_10-49-57.786	condition_entry	condition B
2021-02-03_10-49-58.378	pedal_entry	pedal_timeout
2021-02-03_10-49-59.634	condition_entry	condition B	discarded
2021-02-03_10-50-00.118	condition_entry	condition C	src 9	dst 8	discarded
2021-02-03_10-50-00.130	warning	multiple_fingers
2021-02-03_10-50-01.542	condition_entry	condition B
2021-02-03_10-50-03.307	condition_entry	condition B	discarded
2021-02-03_10-50-03.376	warning	multiple_fingers
2021-02-03_10-50-04.787	condition_entry	condition B
2021-02-03_10-50-05.366	condition_entry	condition B
2021-02-03_10-50-05.976	condition_entry	condition B
2021-02-03_10-50-06.553	condition_entry	condition B
2021-02-03_10-50-07.286	condition_entry	condition B
2021-02-03_10-50-07.707	condition_entry	condition C	src 3	dst 2
2021-02-03_10-50-07.960	condition_entry	condition D warning
2021-02-03_10-50-09.215	condition_entry	condition B
2021-02-03_10-50-09.860	condition_entry	condition B
2021-02-03_10-50-09.980	pedal_entry	pedal_timeout
2021-02-03_10-50-11.008	condition_entry	condition B
2021-02-03_10-50-11.458	condition_entry	condition B
2021-02-03_10-50-12.146	condition_entry	condition B
2021-02-03_10-50-12.580	condition_entry	condition B
2021-02-03_10-50-13.147	condition_entry	condition B
2021-02-03_10-50-13.647	condition_entry	condition B
2021-02-03_10-50-14.279	condition_entry	condition B
2021-02-03_10-50-14.711	condition_entry	condition B
2021-02-03_10-50-15.640	condition_entry	condition C	src 9	dst 8	discarded
2021-02-03_10-50-15.660	warning	multiple_fingers
2021-02-03_10-50-17.205	condition_entry	condition B
2021-02-03_10-50-17.721	condition_entry	condition B
2021-02-03_10-50-18.284	condition_entry	condition C	src 6	dst 7
2021-02-03_10-50-18.955	condition_entry	condition B
2021-02-03_10-50-19.454	condition_entry	condition B
2021-02-03_10-50-19.899	condition_entry	condition B
2021-02-03_10-50-20.298	pedal_entry	pedal_timeout
2021-02-03_10-50-20.457	condition_entry	condition B
2021-02-03_10-50-20.820	condition_entry	condition B
2021-02-03_10-50-21.508	condition_entry	condition B
2021-02-03_10-50-21.895	condition_entry	condition D
2021-02-03_10-50-22.324	condition_entry	condition B
2021-02-03_10-50-23.147	condition_entry	condition B
2021-02-03_10-50-23.913	pedal_entry	pedal_timeout
2021-02-03_10-50-24.282	condition_entry	condition B
2021-02-03_10-50-24.798	warning	multiple_fingers
2021-02-03_10-50-24.799	condition_entry	condition B
2021-02-03_10-50-26.312	condition_entry	condition B
2021-02-03_10-50-26.863	condition_entry	condition B
2021-02-03_10-50-27.584	condition_entry	condition B
2021-02-03_10-50-28.029	condition_entry	condition B
2021-02-03_10-50-28.536	condition_entry	condition B
2021-02-03_10-50-29.120	condition_entry	condition B
2021-02-03_10-50-29.610	condition_entry	condition B
2021-02-03_10-50-30.074	condition_entry	condition B
2021-02-03_10-50-30.518	condition_entry	condition C	src 7	dst 6
2021-02-03_10-50-32.119	condition_entry	condition B
2021-02-03_10-50-32.537	pedal_entry	pedal_timeout
2021-02-03_10-50-32.538	condition_entry	condition D
2021-02-03_10-50-33.103	condition_entry	condition B
2021-02-03_10-50-33.470	condition_entry	condition B
2021-02-03_10-50-34.104	condition_entry	condition B
2021-02-03_10-50-34.558	pedal_entry	pedal_timeout
2021-02-03_10-50-34.558	condition_entry	condition B
2021-02-03_10-50-35.323	condition_entry	condition B
2021-02-03_10-50-35.746	condition_entry	condition B
2021-02-03_10-50-36.336	condition_entry	condition B
2021-02-03_10-50-37.336	warning	multiple_fingers
2021-02-03_10-50-37.337	condition_entry	condition D
2021-02-03_10-50-39.418	condition_entry	condition B
2021-02-03_10-50-40.181	condition_entry	condition C	src 7	dst 6
2021-02-03_10-50-40.614	condition_entry	condition B
2021-02-03_10-50-41.826	condition_entry	condition B
2021-02-03_10-50-42.199	pedal_entry	pedal_timeout
2021-02-03_10-50-42.388	condition_entry	condition B
2021-02-03_10-50-42.899	condition_entry	condition B
2021-02-03_10-50-43.502	condition_entry	condition B
2021-02-03_10-50-43.982	condition_entry	condition B
2021-02-03_10-50-44.488	condition_entry	condition B
2021-02-03_10-50-45.078	condition_entry	condition B
2021-02-03_10-50-45.453	condition_entry	condition B
2021-02-03_10-50-46.123	condition_entry	condition C	src 9	dst 8
2021-02-03_10-50-46.801	condition_entry	condition B
2021-02-03_10-50-47.847	condition_entry	condition B	discarded
2021-02-03_10-50-47.898	warning	multiple_fingers
2021-02-03_10-50-49.333	condition_entry	condition B
2021-02-03_10-50-49.785	condition_entry	condition B
2021-02-03_10-50-50.357	condition_entry	condition B
2021-02-03_10-50-51.040	condition_entry	condition B
2021-02-03_10-50-51.577	condition_entry	condition B	discarded
2021-02-03_10-50-51.661	warning	multiple_fingers
2021-02-03_10-50-53.042	condition_entry	condition B
2021-02-03_10-50-53.584	condition_entry	condition B
2021-02-03_10-50-54.127	condition_entry	condition B
2021-02-03_10-50-54.896	condition_entry	condition A	src 0	dst 3
2021-02-03_10-50-55.295	condition_entry	condition B
2021-02-03_10-50-55.859	condition_entry	condition B
2021-02-03_10-50-56.329	condition_entry	condition B
2021-02-03_10-50-56.906	pedal_entry	pedal_timeout
2021-02-03_10-50-56.930	condition_entry	condition B
2021-02-03_10-50-57.404	condition_entry	condition D
2021-02-03_10-50-57.838	condition_entry	condition B
2021-02-03_10-50-58.286	condition_entry	condition B	discarded
2021-02-03_10-50-58.344	warning	multiple_fingers
2021-02-03_10-50-59.594	condition_entry	condition B	discarded
2021-02-03_10-50-59.605	warning	multiple_fingers
2021-02-03_10-51-01.024	condition_entry	condition B
2021-02-03_10-51-01.490	condition_entry	condition B
2021-02-03_10-51-02.255	condition_entry	condition B	discarded
2021-02-03_10-51-02.629	warning	multiple_fingers
2021-02-03_10-51-04.401	condition_entry	condition B	discarded
2021-02-03_10-51-04.811	condition_entry	condition B	discarded
2021-02-03_10-51-04.893	warning	multiple_fingers
2021-02-03_10-51-06.344	condition_entry	condition B
2021-02-03_10-51-06.767	condition_entry	condition B
2021-02-03_10-51-07.452	condition_entry	condition A	src 1	dst 3
2021-02-03_10-51-08.467	condition_entry	condition B	discarded
2021-02-03_10-51-08.529	warning	multiple_fingers
2021-02-03_10-51-09.900	condition_entry	condition B
2021-02-03_10-51-10.402	condition_entry	condition B
2021-02-03_10-51-11.145	condition_entry	condition B
2021-02-03_10-51-11.596	condition_entry	condition B
2021-02-03_10-51-12.321	condition_entry	condition B
2021-02-03_10-51-12.896	condition_entry	condition B
2021-02-03_10-51-13.341	condition_entry	condition C	src 8	dst 9
2021-02-03_10-51-14.077	condition_entry	condition D warning
2021-02-03_10-51-14.520	condition_entry	condition B
2021-02-03_10-51-14.951	condition_entry	condition B
2021-02-03_10-51-15.450	condition_entry	condition B
2021-02-03_10-51-16.037	condition_entry	condition B
2021-02-03_10-51-16.097	pedal_entry	pedal_timeout
2021-02-03_10-51-16.777	condition_entry	condition B
2021-02-03_10-51-17.395	condition_entry	condition B
2021-02-03_10-51-18.419	condition_entry	condition B
2021-02-03_10-51-18.854	condition_entry	condition B	discarded
2021-02-03_10-51-19.004	warning	multiple_fingers
2021-02-03_10-51-20.508	condition_entry	condition B
2021-02-03_10-51-20.986	condition_entry	condition B	discarded
2021-02-03_10-51-21.025	warning	multiple_fingers
[truncated: 1,082 more rows]
