# Supplementary material for: Avatar error in your favor: Embodied avatars can fix users’ mistakes without them noticing
Source: PLoS One. 2023 Jan 20;18(1):e0266212. doi: 10.1371/journal.pone.0266212 (PMC9858437; doi:10.1371/journal.pone.0266212)
Supplement: S1 Dataset — (ZIP) [file pone.0266212.s003.zip › static/raw_data/31/events.csv]

timestamp	event
2021-02-03_10-16-21.190	main_start
2021-02-03_10-16-21.623	launch_welcome_scene
2021-02-03_10-16-27.012	launch_calibration_explanation_scene
2021-02-03_10-16-38.643	hands_calibrated
2021-02-03_10-16-38.643	launch_practice_explanation_scene
2021-02-03_10-17-03.655	launch_practice_session
2021-02-03_10-17-03.667	no_button_but_finger_pressed RightPinkyTip
2021-02-03_10-17-03.669	set_speed 0.510000021457672
2021-02-03_10-17-03.669	no_button_but_finger_pressed RightRingTip
2021-02-03_10-17-03.669	set_speed 0.330000021457672
2021-02-03_10-17-03.669	no_button_but_finger_pressed RightMiddleTip
2021-02-03_10-17-03.669	set_speed 0.150000021457672
2021-02-03_10-17-03.669	no_button_but_finger_pressed RightIndexTip
2021-02-03_10-17-03.670	set_speed 0
2021-02-03_10-17-03.670	no_button_but_finger_pressed LeftIndexTip
2021-02-03_10-17-03.670	set_speed 0
2021-02-03_10-17-03.670	no_button_but_finger_pressed LeftMiddleTip
2021-02-03_10-17-03.670	set_speed 0
2021-02-03_10-17-03.670	no_button_but_finger_pressed LeftRingTip
2021-02-03_10-17-03.670	set_speed 0
2021-02-03_10-17-03.670	no_button_but_finger_pressed LeftPinkyTip
2021-02-03_10-17-03.671	set_speed 0
2021-02-03_10-17-03.686	button_created 0
2021-02-03_10-17-04.239	button_created 1
2021-02-03_10-17-04.774	button_enters_active_area 2
2021-02-03_10-17-04.809	button_created 2
2021-02-03_10-17-04.996	middle_moved
2021-02-03_10-17-05.017	button_pressed 2
2021-02-03_10-17-05.018	set_speed 0
2021-02-03_10-17-05.105	multiple_finger_start
2021-02-03_10-17-05.271	index_moved
2021-02-03_10-17-05.315	multiple_finger_stop
2021-02-03_10-17-05.316	middle_released
2021-02-03_10-17-05.327	no_button_but_finger_pressed LeftPinkyTip
2021-02-03_10-17-05.327	set_speed 0
2021-02-03_10-17-05.327	no_button_but_finger_pressed LeftRingTip
2021-02-03_10-17-05.327	set_speed 0
2021-02-03_10-17-05.327	no_button_but_finger_pressed LeftIndexTip
2021-02-03_10-17-05.328	set_speed 0
2021-02-03_10-17-05.328	no_button_but_finger_pressed RightIndexTip
2021-02-03_10-17-05.328	set_speed 0
2021-02-03_10-17-05.328	no_button_but_finger_pressed RightMiddleTip
2021-02-03_10-17-05.328	set_speed 0
2021-02-03_10-17-05.329	no_button_but_finger_pressed RightRingTip
2021-02-03_10-17-05.329	set_speed 0
2021-02-03_10-17-05.329	no_button_but_finger_pressed RightPinkyTip
2021-02-03_10-17-05.329	set_speed 0
2021-02-03_10-17-05.330	index_released
2021-02-03_10-17-05.343	button_created 0
2021-02-03_10-17-05.897	button_created 1
2021-02-03_10-17-06.431	button_enters_active_area 3
2021-02-03_10-17-06.476	button_created 2
2021-02-03_10-17-06.819	index_moved
2021-02-03_10-17-06.876	button_leaves_active_area 3
2021-02-03_10-17-06.876	multiple_finger_start
2021-02-03_10-17-06.914	multiple_finger_stop
2021-02-03_10-17-06.926	no_button_but_finger_pressed LeftPinkyTip
2021-02-03_10-17-06.926	set_speed 0
2021-02-03_10-17-06.926	no_button_but_finger_pressed LeftRingTip
2021-02-03_10-17-06.927	set_speed 0
2021-02-03_10-17-06.927	no_button_but_finger_pressed LeftMiddleTip
2021-02-03_10-17-06.927	set_speed 0
2021-02-03_10-17-06.927	no_button_but_finger_pressed LeftIndexTip
2021-02-03_10-17-06.928	set_speed 0
2021-02-03_10-17-06.928	no_button_but_finger_pressed RightIndexTip
2021-02-03_10-17-06.928	set_speed 0
2021-02-03_10-17-06.928	no_button_but_finger_pressed RightMiddleTip
2021-02-03_10-17-06.929	set_speed 0
2021-02-03_10-17-06.929	no_button_but_finger_pressed RightRingTip
2021-02-03_10-17-06.929	set_speed 0
2021-02-03_10-17-06.929	no_button_but_finger_pressed RightPinkyTip
2021-02-03_10-17-06.930	set_speed 0
2021-02-03_10-17-06.942	button_created 0
2021-02-03_10-17-07.115	index_released
2021-02-03_10-17-07.505	button_created 1
2021-02-03_10-17-08.036	button_enters_active_area 1
2021-02-03_10-17-08.070	button_created 2
2021-02-03_10-17-08.352	ring_moved
2021-02-03_10-17-08.375	button_pressed 1
2021-02-03_10-17-08.375	set_speed 0
2021-02-03_10-17-08.386	multiple_finger_start
2021-02-03_10-17-08.627	multiple_finger_stop
2021-02-03_10-17-08.628	ring_released
2021-02-03_10-17-08.638	no_button_but_finger_pressed LeftPinkyTip
2021-02-03_10-17-08.638	set_speed 0
2021-02-03_10-17-08.638	no_button_but_finger_pressed LeftMiddleTip
2021-02-03_10-17-08.639	set_speed 0
2021-02-03_10-17-08.639	no_button_but_finger_pressed LeftIndexTip
2021-02-03_10-17-08.639	set_speed 0
2021-02-03_10-17-08.639	no_button_but_finger_pressed RightIndexTip
2021-02-03_10-17-08.639	set_speed 0
2021-02-03_10-17-08.639	no_button_but_finger_pressed RightMiddleTip
2021-02-03_10-17-08.639	set_speed 0
2021-02-03_10-17-08.639	no_button_but_finger_pressed RightRingTip
2021-02-03_10-17-08.639	set_speed 0
2021-02-03_10-17-08.639	no_button_but_finger_pressed RightPinkyTip
2021-02-03_10-17-08.640	set_speed 0
2021-02-03_10-17-08.650	button_created 0
2021-02-03_10-17-09.215	button_created 1
2021-02-03_10-17-09.739	button_enters_active_area 1
2021-02-03_10-17-09.785	button_created 2
2021-02-03_10-17-10.029	ring_moved
2021-02-03_10-17-10.050	button_pressed 1
2021-02-03_10-17-10.050	set_speed 0
2021-02-03_10-17-10.051	multiple_finger_start
2021-02-03_10-17-10.229	multiple_finger_stop
2021-02-03_10-17-10.240	no_button_but_finger_pressed LeftPinkyTip
2021-02-03_10-17-10.240	set_speed 0
2021-02-03_10-17-10.240	no_button_but_finger_pressed LeftMiddleTip
2021-02-03_10-17-10.240	set_speed 0
2021-02-03_10-17-10.240	no_button_but_finger_pressed LeftIndexTip
2021-02-03_10-17-10.241	set_speed 0
2021-02-03_10-17-10.241	no_button_but_finger_pressed RightIndexTip
2021-02-03_10-17-10.241	set_speed 0
2021-02-03_10-17-10.241	no_button_but_finger_pressed RightMiddleTip
2021-02-03_10-17-10.241	set_speed 0
2021-02-03_10-17-10.241	no_button_but_finger_pressed RightRingTip
2021-02-03_10-17-10.241	set_speed 0
2021-02-03_10-17-10.241	no_button_but_finger_pressed RightPinkyTip
2021-02-03_10-17-10.242	set_speed 0
2021-02-03_10-17-10.253	button_created 0
2021-02-03_10-17-10.274	ring_released
2021-02-03_10-17-10.819	button_created 1
2021-02-03_10-17-11.352	button_enters_active_area 7
2021-02-03_10-17-11.386	button_created 2
2021-02-03_10-17-11.450	index_moved
2021-02-03_10-17-11.750	index_released
2021-02-03_10-17-11.794	button_leaves_active_area 7
2021-02-03_10-17-11.917	button_enters_active_area 0
2021-02-03_10-17-11.966	button_created 3
2021-02-03_10-17-12.216	button_missed 7
2021-02-03_10-17-12.216	set_speed 0
2021-02-03_10-17-12.356	button_leaves_active_area 0
2021-02-03_10-17-12.479	button_enters_active_area 8
2021-02-03_10-17-12.535	button_created 4
2021-02-03_10-17-12.725	middle_moved
2021-02-03_10-17-12.781	button_missed 0
2021-02-03_10-17-12.781	set_speed 0
2021-02-03_10-17-12.824	multiple_finger_start
2021-02-03_10-17-13.072	multiple_finger_stop
2021-02-03_10-17-13.083	no_button_but_finger_pressed LeftPinkyTip
2021-02-03_10-17-13.084	set_speed 0
2021-02-03_10-17-13.084	no_button_but_finger_pressed LeftRingTip
2021-02-03_10-17-13.084	set_speed 0
2021-02-03_10-17-13.084	no_button_but_finger_pressed LeftMiddleTip
2021-02-03_10-17-13.084	set_speed 0
2021-02-03_10-17-13.084	no_button_but_finger_pressed LeftIndexTip
2021-02-03_10-17-13.084	set_speed 0
2021-02-03_10-17-13.084	no_button_but_finger_pressed RightIndexTip
2021-02-03_10-17-13.085	set_speed 0
2021-02-03_10-17-13.085	no_button_but_finger_pressed RightMiddleTip
2021-02-03_10-17-13.085	set_speed 0
2021-02-03_10-17-13.085	no_button_but_finger_pressed RightRingTip
2021-02-03_10-17-13.085	set_speed 0
2021-02-03_10-17-13.085	no_button_but_finger_pressed RightPinkyTip
2021-02-03_10-17-13.085	set_speed 0
2021-02-03_10-17-13.096	button_created 0
2021-02-03_10-17-13.172	middle_released
2021-02-03_10-17-13.660	button_created 1
2021-02-03_10-17-14.190	button_enters_active_area 7
2021-02-03_10-17-14.236	button_created 2
2021-02-03_10-17-14.246	middle_moved
2021-02-03_10-17-14.268	button_pressed 7
2021-02-03_10-17-14.268	set_speed 0
2021-02-03_10-17-14.616	middle_released
2021-02-03_10-17-14.749	button_enters_active_area 0
2021-02-03_10-17-14.806	button_created 3
2021-02-03_10-17-15.194	button_leaves_active_area 0
2021-02-03_10-17-15.327	button_enters_active_area 6
2021-02-03_10-17-15.372	button_created 4
2021-02-03_10-17-15.622	index_moved
2021-02-03_10-17-15.624	button_missed 0
2021-02-03_10-17-15.624	set_speed 0
2021-02-03_10-17-15.633	button_pressed 6
2021-02-03_10-17-15.633	set_speed 0.150000021457672
2021-02-03_10-17-15.899	button_enters_active_area 8
2021-02-03_10-17-15.945	button_created 5
2021-02-03_10-17-15.967	index_released
2021-02-03_10-17-16.169	ring_moved
2021-02-03_10-17-16.202	multiple_finger_start
2021-02-03_10-17-16.402	multiple_finger_stop
2021-02-03_10-17-16.412	no_button_but_finger_pressed LeftPinkyTip
2021-02-03_10-17-16.413	set_speed 0.150000021457672
2021-02-03_10-17-16.413	no_button_but_finger_pressed LeftRingTip
2021-02-03_10-17-16.413	set_speed 0.150000021457672
2021-02-03_10-17-16.413	no_button_but_finger_pressed LeftMiddleTip
2021-02-03_10-17-16.413	set_speed 0
2021-02-03_10-17-16.413	no_button_but_finger_pressed LeftIndexTip
2021-02-03_10-17-16.413	set_speed 0
2021-02-03_10-17-16.413	no_button_but_finger_pressed RightIndexTip
2021-02-03_10-17-16.414	set_speed 0
2021-02-03_10-17-16.414	no_button_but_finger_pressed RightMiddleTip
2021-02-03_10-17-16.414	set_speed 0
2021-02-03_10-17-16.414	no_button_but_finger_pressed RightRingTip
2021-02-03_10-17-16.414	set_speed 0
2021-02-03_10-17-16.414	no_button_but_finger_pressed RightPinkyTip
2021-02-03_10-17-16.414	set_speed 0
2021-02-03_10-17-16.425	ring_released
2021-02-03_10-17-16.426	button_created 0
2021-02-03_10-17-16.995	button_created 1
2021-02-03_10-17-17.515	button_enters_active_area 1
2021-02-03_10-17-17.561	button_created 2
2021-02-03_10-17-17.765	ring_moved
2021-02-03_10-17-17.776	button_pressed 1
2021-02-03_10-17-17.776	set_speed 0
2021-02-03_10-17-17.787	multiple_finger_start
2021-02-03_10-17-18.055	multiple_finger_stop
2021-02-03_10-17-18.066	no_button_but_finger_pressed LeftPinkyTip
2021-02-03_10-17-18.066	set_speed 0
2021-02-03_10-17-18.066	no_button_but_finger_pressed LeftMiddleTip
2021-02-03_10-17-18.066	set_speed 0
2021-02-03_10-17-18.066	no_button_but_finger_pressed LeftIndexTip
2021-02-03_10-17-18.067	set_speed 0
2021-02-03_10-17-18.067	no_button_but_finger_pressed RightIndexTip
2021-02-03_10-17-18.067	set_speed 0
2021-02-03_10-17-18.067	no_button_but_finger_pressed RightMiddleTip
2021-02-03_10-17-18.067	set_speed 0
2021-02-03_10-17-18.067	no_button_but_finger_pressed RightRingTip
2021-02-03_10-17-18.067	set_speed 0
2021-02-03_10-17-18.067	no_button_but_finger_pressed RightPinkyTip
2021-02-03_10-17-18.068	set_speed 0
2021-02-03_10-17-18.080	button_created 0
2021-02-03_10-17-18.090	ring_released
2021-02-03_10-17-18.646	button_created 1
2021-02-03_10-17-19.169	button_enters_active_area 2
2021-02-03_10-17-19.214	button_created 2
2021-02-03_10-17-19.269	middle_moved
2021-02-03_10-17-19.302	button_pressed 2
2021-02-03_10-17-19.302	set_speed 0
2021-02-03_10-17-19.580	middle_released
2021-02-03_10-17-19.735	button_enters_active_area 9
2021-02-03_10-17-19.794	button_created 3
2021-02-03_10-17-20.125	ring_moved
2021-02-03_10-17-20.179	button_leaves_active_area 9
2021-02-03_10-17-20.312	button_enters_active_area 1
2021-02-03_10-17-20.358	button_created 4
2021-02-03_10-17-20.605	button_missed 9
2021-02-03_10-17-20.605	set_speed 0
2021-02-03_10-17-20.756	button_leaves_active_area 1
2021-02-03_10-17-20.886	button_enters_active_area 8
2021-02-03_10-17-20.886	ring_released
2021-02-03_10-17-20.933	button_created 5
2021-02-03_10-17-21.179	button_missed 1
2021-02-03_10-17-21.179	set_speed 0
2021-02-03_10-17-21.334	button_leaves_active_area 8
2021-02-03_10-17-21.445	button_enters_active_area 8
2021-02-03_10-17-21.503	button_created 6
2021-02-03_10-17-21.764	button_missed 8
2021-02-03_10-17-21.764	set_speed 0
2021-02-03_10-17-21.896	button_leaves_active_area 8
2021-02-03_10-17-22.029	button_enters_active_area 3
2021-02-03_10-17-22.076	button_created 7
2021-02-03_10-17-22.298	index_moved
2021-02-03_10-17-22.310	button_pressed 3
2021-02-03_10-17-22.310	set_speed 0.150000021457672
2021-02-03_10-17-22.322	button_missed 8
2021-02-03_10-17-22.322	set_speed 0
2021-02-03_10-17-22.571	index_released
2021-02-03_10-17-22.589	button_enters_active_area 7
2021-02-03_10-17-22.645	button_created 8
2021-02-03_10-17-22.784	index_moved
2021-02-03_10-17-23.043	button_leaves_active_area 7
2021-02-03_10-17-23.132	index_released
2021-02-03_10-17-23.167	button_enters_active_area 8
2021-02-03_10-17-23.216	button_created 9
2021-02-03_10-17-23.471	button_missed 7
2021-02-03_10-17-23.471	set_speed 0
2021-02-03_10-17-23.611	button_leaves_active_area 8
2021-02-03_10-17-23.733	button_enters_active_area 2
2021-02-03_10-17-23.791	button_created 10
2021-02-03_10-17-24.041	button_missed 8
2021-02-03_10-17-24.041	set_speed 0
2021-02-03_10-17-24.185	button_leaves_active_area 2
2021-02-03_10-17-24.217	index_moved
2021-02-03_10-17-24.251	index_moved
2021-02-03_10-17-24.306	button_enters_active_area 6
2021-02-03_10-17-24.353	button_created 11
2021-02-03_10-17-24.398	index_released
2021-02-03_10-17-24.589	index_moved
2021-02-03_10-17-24.601	button_missed 2
2021-02-03_10-17-24.601	set_speed 0
2021-02-03_10-17-24.700	index_released
2021-02-03_10-17-24.756	button_leaves_active_area 6
2021-02-03_10-17-24.878	button_enters_active_area 1
2021-02-03_10-17-24.911	index_released
2021-02-03_10-17-24.940	button_created 12
2021-02-03_10-17-25.175	button_missed 6
2021-02-03_10-17-25.175	set_speed 0
2021-02-03_10-17-25.210	multiple_finger_start
2021-02-03_10-17-25.210	middle_moved
2021-02-03_10-17-25.259	ring_moved
2021-02-03_10-17-25.474	middle_released
2021-02-03_10-17-25.497	multiple_finger_stop
2021-02-03_10-17-25.508	no_button_but_finger_pressed LeftPinkyTip
2021-02-03_10-17-25.508	set_speed 0
2021-02-03_10-17-25.508	no_button_but_finger_pressed LeftRingTip
2021-02-03_10-17-25.509	set_speed 0
2021-02-03_10-17-25.509	no_button_but_finger_pressed LeftMiddleTip
2021-02-03_10-17-25.509	set_speed 0
2021-02-03_10-17-25.509	no_button_but_finger_pressed LeftIndexTip
2021-02-03_10-17-25.510	set_speed 0
2021-02-03_10-17-25.510	no_button_but_finger_pressed RightIndexTip
2021-02-03_10-17-25.510	set_speed 0
2021-02-03_10-17-25.510	no_button_but_finger_pressed RightMiddleTip
2021-02-03_10-17-25.511	set_speed 0
2021-02-03_10-17-25.511	no_button_but_finger_pressed RightRingTip
2021-02-03_10-17-25.511	set_speed 0
2021-02-03_10-17-25.511	no_button_but_finger_pressed RightPinkyTip
2021-02-03_10-17-25.512	set_speed 0
2021-02-03_10-17-25.523	button_created 0
2021-02-03_10-17-25.563	ring_released
2021-02-03_10-17-26.089	button_created 1
2021-02-03_10-17-26.616	button_enters_active_area 0
2021-02-03_10-17-26.662	button_created 2
2021-02-03_10-17-26.933	pinky_moved
2021-02-03_10-17-26.955	button_pressed 0
2021-02-03_10-17-26.955	set_speed 0
2021-02-03_10-17-26.955	multiple_finger_start
2021-02-03_10-17-27.042	multiple_finger_stop
2021-02-03_10-17-27.053	no_button_but_finger_pressed LeftRingTip
2021-02-03_10-17-27.053	set_speed 0
2021-02-03_10-17-27.053	no_button_but_finger_pressed LeftMiddleTip
2021-02-03_10-17-27.054	set_speed 0
2021-02-03_10-17-27.054	no_button_but_finger_pressed LeftIndexTip
2021-02-03_10-17-27.054	set_speed 0
2021-02-03_10-17-27.054	no_button_but_finger_pressed RightIndexTip
2021-02-03_10-17-27.054	set_speed 0
2021-02-03_10-17-27.054	no_button_but_finger_pressed RightMiddleTip
2021-02-03_10-17-27.054	set_speed 0
2021-02-03_10-17-27.054	no_button_but_finger_pressed RightRingTip
2021-02-03_10-17-27.055	set_speed 0
2021-02-03_10-17-27.055	no_button_but_finger_pressed RightPinkyTip
2021-02-03_10-17-27.055	set_speed 0
2021-02-03_10-17-27.066	button_created 0
2021-02-03_10-17-27.309	pinky_released
2021-02-03_10-17-27.634	button_created 1
2021-02-03_10-17-28.167	button_enters_active_area 2
2021-02-03_10-17-28.197	button_created 2
2021-02-03_10-17-28.373	middle_moved
2021-02-03_10-17-28.395	button_pressed 2
2021-02-03_10-17-28.395	set_speed 0
2021-02-03_10-17-28.396	multiple_finger_start
2021-02-03_10-17-28.630	index_moved
2021-02-03_10-17-28.719	multiple_finger_stop
2021-02-03_10-17-28.720	index_released
2021-02-03_10-17-28.720	middle_released
2021-02-03_10-17-28.730	no_button_but_finger_pressed LeftPinkyTip
2021-02-03_10-17-28.731	set_speed 0
2021-02-03_10-17-28.731	no_button_but_finger_pressed LeftRingTip
2021-02-03_10-17-28.731	set_speed 0
2021-02-03_10-17-28.731	no_button_but_finger_pressed LeftIndexTip
2021-02-03_10-17-28.731	set_speed 0
2021-02-03_10-17-28.731	no_button_but_finger_pressed RightIndexTip
2021-02-03_10-17-28.731	set_speed 0
2021-02-03_10-17-28.731	no_button_but_finger_pressed RightMiddleTip
2021-02-03_10-17-28.731	set_speed 0
2021-02-03_10-17-28.731	no_button_but_finger_pressed RightRingTip
2021-02-03_10-17-28.732	set_speed 0
2021-02-03_10-17-28.732	no_button_but_finger_pressed RightPinkyTip
2021-02-03_10-17-28.732	set_speed 0
2021-02-03_10-17-28.743	button_created 0
2021-02-03_10-17-29.312	button_created 1
2021-02-03_10-17-29.831	button_enters_active_area 2
2021-02-03_10-17-29.878	button_created 2
2021-02-03_10-17-29.920	middle_moved
2021-02-03_10-17-29.952	button_pressed 2
2021-02-03_10-17-29.953	set_speed 0
2021-02-03_10-17-30.212	middle_released
2021-02-03_10-17-30.396	button_enters_active_area 7
2021-02-03_10-17-30.451	button_created 3
2021-02-03_10-17-30.557	middle_moved
2021-02-03_10-17-30.568	button_pressed 7
2021-02-03_10-17-30.568	set_speed 0.150000021457672
2021-02-03_10-17-30.773	middle_released
2021-02-03_10-17-30.972	button_enters_active_area 8
2021-02-03_10-17-31.019	button_created 4
2021-02-03_10-17-31.415	button_leaves_active_area 8
2021-02-03_10-17-31.548	button_enters_active_area 6
2021-02-03_10-17-31.594	button_created 5
2021-02-03_10-17-31.682	index_moved
2021-02-03_10-17-31.704	button_pressed 6
2021-02-03_10-17-31.704	set_speed 0.330000021457672
2021-02-03_10-17-31.840	button_missed 8
2021-02-03_10-17-31.840	set_speed 0.330000021457672
2021-02-03_10-17-31.918	index_released
2021-02-03_10-17-32.121	button_enters_active_area 2
2021-02-03_10-17-32.166	button_created 6
2021-02-03_10-17-32.353	index_moved
2021-02-03_10-17-32.508	index_released
2021-02-03_10-17-32.564	button_leaves_active_area 2
2021-02-03_10-17-32.685	button_enters_active_area 7
2021-02-03_10-17-32.741	button_created 7
2021-02-03_10-17-32.930	middle_moved
2021-02-03_10-17-32.951	button_pressed 7
2021-02-03_10-17-32.951	set_speed 0.510000021457672
2021-02-03_10-17-32.988	button_missed 2
2021-02-03_10-17-32.988	set_speed 0.330000021457672
2021-02-03_10-17-33.063	middle_released
2021-02-03_10-17-33.262	button_enters_active_area 2
2021-02-03_10-17-33.310	button_created 8
2021-02-03_10-17-33.707	button_leaves_active_area 2
2021-02-03_10-17-33.829	button_enters_active_area 1
2021-02-03_10-17-33.875	button_created 9
2021-02-03_10-17-34.105	ring_moved
2021-02-03_10-17-34.115	button_pressed 1
2021-02-03_10-17-34.115	set_speed 0.330000021457672
2021-02-03_10-17-34.130	button_missed 2
2021-02-03_10-17-34.130	set_speed 0.150000021457672
2021-02-03_10-17-34.326	ring_released
2021-02-03_10-17-34.417	button_enters_active_area 2
2021-02-03_10-17-34.451	button_created 10
2021-02-03_10-17-34.658	index_moved
2021-02-03_10-17-34.735	multiple_finger_start
2021-02-03_10-17-34.852	multiple_finger_stop
2021-02-03_10-17-34.861	no_button_but_finger_pressed LeftPinkyTip
2021-02-03_10-17-34.861	set_speed 0.150000021457672
2021-02-03_10-17-34.861	no_button_but_finger_pressed LeftRingTip
2021-02-03_10-17-34.861	set_speed 0
2021-02-03_10-17-34.861	no_button_but_finger_pressed LeftMiddleTip
2021-02-03_10-17-34.862	set_speed 0
2021-02-03_10-17-34.862	no_button_but_finger_pressed LeftIndexTip
2021-02-03_10-17-34.862	set_speed 0
2021-02-03_10-17-34.862	no_button_but_finger_pressed RightIndexTip
2021-02-03_10-17-34.862	set_speed 0
2021-02-03_10-17-34.862	no_button_but_finger_pressed RightMiddleTip
2021-02-03_10-17-34.862	set_speed 0
2021-02-03_10-17-34.862	no_button_but_finger_pressed RightRingTip
2021-02-03_10-17-34.863	set_speed 0
2021-02-03_10-17-34.863	no_button_but_finger_pressed RightPinkyTip
2021-02-03_10-17-34.863	set_speed 0
2021-02-03_10-17-34.863	index_released
2021-02-03_10-17-34.873	button_created 0
2021-02-03_10-17-35.438	button_created 1
2021-02-03_10-17-35.970	button_enters_active_area 0
2021-02-03_10-17-36.018	button_created 2
2021-02-03_10-17-36.195	pinky_moved
2021-02-03_10-17-36.417	button_leaves_active_area 0
2021-02-03_10-17-36.528	button_enters_active_area 0
2021-02-03_10-17-36.585	button_created 3
2021-02-03_10-17-36.595	pinky_released
2021-02-03_10-17-36.828	button_missed 0
2021-02-03_10-17-36.828	set_speed 0
2021-02-03_10-17-36.903	pinky_moved
2021-02-03_10-17-36.982	button_leaves_active_area 0
2021-02-03_10-17-37.103	button_enters_active_area 2
2021-02-03_10-17-37.104	pinky_released
2021-02-03_10-17-37.160	button_created 4
2021-02-03_10-17-37.404	button_missed 0
2021-02-03_10-17-37.404	set_speed 0
2021-02-03_10-17-37.492	index_moved
2021-02-03_10-17-37.563	button_leaves_active_area 2
2021-02-03_10-17-37.647	index_released
2021-02-03_10-17-37.680	button_enters_active_area 6
2021-02-03_10-17-37.726	button_created 5
2021-02-03_10-17-37.982	button_missed 2
2021-02-03_10-17-37.982	set_speed 0
2021-02-03_10-17-38.068	index_moved
2021-02-03_10-17-38.124	button_leaves_active_area 6
2021-02-03_10-17-38.249	button_enters_active_area 2
2021-02-03_10-17-38.295	button_created 6
2021-02-03_10-17-38.425	index_released
2021-02-03_10-17-38.551	button_missed 6
2021-02-03_10-17-38.551	set_speed 0
2021-02-03_10-17-38.703	button_leaves_active_area 2
2021-02-03_10-17-38.826	button_enters_active_area 9
2021-02-03_10-17-38.872	button_created 7
2021-02-03_10-17-38.993	pinky_moved
2021-02-03_10-17-39.004	button_pressed 9
2021-02-03_10-17-39.004	set_speed 0
2021-02-03_10-17-39.115	button_missed 2
2021-02-03_10-17-39.115	set_speed 0
2021-02-03_10-17-39.202	pinky_released
2021-02-03_10-17-39.390	button_enters_active_area 6
2021-02-03_10-17-39.437	button_created 8
2021-02-03_10-17-39.515	index_moved
2021-02-03_10-17-39.605	button_pressed 6
2021-02-03_10-17-39.605	set_speed 0.150000021457672
2021-02-03_10-17-39.968	button_enters_active_area 3
2021-02-03_10-17-40.014	button_created 9
2021-02-03_10-17-40.081	index_moved
2021-02-03_10-17-40.360	index_released
2021-02-03_10-17-40.415	button_leaves_active_area 3
2021-02-03_10-17-40.437	index_released
2021-02-03_10-17-40.526	button_enters_active_area 8
2021-02-03_10-17-40.582	button_created 10
2021-02-03_10-17-40.837	middle_moved
2021-02-03_10-17-40.838	button_missed 3
2021-02-03_10-17-40.838	set_speed 0.150000021457672
2021-02-03_10-17-40.979	button_leaves_active_area 8
2021-02-03_10-17-41.099	middle_released
2021-02-03_10-17-41.110	button_enters_active_area 9
2021-02-03_10-17-41.155	button_created 11
2021-02-03_10-17-41.401	button_missed 8
2021-02-03_10-17-41.401	set_speed 0.150000021457672
2021-02-03_10-17-41.425	ring_moved
2021-02-03_10-17-41.548	ring_released
2021-02-03_10-17-41.558	button_leaves_active_area 9
2021-02-03_10-17-41.681	button_enters_active_area 3
2021-02-03_10-17-41.729	button_created 12
2021-02-03_10-17-41.869	index_moved
2021-02-03_10-17-41.892	button_pressed 3
2021-02-03_10-17-41.892	set_speed 0.150000021457672
2021-02-03_10-17-41.970	button_missed 9
2021-02-03_10-17-41.970	set_speed 0.150000021457672
2021-02-03_10-17-42.093	index_released
2021-02-03_10-17-42.246	button_enters_active_area 1
2021-02-03_10-17-42.303	button_created 13
2021-02-03_10-17-42.492	index_moved
2021-02-03_10-17-42.658	multiple_finger_start
2021-02-03_10-17-42.725	multiple_finger_stop
2021-02-03_10-17-42.736	no_button_but_finger_pressed LeftPinkyTip
2021-02-03_10-17-42.737	set_speed 0
2021-02-03_10-17-42.737	no_button_but_finger_pressed LeftRingTip
2021-02-03_10-17-42.737	set_speed 0
2021-02-03_10-17-42.737	no_button_but_finger_pressed LeftMiddleTip
2021-02-03_10-17-42.737	set_speed 0
2021-02-03_10-17-42.737	no_button_but_finger_pressed LeftIndexTip
2021-02-03_10-17-42.737	set_speed 0
2021-02-03_10-17-42.737	no_button_but_finger_pressed RightIndexTip
2021-02-03_10-17-42.738	set_speed 0
2021-02-03_10-17-42.738	no_button_but_finger_pressed RightMiddleTip
2021-02-03_10-17-42.738	set_speed 0
2021-02-03_10-17-42.738	no_button_but_finger_pressed RightRingTip
2021-02-03_10-17-42.738	set_speed 0
2021-02-03_10-17-42.738	no_button_but_finger_pressed RightPinkyTip
2021-02-03_10-17-42.738	set_speed 0
2021-02-03_10-17-42.747	button_created 0
2021-02-03_10-17-42.802	index_released
2021-02-03_10-17-43.314	button_created 1
2021-02-03_10-17-43.842	button_enters_active_area 2
2021-02-03_10-17-43.888	button_created 2
2021-02-03_10-17-44.056	middle_moved
2021-02-03_10-17-44.091	button_pressed 2
2021-02-03_10-17-44.091	set_speed 0
2021-02-03_10-17-44.101	multiple_finger_start
2021-02-03_10-17-44.232	multiple_finger_stop
2021-02-03_10-17-44.245	no_button_but_finger_pressed LeftPinkyTip
2021-02-03_10-17-44.245	set_speed 0
2021-02-03_10-17-44.245	no_button_but_finger_pressed LeftRingTip
2021-02-03_10-17-44.245	set_speed 0
2021-02-03_10-17-44.245	no_button_but_finger_pressed LeftIndexTip
2021-02-03_10-17-44.245	set_speed 0
2021-02-03_10-17-44.245	no_button_but_finger_pressed RightIndexTip
2021-02-03_10-17-44.245	set_speed 0
2021-02-03_10-17-44.246	no_button_but_finger_pressed RightMiddleTip
2021-02-03_10-17-44.246	set_speed 0
2021-02-03_10-17-44.246	no_button_but_finger_pressed RightRingTip
2021-02-03_10-17-44.246	set_speed 0
2021-02-03_10-17-44.246	no_button_but_finger_pressed RightPinkyTip
2021-02-03_10-17-44.246	set_speed 0
2021-02-03_10-17-44.260	middle_released
2021-02-03_10-17-44.261	button_created 0
2021-02-03_10-17-44.824	button_created 1
2021-02-03_10-17-45.355	button_enters_active_area 1
2021-02-03_10-17-45.390	button_created 2
2021-02-03_10-17-45.519	ring_moved
2021-02-03_10-17-45.545	button_pressed 1
2021-02-03_10-17-45.545	set_speed 0
2021-02-03_10-17-45.753	ring_released
2021-02-03_10-17-45.920	button_enters_active_area 2
2021-02-03_10-17-45.967	button_created 3
2021-02-03_10-17-46.155	middle_moved
2021-02-03_10-17-46.177	button_pressed 2
2021-02-03_10-17-46.178	set_speed 0.150000021457672
2021-02-03_10-17-46.301	middle_released
2021-02-03_10-17-46.479	button_enters_active_area 0
2021-02-03_10-17-46.535	button_created 4
2021-02-03_10-17-46.868	pinky_moved
2021-02-03_10-17-46.923	button_leaves_active_area 0
2021-02-03_10-17-47.056	button_enters_active_area 0
2021-02-03_10-17-47.067	pinky_released
2021-02-03_10-17-47.102	button_created 5
2021-02-03_10-17-47.353	button_missed 0
2021-02-03_10-17-47.353	set_speed 0.150000021457672
2021-02-03_10-17-47.377	pinky_moved
2021-02-03_10-17-47.408	button_pressed 0
2021-02-03_10-17-47.408	set_speed 0.330000021457672
2021-02-03_10-17-47.619	pinky_released
2021-02-03_10-17-47.630	button_enters_active_area 1
2021-02-03_10-17-47.676	button_created 6
2021-02-03_10-17-48.021	middle_moved
2021-02-03_10-17-48.078	button_leaves_active_area 1
2021-02-03_10-17-48.078	middle_released
2021-02-03_10-17-48.199	button_enters_active_area 0
2021-02-03_10-17-48.246	button_created 7
2021-02-03_10-17-48.503	button_missed 1
2021-02-03_10-17-48.503	set_speed 0.330000021457672
2021-02-03_10-17-48.635	button_leaves_active_area 0
2021-02-03_10-17-48.635	pinky_moved
2021-02-03_10-17-48.765	button_enters_active_area 2
2021-02-03_10-17-48.822	button_created 8
2021-02-03_10-17-49.011	multiple_finger_start
2021-02-03_10-17-49.024	index_moved
2021-02-03_10-17-49.166	multiple_finger_stop
2021-02-03_10-17-49.167	index_released
2021-02-03_10-17-49.177	no_button_but_finger_pressed LeftPinkyTip
2021-02-03_10-17-49.177	set_speed 0.150000021457672
2021-02-03_10-17-49.178	no_button_but_finger_pressed LeftRingTip
2021-02-03_10-17-49.178	set_speed 0
2021-02-03_10-17-49.178	no_button_but_finger_pressed LeftMiddleTip
2021-02-03_10-17-49.178	set_speed 0
2021-02-03_10-17-49.178	no_button_but_finger_pressed LeftIndexTip
2021-02-03_10-17-49.178	set_speed 0
2021-02-03_10-17-49.178	no_button_but_finger_pressed RightIndexTip
2021-02-03_10-17-49.178	set_speed 0
2021-02-03_10-17-49.178	no_button_but_finger_pressed RightMiddleTip
2021-02-03_10-17-49.179	set_speed 0
2021-02-03_10-17-49.179	no_button_but_finger_pressed RightRingTip
2021-02-03_10-17-49.179	set_speed 0
2021-02-03_10-17-49.179	no_button_but_finger_pressed RightPinkyTip
2021-02-03_10-17-49.179	set_speed 0
2021-02-03_10-17-49.192	button_created 0
2021-02-03_10-17-49.633	pinky_released
2021-02-03_10-17-49.757	button_created 1
2021-02-03_10-17-50.286	button_enters_active_area 9
2021-02-03_10-17-50.322	button_created 2
2021-02-03_10-17-50.476	pinky_moved
2021-02-03_10-17-50.495	button_pressed 9
2021-02-03_10-17-50.495	set_speed 0
2021-02-03_10-17-50.739	pinky_released
2021-02-03_10-17-50.851	button_enters_active_area 1
2021-02-03_10-17-50.897	button_created 3
2021-02-03_10-17-51.174	ring_moved
2021-02-03_10-17-51.196	button_pressed 1
2021-02-03_10-17-51.197	set_speed 0.150000021457672
2021-02-03_10-17-51.233	multiple_finger_start
2021-02-03_10-17-51.287	multiple_finger_stop
2021-02-03_10-17-51.298	no_button_but_finger_pressed LeftPinkyTip
2021-02-03_10-17-51.298	set_speed 0.150000021457672
2021-02-03_10-17-51.298	no_button_but_finger_pressed LeftMiddleTip
2021-02-03_10-17-51.299	set_speed 0.150000021457672
2021-02-03_10-17-51.299	no_button_but_finger_pressed LeftIndexTip
2021-02-03_10-17-51.299	set_speed 0.150000021457672
2021-02-03_10-17-51.299	no_button_but_finger_pressed RightIndexTip
2021-02-03_10-17-51.299	set_speed 0
2021-02-03_10-17-51.299	no_button_but_finger_pressed RightMiddleTip
2021-02-03_10-17-51.299	set_speed 0
2021-02-03_10-17-51.299	no_button_but_finger_pressed RightRingTip
2021-02-03_10-17-51.300	set_speed 0
2021-02-03_10-17-51.300	no_button_but_finger_pressed RightPinkyTip
2021-02-03_10-17-51.300	set_speed 0
2021-02-03_10-17-51.313	button_created 0
2021-02-03_10-17-51.415	ring_released
2021-02-03_10-17-51.879	button_created 1
2021-02-03_10-17-52.408	button_enters_active_area 0
2021-02-03_10-17-52.443	button_created 2
2021-02-03_10-17-52.710	pinky_moved
2021-02-03_10-17-52.742	button_pressed 0
2021-02-03_10-17-52.742	set_speed 0
2021-02-03_10-17-52.932	pinky_released
2021-02-03_10-17-52.966	button_enters_active_area 6
2021-02-03_10-17-53.022	button_created 3
2021-02-03_10-17-53.187	index_moved
2021-02-03_10-17-53.200	button_pressed 6
2021-02-03_10-17-53.200	set_speed 0.150000021457672
2021-02-03_10-17-53.398	index_released
2021-02-03_10-17-53.531	button_enters_active_area 0
2021-02-03_10-17-53.589	button_created 4
2021-02-03_10-17-53.782	pinky_moved
2021-02-03_10-17-53.815	button_pressed 0
2021-02-03_10-17-53.815	set_speed 0.330000021457672
2021-02-03_10-17-54.049	pinky_released
2021-02-03_10-17-54.118	button_enters_active_area 6
2021-02-03_10-17-54.164	button_created 5
2021-02-03_10-17-54.321	index_moved
2021-02-03_10-17-54.331	button_pressed 6
2021-02-03_10-17-54.331	set_speed 0.510000021457672
2021-02-03_10-17-54.608	index_released
2021-02-03_10-17-54.675	button_enters_active_area 9
2021-02-03_10-17-54.721	button_created 6
2021-02-03_10-17-54.822	pinky_moved
2021-02-03_10-17-54.834	button_pressed 9
2021-02-03_10-17-54.834	set_speed 0.690000021457672
2021-02-03_10-17-55.207	button_enters_active_area 3
2021-02-03_10-17-55.241	button_created 7
2021-02-03_10-17-55.330	pinky_released
2021-02-03_10-17-55.429	index_moved
2021-02-03_10-17-55.451	button_pressed 3
2021-02-03_10-17-55.451	set_speed 0.735000032186508
2021-02-03_10-17-55.652	launch_speed_calibration_explanation_scene
2021-02-03_10-17-55.662	no_button_but_finger_pressed RightPinkyTip
2021-02-03_10-17-55.662	set_speed 0.600000042915344
2021-02-03_10-17-55.662	no_button_but_finger_pressed RightRingTip
2021-02-03_10-17-55.662	set_speed 0.37500005364418
2021-02-03_10-17-55.662	no_button_but_finger_pressed RightMiddleTip
2021-02-03_10-17-55.663	set_speed 0.150000021457672
2021-02-03_10-17-55.663	no_button_but_finger_pressed RightIndexTip
2021-02-03_10-17-55.663	set_speed 0
2021-02-03_10-17-55.663	no_button_but_finger_pressed LeftMiddleTip
2021-02-03_10-17-55.663	set_speed 0
2021-02-03_10-17-55.663	no_button_but_finger_pressed LeftRingTip
2021-02-03_10-17-55.663	set_speed 0
2021-02-03_10-17-55.663	no_button_but_finger_pressed LeftPinkyTip
2021-02-03_10-17-55.664	set_speed 0
2021-02-03_10-18-06.748	launch_speed_calibration
2021-02-03_10-18-06.759	no_button_but_finger_pressed RightPinkyTip
2021-02-03_10-18-06.760	set_speed 0
2021-02-03_10-18-06.760	no_button_but_finger_pressed RightRingTip
2021-02-03_10-18-06.760	set_speed 0
2021-02-03_10-18-06.760	no_button_but_finger_pressed RightMiddleTip
2021-02-03_10-18-06.760	set_speed 0
2021-02-03_10-18-06.760	no_button_but_finger_pressed RightIndexTip
2021-02-03_10-18-06.760	set_speed 0
2021-02-03_10-18-06.761	no_button_but_finger_pressed LeftIndexTip
2021-02-03_10-18-06.761	set_speed 0
2021-02-03_10-18-06.761	no_button_but_finger_pressed LeftMiddleTip
2021-02-03_10-18-06.761	set_speed 0
2021-02-03_10-18-06.761	no_button_but_finger_pressed LeftRingTip
2021-02-03_10-18-06.761	set_speed 0
2021-02-03_10-18-06.761	no_button_but_finger_pressed LeftPinkyTip
2021-02-03_10-18-06.761	set_speed 0
2021-02-03_10-18-06.762	index_released
2021-02-03_10-18-06.771	button_created 0
2021-02-03_10-18-07.355	button_created 1
2021-02-03_10-18-07.864	button_enters_active_area 1
2021-02-03_10-18-07.912	button_created 2
2021-02-03_10-18-08.098	ring_moved
2021-02-03_10-18-08.120	button_pressed 1
2021-02-03_10-18-08.120	set_speed 0
2021-02-03_10-18-08.298	ring_released
2021-02-03_10-18-08.442	button_enters_active_area 8
2021-02-03_10-18-08.483	button_created 3
2021-02-03_10-18-08.575	ring_moved
2021-02-03_10-18-08.586	button_pressed 8
2021-02-03_10-18-08.586	set_speed 0.150000021457672
2021-02-03_10-18-08.731	ring_released
2021-02-03_10-18-09.000	button_enters_active_area 9
2021-02-03_10-18-09.048	button_created 4
2021-02-03_10-18-09.123	pinky_moved
2021-02-03_10-18-09.146	button_pressed 9
2021-02-03_10-18-09.146	set_speed 0.330000021457672
2021-02-03_10-18-09.333	pinky_released
2021-02-03_10-18-09.571	button_enters_active_area 7
2021-02-03_10-18-09.629	button_created 5
2021-02-03_10-18-09.797	middle_moved
2021-02-03_10-18-09.818	button_pressed 7
2021-02-03_10-18-09.818	set_speed 0.510000021457672
2021-02-03_10-18-10.041	middle_released
2021-02-03_10-18-10.129	button_enters_active_area 7
2021-02-03_10-18-10.192	button_created 6
2021-02-03_10-18-10.264	middle_moved
2021-02-03_10-18-10.288	button_pressed 7
2021-02-03_10-18-10.288	set_speed 0.690000021457672
2021-02-03_10-18-10.463	middle_released
2021-02-03_10-18-10.663	button_enters_active_area 8
2021-02-03_10-18-10.708	button_created 7
2021-02-03_10-18-10.908	button_pressed 8
2021-02-03_10-18-10.908	set_speed 0.735000032186508
2021-02-03_10-18-10.908	ring_moved
2021-02-03_10-18-11.043	ring_released
2021-02-03_10-18-11.164	button_enters_active_area 7
2021-02-03_10-18-11.200	button_created 8
2021-02-03_10-18-11.309	middle_moved
2021-02-03_10-18-11.331	button_pressed 7
2021-02-03_10-18-11.331	set_speed 0.780000042915344
2021-02-03_10-18-11.578	middle_released
2021-02-03_10-18-11.622	button_enters_active_area 3
2021-02-03_10-18-11.668	button_created 9
2021-02-03_10-18-11.812	index_moved
2021-02-03_10-18-11.822	button_pressed 3
2021-02-03_10-18-11.822	set_speed 0.82500005364418
2021-02-03_10-18-11.956	index_released
2021-02-03_10-18-12.067	button_enters_active_area 0
2021-02-03_10-18-12.101	button_created 10
2021-02-03_10-18-12.258	pinky_moved
2021-02-03_10-18-12.323	button_pressed 0
2021-02-03_10-18-12.323	set_speed 0.870000064373016
2021-02-03_10-18-12.467	pinky_released
2021-02-03_10-18-12.500	button_enters_active_area 6
2021-02-03_10-18-12.526	button_created 11
2021-02-03_10-18-12.611	index_moved
2021-02-03_10-18-12.633	button_pressed 6
2021-02-03_10-18-12.633	set_speed 0.915000075101852
2021-02-03_10-18-12.855	index_released
2021-02-03_10-18-12.888	button_enters_active_area 1
2021-02-03_10-18-12.934	button_created 12
2021-02-03_10-18-13.033	multiple_finger_start
2021-02-03_10-18-13.033	index_moved
2021-02-03_10-18-13.043	middle_moved
2021-02-03_10-18-13.110	multiple_finger_stop
2021-02-03_10-18-13.112	index_released
2021-02-03_10-18-13.122	no_button_but_finger_pressed LeftPinkyTip
2021-02-03_10-18-13.122	set_speed 0.780000085830689
2021-02-03_10-18-13.122	no_button_but_finger_pressed LeftRingTip
2021-02-03_10-18-13.123	set_speed 0.555000096559525
2021-02-03_10-18-13.123	no_button_but_finger_pressed LeftMiddleTip
2021-02-03_10-18-13.123	set_speed 0.240000107288361
2021-02-03_10-18-13.123	no_button_but_finger_pressed LeftIndexTip
2021-02-03_10-18-13.123	set_speed 0
2021-02-03_10-18-13.123	no_button_but_finger_pressed RightMiddleTip
2021-02-03_10-18-13.123	set_speed 0
2021-02-03_10-18-13.123	no_button_but_finger_pressed RightRingTip
2021-02-03_10-18-13.123	set_speed 0
2021-02-03_10-18-13.124	no_button_but_finger_pressed RightPinkyTip
2021-02-03_10-18-13.124	set_speed 0
2021-02-03_10-18-13.135	button_created 0
2021-02-03_10-18-13.149	middle_released
2021-02-03_10-18-13.542	button_created 1
2021-02-03_10-18-13.999	button_enters_active_area 2
2021-02-03_10-18-14.035	button_created 2
2021-02-03_10-18-14.317	middle_moved
2021-02-03_10-18-14.428	middle_released
2021-02-03_10-18-14.450	button_leaves_active_area 2
2021-02-03_10-18-14.561	button_enters_active_area 7
2021-02-03_10-18-14.607	button_created 3
2021-02-03_10-18-14.696	middle_moved
2021-02-03_10-18-14.696	index_moved
2021-02-03_10-18-14.862	button_missed 2
2021-02-03_10-18-14.862	set_speed 0
2021-02-03_10-18-14.908	index_released
2021-02-03_10-18-14.994	button_leaves_active_area 7
2021-02-03_10-18-15.074	middle_released
2021-02-03_10-18-15.120	button_enters_active_area 3
2021-02-03_10-18-15.177	button_created 4
2021-02-03_10-18-15.265	index_moved
2021-02-03_10-18-15.286	button_pressed 3
2021-02-03_10-18-15.286	set_speed 0
2021-02-03_10-18-15.409	button_missed 7
2021-02-03_10-18-15.409	set_speed 0
2021-02-03_10-18-15.476	index_released
2021-02-03_10-18-15.686	button_enters_active_area 2
2021-02-03_10-18-15.742	button_created 5
2021-02-03_10-18-15.861	middle_moved
2021-02-03_10-18-15.917	button_pressed 2
2021-02-03_10-18-15.917	set_speed 0.150000021457672
2021-02-03_10-18-16.273	button_enters_active_area 7
2021-02-03_10-18-16.309	button_created 6
2021-02-03_10-18-16.465	middle_released
2021-02-03_10-18-16.465	index_moved
2021-02-03_10-18-16.710	index_released
2021-02-03_10-18-16.724	button_leaves_active_area 7
2021-02-03_10-18-16.842	button_enters_active_area 8
2021-02-03_10-18-16.876	middle_moved
2021-02-03_10-18-16.888	button_created 7
2021-02-03_10-18-17.141	button_missed 7
2021-02-03_10-18-17.141	set_speed 0.150000021457672
2021-02-03_10-18-17.177	multiple_finger_start
2021-02-03_10-18-17.240	ring_moved
2021-02-03_10-18-17.319	multiple_finger_stop
2021-02-03_10-18-17.320	middle_released
2021-02-03_10-18-17.330	no_button_but_finger_pressed LeftPinkyTip
2021-02-03_10-18-17.330	set_speed 0.150000021457672
2021-02-03_10-18-17.330	no_button_but_finger_pressed LeftRingTip
2021-02-03_10-18-17.330	set_speed 0
2021-02-03_10-18-17.330	no_button_but_finger_pressed LeftMiddleTip
2021-02-03_10-18-17.330	set_speed 0
2021-02-03_10-18-17.330	no_button_but_finger_pressed LeftIndexTip
2021-02-03_10-18-17.331	set_speed 0
2021-02-03_10-18-17.331	no_button_but_finger_pressed RightIndexTip
2021-02-03_10-18-17.331	set_speed 0
2021-02-03_10-18-17.331	no_button_but_finger_pressed RightMiddleTip
2021-02-03_10-18-17.331	set_speed 0
2021-02-03_10-18-17.331	no_button_but_finger_pressed RightRingTip
2021-02-03_10-18-17.331	set_speed 0
2021-02-03_10-18-17.331	no_button_but_finger_pressed RightPinkyTip
2021-02-03_10-18-17.332	set_speed 0
2021-02-03_10-18-17.346	button_created 0
2021-02-03_10-18-17.461	ring_released
2021-02-03_10-18-17.905	button_created 1
2021-02-03_10-18-18.430	button_enters_active_area 3
2021-02-03_10-18-18.477	button_created 2
2021-02-03_10-18-18.675	index_moved
2021-02-03_10-18-18.686	button_pressed 3
2021-02-03_10-18-18.686	set_speed 0
2021-02-03_10-18-18.898	index_released
2021-02-03_10-18-18.997	button_enters_active_area 6
2021-02-03_10-18-19.055	button_created 3
2021-02-03_10-18-19.109	index_moved
2021-02-03_10-18-19.120	button_pressed 6
2021-02-03_10-18-19.120	set_speed 0.150000021457672
2021-02-03_10-18-19.574	button_enters_active_area 3
2021-02-03_10-18-19.619	button_created 4
2021-02-03_10-18-19.685	index_moved
2021-02-03_10-18-20.017	button_leaves_active_area 3
2021-02-03_10-18-20.041	index_released
2021-02-03_10-18-20.061	index_released
2021-02-03_10-18-20.151	button_enters_active_area 7
2021-02-03_10-18-20.197	button_created 5
2021-02-03_10-18-20.426	middle_moved
2021-02-03_10-18-20.438	button_missed 3
2021-02-03_10-18-20.438	set_speed 0.150000021457672
2021-02-03_10-18-20.592	button_leaves_active_area 7
2021-02-03_10-18-20.714	button_enters_active_area 7
2021-02-03_10-18-20.736	middle_released
2021-02-03_10-18-20.759	button_created 6
2021-02-03_10-18-20.969	middle_moved
2021-02-03_10-18-21.015	button_missed 7
2021-02-03_10-18-21.015	set_speed 0.150000021457672
2021-02-03_10-18-21.050	multiple_finger_start
2021-02-03_10-18-21.215	multiple_finger_stop
2021-02-03_10-18-21.227	no_button_but_finger_pressed LeftPinkyTip
2021-02-03_10-18-21.227	set_speed 0.150000021457672
2021-02-03_10-18-21.227	no_button_but_finger_pressed LeftRingTip
2021-02-03_10-18-21.227	set_speed 0
2021-02-03_10-18-21.227	no_button_but_finger_pressed LeftMiddleTip
2021-02-03_10-18-21.227	set_speed 0
2021-02-03_10-18-21.227	no_button_but_finger_pressed LeftIndexTip
2021-02-03_10-18-21.227	set_speed 0
2021-02-03_10-18-21.228	no_button_but_finger_pressed RightIndexTip
2021-02-03_10-18-21.228	set_speed 0
2021-02-03_10-18-21.228	no_button_but_finger_pressed RightMiddleTip
2021-02-03_10-18-21.228	set_speed 0
2021-02-03_10-18-21.228	no_button_but_finger_pressed RightRingTip
2021-02-03_10-18-21.228	set_speed 0
2021-02-03_10-18-21.228	no_button_but_finger_pressed RightPinkyTip
2021-02-03_10-18-21.228	set_speed 0
2021-02-03_10-18-21.240	button_created 0
2021-02-03_10-18-21.316	middle_released
2021-02-03_10-18-21.811	button_created 1
2021-02-03_10-18-22.336	button_enters_active_area 1
2021-02-03_10-18-22.372	button_created 2
2021-02-03_10-18-22.603	ring_moved
2021-02-03_10-18-22.625	button_pressed 1
2021-02-03_10-18-22.625	set_speed 0
2021-02-03_10-18-22.727	ring_released
2021-02-03_10-18-22.788	pinky_moved
2021-02-03_10-18-22.894	pinky_released
2021-02-03_10-18-22.905	button_enters_active_area 0
2021-02-03_10-18-22.952	button_created 3
2021-02-03_10-18-23.208	pinky_moved
2021-02-03_10-18-23.243	button_pressed 0
2021-02-03_10-18-23.243	set_speed 0.150000021457672
2021-02-03_10-18-23.468	button_enters_active_area 8
2021-02-03_10-18-23.491	pinky_released
2021-02-03_10-18-23.515	button_created 4
2021-02-03_10-18-23.769	middle_moved
2021-02-03_10-18-23.814	multiple_finger_start
2021-02-03_10-18-23.918	multiple_finger_stop
2021-02-03_10-18-23.931	no_button_but_finger_pressed LeftPinkyTip
2021-02-03_10-18-23.931	set_speed 0.150000021457672
2021-02-03_10-18-23.931	no_button_but_finger_pressed LeftRingTip
2021-02-03_10-18-23.931	set_speed 0.150000021457672
2021-02-03_10-18-23.931	no_button_but_finger_pressed LeftMiddleTip
2021-02-03_10-18-23.932	set_speed 0.150000021457672
2021-02-03_10-18-23.932	no_button_but_finger_pressed LeftIndexTip
2021-02-03_10-18-23.932	set_speed 0
2021-02-03_10-18-23.932	no_button_but_finger_pressed RightIndexTip
2021-02-03_10-18-23.932	set_speed 0
2021-02-03_10-18-23.932	no_button_but_finger_pressed RightMiddleTip
2021-02-03_10-18-23.932	set_speed 0
2021-02-03_10-18-23.932	no_button_but_finger_pressed RightRingTip
2021-02-03_10-18-23.933	set_speed 0
2021-02-03_10-18-23.933	no_button_but_finger_pressed RightPinkyTip
2021-02-03_10-18-23.933	set_speed 0
2021-02-03_10-18-23.943	button_created 0
2021-02-03_10-18-24.025	middle_released
2021-02-03_10-18-24.506	button_created 1
2021-02-03_10-18-25.038	button_enters_active_area 2
2021-02-03_10-18-25.085	button_created 2
2021-02-03_10-18-25.127	middle_moved
2021-02-03_10-18-25.167	button_pressed 2
2021-02-03_10-18-25.167	set_speed 0
2021-02-03_10-18-25.223	middle_released
2021-02-03_10-18-25.602	button_enters_active_area 0
2021-02-03_10-18-25.647	button_created 3
2021-02-03_10-18-25.929	pinky_moved
2021-02-03_10-18-25.972	button_pressed 0
2021-02-03_10-18-25.972	set_speed 0.150000021457672
2021-02-03_10-18-26.118	pinky_released
2021-02-03_10-18-26.178	button_enters_active_area 6
2021-02-03_10-18-26.223	button_created 4
2021-02-03_10-18-26.395	index_moved
2021-02-03_10-18-26.416	button_pressed 6
2021-02-03_10-18-26.416	set_speed 0.330000021457672
2021-02-03_10-18-26.734	button_enters_active_area 2
2021-02-03_10-18-26.756	launch_multitask_explanation_scene
2021-02-03_10-19-16.228	launch_multitask_session
2021-02-03_10-19-16.253	no_button_but_finger_pressed RightPinkyTip
2021-02-03_10-19-16.253	set_speed 0.330000021457672
2021-02-03_10-19-16.253	no_button_but_finger_pressed RightRingTip
2021-02-03_10-19-16.254	set_speed 0.330000021457672
2021-02-03_10-19-16.254	no_button_but_finger_pressed RightMiddleTip
2021-02-03_10-19-16.254	set_speed 0.150000021457672
2021-02-03_10-19-16.254	no_button_but_finger_pressed RightIndexTip
2021-02-03_10-19-16.254	set_speed 0
2021-02-03_10-19-16.254	no_button_but_finger_pressed LeftIndexTip
2021-02-03_10-19-16.254	set_speed 0
2021-02-03_10-19-16.254	no_button_but_finger_pressed LeftMiddleTip
2021-02-03_10-19-16.255	set_speed 0
2021-02-03_10-19-16.255	no_button_but_finger_pressed LeftRingTip
2021-02-03_10-19-16.255	set_speed 0
2021-02-03_10-19-16.255	no_button_but_finger_pressed LeftPinkyTip
2021-02-03_10-19-16.255	set_speed 0
2021-02-03_10-19-16.256	index_released
2021-02-03_10-19-16.269	button_created 0
2021-02-03_10-19-16.811	button_created 1
2021-02-03_10-19-17.359	button_enters_active_area 3
2021-02-03_10-19-17.384	button_created 2
2021-02-03_10-19-17.644	index_moved
2021-02-03_10-19-17.655	button_pressed 3
2021-02-03_10-19-17.656	set_speed 0
2021-02-03_10-19-17.901	button_enters_active_area 7
2021-02-03_10-19-17.959	button_created 3
2021-02-03_10-19-18.025	index_moved
2021-02-03_10-19-18.055	index_released
2021-02-03_10-19-18.073	index_released
2021-02-03_10-19-18.211	middle_moved
2021-02-03_10-19-18.246	multiple_finger_start
2021-02-03_10-19-18.432	multiple_finger_stop
2021-02-03_10-19-18.446	no_button_but_finger_pressed LeftPinkyTip
2021-02-03_10-19-18.446	set_speed 0
2021-02-03_10-19-18.446	no_button_but_finger_pressed LeftRingTip
2021-02-03_10-19-18.447	set_speed 0
2021-02-03_10-19-18.447	no_button_but_finger_pressed LeftMiddleTip
2021-02-03_10-19-18.447	set_speed 0
2021-02-03_10-19-18.447	no_button_but_finger_pressed LeftIndexTip
2021-02-03_10-19-18.447	set_speed 0
2021-02-03_10-19-18.448	no_button_but_finger_pressed RightIndexTip
2021-02-03_10-19-18.448	set_speed 0
2021-02-03_10-19-18.448	no_button_but_finger_pressed RightMiddleTip
2021-02-03_10-19-18.448	set_speed 0
2021-02-03_10-19-18.449	no_button_but_finger_pressed RightRingTip
2021-02-03_10-19-18.449	set_speed 0
2021-02-03_10-19-18.449	no_button_but_finger_pressed RightPinkyTip
2021-02-03_10-19-18.449	set_speed 0
2021-02-03_10-19-18.450	middle_released
2021-02-03_10-19-18.462	button_created 0
2021-02-03_10-19-19.026	button_created 1
2021-02-03_10-19-19.546	button_enters_active_area 2
2021-02-03_10-19-19.595	button_created 2
2021-02-03_10-19-19.774	middle_moved
2021-02-03_10-19-19.782	button_pressed 2
2021-02-03_10-19-19.782	set_speed 0
2021-02-03_10-19-19.782	multiple_finger_start
2021-02-03_10-19-19.906	multiple_finger_stop
2021-02-03_10-19-19.919	no_button_but_finger_pressed LeftPinkyTip
2021-02-03_10-19-19.919	set_speed 0
2021-02-03_10-19-19.920	no_button_but_finger_pressed LeftRingTip
2021-02-03_10-19-19.920	set_speed 0
2021-02-03_10-19-19.920	no_button_but_finger_pressed LeftMiddleTip
2021-02-03_10-19-19.920	set_speed 0
2021-02-03_10-19-19.920	no_button_but_finger_pressed LeftIndexTip
2021-02-03_10-19-19.920	set_speed 0
2021-02-03_10-19-19.920	no_button_but_finger_pressed RightIndexTip
2021-02-03_10-19-19.920	set_speed 0
2021-02-03_10-19-19.920	no_button_but_finger_pressed RightMiddleTip
2021-02-03_10-19-19.921	set_speed 0
2021-02-03_10-19-19.921	no_button_but_finger_pressed RightRingTip
2021-02-03_10-19-19.921	set_speed 0
2021-02-03_10-19-19.921	no_button_but_finger_pressed RightPinkyTip
2021-02-03_10-19-19.921	set_speed 0
2021-02-03_10-19-19.932	button_created 0
2021-02-03_10-19-19.940	middle_released
2021-02-03_10-19-20.493	button_created 1
2021-02-03_10-19-21.025	button_enters_active_area 6
2021-02-03_10-19-21.071	button_created 2
2021-02-03_10-19-21.171	index_moved
2021-02-03_10-19-21.190	button_pressed 6
2021-02-03_10-19-21.190	set_speed 0
2021-02-03_10-19-21.531	index_released
2021-02-03_10-19-21.588	button_enters_active_area 1
2021-02-03_10-19-21.633	button_created 3
2021-02-03_10-19-21.688	middle_moved
2021-02-03_10-19-21.942	middle_released
2021-02-03_10-19-22.031	button_leaves_active_area 1
2021-02-03_10-19-22.166	button_enters_active_area 6
2021-02-03_10-19-22.201	button_created 4
2021-02-03_10-19-22.355	index_moved
2021-02-03_10-19-22.366	button_pressed 6
2021-02-03_10-19-22.366	set_speed 0.150000021457672
2021-02-03_10-19-22.456	button_missed 1
2021-02-03_10-19-22.456	set_speed 0.150000021457672
2021-02-03_10-19-22.568	index_released
2021-02-03_10-19-22.722	button_enters_active_area 8
2021-02-03_10-19-22.779	button_created 5
2021-02-03_10-19-22.956	ring_moved
2021-02-03_10-19-22.967	button_pressed 8
2021-02-03_10-19-22.967	set_speed 0.330000021457672
2021-02-03_10-19-23.255	ring_released
2021-02-03_10-19-23.300	button_enters_active_area 7
2021-02-03_10-19-23.356	button_created 6
2021-02-03_10-19-23.467	index_moved
2021-02-03_10-19-23.689	index_released
2021-02-03_10-19-23.745	button_leaves_active_area 7
2021-02-03_10-19-23.846	middle_moved
2021-02-03_10-19-23.879	button_enters_active_area 0
2021-02-03_10-19-23.923	button_created 7
2021-02-03_10-19-24.167	button_missed 7
2021-02-03_10-19-24.167	set_speed 0.330000021457672
2021-02-03_10-19-24.322	button_leaves_active_area 0
2021-02-03_10-19-24.323	middle_released
2021-02-03_10-19-24.444	button_enters_active_area 3
2021-02-03_10-19-24.490	button_created 8
2021-02-03_10-19-24.741	button_missed 0
2021-02-03_10-19-24.741	set_speed 0.150000021457672
2021-02-03_10-19-24.901	button_leaves_active_area 3
2021-02-03_10-19-25.018	button_enters_active_area 7
2021-02-03_10-19-25.064	button_created 9
2021-02-03_10-19-25.142	middle_moved
2021-02-03_10-19-25.164	button_pressed 7
2021-02-03_10-19-25.164	set_speed 0.150000021457672
2021-02-03_10-19-25.321	button_missed 3
2021-02-03_10-19-25.321	set_speed 0.150000021457672
2021-02-03_10-19-25.484	middle_released
2021-02-03_10-19-25.584	button_enters_active_area 3
2021-02-03_10-19-25.640	button_created 10
2021-02-03_10-19-25.874	index_moved
2021-02-03_10-19-25.885	button_pressed 3
2021-02-03_10-19-25.885	set_speed 0.150000021457672
2021-02-03_10-19-26.043	index_released
2021-02-03_10-19-26.151	button_enters_active_area 2
2021-02-03_10-19-26.207	button_created 11
2021-02-03_10-19-26.328	middle_moved
2021-02-03_10-19-26.351	button_pressed 2
2021-02-03_10-19-26.351	set_speed 0.330000021457672
2021-02-03_10-19-26.597	middle_released
2021-02-03_10-19-26.730	button_enters_active_area 7
2021-02-03_10-19-26.776	button_created 12
2021-02-03_10-19-26.853	middle_moved
2021-02-03_10-19-26.876	button_pressed 7
2021-02-03_10-19-26.876	set_speed 0.510000021457672
2021-02-03_10-19-26.914	multiple_finger_start
2021-02-03_10-19-27.039	multiple_finger_stop
2021-02-03_10-19-27.050	no_button_but_finger_pressed LeftPinkyTip
2021-02-03_10-19-27.050	set_speed 0.330000021457672
2021-02-03_10-19-27.050	no_button_but_finger_pressed LeftRingTip
2021-02-03_10-19-27.051	set_speed 0.330000021457672
2021-02-03_10-19-27.051	no_button_but_finger_pressed LeftMiddleTip
2021-02-03_10-19-27.051	set_speed 0.150000021457672
2021-02-03_10-19-27.051	no_button_but_finger_pressed LeftIndexTip
2021-02-03_10-19-27.052	set_speed 0
2021-02-03_10-19-27.052	no_button_but_finger_pressed RightIndexTip
2021-02-03_10-19-27.052	set_speed 0
2021-02-03_10-19-27.052	no_button_but_finger_pressed RightMiddleTip
2021-02-03_10-19-27.053	set_speed 0
2021-02-03_10-19-27.053	no_button_but_finger_pressed RightRingTip
2021-02-03_10-19-27.053	set_speed 0
2021-02-03_10-19-27.053	no_button_but_finger_pressed RightPinkyTip
2021-02-03_10-19-27.053	set_speed 0
2021-02-03_10-19-27.063	button_created 0
2021-02-03_10-19-27.316	middle_released
2021-02-03_10-19-27.634	button_created 1
2021-02-03_10-19-28.151	button_enters_active_area 3
2021-02-03_10-19-28.198	button_created 2
2021-02-03_10-19-28.442	index_moved
2021-02-03_10-19-28.454	button_pressed 3
2021-02-03_10-19-28.454	set_speed 0
2021-02-03_10-19-28.586	index_released
2021-02-03_10-19-28.731	button_enters_active_area 3
2021-02-03_10-19-28.777	button_created 3
2021-02-03_10-19-29.031	index_moved
2021-02-03_10-19-29.053	button_pressed 3
2021-02-03_10-19-29.053	set_speed 0.150000021457672
2021-02-03_10-19-29.287	button_enters_active_area 7
2021-02-03_10-19-29.332	middle_moved
2021-02-03_10-19-29.344	button_created 4
2021-02-03_10-19-29.365	button_pressed 7
2021-02-03_10-19-29.365	set_speed 0.330000021457672
2021-02-03_10-19-29.365	index_released
2021-02-03_10-19-29.874	button_enters_active_area 0
2021-02-03_10-19-29.909	button_created 5
2021-02-03_10-19-30.097	middle_released
2021-02-03_10-19-30.197	pinky_moved
2021-02-03_10-19-30.241	button_pressed 0
2021-02-03_10-19-30.241	set_speed 0.510000021457672
2021-02-03_10-19-30.407	pinky_released
2021-02-03_10-19-30.429	button_enters_active_area 3
2021-02-03_10-19-30.475	button_created 6
2021-02-03_10-19-30.629	index_moved
2021-02-03_10-19-30.651	button_pressed 3
2021-02-03_10-19-30.651	set_speed 0.690000021457672
2021-02-03_10-19-30.651	button_pressed_with_notification 3
2021-02-03_10-19-30.652	pedal_window_open 2000ms
2021-02-03_10-19-30.852	button_leaves_active_area 3
2021-02-03_10-19-30.964	button_enters_active_area 9
2021-02-03_10-19-30.964	index_released
2021-02-03_10-19-31.010	button_created 7
2021-02-03_10-19-31.240	button_missed 3
2021-02-03_10-19-31.240	set_speed 0.555000032186508
2021-02-03_10-19-31.371	button_leaves_active_area 9
2021-02-03_10-19-31.470	button_enters_active_area 3
2021-02-03_10-19-31.516	button_created 8
2021-02-03_10-19-31.678	pedal_pressed_correclty
2021-02-03_10-19-51.841	pedal_pressed_incorreclty
2021-02-03_10-20-07.460	selected_answer 9
2021-02-03_10-20-07.470	no_button_but_finger_pressed LeftPinkyTip
2021-02-03_10-20-07.470	set_speed 0.330000042915344
2021-02-03_10-20-07.470	no_button_but_finger_pressed LeftRingTip
2021-02-03_10-20-07.471	set_speed 0.150000021457672
2021-02-03_10-20-07.471	no_button_but_finger_pressed LeftMiddleTip
2021-02-03_10-20-07.471	set_speed 0
2021-02-03_10-20-07.471	no_button_but_finger_pressed LeftIndexTip
2021-02-03_10-20-07.471	set_speed 0
2021-02-03_10-20-07.471	no_button_but_finger_pressed RightIndexTip
2021-02-03_10-20-07.471	set_speed 0
2021-02-03_10-20-07.471	no_button_but_finger_pressed RightMiddleTip
2021-02-03_10-20-07.472	set_speed 0
2021-02-03_10-20-07.472	no_button_but_finger_pressed RightRingTip
2021-02-03_10-20-07.472	set_speed 0
2021-02-03_10-20-07.472	no_button_but_finger_pressed RightPinkyTip
2021-02-03_10-20-07.472	set_speed 0
2021-02-03_10-20-07.486	button_created 0
2021-02-03_10-20-07.999	button_created 1
2021-02-03_10-20-08.524	button_enters_active_area 2
2021-02-03_10-20-08.570	button_created 2
2021-02-03_10-20-08.664	middle_moved
2021-02-03_10-20-08.675	multiple_finger_start
2021-02-03_10-20-09.120	multiple_finger_stop
2021-02-03_10-20-09.131	no_button_but_finger_pressed LeftPinkyTip
2021-02-03_10-20-09.131	set_speed 0
2021-02-03_10-20-09.131	no_button_but_finger_pressed LeftRingTip
2021-02-03_10-20-09.131	set_speed 0
2021-02-03_10-20-09.132	no_button_but_finger_pressed LeftMiddleTip
2021-02-03_10-20-09.132	set_speed 0
2021-02-03_10-20-09.132	no_button_but_finger_pressed LeftIndexTip
2021-02-03_10-20-09.132	set_speed 0
2021-02-03_10-20-09.132	no_button_but_finger_pressed RightIndexTip
2021-02-03_10-20-09.132	set_speed 0
2021-02-03_10-20-09.132	no_button_but_finger_pressed RightMiddleTip
2021-02-03_10-20-09.132	set_speed 0
2021-02-03_10-20-09.132	no_button_but_finger_pressed RightRingTip
2021-02-03_10-20-09.133	set_speed 0
2021-02-03_10-20-09.133	no_button_but_finger_pressed RightPinkyTip
2021-02-03_10-20-09.133	set_speed 0
2021-02-03_10-20-09.144	button_created 0
2021-02-03_10-20-09.175	middle_released
2021-02-03_10-20-09.713	button_created 1
2021-02-03_10-20-10.234	button_enters_active_area 9
2021-02-03_10-20-10.281	button_created 2
2021-02-03_10-20-10.324	pinky_moved
2021-02-03_10-20-10.475	multiple_finger_start
2021-02-03_10-20-10.533	multiple_finger_stop
2021-02-03_10-20-10.542	no_button_but_finger_pressed LeftPinkyTip
2021-02-03_10-20-10.542	set_speed 0
2021-02-03_10-20-10.542	no_button_but_finger_pressed LeftRingTip
2021-02-03_10-20-10.542	set_speed 0
2021-02-03_10-20-10.542	no_button_but_finger_pressed LeftMiddleTip
2021-02-03_10-20-10.542	set_speed 0
2021-02-03_10-20-10.543	no_button_but_finger_pressed LeftIndexTip
2021-02-03_10-20-10.543	set_speed 0
2021-02-03_10-20-10.543	no_button_but_finger_pressed RightIndexTip
2021-02-03_10-20-10.543	set_speed 0
2021-02-03_10-20-10.543	no_button_but_finger_pressed RightMiddleTip
2021-02-03_10-20-10.543	set_speed 0
2021-02-03_10-20-10.543	no_button_but_finger_pressed RightRingTip
2021-02-03_10-20-10.543	set_speed 0
2021-02-03_10-20-10.543	no_button_but_finger_pressed RightPinkyTip
2021-02-03_10-20-10.544	set_speed 0
2021-02-03_10-20-10.553	pinky_released
2021-02-03_10-20-10.554	button_created 0
2021-02-03_10-20-11.121	button_created 1
2021-02-03_10-20-11.643	button_enters_active_area 9
2021-02-03_10-20-11.700	button_created 2
2021-02-03_10-20-11.846	pinky_moved
2021-02-03_10-20-11.868	button_pressed 9
2021-02-03_10-20-11.868	set_speed 0
2021-02-03_10-20-12.218	button_enters_active_area 1
2021-02-03_10-20-12.265	button_created 3
2021-02-03_10-20-12.275	pinky_released
2021-02-03_10-20-12.498	middle_moved
2021-02-03_10-20-12.620	multiple_finger_start
2021-02-03_10-20-12.665	ring_moved
2021-02-03_10-20-12.675	multiple_finger_stop
2021-02-03_10-20-12.678	middle_released
2021-02-03_10-20-12.688	no_button_but_finger_pressed LeftPinkyTip
2021-02-03_10-20-12.688	set_speed 0
2021-02-03_10-20-12.688	no_button_but_finger_pressed LeftRingTip
2021-02-03_10-20-12.688	set_speed 0
2021-02-03_10-20-12.688	no_button_but_finger_pressed LeftMiddleTip
2021-02-03_10-20-12.689	set_speed 0
2021-02-03_10-20-12.689	no_button_but_finger_pressed LeftIndexTip
2021-02-03_10-20-12.689	set_speed 0
2021-02-03_10-20-12.689	no_button_but_finger_pressed RightIndexTip
2021-02-03_10-20-12.689	set_speed 0
2021-02-03_10-20-12.689	no_button_but_finger_pressed RightMiddleTip
2021-02-03_10-20-12.689	set_speed 0
2021-02-03_10-20-12.689	no_button_but_finger_pressed RightRingTip
2021-02-03_10-20-12.689	set_speed 0
2021-02-03_10-20-12.689	no_button_but_finger_pressed RightPinkyTip
2021-02-03_10-20-12.690	set_speed 0
2021-02-03_10-20-12.704	button_created 0
2021-02-03_10-20-12.763	ring_released
2021-02-03_10-20-13.268	button_created 1
2021-02-03_10-20-13.789	button_enters_active_area 8
2021-02-03_10-20-13.834	button_created 2
2021-02-03_10-20-13.867	ring_moved
2021-02-03_10-20-13.877	button_pressed 8
2021-02-03_10-20-13.878	set_speed 0
2021-02-03_10-20-14.328	ring_released
2021-02-03_10-20-14.362	button_enters_active_area 1
2021-02-03_10-20-14.409	button_created 3
2021-02-03_10-20-14.522	ring_moved
2021-02-03_10-20-14.544	button_pressed 1
2021-02-03_10-20-14.544	set_speed 0.150000021457672
2021-02-03_10-20-14.809	ring_released
2021-02-03_10-20-14.932	button_enters_active_area 9
2021-02-03_10-20-14.978	button_created 4
2021-02-03_10-20-15.109	pinky_moved
2021-02-03_10-20-15.135	button_pressed 9
2021-02-03_10-20-15.135	set_speed 0.330000021457672
2021-02-03_10-20-15.419	pinky_released
2021-02-03_10-20-15.498	button_enters_active_area 2
2021-02-03_10-20-15.554	button_created 5
2021-02-03_10-20-15.643	middle_moved
2021-02-03_10-20-15.674	button_pressed 2
2021-02-03_10-20-15.674	set_speed 0.510000021457672
2021-02-03_10-20-15.739	multiple_finger_start
2021-02-03_10-20-15.838	multiple_finger_stop
2021-02-03_10-20-15.850	no_button_but_finger_pressed LeftPinkyTip
2021-02-03_10-20-15.851	set_speed 0.510000021457672
2021-02-03_10-20-15.851	no_button_but_finger_pressed LeftRingTip
2021-02-03_10-20-15.851	set_speed 0.330000021457672
2021-02-03_10-20-15.851	no_button_but_finger_pressed LeftMiddleTip
2021-02-03_10-20-15.851	set_speed 0.150000021457672
2021-02-03_10-20-15.851	no_button_but_finger_pressed LeftIndexTip
2021-02-03_10-20-15.851	set_speed 0
2021-02-03_10-20-15.851	no_button_but_finger_pressed RightIndexTip
2021-02-03_10-20-15.851	set_speed 0
2021-02-03_10-20-15.851	no_button_but_finger_pressed RightMiddleTip
2021-02-03_10-20-15.852	set_speed 0
2021-02-03_10-20-15.852	no_button_but_finger_pressed RightRingTip
2021-02-03_10-20-15.852	set_speed 0
2021-02-03_10-20-15.852	no_button_but_finger_pressed RightPinkyTip
2021-02-03_10-20-15.852	set_speed 0
2021-02-03_10-20-15.862	button_created 0
2021-02-03_10-20-15.872	middle_released
2021-02-03_10-20-16.433	button_created 1
2021-02-03_10-20-16.960	button_enters_active_area 3
2021-02-03_10-20-16.995	button_created 2
2021-02-03_10-20-17.306	index_moved
2021-02-03_10-20-17.343	button_pressed 3
2021-02-03_10-20-17.344	set_speed 0
2021-02-03_10-20-17.527	button_enters_active_area 9
2021-02-03_10-20-17.573	button_created 3
2021-02-03_10-20-17.676	index_released
2021-02-03_10-20-17.760	pinky_moved
2021-02-03_10-20-17.787	button_pressed 9
2021-02-03_10-20-17.787	set_speed 0.150000021457672
2021-02-03_10-20-18.062	pinky_released
2021-02-03_10-20-18.084	button_enters_active_area 8
2021-02-03_10-20-18.141	button_created 4
2021-02-03_10-20-18.303	ring_moved
2021-02-03_10-20-18.310	button_pressed 8
2021-02-03_10-20-18.310	set_speed 0.330000021457672
2021-02-03_10-20-18.640	ring_released
2021-02-03_10-20-18.662	button_enters_active_area 7
2021-02-03_10-20-18.719	button_created 5
2021-02-03_10-20-18.852	middle_moved
2021-02-03_10-20-18.863	button_pressed 7
2021-02-03_10-20-18.863	set_speed 0.510000021457672
2021-02-03_10-20-19.116	middle_released
2021-02-03_10-20-19.226	button_enters_active_area 6
2021-02-03_10-20-19.273	button_created 6
2021-02-03_10-20-19.472	index_moved
2021-02-03_10-20-19.506	button_pressed 6
2021-02-03_10-20-19.506	set_speed 0.690000021457672
2021-02-03_10-20-19.637	index_released
2021-02-03_10-20-19.759	button_enters_active_area 7
2021-02-03_10-20-19.795	button_created 7
2021-02-03_10-20-19.849	middle_moved
2021-02-03_10-20-19.877	button_pressed 7
2021-02-03_10-20-19.877	set_speed 0.735000032186508
2021-02-03_10-20-20.171	middle_released
2021-02-03_10-20-20.238	button_enters_active_area 2
2021-02-03_10-20-20.284	button_created 8
2021-02-03_10-20-20.345	middle_moved
2021-02-03_10-20-20.363	button_pressed 2
2021-02-03_10-20-20.363	set_speed 0.780000042915344
2021-02-03_10-20-20.533	middle_released
2021-02-03_10-20-20.703	button_enters_active_area 0
2021-02-03_10-20-20.748	button_created 9
2021-02-03_10-20-20.823	pinky_moved
2021-02-03_10-20-21.015	pinky_released
2021-02-03_10-20-21.049	button_leaves_active_area 0
2021-02-03_10-20-21.148	button_enters_active_area 0
2021-02-03_10-20-21.183	button_created 10
2021-02-03_10-20-21.317	pinky_moved
2021-02-03_10-20-21.351	button_pressed 0
2021-02-03_10-20-21.351	set_speed 0.82500005364418
2021-02-03_10-20-21.351	button_pressed_with_notification 0
2021-02-03_10-20-21.352	pedal_window_open 2000ms
2021-02-03_10-20-21.375	button_missed 0
2021-02-03_10-20-21.375	set_speed 0.690000064373016
2021-02-03_10-20-21.482	button_leaves_active_area 0
2021-02-03_10-20-21.550	pinky_released
2021-02-03_10-20-21.572	button_enters_active_area 8
2021-02-03_10-20-21.607	button_created 11
2021-02-03_10-20-21.783	button_missed 0
2021-02-03_10-20-21.783	set_speed 0.465000075101852
2021-02-03_10-20-21.890	button_leaves_active_area 8
2021-02-03_10-20-21.981	button_enters_active_area 3
2021-02-03_10-20-22.016	button_created 12
2021-02-03_10-20-22.205	button_missed 8
2021-02-03_10-20-22.205	set_speed 0.150000085830689
2021-02-03_10-20-22.292	pedal_pressed_correclty
2021-02-03_10-20-28.516	selected_answer 10
2021-02-03_10-20-28.527	no_button_but_finger_pressed LeftPinkyTip
2021-02-03_10-20-28.528	set_speed 0
2021-02-03_10-20-28.528	no_button_but_finger_pressed LeftRingTip
2021-02-03_10-20-28.528	set_speed 0
2021-02-03_10-20-28.528	no_button_but_finger_pressed LeftMiddleTip
2021-02-03_10-20-28.528	set_speed 0
2021-02-03_10-20-28.528	no_button_but_finger_pressed LeftIndexTip
2021-02-03_10-20-28.528	set_speed 0
2021-02-03_10-20-28.528	no_button_but_finger_pressed RightIndexTip
2021-02-03_10-20-28.529	set_speed 0
2021-02-03_10-20-28.529	no_button_but_finger_pressed RightMiddleTip
2021-02-03_10-20-28.529	set_speed 0
2021-02-03_10-20-28.529	no_button_but_finger_pressed RightRingTip
2021-02-03_10-20-28.529	set_speed 0
2021-02-03_10-20-28.529	no_button_but_finger_pressed RightPinkyTip
2021-02-03_10-20-28.529	set_speed 0
2021-02-03_10-20-28.544	button_created 0
2021-02-03_10-20-29.011	button_created 1
2021-02-03_10-20-29.537	button_enters_active_area 7
2021-02-03_10-20-29.582	button_created 2
2021-02-03_10-20-29.664	middle_moved
2021-02-03_10-20-29.684	button_pressed 7
2021-02-03_10-20-29.684	set_speed 0
2021-02-03_10-20-29.685	multiple_finger_start
2021-02-03_10-20-29.834	index_moved
2021-02-03_10-20-29.857	multiple_finger_stop
2021-02-03_10-20-29.858	middle_released
2021-02-03_10-20-29.868	no_button_but_finger_pressed LeftPinkyTip
2021-02-03_10-20-29.868	set_speed 0
2021-02-03_10-20-29.868	no_button_but_finger_pressed LeftRingTip
2021-02-03_10-20-29.869	set_speed 0
2021-02-03_10-20-29.869	no_button_but_finger_pressed LeftMiddleTip
2021-02-03_10-20-29.869	set_speed 0
2021-02-03_10-20-29.869	no_button_but_finger_pressed LeftIndexTip
2021-02-03_10-20-29.869	set_speed 0
2021-02-03_10-20-29.869	no_button_but_finger_pressed RightIndexTip
2021-02-03_10-20-29.869	set_speed 0
2021-02-03_10-20-29.869	no_button_but_finger_pressed RightMiddleTip
2021-02-03_10-20-29.869	set_speed 0
2021-02-03_10-20-29.869	no_button_but_finger_pressed RightRingTip
2021-02-03_10-20-29.870	set_speed 0
2021-02-03_10-20-29.870	no_button_but_finger_pressed RightPinkyTip
2021-02-03_10-20-29.870	set_speed 0
2021-02-03_10-20-29.880	button_created 0
2021-02-03_10-20-29.923	index_released
2021-02-03_10-20-30.446	button_created 1
2021-02-03_10-20-30.967	button_enters_active_area 8
2021-02-03_10-20-31.013	button_created 2
2021-02-03_10-20-31.200	ring_moved
2021-02-03_10-20-31.211	button_pressed 8
2021-02-03_10-20-31.212	set_speed 0
2021-02-03_10-20-31.258	multiple_finger_start
2021-02-03_10-20-31.355	multiple_finger_stop
2021-02-03_10-20-31.370	no_button_but_finger_pressed LeftPinkyTip
2021-02-03_10-20-31.370	set_speed 0
2021-02-03_10-20-31.370	no_button_but_finger_pressed LeftRingTip
2021-02-03_10-20-31.370	set_speed 0
2021-02-03_10-20-31.370	no_button_but_finger_pressed LeftMiddleTip
2021-02-03_10-20-31.371	set_speed 0
2021-02-03_10-20-31.371	no_button_but_finger_pressed LeftIndexTip
2021-02-03_10-20-31.371	set_speed 0
2021-02-03_10-20-31.371	no_button_but_finger_pressed RightIndexTip
2021-02-03_10-20-31.371	set_speed 0
2021-02-03_10-20-31.371	no_button_but_finger_pressed RightMiddleTip
2021-02-03_10-20-31.371	set_speed 0
2021-02-03_10-20-31.371	no_button_but_finger_pressed RightRingTip
2021-02-03_10-20-31.371	set_speed 0
2021-02-03_10-20-31.371	no_button_but_finger_pressed RightPinkyTip
2021-02-03_10-20-31.372	set_speed 0
2021-02-03_10-20-31.388	button_created 0
2021-02-03_10-20-31.465	ring_released
2021-02-03_10-20-31.944	button_created 1
2021-02-03_10-20-32.491	button_enters_active_area 7
2021-02-03_10-20-32.515	button_created 2
2021-02-03_10-20-32.639	middle_moved
2021-02-03_10-20-32.658	button_pressed 7
2021-02-03_10-20-32.658	set_speed 0
2021-02-03_10-20-33.021	middle_released
2021-02-03_10-20-33.033	button_enters_active_area 7
2021-02-03_10-20-33.090	button_created 3
2021-02-03_10-20-33.214	middle_moved
2021-02-03_10-20-33.486	button_leaves_active_area 7
2021-02-03_10-20-33.592	middle_released
2021-02-03_10-20-33.608	button_enters_active_area 6
2021-02-03_10-20-33.654	button_created 4
2021-02-03_10-20-33.809	middle_moved
2021-02-03_10-20-33.887	multiple_finger_start
2021-02-03_10-20-33.913	index_moved
2021-02-03_10-20-34.222	multiple_finger_stop
2021-02-03_10-20-34.224	middle_released
2021-02-03_10-20-34.233	no_button_but_finger_pressed LeftPinkyTip
2021-02-03_10-20-34.233	set_speed 0
2021-02-03_10-20-34.233	no_button_but_finger_pressed LeftRingTip
2021-02-03_10-20-34.233	set_speed 0
2021-02-03_10-20-34.234	no_button_but_finger_pressed LeftMiddleTip
2021-02-03_10-20-34.234	set_speed 0
2021-02-03_10-20-34.234	no_button_but_finger_pressed LeftIndexTip
2021-02-03_10-20-34.234	set_speed 0
2021-02-03_10-20-34.234	no_button_but_finger_pressed RightIndexTip
2021-02-03_10-20-34.234	set_speed 0
2021-02-03_10-20-34.234	no_button_but_finger_pressed RightMiddleTip
2021-02-03_10-20-34.234	set_speed 0
2021-02-03_10-20-34.234	no_button_but_finger_pressed RightRingTip
2021-02-03_10-20-34.235	set_speed 0
2021-02-03_10-20-34.235	no_button_but_finger_pressed RightPinkyTip
2021-02-03_10-20-34.235	set_speed 0
2021-02-03_10-20-34.245	button_created 0
2021-02-03_10-20-34.289	index_released
2021-02-03_10-20-34.813	button_created 1
2021-02-03_10-20-35.334	button_enters_active_area 0
2021-02-03_10-20-35.380	button_created 2
2021-02-03_10-20-35.613	pinky_moved
2021-02-03_10-20-35.634	button_pressed 0
2021-02-03_10-20-35.634	set_speed 0
2021-02-03_10-20-35.857	pinky_released
2021-02-03_10-20-35.913	button_enters_active_area 3
2021-02-03_10-20-35.958	button_created 3
2021-02-03_10-20-36.098	index_moved
2021-02-03_10-20-36.120	button_pressed 3
2021-02-03_10-20-36.120	set_speed 0.150000021457672
2021-02-03_10-20-36.341	index_released
2021-02-03_10-20-36.473	button_enters_active_area 6
2021-02-03_10-20-36.533	button_created 4
2021-02-03_10-20-36.698	index_moved
2021-02-03_10-20-36.721	button_pressed 6
2021-02-03_10-20-36.721	set_speed 0.330000021457672
2021-02-03_10-20-36.985	index_released
2021-02-03_10-20-37.051	button_enters_active_area 6
2021-02-03_10-20-37.096	button_created 5
2021-02-03_10-20-37.252	index_moved
2021-02-03_10-20-37.273	button_pressed 6
2021-02-03_10-20-37.273	set_speed 0.510000021457672
2021-02-03_10-20-37.462	index_released
2021-02-03_10-20-37.619	button_enters_active_area 9
2021-02-03_10-20-37.655	button_created 6
2021-02-03_10-20-37.830	pinky_moved
2021-02-03_10-20-37.841	button_pressed 9
2021-02-03_10-20-37.841	set_speed 0.690000021457672
2021-02-03_10-20-38.141	button_enters_active_area 2
2021-02-03_10-20-38.153	pinky_released
2021-02-03_10-20-38.177	button_created 7
2021-02-03_10-20-38.253	middle_moved
2021-02-03_10-20-38.287	button_pressed 2
2021-02-03_10-20-38.287	set_speed 0.735000032186508
2021-02-03_10-20-38.298	multiple_finger_start
2021-02-03_10-20-38.453	multiple_finger_stop
2021-02-03_10-20-38.464	no_button_but_finger_pressed LeftPinkyTip
2021-02-03_10-20-38.465	set_speed 0.600000042915344
2021-02-03_10-20-38.465	no_button_but_finger_pressed LeftRingTip
2021-02-03_10-20-38.465	set_speed 0.37500005364418
2021-02-03_10-20-38.465	no_button_but_finger_pressed LeftMiddleTip
2021-02-03_10-20-38.466	set_speed 0.150000021457672
2021-02-03_10-20-38.466	no_button_but_finger_pressed LeftIndexTip
2021-02-03_10-20-38.466	set_speed 0
2021-02-03_10-20-38.466	no_button_but_finger_pressed RightIndexTip
2021-02-03_10-20-38.467	set_speed 0
2021-02-03_10-20-38.467	no_button_but_finger_pressed RightMiddleTip
2021-02-03_10-20-38.467	set_speed 0
2021-02-03_10-20-38.467	no_button_but_finger_pressed RightRingTip
2021-02-03_10-20-38.467	set_speed 0
2021-02-03_10-20-38.468	no_button_but_finger_pressed RightPinkyTip
2021-02-03_10-20-38.468	set_speed 0
2021-02-03_10-20-38.485	button_created 0
2021-02-03_10-20-38.496	middle_released
2021-02-03_10-20-39.022	button_created 1
2021-02-03_10-20-39.552	button_enters_active_area 6
2021-02-03_10-20-39.588	button_created 2
2021-02-03_10-20-39.699	index_moved
2021-02-03_10-20-39.722	button_pressed 6
2021-02-03_10-20-39.722	set_speed 0
2021-02-03_10-20-40.030	index_released
2021-02-03_10-20-40.117	button_enters_active_area 3
2021-02-03_10-20-40.163	button_created 3
2021-02-03_10-20-40.229	index_moved
2021-02-03_10-20-40.498	index_released
2021-02-03_10-20-40.554	button_leaves_active_area 3
2021-02-03_10-20-40.677	button_enters_active_area 0
2021-02-03_10-20-40.734	button_created 4
2021-02-03_10-20-40.743	index_moved
2021-02-03_10-20-40.844	index_released
2021-02-03_10-20-40.989	button_missed 3
2021-02-03_10-20-40.989	set_speed 0
2021-02-03_10-20-41.042	pinky_moved
2021-02-03_10-20-41.082	button_pressed 0
2021-02-03_10-20-41.082	set_speed 0.150000021457672
2021-02-03_10-20-41.261	button_enters_active_area 8
2021-02-03_10-20-41.306	button_created 5
2021-02-03_10-20-41.316	pinky_released
2021-02-03_10-20-41.516	middle_moved
2021-02-03_10-20-41.585	middle_released
2021-02-03_10-20-41.699	button_leaves_active_area 8
2021-02-03_10-20-41.832	button_enters_active_area 7
2021-02-03_10-20-41.878	button_created 6
2021-02-03_10-20-42.129	button_missed 8
2021-02-03_10-20-42.129	set_speed 0.150000021457672
2021-02-03_10-20-42.174	middle_moved
2021-02-03_10-20-42.250	middle_released
2021-02-03_10-20-42.276	button_leaves_active_area 7
2021-02-03_10-20-42.396	button_enters_active_area 8
2021-02-03_10-20-42.442	button_created 7
2021-02-03_10-20-42.623	ring_moved
2021-02-03_10-20-42.631	button_pressed 8
2021-02-03_10-20-42.631	set_speed 0.330000021457672
2021-02-03_10-20-42.688	button_missed 7
2021-02-03_10-20-42.688	set_speed 0.150000021457672
2021-02-03_10-20-42.709	multiple_finger_start
2021-02-03_10-20-42.882	multiple_finger_stop
2021-02-03_10-20-42.893	no_button_but_finger_pressed LeftPinkyTip
2021-02-03_10-20-42.893	set_speed 0.150000021457672
2021-02-03_10-20-42.893	no_button_but_finger_pressed LeftRingTip
2021-02-03_10-20-42.893	set_speed 0
2021-02-03_10-20-42.893	no_button_but_finger_pressed LeftMiddleTip
2021-02-03_10-20-42.894	set_speed 0
2021-02-03_10-20-42.894	no_button_but_finger_pressed LeftIndexTip
2021-02-03_10-20-42.894	set_speed 0
2021-02-03_10-20-42.894	no_button_but_finger_pressed RightIndexTip
2021-02-03_10-20-42.894	set_speed 0
2021-02-03_10-20-42.894	no_button_but_finger_pressed RightMiddleTip
2021-02-03_10-20-42.894	set_speed 0
2021-02-03_10-20-42.894	no_button_but_finger_pressed RightRingTip
2021-02-03_10-20-42.895	set_speed 0
2021-02-03_10-20-42.895	no_button_but_finger_pressed RightPinkyTip
2021-02-03_10-20-42.895	set_speed 0
2021-02-03_10-20-42.910	button_created 0
2021-02-03_10-20-42.940	ring_released
2021-02-03_10-20-43.474	button_created 1
2021-02-03_10-20-43.996	button_enters_active_area 6
2021-02-03_10-20-44.043	button_created 2
2021-02-03_10-20-44.217	index_moved
2021-02-03_10-20-44.239	button_pressed 6
2021-02-03_10-20-44.240	set_speed 0
2021-02-03_10-20-44.440	index_released
2021-02-03_10-20-44.562	button_enters_active_area 2
2021-02-03_10-20-44.619	button_created 3
2021-02-03_10-20-44.780	middle_moved
2021-02-03_10-20-44.797	button_pressed 2
2021-02-03_10-20-44.797	set_speed 0.150000021457672
2021-02-03_10-20-44.839	multiple_finger_start
2021-02-03_10-20-44.903	multiple_finger_stop
2021-02-03_10-20-44.919	no_button_but_finger_pressed LeftPinkyTip
2021-02-03_10-20-44.919	set_speed 0.150000021457672
2021-02-03_10-20-44.919	no_button_but_finger_pressed LeftRingTip
2021-02-03_10-20-44.920	set_speed 0.150000021457672
2021-02-03_10-20-44.920	no_button_but_finger_pressed LeftMiddleTip
2021-02-03_10-20-44.920	set_speed 0.150000021457672
2021-02-03_10-20-44.920	no_button_but_finger_pressed LeftIndexTip
2021-02-03_10-20-44.920	set_speed 0
2021-02-03_10-20-44.920	no_button_but_finger_pressed RightIndexTip
2021-02-03_10-20-44.920	set_speed 0
2021-02-03_10-20-44.920	no_button_but_finger_pressed RightMiddleTip
2021-02-03_10-20-44.921	set_speed 0
2021-02-03_10-20-44.921	no_button_but_finger_pressed RightRingTip
2021-02-03_10-20-44.921	set_speed 0
2021-02-03_10-20-44.921	no_button_but_finger_pressed RightPinkyTip
2021-02-03_10-20-44.921	set_speed 0
2021-02-03_10-20-44.935	button_created 0
2021-02-03_10-20-44.970	middle_released
2021-02-03_10-20-45.493	button_created 1
2021-02-03_10-20-46.029	button_enters_active_area 8
2021-02-03_10-20-46.064	button_created 2
2021-02-03_10-20-46.275	ring_moved
2021-02-03_10-20-46.287	button_pressed 8
2021-02-03_10-20-46.287	set_speed 0
2021-02-03_10-20-46.336	multiple_finger_start
2021-02-03_10-20-46.345	multiple_finger_stop
2021-02-03_10-20-46.358	no_button_but_finger_pressed RightPinkyTip
2021-02-03_10-20-46.359	set_speed 0
2021-02-03_10-20-46.359	no_button_but_finger_pressed RightRingTip
2021-02-03_10-20-46.359	set_speed 0
2021-02-03_10-20-46.359	no_button_but_finger_pressed RightMiddleTip
2021-02-03_10-20-46.360	set_speed 0
2021-02-03_10-20-46.360	no_button_but_finger_pressed RightIndexTip
2021-02-03_10-20-46.360	set_speed 0
2021-02-03_10-20-46.360	no_button_but_finger_pressed LeftIndexTip
2021-02-03_10-20-46.361	set_speed 0
2021-02-03_10-20-46.361	no_button_but_finger_pressed LeftMiddleTip
2021-02-03_10-20-46.361	set_speed 0
2021-02-03_10-20-46.361	no_button_but_finger_pressed LeftRingTip
2021-02-03_10-20-46.362	set_speed 0
2021-02-03_10-20-46.362	no_button_but_finger_pressed LeftPinkyTip
2021-02-03_10-20-46.362	set_speed 0
2021-02-03_10-20-46.376	button_created 0
2021-02-03_10-20-46.402	multiple_finger_start
2021-02-03_10-20-46.435	multiple_finger_stop
2021-02-03_10-20-46.448	no_button_but_finger_pressed LeftPinkyTip
2021-02-03_10-20-46.448	set_speed 0
2021-02-03_10-20-46.448	no_button_but_finger_pressed LeftRingTip
2021-02-03_10-20-46.449	set_speed 0
2021-02-03_10-20-46.449	no_button_but_finger_pressed LeftMiddleTip
2021-02-03_10-20-46.449	set_speed 0
2021-02-03_10-20-46.449	no_button_but_finger_pressed LeftIndexTip
2021-02-03_10-20-46.449	set_speed 0
2021-02-03_10-20-46.449	no_button_but_finger_pressed RightIndexTip
2021-02-03_10-20-46.449	set_speed 0
2021-02-03_10-20-46.449	no_button_but_finger_pressed RightMiddleTip
2021-02-03_10-20-46.450	set_speed 0
2021-02-03_10-20-46.450	no_button_but_finger_pressed RightRingTip
2021-02-03_10-20-46.450	set_speed 0
2021-02-03_10-20-46.450	no_button_but_finger_pressed RightPinkyTip
2021-02-03_10-20-46.450	set_speed 0
2021-02-03_10-20-46.460	button_created 0
2021-02-03_10-20-46.485	ring_released
2021-02-03_10-20-47.028	button_created 1
2021-02-03_10-20-47.550	button_enters_active_area 6
2021-02-03_10-20-47.596	button_created 2
2021-02-03_10-20-47.837	index_moved
2021-02-03_10-20-47.860	button_pressed 6
2021-02-03_10-20-47.860	set_speed 0
2021-02-03_10-20-48.116	button_enters_active_area 0
2021-02-03_10-20-48.172	button_created 3
2021-02-03_10-20-48.272	pinky_moved
2021-02-03_10-20-48.516	pinky_released
2021-02-03_10-20-48.571	button_leaves_active_area 0
2021-02-03_10-20-48.594	index_released
2021-02-03_10-20-48.684	button_enters_active_area 7
2021-02-03_10-20-48.741	button_created 4
2021-02-03_10-20-48.991	button_missed 0
2021-02-03_10-20-48.991	set_speed 0
2021-02-03_10-20-49.140	button_leaves_active_area 7
2021-02-03_10-20-49.269	button_enters_active_area 9
2021-02-03_10-20-49.315	button_created 5
2021-02-03_10-20-49.549	pinky_moved
2021-02-03_10-20-49.550	button_missed 7
2021-02-03_10-20-49.550	set_speed 0
2021-02-03_10-20-49.573	button_pressed 9
2021-02-03_10-20-49.573	set_speed 0.150000021457672
2021-02-03_10-20-49.836	button_enters_active_area 1
2021-02-03_10-20-49.882	button_created 6
2021-02-03_10-20-50.036	pinky_released
2021-02-03_10-20-50.169	ring_moved
2021-02-03_10-20-50.281	button_leaves_active_area 1
2021-02-03_10-20-50.371	ring_released
2021-02-03_10-20-50.404	button_enters_active_area 8
2021-02-03_10-20-50.451	button_created 7
2021-02-03_10-20-50.701	middle_moved
2021-02-03_10-20-50.702	button_missed 1
2021-02-03_10-20-50.702	set_speed 0.150000021457672
2021-02-03_10-20-50.757	multiple_finger_start
2021-02-03_10-20-50.783	ring_moved
2021-02-03_10-20-50.812	multiple_finger_stop
2021-02-03_10-20-50.814	middle_released
2021-02-03_10-20-50.824	no_button_but_finger_pressed LeftPinkyTip
2021-02-03_10-20-50.824	set_speed 0
2021-02-03_10-20-50.824	no_button_but_finger_pressed LeftRingTip
2021-02-03_10-20-50.824	set_speed 0
2021-02-03_10-20-50.824	no_button_but_finger_pressed LeftMiddleTip
2021-02-03_10-20-50.824	set_speed 0
2021-02-03_10-20-50.824	no_button_but_finger_pressed LeftIndexTip
2021-02-03_10-20-50.825	set_speed 0
2021-02-03_10-20-50.825	no_button_but_finger_pressed RightIndexTip
2021-02-03_10-20-50.825	set_speed 0
2021-02-03_10-20-50.825	no_button_but_finger_pressed RightMiddleTip
2021-02-03_10-20-50.825	set_speed 0
2021-02-03_10-20-50.825	no_button_but_finger_pressed RightRingTip
2021-02-03_10-20-50.825	set_speed 0
2021-02-03_10-20-50.825	no_button_but_finger_pressed RightPinkyTip
2021-02-03_10-20-50.825	set_speed 0
2021-02-03_10-20-50.840	button_created 0
2021-02-03_10-20-51.019	ring_released
2021-02-03_10-20-51.403	button_created 1
2021-02-03_10-20-51.928	button_enters_active_area 2
2021-02-03_10-20-51.973	button_created 2
2021-02-03_10-20-52.100	middle_moved
2021-02-03_10-20-52.120	button_pressed 2
2021-02-03_10-20-52.120	set_speed 0
2021-02-03_10-20-52.120	button_pressed_with_notification 2
2021-02-03_10-20-52.121	pedal_window_open 2000ms
2021-02-03_10-20-52.377	button_leaves_active_area 2
2021-02-03_10-20-52.377	middle_released
2021-02-03_10-20-52.500	button_enters_active_area 7
2021-02-03_10-20-52.547	button_created 3
2021-02-03_10-20-52.794	button_missed 2
2021-02-03_10-20-52.794	set_speed 0
2021-02-03_10-20-52.944	button_leaves_active_area 7
2021-02-03_10-20-53.066	button_enters_active_area 8
2021-02-03_10-20-53.111	button_created 4
2021-02-03_10-20-53.266	pedal_pressed_correclty
2021-02-03_10-20-57.158	selected_answer 10
2021-02-03_10-20-57.169	no_button_but_finger_pressed LeftPinkyTip
2021-02-03_10-20-57.169	set_speed 0
2021-02-03_10-20-57.169	no_button_but_finger_pressed LeftRingTip
2021-02-03_10-20-57.170	set_speed 0
2021-02-03_10-20-57.170	no_button_but_finger_pressed LeftMiddleTip
2021-02-03_10-20-57.170	set_speed 0
2021-02-03_10-20-57.170	no_button_but_finger_pressed LeftIndexTip
2021-02-03_10-20-57.170	set_speed 0
2021-02-03_10-20-57.170	no_button_but_finger_pressed RightIndexTip
2021-02-03_10-20-57.170	set_speed 0
2021-02-03_10-20-57.171	no_button_but_finger_pressed RightMiddleTip
2021-02-03_10-20-57.171	set_speed 0
2021-02-03_10-20-57.171	no_button_but_finger_pressed RightRingTip
2021-02-03_10-20-57.171	set_speed 0
2021-02-03_10-20-57.171	no_button_but_finger_pressed RightPinkyTip
2021-02-03_10-20-57.171	set_speed 0
2021-02-03_10-20-57.186	button_created 0
2021-02-03_10-20-57.745	button_created 1
2021-02-03_10-20-58.279	button_enters_active_area 0
2021-02-03_10-20-58.314	button_created 2
2021-02-03_10-20-58.608	pinky_moved
2021-02-03_10-20-58.652	button_pressed 0
2021-02-03_10-20-58.653	set_speed 0
2021-02-03_10-20-58.841	button_enters_active_area 8
2021-02-03_10-20-58.887	button_created 3
2021-02-03_10-20-58.925	pinky_released
2021-02-03_10-20-59.077	ring_moved
2021-02-03_10-20-59.088	button_pressed 8
2021-02-03_10-20-59.088	set_speed 0.150000021457672
2021-02-03_10-20-59.114	multiple_finger_start
2021-02-03_10-20-59.126	multiple_finger_stop
2021-02-03_10-20-59.139	no_button_but_finger_pressed LeftPinkyTip
2021-02-03_10-20-59.140	set_speed 0.150000021457672
2021-02-03_10-20-59.140	no_button_but_finger_pressed LeftRingTip
2021-02-03_10-20-59.140	set_speed 0.150000021457672
2021-02-03_10-20-59.140	no_button_but_finger_pressed LeftMiddleTip
2021-02-03_10-20-59.140	set_speed 0.150000021457672
2021-02-03_10-20-59.140	no_button_but_finger_pressed LeftIndexTip
2021-02-03_10-20-59.140	set_speed 0
2021-02-03_10-20-59.140	no_button_but_finger_pressed RightIndexTip
2021-02-03_10-20-59.141	set_speed 0
2021-02-03_10-20-59.141	no_button_but_finger_pressed RightMiddleTip
2021-02-03_10-20-59.141	set_speed 0
2021-02-03_10-20-59.141	no_button_but_finger_pressed RightRingTip
2021-02-03_10-20-59.141	set_speed 0
2021-02-03_10-20-59.141	no_button_but_finger_pressed RightPinkyTip
2021-02-03_10-20-59.141	set_speed 0
2021-02-03_10-20-59.151	button_created 0
2021-02-03_10-20-59.235	ring_released
2021-02-03_10-20-59.723	button_created 1
2021-02-03_10-21-00.244	button_enters_active_area 1
2021-02-03_10-21-00.293	button_created 2
2021-02-03_10-21-00.688	button_leaves_active_area 1
2021-02-03_10-21-00.811	button_enters_active_area 9
2021-02-03_10-21-00.857	button_created 3
2021-02-03_10-21-01.011	pinky_moved
2021-02-03_10-21-01.023	button_pressed 9
2021-02-03_10-21-01.023	set_speed 0
2021-02-03_10-21-01.118	button_missed 1
2021-02-03_10-21-01.118	set_speed 0
2021-02-03_10-21-01.388	button_enters_active_area 2
2021-02-03_10-21-01.433	button_created 4
2021-02-03_10-21-01.499	pinky_released
2021-02-03_10-21-01.583	index_moved
2021-02-03_10-21-01.833	button_leaves_active_area 2
2021-02-03_10-21-01.867	index_released
2021-02-03_10-21-01.889	middle_moved
2021-02-03_10-21-01.955	button_enters_active_area 8
2021-02-03_10-21-01.978	multiple_finger_start
2021-02-03_10-21-02.122	multiple_finger_stop
2021-02-03_10-21-02.134	no_button_but_finger_pressed LeftPinkyTip
2021-02-03_10-21-02.135	set_speed 0
2021-02-03_10-21-02.135	no_button_but_finger_pressed LeftRingTip
2021-02-03_10-21-02.135	set_speed 0
2021-02-03_10-21-02.135	no_button_but_finger_pressed LeftMiddleTip
2021-02-03_10-21-02.136	set_speed 0
2021-02-03_10-21-02.136	no_button_but_finger_pressed LeftIndexTip
2021-02-03_10-21-02.136	set_speed 0
2021-02-03_10-21-02.136	no_button_but_finger_pressed RightIndexTip
2021-02-03_10-21-02.137	set_speed 0
2021-02-03_10-21-02.137	no_button_but_finger_pressed RightMiddleTip
2021-02-03_10-21-02.137	set_speed 0
2021-02-03_10-21-02.137	no_button_but_finger_pressed RightRingTip
2021-02-03_10-21-02.137	set_speed 0
2021-02-03_10-21-02.137	no_button_but_finger_pressed RightPinkyTip
2021-02-03_10-21-02.138	set_speed 0
2021-02-03_10-21-02.138	middle_moved
2021-02-03_10-21-02.150	button_created 0
2021-02-03_10-21-02.166	middle_released
2021-02-03_10-21-02.340	middle_released
2021-02-03_10-21-02.709	button_created 1
2021-02-03_10-21-03.240	button_enters_active_area 1
2021-02-03_10-21-03.285	ring_moved
2021-02-03_10-21-03.286	button_created 2
2021-02-03_10-21-03.330	multiple_finger_start
2021-02-03_10-21-03.387	multiple_finger_stop
2021-02-03_10-21-03.398	no_button_but_finger_pressed LeftPinkyTip
2021-02-03_10-21-03.398	set_speed 0
2021-02-03_10-21-03.398	no_button_but_finger_pressed LeftRingTip
2021-02-03_10-21-03.399	set_speed 0
2021-02-03_10-21-03.399	no_button_but_finger_pressed LeftMiddleTip
2021-02-03_10-21-03.399	set_speed 0
2021-02-03_10-21-03.399	no_button_but_finger_pressed LeftIndexTip
2021-02-03_10-21-03.399	set_speed 0
2021-02-03_10-21-03.399	no_button_but_finger_pressed RightIndexTip
2021-02-03_10-21-03.399	set_speed 0
2021-02-03_10-21-03.399	no_button_but_finger_pressed RightMiddleTip
2021-02-03_10-21-03.400	set_speed 0
2021-02-03_10-21-03.400	no_button_but_finger_pressed RightRingTip
2021-02-03_10-21-03.400	set_speed 0
2021-02-03_10-21-03.400	no_button_but_finger_pressed RightPinkyTip
2021-02-03_10-21-03.400	set_speed 0
2021-02-03_10-21-03.412	button_created 0
2021-02-03_10-21-03.564	ring_released
2021-02-03_10-21-03.979	button_created 1
2021-02-03_10-21-04.508	button_enters_active_area 3
2021-02-03_10-21-04.544	button_created 2
2021-02-03_10-21-04.765	index_moved
2021-02-03_10-21-04.776	button_pressed 3
2021-02-03_10-21-04.776	set_speed 0
2021-02-03_10-21-04.965	index_released
2021-02-03_10-21-05.075	button_enters_active_area 3
2021-02-03_10-21-05.122	button_created 3
2021-02-03_10-21-05.288	index_moved
2021-02-03_10-21-05.298	button_pressed 3
2021-02-03_10-21-05.298	set_speed 0.150000021457672
2021-02-03_10-21-05.553	index_released
2021-02-03_10-21-05.641	button_enters_active_area 7
2021-02-03_10-21-05.687	button_created 4
2021-02-03_10-21-05.839	middle_moved
2021-02-03_10-21-05.860	button_pressed 7
2021-02-03_10-21-05.860	set_speed 0.330000021457672
2021-02-03_10-21-06.204	middle_released
2021-02-03_10-21-06.215	button_enters_active_area 0
2021-02-03_10-21-06.261	button_created 5
2021-02-03_10-21-06.409	pinky_moved
2021-02-03_10-21-06.438	button_pressed 0
2021-02-03_10-21-06.438	set_speed 0.510000021457672
2021-02-03_10-21-06.719	pinky_released
2021-02-03_10-21-06.776	button_enters_active_area 0
2021-02-03_10-21-06.821	button_created 6
2021-02-03_10-21-07.030	pinky_moved
2021-02-03_10-21-07.074	button_pressed 0
2021-02-03_10-21-07.074	set_speed 0.690000021457672
2021-02-03_10-21-07.074	button_pressed_with_notification 0
2021-02-03_10-21-07.074	pedal_window_open 2000ms
2021-02-03_10-21-07.186	button_leaves_active_area 0
2021-02-03_10-21-07.301	button_enters_active_area 0
2021-02-03_10-21-07.334	pinky_released
2021-02-03_10-21-07.344	button_created 7
2021-02-03_10-21-07.560	button_missed 0
2021-02-03_10-21-07.560	set_speed 0.555000032186508
2021-02-03_10-21-07.585	pinky_moved
2021-02-03_10-21-07.616	button_pressed 0
2021-02-03_10-21-07.616	set_speed 0.510000042915344
2021-02-03_10-21-07.801	button_enters_active_area 8
2021-02-03_10-21-07.839	button_created 8
2021-02-03_10-21-08.061	pedal_pressed_correclty
2021-02-03_10-21-08.448	pinky_released
2021-02-03_10-21-12.093	selected_answer 10
2021-02-03_10-21-12.117	no_button_but_finger_pressed LeftPinkyTip
2021-02-03_10-21-12.118	set_speed 0.330000021457672
2021-02-03_10-21-12.118	no_button_but_finger_pressed LeftRingTip
2021-02-03_10-21-12.118	set_speed 0.150000021457672
2021-02-03_10-21-12.118	no_button_but_finger_pressed LeftMiddleTip
2021-02-03_10-21-12.118	set_speed 0
2021-02-03_10-21-12.118	no_button_but_finger_pressed LeftIndexTip
2021-02-03_10-21-12.118	set_speed 0
2021-02-03_10-21-12.118	no_button_but_finger_pressed RightIndexTip
2021-02-03_10-21-12.118	set_speed 0
2021-02-03_10-21-12.119	no_button_but_finger_pressed RightMiddleTip
2021-02-03_10-21-12.119	set_speed 0
2021-02-03_10-21-12.119	no_button_but_finger_pressed RightRingTip
2021-02-03_10-21-12.119	set_speed 0
2021-02-03_10-21-12.119	no_button_but_finger_pressed RightPinkyTip
2021-02-03_10-21-12.119	set_speed 0
2021-02-03_10-21-12.121	button_created 0
2021-02-03_10-21-12.614	button_created 1
2021-02-03_10-21-13.150	button_enters_active_area 9
2021-02-03_10-21-13.200	button_created 2
2021-02-03_10-21-13.392	pinky_moved
2021-02-03_10-21-13.413	button_pressed 9
2021-02-03_10-21-13.413	set_speed 0
2021-02-03_10-21-13.623	pinky_released
2021-02-03_10-21-13.715	button_enters_active_area 9
2021-02-03_10-21-13.769	button_created 3
2021-02-03_10-21-14.112	pinky_moved
2021-02-03_10-21-14.156	button_leaves_active_area 9
2021-02-03_10-21-14.291	button_enters_active_area 0
2021-02-03_10-21-14.336	button_created 4
2021-02-03_10-21-14.414	pinky_released
2021-02-03_10-21-14.556	pinky_moved
2021-02-03_10-21-14.580	button_missed 9
2021-02-03_10-21-14.580	set_speed 0
2021-02-03_10-21-14.591	button_pressed 0
2021-02-03_10-21-14.591	set_speed 0.150000021457672
2021-02-03_10-21-14.835	pinky_released
2021-02-03_10-21-14.856	button_enters_active_area 0
2021-02-03_10-21-14.901	button_created 5
2021-02-03_10-21-15.100	pinky_moved
2021-02-03_10-21-15.145	button_pressed 0
2021-02-03_10-21-15.145	set_speed 0.330000021457672
2021-02-03_10-21-15.400	pinky_released
2021-02-03_10-21-15.422	button_enters_active_area 9
2021-02-03_10-21-15.469	button_created 6
2021-02-03_10-21-15.614	pinky_moved
2021-02-03_10-21-15.634	button_pressed 9
2021-02-03_10-21-15.634	set_speed 0.510000021457672
2021-02-03_10-21-15.904	pinky_released
2021-02-03_10-21-15.980	button_enters_active_area 9
2021-02-03_10-21-16.038	button_created 7
2021-02-03_10-21-16.227	pinky_moved
2021-02-03_10-21-16.245	button_pressed 9
2021-02-03_10-21-16.245	set_speed 0.510000021457672
2021-02-03_10-21-16.489	pinky_released
2021-02-03_10-21-16.511	button_enters_active_area 9
2021-02-03_10-21-16.556	button_created 8
2021-02-03_10-21-16.769	pinky_moved
2021-02-03_10-21-16.780	button_pressed 9
2021-02-03_10-21-16.780	set_speed 0.690000021457672
2021-02-03_10-21-16.780	button_pressed_with_notification 9
2021-02-03_10-21-16.780	pedal_window_open 2000ms
2021-02-03_10-21-16.892	button_leaves_active_area 9
2021-02-03_10-21-17.011	button_enters_active_area 1
2021-02-03_10-21-17.045	button_created 9
2021-02-03_10-21-17.245	button_missed 9
2021-02-03_10-21-17.245	set_speed 0.555000032186508
2021-02-03_10-21-17.284	pinky_released
2021-02-03_10-21-17.376	button_leaves_active_area 1
2021-02-03_10-21-17.466	button_enters_active_area 2
2021-02-03_10-21-17.512	button_created 10
2021-02-03_10-21-17.627	pedal_pressed_correclty
2021-02-03_10-21-21.601	selected_answer 10
2021-02-03_10-21-21.611	no_button_but_finger_pressed LeftPinkyTip
2021-02-03_10-21-21.611	set_speed 0.330000042915344
[truncated: 30,344 more rows]
[truncated: 4 more columns]
