# Supplementary material for: Avatar error in your favor: Embodied avatars can fix users’ mistakes without them noticing
Source: PLoS One. 2023 Jan 20;18(1):e0266212. doi: 10.1371/journal.pone.0266212 (PMC9858437; doi:10.1371/journal.pone.0266212)
Supplement: S1 Dataset — (ZIP) [file pone.0266212.s003.zip › static/raw_data/32/data.csv]

2021-02-03_16-44-00.538	condition_entry	condition B
2021-02-03_16-44-01.125	condition_entry	condition B
2021-02-03_16-44-01.763	condition_entry	condition B
2021-02-03_16-44-03.035	condition_entry	condition C	src 2	dst 1	discarded
2021-02-03_16-44-03.113	warning	multiple_fingers
2021-02-03_16-44-04.500	condition_entry	condition A	src 1	dst 0
2021-02-03_16-44-05.328	pedal_entry	pedal_correct
2021-02-03_16-44-09.501	answer_entry	selected_answer 10
2021-02-03_16-44-10.797	condition_entry	condition B
2021-02-03_16-44-11.300	condition_entry	condition B
2021-02-03_16-44-12.353	condition_entry	condition C	src 2	dst 1
2021-02-03_16-44-13.244	condition_entry	condition B
2021-02-03_16-44-13.663	condition_entry	condition B
2021-02-03_16-44-14.202	condition_entry	condition B
2021-02-03_16-44-14.377	pedal_entry	pedal_timeout
2021-02-03_16-44-14.786	condition_entry	condition C	src 7	dst 6	discarded
2021-02-03_16-44-15.054	warning	multiple_fingers
2021-02-03_16-44-16.302	condition_entry	condition B
2021-02-03_16-44-17.015	condition_entry	condition B
2021-02-03_16-44-17.588	condition_entry	condition B
2021-02-03_16-44-18.228	condition_entry	condition B	discarded
2021-02-03_16-44-18.294	warning	multiple_fingers
2021-02-03_16-44-19.803	condition_entry	condition B
2021-02-03_16-44-20.253	condition_entry	condition B	discarded
2021-02-03_16-44-20.364	warning	multiple_fingers
2021-02-03_16-44-21.838	condition_entry	condition B
2021-02-03_16-44-22.382	condition_entry	condition C	src 2	dst 3	discarded
2021-02-03_16-44-22.485	warning	multiple_fingers
2021-02-03_16-44-23.740	condition_entry	condition B
2021-02-03_16-44-24.459	condition_entry	condition B
2021-02-03_16-44-24.957	condition_entry	condition B	discarded
2021-02-03_16-44-24.965	warning	multiple_fingers
2021-02-03_16-44-26.496	condition_entry	condition B
2021-02-03_16-44-27.090	condition_entry	condition C	src 2	dst 1	discarded
2021-02-03_16-44-27.180	warning	multiple_fingers
2021-02-03_16-44-28.584	condition_entry	condition B
2021-02-03_16-44-29.320	condition_entry	condition B
2021-02-03_16-44-29.882	condition_entry	condition B
2021-02-03_16-44-30.427	condition_entry	condition B
2021-02-03_16-44-30.879	condition_entry	condition B
2021-02-03_16-44-31.455	condition_entry	condition B
2021-02-03_16-44-32.574	condition_entry	condition B
2021-02-03_16-44-33.057	condition_entry	condition B
2021-02-03_16-44-33.499	condition_entry	condition C	src 3	dst 2
2021-02-03_16-44-33.909	condition_entry	condition B
2021-02-03_16-44-34.421	condition_entry	condition B
2021-02-03_16-44-35.065	condition_entry	condition B
2021-02-03_16-44-35.524	pedal_entry	pedal_timeout
2021-02-03_16-44-35.553	condition_entry	condition B
2021-02-03_16-44-35.953	condition_entry	condition C	src 3	dst 2
2021-02-03_16-44-37.054	condition_entry	condition B
2021-02-03_16-44-37.741	condition_entry	condition D warning
2021-02-03_16-44-39.124	condition_entry	condition B
2021-02-03_16-44-39.574	condition_entry	condition B
2021-02-03_16-44-39.751	pedal_entry	pedal_timeout
2021-02-03_16-44-40.047	condition_entry	condition B
2021-02-03_16-44-40.658	condition_entry	condition B
2021-02-03_16-44-41.118	condition_entry	condition B
2021-02-03_16-44-42.250	condition_entry	condition D	discarded
2021-02-03_16-44-42.556	warning	multiple_fingers
2021-02-03_16-44-43.974	condition_entry	condition B
2021-02-03_16-44-44.412	condition_entry	condition D	discarded
2021-02-03_16-44-44.495	warning	multiple_fingers
2021-02-03_16-44-45.844	condition_entry	condition B
2021-02-03_16-44-46.371	condition_entry	condition D
2021-02-03_16-44-47.145	condition_entry	condition B
2021-02-03_16-44-47.708	condition_entry	condition B
2021-02-03_16-44-48.260	condition_entry	condition B	discarded
2021-02-03_16-44-48.290	warning	multiple_fingers
2021-02-03_16-44-49.707	condition_entry	condition B
2021-02-03_16-44-50.318	condition_entry	condition D
2021-02-03_16-44-51.003	condition_entry	condition D warning	discarded
2021-02-03_16-44-51.036	warning	multiple_fingers
2021-02-03_16-44-52.474	condition_entry	condition B
2021-02-03_16-44-53.117	condition_entry	condition B
2021-02-03_16-44-53.546	condition_entry	condition B
2021-02-03_16-44-54.156	condition_entry	condition D
2021-02-03_16-44-54.769	condition_entry	condition D warning	discarded
2021-02-03_16-44-54.801	warning	multiple_fingers
2021-02-03_16-44-56.159	condition_entry	condition B
2021-02-03_16-44-56.732	condition_entry	condition B
2021-02-03_16-44-57.255	condition_entry	condition C	src 2	dst 3
2021-02-03_16-44-58.503	pedal_entry	pedal_correct
2021-02-03_16-45-02.459	answer_entry	selected_answer 10
2021-02-03_16-45-03.784	condition_entry	condition B
2021-02-03_16-45-04.196	condition_entry	condition C	src 1	dst 0	discarded
2021-02-03_16-45-04.429	warning	multiple_fingers
2021-02-03_16-45-05.767	condition_entry	condition B
2021-02-03_16-45-06.217	condition_entry	condition B
2021-02-03_16-45-06.885	condition_entry	condition C	src 2	dst 1	discarded
2021-02-03_16-45-06.951	warning	multiple_fingers
2021-02-03_16-45-08.307	condition_entry	condition B
2021-02-03_16-45-10.079	condition_entry	condition B
2021-02-03_16-45-10.671	condition_entry	condition B
2021-02-03_16-45-11.259	condition_entry	condition B
2021-02-03_16-45-11.761	condition_entry	condition B
2021-02-03_16-45-12.259	condition_entry	condition C	src 2	dst 3
2021-02-03_16-45-12.792	condition_entry	condition B
2021-02-03_16-45-14.274	pedal_entry	pedal_timeout
2021-02-03_16-45-14.462	condition_entry	condition C	src 3	dst 2
2021-02-03_16-45-15.437	condition_entry	condition D warning	discarded
2021-02-03_16-45-15.460	warning	multiple_fingers
2021-02-03_16-45-16.767	condition_entry	condition B
2021-02-03_16-45-17.323	condition_entry	condition B
2021-02-03_16-45-17.901	condition_entry	condition B
2021-02-03_16-45-18.502	condition_entry	condition B
2021-02-03_16-45-19.117	condition_entry	condition B
2021-02-03_16-45-19.612	condition_entry	condition B	discarded
2021-02-03_16-45-20.051	condition_entry	condition D	discarded
2021-02-03_16-45-20.088	warning	multiple_fingers
2021-02-03_16-45-21.910	condition_entry	condition B
2021-02-03_16-45-22.544	condition_entry	condition B
2021-02-03_16-45-23.510	condition_entry	condition B
2021-02-03_16-45-24.225	condition_entry	condition B	discarded
2021-02-03_16-45-24.270	warning	multiple_fingers
2021-02-03_16-45-25.602	condition_entry	condition B
2021-02-03_16-45-26.797	condition_entry	condition B
2021-02-03_16-45-27.209	condition_entry	condition B
2021-02-03_16-45-27.830	condition_entry	condition B
2021-02-03_16-45-28.396	warning	multiple_fingers
2021-02-03_16-45-29.799	condition_entry	condition B
2021-02-03_16-45-30.375	condition_entry	condition B
2021-02-03_16-45-31.101	condition_entry	condition B
2021-02-03_16-45-31.683	condition_entry	condition B
2021-02-03_16-45-33.274	condition_entry	condition B
2021-02-03_16-45-34.526	condition_entry	condition B
2021-02-03_16-45-35.072	condition_entry	condition A	src 9	dst 7
2021-02-03_16-45-35.622	condition_entry	condition B
2021-02-03_16-45-36.217	condition_entry	condition B
2021-02-03_16-45-36.959	condition_entry	condition B
2021-02-03_16-45-37.081	pedal_entry	pedal_timeout
2021-02-03_16-45-37.470	condition_entry	condition A	src 0	dst 1
2021-02-03_16-45-37.980	condition_entry	condition B
2021-02-03_16-45-38.403	condition_entry	condition B
2021-02-03_16-45-39.053	condition_entry	condition B
2021-02-03_16-45-39.491	pedal_entry	pedal_timeout
2021-02-03_16-45-39.624	condition_entry	condition B
2021-02-03_16-45-40.725	condition_entry	condition B
2021-02-03_16-45-41.378	condition_entry	condition D
2021-02-03_16-45-41.924	condition_entry	condition B	discarded
2021-02-03_16-45-42.356	warning	multiple_fingers
2021-02-03_16-45-43.734	condition_entry	condition B
2021-02-03_16-45-44.459	warning	multiple_fingers
2021-02-03_16-45-44.459	condition_entry	condition D
2021-02-03_16-45-45.789	condition_entry	condition B
2021-02-03_16-45-47.100	condition_entry	condition B
2021-02-03_16-45-47.614	warning	multiple_fingers
2021-02-03_16-45-48.998	condition_entry	condition B
2021-02-03_16-45-49.678	condition_entry	condition B
2021-02-03_16-45-50.289	condition_entry	condition B
2021-02-03_16-45-50.814	condition_entry	condition D	discarded
2021-02-03_16-45-50.843	warning	multiple_fingers
2021-02-03_16-45-52.399	condition_entry	condition A	src 0	dst 3
2021-02-03_16-45-52.910	condition_entry	condition B
2021-02-03_16-45-53.396	condition_entry	condition B
2021-02-03_16-45-53.951	condition_entry	condition B
2021-02-03_16-45-54.419	pedal_entry	pedal_timeout
2021-02-03_16-45-54.601	condition_entry	condition B
2021-02-03_16-45-55.173	condition_entry	condition B
2021-02-03_16-45-55.835	condition_entry	condition B
2021-02-03_16-45-56.325	condition_entry	condition B
2021-02-03_16-45-57.553	condition_entry	condition B
2021-02-03_16-45-58.050	condition_entry	condition B
2021-02-03_16-45-58.560	condition_entry	condition A	src 6	dst 9
2021-02-03_16-45-59.111	condition_entry	condition B
2021-02-03_16-45-59.682	condition_entry	condition B
2021-02-03_16-46-00.226	condition_entry	condition B
2021-02-03_16-46-00.584	pedal_entry	pedal_timeout
2021-02-03_16-46-00.820	condition_entry	condition B
2021-02-03_16-46-01.286	condition_entry	condition A	src 3	dst 1
2021-02-03_16-46-02.237	pedal_entry	pedal_correct
2021-02-03_16-46-05.565	answer_entry	selected_answer 10
2021-02-03_16-46-06.825	condition_entry	condition B
2021-02-03_16-46-07.390	condition_entry	condition B
2021-02-03_16-46-07.925	condition_entry	condition B
2021-02-03_16-46-08.524	condition_entry	condition D
2021-02-03_16-46-09.289	condition_entry	condition B
2021-02-03_16-46-09.739	condition_entry	condition B
2021-02-03_16-46-10.247	condition_entry	condition B
2021-02-03_16-46-10.539	pedal_entry	pedal_timeout
2021-02-03_16-46-10.838	condition_entry	condition B
2021-02-03_16-46-11.576	condition_entry	condition C	src 9	dst 8
2021-02-03_16-46-12.218	condition_entry	condition D warning
2021-02-03_16-46-13.137	pedal_entry	pedal_correct
2021-02-03_16-46-18.558	answer_entry	selected_answer 6
2021-02-03_16-46-19.754	condition_entry	condition B
2021-02-03_16-46-20.528	condition_entry	condition B
2021-02-03_16-46-20.984	condition_entry	condition B
2021-02-03_16-46-22.110	condition_entry	condition B
2021-02-03_16-46-22.622	condition_entry	condition B
2021-02-03_16-46-23.172	condition_entry	condition B
2021-02-03_16-46-23.727	condition_entry	condition B
2021-02-03_16-46-24.372	condition_entry	condition B
2021-02-03_16-46-24.837	condition_entry	condition B
2021-02-03_16-46-25.253	condition_entry	condition B
2021-02-03_16-46-25.793	condition_entry	condition B
2021-02-03_16-46-26.436	condition_entry	condition C	src 3	dst 2
2021-02-03_16-46-26.974	condition_entry	condition B
2021-02-03_16-46-27.437	condition_entry	condition B
2021-02-03_16-46-28.091	condition_entry	condition B
2021-02-03_16-46-28.458	pedal_entry	pedal_timeout
2021-02-03_16-46-28.646	condition_entry	condition C	src 3	dst 2	discarded
2021-02-03_16-46-28.687	warning	multiple_fingers
2021-02-03_16-46-30.084	condition_entry	condition B
2021-02-03_16-46-30.513	condition_entry	condition B
2021-02-03_16-46-31.236	condition_entry	condition B
2021-02-03_16-46-31.715	condition_entry	condition B
2021-02-03_16-46-32.384	condition_entry	condition B
2021-02-03_16-46-32.892	condition_entry	condition B
2021-02-03_16-46-33.638	condition_entry	condition B
2021-02-03_16-46-34.560	condition_entry	condition B
2021-02-03_16-46-35.143	condition_entry	condition C	src 6	dst 7	discarded
2021-02-03_16-46-35.277	warning	multiple_fingers
2021-02-03_16-46-36.638	condition_entry	condition B
2021-02-03_16-46-37.176	condition_entry	condition B
2021-02-03_16-46-37.801	condition_entry	condition B
2021-02-03_16-46-38.288	condition_entry	condition B
2021-02-03_16-46-38.825	condition_entry	condition B
2021-02-03_16-46-39.448	condition_entry	condition B
2021-02-03_16-46-39.886	condition_entry	condition C	src 3	dst 2	discarded
2021-02-03_16-46-39.954	warning	multiple_fingers
2021-02-03_16-46-41.296	condition_entry	condition B
2021-02-03_16-46-41.818	condition_entry	condition B
2021-02-03_16-46-42.942	condition_entry	condition B
2021-02-03_16-46-43.565	condition_entry	condition B
2021-02-03_16-46-44.210	condition_entry	condition B
2021-02-03_16-46-44.740	condition_entry	condition B
2021-02-03_16-46-45.308	condition_entry	condition B
2021-02-03_16-46-45.773	condition_entry	condition B
2021-02-03_16-46-46.564	condition_entry	condition B	discarded
2021-02-03_16-46-47.020	condition_entry	condition C	src 7	dst 6	discarded
2021-02-03_16-46-47.040	warning	multiple_fingers
2021-02-03_16-46-48.485	condition_entry	condition B
2021-02-03_16-46-49.015	condition_entry	condition C	src 2	dst 1	discarded
2021-02-03_16-46-49.050	warning	multiple_fingers
2021-02-03_16-46-50.615	condition_entry	condition B
2021-02-03_16-46-51.070	condition_entry	condition B
2021-02-03_16-46-51.750	condition_entry	condition B
2021-02-03_16-46-52.357	condition_entry	condition B
2021-02-03_16-46-52.858	condition_entry	condition C	src 2	dst 1	discarded
2021-02-03_16-46-53.092	warning	multiple_fingers
2021-02-03_16-46-54.439	condition_entry	condition B
2021-02-03_16-46-55.070	condition_entry	condition B
2021-02-03_16-46-55.682	condition_entry	condition B
2021-02-03_16-46-56.189	condition_entry	condition B
2021-02-03_16-46-56.824	condition_entry	condition B
2021-02-03_16-46-57.301	condition_entry	condition B
2021-02-03_16-46-57.857	condition_entry	condition B	discarded
2021-02-03_16-46-57.935	warning	multiple_fingers
2021-02-03_16-46-59.368	condition_entry	condition B
2021-02-03_16-46-59.933	condition_entry	condition B
2021-02-03_16-47-01.069	condition_entry	condition B
2021-02-03_16-47-01.576	condition_entry	condition B
2021-02-03_16-47-02.364	condition_entry	condition B
2021-02-03_16-47-02.877	condition_entry	condition C	src 7	dst 8	discarded
2021-02-03_16-47-03.021	warning	multiple_fingers
2021-02-03_16-47-04.523	condition_entry	condition B
2021-02-03_16-47-05.076	condition_entry	condition B
2021-02-03_16-47-05.631	condition_entry	condition B
2021-02-03_16-47-06.063	condition_entry	condition B
2021-02-03_16-47-06.607	condition_entry	condition C	src 7	dst 6	discarded
2021-02-03_16-47-06.711	warning	multiple_fingers
2021-02-03_16-47-09.098	warning	multiple_fingers
2021-02-03_16-47-10.441	condition_entry	condition B
2021-02-03_16-47-11.656	condition_entry	condition B
2021-02-03_16-47-13.186	condition_entry	condition C	src 7	dst 8
2021-02-03_16-47-14.283	condition_entry	condition D warning
2021-02-03_16-47-14.997	condition_entry	condition D warning	discarded
2021-02-03_16-47-15.009	warning	multiple_fingers
2021-02-03_16-47-17.170	condition_entry	condition D
2021-02-03_16-47-17.780	condition_entry	condition D warning	discarded
2021-02-03_16-47-18.007	warning	multiple_fingers
2021-02-03_16-47-21.745	condition_entry	condition D	discarded
2021-02-03_16-47-21.756	warning	multiple_fingers
2021-02-03_16-47-23.294	condition_entry	condition B
2021-02-03_16-47-24.337	condition_entry	condition D	discarded
2021-02-03_16-47-24.359	warning	multiple_fingers
2021-02-03_16-47-25.666	condition_entry	condition B
2021-02-03_16-47-26.295	condition_entry	condition B	discarded
2021-02-03_16-47-26.787	warning	multiple_fingers
2021-02-03_16-47-28.140	condition_entry	condition B
2021-02-03_16-47-29.397	condition_entry	condition A	src 0	dst 3
2021-02-03_16-47-29.830	condition_entry	condition B
2021-02-03_16-47-30.666	condition_entry	condition B	discarded
2021-02-03_16-47-31.067	condition_entry	condition D warning	discarded
2021-02-03_16-47-31.079	warning	multiple_fingers
2021-02-03_16-47-32.535	condition_entry	condition B
2021-02-03_16-47-33.273	condition_entry	condition B
2021-02-03_16-47-34.166	condition_entry	condition D
2021-02-03_16-47-36.084	condition_entry	condition B
2021-02-03_16-47-36.180	pedal_entry	pedal_timeout
2021-02-03_16-47-36.628	warning	multiple_fingers
2021-02-03_16-47-36.629	condition_entry	condition B
2021-02-03_16-47-38.031	condition_entry	condition B
2021-02-03_16-47-38.729	condition_entry	condition B
2021-02-03_16-47-39.182	condition_entry	condition B
2021-02-03_16-47-39.904	condition_entry	condition B
2021-02-03_16-47-40.404	condition_entry	condition B	discarded
2021-02-03_16-47-40.416	warning	multiple_fingers
2021-02-03_16-47-41.769	condition_entry	condition B
2021-02-03_16-47-42.488	condition_entry	condition B
2021-02-03_16-47-43.098	condition_entry	condition B
2021-02-03_16-47-43.750	condition_entry	condition B	discarded
2021-02-03_16-47-44.160	warning	multiple_fingers
2021-02-03_16-47-44.160	condition_entry	condition B
2021-02-03_16-47-45.839	condition_entry	condition B
2021-02-03_16-47-46.323	condition_entry	condition B	discarded
2021-02-03_16-47-46.349	warning	multiple_fingers
2021-02-03_16-47-47.592	condition_entry	condition B
2021-02-03_16-47-48.768	condition_entry	condition A	src 1	dst 0
2021-02-03_16-47-49.459	condition_entry	condition D warning	discarded
2021-02-03_16-47-49.488	warning	multiple_fingers
2021-02-03_16-47-51.031	condition_entry	condition B
2021-02-03_16-47-51.587	condition_entry	condition B
2021-02-03_16-47-52.121	condition_entry	condition B
2021-02-03_16-47-52.931	condition_entry	condition B
2021-02-03_16-47-53.419	condition_entry	condition B
2021-02-03_16-47-54.112	condition_entry	condition D	discarded
2021-02-03_16-47-54.144	warning	multiple_fingers
2021-02-03_16-47-55.708	condition_entry	condition B
2021-02-03_16-47-56.407	condition_entry	condition B	discarded
2021-02-03_16-47-56.441	warning	multiple_fingers
2021-02-03_16-47-57.821	condition_entry	condition B
2021-02-03_16-47-58.232	condition_entry	condition D
2021-02-03_16-47-58.960	condition_entry	condition B
2021-02-03_16-48-00.161	condition_entry	condition B
2021-02-03_16-48-00.253	pedal_entry	pedal_timeout
2021-02-03_16-48-00.676	condition_entry	condition A	src 7	dst 6
2021-02-03_16-48-01.184	condition_entry	condition B
2021-02-03_16-48-01.782	warning	multiple_fingers
2021-02-03_16-48-01.783	condition_entry	condition D warning
2021-02-03_16-48-03.429	condition_entry	condition B
2021-02-03_16-48-04.004	condition_entry	condition B
2021-02-03_16-48-04.448	condition_entry	condition B
2021-02-03_16-48-05.200	condition_entry	condition A	src 3	dst 2
2021-02-03_16-48-05.919	pedal_entry	pedal_correct
2021-02-03_16-48-09.985	answer_entry	selected_answer 8
2021-02-03_16-48-11.264	condition_entry	condition B
2021-02-03_16-48-11.758	condition_entry	condition B
2021-02-03_16-48-12.338	condition_entry	condition B
2021-02-03_16-48-13.138	condition_entry	condition B
2021-02-03_16-48-13.533	condition_entry	condition A	src 3	dst 0
2021-02-03_16-48-14.714	pedal_entry	pedal_correct
2021-02-03_16-48-17.960	answer_entry	selected_answer 10
2021-02-03_16-48-19.195	condition_entry	condition B
2021-02-03_16-48-19.707	condition_entry	condition B
2021-02-03_16-48-20.264	condition_entry	condition B
2021-02-03_16-48-21.046	condition_entry	condition B
2021-02-03_16-48-21.836	condition_entry	condition B	discarded
2021-02-03_16-48-21.886	warning	multiple_fingers
2021-02-03_16-48-23.344	condition_entry	condition B
2021-02-03_16-48-23.906	condition_entry	condition C	src 2	dst 1	discarded
2021-02-03_16-48-24.086	warning	multiple_fingers
2021-02-03_16-48-25.444	condition_entry	condition B
2021-02-03_16-48-25.972	condition_entry	condition B
2021-02-03_16-48-26.507	condition_entry	condition B
2021-02-03_16-48-27.310	condition_entry	condition B
2021-02-03_16-48-27.760	condition_entry	condition B
2021-02-03_16-48-28.439	condition_entry	condition B
2021-02-03_16-48-28.882	condition_entry	condition B
2021-02-03_16-48-29.415	condition_entry	condition B
2021-02-03_16-48-29.969	condition_entry	condition B
2021-02-03_16-48-30.553	condition_entry	condition B
2021-02-03_16-48-31.038	condition_entry	condition B	discarded
2021-02-03_16-48-31.082	warning	multiple_fingers
2021-02-03_16-48-32.406	condition_entry	condition B
2021-02-03_16-48-33.624	condition_entry	condition B
2021-02-03_16-48-34.148	condition_entry	condition B
2021-02-03_16-48-34.754	condition_entry	condition B
2021-02-03_16-48-35.301	condition_entry	condition B
2021-02-03_16-48-35.779	condition_entry	condition B
2021-02-03_16-48-36.456	condition_entry	condition B
2021-02-03_16-48-36.833	condition_entry	condition B
2021-02-03_16-48-37.411	condition_entry	condition C	src 9	dst 8	discarded
2021-02-03_16-48-37.569	condition_entry	condition D warning	discarded
2021-02-03_16-48-37.592	warning	multiple_fingers
2021-02-03_16-48-39.129	condition_entry	condition B
2021-02-03_16-48-39.509	condition_entry	condition B
2021-02-03_16-48-40.144	condition_entry	condition B
2021-02-03_16-48-40.722	condition_entry	condition B
2021-02-03_16-48-41.296	condition_entry	condition B
2021-02-03_16-48-41.798	condition_entry	condition B
2021-02-03_16-48-42.431	condition_entry	condition C	src 6	dst 7	discarded
2021-02-03_16-48-42.464	warning	multiple_fingers
2021-02-03_16-48-43.812	warning	multiple_fingers
2021-02-03_16-48-43.813	condition_entry	condition B
2021-02-03_16-48-45.089	warning	multiple_fingers
2021-02-03_16-48-46.600	condition_entry	condition B
2021-02-03_16-48-47.222	warning	multiple_fingers
2021-02-03_16-48-47.222	condition_entry	condition B
2021-02-03_16-48-48.738	condition_entry	condition B
2021-02-03_16-48-49.241	condition_entry	condition C	src 3	dst 2	discarded
2021-02-03_16-48-49.284	warning	multiple_fingers
2021-02-03_16-48-50.754	condition_entry	condition B
2021-02-03_16-48-51.249	condition_entry	condition B
2021-02-03_16-48-51.885	condition_entry	condition C	src 7	dst 8	discarded
2021-02-03_16-48-51.904	warning	multiple_fingers
2021-02-03_16-48-53.456	condition_entry	condition B
2021-02-03_16-48-54.065	condition_entry	condition B
2021-02-03_16-48-54.580	condition_entry	condition B
2021-02-03_16-48-55.227	condition_entry	condition B
2021-02-03_16-48-55.915	condition_entry	condition B	discarded
2021-02-03_16-48-56.007	warning	multiple_fingers
2021-02-03_16-48-57.635	condition_entry	condition B
2021-02-03_16-48-58.196	condition_entry	condition B
2021-02-03_16-48-59.116	condition_entry	condition B
2021-02-03_16-48-59.757	warning	multiple_fingers
2021-02-03_16-49-01.982	condition_entry	condition B
2021-02-03_16-49-02.279	condition_entry	condition B
2021-02-03_16-49-02.911	condition_entry	condition B
2021-02-03_16-49-03.388	condition_entry	condition B
2021-02-03_16-49-04.021	condition_entry	condition B
2021-02-03_16-49-04.576	condition_entry	condition B
2021-02-03_16-49-05.122	condition_entry	condition B	discarded
2021-02-03_16-49-05.284	warning	multiple_fingers
2021-02-03_16-49-06.642	condition_entry	condition B
2021-02-03_16-49-07.312	warning	multiple_fingers
2021-02-03_16-49-08.719	condition_entry	condition C	src 8	dst 9
2021-02-03_16-49-09.696	condition_entry	condition B
2021-02-03_16-49-10.733	pedal_entry	pedal_timeout
2021-02-03_16-49-11.108	condition_entry	condition B
2021-02-03_16-49-11.596	condition_entry	condition B
2021-02-03_16-49-12.150	condition_entry	condition B
2021-02-03_16-49-12.662	condition_entry	condition C	src 6	dst 7
2021-02-03_16-49-13.212	condition_entry	condition B
2021-02-03_16-49-13.807	condition_entry	condition B
2021-02-03_16-49-14.440	condition_entry	condition D warning
2021-02-03_16-49-15.040	condition_entry	condition B	discarded
2021-02-03_16-49-15.051	warning	multiple_fingers
2021-02-03_16-49-16.576	condition_entry	condition B
2021-02-03_16-49-17.110	condition_entry	condition B
2021-02-03_16-49-17.606	condition_entry	condition B
2021-02-03_16-49-18.348	condition_entry	condition B
2021-02-03_16-49-18.880	condition_entry	condition B
2021-02-03_16-49-19.528	warning	multiple_fingers
2021-02-03_16-49-19.529	condition_entry	condition C	src 2	dst 1
2021-02-03_16-49-20.916	condition_entry	condition B
2021-02-03_16-49-22.088	condition_entry	condition B
2021-02-03_16-49-22.783	condition_entry	condition D	discarded
2021-02-03_16-49-22.981	warning	multiple_fingers
2021-02-03_16-49-24.580	condition_entry	condition B
2021-02-03_16-49-26.346	condition_entry	condition A	src 9	dst 8
2021-02-03_16-49-26.822	condition_entry	condition D warning	discarded
2021-02-03_16-49-26.894	warning	multiple_fingers
2021-02-03_16-49-28.526	condition_entry	condition B
2021-02-03_16-49-29.091	condition_entry	condition B
2021-02-03_16-49-29.613	condition_entry	condition D	discarded
2021-02-03_16-49-29.668	warning	multiple_fingers
2021-02-03_16-49-31.019	condition_entry	condition B
2021-02-03_16-49-31.610	condition_entry	condition A	src 6	dst 7
2021-02-03_16-49-32.166	condition_entry	condition B
2021-02-03_16-49-32.676	condition_entry	condition B
2021-02-03_16-49-33.256	condition_entry	condition B
2021-02-03_16-49-33.629	pedal_entry	pedal_timeout
2021-02-03_16-49-34.231	condition_entry	condition D	discarded
2021-02-03_16-49-34.463	warning	multiple_fingers
2021-02-03_16-49-35.934	condition_entry	condition B
2021-02-03_16-49-36.607	condition_entry	condition B
2021-02-03_16-49-37.207	condition_entry	condition B
2021-02-03_16-49-37.888	condition_entry	condition B
2021-02-03_16-49-38.216	condition_entry	condition B
2021-02-03_16-49-38.854	condition_entry	condition B
2021-02-03_16-49-39.438	warning	multiple_fingers
2021-02-03_16-49-40.761	condition_entry	condition B
2021-02-03_16-49-41.305	condition_entry	condition B
2021-02-03_16-49-41.806	condition_entry	condition A	src 9	dst 6
2021-02-03_16-49-42.360	condition_entry	condition B	discarded
2021-02-03_16-49-42.444	warning	multiple_fingers
2021-02-03_16-49-44.104	condition_entry	condition B
2021-02-03_16-49-44.459	condition_entry	condition B
2021-02-03_16-49-45.047	condition_entry	condition B
2021-02-03_16-49-45.647	condition_entry	condition B
2021-02-03_16-49-46.247	condition_entry	condition B
2021-02-03_16-49-46.769	condition_entry	condition B
2021-02-03_16-49-47.292	condition_entry	condition B
2021-02-03_16-49-47.938	condition_entry	condition B
2021-02-03_16-49-49.761	warning	multiple_fingers
2021-02-03_16-49-49.761	condition_entry	condition B
2021-02-03_16-49-51.301	condition_entry	condition A	src 7	dst 8
2021-02-03_16-49-52.045	condition_entry	condition B
2021-02-03_16-49-52.622	condition_entry	condition B
2021-02-03_16-49-53.257	condition_entry	condition B
2021-02-03_16-49-53.312	pedal_entry	pedal_timeout
2021-02-03_16-49-53.688	condition_entry	condition B
2021-02-03_16-49-54.332	condition_entry	condition A	src 8	dst 9	discarded
2021-02-03_16-49-54.387	warning	multiple_fingers
2021-02-03_16-49-55.970	condition_entry	condition A	src 2	dst 3	discarded
2021-02-03_16-49-56.040	warning	multiple_fingers
2021-02-03_16-49-57.501	condition_entry	condition A	src 9	dst 7
2021-02-03_16-49-57.953	condition_entry	condition D warning
2021-02-03_16-49-58.465	condition_entry	condition D warning
2021-02-03_16-49-59.211	condition_entry	condition D warning
2021-02-03_16-49-59.688	condition_entry	condition B	discarded
2021-02-03_16-49-59.779	warning	multiple_fingers
2021-02-03_16-50-01.354	condition_entry	condition B	discarded
2021-02-03_16-50-01.399	warning	multiple_fingers
2021-02-03_16-50-02.908	condition_entry	condition B
2021-02-03_16-50-03.440	condition_entry	condition B
2021-02-03_16-50-04.005	condition_entry	condition B
2021-02-03_16-50-04.507	condition_entry	condition B	discarded
2021-02-03_16-50-04.573	warning	multiple_fingers
2021-02-03_16-50-05.957	condition_entry	condition B
2021-02-03_16-50-06.603	condition_entry	condition A	src 8	dst 7
2021-02-03_16-50-07.093	condition_entry	condition B
2021-02-03_16-50-07.750	condition_entry	condition B	discarded
2021-02-03_16-50-07.863	warning	multiple_fingers
2021-02-03_16-50-09.759	condition_entry	condition B
2021-02-03_16-50-10.336	condition_entry	condition B
2021-02-03_16-50-10.991	warning	multiple_fingers
2021-02-03_16-50-12.528	condition_entry	condition B
2021-02-03_16-50-13.045	warning	multiple_fingers
2021-02-03_16-50-14.892	condition_entry	condition B	discarded
2021-02-03_16-50-14.948	warning	multiple_fingers
2021-02-03_16-50-16.178	condition_entry	condition B
2021-02-03_16-50-16.733	condition_entry	condition B	discarded
2021-02-03_16-50-16.760	warning	multiple_fingers
2021-02-03_16-50-18.491	condition_entry	condition B	discarded
2021-02-03_16-50-18.512	warning	multiple_fingers
2021-02-03_16-50-20.190	condition_entry	condition B
2021-02-03_16-50-20.490	condition_entry	condition B
2021-02-03_16-50-21.120	warning	multiple_fingers
2021-02-03_16-50-21.121	condition_entry	condition D
2021-02-03_16-50-22.725	condition_entry	condition B	discarded
2021-02-03_16-50-22.758	warning	multiple_fingers
2021-02-03_16-50-24.218	condition_entry	condition B
2021-02-03_16-50-24.697	condition_entry	condition B
2021-02-03_16-50-25.251	condition_entry	condition D	discarded
2021-02-03_16-50-25.385	warning	multiple_fingers
2021-02-03_16-50-27.289	warning	multiple_fingers
2021-02-03_16-50-27.290	condition_entry	condition D
2021-02-03_16-50-28.799	condition_entry	condition B	discarded
2021-02-03_16-50-29.265	warning	multiple_fingers
2021-02-03_16-50-30.998	condition_entry	condition B
2021-02-03_16-50-31.704	condition_entry	condition B	discarded
2021-02-03_16-50-32.115	condition_entry	condition B	discarded
2021-02-03_16-50-32.183	warning	multiple_fingers
2021-02-03_16-50-33.785	condition_entry	condition B
2021-02-03_16-50-34.247	condition_entry	condition B
2021-02-03_16-50-34.791	condition_entry	condition D	discarded
2021-02-03_16-50-34.971	warning	multiple_fingers
2021-02-03_16-50-36.356	condition_entry	condition B
2021-02-03_16-50-37.461	condition_entry	condition B
2021-02-03_16-50-37.957	condition_entry	condition B
2021-02-03_16-50-38.501	warning	multiple_fingers
2021-02-03_16-50-40.127	condition_entry	condition B
2021-02-03_16-50-40.701	condition_entry	condition D	discarded
2021-02-03_16-50-40.733	warning	multiple_fingers
2021-02-03_16-50-42.284	condition_entry	condition B
2021-02-03_16-50-42.766	condition_entry	condition B
2021-02-03_16-50-43.381	condition_entry	condition B
2021-02-03_16-50-43.922	condition_entry	condition B
2021-02-03_16-50-44.465	condition_entry	condition B	discarded
2021-02-03_16-50-44.676	warning	multiple_fingers
2021-02-03_16-50-46.245	condition_entry	condition B
2021-02-03_16-50-46.753	condition_entry	condition B
2021-02-03_16-50-47.809	condition_entry	condition B
2021-02-03_16-50-48.480	condition_entry	condition D
2021-02-03_16-50-48.999	condition_entry	condition D warning
2021-02-03_16-50-49.777	condition_entry	condition B	discarded
2021-02-03_16-50-50.164	condition_entry	condition D warning	discarded
2021-02-03_16-50-50.263	warning	multiple_fingers
2021-02-03_16-50-51.577	condition_entry	condition B
2021-02-03_16-50-52.190	condition_entry	condition C	src 2	dst 1
2021-02-03_16-50-52.717	condition_entry	condition B
2021-02-03_16-50-53.285	condition_entry	condition D warning	discarded
2021-02-03_16-50-53.429	warning	multiple_fingers
2021-02-03_16-50-54.793	condition_entry	condition B	discarded
2021-02-03_16-50-54.891	warning	multiple_fingers
2021-02-03_16-50-56.318	condition_entry	condition B
2021-02-03_16-50-56.972	condition_entry	condition B
2021-02-03_16-50-57.763	warning	multiple_fingers
2021-02-03_16-50-57.763	condition_entry	condition C	src 7	dst 8
2021-02-03_16-50-59.208	condition_entry	condition B
2021-02-03_16-50-59.711	warning	multiple_fingers
2021-02-03_16-50-59.711	condition_entry	condition C	src 2	dst 1
2021-02-03_16-51-02.314	condition_entry	condition B	discarded
2021-02-03_16-51-02.412	warning	multiple_fingers
2021-02-03_16-51-04.282	condition_entry	condition B
2021-02-03_16-51-04.611	condition_entry	condition B
2021-02-03_16-51-05.077	condition_entry	condition B
2021-02-03_16-51-05.655	condition_entry	condition B
2021-02-03_16-51-06.335	condition_entry	condition B	discarded
2021-02-03_16-51-06.393	warning	multiple_fingers
2021-02-03_16-51-07.813	condition_entry	condition B
2021-02-03_16-51-08.432	condition_entry	condition B
2021-02-03_16-51-08.978	condition_entry	condition B
2021-02-03_16-51-09.612	condition_entry	condition B
2021-02-03_16-51-10.154	condition_entry	condition B	discarded
2021-02-03_16-51-10.209	warning	multiple_fingers
2021-02-03_16-51-11.692	condition_entry	condition B
2021-02-03_16-51-12.222	condition_entry	condition B
2021-02-03_16-51-12.853	condition_entry	condition B
2021-02-03_16-51-13.441	condition_entry	condition B
2021-02-03_16-51-14.098	condition_entry	condition B
2021-02-03_16-51-14.645	condition_entry	condition B
2021-02-03_16-51-15.133	condition_entry	condition B
2021-02-03_16-51-15.618	condition_entry	condition B
2021-02-03_16-51-16.317	condition_entry	condition B
2021-02-03_16-51-17.019	condition_entry	condition B
2021-02-03_16-51-17.455	condition_entry	condition D
2021-02-03_16-51-17.883	condition_entry	condition B
2021-02-03_16-51-18.642	condition_entry	condition B
2021-02-03_16-51-19.216	condition_entry	condition D warning	discarded
2021-02-03_16-51-19.249	warning	multiple_fingers
2021-02-03_16-51-20.609	condition_entry	condition B
2021-02-03_16-51-21.250	condition_entry	condition B	discarded
2021-02-03_16-51-21.317	warning	multiple_fingers
2021-02-03_16-51-22.636	warning	multiple_fingers
2021-02-03_16-51-24.541	condition_entry	condition B	discarded
2021-02-03_16-51-24.563	warning	multiple_fingers
2021-02-03_16-51-25.847	condition_entry	condition B
2021-02-03_16-51-26.324	condition_entry	condition B
2021-02-03_16-51-26.970	condition_entry	condition B	discarded
2021-02-03_16-51-26.992	warning	multiple_fingers
2021-02-03_16-51-28.339	condition_entry	condition B	discarded
2021-02-03_16-51-28.456	warning	multiple_fingers
2021-02-03_16-51-29.883	condition_entry	condition B
2021-02-03_16-51-31.655	condition_entry	condition B
2021-02-03_16-51-32.247	condition_entry	condition B
2021-02-03_16-51-32.777	condition_entry	condition B
2021-02-03_16-51-33.321	condition_entry	condition B
2021-02-03_16-51-33.810	condition_entry	condition B
2021-02-03_16-51-34.497	condition_entry	condition B	discarded
2021-02-03_16-51-34.564	warning	multiple_fingers
2021-02-03_16-51-35.956	condition_entry	condition D
2021-02-03_16-51-36.612	condition_entry	condition B
2021-02-03_16-51-37.055	condition_entry	condition D warning
2021-02-03_16-51-37.690	condition_entry	condition B
2021-02-03_16-51-38.176	condition_entry	condition D warning
2021-02-03_16-51-38.888	condition_entry	condition D warning	discarded
2021-02-03_16-51-38.954	warning	multiple_fingers
2021-02-03_16-51-40.494	condition_entry	condition B
2021-02-03_16-51-41.050	condition_entry	condition D	discarded
2021-02-03_16-51-41.072	warning	multiple_fingers
2021-02-03_16-51-42.531	condition_entry	condition B
2021-02-03_16-51-43.005	condition_entry	condition B
2021-02-03_16-51-43.660	condition_entry	condition B
2021-02-03_16-51-44.287	condition_entry	condition A	src 6	dst 8
2021-02-03_16-51-44.871	condition_entry	condition B
2021-02-03_16-51-45.493	condition_entry	condition D warning
2021-02-03_16-51-46.063	condition_entry	condition B	discarded
2021-02-03_16-51-46.302	warning	multiple_fingers
2021-02-03_16-51-47.608	condition_entry	condition B
2021-02-03_16-51-48.203	condition_entry	condition B
2021-02-03_16-51-48.757	condition_entry	condition A	src 1	dst 2	discarded
2021-02-03_16-51-48.766	warning	multiple_fingers
2021-02-03_16-51-50.341	condition_entry	condition A	src 9	dst 6
2021-02-03_16-51-50.869	condition_entry	condition B
2021-02-03_16-51-51.514	condition_entry	condition B
2021-02-03_16-51-51.934	condition_entry	condition B
2021-02-03_16-51-52.355	pedal_entry	pedal_timeout
2021-02-03_16-51-52.489	condition_entry	condition B
2021-02-03_16-51-53.079	condition_entry	condition D	discarded
2021-02-03_16-51-53.166	warning	multiple_fingers
2021-02-03_16-51-54.593	condition_entry	condition B	discarded
2021-02-03_16-51-54.641	warning	multiple_fingers
2021-02-03_16-51-56.166	condition_entry	condition B	discarded
2021-02-03_16-51-56.246	warning	multiple_fingers
2021-02-03_16-51-57.581	condition_entry	condition B
2021-02-03_16-51-58.104	condition_entry	condition B
2021-02-03_16-51-58.586	condition_entry	condition B
2021-02-03_16-51-59.423	condition_entry	condition B
2021-02-03_16-51-59.965	condition_entry	condition D	discarded
2021-02-03_16-51-59.986	warning	multiple_fingers
2021-02-03_16-52-01.469	condition_entry	condition B
2021-02-03_16-52-01.952	condition_entry	condition B
2021-02-03_16-52-02.567	condition_entry	condition B
2021-02-03_16-52-03.258	condition_entry	condition A	src 0	dst 1
2021-02-03_16-52-03.941	condition_entry	condition B
2021-02-03_16-52-04.406	condition_entry	condition B
2021-02-03_16-52-04.960	condition_entry	condition B
2021-02-03_16-52-05.272	pedal_entry	pedal_timeout
2021-02-03_16-52-05.473	condition_entry	condition B
2021-02-03_16-52-05.995	condition_entry	condition B
2021-02-03_16-52-06.429	condition_entry	condition B
2021-02-03_16-52-06.705	condition_entry	condition B
2021-02-03_16-52-07.296	condition_entry	condition B
2021-02-03_16-52-07.894	condition_entry	condition B
2021-02-03_16-52-08.687	warning	multiple_fingers
2021-02-03_16-52-10.307	condition_entry	condition A	src 6	dst 7
2021-02-03_16-52-10.804	condition_entry	condition D warning	discarded
2021-02-03_16-52-11.015	warning	multiple_fingers
2021-02-03_16-52-12.338	condition_entry	condition B
2021-02-03_16-52-12.886	condition_entry	condition B
2021-02-03_16-52-13.447	condition_entry	condition B
2021-02-03_16-52-14.274	condition_entry	condition B
2021-02-03_16-52-14.748	condition_entry	condition A	src 0	dst 2
2021-02-03_16-52-15.312	condition_entry	condition D warning	discarded
2021-02-03_16-52-15.357	warning	multiple_fingers
2021-02-03_16-52-16.856	condition_entry	condition B
2021-02-03_16-52-17.368	condition_entry	condition B
2021-02-03_16-52-18.014	condition_entry	condition B	discarded
2021-02-03_16-52-18.063	warning	multiple_fingers
2021-02-03_16-52-19.348	condition_entry	condition B
2021-02-03_16-52-19.966	condition_entry	condition B
2021-02-03_16-52-20.566	condition_entry	condition A	src 3	dst 0
2021-02-03_16-52-21.259	condition_entry	condition D warning	discarded
2021-02-03_16-52-21.309	warning	multiple_fingers
2021-02-03_16-52-22.834	condition_entry	condition B
2021-02-03_16-52-23.410	warning	multiple_fingers
2021-02-03_16-52-23.410	condition_entry	condition D
2021-02-03_16-52-24.924	condition_entry	condition B
2021-02-03_16-52-25.486	condition_entry	condition B
2021-02-03_16-52-26.096	condition_entry	condition B
2021-02-03_16-52-26.699	condition_entry	condition B	discarded
2021-02-03_16-52-26.710	warning	multiple_fingers
2021-02-03_16-52-28.305	condition_entry	condition B
2021-02-03_16-52-28.751	condition_entry	condition B
2021-02-03_16-52-29.507	condition_entry	condition C	src 7	dst 8	discarded
2021-02-03_16-52-29.674	warning	multiple_fingers
2021-02-03_16-52-30.958	condition_entry	condition B
2021-02-03_16-52-31.589	condition_entry	condition B
2021-02-03_16-52-32.088	condition_entry	condition B
2021-02-03_16-52-32.808	condition_entry	condition B
2021-02-03_16-52-33.322	condition_entry	condition B
2021-02-03_16-52-33.793	condition_entry	condition B
2021-02-03_16-52-34.438	condition_entry	condition B
2021-02-03_16-52-34.903	condition_entry	condition B
2021-02-03_16-52-35.340	condition_entry	condition C	src 2	dst 1
2021-02-03_16-52-35.837	condition_entry	condition B	discarded
2021-02-03_16-52-35.848	warning	multiple_fingers
2021-02-03_16-52-37.428	condition_entry	condition C	src 1	dst 0	discarded
2021-02-03_16-52-37.592	warning	multiple_fingers
2021-02-03_16-52-39.071	condition_entry	condition B
2021-02-03_16-52-39.529	condition_entry	condition B
2021-02-03_16-52-40.202	condition_entry	condition B
2021-02-03_16-52-40.940	condition_entry	condition B	discarded
2021-02-03_16-52-41.262	condition_entry	condition C	src 7	dst 8	discarded
2021-02-03_16-52-41.332	warning	multiple_fingers
2021-02-03_16-52-42.937	condition_entry	condition B
2021-02-03_16-52-43.334	condition_entry	condition B
2021-02-03_16-52-43.966	warning	multiple_fingers
2021-02-03_16-52-43.966	condition_entry	condition B
2021-02-03_16-52-45.570	condition_entry	condition B	discarded
2021-02-03_16-52-45.618	warning	multiple_fingers
2021-02-03_16-52-47.032	warning	multiple_fingers
2021-02-03_16-52-48.315	condition_entry	condition C	src 1	dst 0	discarded
2021-02-03_16-52-48.416	warning	multiple_fingers
2021-02-03_16-52-49.795	condition_entry	condition B	discarded
2021-02-03_16-52-49.835	warning	multiple_fingers
2021-02-03_16-52-51.166	condition_entry	condition B	discarded
2021-02-03_16-52-51.207	warning	multiple_fingers
2021-02-03_16-52-52.606	condition_entry	condition B
2021-02-03_16-52-53.060	condition_entry	condition B
2021-02-03_16-52-53.629	condition_entry	condition B
2021-02-03_16-52-54.194	condition_entry	condition B
2021-02-03_16-52-54.806	condition_entry	condition B
2021-02-03_16-52-55.484	condition_entry	condition B
2021-02-03_16-52-56.094	condition_entry	condition B
2021-02-03_16-52-56.605	condition_entry	condition B	discarded
2021-02-03_16-52-56.775	warning	multiple_fingers
2021-02-03_16-52-58.214	condition_entry	condition B
2021-02-03_16-52-58.935	condition_entry	condition B
2021-02-03_16-52-59.549	condition_entry	condition B	discarded
2021-02-03_16-52-59.561	warning	multiple_fingers
2021-02-03_16-53-00.931	condition_entry	condition B	discarded
2021-02-03_16-53-00.998	warning	multiple_fingers
2021-02-03_16-53-02.395	condition_entry	condition B
2021-02-03_16-53-02.835	condition_entry	condition C	src 2	dst 1
2021-02-03_16-53-03.402	condition_entry	condition B	discarded
2021-02-03_16-53-03.481	warning	multiple_fingers
2021-02-03_16-53-04.917	condition_entry	condition B	discarded
2021-02-03_16-53-04.952	warning	multiple_fingers
2021-02-03_16-53-06.338	condition_entry	condition C	src 2	dst 1	discarded
2021-02-03_16-53-06.361	warning	multiple_fingers
2021-02-03_16-53-07.896	condition_entry	condition B
2021-02-03_16-53-08.356	condition_entry	condition B
2021-02-03_16-53-08.890	condition_entry	condition C	src 9	dst 8	discarded
2021-02-03_16-53-08.913	warning	multiple_fingers
2021-02-03_16-53-10.438	condition_entry	condition B	discarded
2021-02-03_16-53-10.459	warning	multiple_fingers
2021-02-03_16-53-12.098	condition_entry	condition B
2021-02-03_16-53-12.660	condition_entry	condition B
2021-02-03_16-53-13.198	condition_entry	condition B
2021-02-03_16-53-14.090	condition_entry	condition B
2021-02-03_16-53-14.731	condition_entry	condition C	src 8	dst 7	discarded
2021-02-03_16-53-15.066	condition_entry	condition D warning	discarded
2021-02-03_16-53-15.077	warning	multiple_fingers
2021-02-03_16-53-16.729	condition_entry	condition B	discarded
2021-02-03_16-53-16.841	warning	multiple_fingers
2021-02-03_16-53-18.454	condition_entry	condition B
2021-02-03_16-53-18.901	condition_entry	condition C	src 3	dst 2	discarded
2021-02-03_16-53-18.987	warning	multiple_fingers
2021-02-03_16-53-20.484	condition_entry	condition B
2021-02-03_16-53-21.547	condition_entry	condition B
2021-02-03_16-53-22.004	condition_entry	condition C	src 2	dst 1	discarded
2021-02-03_16-53-22.238	warning	multiple_fingers
2021-02-03_16-53-23.566	condition_entry	condition B
2021-02-03_16-53-24.118	condition_entry	condition B
2021-02-03_16-53-24.670	condition_entry	condition B
2021-02-03_16-53-25.237	condition_entry	condition B	discarded
2021-02-03_16-53-25.325	warning	multiple_fingers
2021-02-03_16-53-26.624	condition_entry	condition B
2021-02-03_16-53-27.396	condition_entry	condition B	discarded
2021-02-03_16-53-27.466	warning	multiple_fingers
2021-02-03_16-53-28.762	condition_entry	condition B
2021-02-03_16-53-29.302	condition_entry	condition B
2021-02-03_16-53-30.014	condition_entry	condition C	src 1	dst 2	discarded
2021-02-03_16-53-30.085	warning	multiple_fingers
2021-02-03_16-53-31.605	condition_entry	condition B
2021-02-03_16-53-32.345	condition_entry	condition B
2021-02-03_16-53-33.059	condition_entry	condition C	src 9	dst 8	discarded
2021-02-03_16-53-33.422	condition_entry	condition D warning	discarded
2021-02-03_16-53-33.489	warning	multiple_fingers
2021-02-03_16-53-34.829	condition_entry	condition B
2021-02-03_16-53-35.332	condition_entry	condition B
2021-02-03_16-53-36.102	condition_entry	condition B
2021-02-03_16-53-36.623	condition_entry	condition B
2021-02-03_16-53-37.242	condition_entry	condition B
2021-02-03_16-53-37.743	condition_entry	condition B
2021-02-03_16-53-38.164	condition_entry	condition B
2021-02-03_16-53-38.609	condition_entry	condition B
2021-02-03_16-53-39.288	condition_entry	condition B
2021-02-03_16-53-39.742	condition_entry	condition B	discarded
2021-02-03_16-53-39.897	warning	multiple_fingers
2021-02-03_16-53-41.562	condition_entry	condition B	discarded
2021-02-03_16-53-41.607	warning	multiple_fingers
2021-02-03_16-53-41.739	warning	multiple_fingers
2021-02-03_16-53-43.222	condition_entry	condition B
2021-02-03_16-53-43.639	condition_entry	condition B
2021-02-03_16-53-44.250	condition_entry	condition B
2021-02-03_16-53-44.913	condition_entry	condition B
2021-02-03_16-53-45.550	condition_entry	condition B
2021-02-03_16-53-45.990	condition_entry	condition B
2021-02-03_16-53-46.466	condition_entry	condition B
2021-02-03_16-53-46.920	condition_entry	condition A	src 6	dst 9
2021-02-03_16-53-47.407	condition_entry	condition B
2021-02-03_16-53-48.084	condition_entry	condition B
2021-02-03_16-53-48.582	condition_entry	condition B	discarded
2021-02-03_16-53-48.605	warning	multiple_fingers
2021-02-03_16-53-50.292	condition_entry	condition B
2021-02-03_16-53-50.896	condition_entry	condition A	src 8	dst 9	discarded
2021-02-03_16-53-50.997	warning	multiple_fingers
2021-02-03_16-53-52.580	condition_entry	condition A	src 1	dst 0
2021-02-03_16-53-53.081	condition_entry	condition B
2021-02-03_16-53-53.679	condition_entry	condition B
2021-02-03_16-53-54.312	condition_entry	condition B
2021-02-03_16-53-54.600	pedal_entry	pedal_timeout
2021-02-03_16-53-54.894	condition_entry	condition B
2021-02-03_16-53-55.647	condition_entry	condition B
2021-02-03_16-53-56.031	condition_entry	condition B	discarded
2021-02-03_16-53-56.400	warning	multiple_fingers
2021-02-03_16-53-56.592	warning	multiple_fingers
2021-02-03_16-53-58.049	condition_entry	condition B
2021-02-03_16-53-58.510	condition_entry	condition B
2021-02-03_16-53-59.048	condition_entry	condition B
2021-02-03_16-53-59.956	condition_entry	condition B
2021-02-03_16-54-00.555	condition_entry	condition C	src 3	dst 2
2021-02-03_16-54-01.322	condition_entry	condition D warning	discarded
2021-02-03_16-54-01.343	warning	multiple_fingers
2021-02-03_16-54-02.990	condition_entry	condition B
2021-02-03_16-54-03.635	condition_entry	condition B
2021-02-03_16-54-04.264	condition_entry	condition D	discarded
2021-02-03_16-54-04.412	warning	multiple_fingers
2021-02-03_16-54-05.690	condition_entry	condition A	src 7	dst 6	discarded
2021-02-03_16-54-05.777	warning	multiple_fingers
2021-02-03_16-54-07.123	condition_entry	condition A	src 1	dst 2
2021-02-03_16-54-08.722	pedal_entry	pedal_correct
2021-02-03_16-54-12.059	answer_entry	selected_answer 8
2021-02-03_16-54-13.526	condition_entry	condition B
2021-02-03_16-54-13.948	condition_entry	condition B
2021-02-03_16-54-14.447	condition_entry	condition B
2021-02-03_16-54-15.228	condition_entry	condition B
2021-02-03_16-54-15.692	condition_entry	condition B
2021-02-03_16-54-16.269	condition_entry	condition B
2021-02-03_16-54-16.819	condition_entry	condition B	discarded
2021-02-03_16-54-16.848	warning	multiple_fingers
2021-02-03_16-54-18.378	condition_entry	condition B
2021-02-03_16-54-18.824	condition_entry	condition B
2021-02-03_16-54-19.379	condition_entry	condition B
2021-02-03_16-54-20.024	condition_entry	condition D	discarded
2021-02-03_16-54-20.070	warning	multiple_fingers
2021-02-03_16-54-21.859	condition_entry	condition A	src 2	dst 0	discarded
2021-02-03_16-54-22.022	warning	multiple_fingers
2021-02-03_16-54-23.516	condition_entry	condition A	src 0	dst 2
2021-02-03_16-54-24.545	pedal_entry	pedal_correct
2021-02-03_16-54-27.804	answer_entry	selected_answer 10
2021-02-03_16-54-29.102	condition_entry	condition B
2021-02-03_16-54-29.578	condition_entry	condition B
2021-02-03_16-54-30.213	condition_entry	condition B
2021-02-03_16-54-30.796	condition_entry	condition B
2021-02-03_16-54-31.274	condition_entry	condition A	src 9	dst 7
2021-02-03_16-54-31.913	condition_entry	condition B
2021-02-03_16-54-32.528	condition_entry	condition B
2021-02-03_16-54-33.036	condition_entry	condition D warning
2021-02-03_16-54-33.395	condition_entry	condition B
2021-02-03_16-54-33.895	condition_entry	condition D warning	discarded
2021-02-03_16-54-34.016	warning	multiple_fingers
2021-02-03_16-54-35.346	condition_entry	condition B	discarded
2021-02-03_16-54-35.386	warning	multiple_fingers
2021-02-03_16-54-36.902	condition_entry	condition B
2021-02-03_16-54-37.543	condition_entry	condition A	src 8	dst 7	discarded
2021-02-03_16-54-37.595	warning	multiple_fingers
2021-02-03_16-54-40.820	condition_entry	condition A	src 7	dst 9	discarded
2021-02-03_16-54-40.846	warning	multiple_fingers
2021-02-03_16-54-42.628	condition_entry	condition A	src 0	dst 1
2021-02-03_16-54-43.116	condition_entry	condition B
2021-02-03_16-54-43.568	condition_entry	condition B
2021-02-03_16-54-44.013	condition_entry	condition D warning
2021-02-03_16-54-44.760	condition_entry	condition B
2021-02-03_16-54-45.267	condition_entry	condition B
2021-02-03_16-54-45.744	condition_entry	condition D warning
2021-02-03_16-54-46.325	condition_entry	condition B
2021-02-03_16-54-46.944	condition_entry	condition B
2021-02-03_16-54-47.477	condition_entry	condition B
2021-02-03_16-54-47.765	pedal_entry	pedal_timeout
2021-02-03_16-54-47.999	condition_entry	condition B
2021-02-03_16-54-48.455	condition_entry	condition B	discarded
2021-02-03_16-54-48.546	warning	multiple_fingers
2021-02-03_16-54-50.042	condition_entry	condition D
2021-02-03_16-54-50.520	condition_entry	condition B
2021-02-03_16-54-51.187	condition_entry	condition B
2021-02-03_16-54-51.748	condition_entry	condition B
2021-02-03_16-54-52.063	pedal_entry	pedal_timeout
2021-02-03_16-54-52.297	condition_entry	condition D	discarded
2021-02-03_16-54-52.363	warning	multiple_fingers
2021-02-03_16-54-53.939	condition_entry	condition B
2021-02-03_16-54-55.043	condition_entry	condition B
2021-02-03_16-54-55.646	condition_entry	condition B
2021-02-03_16-54-56.173	condition_entry	condition B
2021-02-03_16-54-56.744	condition_entry	condition B	discarded
2021-02-03_16-54-56.820	warning	multiple_fingers
2021-02-03_16-54-58.321	condition_entry	condition B
2021-02-03_16-54-58.872	condition_entry	condition B
2021-02-03_16-54-59.394	condition_entry	condition B
2021-02-03_16-55-00.026	condition_entry	condition B
2021-02-03_16-55-00.527	condition_entry	condition B
2021-02-03_16-55-01.060	condition_entry	condition B
2021-02-03_16-55-01.515	condition_entry	condition B
2021-02-03_16-55-02.150	condition_entry	condition B
2021-02-03_16-55-02.581	condition_entry	condition B
2021-02-03_16-55-03.082	condition_entry	condition B
2021-02-03_16-55-03.459	condition_entry	condition D
2021-02-03_16-55-04.063	condition_entry	condition D warning	discarded
2021-02-03_16-55-04.358	condition_entry	condition B	discarded
2021-02-03_16-55-04.416	warning	multiple_fingers
2021-02-03_16-55-05.849	condition_entry	condition B
2021-02-03_16-55-06.313	condition_entry	condition B
2021-02-03_16-55-06.959	condition_entry	condition B
2021-02-03_16-55-07.462	condition_entry	condition B
2021-02-03_16-55-08.002	condition_entry	condition B
2021-02-03_16-55-08.581	warning	multiple_fingers
2021-02-03_16-55-08.582	condition_entry	condition D
2021-02-03_16-55-09.826	condition_entry	condition B
2021-02-03_16-55-10.368	condition_entry	condition B
2021-02-03_16-55-11.048	condition_entry	condition B
2021-02-03_16-55-11.736	condition_entry	condition B
2021-02-03_16-55-12.266	condition_entry	condition B
2021-02-03_16-55-12.749	condition_entry	condition B
2021-02-03_16-55-13.243	condition_entry	condition B
2021-02-03_16-55-13.902	condition_entry	condition B
2021-02-03_16-55-14.310	condition_entry	condition C	src 3	dst 2
2021-02-03_16-55-15.081	condition_entry	condition D warning
2021-02-03_16-55-16.136	condition_entry	condition B
2021-02-03_16-55-16.720	condition_entry	condition B
2021-02-03_16-55-17.098	pedal_entry	pedal_timeout
2021-02-03_16-55-17.367	condition_entry	condition B
2021-02-03_16-55-17.930	condition_entry	condition B
2021-02-03_16-55-18.364	condition_entry	condition B
2021-02-03_16-55-18.968	condition_entry	condition B
2021-02-03_16-55-19.486	condition_entry	condition B
2021-02-03_16-55-20.029	condition_entry	condition B
2021-02-03_16-55-20.492	condition_entry	condition B
2021-02-03_16-55-20.940	condition_entry	condition B	discarded
2021-02-03_16-55-21.107	warning	multiple_fingers
2021-02-03_16-55-21.107	condition_entry	condition C	src 6	dst 7
2021-02-03_16-55-22.238	condition_entry	condition B	discarded
2021-02-03_16-55-22.262	warning	multiple_fingers
2021-02-03_16-55-23.963	condition_entry	condition B
2021-02-03_16-55-24.642	condition_entry	condition B
2021-02-03_16-55-25.117	condition_entry	condition B
2021-02-03_16-55-25.874	condition_entry	condition B
2021-02-03_16-55-26.302	condition_entry	condition B
2021-02-03_16-55-26.981	condition_entry	condition B
2021-02-03_16-55-27.482	condition_entry	condition B
2021-02-03_16-55-28.032	condition_entry	condition B
2021-02-03_16-55-28.499	condition_entry	condition B
2021-02-03_16-55-29.109	condition_entry	condition B
2021-02-03_16-55-29.647	condition_entry	condition B
2021-02-03_16-55-30.280	condition_entry	condition B
2021-02-03_16-55-30.758	condition_entry	condition B
2021-02-03_16-55-31.205	condition_entry	condition B
2021-02-03_16-55-31.715	condition_entry	condition C	src 3	dst 1	discarded
2021-02-03_16-55-31.739	warning	multiple_fingers
2021-02-03_16-55-33.261	condition_entry	condition B
2021-02-03_16-55-33.815	condition_entry	condition B
2021-02-03_16-55-34.434	condition_entry	condition A	src 9	dst 7
2021-02-03_16-55-35.115	condition_entry	condition B
2021-02-03_16-55-35.688	condition_entry	condition B	discarded
2021-02-03_16-55-35.733	warning	multiple_fingers
2021-02-03_16-55-37.511	condition_entry	condition B
2021-02-03_16-55-37.967	condition_entry	condition B
2021-02-03_16-55-38.599	condition_entry	condition A	src 1	dst 0	discarded
2021-02-03_16-55-38.610	warning	multiple_fingers
2021-02-03_16-55-40.256	condition_entry	condition A	src 1	dst 3
2021-02-03_16-55-41.121	condition_entry	condition B
2021-02-03_16-55-41.595	pedal_entry	pedal_correct
2021-02-03_16-55-49.767	answer_entry	selected_answer 9
2021-02-03_16-55-51.069	condition_entry	condition B
2021-02-03_16-55-51.449	condition_entry	condition B
2021-02-03_16-55-52.039	condition_entry	condition B
2021-02-03_16-55-52.748	condition_entry	condition B
2021-02-03_16-55-53.303	condition_entry	condition B	discarded
2021-02-03_16-55-53.407	warning	multiple_fingers
2021-02-03_16-55-54.841	condition_entry	condition B
2021-02-03_16-55-55.573	condition_entry	condition B	discarded
2021-02-03_16-55-55.783	warning	multiple_fingers
2021-02-03_16-55-57.356	condition_entry	condition B
2021-02-03_16-55-57.906	condition_entry	condition B	discarded
2021-02-03_16-55-57.964	warning	multiple_fingers
2021-02-03_16-55-59.479	condition_entry	condition B
2021-02-03_16-55-59.970	condition_entry	condition B
2021-02-03_16-56-00.750	condition_entry	condition B	discarded
2021-02-03_16-56-01.236	condition_entry	condition B	discarded
2021-02-03_16-56-01.245	warning	multiple_fingers
2021-02-03_16-56-02.645	condition_entry	condition B
2021-02-03_16-56-03.244	condition_entry	condition B
2021-02-03_16-56-04.089	warning	multiple_fingers
2021-02-03_16-56-04.089	condition_entry	condition C	src 9	dst 8
2021-02-03_16-56-05.569	condition_entry	condition A	src 3	dst 0
2021-02-03_16-56-06.031	condition_entry	condition D warning
2021-02-03_16-56-06.564	condition_entry	condition B
2021-02-03_16-56-07.332	condition_entry	condition B
2021-02-03_16-56-07.807	condition_entry	condition B
2021-02-03_16-56-08.040	pedal_entry	pedal_timeout
2021-02-03_16-56-08.374	condition_entry	condition B	discarded
2021-02-03_16-56-08.462	warning	multiple_fingers
2021-02-03_16-56-09.857	condition_entry	condition B
2021-02-03_16-56-10.451	condition_entry	condition B
2021-02-03_16-56-10.951	condition_entry	condition B
2021-02-03_16-56-11.621	condition_entry	condition B
2021-02-03_16-56-12.154	condition_entry	condition B
2021-02-03_16-56-12.650	condition_entry	condition B
2021-02-03_16-56-13.217	condition_entry	condition A	src 7	dst 6
2021-02-03_16-56-13.830	condition_entry	condition B
2021-02-03_16-56-14.254	condition_entry	condition B
2021-02-03_16-56-14.672	condition_entry	condition B
2021-02-03_16-56-15.237	pedal_entry	pedal_timeout
2021-02-03_16-56-15.332	condition_entry	condition D	discarded
2021-02-03_16-56-15.460	warning	multiple_fingers
2021-02-03_16-56-16.763	condition_entry	condition B
2021-02-03_16-56-17.353	condition_entry	condition A	src 6	dst 8
2021-02-03_16-56-17.907	condition_entry	condition B
2021-02-03_16-56-18.514	condition_entry	condition B
2021-02-03_16-56-19.054	condition_entry	condition B
2021-02-03_16-56-19.369	pedal_entry	pedal_timeout
2021-02-03_16-56-19.681	condition_entry	condition B
2021-02-03_16-56-20.358	condition_entry	condition A	src 8	dst 9	discarded
2021-02-03_16-56-20.491	warning	multiple_fingers
2021-02-03_16-56-21.893	condition_entry	condition A	src 2	dst 3
2021-02-03_16-56-22.451	condition_entry	condition B
2021-02-03_16-56-23.001	condition_entry	condition D warning
2021-02-03_16-56-23.668	condition_entry	condition B
2021-02-03_16-56-24.234	condition_entry	condition B
2021-02-03_16-56-24.777	warning	multiple_fingers
2021-02-03_16-56-24.778	condition_entry	condition D warning
2021-02-03_16-56-26.071	condition_entry	condition D
2021-02-03_16-56-26.545	condition_entry	condition B	discarded
2021-02-03_16-56-26.590	warning	multiple_fingers
2021-02-03_16-56-28.168	condition_entry	condition B
2021-02-03_16-56-28.676	warning	multiple_fingers
2021-02-03_16-56-28.676	condition_entry	condition B
2021-02-03_16-56-30.242	condition_entry	condition D	discarded
2021-02-03_16-56-30.608	condition_entry	condition B	discarded
2021-02-03_16-56-30.644	warning	multiple_fingers
2021-02-03_16-56-32.231	condition_entry	condition B	discarded
2021-02-03_16-56-32.641	condition_entry	condition D	discarded
2021-02-03_16-56-32.664	warning	multiple_fingers
2021-02-03_16-56-34.665	condition_entry	condition B
2021-02-03_16-56-35.254	condition_entry	condition B	discarded
2021-02-03_16-56-35.366	warning	multiple_fingers
2021-02-03_16-56-36.805	condition_entry	condition D
2021-02-03_16-56-37.462	condition_entry	condition B	discarded
2021-02-03_16-56-37.472	warning	multiple_fingers
2021-02-03_16-59-41.783	condition_entry	condition A	src 2	dst 3
2021-02-03_16-59-42.401	condition_entry	condition B
2021-02-03_16-59-42.866	condition_entry	condition D warning	discarded
2021-02-03_16-59-43.132	warning	multiple_fingers
2021-02-03_16-59-45.113	condition_entry	condition B
2021-02-03_16-59-45.742	condition_entry	condition B	discarded
2021-02-03_16-59-45.790	warning	multiple_fingers
2021-02-03_16-59-47.026	condition_entry	condition B
2021-02-03_16-59-47.667	condition_entry	condition B
2021-02-03_16-59-48.202	condition_entry	condition B
2021-02-03_16-59-48.698	condition_entry	condition B
2021-02-03_16-59-49.299	condition_entry	condition C	src 7	dst 6
2021-02-03_16-59-49.865	condition_entry	condition B
2021-02-03_16-59-50.447	condition_entry	condition B
2021-02-03_16-59-50.930	condition_entry	condition B
2021-02-03_16-59-51.321	pedal_entry	pedal_timeout
2021-02-03_16-59-51.371	condition_entry	condition B
2021-02-03_16-59-51.963	condition_entry	condition B
2021-02-03_16-59-52.376	condition_entry	condition B
2021-02-03_16-59-52.706	condition_entry	condition D
2021-02-03_16-59-53.062	condition_entry	condition D warning
2021-02-03_16-59-53.395	condition_entry	condition B
2021-02-03_16-59-54.094	condition_entry	condition B
2021-02-03_16-59-54.541	condition_entry	condition D warning
2021-02-03_16-59-55.227	condition_entry	condition B
2021-02-03_16-59-55.751	condition_entry	condition B
2021-02-03_16-59-56.355	condition_entry	condition B
2021-02-03_16-59-56.563	pedal_entry	pedal_timeout
2021-02-03_16-59-57.419	condition_entry	condition B
2021-02-03_16-59-57.981	condition_entry	condition B
2021-02-03_16-59-58.575	condition_entry	condition B
2021-02-03_16-59-59.126	condition_entry	condition D
2021-02-03_16-59-59.651	condition_entry	condition B
2021-02-03_17-00-00.086	condition_entry	condition B
2021-02-03_17-00-00.677	condition_entry	condition D warning	discarded
2021-02-03_17-00-00.687	warning	multiple_fingers
2021-02-03_17-00-02.100	condition_entry	condition B
2021-02-03_17-00-02.626	condition_entry	condition B
2021-02-03_17-00-03.251	condition_entry	condition B
2021-02-03_17-00-03.792	condition_entry	condition B
2021-02-03_17-00-04.453	condition_entry	condition B
2021-02-03_17-00-04.979	condition_entry	condition C	src 2	dst 1	discarded
2021-02-03_17-00-05.056	warning	multiple_fingers
2021-02-03_17-00-06.478	condition_entry	condition B
2021-02-03_17-00-06.940	condition_entry	condition B
2021-02-03_17-00-07.470	condition_entry	condition B
2021-02-03_17-00-07.977	condition_entry	condition B
2021-02-03_17-00-08.624	condition_entry	condition B
2021-02-03_17-00-09.201	condition_entry	condition B
2021-02-03_17-00-09.701	condition_entry	condition B
2021-02-03_17-00-10.226	condition_entry	condition B
2021-02-03_17-00-10.742	condition_entry	condition A	src 0	dst 1
2021-02-03_17-00-11.398	condition_entry	condition D warning
2021-02-03_17-00-11.977	condition_entry	condition D warning	discarded
2021-02-03_17-00-12.011	warning	multiple_fingers
2021-02-03_17-00-13.541	condition_entry	condition B
2021-02-03_17-00-14.018	condition_entry	condition B
2021-02-03_17-00-14.546	condition_entry	condition B
2021-02-03_17-00-15.241	condition_entry	condition B
2021-02-03_17-00-15.779	condition_entry	condition C	src 3	dst 2
2021-02-03_17-00-16.257	condition_entry	condition B
2021-02-03_17-00-17.338	condition_entry	condition B
2021-02-03_17-00-17.764	condition_entry	condition B
2021-02-03_17-00-17.805	pedal_entry	pedal_timeout
2021-02-03_17-00-18.266	condition_entry	condition B
2021-02-03_17-00-18.789	condition_entry	condition B
2021-02-03_17-00-19.316	condition_entry	condition B
2021-02-03_17-00-20.083	condition_entry	condition B
2021-02-03_17-00-20.470	condition_entry	condition B
2021-02-03_17-00-20.944	condition_entry	condition B
2021-02-03_17-00-21.404	condition_entry	condition B
2021-02-03_17-00-22.106	condition_entry	condition B
2021-02-03_17-00-22.694	condition_entry	condition B
2021-02-03_17-00-23.215	condition_entry	condition B
2021-02-03_17-00-23.703	condition_entry	condition B
2021-02-03_17-00-24.317	condition_entry	condition B
2021-02-03_17-00-24.862	condition_entry	condition D	discarded
2021-02-03_17-00-24.925	warning	multiple_fingers
2021-02-03_17-00-26.146	condition_entry	condition B
2021-02-03_17-00-26.669	condition_entry	condition B
2021-02-03_17-00-27.359	condition_entry	condition B
2021-02-03_17-00-27.890	condition_entry	condition B
2021-02-03_17-00-28.392	condition_entry	condition B
2021-02-03_17-00-29.105	condition_entry	condition B
2021-02-03_17-00-29.615	condition_entry	condition B
2021-02-03_17-00-30.116	condition_entry	condition B	discarded
2021-02-03_17-00-30.569	condition_entry	condition D	discarded
2021-02-03_17-00-30.605	warning	multiple_fingers
2021-02-03_17-00-31.792	pedal_entry	pedal_incorrect
2021-02-03_17-00-37.370	answer_entry	selected_answer 7
2021-02-03_17-00-39.051	condition_entry	condition D
2021-02-03_17-00-39.718	condition_entry	condition D warning
2021-02-03_17-00-41.163	condition_entry	condition B	discarded
2021-02-03_17-00-41.533	condition_entry	condition B	discarded
2021-02-03_17-00-41.550	warning	multiple_fingers
2021-02-03_17-00-43.008	condition_entry	condition B
2021-02-03_17-00-43.521	condition_entry	condition B
2021-02-03_17-00-43.996	condition_entry	condition B
2021-02-03_17-00-44.597	condition_entry	condition B
2021-02-03_17-00-45.194	condition_entry	condition B
2021-02-03_17-00-45.869	condition_entry	condition B
2021-02-03_17-00-46.331	condition_entry	condition B
2021-02-03_17-00-46.787	condition_entry	condition B
2021-02-03_17-00-47.267	condition_entry	condition B
2021-02-03_17-00-47.781	condition_entry	condition B	discarded
2021-02-03_17-00-48.217	condition_entry	condition B	discarded
2021-02-03_17-00-48.251	warning	multiple_fingers
2021-02-03_17-00-49.447	condition_entry	condition B
2021-02-03_17-00-50.084	condition_entry	condition B
2021-02-03_17-00-50.558	condition_entry	condition B
2021-02-03_17-00-51.237	condition_entry	condition B
2021-02-03_17-00-51.680	condition_entry	condition B
2021-02-03_17-00-52.241	condition_entry	condition B
2021-02-03_17-00-52.758	condition_entry	condition B
2021-02-03_17-00-53.282	condition_entry	condition B
2021-02-03_17-00-53.733	condition_entry	condition B
2021-02-03_17-00-54.657	condition_entry	condition B
2021-02-03_17-00-55.101	condition_entry	condition C	src 3	dst 2
2021-02-03_17-00-55.466	condition_entry	condition D warning
2021-02-03_17-00-55.866	condition_entry	condition B
2021-02-03_17-00-56.344	condition_entry	condition B
2021-02-03_17-00-57.071	condition_entry	condition B
2021-02-03_17-00-57.457	condition_entry	condition B
2021-02-03_17-00-57.488	pedal_entry	pedal_timeout
2021-02-03_17-00-58.111	condition_entry	condition B
2021-02-03_17-00-58.588	condition_entry	condition B
2021-02-03_17-00-59.082	condition_entry	condition B
2021-02-03_17-00-59.589	condition_entry	condition B	discarded
2021-02-03_17-01-00.053	warning	multiple_fingers
2021-02-03_17-01-00.054	condition_entry	condition B
2021-02-03_17-01-01.325	condition_entry	condition B
2021-02-03_17-01-02.579	condition_entry	condition B
2021-02-03_17-01-03.208	condition_entry	condition B
2021-02-03_17-01-03.752	condition_entry	condition B	discarded
2021-02-03_17-01-03.831	warning	multiple_fingers
2021-02-03_17-01-05.406	condition_entry	condition B
2021-02-03_17-01-05.919	condition_entry	condition B
2021-02-03_17-01-06.328	condition_entry	condition B
2021-02-03_17-01-08.109	condition_entry	condition B	discarded
2021-02-03_17-01-08.188	warning	multiple_fingers
2021-02-03_17-01-09.509	condition_entry	condition B
2021-02-03_17-01-10.581	condition_entry	condition B
2021-02-03_17-01-11.152	condition_entry	condition B	discarded
2021-02-03_17-01-11.230	warning	multiple_fingers
2021-02-03_17-01-11.260	warning	multiple_fingers
2021-02-03_17-01-13.007	condition_entry	condition C	src 7	dst 8
2021-02-03_17-01-13.780	warning	multiple_fingers
2021-02-03_17-01-15.247	condition_entry	condition B
2021-02-03_17-01-15.720	condition_entry	condition B
2021-02-03_17-01-16.459	condition_entry	condition A	src 9	dst 8	discarded
2021-02-03_17-01-16.946	condition_entry	condition D warning	discarded
2021-02-03_17-01-16.957	warning	multiple_fingers
2021-02-03_17-01-18.735	condition_entry	condition A	src 2	dst 3
2021-02-03_17-01-19.596	condition_entry	condition B
2021-02-03_17-01-20.709	condition_entry	condition B
2021-02-03_17-01-20.760	pedal_entry	pedal_timeout
2021-02-03_17-01-21.326	condition_entry	condition B
2021-02-03_17-01-21.961	condition_entry	condition B	discarded
2021-02-03_17-01-21.978	warning	multiple_fingers
2021-02-03_17-01-23.612	condition_entry	condition B
2021-02-03_17-01-24.065	condition_entry	condition D
2021-02-03_17-01-24.742	condition_entry	condition B
2021-02-03_17-01-25.224	condition_entry	condition B
2021-02-03_17-01-25.808	condition_entry	condition B
2021-02-03_17-01-26.086	pedal_entry	pedal_timeout
2021-02-03_17-01-26.337	condition_entry	condition B
2021-02-03_17-01-27.032	condition_entry	condition B
2021-02-03_17-01-27.553	condition_entry	condition B
2021-02-03_17-01-28.164	condition_entry	condition B
2021-02-03_17-01-28.631	condition_entry	condition B
2021-02-03_17-01-29.205	condition_entry	condition B
2021-02-03_17-01-29.695	condition_entry	condition B
2021-02-03_17-01-30.251	condition_entry	condition B
2021-02-03_17-01-31.044	condition_entry	condition B	discarded
2021-02-03_17-01-31.071	warning	multiple_fingers
2021-02-03_17-01-32.501	condition_entry	condition B	discarded
2021-02-03_17-01-32.510	warning	multiple_fingers
2021-02-03_17-01-34.073	condition_entry	condition B	discarded
2021-02-03_17-01-34.171	warning	multiple_fingers
2021-02-03_17-01-36.063	condition_entry	condition B
2021-02-03_17-01-36.870	condition_entry	condition D
2021-02-03_17-01-37.276	condition_entry	condition B	discarded
2021-02-03_17-01-37.598	condition_entry	condition B	discarded
2021-02-03_17-01-37.674	warning	multiple_fingers
2021-02-03_17-01-39.178	condition_entry	condition B
2021-02-03_17-01-39.592	condition_entry	condition B
2021-02-03_17-01-40.247	condition_entry	condition B
2021-02-03_17-01-40.734	condition_entry	condition B
2021-02-03_17-01-41.440	condition_entry	condition B
2021-02-03_17-01-42.035	condition_entry	condition C	src 1	dst 2
2021-02-03_17-01-42.823	condition_entry	condition B	discarded
2021-02-03_17-01-42.901	warning	multiple_fingers
2021-02-03_17-01-44.180	condition_entry	condition B
2021-02-03_17-01-44.677	condition_entry	condition B
2021-02-03_17-01-45.476	condition_entry	condition B
2021-02-03_17-01-45.832	condition_entry	condition D
2021-02-03_17-01-46.545	condition_entry	condition B
2021-02-03_17-01-47.200	condition_entry	condition B
2021-02-03_17-01-47.715	condition_entry	condition B
2021-02-03_17-01-47.847	pedal_entry	pedal_timeout
2021-02-03_17-01-48.599	condition_entry	condition B
2021-02-03_17-01-49.020	condition_entry	condition B	discarded
2021-02-03_17-01-49.175	warning	multiple_fingers
2021-02-03_17-01-50.502	condition_entry	condition B
2021-02-03_17-01-51.608	condition_entry	condition C	src 1	dst 3	discarded
2021-02-03_17-01-51.630	warning	multiple_fingers
2021-02-03_17-01-53.255	condition_entry	condition B
2021-02-03_17-01-53.874	condition_entry	condition B
2021-02-03_17-01-54.408	condition_entry	condition C	src 2	dst 1	discarded
2021-02-03_17-01-54.467	warning	multiple_fingers
2021-02-03_17-01-55.999	condition_entry	condition B
2021-02-03_17-01-56.518	condition_entry	condition B
2021-02-03_17-01-57.085	condition_entry	condition B
2021-02-03_17-01-57.829	condition_entry	condition B
2021-02-03_17-01-58.265	condition_entry	condition A	src 3	dst 2
2021-02-03_17-01-58.805	condition_entry	condition B
2021-02-03_17-01-59.327	condition_entry	condition B
2021-02-03_17-02-00.003	condition_entry	condition B	discarded
2021-02-03_17-02-00.023	warning	multiple_fingers
2021-02-03_17-02-01.441	condition_entry	condition B
2021-02-03_17-02-02.127	condition_entry	condition B
2021-02-03_17-02-02.593	condition_entry	condition B
2021-02-03_17-02-03.214	condition_entry	condition B
2021-02-03_17-02-03.813	condition_entry	condition B
2021-02-03_17-02-04.326	condition_entry	condition B
2021-02-03_17-02-04.913	condition_entry	condition B
2021-02-03_17-02-05.590	condition_entry	condition B
2021-02-03_17-02-05.981	condition_entry	condition B
2021-02-03_17-02-06.523	condition_entry	condition C	src 6	dst 7	discarded
2021-02-03_17-02-06.568	warning	multiple_fingers
2021-02-03_17-02-07.794	condition_entry	condition B
2021-02-03_17-02-08.259	condition_entry	condition B
2021-02-03_17-02-08.992	condition_entry	condition B
2021-02-03_17-02-09.546	condition_entry	condition B
2021-02-03_17-02-10.011	condition_entry	condition B
2021-02-03_17-02-10.710	condition_entry	condition B
2021-02-03_17-02-11.300	condition_entry	condition B
2021-02-03_17-02-11.817	condition_entry	condition C	src 7	dst 8	discarded
2021-02-03_17-02-11.948	warning	multiple_fingers
2021-02-03_17-02-11.990	warning	multiple_fingers
2021-02-03_17-02-13.407	condition_entry	condition B
2021-02-03_17-02-13.910	condition_entry	condition B
2021-02-03_17-02-14.566	condition_entry	condition B
2021-02-03_17-02-15.126	condition_entry	condition B
2021-02-03_17-02-15.765	condition_entry	condition C	src 2	dst 1
2021-02-03_17-02-16.409	condition_entry	condition B
2021-02-03_17-02-16.919	condition_entry	condition B
2021-02-03_17-02-17.396	condition_entry	condition B
2021-02-03_17-02-17.784	pedal_entry	pedal_timeout
2021-02-03_17-02-17.840	condition_entry	condition C	src 9	dst 8
2021-02-03_17-02-18.284	condition_entry	condition B	discarded
2021-02-03_17-02-18.755	warning	multiple_fingers
2021-02-03_17-02-18.755	condition_entry	condition B
2021-02-03_17-02-20.022	condition_entry	condition B
2021-02-03_17-02-20.464	condition_entry	condition B
2021-02-03_17-02-21.170	condition_entry	condition B
2021-02-03_17-02-21.662	condition_entry	condition B
2021-02-03_17-02-22.327	condition_entry	condition B
2021-02-03_17-02-22.878	condition_entry	condition B
2021-02-03_17-02-23.371	condition_entry	condition B
2021-02-03_17-02-23.928	condition_entry	condition B	discarded
2021-02-03_17-02-23.949	warning	multiple_fingers
2021-02-03_17-02-25.529	condition_entry	condition B
2021-02-03_17-02-25.986	condition_entry	condition B
2021-02-03_17-02-26.595	warning	multiple_fingers
2021-02-03_17-02-26.595	condition_entry	condition D
2021-02-03_17-02-28.052	condition_entry	condition B
2021-02-03_17-02-28.570	condition_entry	condition B
2021-02-03_17-02-29.169	condition_entry	condition B
2021-02-03_17-02-29.816	condition_entry	condition B
2021-02-03_17-02-30.559	condition_entry	condition B
2021-02-03_17-02-31.069	condition_entry	condition B
2021-02-03_17-02-31.501	condition_entry	condition B
2021-02-03_17-02-31.989	condition_entry	condition D
2021-02-03_17-02-32.534	condition_entry	condition B
2021-02-03_17-02-33.044	condition_entry	condition B
2021-02-03_17-02-33.627	condition_entry	condition B
2021-02-03_17-02-33.999	pedal_entry	pedal_timeout
2021-02-03_17-02-34.145	condition_entry	condition A	src 3	dst 2
2021-02-03_17-02-34.870	condition_entry	condition B
2021-02-03_17-02-35.366	condition_entry	condition B
2021-02-03_17-02-35.854	condition_entry	condition B
2021-02-03_17-02-36.156	pedal_entry	pedal_timeout
2021-02-03_17-02-36.427	condition_entry	condition B	discarded
2021-02-03_17-02-36.484	warning	multiple_fingers
2021-02-03_17-02-37.954	condition_entry	condition B
2021-02-03_17-02-38.487	condition_entry	condition B
2021-02-03_17-02-39.020	condition_entry	condition B
2021-02-03_17-02-39.520	condition_entry	condition B
2021-02-03_17-02-40.232	condition_entry	condition B
2021-02-03_17-02-40.697	condition_entry	condition B
2021-02-03_17-02-41.523	condition_entry	condition B
2021-02-03_17-02-41.919	condition_entry	condition B
2021-02-03_17-02-42.349	condition_entry	condition B
2021-02-03_17-02-42.942	condition_entry	condition B
2021-02-03_17-02-43.437	condition_entry	condition B
2021-02-03_17-02-44.077	condition_entry	condition B
2021-02-03_17-02-44.551	condition_entry	condition B
2021-02-03_17-02-45.050	condition_entry	condition B
2021-02-03_17-02-45.809	condition_entry	condition A	src 3	dst 2
2021-02-03_17-02-46.328	condition_entry	condition B
2021-02-03_17-02-46.838	condition_entry	condition B	discarded
2021-02-03_17-02-46.860	warning	multiple_fingers
2021-02-03_17-02-48.245	condition_entry	condition B
2021-02-03_17-02-48.772	condition_entry	condition B
2021-02-03_17-02-49.304	condition_entry	condition B
2021-02-03_17-02-49.826	condition_entry	condition B
2021-02-03_17-02-50.382	condition_entry	condition C	src 2	dst 1
2021-02-03_17-02-51.055	condition_entry	condition B
2021-02-03_17-02-51.604	condition_entry	condition D warning
2021-02-03_17-02-52.117	condition_entry	condition B
2021-02-03_17-02-52.526	condition_entry	condition D warning
2021-02-03_17-02-53.024	condition_entry	condition B
2021-02-03_17-02-53.513	condition_entry	condition B
2021-02-03_17-02-54.484	condition_entry	condition B	discarded
2021-02-03_17-02-54.506	warning	multiple_fingers
2021-02-03_17-02-56.034	condition_entry	condition B
2021-02-03_17-02-56.523	condition_entry	condition B
2021-02-03_17-02-57.140	condition_entry	condition B
2021-02-03_17-02-57.668	condition_entry	condition B
2021-02-03_17-02-58.223	condition_entry	condition B
2021-02-03_17-02-58.956	condition_entry	condition B
2021-02-03_17-02-59.438	condition_entry	condition B	discarded
2021-02-03_17-02-59.503	warning	multiple_fingers
2021-02-03_17-03-00.794	condition_entry	condition B
2021-02-03_17-03-01.958	condition_entry	condition B
2021-02-03_17-03-02.620	condition_entry	condition B
2021-02-03_17-03-03.131	condition_entry	condition B
2021-02-03_17-03-03.677	condition_entry	condition B
2021-02-03_17-03-04.202	condition_entry	condition B
2021-02-03_17-03-04.698	condition_entry	condition B
2021-02-03_17-03-05.299	condition_entry	condition B
2021-02-03_17-03-05.754	condition_entry	condition B
2021-02-03_17-03-06.063	condition_entry	condition B
2021-02-03_17-03-06.485	condition_entry	condition B
2021-02-03_17-03-06.973	condition_entry	condition B
2021-02-03_17-03-07.351	condition_entry	condition B
2021-02-03_17-03-08.032	condition_entry	condition B
2021-02-03_17-03-08.975	condition_entry	condition D
2021-02-03_17-03-09.306	condition_entry	condition B
2021-02-03_17-03-09.784	condition_entry	condition B
2021-02-03_17-03-10.272	condition_entry	condition B
2021-02-03_17-03-10.762	condition_entry	condition D warning
2021-02-03_17-03-11.516	condition_entry	condition B
2021-02-03_17-03-12.195	condition_entry	condition B
2021-02-03_17-03-12.716	warning	multiple_fingers
2021-02-03_17-03-12.716	condition_entry	condition B
2021-02-03_17-03-14.197	condition_entry	condition A	src 0	dst 1
2021-02-03_17-03-14.772	condition_entry	condition B
2021-02-03_17-03-15.343	condition_entry	condition B
2021-02-03_17-03-15.951	condition_entry	condition B
2021-02-03_17-03-16.214	pedal_entry	pedal_timeout
2021-02-03_17-03-16.470	condition_entry	condition B
2021-02-03_17-03-17.021	condition_entry	condition B
2021-02-03_17-03-17.516	condition_entry	condition B
2021-02-03_17-03-18.002	condition_entry	condition B
2021-02-03_17-03-18.459	condition_entry	condition B
2021-02-03_17-03-19.003	condition_entry	condition B
2021-02-03_17-03-19.413	condition_entry	condition B
2021-02-03_17-03-19.801	condition_entry	condition C	src 7	dst 6
2021-02-03_17-03-20.845	condition_entry	condition D warning
2021-02-03_17-03-21.307	condition_entry	condition B
2021-02-03_17-03-22.215	condition_entry	condition D warning
2021-02-03_17-03-22.710	condition_entry	condition B
2021-02-03_17-03-23.983	condition_entry	condition B	discarded
2021-02-03_17-03-24.005	warning	multiple_fingers
2021-02-03_17-03-25.586	condition_entry	condition B
2021-02-03_17-03-26.746	condition_entry	condition B	discarded
2021-02-03_17-03-26.826	warning	multiple_fingers
2021-02-03_17-03-28.923	condition_entry	condition B	discarded
2021-02-03_17-03-28.955	warning	multiple_fingers
2021-02-03_17-03-30.391	condition_entry	condition B
2021-02-03_17-03-31.023	condition_entry	condition B
2021-02-03_17-03-31.597	condition_entry	condition B
2021-02-03_17-03-32.158	condition_entry	condition B
2021-02-03_17-03-32.651	condition_entry	condition B
2021-02-03_17-03-33.237	condition_entry	condition B
2021-02-03_17-03-34.241	condition_entry	condition C	src 9	dst 8	discarded
2021-02-03_17-03-34.263	warning	multiple_fingers
2021-02-03_17-03-35.506	condition_entry	condition B
2021-02-03_17-03-36.094	condition_entry	condition B
2021-02-03_17-03-36.783	condition_entry	condition B
2021-02-03_17-03-37.311	condition_entry	condition B
2021-02-03_17-03-37.883	condition_entry	condition B
2021-02-03_17-03-38.415	condition_entry	condition B
2021-02-03_17-03-38.904	condition_entry	condition C	src 7	dst 8	discarded
2021-02-03_17-03-38.948	warning	multiple_fingers
2021-02-03_17-03-41.179	condition_entry	condition B
2021-02-03_17-03-41.703	condition_entry	condition B
2021-02-03_17-03-42.135	condition_entry	condition C	src 8	dst 6
2021-02-03_17-03-42.862	condition_entry	condition B
2021-02-03_17-03-43.457	condition_entry	condition B	discarded
2021-02-03_17-03-43.536	warning	multiple_fingers
2021-02-03_17-03-45.108	condition_entry	condition B
2021-02-03_17-03-45.635	condition_entry	condition D	discarded
2021-02-03_17-03-45.669	warning	multiple_fingers
2021-02-03_17-03-45.860	warning	multiple_fingers
2021-02-03_17-03-45.889	warning	multiple_fingers
2021-02-03_17-03-45.955	warning	multiple_fingers
2021-02-03_17-03-47.291	condition_entry	condition B
2021-02-03_17-03-47.788	condition_entry	condition B
2021-02-03_17-03-48.300	condition_entry	condition B
2021-02-03_17-03-48.810	condition_entry	condition B
2021-02-03_17-03-49.399	condition_entry	condition B
2021-02-03_17-03-50.068	condition_entry	condition B	discarded
2021-02-03_17-03-50.187	warning	multiple_fingers
2021-02-03_17-03-50.332	warning	multiple_fingers
2021-02-03_17-03-51.625	condition_entry	condition D	discarded
2021-02-03_17-03-51.753	warning	multiple_fingers
2021-02-03_17-03-53.264	condition_entry	condition B
2021-02-03_17-03-53.630	condition_entry	condition D
2021-02-03_17-03-54.210	condition_entry	condition D warning
2021-02-03_17-03-55.027	condition_entry	condition B	discarded
2021-02-03_17-03-55.082	warning	multiple_fingers
2021-02-03_17-03-56.585	condition_entry	condition D
2021-02-03_17-03-57.808	condition_entry	condition B
2021-02-03_17-03-58.598	pedal_entry	pedal_timeout
2021-02-03_17-03-59.137	condition_entry	condition B
2021-02-03_17-03-59.517	condition_entry	condition B
2021-02-03_17-03-59.973	condition_entry	condition B
2021-02-03_17-04-00.516	condition_entry	condition B
2021-02-03_17-04-01.149	condition_entry	condition B
2021-02-03_17-04-01.682	condition_entry	condition B	discarded
2021-02-03_17-04-01.783	warning	multiple_fingers
2021-02-03_17-04-03.185	condition_entry	condition B	discarded
2021-02-03_17-04-03.241	warning	multiple_fingers
2021-02-03_17-04-04.675	condition_entry	condition B
2021-02-03_17-04-05.247	condition_entry	condition B	discarded
2021-02-03_17-04-05.316	warning	multiple_fingers
2021-02-03_17-04-06.914	condition_entry	condition B
2021-02-03_17-04-07.671	condition_entry	condition C	src 0	dst 1
2021-02-03_17-04-08.116	condition_entry	condition B
2021-02-03_17-04-08.768	condition_entry	condition D warning	discarded
2021-02-03_17-04-08.880	warning	multiple_fingers
2021-02-03_17-04-10.381	condition_entry	condition B
2021-02-03_17-04-10.954	condition_entry	condition A	src 9	dst 8
2021-02-03_17-04-11.478	condition_entry	condition B
2021-02-03_17-04-12.223	condition_entry	condition D warning
2021-02-03_17-04-13.283	condition_entry	condition B	discarded
2021-02-03_17-04-13.302	warning	multiple_fingers
2021-02-03_17-04-14.936	warning	multiple_fingers
2021-02-03_17-04-14.936	condition_entry	condition D
2021-02-03_17-04-15.652	warning	experimental_break
2021-02-03_17-04-29.565	condition_entry	condition B
2021-02-03_17-04-30.014	condition_entry	condition B
2021-02-03_17-04-30.670	condition_entry	condition B	discarded
2021-02-03_17-04-30.712	warning	multiple_fingers
2021-02-03_17-04-32.121	condition_entry	condition B	discarded
2021-02-03_17-04-32.171	warning	multiple_fingers
2021-02-03_17-04-33.645	condition_entry	condition B
2021-02-03_17-04-34.336	condition_entry	condition B
2021-02-03_17-04-34.845	condition_entry	condition B
2021-02-03_17-04-35.423	condition_entry	condition B
2021-02-03_17-04-36.056	condition_entry	condition B
2021-02-03_17-04-36.566	condition_entry	condition B
2021-02-03_17-04-37.011	condition_entry	condition B
2021-02-03_17-04-37.466	condition_entry	condition B
2021-02-03_17-04-37.944	condition_entry	condition B
2021-02-03_17-04-38.399	condition_entry	condition B
2021-02-03_17-04-38.851	condition_entry	condition B
2021-02-03_17-04-39.290	condition_entry	condition B
2021-02-03_17-04-39.654	condition_entry	condition B
2021-02-03_17-04-40.087	condition_entry	condition C	src 9	dst 8
2021-02-03_17-04-40.565	condition_entry	condition B
2021-02-03_17-04-41.233	condition_entry	condition B	discarded
2021-02-03_17-04-41.509	warning	multiple_fingers
2021-02-03_17-04-42.870	condition_entry	condition A	src 8	dst 7	discarded
2021-02-03_17-04-42.893	warning	multiple_fingers
2021-02-03_17-04-43.965	pedal_entry	pedal_incorrect
2021-02-03_17-04-49.623	answer_entry	selected_answer 10
2021-02-03_17-04-51.029	condition_entry	condition C	src 1	dst 0	discarded
2021-02-03_17-04-51.051	warning	multiple_fingers
2021-02-03_17-04-52.466	condition_entry	condition A	src 9	dst 6
2021-02-03_17-04-53.060	condition_entry	condition B
2021-02-03_17-04-53.707	condition_entry	condition B
2021-02-03_17-04-54.198	condition_entry	condition B
2021-02-03_17-04-54.481	pedal_entry	pedal_timeout
2021-02-03_17-04-54.692	condition_entry	condition B
2021-02-03_17-04-55.214	condition_entry	condition B
2021-02-03_17-04-55.871	warning	multiple_fingers
2021-02-03_17-04-55.871	condition_entry	condition B
2021-02-03_17-04-57.372	condition_entry	condition A	src 2	dst 1
2021-02-03_17-04-58.504	condition_entry	condition D warning
2021-02-03_17-04-59.016	pedal_entry	pedal_correct
2021-02-03_17-05-03.783	answer_entry	selected_answer 10
2021-02-03_17-05-04.948	condition_entry	condition B	discarded
2021-02-03_17-05-05.059	warning	multiple_fingers
2021-02-03_17-05-06.611	condition_entry	condition B
2021-02-03_17-05-07.102	condition_entry	condition B	discarded
2021-02-03_17-05-07.134	warning	multiple_fingers
2021-02-03_17-05-08.590	condition_entry	condition B	discarded
2021-02-03_17-05-08.686	warning	multiple_fingers
2021-02-03_17-05-10.011	condition_entry	condition B	discarded
2021-02-03_17-05-10.034	warning	multiple_fingers
2021-02-03_17-05-11.977	condition_entry	condition B	discarded
2021-02-03_17-05-12.071	warning	multiple_fingers
2021-02-03_17-05-13.295	condition_entry	condition B
2021-02-03_17-05-13.946	condition_entry	condition B
2021-02-03_17-05-14.516	condition_entry	condition B
2021-02-03_17-05-15.273	condition_entry	condition B	discarded
2021-02-03_17-05-15.306	warning	multiple_fingers
2021-02-03_17-05-16.301	warning	multiple_fingers
2021-02-03_17-05-17.883	condition_entry	condition B
2021-02-03_17-05-18.407	condition_entry	condition C	src 2	dst 3
2021-02-03_17-05-19.003	condition_entry	condition B
2021-02-03_17-05-19.480	condition_entry	condition B
2021-02-03_17-05-20.178	condition_entry	condition B
2021-02-03_17-05-20.424	pedal_entry	pedal_timeout
2021-02-03_17-05-20.691	condition_entry	condition B
2021-02-03_17-05-21.346	condition_entry	condition B	discarded
2021-02-03_17-05-21.435	warning	multiple_fingers
2021-02-03_17-05-22.940	condition_entry	condition B
2021-02-03_17-05-23.588	condition_entry	condition B
2021-02-03_17-05-24.079	condition_entry	condition B
2021-02-03_17-05-24.714	condition_entry	condition B
2021-02-03_17-05-25.311	condition_entry	condition D	discarded
2021-02-03_17-05-25.400	warning	multiple_fingers
2021-02-03_17-05-26.747	condition_entry	condition B
2021-02-03_17-05-27.327	condition_entry	condition B	discarded
2021-02-03_17-05-27.344	warning	multiple_fingers
2021-02-03_17-05-28.714	condition_entry	condition B
2021-02-03_17-05-29.372	condition_entry	condition B
2021-02-03_17-05-29.932	condition_entry	condition B
2021-02-03_17-05-30.424	condition_entry	condition B
2021-02-03_17-05-30.986	condition_entry	condition B
2021-02-03_17-05-31.533	condition_entry	condition B
2021-02-03_17-05-32.031	condition_entry	condition B
2021-02-03_17-05-32.693	condition_entry	condition B	discarded
2021-02-03_17-05-33.165	condition_entry	condition D	discarded
2021-02-03_17-05-33.176	warning	multiple_fingers
2021-02-03_17-05-33.556	warning	multiple_fingers
2021-02-03_17-05-34.832	condition_entry	condition B
2021-02-03_17-05-35.453	condition_entry	condition B
2021-02-03_17-05-35.873	condition_entry	condition B
2021-02-03_17-05-36.500	condition_entry	condition B	discarded
2021-02-03_17-05-36.587	warning	multiple_fingers
2021-02-03_17-05-38.084	condition_entry	condition B
2021-02-03_17-05-38.605	condition_entry	condition B
2021-02-03_17-05-39.718	condition_entry	condition B
2021-02-03_17-05-40.359	condition_entry	condition B
2021-02-03_17-05-41.042	condition_entry	condition A	src 6	dst 7
2021-02-03_17-05-42.072	condition_entry	condition B	discarded
2021-02-03_17-05-42.133	warning	multiple_fingers
2021-02-03_17-05-43.508	condition_entry	condition B
2021-02-03_17-05-44.152	condition_entry	condition B
2021-02-03_17-05-44.635	condition_entry	condition B
2021-02-03_17-05-45.291	condition_entry	condition B
2021-02-03_17-05-45.970	condition_entry	condition B
2021-02-03_17-05-46.301	condition_entry	condition D	discarded
2021-02-03_17-05-46.526	warning	multiple_fingers
2021-02-03_17-05-48.005	condition_entry	condition B	discarded
2021-02-03_17-05-48.390	condition_entry	condition B	discarded
2021-02-03_17-05-48.467	warning	multiple_fingers
2021-02-03_17-05-49.916	condition_entry	condition B	discarded
2021-02-03_17-05-50.073	warning	multiple_fingers
2021-02-03_17-05-51.605	condition_entry	condition B
2021-02-03_17-05-52.065	condition_entry	condition B
2021-02-03_17-05-52.799	condition_entry	condition B
2021-02-03_17-05-53.326	condition_entry	condition B
2021-02-03_17-05-53.910	condition_entry	condition B
2021-02-03_17-05-54.455	condition_entry	condition B
2021-02-03_17-05-54.998	condition_entry	condition B	discarded
2021-02-03_17-05-55.021	warning	multiple_fingers
2021-02-03_17-05-56.655	warning	multiple_fingers
2021-02-03_17-05-58.033	condition_entry	condition B
2021-02-03_17-05-58.575	condition_entry	condition D	discarded
2021-02-03_17-05-58.642	warning	multiple_fingers
2021-02-03_17-06-00.295	condition_entry	condition B
2021-02-03_17-06-00.773	condition_entry	condition B
2021-02-03_17-06-01.240	condition_entry	condition B
2021-02-03_17-06-01.884	condition_entry	condition B
2021-02-03_17-06-02.366	condition_entry	condition B
2021-02-03_17-06-03.054	condition_entry	condition D	discarded
2021-02-03_17-06-03.065	warning	multiple_fingers
2021-02-03_17-06-04.692	condition_entry	condition B
2021-02-03_17-06-05.093	condition_entry	condition B
2021-02-03_17-06-05.802	condition_entry	condition B
2021-02-03_17-06-06.325	condition_entry	condition B
2021-02-03_17-06-06.937	condition_entry	condition B
2021-02-03_17-06-07.530	condition_entry	condition B
2021-02-03_17-06-08.144	condition_entry	condition B
2021-02-03_17-06-08.625	condition_entry	condition B
2021-02-03_17-06-09.092	condition_entry	condition B
2021-02-03_17-06-09.592	condition_entry	condition B
2021-02-03_17-06-10.246	condition_entry	condition B
2021-02-03_17-06-10.735	condition_entry	condition B
2021-02-03_17-06-11.117	condition_entry	condition B
2021-02-03_17-06-11.601	condition_entry	condition B
2021-02-03_17-06-11.956	condition_entry	condition B
2021-02-03_17-06-12.592	condition_entry	condition B
2021-02-03_17-06-13.177	condition_entry	condition B
2021-02-03_17-06-13.856	condition_entry	condition D
2021-02-03_17-06-14.890	condition_entry	condition B
2021-02-03_17-06-15.433	condition_entry	condition B
2021-02-03_17-06-15.876	pedal_entry	pedal_timeout
2021-02-03_17-06-15.927	condition_entry	condition B
2021-02-03_17-06-16.657	condition_entry	condition B
2021-02-03_17-06-17.123	condition_entry	condition B
2021-02-03_17-06-17.599	condition_entry	condition B
2021-02-03_17-06-18.232	condition_entry	condition B
2021-02-03_17-06-18.719	condition_entry	condition B	discarded
2021-02-03_17-06-19.051	warning	multiple_fingers
2021-02-03_17-06-20.401	condition_entry	condition B
2021-02-03_17-06-20.926	condition_entry	condition B
2021-02-03_17-06-21.541	condition_entry	condition B
2021-02-03_17-06-22.140	condition_entry	condition D
2021-02-03_17-06-24.153	pedal_entry	pedal_timeout
2021-02-03_17-06-24.221	condition_entry	condition B
2021-02-03_17-06-24.831	condition_entry	condition A	src 0	dst 3
2021-02-03_17-06-25.418	condition_entry	condition B
2021-02-03_17-06-26.165	condition_entry	condition B
2021-02-03_17-06-26.751	condition_entry	condition B
2021-02-03_17-06-26.847	pedal_entry	pedal_timeout
2021-02-03_17-06-27.182	condition_entry	condition C	src 7	dst 8	discarded
2021-02-03_17-06-27.253	warning	multiple_fingers
2021-02-03_17-06-28.249	warning	multiple_fingers
2021-02-03_17-06-29.948	condition_entry	condition B
2021-02-03_17-06-30.493	condition_entry	condition B
2021-02-03_17-06-31.093	condition_entry	condition B
2021-02-03_17-06-31.592	condition_entry	condition C	src 3	dst 2	discarded
2021-02-03_17-06-31.668	warning	multiple_fingers
2021-02-03_17-06-33.074	condition_entry	condition B
2021-02-03_17-06-33.481	condition_entry	condition B
2021-02-03_17-06-33.980	condition_entry	condition B
2021-02-03_17-06-34.629	condition_entry	condition B
2021-02-03_17-06-35.157	condition_entry	condition B	discarded
2021-02-03_17-06-35.228	warning	multiple_fingers
2021-02-03_17-06-36.726	condition_entry	condition B
2021-02-03_17-06-37.189	condition_entry	condition B
2021-02-03_17-06-37.748	condition_entry	condition B
2021-02-03_17-06-38.427	condition_entry	condition B
2021-02-03_17-06-38.867	condition_entry	condition B
2021-02-03_17-06-39.671	condition_entry	condition B
2021-02-03_17-06-40.133	condition_entry	condition B
2021-02-03_17-06-40.678	condition_entry	condition A	src 6	dst 9
2021-02-03_17-06-41.202	condition_entry	condition D warning
2021-02-03_17-06-42.324	condition_entry	condition B
2021-02-03_17-06-42.920	condition_entry	condition B
2021-02-03_17-06-43.220	pedal_entry	pedal_timeout
2021-02-03_17-06-43.517	condition_entry	condition B
2021-02-03_17-06-44.075	condition_entry	condition B
2021-02-03_17-06-44.643	condition_entry	condition B
2021-02-03_17-06-45.175	condition_entry	condition B
2021-02-03_17-06-45.719	condition_entry	condition A	src 7	dst 6
2021-02-03_17-06-46.197	condition_entry	condition B
2021-02-03_17-06-47.043	condition_entry	condition B
2021-02-03_17-06-47.518	condition_entry	condition B
2021-02-03_17-06-47.739	pedal_entry	pedal_timeout
2021-02-03_17-06-48.013	condition_entry	condition B
2021-02-03_17-06-48.689	condition_entry	condition B
2021-02-03_17-06-49.364	condition_entry	condition C	src 3	dst 2
2021-02-03_17-06-50.464	condition_entry	condition D warning	discarded
2021-02-03_17-06-50.553	warning	multiple_fingers
2021-02-03_17-06-51.972	pedal_entry	pedal_incorrect
2021-02-03_17-06-57.174	answer_entry	selected_answer 10
2021-02-03_17-06-59.084	condition_entry	condition B
2021-02-03_17-06-59.580	condition_entry	condition B
2021-02-03_17-07-00.160	condition_entry	condition B
2021-02-03_17-07-00.701	condition_entry	condition B
2021-02-03_17-07-01.324	condition_entry	condition D	discarded
2021-02-03_17-07-01.645	warning	multiple_fingers
2021-02-03_17-07-03.461	condition_entry	condition B
2021-02-03_17-07-04.078	condition_entry	condition B
2021-02-03_17-07-04.677	condition_entry	condition B
2021-02-03_17-07-05.166	condition_entry	condition B
2021-02-03_17-07-05.800	condition_entry	condition B
2021-02-03_17-07-06.371	condition_entry	condition B
2021-02-03_17-07-06.840	condition_entry	condition B
2021-02-03_17-07-07.322	condition_entry	condition B
2021-02-03_17-07-07.832	condition_entry	condition B
2021-02-03_17-07-08.320	condition_entry	condition B
2021-02-03_17-07-08.742	condition_entry	condition B
2021-02-03_17-07-09.331	condition_entry	condition B
2021-02-03_17-07-09.842	condition_entry	condition B
2021-02-03_17-07-10.296	condition_entry	condition B
2021-02-03_17-07-11.142	condition_entry	condition B	discarded
2021-02-03_17-07-11.576	condition_entry	condition D	discarded
2021-02-03_17-07-11.597	warning	multiple_fingers
2021-02-03_17-07-13.173	condition_entry	condition B
2021-02-03_17-07-13.678	warning	multiple_fingers
2021-02-03_17-07-13.678	condition_entry	condition B
2021-02-03_17-07-15.251	condition_entry	condition B
2021-02-03_17-07-15.878	condition_entry	condition B
2021-02-03_17-07-17.009	condition_entry	condition B
2021-02-03_17-07-17.565	condition_entry	condition A	src 9	dst 7
2021-02-03_17-07-18.085	condition_entry	condition D warning	discarded
2021-02-03_17-07-18.096	warning	multiple_fingers
2021-02-03_17-07-21.310	condition_entry	condition B
2021-02-03_17-07-21.815	condition_entry	condition B
2021-02-03_17-07-22.807	condition_entry	condition B
2021-02-03_17-07-23.238	condition_entry	condition D	discarded
2021-02-03_17-07-23.331	warning	multiple_fingers
2021-02-03_17-07-24.607	condition_entry	condition B
2021-02-03_17-07-25.807	condition_entry	condition B
2021-02-03_17-07-26.468	condition_entry	condition B
2021-02-03_17-07-27.026	condition_entry	condition B	discarded
2021-02-03_17-07-27.105	warning	multiple_fingers
2021-02-03_17-07-28.700	condition_entry	condition B
2021-02-03_17-07-29.334	condition_entry	condition D
2021-02-03_17-07-30.377	condition_entry	condition B
2021-02-03_17-07-30.866	condition_entry	condition B
2021-02-03_17-07-31.353	pedal_entry	pedal_timeout
2021-02-03_17-07-31.376	condition_entry	condition B
2021-02-03_17-07-31.920	condition_entry	condition B
2021-02-03_17-07-32.735	condition_entry	condition B
2021-02-03_17-07-33.273	condition_entry	condition B
2021-02-03_17-07-33.788	condition_entry	condition B
2021-02-03_17-07-34.374	condition_entry	condition B
2021-02-03_17-07-34.846	condition_entry	condition B
2021-02-03_17-07-35.388	condition_entry	condition B
2021-02-03_17-07-35.952	condition_entry	condition B
2021-02-03_17-07-36.667	condition_entry	condition B
2021-02-03_17-07-37.013	condition_entry	condition B
2021-02-03_17-07-37.497	condition_entry	condition B
2021-02-03_17-07-38.118	condition_entry	condition B
2021-02-03_17-07-38.796	condition_entry	condition B
2021-02-03_17-07-39.421	condition_entry	condition B
2021-02-03_17-07-39.839	condition_entry	condition B
2021-02-03_17-07-40.338	condition_entry	condition B
2021-02-03_17-07-40.827	condition_entry	condition C	src 2	dst 1	discarded
2021-02-03_17-07-40.849	warning	multiple_fingers
2021-02-03_17-07-42.230	condition_entry	condition B
2021-02-03_17-07-42.660	condition_entry	condition B
2021-02-03_17-07-43.315	condition_entry	condition B
2021-02-03_17-07-43.782	condition_entry	condition B
2021-02-03_17-07-44.540	condition_entry	condition B
2021-02-03_17-07-45.003	condition_entry	condition B
2021-02-03_17-07-45.493	condition_entry	condition B
2021-02-03_17-07-45.992	condition_entry	condition B
2021-02-03_17-07-46.966	condition_entry	condition B	discarded
2021-02-03_17-07-47.422	condition_entry	condition C	src 0	dst 1	discarded
2021-02-03_17-07-47.434	warning	multiple_fingers
2021-02-03_17-07-49.334	condition_entry	condition C	src 7	dst 8
2021-02-03_17-07-50.084	condition_entry	condition B
2021-02-03_17-07-50.635	condition_entry	condition B
2021-02-03_17-07-51.156	condition_entry	condition B
2021-02-03_17-07-51.350	pedal_entry	pedal_timeout
2021-02-03_17-07-51.689	condition_entry	condition C	src 9	dst 8	discarded
2021-02-03_17-07-51.820	warning	multiple_fingers
2021-02-03_17-07-53.239	condition_entry	condition B
2021-02-03_17-07-53.702	condition_entry	condition C	src 8	dst 9	discarded
2021-02-03_17-07-53.758	warning	multiple_fingers
2021-02-03_17-07-55.187	condition_entry	condition B
2021-02-03_17-07-56.355	condition_entry	condition B	discarded
2021-02-03_17-07-56.471	warning	multiple_fingers
2021-02-03_17-07-57.725	condition_entry	condition B
2021-02-03_17-07-58.309	condition_entry	condition C	src 9	dst 8
2021-02-03_17-07-58.864	condition_entry	condition D warning	discarded
2021-02-03_17-07-58.998	warning	multiple_fingers
2021-02-03_17-08-00.375	condition_entry	condition B
2021-02-03_17-08-00.874	condition_entry	condition B
2021-02-03_17-08-01.600	warning	multiple_fingers
2021-02-03_17-08-01.600	condition_entry	condition D
2021-02-03_17-08-03.055	condition_entry	condition B
2021-02-03_17-08-03.717	warning	multiple_fingers
2021-02-03_17-08-03.717	condition_entry	condition B
2021-02-03_17-08-04.999	condition_entry	condition D	discarded
2021-02-03_17-08-05.021	warning	multiple_fingers
2021-02-03_17-08-06.331	condition_entry	condition B
2021-02-03_17-08-07.040	condition_entry	condition A	src 0	dst 1
2021-02-03_17-08-07.775	condition_entry	condition D warning
2021-02-03_17-08-08.170	condition_entry	condition B
2021-02-03_17-08-08.703	condition_entry	condition B
2021-02-03_17-08-09.171	condition_entry	condition B
2021-02-03_17-08-09.771	condition_entry	condition B
2021-02-03_17-08-09.794	pedal_entry	pedal_timeout
2021-02-03_17-08-10.458	condition_entry	condition D	discarded
2021-02-03_17-08-10.469	warning	multiple_fingers
2021-02-03_17-08-12.451	condition_entry	condition B
2021-02-03_17-08-12.903	condition_entry	condition B
2021-02-03_17-08-13.766	condition_entry	condition B	discarded
2021-02-03_17-08-13.833	warning	multiple_fingers
2021-02-03_17-08-15.294	condition_entry	condition B
2021-02-03_17-08-15.900	condition_entry	condition B	discarded
2021-02-03_17-08-16.043	warning	multiple_fingers
2021-02-03_17-08-17.390	condition_entry	condition B
2021-02-03_17-08-18.593	condition_entry	condition B
2021-02-03_17-08-19.033	condition_entry	condition B
2021-02-03_17-08-19.612	condition_entry	condition B
2021-02-03_17-08-20.333	condition_entry	condition B
2021-02-03_17-08-20.865	condition_entry	condition B
2021-02-03_17-08-21.288	condition_entry	condition B
2021-02-03_17-08-21.912	condition_entry	condition B
2021-02-03_17-08-22.298	condition_entry	condition B
2021-02-03_17-08-22.792	condition_entry	condition B
2021-02-03_17-08-23.667	condition_entry	condition A	src 3	dst 0
2021-02-03_17-08-24.130	condition_entry	condition B
2021-02-03_17-08-24.813	condition_entry	condition B
2021-02-03_17-08-25.396	condition_entry	condition B	discarded
2021-02-03_17-08-25.435	warning	multiple_fingers
2021-02-03_17-08-26.857	condition_entry	condition B
2021-02-03_17-08-27.940	condition_entry	condition B
2021-02-03_17-08-28.555	condition_entry	condition B
2021-02-03_17-08-29.106	condition_entry	condition B
2021-02-03_17-08-29.684	condition_entry	condition A	src 9	dst 8
2021-02-03_17-08-30.218	condition_entry	condition B
2021-02-03_17-08-30.706	condition_entry	condition D warning	discarded
2021-02-03_17-08-30.787	warning	multiple_fingers
2021-02-03_17-08-32.021	condition_entry	condition B
2021-02-03_17-08-32.816	condition_entry	condition B
2021-02-03_17-08-33.182	condition_entry	condition B
2021-02-03_17-08-33.737	condition_entry	condition B
2021-02-03_17-08-34.437	condition_entry	condition B
2021-02-03_17-08-35.074	condition_entry	condition D	discarded
2021-02-03_17-08-35.327	warning	multiple_fingers
2021-02-03_17-08-36.705	condition_entry	condition B
2021-02-03_17-08-37.103	condition_entry	condition B
2021-02-03_17-08-37.724	condition_entry	condition B
2021-02-03_17-08-38.376	condition_entry	condition B
2021-02-03_17-08-38.958	condition_entry	condition D	discarded
2021-02-03_17-08-39.079	warning	multiple_fingers
2021-02-03_17-08-40.514	condition_entry	condition B
2021-02-03_17-08-41.257	condition_entry	condition B
2021-02-03_17-08-41.692	condition_entry	condition B	discarded
2021-02-03_17-08-41.763	warning	multiple_fingers
2021-02-03_17-08-43.232	condition_entry	condition B
2021-02-03_17-08-43.589	condition_entry	condition B
2021-02-03_17-08-44.825	condition_entry	condition B
2021-02-03_17-08-45.309	condition_entry	condition D
2021-02-03_17-08-46.276	condition_entry	condition D warning
2021-02-03_17-08-47.290	condition_entry	condition B
2021-02-03_17-08-47.708	condition_entry	condition B
2021-02-03_17-08-48.300	pedal_entry	pedal_timeout
2021-02-03_17-08-48.308	condition_entry	condition B
2021-02-03_17-08-48.776	condition_entry	condition B
2021-02-03_17-08-49.318	condition_entry	condition B
2021-02-03_17-08-49.976	condition_entry	condition B
2021-02-03_17-08-50.440	condition_entry	condition C	src 1	dst 2	discarded
2021-02-03_17-08-50.511	warning	multiple_fingers
2021-02-03_17-08-51.923	condition_entry	condition B	discarded
2021-02-03_17-08-51.965	warning	multiple_fingers
2021-02-03_17-08-53.610	condition_entry	condition B
2021-02-03_17-08-54.087	condition_entry	condition B
2021-02-03_17-08-54.528	condition_entry	condition B
2021-02-03_17-08-55.139	condition_entry	condition C	src 3	dst 2
2021-02-03_17-08-56.016	condition_entry	condition B
2021-02-03_17-08-56.371	condition_entry	condition B
2021-02-03_17-08-56.803	condition_entry	condition B
2021-02-03_17-08-57.159	pedal_entry	pedal_timeout
2021-02-03_17-08-57.663	condition_entry	condition D	discarded
2021-02-03_17-08-57.751	warning	multiple_fingers
2021-02-03_17-08-59.030	condition_entry	condition B
2021-02-03_17-08-59.772	condition_entry	condition A	src 8	dst 7	discarded
2021-02-03_17-08-59.950	warning	multiple_fingers
2021-02-03_17-09-01.302	condition_entry	condition A	src 2	dst 1
2021-02-03_17-09-02.882	pedal_entry	pedal_correct
2021-02-03_17-09-06.295	answer_entry	selected_answer 7
2021-02-03_17-09-08.116	condition_entry	condition D	discarded
2021-02-03_17-09-08.130	warning	multiple_fingers
2021-02-03_17-09-09.981	condition_entry	condition D
2021-02-03_17-09-10.642	condition_entry	condition B
2021-02-03_17-09-11.391	condition_entry	condition B	discarded
2021-02-03_17-09-11.435	warning	multiple_fingers
2021-02-03_17-09-12.930	condition_entry	condition B
2021-02-03_17-09-13.431	condition_entry	condition B
2021-02-03_17-09-14.015	condition_entry	condition B
2021-02-03_17-09-14.508	condition_entry	condition B
2021-02-03_17-09-15.065	condition_entry	condition B
2021-02-03_17-09-15.868	condition_entry	condition B
2021-02-03_17-09-16.353	condition_entry	condition B	discarded
2021-02-03_17-09-16.529	warning	multiple_fingers
2021-02-03_17-09-17.799	condition_entry	condition B
2021-02-03_17-09-18.356	condition_entry	condition B	discarded
2021-02-03_17-09-18.377	warning	multiple_fingers
2021-02-03_17-09-20.087	condition_entry	condition B
2021-02-03_17-09-20.459	condition_entry	condition B
2021-02-03_17-09-21.062	condition_entry	condition B
2021-02-03_17-09-21.497	condition_entry	condition B
2021-02-03_17-09-22.257	condition_entry	condition B
2021-02-03_17-09-22.725	condition_entry	condition B
2021-02-03_17-09-23.249	condition_entry	condition B
2021-02-03_17-09-23.736	condition_entry	condition B
2021-02-03_17-09-24.159	condition_entry	condition B
2021-02-03_17-09-24.603	condition_entry	condition B
2021-02-03_17-09-24.970	condition_entry	condition B
2021-02-03_17-09-25.353	condition_entry	condition B
2021-02-03_17-09-25.724	condition_entry	condition B
2021-02-03_17-09-26.213	condition_entry	condition B
2021-02-03_17-09-26.683	condition_entry	condition B	discarded
2021-02-03_17-09-26.771	warning	multiple_fingers
2021-02-03_17-09-28.094	condition_entry	condition B
2021-02-03_17-09-28.623	condition_entry	condition B
2021-02-03_17-09-29.216	condition_entry	condition B
2021-02-03_17-09-30.028	condition_entry	condition B	discarded
2021-02-03_17-09-30.060	warning	multiple_fingers
2021-02-03_17-09-31.230	warning	hand_movements
2021-02-03_17-09-33.781	condition_entry	condition B
2021-02-03_17-09-34.215	condition_entry	condition B
2021-02-03_17-09-34.911	condition_entry	condition B
2021-02-03_17-09-35.376	condition_entry	condition B	discarded
2021-02-03_17-09-35.447	warning	multiple_fingers
2021-02-03_17-09-37.483	condition_entry	condition B
2021-02-03_17-09-38.092	condition_entry	condition B
2021-02-03_17-09-38.777	condition_entry	condition B
2021-02-03_17-09-39.352	condition_entry	condition C	src 7	dst 6	discarded
2021-02-03_17-09-39.576	warning	multiple_fingers
2021-02-03_17-09-40.967	condition_entry	condition B
2021-02-03_17-09-41.524	condition_entry	condition B
2021-02-03_17-09-42.210	warning	multiple_fingers
2021-02-03_17-09-42.211	condition_entry	condition B
2021-02-03_17-09-43.527	condition_entry	condition B
2021-02-03_17-09-44.196	condition_entry	condition B
2021-02-03_17-09-44.931	condition_entry	condition B
2021-02-03_17-09-45.152	condition_entry	condition B
2021-02-03_17-09-45.852	condition_entry	condition B
2021-02-03_17-09-46.449	condition_entry	condition B
2021-02-03_17-09-46.937	condition_entry	condition B
2021-02-03_17-09-47.571	condition_entry	condition B
2021-02-03_17-09-48.045	condition_entry	condition B
2021-02-03_17-09-48.448	condition_entry	condition B
2021-02-03_17-09-49.054	condition_entry	condition B
2021-02-03_17-09-49.558	condition_entry	condition C	src 9	dst 8	discarded
2021-02-03_17-09-49.669	warning	multiple_fingers
2021-02-03_17-09-51.032	condition_entry	condition A	src 6	dst 7
2021-02-03_17-09-51.726	condition_entry	condition B
2021-02-03_17-09-52.446	condition_entry	condition B
2021-02-03_17-09-52.903	condition_entry	condition B
2021-02-03_17-09-53.049	pedal_entry	pedal_timeout
2021-02-03_17-09-53.323	condition_entry	condition B
2021-02-03_17-09-53.992	condition_entry	condition B
2021-02-03_17-09-54.679	condition_entry	condition B
2021-02-03_17-09-55.224	condition_entry	condition C	src 8	dst 7	discarded
2021-02-03_17-09-55.277	warning	multiple_fingers
2021-02-03_17-09-56.737	condition_entry	condition B
2021-02-03_17-09-57.240	condition_entry	condition B
2021-02-03_17-09-57.822	condition_entry	condition B
[truncated: 1,451 more rows]
