# Supplementary material for: Avatar error in your favor: Embodied avatars can fix users’ mistakes without them noticing
Source: PLoS One. 2023 Jan 20;18(1):e0266212. doi: 10.1371/journal.pone.0266212 (PMC9858437; doi:10.1371/journal.pone.0266212)
Supplement: S1 Dataset — (ZIP) [file pone.0266212.s003.zip › static/raw_data/32/events.csv]

timestamp	event
2021-02-03_16-33-22.375	main_start
2021-02-03_16-33-23.372	launch_welcome_scene
2021-02-03_16-33-29.730	launch_calibration_explanation_scene
2021-02-03_16-33-39.143	hands_calibrated
2021-02-03_16-33-39.144	launch_practice_explanation_scene
2021-02-03_16-34-05.264	launch_practice_session
2021-02-03_16-34-05.275	no_button_but_finger_pressed RightPinkyTip
2021-02-03_16-34-05.277	set_speed 0.510000021457672
2021-02-03_16-34-05.277	no_button_but_finger_pressed RightRingTip
2021-02-03_16-34-05.277	set_speed 0.330000021457672
2021-02-03_16-34-05.277	no_button_but_finger_pressed RightMiddleTip
2021-02-03_16-34-05.277	set_speed 0.150000021457672
2021-02-03_16-34-05.277	no_button_but_finger_pressed RightIndexTip
2021-02-03_16-34-05.278	set_speed 0
2021-02-03_16-34-05.278	no_button_but_finger_pressed LeftIndexTip
2021-02-03_16-34-05.278	set_speed 0
2021-02-03_16-34-05.278	no_button_but_finger_pressed LeftMiddleTip
2021-02-03_16-34-05.278	set_speed 0
2021-02-03_16-34-05.278	no_button_but_finger_pressed LeftRingTip
2021-02-03_16-34-05.278	set_speed 0
2021-02-03_16-34-05.278	no_button_but_finger_pressed LeftPinkyTip
2021-02-03_16-34-05.278	set_speed 0
2021-02-03_16-34-05.291	button_created 0
2021-02-03_16-34-05.852	button_created 1
2021-02-03_16-34-06.384	button_enters_active_area 1
2021-02-03_16-34-06.430	button_created 2
2021-02-03_16-34-06.467	pinky_moved
2021-02-03_16-34-06.552	multiple_finger_start
2021-02-03_16-34-06.728	ring_moved
2021-02-03_16-34-07.062	middle_moved
2021-02-03_16-34-07.219	middle_released
2021-02-03_16-34-07.252	multiple_finger_stop
2021-02-03_16-34-07.253	ring_released
2021-02-03_16-34-07.263	no_button_but_finger_pressed LeftPinkyTip
2021-02-03_16-34-07.264	set_speed 0
2021-02-03_16-34-07.264	no_button_but_finger_pressed LeftRingTip
2021-02-03_16-34-07.264	set_speed 0
2021-02-03_16-34-07.264	no_button_but_finger_pressed LeftMiddleTip
2021-02-03_16-34-07.265	set_speed 0
2021-02-03_16-34-07.265	no_button_but_finger_pressed LeftIndexTip
2021-02-03_16-34-07.265	set_speed 0
2021-02-03_16-34-07.265	no_button_but_finger_pressed RightIndexTip
2021-02-03_16-34-07.266	set_speed 0
2021-02-03_16-34-07.266	no_button_but_finger_pressed RightMiddleTip
2021-02-03_16-34-07.266	set_speed 0
2021-02-03_16-34-07.266	no_button_but_finger_pressed RightRingTip
2021-02-03_16-34-07.266	set_speed 0
2021-02-03_16-34-07.266	no_button_but_finger_pressed RightPinkyTip
2021-02-03_16-34-07.267	set_speed 0
2021-02-03_16-34-07.276	button_created 0
2021-02-03_16-34-07.296	pinky_released
2021-02-03_16-34-07.839	button_created 1
2021-02-03_16-34-08.361	index_moved
2021-02-03_16-34-08.372	button_enters_active_area 6
2021-02-03_16-34-08.418	button_created 2
2021-02-03_16-34-08.695	index_released
2021-02-03_16-34-08.817	button_leaves_active_area 6
2021-02-03_16-34-08.928	button_enters_active_area 2
2021-02-03_16-34-08.985	button_created 3
2021-02-03_16-34-09.029	middle_moved
2021-02-03_16-34-09.062	button_pressed 2
2021-02-03_16-34-09.063	set_speed 0
2021-02-03_16-34-09.148	multiple_finger_start
2021-02-03_16-34-09.390	multiple_finger_stop
2021-02-03_16-34-09.401	no_button_but_finger_pressed LeftPinkyTip
2021-02-03_16-34-09.401	set_speed 0
2021-02-03_16-34-09.401	no_button_but_finger_pressed LeftRingTip
2021-02-03_16-34-09.402	set_speed 0
2021-02-03_16-34-09.402	no_button_but_finger_pressed LeftIndexTip
2021-02-03_16-34-09.402	set_speed 0
2021-02-03_16-34-09.402	no_button_but_finger_pressed RightIndexTip
2021-02-03_16-34-09.402	set_speed 0
2021-02-03_16-34-09.402	no_button_but_finger_pressed RightMiddleTip
2021-02-03_16-34-09.402	set_speed 0
2021-02-03_16-34-09.402	no_button_but_finger_pressed RightRingTip
2021-02-03_16-34-09.403	set_speed 0
2021-02-03_16-34-09.403	no_button_but_finger_pressed RightPinkyTip
2021-02-03_16-34-09.403	set_speed 0
2021-02-03_16-34-09.418	button_created 0
2021-02-03_16-34-09.432	middle_released
2021-02-03_16-34-09.984	button_created 1
2021-02-03_16-34-10.361	ring_moved
2021-02-03_16-34-10.504	button_enters_active_area 1
2021-02-03_16-34-10.551	button_created 2
2021-02-03_16-34-10.605	multiple_finger_start
2021-02-03_16-34-10.883	middle_moved
2021-02-03_16-34-10.894	multiple_finger_stop
2021-02-03_16-34-10.894	middle_released
2021-02-03_16-34-10.894	ring_released
2021-02-03_16-34-10.905	no_button_but_finger_pressed LeftPinkyTip
2021-02-03_16-34-10.905	set_speed 0
2021-02-03_16-34-10.905	no_button_but_finger_pressed LeftRingTip
2021-02-03_16-34-10.906	set_speed 0
2021-02-03_16-34-10.906	no_button_but_finger_pressed LeftMiddleTip
2021-02-03_16-34-10.906	set_speed 0
2021-02-03_16-34-10.906	no_button_but_finger_pressed LeftIndexTip
2021-02-03_16-34-10.906	set_speed 0
2021-02-03_16-34-10.906	no_button_but_finger_pressed RightIndexTip
2021-02-03_16-34-10.906	set_speed 0
2021-02-03_16-34-10.906	no_button_but_finger_pressed RightMiddleTip
2021-02-03_16-34-10.906	set_speed 0
2021-02-03_16-34-10.907	no_button_but_finger_pressed RightRingTip
2021-02-03_16-34-10.907	set_speed 0
2021-02-03_16-34-10.907	no_button_but_finger_pressed RightPinkyTip
2021-02-03_16-34-10.907	set_speed 0
2021-02-03_16-34-10.917	button_created 0
2021-02-03_16-34-11.483	button_created 1
2021-02-03_16-34-11.960	ring_moved
2021-02-03_16-34-11.982	multiple_finger_start
2021-02-03_16-34-12.224	multiple_finger_stop
2021-02-03_16-34-12.235	no_button_but_finger_pressed LeftPinkyTip
2021-02-03_16-34-12.235	set_speed 0
2021-02-03_16-34-12.235	no_button_but_finger_pressed LeftRingTip
2021-02-03_16-34-12.235	set_speed 0
2021-02-03_16-34-12.235	no_button_but_finger_pressed LeftMiddleTip
2021-02-03_16-34-12.236	set_speed 0
2021-02-03_16-34-12.236	no_button_but_finger_pressed LeftIndexTip
2021-02-03_16-34-12.236	set_speed 0
2021-02-03_16-34-12.236	no_button_but_finger_pressed RightIndexTip
2021-02-03_16-34-12.236	set_speed 0
2021-02-03_16-34-12.236	no_button_but_finger_pressed RightMiddleTip
2021-02-03_16-34-12.236	set_speed 0
2021-02-03_16-34-12.236	no_button_but_finger_pressed RightRingTip
2021-02-03_16-34-12.237	set_speed 0
2021-02-03_16-34-12.237	no_button_but_finger_pressed RightPinkyTip
2021-02-03_16-34-12.237	set_speed 0
2021-02-03_16-34-12.246	ring_released
2021-02-03_16-34-12.249	button_created 0
2021-02-03_16-34-12.812	button_created 1
2021-02-03_16-34-13.336	button_enters_active_area 6
2021-02-03_16-34-13.383	button_created 2
2021-02-03_16-34-13.426	index_moved
2021-02-03_16-34-13.545	button_pressed 6
2021-02-03_16-34-13.545	set_speed 0
2021-02-03_16-34-13.844	index_released
2021-02-03_16-34-13.911	button_enters_active_area 2
2021-02-03_16-34-13.957	button_created 3
2021-02-03_16-34-14.000	middle_moved
2021-02-03_16-34-14.034	button_pressed 2
2021-02-03_16-34-14.034	set_speed 0.150000021457672
2021-02-03_16-34-14.073	multiple_finger_start
2021-02-03_16-34-14.333	multiple_finger_stop
2021-02-03_16-34-14.344	no_button_but_finger_pressed LeftPinkyTip
2021-02-03_16-34-14.344	set_speed 0.150000021457672
2021-02-03_16-34-14.344	no_button_but_finger_pressed LeftRingTip
2021-02-03_16-34-14.344	set_speed 0.150000021457672
2021-02-03_16-34-14.345	no_button_but_finger_pressed LeftIndexTip
2021-02-03_16-34-14.345	set_speed 0.150000021457672
2021-02-03_16-34-14.345	no_button_but_finger_pressed RightIndexTip
2021-02-03_16-34-14.345	set_speed 0
2021-02-03_16-34-14.345	no_button_but_finger_pressed RightMiddleTip
2021-02-03_16-34-14.345	set_speed 0
2021-02-03_16-34-14.345	no_button_but_finger_pressed RightRingTip
2021-02-03_16-34-14.345	set_speed 0
2021-02-03_16-34-14.345	no_button_but_finger_pressed RightPinkyTip
2021-02-03_16-34-14.346	set_speed 0
2021-02-03_16-34-14.358	button_created 0
2021-02-03_16-34-14.369	middle_released
2021-02-03_16-34-14.925	button_created 1
2021-02-03_16-34-15.447	button_enters_active_area 3
2021-02-03_16-34-15.500	button_created 2
2021-02-03_16-34-15.587	index_moved
2021-02-03_16-34-15.609	button_pressed 3
2021-02-03_16-34-15.609	set_speed 0
2021-02-03_16-34-15.922	index_released
2021-02-03_16-34-16.024	button_enters_active_area 0
2021-02-03_16-34-16.070	button_created 3
2021-02-03_16-34-16.175	pinky_moved
2021-02-03_16-34-16.232	button_pressed 0
2021-02-03_16-34-16.232	set_speed 0.150000021457672
2021-02-03_16-34-16.587	button_enters_active_area 0
2021-02-03_16-34-16.588	pinky_released
2021-02-03_16-34-16.635	button_created 4
2021-02-03_16-34-16.790	pinky_moved
2021-02-03_16-34-16.834	button_pressed 0
2021-02-03_16-34-16.834	set_speed 0.330000021457672
2021-02-03_16-34-17.099	pinky_released
2021-02-03_16-34-17.166	button_enters_active_area 8
2021-02-03_16-34-17.212	button_created 5
2021-02-03_16-34-17.588	pinky_moved
2021-02-03_16-34-17.610	button_leaves_active_area 8
2021-02-03_16-34-17.732	button_enters_active_area 0
2021-02-03_16-34-17.780	button_created 6
2021-02-03_16-34-17.846	pinky_released
2021-02-03_16-34-18.024	pinky_moved
2021-02-03_16-34-18.025	button_missed 8
2021-02-03_16-34-18.025	set_speed 0.330000021457672
2021-02-03_16-34-18.071	button_pressed 0
2021-02-03_16-34-18.071	set_speed 0.510000021457672
2021-02-03_16-34-18.301	button_enters_active_area 1
2021-02-03_16-34-18.334	pinky_released
2021-02-03_16-34-18.347	button_created 7
2021-02-03_16-34-18.579	ring_moved
2021-02-03_16-34-18.591	multiple_finger_start
2021-02-03_16-34-18.602	middle_moved
2021-02-03_16-34-18.885	multiple_finger_stop
2021-02-03_16-34-18.886	ring_released
2021-02-03_16-34-18.897	no_button_but_finger_pressed LeftPinkyTip
2021-02-03_16-34-18.897	set_speed 0.330000021457672
2021-02-03_16-34-18.897	no_button_but_finger_pressed LeftRingTip
2021-02-03_16-34-18.897	set_speed 0.150000021457672
2021-02-03_16-34-18.897	no_button_but_finger_pressed LeftMiddleTip
2021-02-03_16-34-18.897	set_speed 0
2021-02-03_16-34-18.897	no_button_but_finger_pressed LeftIndexTip
2021-02-03_16-34-18.897	set_speed 0
2021-02-03_16-34-18.898	no_button_but_finger_pressed RightIndexTip
2021-02-03_16-34-18.898	set_speed 0
2021-02-03_16-34-18.898	no_button_but_finger_pressed RightMiddleTip
2021-02-03_16-34-18.898	set_speed 0
2021-02-03_16-34-18.898	no_button_but_finger_pressed RightRingTip
2021-02-03_16-34-18.898	set_speed 0
2021-02-03_16-34-18.898	no_button_but_finger_pressed RightPinkyTip
2021-02-03_16-34-18.898	set_speed 0
2021-02-03_16-34-18.913	button_created 0
2021-02-03_16-34-18.953	middle_released
2021-02-03_16-34-19.468	button_created 1
2021-02-03_16-34-19.864	middle_moved
2021-02-03_16-34-19.994	button_enters_active_area 8
2021-02-03_16-34-20.003	multiple_finger_start
2021-02-03_16-34-20.130	multiple_finger_stop
2021-02-03_16-34-20.141	no_button_but_finger_pressed LeftPinkyTip
2021-02-03_16-34-20.142	set_speed 0
2021-02-03_16-34-20.142	no_button_but_finger_pressed LeftRingTip
2021-02-03_16-34-20.142	set_speed 0
2021-02-03_16-34-20.142	no_button_but_finger_pressed LeftMiddleTip
2021-02-03_16-34-20.142	set_speed 0
2021-02-03_16-34-20.142	no_button_but_finger_pressed LeftIndexTip
2021-02-03_16-34-20.142	set_speed 0
2021-02-03_16-34-20.142	no_button_but_finger_pressed RightIndexTip
2021-02-03_16-34-20.142	set_speed 0
2021-02-03_16-34-20.143	no_button_but_finger_pressed RightMiddleTip
2021-02-03_16-34-20.143	set_speed 0
2021-02-03_16-34-20.143	no_button_but_finger_pressed RightRingTip
2021-02-03_16-34-20.143	set_speed 0
2021-02-03_16-34-20.143	no_button_but_finger_pressed RightPinkyTip
2021-02-03_16-34-20.143	set_speed 0
2021-02-03_16-34-20.159	button_created 0
2021-02-03_16-34-20.274	middle_released
2021-02-03_16-34-20.719	button_created 1
2021-02-03_16-34-21.246	button_enters_active_area 8
2021-02-03_16-34-21.292	button_created 2
2021-02-03_16-34-21.312	ring_moved
2021-02-03_16-34-21.345	button_pressed 8
2021-02-03_16-34-21.345	set_speed 0
2021-02-03_16-34-21.644	ring_released
2021-02-03_16-34-21.819	button_enters_active_area 0
2021-02-03_16-34-21.863	button_created 3
2021-02-03_16-34-22.067	ring_moved
2021-02-03_16-34-22.218	ring_released
2021-02-03_16-34-22.264	button_leaves_active_area 0
2021-02-03_16-34-22.392	button_enters_active_area 0
2021-02-03_16-34-22.402	pinky_moved
2021-02-03_16-34-22.431	button_created 4
2021-02-03_16-34-22.685	button_missed 0
2021-02-03_16-34-22.686	set_speed 0
2021-02-03_16-34-22.731	pinky_released
2021-02-03_16-34-22.836	button_leaves_active_area 0
2021-02-03_16-34-22.879	pinky_moved
2021-02-03_16-34-22.951	button_enters_active_area 1
2021-02-03_16-34-23.020	button_created 5
2021-02-03_16-34-23.228	pinky_released
2021-02-03_16-34-23.252	button_missed 0
2021-02-03_16-34-23.252	set_speed 0
2021-02-03_16-34-23.298	middle_moved
2021-02-03_16-34-23.334	multiple_finger_start
2021-02-03_16-34-23.618	multiple_finger_stop
2021-02-03_16-34-23.629	no_button_but_finger_pressed LeftPinkyTip
2021-02-03_16-34-23.629	set_speed 0
2021-02-03_16-34-23.629	no_button_but_finger_pressed LeftRingTip
2021-02-03_16-34-23.629	set_speed 0
2021-02-03_16-34-23.629	no_button_but_finger_pressed LeftMiddleTip
2021-02-03_16-34-23.629	set_speed 0
2021-02-03_16-34-23.629	no_button_but_finger_pressed LeftIndexTip
2021-02-03_16-34-23.630	set_speed 0
2021-02-03_16-34-23.630	no_button_but_finger_pressed RightIndexTip
2021-02-03_16-34-23.630	set_speed 0
2021-02-03_16-34-23.630	no_button_but_finger_pressed RightMiddleTip
2021-02-03_16-34-23.630	set_speed 0
2021-02-03_16-34-23.630	no_button_but_finger_pressed RightRingTip
2021-02-03_16-34-23.630	set_speed 0
2021-02-03_16-34-23.630	no_button_but_finger_pressed RightPinkyTip
2021-02-03_16-34-23.631	set_speed 0
2021-02-03_16-34-23.631	middle_released
2021-02-03_16-34-23.641	button_created 0
2021-02-03_16-34-24.211	button_created 1
2021-02-03_16-34-24.739	button_enters_active_area 0
2021-02-03_16-34-24.773	button_created 2
2021-02-03_16-34-24.986	pinky_moved
2021-02-03_16-34-25.042	button_pressed 0
2021-02-03_16-34-25.042	set_speed 0
2021-02-03_16-34-25.284	pinky_released
2021-02-03_16-34-25.307	button_enters_active_area 2
2021-02-03_16-34-25.352	button_created 3
2021-02-03_16-34-25.540	middle_moved
2021-02-03_16-34-25.572	button_pressed 2
2021-02-03_16-34-25.572	set_speed 0.150000021457672
2021-02-03_16-34-25.599	multiple_finger_start
2021-02-03_16-34-25.873	multiple_finger_stop
2021-02-03_16-34-25.883	no_button_but_finger_pressed LeftPinkyTip
2021-02-03_16-34-25.883	set_speed 0.150000021457672
2021-02-03_16-34-25.883	no_button_but_finger_pressed LeftRingTip
2021-02-03_16-34-25.883	set_speed 0.150000021457672
2021-02-03_16-34-25.883	no_button_but_finger_pressed LeftIndexTip
2021-02-03_16-34-25.884	set_speed 0.150000021457672
2021-02-03_16-34-25.884	no_button_but_finger_pressed RightIndexTip
2021-02-03_16-34-25.884	set_speed 0
2021-02-03_16-34-25.884	no_button_but_finger_pressed RightMiddleTip
2021-02-03_16-34-25.884	set_speed 0
2021-02-03_16-34-25.884	no_button_but_finger_pressed RightRingTip
2021-02-03_16-34-25.884	set_speed 0
2021-02-03_16-34-25.884	no_button_but_finger_pressed RightPinkyTip
2021-02-03_16-34-25.885	set_speed 0
2021-02-03_16-34-25.894	middle_released
2021-02-03_16-34-25.896	button_created 0
2021-02-03_16-34-26.466	button_created 1
2021-02-03_16-34-26.931	ring_moved
2021-02-03_16-34-26.986	button_enters_active_area 8
2021-02-03_16-34-27.030	multiple_finger_start
2021-02-03_16-34-27.282	multiple_finger_stop
2021-02-03_16-34-27.293	no_button_but_finger_pressed LeftPinkyTip
2021-02-03_16-34-27.293	set_speed 0
2021-02-03_16-34-27.293	no_button_but_finger_pressed LeftRingTip
2021-02-03_16-34-27.293	set_speed 0
2021-02-03_16-34-27.293	no_button_but_finger_pressed LeftMiddleTip
2021-02-03_16-34-27.294	set_speed 0
2021-02-03_16-34-27.294	no_button_but_finger_pressed LeftIndexTip
2021-02-03_16-34-27.294	set_speed 0
2021-02-03_16-34-27.294	no_button_but_finger_pressed RightIndexTip
2021-02-03_16-34-27.294	set_speed 0
2021-02-03_16-34-27.294	no_button_but_finger_pressed RightMiddleTip
2021-02-03_16-34-27.294	set_speed 0
2021-02-03_16-34-27.294	no_button_but_finger_pressed RightRingTip
2021-02-03_16-34-27.294	set_speed 0
2021-02-03_16-34-27.295	no_button_but_finger_pressed RightPinkyTip
2021-02-03_16-34-27.295	set_speed 0
2021-02-03_16-34-27.295	ring_released
2021-02-03_16-34-27.305	button_created 0
2021-02-03_16-34-27.871	button_created 1
2021-02-03_16-34-28.396	button_enters_active_area 3
2021-02-03_16-34-28.442	button_created 2
2021-02-03_16-34-28.453	index_moved
2021-02-03_16-34-28.785	index_released
2021-02-03_16-34-28.840	button_leaves_active_area 3
2021-02-03_16-34-28.962	button_enters_active_area 7
2021-02-03_16-34-29.007	index_moved
2021-02-03_16-34-29.008	button_created 3
2021-02-03_16-34-29.270	button_missed 3
2021-02-03_16-34-29.271	set_speed 0
2021-02-03_16-34-29.409	button_leaves_active_area 7
2021-02-03_16-34-29.481	multiple_finger_start
2021-02-03_16-34-29.492	middle_moved
2021-02-03_16-34-29.702	multiple_finger_stop
2021-02-03_16-34-29.703	index_released
2021-02-03_16-34-29.713	no_button_but_finger_pressed LeftPinkyTip
2021-02-03_16-34-29.714	set_speed 0
2021-02-03_16-34-29.714	no_button_but_finger_pressed LeftRingTip
2021-02-03_16-34-29.714	set_speed 0
2021-02-03_16-34-29.714	no_button_but_finger_pressed LeftMiddleTip
2021-02-03_16-34-29.714	set_speed 0
2021-02-03_16-34-29.714	no_button_but_finger_pressed LeftIndexTip
2021-02-03_16-34-29.715	set_speed 0
2021-02-03_16-34-29.715	no_button_but_finger_pressed RightIndexTip
2021-02-03_16-34-29.715	set_speed 0
2021-02-03_16-34-29.715	no_button_but_finger_pressed RightMiddleTip
2021-02-03_16-34-29.715	set_speed 0
2021-02-03_16-34-29.715	no_button_but_finger_pressed RightRingTip
2021-02-03_16-34-29.715	set_speed 0
2021-02-03_16-34-29.715	no_button_but_finger_pressed RightPinkyTip
2021-02-03_16-34-29.715	set_speed 0
2021-02-03_16-34-29.727	button_created 0
2021-02-03_16-34-29.736	middle_released
2021-02-03_16-34-30.294	button_created 1
2021-02-03_16-34-30.586	index_moved
2021-02-03_16-34-30.813	button_enters_active_area 6
2021-02-03_16-34-30.862	button_created 2
2021-02-03_16-34-31.259	index_released
2021-02-03_16-34-31.270	button_leaves_active_area 6
2021-02-03_16-34-31.382	button_enters_active_area 3
2021-02-03_16-34-31.440	button_created 3
2021-02-03_16-34-31.496	index_moved
2021-02-03_16-34-31.530	button_pressed 3
2021-02-03_16-34-31.530	set_speed 0
2021-02-03_16-34-31.682	button_missed 6
2021-02-03_16-34-31.682	set_speed 0
2021-02-03_16-34-31.792	index_released
2021-02-03_16-34-31.959	button_enters_active_area 9
2021-02-03_16-34-32.005	button_created 4
2021-02-03_16-34-32.248	multiple_finger_start
2021-02-03_16-34-32.249	pinky_moved
2021-02-03_16-34-32.369	multiple_finger_stop
2021-02-03_16-34-32.381	no_button_but_finger_pressed LeftPinkyTip
2021-02-03_16-34-32.381	set_speed 0
2021-02-03_16-34-32.381	no_button_but_finger_pressed LeftRingTip
2021-02-03_16-34-32.381	set_speed 0
2021-02-03_16-34-32.381	no_button_but_finger_pressed LeftMiddleTip
2021-02-03_16-34-32.381	set_speed 0
2021-02-03_16-34-32.381	no_button_but_finger_pressed LeftIndexTip
2021-02-03_16-34-32.381	set_speed 0
2021-02-03_16-34-32.382	no_button_but_finger_pressed RightIndexTip
2021-02-03_16-34-32.382	set_speed 0
2021-02-03_16-34-32.382	no_button_but_finger_pressed RightMiddleTip
2021-02-03_16-34-32.382	set_speed 0
2021-02-03_16-34-32.382	no_button_but_finger_pressed RightRingTip
2021-02-03_16-34-32.382	set_speed 0
2021-02-03_16-34-32.382	no_button_but_finger_pressed RightPinkyTip
2021-02-03_16-34-32.383	set_speed 0
2021-02-03_16-34-32.394	button_created 0
2021-02-03_16-34-32.519	pinky_released
2021-02-03_16-34-32.961	button_created 1
2021-02-03_16-34-33.438	middle_moved
2021-02-03_16-34-33.483	button_enters_active_area 2
2021-02-03_16-34-33.529	button_created 2
2021-02-03_16-34-33.539	multiple_finger_start
2021-02-03_16-34-33.715	multiple_finger_stop
2021-02-03_16-34-33.726	no_button_but_finger_pressed LeftPinkyTip
2021-02-03_16-34-33.727	set_speed 0
2021-02-03_16-34-33.727	no_button_but_finger_pressed LeftRingTip
2021-02-03_16-34-33.727	set_speed 0
2021-02-03_16-34-33.727	no_button_but_finger_pressed LeftMiddleTip
2021-02-03_16-34-33.727	set_speed 0
2021-02-03_16-34-33.727	no_button_but_finger_pressed LeftIndexTip
2021-02-03_16-34-33.727	set_speed 0
2021-02-03_16-34-33.727	no_button_but_finger_pressed RightIndexTip
2021-02-03_16-34-33.728	set_speed 0
2021-02-03_16-34-33.728	no_button_but_finger_pressed RightMiddleTip
2021-02-03_16-34-33.728	set_speed 0
2021-02-03_16-34-33.728	no_button_but_finger_pressed RightRingTip
2021-02-03_16-34-33.728	set_speed 0
2021-02-03_16-34-33.728	no_button_but_finger_pressed RightPinkyTip
2021-02-03_16-34-33.728	set_speed 0
2021-02-03_16-34-33.741	button_created 0
2021-02-03_16-34-33.788	middle_released
2021-02-03_16-34-34.302	button_created 1
2021-02-03_16-34-34.835	button_enters_active_area 7
2021-02-03_16-34-34.870	index_moved
2021-02-03_16-34-34.871	button_created 2
2021-02-03_16-34-34.999	multiple_finger_start
2021-02-03_16-34-35.100	multiple_finger_stop
2021-02-03_16-34-35.101	index_released
2021-02-03_16-34-35.111	no_button_but_finger_pressed LeftPinkyTip
2021-02-03_16-34-35.112	set_speed 0
2021-02-03_16-34-35.112	no_button_but_finger_pressed LeftRingTip
2021-02-03_16-34-35.112	set_speed 0
2021-02-03_16-34-35.112	no_button_but_finger_pressed LeftMiddleTip
2021-02-03_16-34-35.112	set_speed 0
2021-02-03_16-34-35.112	no_button_but_finger_pressed LeftIndexTip
2021-02-03_16-34-35.112	set_speed 0
2021-02-03_16-34-35.112	no_button_but_finger_pressed RightIndexTip
2021-02-03_16-34-35.112	set_speed 0
2021-02-03_16-34-35.112	no_button_but_finger_pressed RightMiddleTip
2021-02-03_16-34-35.113	set_speed 0
2021-02-03_16-34-35.113	no_button_but_finger_pressed RightRingTip
2021-02-03_16-34-35.113	set_speed 0
2021-02-03_16-34-35.113	no_button_but_finger_pressed RightPinkyTip
2021-02-03_16-34-35.113	set_speed 0
2021-02-03_16-34-35.124	button_created 0
2021-02-03_16-34-35.695	button_created 1
2021-02-03_16-34-36.215	button_enters_active_area 0
2021-02-03_16-34-36.262	button_created 2
2021-02-03_16-34-36.383	pinky_moved
2021-02-03_16-34-36.454	button_pressed 0
2021-02-03_16-34-36.454	set_speed 0
2021-02-03_16-34-36.678	pinky_released
2021-02-03_16-34-36.788	button_enters_active_area 1
2021-02-03_16-34-36.835	button_created 3
2021-02-03_16-34-36.970	middle_moved
2021-02-03_16-34-37.047	multiple_finger_start
2021-02-03_16-34-37.194	multiple_finger_stop
2021-02-03_16-34-37.203	no_button_but_finger_pressed LeftPinkyTip
2021-02-03_16-34-37.204	set_speed 0
2021-02-03_16-34-37.204	no_button_but_finger_pressed LeftRingTip
2021-02-03_16-34-37.204	set_speed 0
2021-02-03_16-34-37.204	no_button_but_finger_pressed LeftMiddleTip
2021-02-03_16-34-37.204	set_speed 0
2021-02-03_16-34-37.204	no_button_but_finger_pressed LeftIndexTip
2021-02-03_16-34-37.204	set_speed 0
2021-02-03_16-34-37.204	no_button_but_finger_pressed RightIndexTip
2021-02-03_16-34-37.205	set_speed 0
2021-02-03_16-34-37.205	no_button_but_finger_pressed RightMiddleTip
2021-02-03_16-34-37.205	set_speed 0
2021-02-03_16-34-37.205	no_button_but_finger_pressed RightRingTip
2021-02-03_16-34-37.205	set_speed 0
2021-02-03_16-34-37.205	no_button_but_finger_pressed RightPinkyTip
2021-02-03_16-34-37.205	set_speed 0
2021-02-03_16-34-37.216	button_created 0
2021-02-03_16-34-37.352	middle_released
2021-02-03_16-34-37.782	button_created 1
2021-02-03_16-34-38.279	pinky_moved
2021-02-03_16-34-38.313	button_enters_active_area 0
2021-02-03_16-34-38.361	button_created 2
2021-02-03_16-34-38.691	pinky_released
2021-02-03_16-34-38.758	button_leaves_active_area 0
2021-02-03_16-34-38.870	button_enters_active_area 6
2021-02-03_16-34-38.927	button_created 3
2021-02-03_16-34-39.182	button_missed 0
2021-02-03_16-34-39.182	set_speed 0
2021-02-03_16-34-39.249	index_moved
2021-02-03_16-34-39.321	button_leaves_active_area 6
2021-02-03_16-34-39.454	button_enters_active_area 8
2021-02-03_16-34-39.499	index_released
2021-02-03_16-34-39.500	button_created 4
2021-02-03_16-34-39.611	middle_moved
2021-02-03_16-34-39.623	multiple_finger_start
2021-02-03_16-34-39.780	ring_moved
2021-02-03_16-34-39.880	multiple_finger_stop
2021-02-03_16-34-39.881	ring_released
2021-02-03_16-34-39.891	no_button_but_finger_pressed LeftPinkyTip
2021-02-03_16-34-39.891	set_speed 0
2021-02-03_16-34-39.891	no_button_but_finger_pressed LeftRingTip
2021-02-03_16-34-39.891	set_speed 0
2021-02-03_16-34-39.891	no_button_but_finger_pressed LeftMiddleTip
2021-02-03_16-34-39.892	set_speed 0
2021-02-03_16-34-39.892	no_button_but_finger_pressed LeftIndexTip
2021-02-03_16-34-39.892	set_speed 0
2021-02-03_16-34-39.892	no_button_but_finger_pressed RightIndexTip
2021-02-03_16-34-39.892	set_speed 0
2021-02-03_16-34-39.892	no_button_but_finger_pressed RightMiddleTip
2021-02-03_16-34-39.892	set_speed 0
2021-02-03_16-34-39.892	no_button_but_finger_pressed RightRingTip
2021-02-03_16-34-39.893	set_speed 0
2021-02-03_16-34-39.893	no_button_but_finger_pressed RightPinkyTip
2021-02-03_16-34-39.893	set_speed 0
2021-02-03_16-34-39.904	button_created 0
2021-02-03_16-34-39.970	middle_released
2021-02-03_16-34-40.466	button_created 1
2021-02-03_16-34-40.798	index_moved
2021-02-03_16-34-41.000	button_enters_active_area 7
2021-02-03_16-34-41.045	button_created 2
2021-02-03_16-34-41.067	multiple_finger_start
2021-02-03_16-34-41.102	middle_moved
2021-02-03_16-34-41.157	multiple_finger_stop
2021-02-03_16-34-41.160	index_released
2021-02-03_16-34-41.169	no_button_but_finger_pressed LeftPinkyTip
2021-02-03_16-34-41.170	set_speed 0
2021-02-03_16-34-41.170	no_button_but_finger_pressed LeftRingTip
2021-02-03_16-34-41.170	set_speed 0
2021-02-03_16-34-41.171	no_button_but_finger_pressed LeftMiddleTip
2021-02-03_16-34-41.171	set_speed 0
2021-02-03_16-34-41.171	no_button_but_finger_pressed LeftIndexTip
2021-02-03_16-34-41.171	set_speed 0
2021-02-03_16-34-41.172	no_button_but_finger_pressed RightIndexTip
2021-02-03_16-34-41.172	set_speed 0
2021-02-03_16-34-41.172	no_button_but_finger_pressed RightMiddleTip
2021-02-03_16-34-41.172	set_speed 0
2021-02-03_16-34-41.172	no_button_but_finger_pressed RightRingTip
2021-02-03_16-34-41.172	set_speed 0
2021-02-03_16-34-41.172	no_button_but_finger_pressed RightPinkyTip
2021-02-03_16-34-41.173	set_speed 0
2021-02-03_16-34-41.183	button_created 0
2021-02-03_16-34-41.435	middle_released
2021-02-03_16-34-41.749	button_created 1
2021-02-03_16-34-42.164	pinky_moved
2021-02-03_16-34-42.276	button_enters_active_area 0
2021-02-03_16-34-42.324	button_created 2
2021-02-03_16-34-42.722	button_leaves_active_area 0
2021-02-03_16-34-42.844	button_enters_active_area 9
2021-02-03_16-34-42.890	button_created 3
2021-02-03_16-34-42.982	pinky_released
2021-02-03_16-34-43.144	button_missed 0
2021-02-03_16-34-43.144	set_speed 0
2021-02-03_16-34-43.287	button_leaves_active_area 9
2021-02-03_16-34-43.410	button_enters_active_area 2
2021-02-03_16-34-43.457	button_created 4
2021-02-03_16-34-43.547	index_moved
2021-02-03_16-34-43.685	multiple_finger_start
2021-02-03_16-34-43.754	middle_moved
2021-02-03_16-34-43.786	multiple_finger_stop
2021-02-03_16-34-43.787	index_released
2021-02-03_16-34-43.797	no_button_but_finger_pressed LeftPinkyTip
2021-02-03_16-34-43.797	set_speed 0
2021-02-03_16-34-43.799	no_button_but_finger_pressed LeftRingTip
2021-02-03_16-34-43.799	set_speed 0
2021-02-03_16-34-43.799	no_button_but_finger_pressed LeftMiddleTip
2021-02-03_16-34-43.799	set_speed 0
2021-02-03_16-34-43.800	no_button_but_finger_pressed LeftIndexTip
2021-02-03_16-34-43.800	set_speed 0
2021-02-03_16-34-43.800	no_button_but_finger_pressed RightIndexTip
2021-02-03_16-34-43.800	set_speed 0
2021-02-03_16-34-43.800	no_button_but_finger_pressed RightMiddleTip
2021-02-03_16-34-43.800	set_speed 0
2021-02-03_16-34-43.800	no_button_but_finger_pressed RightRingTip
2021-02-03_16-34-43.800	set_speed 0
2021-02-03_16-34-43.800	no_button_but_finger_pressed RightPinkyTip
2021-02-03_16-34-43.800	set_speed 0
2021-02-03_16-34-43.810	button_created 0
2021-02-03_16-34-43.923	middle_released
2021-02-03_16-34-44.378	button_created 1
2021-02-03_16-34-44.900	button_enters_active_area 3
2021-02-03_16-34-44.946	button_created 2
2021-02-03_16-34-45.004	index_moved
2021-02-03_16-34-45.045	button_pressed 3
2021-02-03_16-34-45.045	set_speed 0
2021-02-03_16-34-45.234	index_released
2021-02-03_16-34-45.465	button_enters_active_area 1
2021-02-03_16-34-45.515	middle_moved
2021-02-03_16-34-45.516	button_created 3
2021-02-03_16-34-45.612	multiple_finger_start
2021-02-03_16-34-45.786	multiple_finger_stop
2021-02-03_16-34-45.797	no_button_but_finger_pressed LeftPinkyTip
2021-02-03_16-34-45.797	set_speed 0
2021-02-03_16-34-45.797	no_button_but_finger_pressed LeftRingTip
2021-02-03_16-34-45.798	set_speed 0
2021-02-03_16-34-45.798	no_button_but_finger_pressed LeftMiddleTip
2021-02-03_16-34-45.798	set_speed 0
2021-02-03_16-34-45.798	no_button_but_finger_pressed LeftIndexTip
2021-02-03_16-34-45.798	set_speed 0
2021-02-03_16-34-45.798	no_button_but_finger_pressed RightIndexTip
2021-02-03_16-34-45.798	set_speed 0
2021-02-03_16-34-45.798	no_button_but_finger_pressed RightMiddleTip
2021-02-03_16-34-45.799	set_speed 0
2021-02-03_16-34-45.799	no_button_but_finger_pressed RightRingTip
2021-02-03_16-34-45.799	set_speed 0
2021-02-03_16-34-45.799	no_button_but_finger_pressed RightPinkyTip
2021-02-03_16-34-45.799	set_speed 0
2021-02-03_16-34-45.809	button_created 0
2021-02-03_16-34-45.863	middle_released
2021-02-03_16-34-46.378	button_created 1
2021-02-03_16-34-46.896	middle_moved
2021-02-03_16-34-46.906	button_enters_active_area 2
2021-02-03_16-34-46.954	button_created 2
2021-02-03_16-34-47.210	middle_released
2021-02-03_16-34-47.343	button_leaves_active_area 2
2021-02-03_16-34-47.467	button_enters_active_area 9
2021-02-03_16-34-47.524	button_created 3
2021-02-03_16-34-47.768	button_missed 2
2021-02-03_16-34-47.768	set_speed 0
2021-02-03_16-34-47.924	button_leaves_active_area 9
2021-02-03_16-34-48.042	button_enters_active_area 3
2021-02-03_16-34-48.088	button_created 4
2021-02-03_16-34-48.120	middle_moved
2021-02-03_16-34-48.341	button_missed 9
2021-02-03_16-34-48.341	set_speed 0
2021-02-03_16-34-48.452	middle_released
2021-02-03_16-34-48.495	button_leaves_active_area 3
2021-02-03_16-34-48.617	button_enters_active_area 2
2021-02-03_16-34-48.627	middle_moved
2021-02-03_16-34-48.662	button_created 5
2021-02-03_16-34-48.672	multiple_finger_start
2021-02-03_16-34-48.817	multiple_finger_stop
2021-02-03_16-34-48.829	no_button_but_finger_pressed LeftPinkyTip
2021-02-03_16-34-48.829	set_speed 0
2021-02-03_16-34-48.829	no_button_but_finger_pressed LeftRingTip
2021-02-03_16-34-48.830	set_speed 0
2021-02-03_16-34-48.830	no_button_but_finger_pressed LeftMiddleTip
2021-02-03_16-34-48.830	set_speed 0
2021-02-03_16-34-48.830	no_button_but_finger_pressed LeftIndexTip
2021-02-03_16-34-48.830	set_speed 0
2021-02-03_16-34-48.830	no_button_but_finger_pressed RightIndexTip
2021-02-03_16-34-48.830	set_speed 0
2021-02-03_16-34-48.830	no_button_but_finger_pressed RightMiddleTip
2021-02-03_16-34-48.830	set_speed 0
2021-02-03_16-34-48.831	no_button_but_finger_pressed RightRingTip
2021-02-03_16-34-48.831	set_speed 0
2021-02-03_16-34-48.831	no_button_but_finger_pressed RightPinkyTip
2021-02-03_16-34-48.831	set_speed 0
2021-02-03_16-34-48.841	button_created 0
2021-02-03_16-34-48.951	middle_released
2021-02-03_16-34-49.411	button_created 1
2021-02-03_16-34-49.938	button_enters_active_area 2
2021-02-03_16-34-49.960	middle_moved
2021-02-03_16-34-49.973	button_created 2
2021-02-03_16-34-50.195	middle_released
2021-02-03_16-34-50.385	button_leaves_active_area 2
2021-02-03_16-34-50.507	button_enters_active_area 6
2021-02-03_16-34-50.554	button_created 3
2021-02-03_16-34-50.603	multiple_finger_start
2021-02-03_16-34-50.603	index_moved
2021-02-03_16-34-50.697	multiple_finger_stop
2021-02-03_16-34-50.708	no_button_but_finger_pressed LeftPinkyTip
2021-02-03_16-34-50.708	set_speed 0
2021-02-03_16-34-50.708	no_button_but_finger_pressed LeftRingTip
2021-02-03_16-34-50.709	set_speed 0
2021-02-03_16-34-50.709	no_button_but_finger_pressed LeftMiddleTip
2021-02-03_16-34-50.709	set_speed 0
2021-02-03_16-34-50.709	no_button_but_finger_pressed LeftIndexTip
2021-02-03_16-34-50.709	set_speed 0
2021-02-03_16-34-50.709	no_button_but_finger_pressed RightIndexTip
2021-02-03_16-34-50.709	set_speed 0
2021-02-03_16-34-50.709	no_button_but_finger_pressed RightMiddleTip
2021-02-03_16-34-50.709	set_speed 0
2021-02-03_16-34-50.709	no_button_but_finger_pressed RightRingTip
2021-02-03_16-34-50.710	set_speed 0
2021-02-03_16-34-50.710	no_button_but_finger_pressed RightPinkyTip
2021-02-03_16-34-50.710	set_speed 0
2021-02-03_16-34-50.721	button_created 0
2021-02-03_16-34-50.769	index_released
2021-02-03_16-34-51.288	button_created 1
2021-02-03_16-34-51.819	button_enters_active_area 7
2021-02-03_16-34-51.842	middle_moved
2021-02-03_16-34-51.857	button_created 2
2021-02-03_16-34-51.889	button_pressed 7
2021-02-03_16-34-51.890	set_speed 0
2021-02-03_16-34-52.002	middle_released
2021-02-03_16-34-52.381	button_enters_active_area 7
2021-02-03_16-34-52.393	middle_moved
2021-02-03_16-34-52.427	button_created 3
2021-02-03_16-34-52.539	middle_released
2021-02-03_16-34-52.841	button_leaves_active_area 7
2021-02-03_16-34-52.942	button_enters_active_area 2
2021-02-03_16-34-52.942	middle_moved
2021-02-03_16-34-52.993	button_created 4
2021-02-03_16-34-53.159	middle_released
2021-02-03_16-34-53.249	button_missed 7
2021-02-03_16-34-53.249	set_speed 0
2021-02-03_16-34-53.398	button_leaves_active_area 2
2021-02-03_16-34-53.504	index_moved
2021-02-03_16-34-53.516	button_enters_active_area 6
2021-02-03_16-34-53.572	button_created 5
2021-02-03_16-34-53.737	index_released
2021-02-03_16-34-53.816	button_missed 2
2021-02-03_16-34-53.816	set_speed 0
2021-02-03_16-34-53.970	button_leaves_active_area 6
2021-02-03_16-34-54.093	button_enters_active_area 0
2021-02-03_16-34-54.139	button_created 6
2021-02-03_16-34-54.216	pinky_moved
2021-02-03_16-34-54.306	button_pressed 0
2021-02-03_16-34-54.306	set_speed 0.150000021457672
2021-02-03_16-34-54.385	button_missed 6
2021-02-03_16-34-54.385	set_speed 0.150000021457672
2021-02-03_16-34-54.491	pinky_released
2021-02-03_16-34-54.669	button_enters_active_area 0
2021-02-03_16-34-54.716	button_created 7
2021-02-03_16-34-54.881	pinky_moved
2021-02-03_16-34-54.937	button_pressed 0
2021-02-03_16-34-54.937	set_speed 0.150000021457672
2021-02-03_16-34-55.098	pinky_released
2021-02-03_16-34-55.227	button_enters_active_area 3
2021-02-03_16-34-55.284	button_created 8
2021-02-03_16-34-55.454	index_moved
2021-02-03_16-34-55.481	button_pressed 3
2021-02-03_16-34-55.481	set_speed 0.330000021457672
2021-02-03_16-34-55.637	index_released
2021-02-03_16-34-55.803	button_enters_active_area 3
2021-02-03_16-34-55.861	button_created 9
2021-02-03_16-34-55.985	index_moved
2021-02-03_16-34-56.007	button_pressed 3
2021-02-03_16-34-56.007	set_speed 0.510000021457672
2021-02-03_16-34-56.147	index_released
2021-02-03_16-34-56.368	button_enters_active_area 3
2021-02-03_16-34-56.414	button_created 10
2021-02-03_16-34-56.496	index_moved
2021-02-03_16-34-56.519	button_pressed 3
2021-02-03_16-34-56.519	set_speed 0.510000021457672
2021-02-03_16-34-56.664	index_released
2021-02-03_16-34-56.902	button_enters_active_area 6
2021-02-03_16-34-56.924	index_moved
2021-02-03_16-34-56.937	button_created 11
2021-02-03_16-34-57.082	index_released
2021-02-03_16-34-57.282	button_leaves_active_area 6
2021-02-03_16-34-57.360	index_moved
2021-02-03_16-34-57.383	button_enters_active_area 6
2021-02-03_16-34-57.428	button_created 12
2021-02-03_16-34-57.574	index_released
2021-02-03_16-34-57.638	button_missed 6
2021-02-03_16-34-57.638	set_speed 0.510000021457672
2021-02-03_16-34-57.753	button_leaves_active_area 6
2021-02-03_16-34-57.825	index_moved
2021-02-03_16-34-57.849	button_enters_active_area 2
2021-02-03_16-34-57.859	multiple_finger_start
2021-02-03_16-34-57.898	middle_moved
2021-02-03_16-34-58.061	multiple_finger_stop
2021-02-03_16-34-58.062	index_released
2021-02-03_16-34-58.071	no_button_but_finger_pressed LeftPinkyTip
2021-02-03_16-34-58.072	set_speed 0.330000021457672
2021-02-03_16-34-58.072	no_button_but_finger_pressed LeftRingTip
2021-02-03_16-34-58.072	set_speed 0.150000021457672
2021-02-03_16-34-58.072	no_button_but_finger_pressed LeftMiddleTip
2021-02-03_16-34-58.072	set_speed 0
2021-02-03_16-34-58.072	no_button_but_finger_pressed LeftIndexTip
2021-02-03_16-34-58.073	set_speed 0
2021-02-03_16-34-58.073	no_button_but_finger_pressed RightIndexTip
2021-02-03_16-34-58.073	set_speed 0
2021-02-03_16-34-58.073	no_button_but_finger_pressed RightMiddleTip
2021-02-03_16-34-58.073	set_speed 0
2021-02-03_16-34-58.073	no_button_but_finger_pressed RightRingTip
2021-02-03_16-34-58.073	set_speed 0
2021-02-03_16-34-58.073	no_button_but_finger_pressed RightPinkyTip
2021-02-03_16-34-58.073	set_speed 0
2021-02-03_16-34-58.087	button_created 0
2021-02-03_16-34-58.115	middle_released
2021-02-03_16-34-58.569	button_created 1
2021-02-03_16-34-59.061	index_moved
2021-02-03_16-34-59.094	button_enters_active_area 6
2021-02-03_16-34-59.141	button_created 2
2021-02-03_16-34-59.279	index_released
2021-02-03_16-34-59.468	index_moved
2021-02-03_16-34-59.535	index_released
2021-02-03_16-34-59.545	button_leaves_active_area 6
2021-02-03_16-34-59.557	middle_moved
2021-02-03_16-34-59.568	multiple_finger_start
2021-02-03_16-34-59.769	multiple_finger_stop
2021-02-03_16-34-59.780	no_button_but_finger_pressed LeftPinkyTip
2021-02-03_16-34-59.781	set_speed 0
2021-02-03_16-34-59.781	no_button_but_finger_pressed LeftRingTip
2021-02-03_16-34-59.781	set_speed 0
2021-02-03_16-34-59.781	no_button_but_finger_pressed LeftMiddleTip
2021-02-03_16-34-59.781	set_speed 0
2021-02-03_16-34-59.781	no_button_but_finger_pressed LeftIndexTip
2021-02-03_16-34-59.781	set_speed 0
2021-02-03_16-34-59.781	no_button_but_finger_pressed RightIndexTip
2021-02-03_16-34-59.782	set_speed 0
2021-02-03_16-34-59.782	no_button_but_finger_pressed RightMiddleTip
2021-02-03_16-34-59.782	set_speed 0
2021-02-03_16-34-59.782	no_button_but_finger_pressed RightRingTip
2021-02-03_16-34-59.782	set_speed 0
2021-02-03_16-34-59.782	no_button_but_finger_pressed RightPinkyTip
2021-02-03_16-34-59.782	set_speed 0
2021-02-03_16-34-59.782	middle_released
2021-02-03_16-34-59.795	button_created 0
2021-02-03_16-35-00.361	button_created 1
2021-02-03_16-35-00.893	button_enters_active_area 3
2021-02-03_16-35-00.927	button_created 2
2021-02-03_16-35-01.101	index_moved
2021-02-03_16-35-01.134	button_pressed 3
2021-02-03_16-35-01.134	set_speed 0
2021-02-03_16-35-01.234	index_released
2021-02-03_16-35-01.458	button_enters_active_area 7
2021-02-03_16-35-01.458	middle_moved
2021-02-03_16-35-01.504	button_created 3
2021-02-03_16-35-01.616	middle_released
2021-02-03_16-35-01.900	button_leaves_active_area 7
2021-02-03_16-35-01.944	index_moved
2021-02-03_16-35-02.021	button_enters_active_area 6
2021-02-03_16-35-02.068	button_created 4
2021-02-03_16-35-02.226	index_released
2021-02-03_16-35-02.327	button_missed 7
2021-02-03_16-35-02.327	set_speed 0
2021-02-03_16-35-02.455	middle_moved
2021-02-03_16-35-02.466	button_leaves_active_area 6
2021-02-03_16-35-02.600	button_enters_active_area 2
2021-02-03_16-35-02.646	button_created 5
2021-02-03_16-35-02.741	button_pressed 2
2021-02-03_16-35-02.741	set_speed 0.150000021457672
2021-02-03_16-35-02.822	middle_released
2021-02-03_16-35-02.897	button_missed 6
2021-02-03_16-35-02.897	set_speed 0.150000021457672
2021-02-03_16-35-03.165	button_enters_active_area 8
2021-02-03_16-35-03.211	button_created 6
2021-02-03_16-35-03.248	ring_moved
2021-02-03_16-35-03.266	button_pressed 8
2021-02-03_16-35-03.266	set_speed 0.330000021457672
2021-02-03_16-35-03.277	multiple_finger_start
2021-02-03_16-35-03.411	multiple_finger_stop
2021-02-03_16-35-03.423	no_button_but_finger_pressed LeftPinkyTip
2021-02-03_16-35-03.423	set_speed 0.150000021457672
2021-02-03_16-35-03.423	no_button_but_finger_pressed LeftRingTip
2021-02-03_16-35-03.424	set_speed 0.150000021457672
2021-02-03_16-35-03.424	no_button_but_finger_pressed LeftMiddleTip
2021-02-03_16-35-03.424	set_speed 0
2021-02-03_16-35-03.424	no_button_but_finger_pressed LeftIndexTip
2021-02-03_16-35-03.424	set_speed 0
2021-02-03_16-35-03.424	no_button_but_finger_pressed RightIndexTip
2021-02-03_16-35-03.424	set_speed 0
2021-02-03_16-35-03.424	no_button_but_finger_pressed RightMiddleTip
2021-02-03_16-35-03.424	set_speed 0
2021-02-03_16-35-03.424	no_button_but_finger_pressed RightPinkyTip
2021-02-03_16-35-03.425	set_speed 0
2021-02-03_16-35-03.425	ring_released
2021-02-03_16-35-03.438	button_created 0
2021-02-03_16-35-04.006	button_created 1
2021-02-03_16-35-04.534	button_enters_active_area 9
2021-02-03_16-35-04.568	button_created 2
2021-02-03_16-35-04.656	pinky_moved
2021-02-03_16-35-04.700	button_pressed 9
2021-02-03_16-35-04.700	set_speed 0
2021-02-03_16-35-04.843	pinky_released
2021-02-03_16-35-05.098	button_enters_active_area 6
2021-02-03_16-35-05.131	index_moved
2021-02-03_16-35-05.145	button_created 3
2021-02-03_16-35-05.227	button_pressed 6
2021-02-03_16-35-05.227	set_speed 0.150000021457672
2021-02-03_16-35-05.396	index_released
2021-02-03_16-35-05.665	button_enters_active_area 0
2021-02-03_16-35-05.712	button_created 4
2021-02-03_16-35-05.812	pinky_moved
2021-02-03_16-35-05.887	button_pressed 0
2021-02-03_16-35-05.887	set_speed 0.330000021457672
2021-02-03_16-35-06.035	pinky_released
2021-02-03_16-35-06.234	button_enters_active_area 2
2021-02-03_16-35-06.290	button_created 5
2021-02-03_16-35-06.401	middle_moved
2021-02-03_16-35-06.434	button_pressed 2
2021-02-03_16-35-06.434	set_speed 0.510000021457672
2021-02-03_16-35-06.601	middle_released
2021-02-03_16-35-06.790	button_enters_active_area 7
2021-02-03_16-35-06.849	button_created 6
2021-02-03_16-35-06.948	middle_moved
2021-02-03_16-35-07.009	button_pressed 7
2021-02-03_16-35-07.009	set_speed 0.690000021457672
2021-02-03_16-35-07.091	middle_released
2021-02-03_16-35-07.321	button_enters_active_area 7
2021-02-03_16-35-07.368	button_created 7
2021-02-03_16-35-07.390	middle_moved
2021-02-03_16-35-07.445	button_pressed 7
2021-02-03_16-35-07.445	set_speed 0.735000032186508
2021-02-03_16-35-07.530	middle_released
2021-02-03_16-35-07.797	middle_moved
2021-02-03_16-35-07.819	button_enters_active_area 7
2021-02-03_16-35-07.855	button_created 8
2021-02-03_16-35-07.977	middle_released
2021-02-03_16-35-08.185	button_leaves_active_area 7
2021-02-03_16-35-08.291	button_enters_active_area 3
2021-02-03_16-35-08.322	button_created 9
2021-02-03_16-35-08.477	index_moved
2021-02-03_16-35-08.511	button_missed 7
2021-02-03_16-35-08.511	set_speed 0.600000042915344
2021-02-03_16-35-08.534	button_pressed 3
2021-02-03_16-35-08.534	set_speed 0.55500005364418
2021-02-03_16-35-08.632	index_released
2021-02-03_16-35-08.729	button_enters_active_area 3
2021-02-03_16-35-08.754	button_created 10
2021-02-03_16-35-08.841	index_moved
2021-02-03_16-35-08.919	button_pressed 3
2021-02-03_16-35-08.919	set_speed 0.510000064373016
2021-02-03_16-35-08.980	index_released
2021-02-03_16-35-09.140	button_enters_active_area 3
2021-02-03_16-35-09.175	button_created 11
2021-02-03_16-35-09.294	index_moved
2021-02-03_16-35-09.314	button_pressed 3
2021-02-03_16-35-09.314	set_speed 0.510000021457672
2021-02-03_16-35-09.418	index_released
2021-02-03_16-35-09.540	button_enters_active_area 1
2021-02-03_16-35-09.575	button_created 12
2021-02-03_16-35-09.685	ring_moved
2021-02-03_16-35-09.844	button_leaves_active_area 1
2021-02-03_16-35-09.922	ring_released
2021-02-03_16-35-09.933	button_enters_active_area 9
2021-02-03_16-35-09.968	button_created 13
2021-02-03_16-35-10.133	button_missed 1
2021-02-03_16-35-10.133	set_speed 0.330000021457672
2021-02-03_16-35-10.243	button_leaves_active_area 9
2021-02-03_16-35-10.332	button_enters_active_area 3
2021-02-03_16-35-10.366	button_created 14
2021-02-03_16-35-10.559	button_missed 9
2021-02-03_16-35-10.559	set_speed 0.330000021457672
2021-02-03_16-35-10.685	button_leaves_active_area 3
2021-02-03_16-35-10.774	button_enters_active_area 9
2021-02-03_16-35-10.820	button_created 15
2021-02-03_16-35-11.053	button_missed 3
2021-02-03_16-35-11.053	set_speed 0.150000021457672
2021-02-03_16-35-11.177	button_leaves_active_area 9
2021-02-03_16-35-11.178	launch_speed_calibration_explanation_scene
2021-02-03_16-35-11.201	no_button_but_finger_pressed RightPinkyTip
2021-02-03_16-35-11.201	set_speed 0
2021-02-03_16-35-11.201	no_button_but_finger_pressed RightRingTip
2021-02-03_16-35-11.201	set_speed 0
2021-02-03_16-35-11.201	no_button_but_finger_pressed RightMiddleTip
2021-02-03_16-35-11.202	set_speed 0
2021-02-03_16-35-11.202	no_button_but_finger_pressed RightIndexTip
2021-02-03_16-35-11.202	set_speed 0
2021-02-03_16-35-11.202	no_button_but_finger_pressed LeftIndexTip
2021-02-03_16-35-11.202	set_speed 0
2021-02-03_16-35-11.202	no_button_but_finger_pressed LeftMiddleTip
2021-02-03_16-35-11.202	set_speed 0
2021-02-03_16-35-11.202	no_button_but_finger_pressed LeftRingTip
2021-02-03_16-35-11.202	set_speed 0
2021-02-03_16-35-11.202	no_button_but_finger_pressed LeftPinkyTip
2021-02-03_16-35-11.202	set_speed 0
2021-02-03_16-35-23.251	launch_speed_calibration
2021-02-03_16-35-23.261	no_button_but_finger_pressed RightPinkyTip
2021-02-03_16-35-23.261	set_speed 0
2021-02-03_16-35-23.262	no_button_but_finger_pressed RightRingTip
2021-02-03_16-35-23.262	set_speed 0
2021-02-03_16-35-23.262	no_button_but_finger_pressed RightMiddleTip
2021-02-03_16-35-23.262	set_speed 0
2021-02-03_16-35-23.262	no_button_but_finger_pressed RightIndexTip
2021-02-03_16-35-23.262	set_speed 0
2021-02-03_16-35-23.262	no_button_but_finger_pressed LeftIndexTip
2021-02-03_16-35-23.262	set_speed 0
2021-02-03_16-35-23.262	no_button_but_finger_pressed LeftMiddleTip
2021-02-03_16-35-23.263	set_speed 0
2021-02-03_16-35-23.263	no_button_but_finger_pressed LeftRingTip
2021-02-03_16-35-23.263	set_speed 0
2021-02-03_16-35-23.263	no_button_but_finger_pressed LeftPinkyTip
2021-02-03_16-35-23.263	set_speed 0
2021-02-03_16-35-23.275	button_created 0
2021-02-03_16-35-23.838	button_created 1
2021-02-03_16-35-24.368	button_enters_active_area 9
2021-02-03_16-35-24.413	button_created 2
2021-02-03_16-35-24.502	pinky_moved
2021-02-03_16-35-24.561	button_pressed 9
2021-02-03_16-35-24.561	set_speed 0
2021-02-03_16-35-24.681	pinky_released
2021-02-03_16-35-24.934	button_enters_active_area 0
2021-02-03_16-35-24.979	pinky_moved
2021-02-03_16-35-24.980	button_created 3
2021-02-03_16-35-25.333	pinky_released
2021-02-03_16-35-25.379	button_leaves_active_area 0
2021-02-03_16-35-25.503	button_enters_active_area 6
2021-02-03_16-35-25.549	button_created 4
2021-02-03_16-35-25.617	index_moved
2021-02-03_16-35-25.691	button_pressed 6
2021-02-03_16-35-25.691	set_speed 0.150000021457672
2021-02-03_16-35-25.797	button_missed 0
2021-02-03_16-35-25.797	set_speed 0.150000021457672
2021-02-03_16-35-25.830	index_released
2021-02-03_16-35-26.078	button_enters_active_area 7
2021-02-03_16-35-26.078	middle_moved
2021-02-03_16-35-26.124	button_created 5
2021-02-03_16-35-26.273	middle_released
2021-02-03_16-35-26.524	button_leaves_active_area 7
2021-02-03_16-35-26.647	button_enters_active_area 3
2021-02-03_16-35-26.693	button_created 6
2021-02-03_16-35-26.804	index_moved
2021-02-03_16-35-26.871	button_pressed 3
2021-02-03_16-35-26.871	set_speed 0.330000021457672
2021-02-03_16-35-26.939	button_missed 7
2021-02-03_16-35-26.939	set_speed 0.330000021457672
2021-02-03_16-35-27.004	index_released
2021-02-03_16-35-27.212	button_enters_active_area 8
2021-02-03_16-35-27.271	button_created 7
2021-02-03_16-35-27.352	ring_moved
2021-02-03_16-35-27.384	button_pressed 8
2021-02-03_16-35-27.384	set_speed 0.330000021457672
2021-02-03_16-35-27.588	ring_released
2021-02-03_16-35-27.789	button_enters_active_area 0
2021-02-03_16-35-27.847	button_created 8
2021-02-03_16-35-27.889	pinky_moved
2021-02-03_16-35-27.989	button_pressed 0
2021-02-03_16-35-27.989	set_speed 0.330000021457672
2021-02-03_16-35-28.114	pinky_released
2021-02-03_16-35-28.366	button_enters_active_area 1
2021-02-03_16-35-28.412	button_created 9
2021-02-03_16-35-28.523	ring_moved
2021-02-03_16-35-28.801	ring_released
2021-02-03_16-35-28.812	button_leaves_active_area 1
2021-02-03_16-35-28.935	button_enters_active_area 7
2021-02-03_16-35-28.979	button_created 10
2021-02-03_16-35-29.114	index_moved
2021-02-03_16-35-29.135	multiple_finger_start
2021-02-03_16-35-29.187	middle_moved
2021-02-03_16-35-29.254	multiple_finger_stop
2021-02-03_16-35-29.256	index_released
2021-02-03_16-35-29.265	no_button_but_finger_pressed LeftPinkyTip
2021-02-03_16-35-29.266	set_speed 0.330000021457672
2021-02-03_16-35-29.266	no_button_but_finger_pressed LeftRingTip
2021-02-03_16-35-29.266	set_speed 0.150000021457672
2021-02-03_16-35-29.266	no_button_but_finger_pressed LeftMiddleTip
2021-02-03_16-35-29.266	set_speed 0.150000021457672
2021-02-03_16-35-29.266	no_button_but_finger_pressed LeftIndexTip
2021-02-03_16-35-29.266	set_speed 0
2021-02-03_16-35-29.266	no_button_but_finger_pressed RightIndexTip
2021-02-03_16-35-29.267	set_speed 0
2021-02-03_16-35-29.267	no_button_but_finger_pressed RightMiddleTip
2021-02-03_16-35-29.267	set_speed 0
2021-02-03_16-35-29.267	no_button_but_finger_pressed RightRingTip
2021-02-03_16-35-29.267	set_speed 0
2021-02-03_16-35-29.267	no_button_but_finger_pressed RightPinkyTip
2021-02-03_16-35-29.267	set_speed 0
2021-02-03_16-35-29.279	button_created 0
2021-02-03_16-35-29.421	middle_released
2021-02-03_16-35-29.836	button_created 1
2021-02-03_16-35-30.225	ring_moved
2021-02-03_16-35-30.369	button_enters_active_area 8
2021-02-03_16-35-30.415	button_created 2
2021-02-03_16-35-30.475	multiple_finger_start
2021-02-03_16-35-30.624	multiple_finger_stop
2021-02-03_16-35-30.639	no_button_but_finger_pressed LeftPinkyTip
2021-02-03_16-35-30.640	set_speed 0
2021-02-03_16-35-30.640	no_button_but_finger_pressed LeftRingTip
2021-02-03_16-35-30.640	set_speed 0
2021-02-03_16-35-30.640	no_button_but_finger_pressed LeftMiddleTip
2021-02-03_16-35-30.640	set_speed 0
2021-02-03_16-35-30.640	no_button_but_finger_pressed LeftIndexTip
2021-02-03_16-35-30.640	set_speed 0
2021-02-03_16-35-30.640	no_button_but_finger_pressed RightIndexTip
2021-02-03_16-35-30.640	set_speed 0
2021-02-03_16-35-30.640	no_button_but_finger_pressed RightMiddleTip
2021-02-03_16-35-30.641	set_speed 0
2021-02-03_16-35-30.641	no_button_but_finger_pressed RightRingTip
2021-02-03_16-35-30.641	set_speed 0
2021-02-03_16-35-30.641	no_button_but_finger_pressed RightPinkyTip
2021-02-03_16-35-30.641	set_speed 0
2021-02-03_16-35-30.652	button_created 0
2021-02-03_16-35-30.660	ring_released
2021-02-03_16-35-31.213	button_created 1
2021-02-03_16-35-31.612	ring_moved
2021-02-03_16-35-31.724	multiple_finger_start
2021-02-03_16-35-31.877	multiple_finger_stop
2021-02-03_16-35-31.888	no_button_but_finger_pressed LeftPinkyTip
2021-02-03_16-35-31.888	set_speed 0
2021-02-03_16-35-31.888	no_button_but_finger_pressed LeftRingTip
2021-02-03_16-35-31.889	set_speed 0
2021-02-03_16-35-31.889	no_button_but_finger_pressed LeftMiddleTip
2021-02-03_16-35-31.889	set_speed 0
2021-02-03_16-35-31.889	no_button_but_finger_pressed LeftIndexTip
2021-02-03_16-35-31.889	set_speed 0
2021-02-03_16-35-31.889	no_button_but_finger_pressed RightIndexTip
2021-02-03_16-35-31.889	set_speed 0
2021-02-03_16-35-31.889	no_button_but_finger_pressed RightMiddleTip
2021-02-03_16-35-31.890	set_speed 0
2021-02-03_16-35-31.890	no_button_but_finger_pressed RightRingTip
2021-02-03_16-35-31.890	set_speed 0
2021-02-03_16-35-31.890	no_button_but_finger_pressed RightPinkyTip
2021-02-03_16-35-31.890	set_speed 0
2021-02-03_16-35-31.900	button_created 0
2021-02-03_16-35-31.922	ring_released
2021-02-03_16-35-32.469	button_created 1
2021-02-03_16-35-32.989	button_enters_active_area 9
2021-02-03_16-35-33.036	button_created 2
2021-02-03_16-35-33.169	pinky_moved
2021-02-03_16-35-33.212	button_pressed 9
2021-02-03_16-35-33.212	set_speed 0
2021-02-03_16-35-33.367	pinky_released
2021-02-03_16-35-33.556	button_enters_active_area 7
2021-02-03_16-35-33.614	button_created 3
2021-02-03_16-35-33.702	index_moved
2021-02-03_16-35-33.728	multiple_finger_start
2021-02-03_16-35-33.819	multiple_finger_stop
2021-02-03_16-35-33.832	no_button_but_finger_pressed LeftPinkyTip
2021-02-03_16-35-33.832	set_speed 0
2021-02-03_16-35-33.832	no_button_but_finger_pressed LeftRingTip
2021-02-03_16-35-33.833	set_speed 0
2021-02-03_16-35-33.833	no_button_but_finger_pressed LeftMiddleTip
2021-02-03_16-35-33.833	set_speed 0
2021-02-03_16-35-33.833	no_button_but_finger_pressed LeftIndexTip
2021-02-03_16-35-33.834	set_speed 0
2021-02-03_16-35-33.834	no_button_but_finger_pressed RightIndexTip
2021-02-03_16-35-33.834	set_speed 0
2021-02-03_16-35-33.834	no_button_but_finger_pressed RightMiddleTip
2021-02-03_16-35-33.835	set_speed 0
2021-02-03_16-35-33.835	no_button_but_finger_pressed RightRingTip
2021-02-03_16-35-33.835	set_speed 0
2021-02-03_16-35-33.835	no_button_but_finger_pressed RightPinkyTip
2021-02-03_16-35-33.836	set_speed 0
2021-02-03_16-35-33.849	button_created 0
2021-02-03_16-35-33.974	index_released
2021-02-03_16-35-34.409	button_created 1
2021-02-03_16-35-34.933	button_enters_active_area 3
2021-02-03_16-35-34.978	button_created 2
2021-02-03_16-35-35.022	index_moved
2021-02-03_16-35-35.232	index_released
2021-02-03_16-35-35.386	button_leaves_active_area 3
2021-02-03_16-35-35.497	button_enters_active_area 1
2021-02-03_16-35-35.555	button_created 3
2021-02-03_16-35-35.617	multiple_finger_start
2021-02-03_16-35-35.618	middle_moved
2021-02-03_16-35-35.629	ring_moved
2021-02-03_16-35-35.840	multiple_finger_stop
2021-02-03_16-35-35.841	middle_released
2021-02-03_16-35-35.851	no_button_but_finger_pressed LeftPinkyTip
2021-02-03_16-35-35.851	set_speed 0
2021-02-03_16-35-35.852	no_button_but_finger_pressed LeftRingTip
2021-02-03_16-35-35.852	set_speed 0
2021-02-03_16-35-35.852	no_button_but_finger_pressed LeftMiddleTip
2021-02-03_16-35-35.852	set_speed 0
2021-02-03_16-35-35.852	no_button_but_finger_pressed LeftIndexTip
2021-02-03_16-35-35.852	set_speed 0
2021-02-03_16-35-35.852	no_button_but_finger_pressed RightIndexTip
2021-02-03_16-35-35.852	set_speed 0
2021-02-03_16-35-35.852	no_button_but_finger_pressed RightMiddleTip
2021-02-03_16-35-35.853	set_speed 0
2021-02-03_16-35-35.853	no_button_but_finger_pressed RightRingTip
2021-02-03_16-35-35.853	set_speed 0
2021-02-03_16-35-35.853	no_button_but_finger_pressed RightPinkyTip
2021-02-03_16-35-35.853	set_speed 0
2021-02-03_16-35-35.866	button_created 0
2021-02-03_16-35-36.062	ring_released
2021-02-03_16-35-36.425	button_created 1
2021-02-03_16-35-36.963	button_enters_active_area 2
2021-02-03_16-35-37.000	button_created 2
2021-02-03_16-35-37.055	middle_moved
2021-02-03_16-35-37.163	button_pressed 2
2021-02-03_16-35-37.163	set_speed 0
2021-02-03_16-35-37.261	middle_released
2021-02-03_16-35-37.517	button_enters_active_area 8
2021-02-03_16-35-37.574	button_created 3
2021-02-03_16-35-37.695	multiple_finger_start
2021-02-03_16-35-37.695	ring_moved
2021-02-03_16-35-37.777	multiple_finger_stop
2021-02-03_16-35-37.787	no_button_but_finger_pressed LeftPinkyTip
2021-02-03_16-35-37.787	set_speed 0
2021-02-03_16-35-37.787	no_button_but_finger_pressed LeftRingTip
2021-02-03_16-35-37.788	set_speed 0
2021-02-03_16-35-37.788	no_button_but_finger_pressed LeftMiddleTip
2021-02-03_16-35-37.788	set_speed 0
2021-02-03_16-35-37.788	no_button_but_finger_pressed LeftIndexTip
2021-02-03_16-35-37.789	set_speed 0
2021-02-03_16-35-37.789	no_button_but_finger_pressed RightIndexTip
2021-02-03_16-35-37.789	set_speed 0
2021-02-03_16-35-37.789	no_button_but_finger_pressed RightMiddleTip
2021-02-03_16-35-37.790	set_speed 0
2021-02-03_16-35-37.790	no_button_but_finger_pressed RightRingTip
2021-02-03_16-35-37.790	set_speed 0
2021-02-03_16-35-37.790	no_button_but_finger_pressed RightPinkyTip
2021-02-03_16-35-37.791	set_speed 0
2021-02-03_16-35-37.791	ring_released
2021-02-03_16-35-37.803	button_created 0
2021-02-03_16-35-38.367	button_created 1
2021-02-03_16-35-38.897	button_enters_active_area 3
2021-02-03_16-35-38.944	button_created 2
2021-02-03_16-35-39.121	index_moved
2021-02-03_16-35-39.165	button_pressed 3
2021-02-03_16-35-39.166	set_speed 0
2021-02-03_16-35-39.298	index_released
2021-02-03_16-35-39.464	button_enters_active_area 7
2021-02-03_16-35-39.486	middle_moved
2021-02-03_16-35-39.509	button_created 3
2021-02-03_16-35-39.530	button_pressed 7
2021-02-03_16-35-39.530	set_speed 0.150000021457672
2021-02-03_16-35-39.644	middle_released
2021-02-03_16-35-40.040	button_enters_active_area 6
2021-02-03_16-35-40.052	index_moved
2021-02-03_16-35-40.087	button_created 4
2021-02-03_16-35-40.280	index_released
2021-02-03_16-35-40.486	button_leaves_active_area 6
2021-02-03_16-35-40.605	button_enters_active_area 3
2021-02-03_16-35-40.616	index_moved
2021-02-03_16-35-40.650	button_created 5
2021-02-03_16-35-40.838	index_released
2021-02-03_16-35-40.905	button_missed 6
2021-02-03_16-35-40.905	set_speed 0.150000021457672
2021-02-03_16-35-41.054	button_leaves_active_area 3
2021-02-03_16-35-41.183	button_enters_active_area 8
2021-02-03_16-35-41.230	button_created 6
2021-02-03_16-35-41.262	ring_moved
2021-02-03_16-35-41.318	button_pressed 8
2021-02-03_16-35-41.318	set_speed 0.330000021457672
2021-02-03_16-35-41.463	ring_released
2021-02-03_16-35-41.475	button_missed 3
2021-02-03_16-35-41.475	set_speed 0.330000021457672
2021-02-03_16-35-41.741	button_enters_active_area 6
2021-02-03_16-35-41.785	index_moved
2021-02-03_16-35-41.799	button_created 7
2021-02-03_16-35-41.996	index_released
2021-02-03_16-35-42.193	button_leaves_active_area 6
2021-02-03_16-35-42.315	ring_moved
2021-02-03_16-35-42.326	button_enters_active_area 1
2021-02-03_16-35-42.372	button_created 8
2021-02-03_16-35-42.616	button_missed 6
2021-02-03_16-35-42.616	set_speed 0.150000021457672
2021-02-03_16-35-42.654	ring_released
2021-02-03_16-35-42.764	button_leaves_active_area 1
2021-02-03_16-35-42.894	button_enters_active_area 3
2021-02-03_16-35-42.941	button_created 9
2021-02-03_16-35-43.030	index_moved
2021-02-03_16-35-43.030	index_moved
2021-02-03_16-35-43.068	button_pressed 3
2021-02-03_16-35-43.068	set_speed 0.150000021457672
2021-02-03_16-35-43.128	index_released
2021-02-03_16-35-43.193	index_released
2021-02-03_16-35-43.194	button_missed 1
2021-02-03_16-35-43.194	set_speed 0.150000021457672
2021-02-03_16-35-43.262	launch_multitask_explanation_scene
2021-02-03_16-36-36.713	launch_multitask_session
2021-02-03_16-36-36.725	no_button_but_finger_pressed RightPinkyTip
2021-02-03_16-36-36.726	set_speed 0
2021-02-03_16-36-36.726	no_button_but_finger_pressed RightRingTip
2021-02-03_16-36-36.726	set_speed 0
2021-02-03_16-36-36.726	no_button_but_finger_pressed RightMiddleTip
2021-02-03_16-36-36.726	set_speed 0
2021-02-03_16-36-36.726	no_button_but_finger_pressed RightIndexTip
2021-02-03_16-36-36.726	set_speed 0
2021-02-03_16-36-36.726	no_button_but_finger_pressed LeftIndexTip
2021-02-03_16-36-36.726	set_speed 0
2021-02-03_16-36-36.726	no_button_but_finger_pressed LeftMiddleTip
2021-02-03_16-36-36.727	set_speed 0
2021-02-03_16-36-36.727	no_button_but_finger_pressed LeftRingTip
2021-02-03_16-36-36.727	set_speed 0
2021-02-03_16-36-36.727	no_button_but_finger_pressed LeftPinkyTip
2021-02-03_16-36-36.727	set_speed 0
2021-02-03_16-36-36.737	button_created 0
2021-02-03_16-36-37.305	button_created 1
2021-02-03_16-36-37.828	button_enters_active_area 0
2021-02-03_16-36-37.873	button_created 2
2021-02-03_16-36-37.943	pinky_moved
2021-02-03_16-36-38.183	button_pressed 0
2021-02-03_16-36-38.183	set_speed 0
2021-02-03_16-36-38.276	pinky_released
2021-02-03_16-36-38.393	button_enters_active_area 2
2021-02-03_16-36-38.450	button_created 3
2021-02-03_16-36-38.584	middle_moved
2021-02-03_16-36-38.649	button_pressed 2
2021-02-03_16-36-38.649	set_speed 0.150000021457672
2021-02-03_16-36-38.762	middle_released
2021-02-03_16-36-38.967	button_enters_active_area 6
2021-02-03_16-36-39.014	button_created 4
2021-02-03_16-36-39.056	index_moved
2021-02-03_16-36-39.111	button_pressed 6
2021-02-03_16-36-39.112	set_speed 0.330000021457672
2021-02-03_16-36-39.269	index_released
2021-02-03_16-36-39.546	button_enters_active_area 2
2021-02-03_16-36-39.582	button_created 5
2021-02-03_16-36-39.707	middle_moved
2021-02-03_16-36-39.737	button_pressed 2
2021-02-03_16-36-39.737	set_speed 0.510000021457672
2021-02-03_16-36-39.901	middle_released
2021-02-03_16-36-40.100	button_enters_active_area 1
2021-02-03_16-36-40.146	button_created 6
2021-02-03_16-36-40.244	middle_moved
2021-02-03_16-36-40.283	multiple_finger_start
2021-02-03_16-36-40.489	multiple_finger_stop
2021-02-03_16-36-40.501	no_button_but_finger_pressed LeftPinkyTip
2021-02-03_16-36-40.502	set_speed 0.510000021457672
2021-02-03_16-36-40.502	no_button_but_finger_pressed LeftRingTip
2021-02-03_16-36-40.502	set_speed 0.330000021457672
2021-02-03_16-36-40.502	no_button_but_finger_pressed LeftMiddleTip
2021-02-03_16-36-40.502	set_speed 0.150000021457672
2021-02-03_16-36-40.502	no_button_but_finger_pressed LeftIndexTip
2021-02-03_16-36-40.502	set_speed 0
2021-02-03_16-36-40.502	no_button_but_finger_pressed RightIndexTip
2021-02-03_16-36-40.503	set_speed 0
2021-02-03_16-36-40.503	no_button_but_finger_pressed RightMiddleTip
2021-02-03_16-36-40.503	set_speed 0
2021-02-03_16-36-40.503	no_button_but_finger_pressed RightRingTip
2021-02-03_16-36-40.503	set_speed 0
2021-02-03_16-36-40.503	no_button_but_finger_pressed RightPinkyTip
2021-02-03_16-36-40.503	set_speed 0
2021-02-03_16-36-40.513	middle_released
2021-02-03_16-36-40.514	button_created 0
2021-02-03_16-36-41.068	button_created 1
2021-02-03_16-36-41.602	button_enters_active_area 9
2021-02-03_16-36-41.647	pinky_moved
2021-02-03_16-36-41.649	button_created 2
2021-02-03_16-36-41.837	pinky_released
2021-02-03_16-36-42.048	button_leaves_active_area 9
2021-02-03_16-36-42.160	button_enters_active_area 9
2021-02-03_16-36-42.216	button_created 3
2021-02-03_16-36-42.226	pinky_moved
2021-02-03_16-36-42.448	pinky_released
2021-02-03_16-36-42.472	button_missed 9
2021-02-03_16-36-42.472	set_speed 0
2021-02-03_16-36-42.608	button_leaves_active_area 9
2021-02-03_16-36-42.737	button_enters_active_area 3
2021-02-03_16-36-42.782	button_created 4
2021-02-03_16-36-42.931	index_moved
2021-02-03_16-36-42.980	button_pressed 3
2021-02-03_16-36-42.980	set_speed 0
2021-02-03_16-36-43.029	button_missed 9
2021-02-03_16-36-43.029	set_speed 0
2021-02-03_16-36-43.075	index_released
2021-02-03_16-36-43.309	button_enters_active_area 8
2021-02-03_16-36-43.355	button_created 5
2021-02-03_16-36-43.477	middle_moved
2021-02-03_16-36-43.609	middle_released
2021-02-03_16-36-43.758	button_leaves_active_area 8
2021-02-03_16-36-43.881	button_enters_active_area 6
2021-02-03_16-36-43.903	index_moved
2021-02-03_16-36-43.926	button_created 6
2021-02-03_16-36-44.070	button_pressed 6
2021-02-03_16-36-44.070	set_speed 0.150000021457672
2021-02-03_16-36-44.174	index_released
2021-02-03_16-36-44.186	button_missed 8
2021-02-03_16-36-44.186	set_speed 0.150000021457672
2021-02-03_16-36-44.444	button_enters_active_area 2
2021-02-03_16-36-44.501	button_created 7
2021-02-03_16-36-44.612	middle_moved
2021-02-03_16-36-44.650	button_pressed 2
2021-02-03_16-36-44.650	set_speed 0.330000021457672
2021-02-03_16-36-44.814	middle_released
2021-02-03_16-36-45.024	button_enters_active_area 9
2021-02-03_16-36-45.070	button_created 8
2021-02-03_16-36-45.107	pinky_moved
2021-02-03_16-36-45.268	pinky_released
2021-02-03_16-36-45.467	button_leaves_active_area 9
2021-02-03_16-36-45.591	button_enters_active_area 9
2021-02-03_16-36-45.648	button_created 9
2021-02-03_16-36-45.780	pinky_moved
2021-02-03_16-36-45.813	button_pressed 9
2021-02-03_16-36-45.814	set_speed 0.330000021457672
2021-02-03_16-36-45.897	button_missed 9
2021-02-03_16-36-45.897	set_speed 0.330000021457672
2021-02-03_16-36-45.918	pinky_released
2021-02-03_16-36-46.161	button_enters_active_area 6
2021-02-03_16-36-46.216	button_created 10
2021-02-03_16-36-46.268	index_moved
2021-02-03_16-36-46.347	button_pressed 6
2021-02-03_16-36-46.347	set_speed 0.330000021457672
2021-02-03_16-36-46.441	index_released
2021-02-03_16-36-46.741	button_enters_active_area 1
2021-02-03_16-36-46.789	button_created 11
2021-02-03_16-36-46.847	ring_moved
2021-02-03_16-36-47.108	ring_released
2021-02-03_16-36-47.186	button_leaves_active_area 1
2021-02-03_16-36-47.310	button_enters_active_area 1
2021-02-03_16-36-47.358	button_created 12
2021-02-03_16-36-47.368	ring_moved
2021-02-03_16-36-47.451	button_pressed 1
2021-02-03_16-36-47.451	set_speed 0.510000021457672
2021-02-03_16-36-47.592	ring_released
2021-02-03_16-36-47.605	button_missed 1
2021-02-03_16-36-47.605	set_speed 0.330000021457672
2021-02-03_16-36-47.874	button_enters_active_area 1
2021-02-03_16-36-47.931	button_created 13
2021-02-03_16-36-48.096	ring_moved
2021-02-03_16-36-48.153	button_pressed 1
2021-02-03_16-36-48.154	set_speed 0.330000021457672
2021-02-03_16-36-48.245	ring_released
2021-02-03_16-36-48.445	button_enters_active_area 8
2021-02-03_16-36-48.501	button_created 14
2021-02-03_16-36-48.512	ring_moved
2021-02-03_16-36-48.560	button_pressed 8
2021-02-03_16-36-48.560	set_speed 0.510000021457672
2021-02-03_16-36-48.709	ring_released
2021-02-03_16-36-49.011	button_enters_active_area 1
2021-02-03_16-36-49.056	button_created 15
2021-02-03_16-36-49.190	ring_moved
2021-02-03_16-36-49.334	ring_released
2021-02-03_16-36-49.411	button_leaves_active_area 1
2021-02-03_16-36-49.529	button_enters_active_area 1
2021-02-03_16-36-49.565	button_created 16
2021-02-03_16-36-49.762	ring_moved
2021-02-03_16-36-49.785	button_missed 1
2021-02-03_16-36-49.785	set_speed 0.330000021457672
2021-02-03_16-36-49.898	ring_released
2021-02-03_16-36-49.910	button_leaves_active_area 1
2021-02-03_16-36-50.033	button_enters_active_area 1
2021-02-03_16-36-50.070	button_created 17
2021-02-03_16-36-50.132	ring_moved
2021-02-03_16-36-50.233	button_pressed 1
2021-02-03_16-36-50.233	set_speed 0.330000021457672
2021-02-03_16-36-50.314	button_missed 1
2021-02-03_16-36-50.314	set_speed 0.330000021457672
2021-02-03_16-36-50.339	ring_released
2021-02-03_16-36-50.585	button_enters_active_area 1
2021-02-03_16-36-50.642	button_created 18
2021-02-03_16-36-50.773	ring_moved
2021-02-03_16-36-50.851	ring_released
2021-02-03_16-36-51.033	button_leaves_active_area 1
2021-02-03_16-36-51.156	button_enters_active_area 3
2021-02-03_16-36-51.212	button_created 19
2021-02-03_16-36-51.289	index_moved
2021-02-03_16-36-51.322	button_pressed 3
2021-02-03_16-36-51.322	set_speed 0.330000021457672
2021-02-03_16-36-51.455	button_missed 1
2021-02-03_16-36-51.455	set_speed 0.150000021457672
2021-02-03_16-36-51.494	index_released
2021-02-03_16-36-51.730	button_enters_active_area 6
2021-02-03_16-36-51.775	button_created 20
2021-02-03_16-36-51.796	index_moved
2021-02-03_16-36-51.861	button_pressed 6
2021-02-03_16-36-51.861	set_speed 0.330000021457672
2021-02-03_16-36-51.861	button_pressed_with_notification 6
2021-02-03_16-36-51.862	pedal_window_open 2000ms
2021-02-03_16-36-51.984	index_released
2021-02-03_16-36-52.184	button_leaves_active_area 6
2021-02-03_16-36-52.307	button_enters_active_area 7
2021-02-03_16-36-52.353	thumb_moved
2021-02-03_16-36-52.355	button_created 21
2021-02-03_16-36-52.488	thumb_moved
2021-02-03_16-36-52.684	thumb_released
2021-02-03_16-36-52.756	button_leaves_active_area 7
2021-02-03_16-36-52.828	pedal_pressed_correclty
2021-02-03_16-36-53.131	thumb_released
2021-02-03_16-37-12.466	pedal_pressed_incorreclty
2021-02-03_16-37-23.175	selected_answer 10
2021-02-03_16-37-23.186	no_button_but_finger_pressed LeftPinkyTip
2021-02-03_16-37-23.186	set_speed 0.150000021457672
2021-02-03_16-37-23.186	no_button_but_finger_pressed LeftRingTip
2021-02-03_16-37-23.187	set_speed 0.150000021457672
2021-02-03_16-37-23.187	no_button_but_finger_pressed LeftMiddleTip
2021-02-03_16-37-23.187	set_speed 0
2021-02-03_16-37-23.187	no_button_but_finger_pressed LeftIndexTip
2021-02-03_16-37-23.188	set_speed 0
2021-02-03_16-37-23.188	no_button_but_finger_pressed RightIndexTip
2021-02-03_16-37-23.188	set_speed 0
2021-02-03_16-37-23.188	no_button_but_finger_pressed RightMiddleTip
2021-02-03_16-37-23.189	set_speed 0
2021-02-03_16-37-23.189	no_button_but_finger_pressed RightRingTip
2021-02-03_16-37-23.189	set_speed 0
2021-02-03_16-37-23.189	no_button_but_finger_pressed RightPinkyTip
2021-02-03_16-37-23.189	set_speed 0
2021-02-03_16-37-23.207	button_created 0
2021-02-03_16-37-23.763	button_created 1
2021-02-03_16-37-24.295	button_enters_active_area 2
2021-02-03_16-37-24.330	button_created 2
2021-02-03_16-37-24.595	middle_moved
2021-02-03_16-37-24.740	button_leaves_active_area 2
2021-02-03_16-37-24.763	middle_released
2021-02-03_16-37-24.852	button_enters_active_area 7
2021-02-03_16-37-24.909	button_created 3
2021-02-03_16-37-25.025	middle_moved
2021-02-03_16-37-25.069	button_pressed 7
2021-02-03_16-37-25.069	set_speed 0
2021-02-03_16-37-25.158	button_missed 2
2021-02-03_16-37-25.158	set_speed 0
2021-02-03_16-37-25.183	middle_released
2021-02-03_16-37-25.424	button_enters_active_area 3
2021-02-03_16-37-25.481	button_created 4
2021-02-03_16-37-25.571	index_moved
2021-02-03_16-37-25.603	button_pressed 3
2021-02-03_16-37-25.603	set_speed 0.150000021457672
2021-02-03_16-37-25.738	index_released
2021-02-03_16-37-26.006	button_enters_active_area 1
2021-02-03_16-37-26.053	button_created 5
2021-02-03_16-37-26.106	ring_moved
2021-02-03_16-37-26.177	button_pressed 1
2021-02-03_16-37-26.177	set_speed 0.330000021457672
2021-02-03_16-37-26.332	ring_released
2021-02-03_16-37-26.570	button_enters_active_area 1
2021-02-03_16-37-26.614	ring_moved
2021-02-03_16-37-26.615	button_created 6
2021-02-03_16-37-26.903	ring_released
2021-02-03_16-37-27.025	button_leaves_active_area 1
2021-02-03_16-37-27.149	button_enters_active_area 2
2021-02-03_16-37-27.195	button_created 7
2021-02-03_16-37-27.265	middle_moved
2021-02-03_16-37-27.298	multiple_finger_start
2021-02-03_16-37-27.614	ring_moved
2021-02-03_16-37-27.624	multiple_finger_stop
2021-02-03_16-37-27.626	middle_released
2021-02-03_16-37-27.626	ring_released
2021-02-03_16-37-27.635	no_button_but_finger_pressed LeftPinkyTip
2021-02-03_16-37-27.635	set_speed 0.330000021457672
2021-02-03_16-37-27.635	no_button_but_finger_pressed LeftRingTip
2021-02-03_16-37-27.636	set_speed 0.150000021457672
2021-02-03_16-37-27.636	no_button_but_finger_pressed LeftMiddleTip
2021-02-03_16-37-27.636	set_speed 0.150000021457672
2021-02-03_16-37-27.636	no_button_but_finger_pressed LeftIndexTip
2021-02-03_16-37-27.636	set_speed 0
2021-02-03_16-37-27.636	no_button_but_finger_pressed RightIndexTip
2021-02-03_16-37-27.636	set_speed 0
2021-02-03_16-37-27.636	no_button_but_finger_pressed RightMiddleTip
2021-02-03_16-37-27.637	set_speed 0
2021-02-03_16-37-27.637	no_button_but_finger_pressed RightRingTip
2021-02-03_16-37-27.637	set_speed 0
2021-02-03_16-37-27.637	no_button_but_finger_pressed RightPinkyTip
2021-02-03_16-37-27.637	set_speed 0
2021-02-03_16-37-27.647	button_created 0
2021-02-03_16-37-28.215	button_created 1
2021-02-03_16-37-28.735	button_enters_active_area 6
2021-02-03_16-37-28.784	button_created 2
2021-02-03_16-37-28.926	index_moved
2021-02-03_16-37-29.015	button_pressed 6
2021-02-03_16-37-29.015	set_speed 0
2021-02-03_16-37-29.074	index_released
2021-02-03_16-37-29.312	button_enters_active_area 0
2021-02-03_16-37-29.357	button_created 3
2021-02-03_16-37-29.475	ring_moved
2021-02-03_16-37-29.734	ring_released
2021-02-03_16-37-29.756	button_leaves_active_area 0
2021-02-03_16-37-29.878	button_enters_active_area 3
2021-02-03_16-37-29.925	button_created 4
2021-02-03_16-37-29.991	index_moved
2021-02-03_16-37-30.038	button_pressed 3
2021-02-03_16-37-30.038	set_speed 0.150000021457672
2021-02-03_16-37-30.171	button_missed 0
2021-02-03_16-37-30.172	set_speed 0.150000021457672
2021-02-03_16-37-30.181	index_released
2021-02-03_16-37-30.455	button_enters_active_area 7
2021-02-03_16-37-30.503	button_created 5
2021-02-03_16-37-30.589	middle_moved
2021-02-03_16-37-30.622	button_pressed 7
2021-02-03_16-37-30.622	set_speed 0.330000021457672
2021-02-03_16-37-30.744	middle_released
2021-02-03_16-37-31.022	button_enters_active_area 8
2021-02-03_16-37-31.071	button_created 6
2021-02-03_16-37-31.148	middle_moved
2021-02-03_16-37-31.164	multiple_finger_start
2021-02-03_16-37-31.388	multiple_finger_stop
2021-02-03_16-37-31.399	no_button_but_finger_pressed LeftPinkyTip
2021-02-03_16-37-31.399	set_speed 0.330000021457672
2021-02-03_16-37-31.399	no_button_but_finger_pressed LeftRingTip
2021-02-03_16-37-31.400	set_speed 0.150000021457672
2021-02-03_16-37-31.400	no_button_but_finger_pressed LeftMiddleTip
2021-02-03_16-37-31.400	set_speed 0
2021-02-03_16-37-31.400	no_button_but_finger_pressed LeftIndexTip
2021-02-03_16-37-31.400	set_speed 0
2021-02-03_16-37-31.400	no_button_but_finger_pressed RightIndexTip
2021-02-03_16-37-31.400	set_speed 0
2021-02-03_16-37-31.400	no_button_but_finger_pressed RightMiddleTip
2021-02-03_16-37-31.401	set_speed 0
2021-02-03_16-37-31.401	no_button_but_finger_pressed RightRingTip
2021-02-03_16-37-31.401	set_speed 0
2021-02-03_16-37-31.401	no_button_but_finger_pressed RightPinkyTip
2021-02-03_16-37-31.401	set_speed 0
2021-02-03_16-37-31.410	middle_released
2021-02-03_16-37-31.412	button_created 0
2021-02-03_16-37-31.983	button_created 1
2021-02-03_16-37-32.502	button_enters_active_area 0
2021-02-03_16-37-32.548	button_created 2
2021-02-03_16-37-32.857	pinky_moved
2021-02-03_16-37-32.946	button_leaves_active_area 0
2021-02-03_16-37-33.036	pinky_released
2021-02-03_16-37-33.079	button_enters_active_area 0
2021-02-03_16-37-33.126	button_created 3
2021-02-03_16-37-33.315	pinky_moved
2021-02-03_16-37-33.371	button_missed 0
2021-02-03_16-37-33.371	set_speed 0
2021-02-03_16-37-33.396	button_pressed 0
2021-02-03_16-37-33.396	set_speed 0
2021-02-03_16-37-33.503	pinky_released
2021-02-03_16-37-33.643	button_enters_active_area 7
2021-02-03_16-37-33.688	button_created 4
2021-02-03_16-37-33.720	middle_moved
2021-02-03_16-37-33.764	button_pressed 7
2021-02-03_16-37-33.765	set_speed 0.150000021457672
2021-02-03_16-37-33.889	middle_released
2021-02-03_16-37-34.213	button_enters_active_area 0
2021-02-03_16-37-34.259	button_created 5
2021-02-03_16-37-34.509	pinky_moved
2021-02-03_16-37-34.554	button_pressed 0
2021-02-03_16-37-34.554	set_speed 0.330000021457672
2021-02-03_16-37-34.687	pinky_released
2021-02-03_16-37-34.786	button_enters_active_area 9
2021-02-03_16-37-34.832	pinky_moved
2021-02-03_16-37-34.833	button_created 6
2021-02-03_16-37-35.068	pinky_released
2021-02-03_16-37-35.223	button_leaves_active_area 9
2021-02-03_16-37-35.346	pinky_moved
2021-02-03_16-37-35.357	button_enters_active_area 0
2021-02-03_16-37-35.403	button_created 7
2021-02-03_16-37-35.648	button_missed 9
2021-02-03_16-37-35.648	set_speed 0.330000021457672
2021-02-03_16-37-35.705	pinky_released
2021-02-03_16-37-35.798	button_leaves_active_area 0
2021-02-03_16-37-35.942	button_enters_active_area 2
2021-02-03_16-37-35.977	button_created 8
2021-02-03_16-37-36.198	middle_moved
2021-02-03_16-37-36.222	button_missed 0
2021-02-03_16-37-36.222	set_speed 0.330000021457672
2021-02-03_16-37-36.266	middle_released
2021-02-03_16-37-36.376	button_leaves_active_area 2
2021-02-03_16-37-36.498	button_enters_active_area 9
2021-02-03_16-37-36.546	button_created 9
2021-02-03_16-37-36.616	pinky_moved
2021-02-03_16-37-36.625	multiple_finger_start
2021-02-03_16-37-36.761	multiple_finger_stop
2021-02-03_16-37-36.775	no_button_but_finger_pressed LeftPinkyTip
2021-02-03_16-37-36.775	set_speed 0.150000021457672
2021-02-03_16-37-36.775	no_button_but_finger_pressed LeftRingTip
2021-02-03_16-37-36.776	set_speed 0
2021-02-03_16-37-36.776	no_button_but_finger_pressed LeftMiddleTip
2021-02-03_16-37-36.776	set_speed 0
2021-02-03_16-37-36.776	no_button_but_finger_pressed LeftIndexTip
2021-02-03_16-37-36.777	set_speed 0
2021-02-03_16-37-36.777	no_button_but_finger_pressed RightIndexTip
2021-02-03_16-37-36.777	set_speed 0
2021-02-03_16-37-36.777	no_button_but_finger_pressed RightMiddleTip
2021-02-03_16-37-36.778	set_speed 0
2021-02-03_16-37-36.778	no_button_but_finger_pressed RightRingTip
2021-02-03_16-37-36.778	set_speed 0
2021-02-03_16-37-36.778	no_button_but_finger_pressed RightPinkyTip
2021-02-03_16-37-36.779	set_speed 0
2021-02-03_16-37-36.793	button_created 0
2021-02-03_16-37-36.819	pinky_released
2021-02-03_16-37-37.354	button_created 1
2021-02-03_16-37-37.885	button_enters_active_area 1
2021-02-03_16-37-37.920	button_created 2
2021-02-03_16-37-38.144	pinky_moved
2021-02-03_16-37-38.324	button_leaves_active_area 1
2021-02-03_16-37-38.367	pinky_released
2021-02-03_16-37-38.446	button_enters_active_area 1
2021-02-03_16-37-38.493	button_created 3
2021-02-03_16-37-38.590	ring_moved
2021-02-03_16-37-38.668	button_pressed 1
2021-02-03_16-37-38.668	set_speed 0
2021-02-03_16-37-38.754	button_missed 1
2021-02-03_16-37-38.754	set_speed 0
2021-02-03_16-37-38.791	ring_released
2021-02-03_16-37-39.008	button_enters_active_area 7
2021-02-03_16-37-39.066	button_created 4
2021-02-03_16-37-39.199	middle_moved
2021-02-03_16-37-39.234	button_pressed 7
2021-02-03_16-37-39.234	set_speed 0.150000021457672
2021-02-03_16-37-39.351	middle_released
2021-02-03_16-37-39.584	button_enters_active_area 8
2021-02-03_16-37-39.644	button_created 5
2021-02-03_16-37-39.673	ring_moved
2021-02-03_16-37-39.728	button_pressed 8
2021-02-03_16-37-39.728	set_speed 0.330000021457672
2021-02-03_16-37-39.763	multiple_finger_start
2021-02-03_16-37-39.906	multiple_finger_stop
2021-02-03_16-37-39.907	ring_released
2021-02-03_16-37-39.918	no_button_but_finger_pressed LeftPinkyTip
2021-02-03_16-37-39.918	set_speed 0.330000021457672
2021-02-03_16-37-39.918	no_button_but_finger_pressed LeftRingTip
2021-02-03_16-37-39.919	set_speed 0.150000021457672
2021-02-03_16-37-39.919	no_button_but_finger_pressed LeftMiddleTip
2021-02-03_16-37-39.919	set_speed 0.150000021457672
2021-02-03_16-37-39.919	no_button_but_finger_pressed LeftIndexTip
2021-02-03_16-37-39.919	set_speed 0
2021-02-03_16-37-39.919	no_button_but_finger_pressed RightIndexTip
2021-02-03_16-37-39.919	set_speed 0
2021-02-03_16-37-39.919	no_button_but_finger_pressed RightMiddleTip
2021-02-03_16-37-39.920	set_speed 0
2021-02-03_16-37-39.920	no_button_but_finger_pressed RightRingTip
2021-02-03_16-37-39.920	set_speed 0
2021-02-03_16-37-39.920	no_button_but_finger_pressed RightPinkyTip
2021-02-03_16-37-39.920	set_speed 0
2021-02-03_16-37-39.930	button_created 0
2021-02-03_16-37-40.497	button_created 1
2021-02-03_16-37-41.028	button_enters_active_area 2
2021-02-03_16-37-41.063	button_created 2
2021-02-03_16-37-41.207	index_moved
2021-02-03_16-37-41.266	index_released
2021-02-03_16-37-41.464	button_leaves_active_area 2
2021-02-03_16-37-41.587	button_enters_active_area 0
2021-02-03_16-37-41.634	button_created 3
2021-02-03_16-37-41.688	pinky_moved
2021-02-03_16-37-41.843	button_pressed 0
2021-02-03_16-37-41.843	set_speed 0
2021-02-03_16-37-41.843	button_pressed_with_notification 0
2021-02-03_16-37-41.843	pedal_window_open 2000ms
2021-02-03_16-37-41.888	button_missed 2
2021-02-03_16-37-41.888	set_speed 0
2021-02-03_16-37-41.995	pinky_released
2021-02-03_16-37-42.044	button_leaves_active_area 0
2021-02-03_16-37-42.161	button_enters_active_area 2
2021-02-03_16-37-42.207	button_created 4
2021-02-03_16-37-42.462	middle_moved
2021-02-03_16-37-42.463	button_missed 0
2021-02-03_16-37-42.463	set_speed 0
2021-02-03_16-37-42.596	button_leaves_active_area 2
2021-02-03_16-37-42.608	middle_released
2021-02-03_16-37-42.729	button_enters_active_area 3
2021-02-03_16-37-42.788	button_created 5
2021-02-03_16-37-42.884	middle_moved
2021-02-03_16-37-43.030	button_missed 2
2021-02-03_16-37-43.030	set_speed 0
2021-02-03_16-37-43.094	middle_released
2021-02-03_16-37-43.172	button_leaves_active_area 3
2021-02-03_16-37-43.296	button_enters_active_area 3
2021-02-03_16-37-43.353	button_created 6
2021-02-03_16-37-43.419	index_moved
2021-02-03_16-37-43.485	button_pressed 3
2021-02-03_16-37-43.486	set_speed 0.150000021457672
2021-02-03_16-37-43.577	index_released
2021-02-03_16-37-43.603	button_missed 3
2021-02-03_16-37-43.603	set_speed 0
2021-02-03_16-37-43.851	pinky_moved
2021-02-03_16-37-43.871	pedal_window_timeout
2021-02-03_16-37-43.872	pedal_not_pressed
2021-02-03_16-37-43.885	button_enters_active_area 9
2021-02-03_16-37-43.917	button_created 7
2021-02-03_16-37-44.016	pinky_released
2021-02-03_16-37-44.327	button_leaves_active_area 9
2021-02-03_16-37-44.440	index_moved
2021-02-03_16-37-44.451	button_enters_active_area 6
2021-02-03_16-37-44.500	button_created 8
2021-02-03_16-37-44.676	index_released
2021-02-03_16-37-44.744	button_missed 9
2021-02-03_16-37-44.744	set_speed 0
2021-02-03_16-37-44.896	button_leaves_active_area 6
2021-02-03_16-37-45.008	button_enters_active_area 1
2021-02-03_16-37-45.064	button_created 9
2021-02-03_16-37-45.108	ring_moved
2021-02-03_16-37-45.168	button_pressed 1
2021-02-03_16-37-45.168	set_speed 0.150000021457672
2021-02-03_16-37-45.313	button_missed 6
2021-02-03_16-37-45.313	set_speed 0.150000021457672
2021-02-03_16-37-45.373	ring_released
2021-02-03_16-37-45.596	button_enters_active_area 2
2021-02-03_16-37-45.642	button_created 10
2021-02-03_16-37-45.792	ring_moved
2021-02-03_16-37-45.963	ring_released
2021-02-03_16-37-46.041	button_leaves_active_area 2
2021-02-03_16-37-46.152	pinky_moved
2021-02-03_16-37-46.163	button_enters_active_area 9
2021-02-03_16-37-46.209	button_created 11
2021-02-03_16-37-46.383	pinky_released
2021-02-03_16-37-46.462	button_missed 2
2021-02-03_16-37-46.462	set_speed 0
2021-02-03_16-37-46.604	button_leaves_active_area 9
2021-02-03_16-37-46.736	button_enters_active_area 9
2021-02-03_16-37-46.737	pinky_moved
2021-02-03_16-37-46.784	button_created 12
2021-02-03_16-37-47.027	pinky_released
2021-02-03_16-37-47.038	button_missed 9
2021-02-03_16-37-47.038	set_speed 0
2021-02-03_16-37-47.191	button_leaves_active_area 9
2021-02-03_16-37-47.303	button_enters_active_area 1
2021-02-03_16-37-47.349	button_created 13
2021-02-03_16-37-47.497	ring_moved
2021-02-03_16-37-47.537	button_pressed 1
2021-02-03_16-37-47.537	set_speed 0.150000021457672
2021-02-03_16-37-47.605	button_missed 9
2021-02-03_16-37-47.605	set_speed 0
2021-02-03_16-37-47.715	ring_released
2021-02-03_16-37-47.880	button_enters_active_area 1
2021-02-03_16-37-47.926	button_created 14
2021-02-03_16-37-48.071	ring_moved
2021-02-03_16-37-48.127	button_pressed 1
2021-02-03_16-37-48.128	set_speed 0.150000021457672
2021-02-03_16-37-48.268	ring_released
2021-02-03_16-37-48.436	button_enters_active_area 8
2021-02-03_16-37-48.493	button_created 15
2021-02-03_16-37-48.586	ring_moved
2021-02-03_16-37-48.594	multiple_finger_start
2021-02-03_16-37-48.703	pinky_moved
2021-02-03_16-37-48.742	multiple_finger_stop
2021-02-03_16-37-48.743	ring_released
2021-02-03_16-37-48.752	no_button_but_finger_pressed LeftPinkyTip
2021-02-03_16-37-48.752	set_speed 0.150000021457672
2021-02-03_16-37-48.752	no_button_but_finger_pressed LeftRingTip
2021-02-03_16-37-48.752	set_speed 0.150000021457672
2021-02-03_16-37-48.752	no_button_but_finger_pressed LeftMiddleTip
2021-02-03_16-37-48.752	set_speed 0
2021-02-03_16-37-48.752	no_button_but_finger_pressed LeftIndexTip
2021-02-03_16-37-48.753	set_speed 0
2021-02-03_16-37-48.753	no_button_but_finger_pressed RightIndexTip
2021-02-03_16-37-48.753	set_speed 0
2021-02-03_16-37-48.753	no_button_but_finger_pressed RightMiddleTip
2021-02-03_16-37-48.753	set_speed 0
2021-02-03_16-37-48.753	no_button_but_finger_pressed RightRingTip
2021-02-03_16-37-48.754	set_speed 0
2021-02-03_16-37-48.754	no_button_but_finger_pressed RightPinkyTip
2021-02-03_16-37-48.754	set_speed 0
2021-02-03_16-37-48.763	pinky_released
2021-02-03_16-37-48.764	button_created 0
2021-02-03_16-37-49.329	button_created 1
2021-02-03_16-37-49.851	button_enters_active_area 7
2021-02-03_16-37-49.897	button_created 2
2021-02-03_16-37-49.963	middle_moved
2021-02-03_16-37-50.029	button_pressed 7
2021-02-03_16-37-50.029	set_speed 0
2021-02-03_16-37-50.118	middle_released
2021-02-03_16-37-50.424	button_enters_active_area 3
2021-02-03_16-37-50.470	button_created 3
2021-02-03_16-37-50.558	index_moved
2021-02-03_16-37-50.628	button_pressed 3
2021-02-03_16-37-50.628	set_speed 0.150000021457672
2021-02-03_16-37-50.736	index_released
2021-02-03_16-37-50.994	button_enters_active_area 3
2021-02-03_16-37-51.041	button_created 4
2021-02-03_16-37-51.082	index_moved
2021-02-03_16-37-51.268	index_released
2021-02-03_16-37-51.435	button_leaves_active_area 3
2021-02-03_16-37-51.549	pinky_moved
2021-02-03_16-37-51.560	button_enters_active_area 0
2021-02-03_16-37-51.623	button_created 5
2021-02-03_16-37-51.850	button_missed 3
2021-02-03_16-37-51.850	set_speed 0.150000021457672
2021-02-03_16-37-51.913	pinky_released
2021-02-03_16-37-52.016	button_leaves_active_area 0
2021-02-03_16-37-52.134	button_enters_active_area 0
2021-02-03_16-37-52.191	button_created 6
2021-02-03_16-37-52.256	pinky_moved
2021-02-03_16-37-52.342	button_pressed 0
2021-02-03_16-37-52.342	set_speed 0.330000021457672
2021-02-03_16-37-52.435	button_missed 0
2021-02-03_16-37-52.435	set_speed 0.330000021457672
2021-02-03_16-37-52.523	pinky_released
2021-02-03_16-37-52.713	button_enters_active_area 2
2021-02-03_16-37-52.746	index_moved
2021-02-03_16-37-52.758	button_created 7
2021-02-03_16-37-53.003	index_released
2021-02-03_16-37-53.161	button_leaves_active_area 2
2021-02-03_16-37-53.250	middle_moved
2021-02-03_16-37-53.283	button_enters_active_area 2
2021-02-03_16-37-53.335	button_created 8
2021-02-03_16-37-53.579	button_missed 2
2021-02-03_16-37-53.579	set_speed 0.150000021457672
2021-02-03_16-37-53.690	middle_released
2021-02-03_16-37-53.738	button_leaves_active_area 2
2021-02-03_16-37-53.848	button_enters_active_area 2
2021-02-03_16-37-53.870	middle_moved
2021-02-03_16-37-53.905	button_created 9
2021-02-03_16-37-54.138	middle_released
2021-02-03_16-37-54.149	button_missed 2
2021-02-03_16-37-54.149	set_speed 0
2021-02-03_16-37-54.301	button_leaves_active_area 2
2021-02-03_16-37-54.426	button_enters_active_area 0
2021-02-03_16-37-54.469	button_created 10
2021-02-03_16-37-54.715	button_missed 2
2021-02-03_16-37-54.715	set_speed 0
2021-02-03_16-37-54.753	pinky_moved
2021-02-03_16-37-54.871	button_leaves_active_area 0
2021-02-03_16-37-54.993	button_enters_active_area 7
2021-02-03_16-37-55.004	pinky_released
2021-02-03_16-37-55.051	button_created 11
2021-02-03_16-37-55.155	middle_moved
2021-02-03_16-37-55.301	middle_released
2021-02-03_16-37-55.302	button_missed 0
2021-02-03_16-37-55.302	set_speed 0
2021-02-03_16-37-55.450	button_leaves_active_area 7
2021-02-03_16-37-55.557	button_enters_active_area 2
2021-02-03_16-37-55.614	button_created 12
2021-02-03_16-37-55.724	index_moved
2021-02-03_16-37-55.803	multiple_finger_start
2021-02-03_16-37-55.830	middle_moved
2021-02-03_16-37-55.928	multiple_finger_stop
2021-02-03_16-37-55.929	index_released
2021-02-03_16-37-55.937	no_button_but_finger_pressed LeftPinkyTip
2021-02-03_16-37-55.938	set_speed 0
2021-02-03_16-37-55.938	no_button_but_finger_pressed LeftRingTip
2021-02-03_16-37-55.938	set_speed 0
2021-02-03_16-37-55.938	no_button_but_finger_pressed LeftMiddleTip
2021-02-03_16-37-55.938	set_speed 0
2021-02-03_16-37-55.938	no_button_but_finger_pressed LeftIndexTip
2021-02-03_16-37-55.938	set_speed 0
2021-02-03_16-37-55.938	no_button_but_finger_pressed RightIndexTip
2021-02-03_16-37-55.939	set_speed 0
2021-02-03_16-37-55.939	no_button_but_finger_pressed RightMiddleTip
2021-02-03_16-37-55.939	set_speed 0
2021-02-03_16-37-55.939	no_button_but_finger_pressed RightRingTip
2021-02-03_16-37-55.939	set_speed 0
2021-02-03_16-37-55.939	no_button_but_finger_pressed RightPinkyTip
2021-02-03_16-37-55.939	set_speed 0
2021-02-03_16-37-55.949	button_created 0
2021-02-03_16-37-56.059	middle_released
2021-02-03_16-37-56.523	button_created 1
2021-02-03_16-37-57.045	button_enters_active_area 7
2021-02-03_16-37-57.090	middle_moved
2021-02-03_16-37-57.093	button_created 2
2021-02-03_16-37-57.147	button_pressed 7
2021-02-03_16-37-57.148	set_speed 0
2021-02-03_16-37-57.148	multiple_finger_start
2021-02-03_16-37-57.248	multiple_finger_stop
2021-02-03_16-37-57.249	middle_released
2021-02-03_16-37-57.259	no_button_but_finger_pressed LeftPinkyTip
2021-02-03_16-37-57.259	set_speed 0
2021-02-03_16-37-57.259	no_button_but_finger_pressed LeftRingTip
2021-02-03_16-37-57.260	set_speed 0
2021-02-03_16-37-57.260	no_button_but_finger_pressed LeftMiddleTip
2021-02-03_16-37-57.260	set_speed 0
2021-02-03_16-37-57.260	no_button_but_finger_pressed LeftIndexTip
2021-02-03_16-37-57.260	set_speed 0
2021-02-03_16-37-57.260	no_button_but_finger_pressed RightIndexTip
2021-02-03_16-37-57.260	set_speed 0
2021-02-03_16-37-57.260	no_button_but_finger_pressed RightMiddleTip
2021-02-03_16-37-57.260	set_speed 0
2021-02-03_16-37-57.260	no_button_but_finger_pressed RightRingTip
2021-02-03_16-37-57.261	set_speed 0
2021-02-03_16-37-57.261	no_button_but_finger_pressed RightPinkyTip
2021-02-03_16-37-57.261	set_speed 0
2021-02-03_16-37-57.272	button_created 0
2021-02-03_16-37-57.838	button_created 1
2021-02-03_16-37-58.368	button_enters_active_area 9
2021-02-03_16-37-58.404	button_created 2
2021-02-03_16-37-58.563	pinky_moved
2021-02-03_16-37-58.592	button_pressed 9
2021-02-03_16-37-58.592	set_speed 0
2021-02-03_16-37-58.718	pinky_released
2021-02-03_16-37-58.936	button_enters_active_area 9
2021-02-03_16-37-58.983	button_created 3
2021-02-03_16-37-59.059	pinky_moved
2021-02-03_16-37-59.124	button_pressed 9
2021-02-03_16-37-59.124	set_speed 0.150000021457672
2021-02-03_16-37-59.124	button_pressed_with_notification 9
2021-02-03_16-37-59.125	pedal_window_open 2000ms
2021-02-03_16-37-59.146	button_pressed 9
2021-02-03_16-37-59.146	set_speed 0.330000021457672
2021-02-03_16-37-59.206	pinky_released
2021-02-03_16-37-59.500	button_enters_active_area 1
2021-02-03_16-37-59.546	button_created 4
2021-02-03_16-37-59.721	ring_moved
2021-02-03_16-37-59.764	button_pressed 1
2021-02-03_16-37-59.764	set_speed 0.510000021457672
2021-02-03_16-37-59.897	ring_released
2021-02-03_16-38-00.064	button_enters_active_area 1
2021-02-03_16-38-00.113	button_created 5
2021-02-03_16-38-00.186	ring_moved
2021-02-03_16-38-00.266	button_pressed 1
2021-02-03_16-38-00.266	set_speed 0.690000021457672
2021-02-03_16-38-00.391	ring_released
2021-02-03_16-38-00.588	button_enters_active_area 7
2021-02-03_16-38-00.645	button_created 6
2021-02-03_16-38-00.699	ring_moved
2021-02-03_16-38-00.759	multiple_finger_start
2021-02-03_16-38-00.832	multiple_finger_stop
2021-02-03_16-38-00.843	no_button_but_finger_pressed LeftPinkyTip
2021-02-03_16-38-00.843	set_speed 0.555000032186508
2021-02-03_16-38-00.843	no_button_but_finger_pressed LeftRingTip
2021-02-03_16-38-00.844	set_speed 0.330000042915344
2021-02-03_16-38-00.844	no_button_but_finger_pressed LeftMiddleTip
2021-02-03_16-38-00.844	set_speed 0.150000021457672
2021-02-03_16-38-00.844	no_button_but_finger_pressed LeftIndexTip
2021-02-03_16-38-00.844	set_speed 0
2021-02-03_16-38-00.844	no_button_but_finger_pressed RightIndexTip
2021-02-03_16-38-00.845	set_speed 0
2021-02-03_16-38-00.845	no_button_but_finger_pressed RightMiddleTip
2021-02-03_16-38-00.845	set_speed 0
2021-02-03_16-38-00.845	no_button_but_finger_pressed RightRingTip
2021-02-03_16-38-00.845	set_speed 0
2021-02-03_16-38-00.845	no_button_but_finger_pressed RightPinkyTip
2021-02-03_16-38-00.845	set_speed 0
2021-02-03_16-38-00.846	ring_released
2021-02-03_16-38-00.855	button_created 0
2021-02-03_16-38-01.144	pedal_window_timeout
2021-02-03_16-38-01.144	pedal_not_pressed
2021-02-03_16-38-01.403	button_created 1
2021-02-03_16-38-01.901	middle_moved
2021-02-03_16-38-01.924	button_enters_active_area 7
2021-02-03_16-38-01.969	button_created 2
2021-02-03_16-38-02.133	middle_released
2021-02-03_16-38-02.377	button_leaves_active_area 7
2021-02-03_16-38-02.501	button_enters_active_area 3
2021-02-03_16-38-02.547	button_created 3
2021-02-03_16-38-02.734	index_moved
2021-02-03_16-38-02.796	button_pressed 3
2021-02-03_16-38-02.796	set_speed 0
2021-02-03_16-38-02.798	button_missed 7
2021-02-03_16-38-02.798	set_speed 0
2021-02-03_16-38-02.896	index_released
2021-02-03_16-38-03.063	button_enters_active_area 8
2021-02-03_16-38-03.108	button_created 4
2021-02-03_16-38-03.310	ring_moved
2021-02-03_16-38-03.344	button_pressed 8
2021-02-03_16-38-03.344	set_speed 0.150000021457672
2021-02-03_16-38-03.371	multiple_finger_start
2021-02-03_16-38-03.418	multiple_finger_stop
2021-02-03_16-38-03.429	no_button_but_finger_pressed LeftPinkyTip
2021-02-03_16-38-03.429	set_speed 0.150000021457672
2021-02-03_16-38-03.429	no_button_but_finger_pressed LeftRingTip
2021-02-03_16-38-03.430	set_speed 0.150000021457672
2021-02-03_16-38-03.430	no_button_but_finger_pressed LeftMiddleTip
2021-02-03_16-38-03.430	set_speed 0
2021-02-03_16-38-03.430	no_button_but_finger_pressed LeftIndexTip
[truncated: 36,788 more rows]
[truncated: 4 more columns]
