# Supplementary material for: Avatar error in your favor: Embodied avatars can fix users’ mistakes without them noticing
Source: PLoS One. 2023 Jan 20;18(1):e0266212. doi: 10.1371/journal.pone.0266212 (PMC9858437; doi:10.1371/journal.pone.0266212)
Supplement: S1 Dataset — (ZIP) [file pone.0266212.s003.zip › static/raw_data/33/data.csv]

2021-02-03_18-55-30.843	condition_entry	condition B
2021-02-03_18-55-31.407	condition_entry	condition B
2021-02-03_18-55-32.074	condition_entry	condition B
2021-02-03_18-55-32.562	condition_entry	condition B
2021-02-03_18-55-33.241	condition_entry	condition A	src 0	dst 3
2021-02-03_18-55-33.681	condition_entry	condition D warning	discarded
2021-02-03_18-55-33.748	warning	multiple_fingers
2021-02-03_18-55-35.136	condition_entry	condition B
2021-02-03_18-55-35.614	condition_entry	condition B
2021-02-03_18-55-36.258	condition_entry	condition B
2021-02-03_18-55-36.794	condition_entry	condition B
2021-02-03_18-55-37.402	condition_entry	condition B
2021-02-03_18-55-37.873	condition_entry	condition B
2021-02-03_18-55-38.435	condition_entry	condition B
2021-02-03_18-55-38.867	condition_entry	condition B
2021-02-03_18-55-39.274	condition_entry	condition B
2021-02-03_18-55-39.734	condition_entry	condition C	src 1	dst 2	discarded
2021-02-03_18-55-39.832	warning	multiple_fingers
2021-02-03_18-55-40.976	condition_entry	condition B
2021-02-03_18-55-41.601	condition_entry	condition B
2021-02-03_18-55-42.213	condition_entry	condition B
2021-02-03_18-55-42.646	condition_entry	condition B
2021-02-03_18-55-43.421	condition_entry	condition B
2021-02-03_18-55-43.843	condition_entry	condition B
2021-02-03_18-55-44.354	condition_entry	condition B
2021-02-03_18-55-44.838	condition_entry	condition B
2021-02-03_18-55-45.366	condition_entry	condition B
2021-02-03_18-55-45.781	condition_entry	condition B
2021-02-03_18-55-46.221	condition_entry	condition B
2021-02-03_18-55-46.734	condition_entry	condition B	discarded
2021-02-03_18-55-46.775	warning	multiple_fingers
2021-02-03_18-55-47.962	condition_entry	condition B
2021-02-03_18-55-48.443	condition_entry	condition B
2021-02-03_18-55-49.062	condition_entry	condition B	discarded
2021-02-03_18-55-49.252	warning	multiple_fingers
2021-02-03_18-55-50.696	condition_entry	condition B
2021-02-03_18-55-51.150	condition_entry	condition C	src 8	dst 7	discarded
2021-02-03_18-55-51.246	warning	multiple_fingers
2021-02-03_18-55-52.615	condition_entry	condition B
2021-02-03_18-55-53.150	condition_entry	condition B
2021-02-03_18-55-53.741	condition_entry	condition B
2021-02-03_18-55-54.420	condition_entry	condition B
2021-02-03_18-55-55.016	condition_entry	condition B
2021-02-03_18-55-55.483	condition_entry	condition A	src 9	dst 7
2021-02-03_18-55-56.170	pedal_entry	pedal_correct
2021-02-03_18-55-59.238	answer_entry	selected_answer 7
2021-02-03_18-56-00.540	condition_entry	condition B
2021-02-03_18-56-01.025	condition_entry	condition B
2021-02-03_18-56-01.590	condition_entry	condition B
2021-02-03_18-56-02.113	condition_entry	condition B
2021-02-03_18-56-02.755	condition_entry	condition B
2021-02-03_18-56-03.301	condition_entry	condition B
2021-02-03_18-56-03.768	condition_entry	condition C	src 7	dst 6
2021-02-03_18-56-04.345	condition_entry	condition B
2021-02-03_18-56-04.783	condition_entry	condition B
2021-02-03_18-56-04.990	condition_entry	condition B
2021-02-03_18-56-05.466	condition_entry	condition B
2021-02-03_18-56-05.788	pedal_entry	pedal_timeout
2021-02-03_18-56-05.883	condition_entry	condition B
2021-02-03_18-56-06.435	condition_entry	condition B
2021-02-03_18-56-06.984	condition_entry	condition A	src 3	dst 2
2021-02-03_18-56-07.684	pedal_entry	pedal_correct
2021-02-03_18-56-10.760	answer_entry	selected_answer 7
2021-02-03_18-56-12.002	condition_entry	condition B
2021-02-03_18-56-12.530	condition_entry	condition B
2021-02-03_18-56-13.052	condition_entry	condition B
2021-02-03_18-56-13.732	condition_entry	condition B
2021-02-03_18-56-14.221	condition_entry	condition B
2021-02-03_18-56-14.763	condition_entry	condition B
2021-02-03_18-56-15.273	condition_entry	condition B
2021-02-03_18-56-15.806	condition_entry	condition C	src 1	dst 0	discarded
2021-02-03_18-56-15.923	warning	multiple_fingers
2021-02-03_18-56-16.207	pedal_entry	pedal_incorrect
2021-02-03_18-56-20.177	answer_entry	selected_answer 4
2021-02-03_18-56-21.458	condition_entry	condition B
2021-02-03_18-56-22.004	condition_entry	condition B
2021-02-03_18-56-22.482	condition_entry	condition C	src 1	dst 0
2021-02-03_18-56-23.050	condition_entry	condition B
2021-02-03_18-56-23.610	condition_entry	condition B
2021-02-03_18-56-24.220	condition_entry	condition B
2021-02-03_18-56-24.490	pedal_entry	pedal_timeout
2021-02-03_18-56-24.697	condition_entry	condition B
2021-02-03_18-56-25.214	condition_entry	condition B
2021-02-03_18-56-25.679	condition_entry	condition B
2021-02-03_18-56-26.134	condition_entry	condition B
2021-02-03_18-56-26.590	condition_entry	condition B	discarded
2021-02-03_18-56-26.956	condition_entry	condition B	discarded
2021-02-03_18-56-27.039	warning	multiple_fingers
2021-02-03_18-56-28.038	condition_entry	condition B
2021-02-03_18-56-28.669	condition_entry	condition B
2021-02-03_18-56-29.169	condition_entry	condition B
2021-02-03_18-56-29.768	condition_entry	condition B
2021-02-03_18-56-30.300	condition_entry	condition D	discarded
2021-02-03_18-56-30.391	warning	multiple_fingers
2021-02-03_18-56-31.701	condition_entry	condition B
2021-02-03_18-56-32.188	condition_entry	condition B
2021-02-03_18-56-32.887	condition_entry	condition B
2021-02-03_18-56-33.464	condition_entry	condition B	discarded
2021-02-03_18-56-33.489	warning	multiple_fingers
2021-02-03_18-56-35.012	condition_entry	condition B
2021-02-03_18-56-35.597	condition_entry	condition B
2021-02-03_18-56-36.056	condition_entry	condition B
2021-02-03_18-56-36.641	condition_entry	condition B
2021-02-03_18-56-37.219	condition_entry	condition B
2021-02-03_18-56-37.864	condition_entry	condition B	discarded
2021-02-03_18-56-38.343	condition_entry	condition B	discarded
2021-02-03_18-56-38.352	warning	multiple_fingers
2021-02-03_18-56-39.584	condition_entry	condition B
2021-02-03_18-56-40.253	condition_entry	condition B
2021-02-03_18-56-40.722	condition_entry	condition B
2021-02-03_18-56-41.321	condition_entry	condition B
2021-02-03_18-56-41.817	condition_entry	condition B
2021-02-03_18-56-42.421	condition_entry	condition B
2021-02-03_18-56-42.993	condition_entry	condition D	discarded
2021-02-03_18-56-43.005	warning	multiple_fingers
2021-02-03_18-56-44.382	condition_entry	condition B
2021-02-03_18-56-44.848	condition_entry	condition A	src 2	dst 0
2021-02-03_18-56-45.461	pedal_entry	pedal_correct
2021-02-03_18-56-49.286	answer_entry	selected_answer 7
2021-02-03_18-56-50.668	condition_entry	condition B
2021-02-03_18-56-51.079	condition_entry	condition B
2021-02-03_18-56-51.657	condition_entry	condition B
2021-02-03_18-56-52.112	condition_entry	condition D
2021-02-03_18-56-52.844	condition_entry	condition B
2021-02-03_18-56-53.289	condition_entry	condition B
2021-02-03_18-56-53.867	condition_entry	condition B
2021-02-03_18-56-54.133	pedal_entry	pedal_timeout
2021-02-03_18-56-54.477	condition_entry	condition B
2021-02-03_18-56-55.088	condition_entry	condition A	src 0	dst 2
2021-02-03_18-56-55.870	pedal_entry	pedal_correct
2021-02-03_18-56-59.161	answer_entry	selected_answer 6
2021-02-03_18-57-00.447	condition_entry	condition A	src 2	dst 1
2021-02-03_18-57-00.986	pedal_entry	pedal_correct
2021-02-03_18-57-04.224	answer_entry	selected_answer 6
2021-02-03_18-57-05.488	condition_entry	condition B
2021-02-03_18-57-05.983	condition_entry	condition B
2021-02-03_18-57-06.572	condition_entry	condition B
2021-02-03_18-57-07.129	condition_entry	condition B
2021-02-03_18-57-07.694	condition_entry	condition B
2021-02-03_18-57-08.316	condition_entry	condition B
2021-02-03_18-57-08.804	condition_entry	condition D
2021-02-03_18-57-09.260	condition_entry	condition B
2021-02-03_18-57-09.748	condition_entry	condition B
2021-02-03_18-57-10.141	condition_entry	condition B
2021-02-03_18-57-10.570	condition_entry	condition B
2021-02-03_18-57-10.824	pedal_entry	pedal_timeout
2021-02-03_18-57-10.926	condition_entry	condition B
2021-02-03_18-57-11.571	condition_entry	condition B
2021-02-03_18-57-12.046	condition_entry	condition A	src 7	dst 8
2021-02-03_18-57-12.513	pedal_entry	pedal_correct
2021-02-03_18-57-17.317	answer_entry	selected_answer 7
2021-02-03_18-57-18.551	condition_entry	condition B
2021-02-03_18-57-19.522	condition_entry	condition B
2021-02-03_18-57-19.810	condition_entry	condition B
2021-02-03_18-57-20.287	condition_entry	condition B
2021-02-03_18-57-20.798	condition_entry	condition B
2021-02-03_18-57-21.390	condition_entry	condition B
2021-02-03_18-57-21.976	condition_entry	condition B
2021-02-03_18-57-22.454	condition_entry	condition B	discarded
2021-02-03_18-57-22.753	warning	multiple_fingers
2021-02-03_18-57-23.979	condition_entry	condition B
2021-02-03_18-57-24.552	condition_entry	condition B
2021-02-03_18-57-25.185	condition_entry	condition B
2021-02-03_18-57-25.785	condition_entry	condition B
2021-02-03_18-57-26.306	condition_entry	condition B
2021-02-03_18-57-26.820	condition_entry	condition B
2021-02-03_18-57-27.514	condition_entry	condition B
2021-02-03_18-57-27.895	condition_entry	condition B
2021-02-03_18-57-28.331	condition_entry	condition B
2021-02-03_18-57-28.762	condition_entry	condition D	discarded
2021-02-03_18-57-28.962	warning	multiple_fingers
2021-02-03_18-57-30.299	condition_entry	condition B
2021-02-03_18-57-30.727	condition_entry	condition B
2021-02-03_18-57-31.409	condition_entry	condition B
2021-02-03_18-57-31.994	condition_entry	condition B
2021-02-03_18-57-32.559	condition_entry	condition B
2021-02-03_18-57-32.992	condition_entry	condition B
2021-02-03_18-57-33.515	condition_entry	condition B
2021-02-03_18-57-34.003	condition_entry	condition B
2021-02-03_18-57-34.448	condition_entry	condition B
2021-02-03_18-57-34.946	condition_entry	condition B
2021-02-03_18-57-35.247	condition_entry	condition B
2021-02-03_18-57-35.803	condition_entry	condition D	discarded
2021-02-03_18-57-35.824	warning	multiple_fingers
2021-02-03_18-57-37.107	condition_entry	condition B
2021-02-03_18-57-37.491	condition_entry	condition A	src 6	dst 9
2021-02-03_18-57-38.068	condition_entry	condition B
2021-02-03_18-57-38.391	pedal_entry	pedal_correct
2021-02-03_18-57-40.988	answer_entry	selected_answer 7
2021-02-03_18-57-42.262	condition_entry	condition B
2021-02-03_18-57-42.732	condition_entry	condition B
2021-02-03_18-57-43.302	condition_entry	condition B
2021-02-03_18-57-43.899	condition_entry	condition B
2021-02-03_18-57-44.580	condition_entry	condition B
2021-02-03_18-57-44.998	condition_entry	condition B
2021-02-03_18-57-45.631	condition_entry	condition B	discarded
2021-02-03_18-57-45.653	warning	multiple_fingers
2021-02-03_18-57-47.070	condition_entry	condition B
2021-02-03_18-57-47.467	condition_entry	condition B
2021-02-03_18-57-48.105	warning	multiple_fingers
2021-02-03_18-57-49.433	condition_entry	condition B
2021-02-03_18-57-49.840	condition_entry	condition B
2021-02-03_18-57-50.555	condition_entry	condition B
2021-02-03_18-57-51.151	condition_entry	condition A	src 0	dst 2
2021-02-03_18-57-51.740	condition_entry	condition B
2021-02-03_18-57-52.274	condition_entry	condition B
2021-02-03_18-57-52.873	condition_entry	condition B
2021-02-03_18-57-53.171	pedal_entry	pedal_timeout
2021-02-03_18-57-53.328	condition_entry	condition B
2021-02-03_18-57-53.984	condition_entry	condition B	discarded
2021-02-03_18-57-54.033	warning	multiple_fingers
2021-02-03_18-57-55.376	condition_entry	condition B
2021-02-03_18-57-55.960	condition_entry	condition B
2021-02-03_18-57-56.526	condition_entry	condition B	discarded
2021-02-03_18-57-57.014	warning	multiple_fingers
2021-02-03_18-57-57.015	condition_entry	condition B
2021-02-03_18-57-58.464	condition_entry	condition B
2021-02-03_18-57-59.037	condition_entry	condition B
2021-02-03_18-57-59.596	condition_entry	condition B
2021-02-03_18-58-00.192	condition_entry	condition B
2021-02-03_18-58-00.725	condition_entry	condition B
2021-02-03_18-58-01.235	condition_entry	condition B
2021-02-03_18-58-01.835	condition_entry	condition B
2021-02-03_18-58-02.357	condition_entry	condition B
2021-02-03_18-58-02.767	condition_entry	condition B
2021-02-03_18-58-03.218	condition_entry	condition B
2021-02-03_18-58-03.667	condition_entry	condition B
2021-02-03_18-58-04.101	condition_entry	condition B
2021-02-03_18-58-04.502	condition_entry	condition B
2021-02-03_18-58-04.916	condition_entry	condition D	discarded
2021-02-03_18-58-05.022	warning	multiple_fingers
2021-02-03_18-58-06.027	condition_entry	condition B
2021-02-03_18-58-06.578	condition_entry	condition B	discarded
2021-02-03_18-58-06.999	condition_entry	condition D	discarded
2021-02-03_18-58-07.010	warning	multiple_fingers
2021-02-03_18-58-08.416	condition_entry	condition B
2021-02-03_18-58-09.021	condition_entry	condition B
2021-02-03_18-58-09.606	condition_entry	condition B
2021-02-03_18-58-10.120	condition_entry	condition B
2021-02-03_18-58-10.766	condition_entry	condition B
2021-02-03_18-58-11.243	condition_entry	condition B
2021-02-03_18-58-11.820	condition_entry	condition B
2021-02-03_18-58-12.238	condition_entry	condition B
2021-02-03_18-58-12.692	condition_entry	condition B
2021-02-03_18-58-13.164	condition_entry	condition B
2021-02-03_18-58-13.596	condition_entry	condition B
2021-02-03_18-58-13.924	condition_entry	condition B
2021-02-03_18-58-14.351	condition_entry	condition B	discarded
2021-02-03_18-58-14.796	condition_entry	condition D	discarded
2021-02-03_18-58-14.807	warning	multiple_fingers
2021-02-03_18-58-16.189	condition_entry	condition B
2021-02-03_18-58-16.717	condition_entry	condition B
2021-02-03_18-58-17.350	condition_entry	condition A	src 8	dst 7
2021-02-03_18-58-18.583	condition_entry	condition B
2021-02-03_18-58-19.108	condition_entry	condition B
2021-02-03_18-58-19.372	pedal_entry	pedal_timeout
2021-02-03_18-58-19.642	condition_entry	condition D
2021-02-03_18-58-20.308	condition_entry	condition D warning
2021-02-03_18-58-20.739	condition_entry	condition B	discarded
2021-02-03_18-58-20.817	warning	multiple_fingers
2021-02-03_18-58-22.386	condition_entry	condition B
2021-02-03_18-58-22.914	condition_entry	condition B
2021-02-03_18-58-23.587	condition_entry	condition B
2021-02-03_18-58-24.115	condition_entry	condition B
2021-02-03_18-58-24.780	condition_entry	condition B
2021-02-03_18-58-25.191	condition_entry	condition A	src 1	dst 0
2021-02-03_18-58-25.739	condition_entry	condition B	discarded
2021-02-03_18-58-25.748	warning	multiple_fingers
2021-02-03_18-58-26.235	pedal_entry	pedal_incorrect
2021-02-03_18-58-29.062	answer_entry	selected_answer 6
2021-02-03_18-58-30.298	condition_entry	condition A	src 6	dst 8
2021-02-03_18-58-30.822	pedal_entry	pedal_correct
2021-02-03_18-58-33.932	answer_entry	selected_answer 7
2021-02-03_18-58-35.145	condition_entry	condition B
2021-02-03_18-58-35.712	condition_entry	condition B
2021-02-03_18-58-36.380	condition_entry	condition B
2021-02-03_18-58-36.930	condition_entry	condition C	src 6	dst 7
2021-02-03_18-58-37.585	condition_entry	condition B
2021-02-03_18-58-38.018	condition_entry	condition B
2021-02-03_18-58-38.642	condition_entry	condition B
2021-02-03_18-58-38.951	pedal_entry	pedal_timeout
2021-02-03_18-58-39.129	condition_entry	condition B
2021-02-03_18-58-39.622	condition_entry	condition B
2021-02-03_18-58-40.100	condition_entry	condition B
2021-02-03_18-58-40.586	condition_entry	condition B
2021-02-03_18-58-41.073	condition_entry	condition C	src 7	dst 8	discarded
2021-02-03_18-58-41.180	warning	multiple_fingers
2021-02-03_18-58-42.164	condition_entry	condition B
2021-02-03_18-58-42.760	condition_entry	condition B
2021-02-03_18-58-43.328	condition_entry	condition A	src 7	dst 6
2021-02-03_18-58-43.883	pedal_entry	pedal_correct
2021-02-03_18-58-47.109	answer_entry	selected_answer 7
2021-02-03_18-58-48.348	condition_entry	condition B
2021-02-03_18-58-48.870	condition_entry	condition B
2021-02-03_18-58-49.368	condition_entry	condition B
2021-02-03_18-58-50.138	condition_entry	condition B
2021-02-03_18-58-50.635	condition_entry	condition B
2021-02-03_18-58-51.168	condition_entry	condition B
2021-02-03_18-58-51.746	condition_entry	condition B
2021-02-03_18-58-52.384	condition_entry	condition B
2021-02-03_18-58-52.900	condition_entry	condition C	src 0	dst 1	discarded
2021-02-03_18-58-53.056	warning	multiple_fingers
2021-02-03_18-58-54.538	condition_entry	condition B	discarded
2021-02-03_18-58-54.625	warning	multiple_fingers
2021-02-03_18-58-56.026	condition_entry	condition B
2021-02-03_18-58-56.533	condition_entry	condition B	discarded
2021-02-03_18-58-56.633	warning	multiple_fingers
2021-02-03_18-58-58.641	condition_entry	condition B
2021-02-03_18-58-59.130	condition_entry	condition B
2021-02-03_18-58-59.609	condition_entry	condition B
2021-02-03_18-59-00.230	condition_entry	condition B
2021-02-03_18-59-00.719	condition_entry	condition B
2021-02-03_18-59-01.845	condition_entry	condition B
2021-02-03_18-59-02.398	condition_entry	condition B
2021-02-03_18-59-02.993	condition_entry	condition B
2021-02-03_18-59-03.641	condition_entry	condition B
2021-02-03_18-59-04.052	condition_entry	condition B
2021-02-03_18-59-04.751	condition_entry	condition B
2021-02-03_18-59-05.155	condition_entry	condition B
2021-02-03_18-59-05.684	condition_entry	condition B
2021-02-03_18-59-06.162	condition_entry	condition B
2021-02-03_18-59-06.527	condition_entry	condition B
2021-02-03_18-59-06.904	condition_entry	condition B
2021-02-03_18-59-07.293	condition_entry	condition C	src 9	dst 8	discarded
2021-02-03_18-59-07.404	warning	multiple_fingers
2021-02-03_18-59-08.632	condition_entry	condition B
2021-02-03_18-59-09.862	condition_entry	condition C	src 7	dst 6
2021-02-03_18-59-11.639	condition_entry	condition B
2021-02-03_18-59-11.880	pedal_entry	pedal_timeout
2021-02-03_18-59-12.103	condition_entry	condition B	discarded
2021-02-03_18-59-12.179	warning	multiple_fingers
2021-02-03_18-59-13.484	condition_entry	condition B	discarded
2021-02-03_18-59-13.540	warning	multiple_fingers
2021-02-03_18-59-14.828	condition_entry	condition B
2021-02-03_18-59-15.430	condition_entry	condition A	src 2	dst 0
2021-02-03_18-59-16.102	pedal_entry	pedal_correct
2021-02-03_18-59-18.806	answer_entry	selected_answer 7
2021-02-03_18-59-19.980	condition_entry	condition B
2021-02-03_18-59-20.533	condition_entry	condition B
2021-02-03_18-59-21.154	condition_entry	condition B
2021-02-03_18-59-21.699	condition_entry	condition B
2021-02-03_18-59-22.388	condition_entry	condition B
2021-02-03_18-59-22.977	condition_entry	condition B
2021-02-03_18-59-23.373	condition_entry	condition B
2021-02-03_18-59-23.867	condition_entry	condition B
2021-02-03_18-59-24.275	condition_entry	condition B
2021-02-03_18-59-24.624	condition_entry	condition B
2021-02-03_18-59-25.130	condition_entry	condition B	discarded
2021-02-03_18-59-25.452	condition_entry	condition C	src 3	dst 2	discarded
2021-02-03_18-59-25.534	warning	multiple_fingers
2021-02-03_18-59-26.971	condition_entry	condition B
2021-02-03_18-59-27.440	condition_entry	condition B
2021-02-03_18-59-28.107	condition_entry	condition A	src 9	dst 6
2021-02-03_18-59-28.640	condition_entry	condition D warning
2021-02-03_18-59-29.395	condition_entry	condition B
2021-02-03_18-59-29.776	condition_entry	condition B
2021-02-03_18-59-30.294	condition_entry	condition D warning	discarded
2021-02-03_18-59-30.403	warning	multiple_fingers
2021-02-03_18-59-31.784	condition_entry	condition B
2021-02-03_18-59-32.243	condition_entry	condition B
2021-02-03_18-59-32.816	condition_entry	condition B
2021-02-03_18-59-33.439	condition_entry	condition C	src 1	dst 2	discarded
2021-02-03_18-59-33.492	warning	multiple_fingers
2021-02-03_18-59-34.726	condition_entry	condition B
2021-02-03_18-59-35.385	condition_entry	condition B
2021-02-03_18-59-35.882	condition_entry	condition B
2021-02-03_18-59-36.437	condition_entry	condition C	src 8	dst 7	discarded
2021-02-03_18-59-36.795	warning	multiple_fingers
2021-02-03_18-59-37.303	pedal_entry	pedal_incorrect
2021-02-03_18-59-43.139	answer_entry	selected_answer 3
2021-02-03_18-59-44.316	condition_entry	condition B
2021-02-03_18-59-44.979	condition_entry	condition B
2021-02-03_18-59-45.491	condition_entry	condition C	src 2	dst 3
2021-02-03_18-59-46.165	condition_entry	condition B
2021-02-03_18-59-46.678	condition_entry	condition B
2021-02-03_18-59-47.202	condition_entry	condition B
2021-02-03_18-59-47.509	pedal_entry	pedal_timeout
2021-02-03_18-59-47.720	condition_entry	condition B
2021-02-03_18-59-48.317	condition_entry	condition B
2021-02-03_18-59-48.742	condition_entry	condition B
2021-02-03_18-59-49.274	condition_entry	condition B
2021-02-03_18-59-49.731	condition_entry	condition D
2021-02-03_18-59-49.941	condition_entry	condition D warning
2021-02-03_18-59-50.441	condition_entry	condition B
2021-02-03_18-59-50.794	condition_entry	condition B
2021-02-03_18-59-51.306	condition_entry	condition B
2021-02-03_18-59-51.963	pedal_entry	pedal_timeout
2021-02-03_18-59-51.997	condition_entry	condition B
2021-02-03_18-59-52.539	condition_entry	condition B
2021-02-03_18-59-53.061	condition_entry	condition B
2021-02-03_18-59-53.551	condition_entry	condition B
2021-02-03_18-59-54.139	condition_entry	condition B
2021-02-03_18-59-54.661	condition_entry	condition B
2021-02-03_18-59-55.074	condition_entry	condition B	discarded
2021-02-03_18-59-55.372	condition_entry	condition D	discarded
2021-02-03_18-59-55.462	warning	multiple_fingers
2021-02-03_18-59-57.002	condition_entry	condition B
2021-02-03_18-59-57.594	condition_entry	condition B	discarded
2021-02-03_18-59-57.728	warning	multiple_fingers
2021-02-03_18-59-59.071	condition_entry	condition B
2021-02-03_18-59-59.559	condition_entry	condition B
2021-02-03_19-00-00.238	condition_entry	condition D	discarded
2021-02-03_19-00-00.288	warning	multiple_fingers
2021-02-03_19-00-01.686	condition_entry	condition B
2021-02-03_19-00-02.129	condition_entry	condition B
2021-02-03_19-00-02.635	condition_entry	condition B
2021-02-03_19-00-03.269	condition_entry	condition B
2021-02-03_19-00-03.912	condition_entry	condition B
2021-02-03_19-00-04.401	condition_entry	condition B
2021-02-03_19-00-04.939	condition_entry	condition A	src 7	dst 9
2021-02-03_19-00-05.418	condition_entry	condition B
2021-02-03_19-00-05.633	pedal_entry	pedal_correct
2021-02-03_19-00-08.306	answer_entry	selected_answer 7
2021-02-03_19-00-09.475	condition_entry	condition B
2021-02-03_19-00-09.953	condition_entry	condition B
2021-02-03_19-00-10.588	condition_entry	condition B
2021-02-03_19-00-11.132	condition_entry	condition D
2021-02-03_19-00-12.143	condition_entry	condition D warning
2021-02-03_19-00-12.562	condition_entry	condition B	discarded
2021-02-03_19-00-12.974	condition_entry	condition D warning	discarded
2021-02-03_19-00-12.997	warning	multiple_fingers
2021-02-03_19-00-14.462	condition_entry	condition B
2021-02-03_19-00-15.578	condition_entry	condition B
2021-02-03_19-00-16.195	condition_entry	condition B
2021-02-03_19-00-16.762	condition_entry	condition D	discarded
2021-02-03_19-00-16.777	warning	multiple_fingers
2021-02-03_19-00-18.163	condition_entry	condition A	src 1	dst 3
2021-02-03_19-00-18.971	pedal_entry	pedal_correct
2021-02-03_19-00-22.621	answer_entry	selected_answer 7
2021-02-03_19-00-23.830	condition_entry	condition A	src 2	dst 0
2021-02-03_19-00-24.448	pedal_entry	pedal_correct
2021-02-03_19-00-26.997	answer_entry	selected_answer 8
2021-02-03_19-00-28.170	condition_entry	condition B
2021-02-03_19-00-28.826	condition_entry	condition B
2021-02-03_19-00-29.343	condition_entry	condition B
2021-02-03_19-00-29.889	condition_entry	condition B
2021-02-03_19-00-30.472	condition_entry	condition B
2021-02-03_19-00-31.034	condition_entry	condition B
2021-02-03_19-00-31.544	condition_entry	condition B
2021-02-03_19-00-32.038	condition_entry	condition B
2021-02-03_19-00-32.497	condition_entry	condition B
2021-02-03_19-00-32.944	condition_entry	condition B	discarded
2021-02-03_19-00-33.351	condition_entry	condition B	discarded
2021-02-03_19-00-33.442	warning	multiple_fingers
2021-02-03_19-00-34.587	condition_entry	condition B
2021-02-03_19-00-34.965	condition_entry	condition B
2021-02-03_19-00-35.565	condition_entry	condition B
2021-02-03_19-00-36.175	condition_entry	condition A	src 7	dst 8
2021-02-03_19-00-36.811	pedal_entry	pedal_correct
2021-02-03_19-00-41.577	answer_entry	selected_answer 3
2021-02-03_19-00-42.798	condition_entry	condition B
2021-02-03_19-00-43.390	condition_entry	condition B
2021-02-03_19-00-43.985	condition_entry	condition B
2021-02-03_19-00-44.461	condition_entry	condition B
2021-02-03_19-00-45.109	condition_entry	condition B
2021-02-03_19-00-45.575	condition_entry	condition B
2021-02-03_19-00-46.126	condition_entry	condition B
2021-02-03_19-00-47.172	condition_entry	condition B
2021-02-03_19-00-47.550	condition_entry	condition D
2021-02-03_19-00-47.939	condition_entry	condition B
2021-02-03_19-00-48.325	condition_entry	condition B
2021-02-03_19-00-48.969	condition_entry	condition B
2021-02-03_19-00-49.391	condition_entry	condition B
2021-02-03_19-00-49.569	pedal_entry	pedal_timeout
2021-02-03_19-00-50.014	condition_entry	condition B
2021-02-03_19-00-50.528	condition_entry	condition C	src 1	dst 0
2021-02-03_19-00-51.707	condition_entry	condition B
2021-02-03_19-00-52.775	pedal_entry	pedal_timeout
2021-02-03_19-00-52.799	warning	multiple_fingers
2021-02-03_19-00-53.995	condition_entry	condition B
2021-02-03_19-00-54.616	condition_entry	condition B
2021-02-03_19-00-55.313	condition_entry	condition B
2021-02-03_19-00-55.959	condition_entry	condition B
2021-02-03_19-00-56.421	condition_entry	condition B
2021-02-03_19-00-56.970	condition_entry	condition B
2021-02-03_19-00-57.521	condition_entry	condition C	src 6	dst 7
2021-02-03_19-00-58.088	condition_entry	condition B
2021-02-03_19-00-58.565	condition_entry	condition B
2021-02-03_19-00-59.198	condition_entry	condition B
2021-02-03_19-00-59.533	pedal_entry	pedal_timeout
2021-02-03_19-00-59.737	condition_entry	condition B
2021-02-03_19-01-00.121	condition_entry	condition B
2021-02-03_19-01-00.720	condition_entry	condition B
2021-02-03_19-01-01.097	condition_entry	condition B
2021-02-03_19-01-01.564	condition_entry	condition B
2021-02-03_19-01-01.953	condition_entry	condition A	src 6	dst 8
2021-02-03_19-01-02.319	condition_entry	condition B
2021-02-03_19-01-02.729	condition_entry	condition B
2021-02-03_19-01-03.130	condition_entry	condition B
2021-02-03_19-01-03.573	condition_entry	condition B
2021-02-03_19-01-03.973	pedal_entry	pedal_timeout
2021-02-03_19-01-04.231	condition_entry	condition B
2021-02-03_19-01-04.730	condition_entry	condition B
2021-02-03_19-01-05.284	condition_entry	condition B
2021-02-03_19-01-05.800	condition_entry	condition B
2021-02-03_19-01-06.443	condition_entry	condition B
2021-02-03_19-01-06.861	condition_entry	condition B
2021-02-03_19-01-07.450	condition_entry	condition B
2021-02-03_19-01-07.716	condition_entry	condition B
2021-02-03_19-01-08.217	condition_entry	condition A	src 8	dst 7
2021-02-03_19-01-08.516	condition_entry	condition B
2021-02-03_19-01-08.938	condition_entry	condition B
2021-02-03_19-01-09.493	condition_entry	condition B
2021-02-03_19-01-09.896	condition_entry	condition B
2021-02-03_19-01-10.236	pedal_entry	pedal_timeout
2021-02-03_19-01-10.415	condition_entry	condition B
2021-02-03_19-01-10.982	condition_entry	condition B
2021-02-03_19-01-11.576	condition_entry	condition B
2021-02-03_19-01-12.050	condition_entry	condition B
2021-02-03_19-01-12.874	condition_entry	condition B
2021-02-03_19-01-13.358	condition_entry	condition B
2021-02-03_19-01-13.836	condition_entry	condition C	src 1	dst 0
2021-02-03_19-01-14.369	condition_entry	condition B
2021-02-03_19-01-14.957	condition_entry	condition B
2021-02-03_19-01-15.694	condition_entry	condition B
2021-02-03_19-01-15.859	pedal_entry	pedal_timeout
2021-02-03_19-01-16.068	condition_entry	condition B
2021-02-03_19-01-16.770	condition_entry	condition B
2021-02-03_19-01-17.180	condition_entry	condition B
2021-02-03_19-01-17.745	condition_entry	condition B
2021-02-03_19-01-18.249	condition_entry	condition B
2021-02-03_19-01-18.628	condition_entry	condition B
2021-02-03_19-01-19.049	condition_entry	condition B
2021-02-03_19-01-19.477	condition_entry	condition B	discarded
2021-02-03_19-01-19.888	condition_entry	condition B	discarded
2021-02-03_19-01-19.948	warning	multiple_fingers
2021-02-03_19-01-21.404	condition_entry	condition B
2021-02-03_19-01-22.123	condition_entry	condition B
2021-02-03_19-01-22.709	condition_entry	condition B
2021-02-03_19-01-23.255	condition_entry	condition B
2021-02-03_19-01-23.798	condition_entry	condition B
2021-02-03_19-01-24.422	condition_entry	condition B
2021-02-03_19-01-24.800	condition_entry	condition B
2021-02-03_19-01-25.342	condition_entry	condition B
2021-02-03_19-01-25.730	condition_entry	condition D	discarded
2021-02-03_19-01-25.918	warning	multiple_fingers
2021-02-03_19-01-27.159	condition_entry	condition B
2021-02-03_19-01-27.735	condition_entry	condition B
2021-02-03_19-01-28.252	condition_entry	condition D
2021-02-03_19-01-29.043	condition_entry	condition B	discarded
2021-02-03_19-01-29.395	condition_entry	condition D warning	discarded
2021-02-03_19-01-29.456	warning	multiple_fingers
2021-02-03_19-01-30.943	condition_entry	condition B
2021-02-03_19-01-31.494	condition_entry	condition B
2021-02-03_19-01-32.073	condition_entry	condition D	discarded
2021-02-03_19-01-32.304	warning	multiple_fingers
2021-02-03_19-01-32.504	warning	multiple_fingers
2021-02-03_19-01-33.875	condition_entry	condition B
2021-02-03_19-01-34.393	condition_entry	condition B
2021-02-03_19-01-34.926	condition_entry	condition B
2021-02-03_19-01-35.606	condition_entry	condition A	src 9	dst 7
2021-02-03_19-01-36.183	condition_entry	condition B
2021-02-03_19-01-36.752	condition_entry	condition B
2021-02-03_19-01-37.313	condition_entry	condition B
2021-02-03_19-01-37.624	pedal_entry	pedal_timeout
2021-02-03_19-01-37.802	condition_entry	condition B
2021-02-03_19-01-38.302	condition_entry	condition D
2021-02-03_19-01-39.157	condition_entry	condition B
2021-02-03_19-01-39.657	condition_entry	condition B
2021-02-03_19-01-40.316	pedal_entry	pedal_timeout
2021-02-03_19-01-40.395	condition_entry	condition B
2021-02-03_19-01-40.834	condition_entry	condition A	src 3	dst 2
2021-02-03_19-01-41.492	pedal_entry	pedal_correct
2021-02-03_19-01-44.584	answer_entry	selected_answer 7
2021-02-03_19-01-45.760	condition_entry	condition A	src 9	dst 6
2021-02-03_19-01-46.658	pedal_entry	pedal_correct
2021-02-03_19-01-50.454	answer_entry	selected_answer 0
2021-02-03_19-01-51.778	condition_entry	condition B
2021-02-03_19-01-52.241	condition_entry	condition B
2021-02-03_19-01-52.805	condition_entry	condition B
2021-02-03_19-01-53.412	condition_entry	condition B
2021-02-03_19-01-54.006	condition_entry	condition B
2021-02-03_19-01-54.550	condition_entry	condition B
2021-02-03_19-01-55.106	condition_entry	condition B
2021-02-03_19-01-55.531	condition_entry	condition B
2021-02-03_19-01-55.972	condition_entry	condition B
2021-02-03_19-01-56.400	condition_entry	condition B
2021-02-03_19-01-56.861	condition_entry	condition B	discarded
2021-02-03_19-01-57.216	condition_entry	condition D	discarded
2021-02-03_19-01-57.318	warning	multiple_fingers
2021-02-03_19-01-57.517	warning	multiple_fingers
2021-02-03_19-01-58.787	condition_entry	condition B
2021-02-03_19-01-59.331	condition_entry	condition B
2021-02-03_19-01-59.952	condition_entry	condition A	src 1	dst 2
2021-02-03_19-02-00.530	pedal_entry	pedal_correct
2021-02-03_19-02-05.085	answer_entry	selected_answer 0
2021-02-03_19-02-06.227	condition_entry	condition B
2021-02-03_19-02-06.767	condition_entry	condition B
2021-02-03_19-02-07.378	condition_entry	condition B
2021-02-03_19-02-08.168	condition_entry	condition B
2021-02-03_19-02-08.610	condition_entry	condition B
2021-02-03_19-02-09.257	condition_entry	condition B
2021-02-03_19-02-09.796	condition_entry	condition B
2021-02-03_19-02-10.290	condition_entry	condition B
2021-02-03_19-02-10.765	condition_entry	condition B
2021-02-03_19-02-11.184	condition_entry	condition B
2021-02-03_19-02-11.665	condition_entry	condition B
2021-02-03_19-02-12.125	condition_entry	condition B
2021-02-03_19-02-12.541	condition_entry	condition B
2021-02-03_19-02-12.892	condition_entry	condition B
2021-02-03_19-02-13.264	condition_entry	condition B
2021-02-03_19-02-13.686	condition_entry	condition D
2021-02-03_19-02-14.364	condition_entry	condition B
2021-02-03_19-02-14.787	condition_entry	condition B
2021-02-03_19-02-15.096	condition_entry	condition B
2021-02-03_19-02-15.352	condition_entry	condition B
2021-02-03_19-02-15.700	pedal_entry	pedal_timeout
2021-02-03_19-02-15.774	condition_entry	condition B
2021-02-03_19-02-16.287	condition_entry	condition C	src 1	dst 2
2021-02-03_19-02-17.253	condition_entry	condition B
2021-02-03_19-02-17.907	condition_entry	condition B
2021-02-03_19-02-18.306	pedal_entry	pedal_timeout
2021-02-03_19-02-18.407	condition_entry	condition B
2021-02-03_19-02-19.028	condition_entry	condition B
2021-02-03_19-02-19.663	condition_entry	condition B
2021-02-03_19-02-20.107	condition_entry	condition B
2021-02-03_19-02-20.572	condition_entry	condition B
2021-02-03_19-02-21.105	condition_entry	condition B
2021-02-03_19-02-21.431	condition_entry	condition A	src 7	dst 6
2021-02-03_19-02-22.750	pedal_entry	pedal_correct
2021-02-03_19-02-26.199	answer_entry	selected_answer 7
2021-02-03_19-02-27.453	condition_entry	condition B
2021-02-03_19-02-27.962	condition_entry	condition B
2021-02-03_19-02-28.737	condition_entry	condition B
2021-02-03_19-02-29.157	condition_entry	condition B
2021-02-03_19-02-29.708	condition_entry	condition B
2021-02-03_19-02-30.256	condition_entry	condition B
2021-02-03_19-02-30.757	condition_entry	condition B
2021-02-03_19-02-31.189	condition_entry	condition B
2021-02-03_19-02-31.656	condition_entry	condition B	discarded
2021-02-03_19-02-31.757	warning	multiple_fingers
2021-02-03_19-02-32.836	condition_entry	condition B
2021-02-03_19-02-33.489	condition_entry	condition B
2021-02-03_19-02-34.050	condition_entry	condition B
2021-02-03_19-02-34.634	condition_entry	condition B
2021-02-03_19-02-35.128	condition_entry	condition A	src 7	dst 9
2021-02-03_19-02-35.767	pedal_entry	pedal_correct
2021-02-03_19-02-39.024	answer_entry	selected_answer 8
2021-02-03_19-02-40.262	condition_entry	condition B	discarded
2021-02-03_19-02-40.313	warning	multiple_fingers
2021-02-03_19-02-41.826	condition_entry	condition B
2021-02-03_19-02-42.406	condition_entry	condition B
2021-02-03_19-02-42.840	condition_entry	condition C	src 8	dst 9
2021-02-03_19-02-43.512	condition_entry	condition B
2021-02-03_19-02-44.050	condition_entry	condition B
2021-02-03_19-02-44.549	condition_entry	condition B
2021-02-03_19-02-44.860	pedal_entry	pedal_timeout
2021-02-03_19-02-45.105	condition_entry	condition B	discarded
2021-02-03_19-02-45.515	warning	multiple_fingers
2021-02-03_19-02-46.853	condition_entry	condition B
2021-02-03_19-02-47.536	condition_entry	condition B
2021-02-03_19-02-48.118	condition_entry	condition B
2021-02-03_19-02-48.825	condition_entry	condition B
2021-02-03_19-02-49.394	condition_entry	condition C	src 1	dst 2
2021-02-03_19-02-49.869	condition_entry	condition B
2021-02-03_19-02-50.405	condition_entry	condition B
2021-02-03_19-02-50.914	condition_entry	condition D warning	discarded
2021-02-03_19-02-51.018	warning	multiple_fingers
2021-02-03_19-02-52.383	condition_entry	condition B
2021-02-03_19-02-52.968	condition_entry	condition B
2021-02-03_19-02-53.434	condition_entry	condition B
2021-02-03_19-02-53.968	condition_entry	condition B
2021-02-03_19-02-54.622	condition_entry	condition B
2021-02-03_19-02-55.229	condition_entry	condition B
2021-02-03_19-02-55.719	condition_entry	condition B
2021-02-03_19-02-56.149	condition_entry	condition B
2021-02-03_19-02-56.634	condition_entry	condition B
2021-02-03_19-02-57.121	condition_entry	condition B
2021-02-03_19-02-57.610	condition_entry	condition B
2021-02-03_19-02-58.065	condition_entry	condition D
2021-02-03_19-02-58.700	condition_entry	condition B
2021-02-03_19-02-59.221	condition_entry	condition B
2021-02-03_19-02-59.609	condition_entry	condition B
2021-02-03_19-03-00.087	pedal_entry	pedal_timeout
2021-02-03_19-03-00.142	condition_entry	condition B
2021-02-03_19-03-00.846	condition_entry	condition B
2021-02-03_19-03-01.364	condition_entry	condition B
2021-02-03_19-03-02.009	condition_entry	condition B
2021-02-03_19-03-02.496	condition_entry	condition B
2021-02-03_19-03-03.107	condition_entry	condition B
2021-02-03_19-03-03.563	condition_entry	condition B
2021-02-03_19-03-04.141	condition_entry	condition B
2021-02-03_19-03-04.762	condition_entry	condition B
2021-02-03_19-03-05.285	condition_entry	condition B
2021-02-03_19-03-05.777	condition_entry	condition A	src 3	dst 1
2021-02-03_19-03-06.285	condition_entry	condition B
2021-02-03_19-03-06.706	condition_entry	condition B
2021-02-03_19-03-07.106	condition_entry	condition B
2021-02-03_19-03-07.511	condition_entry	condition B
2021-02-03_19-03-07.793	pedal_entry	pedal_timeout
2021-02-03_19-03-08.194	condition_entry	condition B
2021-02-03_19-03-08.683	condition_entry	condition B
2021-02-03_19-03-09.282	condition_entry	condition B
2021-02-03_19-03-09.830	condition_entry	condition A	src 3	dst 1
2021-02-03_19-03-10.408	pedal_entry	pedal_correct
2021-02-03_19-03-14.009	answer_entry	selected_answer 8
2021-02-03_19-03-15.185	condition_entry	condition A	src 2	dst 3
2021-02-03_19-03-15.883	pedal_entry	pedal_correct
2021-02-03_19-03-19.432	answer_entry	selected_answer 6
2021-02-03_19-03-20.711	condition_entry	condition B
2021-02-03_19-03-21.238	condition_entry	condition B
2021-02-03_19-03-21.699	condition_entry	condition B
2021-02-03_19-03-22.378	condition_entry	condition B
2021-02-03_19-03-23.000	condition_entry	condition B
2021-02-03_19-03-23.476	condition_entry	condition B
2021-02-03_19-03-24.110	condition_entry	condition B
2021-02-03_19-03-24.620	condition_entry	condition D
2021-02-03_19-03-25.054	condition_entry	condition B
2021-02-03_19-03-25.508	condition_entry	condition B
2021-02-03_19-03-25.917	condition_entry	condition B
2021-02-03_19-03-26.237	condition_entry	condition B
2021-02-03_19-03-26.641	pedal_entry	pedal_timeout
2021-02-03_19-03-26.730	condition_entry	condition B
2021-02-03_19-03-27.097	condition_entry	condition A	src 8	dst 9
2021-02-03_19-03-27.563	condition_entry	condition B
2021-02-03_19-03-27.943	condition_entry	condition B
2021-02-03_19-03-28.310	condition_entry	condition B
2021-02-03_19-03-28.607	condition_entry	condition B
2021-02-03_19-03-28.974	condition_entry	condition B
2021-02-03_19-03-29.108	pedal_entry	pedal_timeout
2021-02-03_19-03-29.363	condition_entry	condition B
2021-02-03_19-03-30.062	condition_entry	condition B
2021-02-03_19-03-30.662	condition_entry	condition B
2021-02-03_19-03-31.119	condition_entry	condition B
2021-02-03_19-03-31.666	condition_entry	condition B
2021-02-03_19-03-32.317	condition_entry	condition D	discarded
2021-02-03_19-03-32.407	warning	multiple_fingers
2021-02-03_19-03-33.733	condition_entry	condition B
2021-02-03_19-03-34.237	condition_entry	condition B
2021-02-03_19-03-34.951	condition_entry	condition B
2021-02-03_19-03-35.459	condition_entry	condition B
2021-02-03_19-03-36.094	condition_entry	condition B
2021-02-03_19-03-36.504	condition_entry	condition B
2021-02-03_19-03-37.025	condition_entry	condition B
2021-02-03_19-03-37.431	condition_entry	condition B
2021-02-03_19-03-37.947	condition_entry	condition B
2021-02-03_19-03-38.413	condition_entry	condition B
2021-02-03_19-03-38.758	condition_entry	condition D
2021-02-03_19-03-39.296	condition_entry	condition B	discarded
2021-02-03_19-03-39.461	condition_entry	condition B	discarded
2021-02-03_19-03-39.585	warning	multiple_fingers
2021-02-03_19-03-40.716	condition_entry	condition B
2021-02-03_19-03-41.326	condition_entry	condition B
2021-02-03_19-03-41.878	condition_entry	condition B
2021-02-03_19-03-42.408	condition_entry	condition B
2021-02-03_19-03-43.057	condition_entry	condition B
2021-02-03_19-03-43.600	condition_entry	condition B
2021-02-03_19-03-44.100	condition_entry	condition B
2021-02-03_19-03-44.588	condition_entry	condition B
2021-02-03_19-03-44.885	condition_entry	condition A	src 1	dst 0
2021-02-03_19-03-46.123	condition_entry	condition B
2021-02-03_19-03-46.665	condition_entry	condition B
2021-02-03_19-03-46.898	pedal_entry	pedal_timeout
2021-02-03_19-03-47.232	condition_entry	condition B
2021-02-03_19-03-47.953	condition_entry	condition B
2021-02-03_19-03-48.497	condition_entry	condition B	discarded
2021-02-03_19-03-48.649	warning	multiple_fingers
2021-02-03_19-03-49.920	condition_entry	condition B
2021-02-03_19-03-50.946	condition_entry	condition B
2021-02-03_19-03-51.576	condition_entry	condition B
2021-02-03_19-03-52.222	condition_entry	condition B
2021-02-03_19-03-52.707	condition_entry	condition B
2021-02-03_19-03-53.351	condition_entry	condition B
2021-02-03_19-03-53.955	condition_entry	condition B
2021-02-03_19-03-54.439	condition_entry	condition B
2021-02-03_19-03-54.962	condition_entry	condition A	src 3	dst 1
2021-02-03_19-03-55.395	condition_entry	condition B
2021-02-03_19-03-55.728	pedal_entry	pedal_correct
2021-02-03_19-03-59.660	answer_entry	selected_answer 8
2021-02-03_19-04-00.799	condition_entry	condition B
2021-02-03_19-04-01.405	condition_entry	condition B
2021-02-03_19-04-01.858	condition_entry	condition B
2021-02-03_19-04-02.459	condition_entry	condition B
2021-02-03_19-04-03.035	condition_entry	condition B
2021-02-03_19-04-03.638	condition_entry	condition B
2021-02-03_19-04-04.069	condition_entry	condition B
2021-02-03_19-04-04.781	condition_entry	condition B
2021-02-03_19-04-05.128	condition_entry	condition B
2021-02-03_19-04-05.573	condition_entry	condition B
2021-02-03_19-04-06.034	condition_entry	condition B
2021-02-03_19-04-06.423	condition_entry	condition B
2021-02-03_19-04-06.778	condition_entry	condition B
2021-02-03_19-04-07.156	condition_entry	condition B
2021-02-03_19-04-07.512	condition_entry	condition B
2021-02-03_19-04-08.088	condition_entry	condition B	discarded
2021-02-03_19-04-08.390	condition_entry	condition C	src 8	dst 7	discarded
2021-02-03_19-04-08.545	warning	multiple_fingers
2021-02-03_19-04-09.959	condition_entry	condition C	src 8	dst 7
2021-02-03_19-04-11.265	condition_entry	condition D warning
2021-02-03_19-04-11.842	condition_entry	condition B
2021-02-03_19-04-12.414	condition_entry	condition B
2021-02-03_19-04-12.975	condition_entry	condition B
2021-02-03_19-04-13.286	pedal_entry	pedal_timeout
2021-02-03_19-04-13.597	condition_entry	condition C	src 2	dst 1
2021-02-03_19-04-14.131	condition_entry	condition B
2021-02-03_19-04-14.596	condition_entry	condition B
2021-02-03_19-04-15.008	condition_entry	condition B
2021-02-03_19-04-15.474	condition_entry	condition B
2021-02-03_19-04-15.618	pedal_entry	pedal_timeout
2021-02-03_19-04-15.841	condition_entry	condition B
2021-02-03_19-04-16.351	condition_entry	condition B
2021-02-03_19-04-16.751	condition_entry	condition B
2021-02-03_19-04-17.124	condition_entry	condition B
2021-02-03_19-04-17.440	condition_entry	condition B
2021-02-03_19-04-17.734	condition_entry	condition B
2021-02-03_19-04-18.200	condition_entry	condition C	src 1	dst 2	discarded
2021-02-03_19-04-18.362	warning	multiple_fingers
2021-02-03_19-04-19.749	condition_entry	condition B
2021-02-03_19-04-20.317	condition_entry	condition B
2021-02-03_19-04-20.962	condition_entry	condition B
2021-02-03_19-04-21.482	condition_entry	condition B
2021-02-03_19-04-22.063	condition_entry	condition B
2021-02-03_19-04-22.615	condition_entry	condition B
2021-02-03_19-04-23.072	condition_entry	condition A	src 6	dst 8
2021-02-03_19-04-23.487	condition_entry	condition B
2021-02-03_19-04-24.047	condition_entry	condition D warning	discarded
2021-02-03_19-04-24.114	warning	multiple_fingers
2021-02-03_19-04-25.164	condition_entry	condition B
2021-02-03_19-04-25.836	condition_entry	condition B
2021-02-03_19-04-26.480	condition_entry	condition B
2021-02-03_19-04-26.881	condition_entry	condition B
2021-02-03_19-04-27.562	condition_entry	condition B
2021-02-03_19-04-28.112	condition_entry	condition B
2021-02-03_19-04-28.482	condition_entry	condition C	src 9	dst 8
2021-02-03_19-04-29.034	condition_entry	condition B
2021-02-03_19-04-29.501	condition_entry	condition B
2021-02-03_19-04-29.873	condition_entry	condition B
2021-02-03_19-04-30.312	condition_entry	condition D warning	discarded
2021-02-03_19-04-30.423	warning	multiple_fingers
2021-02-03_19-04-31.471	condition_entry	condition B
2021-02-03_19-04-31.955	condition_entry	condition B
2021-02-03_19-04-32.698	condition_entry	condition B
2021-02-03_19-04-33.171	condition_entry	condition B	discarded
2021-02-03_19-04-33.248	warning	multiple_fingers
2021-02-03_19-04-34.555	condition_entry	condition B
2021-02-03_19-04-35.303	condition_entry	condition B
2021-02-03_19-04-35.876	condition_entry	condition B
2021-02-03_19-04-36.376	condition_entry	condition B
2021-02-03_19-04-36.909	condition_entry	condition B
2021-02-03_19-04-37.554	condition_entry	condition B
2021-02-03_19-04-38.055	condition_entry	condition B
2021-02-03_19-04-38.653	condition_entry	condition B
2021-02-03_19-04-38.930	condition_entry	condition A	src 6	dst 7
2021-02-03_19-04-39.557	pedal_entry	pedal_correct
2021-02-03_19-04-42.624	answer_entry	selected_answer 2
2021-02-03_19-04-43.722	condition_entry	condition B
2021-02-03_19-04-44.284	condition_entry	condition D	discarded
2021-02-03_19-04-44.323	warning	multiple_fingers
2021-02-03_19-04-45.798	condition_entry	condition B
2021-02-03_19-04-46.261	condition_entry	condition B
2021-02-03_19-04-46.894	condition_entry	condition B
2021-02-03_19-04-47.381	condition_entry	condition B
2021-02-03_19-04-47.904	condition_entry	condition D
2021-02-03_19-04-48.894	condition_entry	condition D warning	discarded
2021-02-03_19-04-48.928	warning	multiple_fingers
2021-02-03_19-04-50.274	condition_entry	condition B
2021-02-03_19-04-50.959	condition_entry	condition B
2021-02-03_19-04-51.447	condition_entry	condition B
2021-02-03_19-04-52.048	condition_entry	condition B
2021-02-03_19-04-52.547	condition_entry	condition B
2021-02-03_19-04-53.181	condition_entry	condition B
2021-02-03_19-04-53.771	condition_entry	condition B
2021-02-03_19-04-54.403	condition_entry	condition B
2021-02-03_19-04-54.834	condition_entry	condition B
2021-02-03_19-04-55.478	condition_entry	condition B
2021-02-03_19-04-55.938	condition_entry	condition B	discarded
2021-02-03_19-04-56.155	warning	hand_movements
2021-02-03_19-04-56.167	warning	multiple_fingers
2021-02-03_19-04-57.305	condition_entry	condition B
2021-02-03_19-04-58.248	condition_entry	condition B	discarded
2021-02-03_19-04-58.699	warning	multiple_fingers
2021-02-03_19-04-58.700	condition_entry	condition B
2021-02-03_19-05-00.133	condition_entry	condition B
2021-02-03_19-05-00.608	condition_entry	condition B
2021-02-03_19-05-01.305	condition_entry	condition B
2021-02-03_19-05-01.708	condition_entry	condition B
2021-02-03_19-05-02.411	condition_entry	condition B
2021-02-03_19-05-02.841	condition_entry	condition B
2021-02-03_19-05-03.218	condition_entry	condition B
2021-02-03_19-05-03.863	condition_entry	condition B	discarded
2021-02-03_19-05-04.352	warning	multiple_fingers
2021-02-03_19-05-05.756	condition_entry	condition B
2021-02-03_19-05-06.207	condition_entry	condition B
2021-02-03_19-05-06.831	condition_entry	condition B
2021-02-03_19-05-07.351	condition_entry	condition B
2021-02-03_19-05-08.055	condition_entry	condition A	src 3	dst 0
2021-02-03_19-05-08.507	condition_entry	condition B
2021-02-03_19-05-09.186	condition_entry	condition B
2021-02-03_19-05-09.762	condition_entry	condition B
2021-02-03_19-05-10.071	pedal_entry	pedal_timeout
2021-02-03_19-05-10.332	condition_entry	condition B
2021-02-03_19-05-10.649	condition_entry	condition D	discarded
2021-02-03_19-05-10.911	warning	multiple_fingers
2021-02-03_19-05-12.407	condition_entry	condition B
2021-02-03_19-05-12.984	condition_entry	condition D	discarded
2021-02-03_19-05-13.050	warning	multiple_fingers
2021-02-03_19-05-14.440	condition_entry	condition B	discarded
2021-02-03_19-05-14.485	warning	multiple_fingers
2021-02-03_19-05-15.851	condition_entry	condition B
2021-02-03_19-05-16.357	condition_entry	condition B
2021-02-03_19-05-16.924	condition_entry	condition B
2021-02-03_19-05-17.447	condition_entry	condition B
2021-02-03_19-05-18.148	condition_entry	condition B
2021-02-03_19-05-18.656	condition_entry	condition B
2021-02-03_19-05-19.145	condition_entry	condition B
2021-02-03_19-05-19.756	condition_entry	condition A	src 3	dst 2
2021-02-03_19-05-20.649	condition_entry	condition B
2021-02-03_19-05-21.292	condition_entry	condition B
2021-02-03_19-05-21.777	pedal_entry	pedal_timeout
2021-02-03_19-05-21.832	condition_entry	condition B
2021-02-03_19-05-22.432	condition_entry	condition B
2021-02-03_19-05-22.913	condition_entry	condition B
2021-02-03_19-05-23.487	condition_entry	condition B
2021-02-03_19-05-23.877	condition_entry	condition B
2021-02-03_19-05-24.370	condition_entry	condition B
2021-02-03_19-05-24.742	condition_entry	condition D
2021-02-03_19-05-25.928	condition_entry	condition B
2021-02-03_19-05-26.464	warning	multiple_fingers
2021-02-03_19-05-27.821	condition_entry	condition B
2021-02-03_19-05-28.241	condition_entry	condition B
2021-02-03_19-05-28.999	condition_entry	condition B
2021-02-03_19-05-29.418	condition_entry	condition B
2021-02-03_19-05-29.996	condition_entry	condition B
2021-02-03_19-05-30.539	condition_entry	condition B
2021-02-03_19-05-31.071	condition_entry	condition B
2021-02-03_19-05-31.537	condition_entry	condition B
2021-02-03_19-05-32.016	condition_entry	condition B	discarded
2021-02-03_19-05-32.374	condition_entry	condition D	discarded
2021-02-03_19-05-32.433	warning	multiple_fingers
2021-02-03_19-05-33.807	condition_entry	condition D
2021-02-03_19-05-34.164	condition_entry	condition B
2021-02-03_19-05-34.772	condition_entry	condition B
2021-02-03_19-05-35.373	condition_entry	condition B
2021-02-03_19-05-35.826	pedal_entry	pedal_timeout
2021-02-03_19-05-35.887	condition_entry	condition B
2021-02-03_19-05-36.609	condition_entry	condition B
2021-02-03_19-05-36.959	condition_entry	condition B
2021-02-03_19-05-37.661	condition_entry	condition B
2021-02-03_19-05-38.139	condition_entry	condition B
2021-02-03_19-05-38.908	condition_entry	condition B
2021-02-03_19-05-39.425	condition_entry	condition B
2021-02-03_19-05-39.902	condition_entry	condition B
2021-02-03_19-05-40.468	condition_entry	condition B
2021-02-03_19-05-41.024	condition_entry	condition B
2021-02-03_19-05-41.460	condition_entry	condition B
2021-02-03_19-05-42.014	condition_entry	condition B
2021-02-03_19-05-42.335	condition_entry	condition B	discarded
2021-02-03_19-05-42.794	condition_entry	condition C	src 2	dst 3	discarded
2021-02-03_19-05-42.811	warning	multiple_fingers
2021-02-03_19-05-44.213	condition_entry	condition B
2021-02-03_19-05-44.764	condition_entry	condition B
2021-02-03_19-05-45.290	condition_entry	condition C	src 6	dst 7	discarded
2021-02-03_19-05-45.409	warning	multiple_fingers
2021-02-03_19-05-47.012	condition_entry	condition B
2021-02-03_19-05-47.420	condition_entry	condition A	src 8	dst 7
2021-02-03_19-05-48.545	pedal_entry	pedal_correct
2021-02-03_19-05-51.526	answer_entry	selected_answer 2
2021-02-03_19-05-52.847	condition_entry	condition B
2021-02-03_19-05-53.343	condition_entry	condition B
2021-02-03_19-05-53.988	condition_entry	condition B
2021-02-03_19-05-54.418	condition_entry	condition B
2021-02-03_19-05-55.084	condition_entry	condition B
2021-02-03_19-05-55.635	condition_entry	condition B
2021-02-03_19-05-56.186	condition_entry	condition B
2021-02-03_19-05-56.750	condition_entry	condition A	src 9	dst 8
2021-02-03_19-05-57.229	condition_entry	condition B
2021-02-03_19-05-57.749	condition_entry	condition B
2021-02-03_19-05-58.416	condition_entry	condition B
2021-02-03_19-05-58.771	pedal_entry	pedal_timeout
2021-02-03_19-05-58.994	condition_entry	condition B
2021-02-03_19-05-59.505	condition_entry	condition B
2021-02-03_19-06-00.115	condition_entry	condition C	src 8	dst 9	discarded
2021-02-03_19-06-00.193	warning	multiple_fingers
2021-02-03_19-06-01.560	condition_entry	condition B
2021-02-03_19-06-02.137	condition_entry	condition B
2021-02-03_19-06-02.788	condition_entry	condition B
2021-02-03_19-06-03.302	condition_entry	condition B
2021-02-03_19-06-03.894	condition_entry	condition B
2021-02-03_19-06-04.573	condition_entry	condition B
2021-02-03_19-06-05.079	condition_entry	condition B
2021-02-03_19-06-05.485	condition_entry	condition B
2021-02-03_19-06-05.812	condition_entry	condition A	src 3	dst 0
2021-02-03_19-06-06.302	condition_entry	condition B
2021-02-03_19-06-06.945	condition_entry	condition B
2021-02-03_19-06-07.502	condition_entry	condition B
2021-02-03_19-06-07.833	pedal_entry	pedal_timeout
2021-02-03_19-06-08.315	condition_entry	condition B
2021-02-03_19-06-08.658	condition_entry	condition B
2021-02-03_19-06-09.078	condition_entry	condition B
2021-02-03_19-06-09.655	condition_entry	condition B
2021-02-03_19-06-10.155	condition_entry	condition B
2021-02-03_19-06-10.721	condition_entry	condition C	src 3	dst 2	discarded
2021-02-03_19-06-10.732	warning	multiple_fingers
2021-02-03_19-06-12.035	condition_entry	condition B
2021-02-03_19-06-12.582	condition_entry	condition B
2021-02-03_19-06-13.199	condition_entry	condition C	src 6	dst 7	discarded
2021-02-03_19-06-13.256	warning	multiple_fingers
2021-02-03_19-06-14.669	condition_entry	condition B
2021-02-03_19-06-15.249	condition_entry	condition B
2021-02-03_19-06-15.731	condition_entry	condition B
2021-02-03_19-06-16.433	condition_entry	condition B
2021-02-03_19-06-16.919	condition_entry	condition B
2021-02-03_19-06-17.507	condition_entry	condition B
2021-02-03_19-06-17.976	condition_entry	condition B
2021-02-03_19-06-18.462	condition_entry	condition B
2021-02-03_19-06-18.917	condition_entry	condition B
2021-02-03_19-06-19.340	condition_entry	condition B
2021-02-03_19-06-19.717	condition_entry	condition B
2021-02-03_19-06-20.119	condition_entry	condition B
2021-02-03_19-06-20.483	condition_entry	condition B
2021-02-03_19-06-20.906	condition_entry	condition B	discarded
2021-02-03_19-06-21.049	warning	multiple_fingers
2021-02-03_19-06-22.118	condition_entry	condition B
2021-02-03_19-06-22.640	condition_entry	condition C	src 7	dst 8	discarded
2021-02-03_19-06-22.792	warning	multiple_fingers
2021-02-03_19-06-24.219	condition_entry	condition B
2021-02-03_19-06-24.670	condition_entry	condition B
2021-02-03_19-06-25.400	condition_entry	condition B
2021-02-03_19-06-25.914	condition_entry	condition B
2021-02-03_19-06-26.515	condition_entry	condition A	src 0	dst 3
2021-02-03_19-06-27.195	pedal_entry	pedal_correct
2021-02-03_19-06-33.982	answer_entry	selected_answer 2
2021-02-03_19-06-35.314	condition_entry	condition B
2021-02-03_19-06-35.877	condition_entry	condition B
2021-02-03_19-06-36.309	condition_entry	condition B
2021-02-03_19-06-36.865	condition_entry	condition B
2021-02-03_19-06-37.398	condition_entry	condition B
2021-02-03_19-06-37.978	condition_entry	condition B
2021-02-03_19-06-38.608	condition_entry	condition B	discarded
2021-02-03_19-06-38.820	warning	multiple_fingers
2021-02-03_19-06-40.308	condition_entry	condition B
2021-02-03_19-06-40.978	condition_entry	condition B
2021-02-03_19-06-41.478	condition_entry	condition C	src 6	dst 7
2021-02-03_19-06-42.022	condition_entry	condition B
2021-02-03_19-06-42.429	condition_entry	condition B	discarded
2021-02-03_19-06-42.562	warning	multiple_fingers
2021-02-03_19-06-43.967	condition_entry	condition B
2021-02-03_19-06-44.554	condition_entry	condition B
2021-02-03_19-06-45.228	condition_entry	condition B
2021-02-03_19-06-45.766	condition_entry	condition A	src 1	dst 2
2021-02-03_19-06-46.272	condition_entry	condition B
2021-02-03_19-06-46.749	condition_entry	condition B
2021-02-03_19-06-47.475	condition_entry	condition B
2021-02-03_19-06-47.793	pedal_entry	pedal_timeout
2021-02-03_19-06-47.881	condition_entry	condition B
2021-02-03_19-06-48.349	condition_entry	condition B
2021-02-03_19-06-48.793	condition_entry	condition B
2021-02-03_19-06-49.430	condition_entry	condition B
2021-02-03_19-06-50.043	condition_entry	condition B	discarded
2021-02-03_19-06-50.077	warning	multiple_fingers
2021-02-03_19-06-51.606	condition_entry	condition B
2021-02-03_19-06-52.059	condition_entry	condition B
2021-02-03_19-06-52.637	condition_entry	condition B
2021-02-03_19-06-53.243	condition_entry	condition B
2021-02-03_19-06-53.791	condition_entry	condition B
2021-02-03_19-06-54.248	condition_entry	condition B
2021-02-03_19-06-54.806	condition_entry	condition B
2021-02-03_19-06-55.283	condition_entry	condition B
2021-02-03_19-06-55.690	condition_entry	condition B
2021-02-03_19-06-56.201	condition_entry	condition B
2021-02-03_19-06-56.570	condition_entry	condition B
2021-02-03_19-06-56.923	condition_entry	condition B
2021-02-03_19-06-57.332	condition_entry	condition B	discarded
2021-02-03_19-06-57.455	warning	multiple_fingers
2021-02-03_19-06-58.755	condition_entry	condition B	discarded
2021-02-03_19-06-58.861	warning	multiple_fingers
2021-02-03_19-07-00.271	condition_entry	condition B
2021-02-03_19-07-00.821	condition_entry	condition B
2021-02-03_19-07-01.312	condition_entry	condition B
2021-02-03_19-07-01.944	condition_entry	condition B
2021-02-03_19-07-02.509	condition_entry	condition B
2021-02-03_19-07-03.090	condition_entry	condition C	src 8	dst 9	discarded
2021-02-03_19-07-03.189	warning	multiple_fingers
2021-02-03_19-07-04.491	condition_entry	condition B
2021-02-03_19-07-05.177	condition_entry	condition B
2021-02-03_19-07-05.730	condition_entry	condition B
2021-02-03_19-07-06.395	condition_entry	condition B
2021-02-03_19-07-06.922	condition_entry	condition B
2021-02-03_19-07-07.506	condition_entry	condition B
2021-02-03_19-07-07.996	condition_entry	condition B
2021-02-03_19-07-08.598	condition_entry	condition B
2021-02-03_19-07-08.975	condition_entry	condition B
2021-02-03_19-07-09.467	condition_entry	condition B
2021-02-03_19-07-09.710	condition_entry	condition B
2021-02-03_19-07-10.272	condition_entry	condition A	src 7	dst 9
2021-02-03_19-07-10.917	pedal_entry	pedal_correct
2021-02-03_19-07-14.454	answer_entry	selected_answer 8
2021-02-03_19-07-15.680	condition_entry	condition B
2021-02-03_19-07-16.316	condition_entry	condition C	src 0	dst 1
2021-02-03_19-07-17.327	condition_entry	condition D warning	discarded
2021-02-03_19-07-17.372	warning	multiple_fingers
2021-02-03_19-07-18.823	condition_entry	condition B
2021-02-03_19-07-19.289	condition_entry	condition B
2021-02-03_19-07-19.857	condition_entry	condition B
2021-02-03_19-07-20.433	condition_entry	condition B
2021-02-03_19-07-20.978	condition_entry	condition B
2021-02-03_19-07-21.566	condition_entry	condition B
2021-02-03_19-07-22.017	condition_entry	condition A	src 9	dst 6
2021-02-03_19-07-22.843	condition_entry	condition B
2021-02-03_19-07-23.333	condition_entry	condition B
2021-02-03_19-07-23.701	condition_entry	condition B
2021-02-03_19-07-24.032	pedal_entry	pedal_timeout
2021-02-03_19-07-24.352	condition_entry	condition B
2021-02-03_19-07-24.887	condition_entry	condition B
2021-02-03_19-07-25.546	condition_entry	condition B
2021-02-03_19-07-26.058	condition_entry	condition B
2021-02-03_19-07-26.683	condition_entry	condition B	discarded
2021-02-03_19-07-27.120	condition_entry	condition C	src 8	dst 7	discarded
2021-02-03_19-07-27.176	warning	multiple_fingers
2021-02-03_19-07-28.600	condition_entry	condition B
2021-02-03_19-07-28.986	condition_entry	condition B
2021-02-03_19-07-29.530	condition_entry	condition B
2021-02-03_19-07-30.231	condition_entry	condition B
2021-02-03_19-07-30.651	condition_entry	condition B
2021-02-03_19-07-31.284	condition_entry	condition B
2021-02-03_19-07-31.784	condition_entry	condition A	src 6	dst 7
2021-02-03_19-07-32.562	pedal_entry	pedal_correct
2021-02-03_19-07-35.988	answer_entry	selected_answer 7
2021-02-03_19-07-37.260	condition_entry	condition B
2021-02-03_19-07-37.781	condition_entry	condition B
2021-02-03_19-07-38.303	condition_entry	condition C	src 2	dst 1
2021-02-03_19-07-38.824	condition_entry	condition B
2021-02-03_19-07-39.470	condition_entry	condition B
2021-02-03_19-07-40.318	pedal_entry	pedal_timeout
2021-02-03_19-07-40.792	condition_entry	condition B
2021-02-03_19-07-41.360	condition_entry	condition B
2021-02-03_19-07-41.890	condition_entry	condition B
2021-02-03_19-07-42.404	condition_entry	condition B
2021-02-03_19-07-42.945	condition_entry	condition B
2021-02-03_19-07-43.546	condition_entry	condition B	discarded
2021-02-03_19-07-43.844	warning	hand_movements
2021-02-03_19-07-43.856	warning	multiple_fingers
2021-02-03_19-07-45.126	condition_entry	condition B
2021-02-03_19-07-45.810	condition_entry	condition B
2021-02-03_19-07-46.305	condition_entry	condition B
2021-02-03_19-07-46.855	condition_entry	condition B
2021-02-03_19-07-47.421	condition_entry	condition B
2021-02-03_19-07-48.035	condition_entry	condition B	discarded
2021-02-03_19-07-48.107	warning	multiple_fingers
2021-02-03_19-07-49.359	condition_entry	condition B
2021-02-03_19-07-50.103	condition_entry	condition B
2021-02-03_19-07-50.632	condition_entry	condition B
2021-02-03_19-07-51.164	condition_entry	condition B
2021-02-03_19-07-51.736	condition_entry	condition B
2021-02-03_19-07-52.264	condition_entry	condition B
2021-02-03_19-07-52.741	condition_entry	condition B
2021-02-03_19-07-53.218	condition_entry	condition B
2021-02-03_19-07-53.685	condition_entry	condition B
2021-02-03_19-07-54.090	condition_entry	condition B
2021-02-03_19-07-54.696	condition_entry	condition D
2021-02-03_19-07-55.156	condition_entry	condition D warning	discarded
2021-02-03_19-07-55.312	warning	multiple_fingers
2021-02-03_19-07-56.334	condition_entry	condition B
2021-02-03_19-07-56.907	condition_entry	condition B
2021-02-03_19-07-57.472	condition_entry	condition B
2021-02-03_19-07-57.938	condition_entry	condition B
2021-02-03_19-07-58.600	condition_entry	condition A	src 9	dst 7
2021-02-03_19-07-59.574	pedal_entry	pedal_correct
2021-02-03_19-08-03.388	answer_entry	selected_answer 3
2021-02-03_19-08-04.641	condition_entry	condition B
2021-02-03_19-08-05.202	condition_entry	condition D
2021-02-03_19-08-05.657	condition_entry	condition B
2021-02-03_19-08-06.350	condition_entry	condition B
2021-02-03_19-08-06.969	condition_entry	condition B
2021-02-03_19-08-07.222	pedal_entry	pedal_timeout
2021-02-03_19-08-07.523	condition_entry	condition B
2021-02-03_19-08-08.001	condition_entry	condition B
2021-02-03_19-08-08.625	condition_entry	condition B
2021-02-03_19-08-09.172	condition_entry	condition D	discarded
2021-02-03_19-08-09.234	warning	multiple_fingers
2021-02-03_19-08-10.571	condition_entry	condition B
2021-02-03_19-08-11.048	condition_entry	condition B
2021-02-03_19-08-11.735	condition_entry	condition B
2021-02-03_19-08-12.313	condition_entry	condition B
2021-02-03_19-08-12.780	condition_entry	condition B
2021-02-03_19-08-13.403	condition_entry	condition A	src 6	dst 8
2021-02-03_19-08-14.766	pedal_entry	pedal_correct
2021-02-03_19-08-17.202	answer_entry	selected_answer 7
2021-02-03_19-08-18.558	condition_entry	condition B
2021-02-03_19-08-19.040	condition_entry	condition B
2021-02-03_19-08-19.596	condition_entry	condition B
2021-02-03_19-08-20.184	condition_entry	condition B
2021-02-03_19-08-20.720	condition_entry	condition B
2021-02-03_19-08-21.373	condition_entry	condition B
2021-02-03_19-08-21.822	condition_entry	condition B
2021-02-03_19-08-22.239	condition_entry	condition D
2021-02-03_19-08-22.733	condition_entry	condition D warning
2021-02-03_19-08-23.382	condition_entry	condition B
2021-02-03_19-08-23.915	condition_entry	condition B
2021-02-03_19-08-24.371	condition_entry	condition B
2021-02-03_19-08-24.759	pedal_entry	pedal_timeout
2021-02-03_19-08-25.106	condition_entry	condition B
2021-02-03_19-08-25.648	condition_entry	condition B
2021-02-03_19-08-26.193	condition_entry	condition B
2021-02-03_19-08-26.726	condition_entry	condition B
2021-02-03_19-08-27.314	condition_entry	condition B
2021-02-03_19-08-27.836	condition_entry	condition B
2021-02-03_19-08-28.282	condition_entry	condition B
2021-02-03_19-08-29.074	condition_entry	condition B
2021-02-03_19-08-29.624	condition_entry	condition B
2021-02-03_19-08-30.079	condition_entry	condition B
2021-02-03_19-08-30.543	condition_entry	condition B
2021-02-03_19-08-31.034	condition_entry	condition C	src 1	dst 2	discarded
2021-02-03_19-08-31.089	warning	multiple_fingers
2021-02-03_19-08-32.316	condition_entry	condition B
2021-02-03_19-08-32.935	condition_entry	condition B
2021-02-03_19-08-33.494	condition_entry	condition B
2021-02-03_19-08-34.044	condition_entry	condition B
2021-02-03_19-08-34.644	condition_entry	condition B
2021-02-03_19-08-35.178	condition_entry	condition B
2021-02-03_19-08-35.821	condition_entry	condition B
2021-02-03_19-08-36.189	condition_entry	condition B
2021-02-03_19-08-36.614	condition_entry	condition B
2021-02-03_19-08-38.325	condition_entry	condition B
2021-02-03_19-08-38.965	condition_entry	condition B
2021-02-03_19-08-39.531	condition_entry	condition B
2021-02-03_19-08-40.096	condition_entry	condition B
2021-02-03_19-08-40.630	condition_entry	condition B
2021-02-03_19-08-41.500	condition_entry	condition C	src 0	dst 1	discarded
2021-02-03_19-08-41.523	warning	multiple_fingers
2021-02-03_19-08-42.784	condition_entry	condition A	src 8	dst 7
2021-02-03_19-08-44.031	condition_entry	condition D warning
2021-02-03_19-08-44.743	condition_entry	condition B
2021-02-03_19-08-45.396	condition_entry	condition B
2021-02-03_19-08-45.814	condition_entry	condition B
2021-02-03_19-08-46.049	pedal_entry	pedal_timeout
2021-02-03_19-08-46.217	condition_entry	condition B
2021-02-03_19-08-46.952	condition_entry	condition B
2021-02-03_19-08-47.483	condition_entry	condition B
2021-02-03_19-08-47.960	condition_entry	condition B
2021-02-03_19-08-48.537	condition_entry	condition A	src 8	dst 7
2021-02-03_19-08-49.252	pedal_entry	pedal_correct
2021-02-03_19-08-52.442	answer_entry	selected_answer 7
2021-02-03_19-08-53.781	condition_entry	condition A	src 3	dst 1
2021-02-03_19-08-54.521	condition_entry	condition B
2021-02-03_19-08-54.990	condition_entry	condition B
2021-02-03_19-08-55.379	condition_entry	condition B
2021-02-03_19-08-55.801	pedal_entry	pedal_timeout
2021-02-03_19-08-55.878	condition_entry	condition B
2021-02-03_19-08-56.524	condition_entry	condition B
2021-02-03_19-08-57.067	condition_entry	condition B
2021-02-03_19-08-57.657	condition_entry	condition B
2021-02-03_19-08-58.133	condition_entry	condition B
2021-02-03_19-08-58.687	condition_entry	condition B
2021-02-03_19-08-59.088	condition_entry	condition B
2021-02-03_19-08-59.466	condition_entry	condition B
2021-02-03_19-08-59.898	condition_entry	condition B
2021-02-03_19-09-00.270	condition_entry	condition A	src 3	dst 1
2021-02-03_19-09-00.654	condition_entry	condition B
2021-02-03_19-09-01.537	condition_entry	condition D warning
2021-02-03_19-09-02.209	condition_entry	condition B
2021-02-03_19-09-02.431	condition_entry	condition B
2021-02-03_19-09-02.853	condition_entry	condition B
2021-02-03_19-09-03.297	condition_entry	condition B	discarded
2021-02-03_19-09-03.559	pedal_entry	pedal_timeout
2021-02-03_19-09-03.741	warning	multiple_fingers
2021-02-03_19-09-05.324	condition_entry	condition B
2021-02-03_19-09-05.996	condition_entry	condition B
2021-02-03_19-09-06.519	condition_entry	condition B
2021-02-03_19-09-07.097	condition_entry	condition B
2021-02-03_19-09-07.597	condition_entry	condition B
2021-02-03_19-09-08.253	condition_entry	condition B	discarded
2021-02-03_19-09-08.461	warning	multiple_fingers
2021-02-03_19-09-09.766	condition_entry	condition B
2021-02-03_19-09-10.316	condition_entry	condition B
2021-02-03_19-09-11.014	condition_entry	condition B
2021-02-03_19-09-11.538	condition_entry	condition B
2021-02-03_19-09-12.116	condition_entry	condition B
2021-02-03_19-09-12.553	condition_entry	condition B
2021-02-03_19-09-13.182	condition_entry	condition B
2021-02-03_19-09-13.559	condition_entry	condition B
2021-02-03_19-09-14.008	condition_entry	condition B
2021-02-03_19-09-14.442	condition_entry	condition B
2021-02-03_19-09-14.892	condition_entry	condition C	src 7	dst 6
2021-02-03_19-09-15.958	warning	multiple_fingers
2021-02-03_19-09-17.229	condition_entry	condition B
2021-02-03_19-09-17.757	condition_entry	condition B
2021-02-03_19-09-18.357	condition_entry	condition B
2021-02-03_19-09-18.976	condition_entry	condition B
2021-02-03_19-09-19.546	condition_entry	condition B
2021-02-03_19-09-20.201	condition_entry	condition B
2021-02-03_19-09-20.740	condition_entry	condition B
2021-02-03_19-09-21.160	condition_entry	condition B
2021-02-03_19-09-21.744	condition_entry	condition B
2021-02-03_19-09-22.156	condition_entry	condition A	src 9	dst 6
2021-02-03_19-09-22.790	pedal_entry	pedal_correct
2021-02-03_19-09-25.771	answer_entry	selected_answer 7
2021-02-03_19-09-26.991	condition_entry	condition B
2021-02-03_19-09-27.420	condition_entry	condition B
2021-02-03_19-09-28.665	condition_entry	condition B
2021-02-03_19-09-29.247	condition_entry	condition B
2021-02-03_19-09-29.763	condition_entry	condition B
2021-02-03_19-09-30.443	condition_entry	condition B
2021-02-03_19-09-31.052	condition_entry	condition B
2021-02-03_19-09-31.462	condition_entry	condition B
2021-02-03_19-09-32.023	condition_entry	condition B
2021-02-03_19-09-32.489	condition_entry	condition B
2021-02-03_19-09-33.285	condition_entry	condition B
2021-02-03_19-09-33.695	condition_entry	condition B
2021-02-03_19-09-34.172	condition_entry	condition A	src 0	dst 2
2021-02-03_19-09-34.494	condition_entry	condition B
2021-02-03_19-09-35.030	pedal_entry	pedal_correct
2021-02-03_19-09-38.211	answer_entry	selected_answer 6
2021-02-03_19-09-39.378	condition_entry	condition B
2021-02-03_19-09-39.825	condition_entry	condition C	src 8	dst 7
2021-02-03_19-09-40.464	condition_entry	condition B	discarded
2021-02-03_19-09-40.580	warning	multiple_fingers
2021-02-03_19-09-41.985	condition_entry	condition B
2021-02-03_19-09-42.526	condition_entry	condition B
2021-02-03_19-09-43.128	condition_entry	condition B
2021-02-03_19-09-43.800	condition_entry	condition B
2021-02-03_19-09-44.327	condition_entry	condition B
2021-02-03_19-09-44.783	condition_entry	condition B
2021-02-03_19-09-45.411	condition_entry	condition B
2021-02-03_19-09-45.845	condition_entry	condition B	discarded
2021-02-03_19-09-46.144	condition_entry	condition B	discarded
2021-02-03_19-09-46.222	warning	multiple_fingers
2021-02-03_19-09-47.524	condition_entry	condition B
2021-02-03_19-09-48.178	condition_entry	condition B
2021-02-03_19-09-48.660	condition_entry	condition B
2021-02-03_19-09-49.312	condition_entry	condition B
2021-02-03_19-09-49.931	condition_entry	condition B
2021-02-03_19-09-50.354	condition_entry	condition B
2021-02-03_19-09-50.881	condition_entry	condition B
2021-02-03_19-09-51.368	condition_entry	condition C	src 1	dst 2
2021-02-03_19-09-52.135	condition_entry	condition D warning	discarded
2021-02-03_19-09-52.153	warning	multiple_fingers
2021-02-03_19-09-53.492	condition_entry	condition B
2021-02-03_19-09-54.010	condition_entry	condition B
2021-02-03_19-09-54.686	condition_entry	condition B
2021-02-03_19-09-55.169	condition_entry	condition B
2021-02-03_19-09-55.713	condition_entry	condition B
2021-02-03_19-09-56.430	condition_entry	condition B
2021-02-03_19-09-56.884	condition_entry	condition B
2021-02-03_19-09-57.317	condition_entry	condition B
2021-02-03_19-09-57.744	condition_entry	condition B
2021-02-03_19-09-58.272	condition_entry	condition D	discarded
2021-02-03_19-09-58.305	warning	multiple_fingers
2021-02-03_19-09-59.595	condition_entry	condition B
2021-02-03_19-10-00.283	condition_entry	condition B	discarded
2021-02-03_19-10-00.358	warning	multiple_fingers
2021-02-03_19-10-01.675	condition_entry	condition B
2021-02-03_19-10-02.226	condition_entry	condition B
2021-02-03_19-10-02.826	condition_entry	condition B
2021-02-03_19-10-03.473	condition_entry	condition B
2021-02-03_19-10-04.036	condition_entry	condition B
2021-02-03_19-10-04.585	condition_entry	condition B
2021-02-03_19-10-05.002	condition_entry	condition B
2021-02-03_19-10-05.539	condition_entry	condition B
2021-02-03_19-10-05.969	condition_entry	condition B
2021-02-03_19-10-06.315	condition_entry	condition A	src 7	dst 8
2021-02-03_19-10-06.774	condition_entry	condition B
2021-02-03_19-10-07.179	condition_entry	condition D warning
2021-02-03_19-10-07.551	condition_entry	condition D warning
2021-02-03_19-10-07.812	condition_entry	condition B
2021-02-03_19-10-08.267	condition_entry	condition B
2021-02-03_19-10-08.612	condition_entry	condition B
2021-02-03_19-10-09.144	condition_entry	condition B
2021-02-03_19-10-09.566	pedal_entry	pedal_timeout
2021-02-03_19-10-09.644	condition_entry	condition B
2021-02-03_19-10-10.202	condition_entry	condition B
2021-02-03_19-10-10.735	condition_entry	condition A	src 0	dst 2	discarded
2021-02-03_19-10-11.178	condition_entry	condition D warning	discarded
2021-02-03_19-10-11.221	warning	multiple_fingers
2021-02-03_19-10-12.370	condition_entry	condition A	src 9	dst 8
2021-02-03_19-10-13.012	condition_entry	condition B
2021-02-03_19-10-13.398	pedal_entry	pedal_correct
2021-02-03_19-10-16.481	answer_entry	selected_answer 7
2021-02-03_19-10-17.733	condition_entry	condition B
2021-02-03_19-10-18.645	condition_entry	condition D	discarded
2021-02-03_19-10-18.712	warning	multiple_fingers
2021-02-03_19-10-19.967	condition_entry	condition B
2021-02-03_19-10-20.584	condition_entry	condition D
2021-02-03_19-10-21.293	condition_entry	condition D warning
2021-02-03_19-10-21.650	condition_entry	condition D warning	discarded
2021-02-03_19-10-21.805	warning	multiple_fingers
2021-02-03_19-10-23.110	condition_entry	condition B
2021-02-03_19-10-23.727	condition_entry	condition B
2021-02-03_19-10-24.160	condition_entry	condition B
2021-02-03_19-10-24.749	condition_entry	condition B
2021-02-03_19-10-25.383	condition_entry	condition B
2021-02-03_19-10-25.871	condition_entry	condition B
2021-02-03_19-10-26.381	condition_entry	condition B
2021-02-03_19-10-26.888	condition_entry	condition B
2021-02-03_19-10-27.281	condition_entry	condition B
2021-02-03_19-10-28.573	condition_entry	condition B
2021-02-03_19-10-29.036	condition_entry	condition D	discarded
2021-02-03_19-10-29.191	warning	multiple_fingers
2021-02-03_19-10-30.344	condition_entry	condition A	src 7	dst 6
2021-02-03_19-10-31.059	condition_entry	condition B
2021-02-03_19-10-31.301	pedal_entry	pedal_correct
2021-02-03_19-10-33.784	answer_entry	selected_answer 7
2021-02-03_19-10-35.034	condition_entry	condition B
2021-02-03_19-10-35.617	condition_entry	condition B
2021-02-03_19-10-36.177	condition_entry	condition B
2021-02-03_19-10-36.723	condition_entry	condition B
2021-02-03_19-10-37.289	condition_entry	condition B
2021-02-03_19-10-37.911	condition_entry	condition B
2021-02-03_19-10-38.392	condition_entry	condition B
2021-02-03_19-10-38.909	condition_entry	condition B
2021-02-03_19-10-39.336	condition_entry	condition D	discarded
2021-02-03_19-10-39.453	warning	multiple_fingers
2021-02-03_19-10-40.657	condition_entry	condition B
2021-02-03_19-10-41.141	condition_entry	condition B
2021-02-03_19-10-41.774	condition_entry	condition B
2021-02-03_19-10-42.341	condition_entry	condition B
2021-02-03_19-10-42.952	condition_entry	condition B
2021-02-03_19-10-43.506	condition_entry	condition B
2021-02-03_19-10-44.143	condition_entry	condition B
2021-02-03_19-10-44.673	condition_entry	condition B
2021-02-03_19-10-45.101	condition_entry	condition B
2021-02-03_19-10-45.586	condition_entry	condition B
2021-02-03_19-10-46.033	condition_entry	condition D
2021-02-03_19-10-46.500	condition_entry	condition B
2021-02-03_19-10-46.894	condition_entry	condition B
2021-02-03_19-10-47.238	condition_entry	condition B
2021-02-03_19-10-47.727	condition_entry	condition B
2021-02-03_19-10-48.016	condition_entry	condition B
2021-02-03_19-10-48.054	pedal_entry	pedal_timeout
2021-02-03_19-13-50.165	condition_entry	condition A	src 0	dst 2
2021-02-03_19-13-50.737	pedal_entry	pedal_correct
2021-02-03_19-13-53.287	answer_entry	selected_answer 4
2021-02-03_19-13-54.501	condition_entry	condition B
2021-02-03_19-13-55.112	condition_entry	condition B
2021-02-03_19-13-55.621	condition_entry	condition B
2021-02-03_19-13-56.218	condition_entry	condition B
2021-02-03_19-13-56.696	condition_entry	condition D
2021-02-03_19-13-57.344	condition_entry	condition B
2021-02-03_19-13-57.845	condition_entry	condition D warning	discarded
2021-02-03_19-13-57.928	warning	multiple_fingers
2021-02-03_19-13-59.165	condition_entry	condition B
2021-02-03_19-13-59.571	condition_entry	condition B
2021-02-03_19-14-00.207	condition_entry	condition B
2021-02-03_19-14-00.831	condition_entry	condition B
2021-02-03_19-14-01.353	condition_entry	condition B
2021-02-03_19-14-01.985	condition_entry	condition B
2021-02-03_19-14-02.440	condition_entry	condition B
2021-02-03_19-14-03.037	condition_entry	condition B
2021-02-03_19-14-03.437	condition_entry	condition B
2021-02-03_19-14-03.893	condition_entry	condition B
2021-02-03_19-14-04.324	condition_entry	condition B
2021-02-03_19-14-04.717	condition_entry	condition B
2021-02-03_19-14-05.183	condition_entry	condition B
2021-02-03_19-14-05.510	condition_entry	condition B
2021-02-03_19-14-05.906	condition_entry	condition D
2021-02-03_19-14-06.469	condition_entry	condition B
2021-02-03_19-14-07.013	condition_entry	condition B
2021-02-03_19-14-07.462	condition_entry	condition B
2021-02-03_19-14-07.927	pedal_entry	pedal_timeout
2021-02-03_19-14-08.006	condition_entry	condition B
2021-02-03_19-14-08.692	condition_entry	condition B
2021-02-03_19-14-09.156	condition_entry	condition B
2021-02-03_19-14-09.612	condition_entry	condition A	src 8	dst 9
2021-02-03_19-14-10.078	condition_entry	condition B
2021-02-03_19-14-10.569	condition_entry	condition D warning
2021-02-03_19-14-11.747	condition_entry	condition B
2021-02-03_19-14-12.255	condition_entry	condition B
2021-02-03_19-14-12.588	pedal_entry	pedal_timeout
2021-02-03_19-14-12.755	condition_entry	condition B
2021-02-03_19-14-13.378	condition_entry	condition B
2021-02-03_19-14-13.876	condition_entry	condition B
2021-02-03_19-14-14.381	condition_entry	condition B
2021-02-03_19-14-14.931	condition_entry	condition B
2021-02-03_19-14-15.411	condition_entry	condition B
2021-02-03_19-14-15.842	condition_entry	condition B
2021-02-03_19-14-16.132	condition_entry	condition B
2021-02-03_19-14-16.732	condition_entry	condition B
2021-02-03_19-14-17.066	condition_entry	condition D
2021-02-03_19-14-17.444	condition_entry	condition B
2021-02-03_19-14-17.821	condition_entry	condition B
2021-02-03_19-14-18.155	condition_entry	condition B
2021-02-03_19-14-18.664	condition_entry	condition D warning
2021-02-03_19-14-19.142	condition_entry	condition B
2021-02-03_19-14-19.818	condition_entry	condition B
2021-02-03_19-14-20.409	condition_entry	condition B
2021-02-03_19-14-20.677	pedal_entry	pedal_timeout
2021-02-03_19-14-20.949	condition_entry	condition A	src 3	dst 2
2021-02-03_19-14-21.529	pedal_entry	pedal_correct
2021-02-03_19-14-24.696	answer_entry	selected_answer 8
2021-02-03_19-14-26.031	condition_entry	condition B
2021-02-03_19-14-26.583	condition_entry	condition B
2021-02-03_19-14-27.026	condition_entry	condition B
2021-02-03_19-14-27.582	condition_entry	condition B
2021-02-03_19-14-28.340	condition_entry	condition A	src 1	dst 2
2021-02-03_19-14-29.551	condition_entry	condition B
2021-02-03_19-14-29.813	condition_entry	condition B
2021-02-03_19-14-30.213	condition_entry	condition B
2021-02-03_19-14-30.357	pedal_entry	pedal_timeout
2021-02-03_19-14-30.780	condition_entry	condition B
2021-02-03_19-14-31.438	condition_entry	condition B
2021-02-03_19-14-31.914	condition_entry	condition B
2021-02-03_19-14-32.539	condition_entry	condition B
2021-02-03_19-14-33.113	condition_entry	condition C	src 1	dst 0	discarded
2021-02-03_19-14-33.258	warning	multiple_fingers
2021-02-03_19-14-34.646	condition_entry	condition B	discarded
2021-02-03_19-14-34.690	warning	multiple_fingers
2021-02-03_19-14-36.044	condition_entry	condition B
2021-02-03_19-14-36.654	condition_entry	condition B
2021-02-03_19-14-37.021	condition_entry	condition B
2021-02-03_19-14-37.773	condition_entry	condition B
2021-02-03_19-14-38.289	condition_entry	condition B
2021-02-03_19-14-38.946	condition_entry	condition B
2021-02-03_19-14-39.442	condition_entry	condition B
2021-02-03_19-14-39.997	condition_entry	condition B
2021-02-03_19-14-40.413	condition_entry	condition B
2021-02-03_19-14-40.820	condition_entry	condition C	src 1	dst 0
2021-02-03_19-14-41.789	condition_entry	condition B
2021-02-03_19-14-42.054	condition_entry	condition B
2021-02-03_19-14-42.467	condition_entry	condition B
2021-02-03_19-14-42.834	pedal_entry	pedal_timeout
2021-02-03_19-14-42.917	condition_entry	condition B
2021-02-03_19-14-43.507	condition_entry	condition B
2021-02-03_19-14-44.063	condition_entry	condition B
2021-02-03_19-14-44.666	condition_entry	condition B
2021-02-03_19-14-45.124	condition_entry	condition B
2021-02-03_19-14-45.618	condition_entry	condition B
2021-02-03_19-14-46.073	condition_entry	condition B
2021-02-03_19-14-46.406	condition_entry	condition B
2021-02-03_19-14-46.830	condition_entry	condition B
2021-02-03_19-14-47.231	condition_entry	condition B
2021-02-03_19-14-47.610	condition_entry	condition B
2021-02-03_19-14-47.994	condition_entry	condition B
2021-02-03_19-14-48.366	condition_entry	condition B
2021-02-03_19-14-48.690	condition_entry	condition B
2021-02-03_19-14-49.106	condition_entry	condition C	src 1	dst 2
2021-02-03_19-14-49.659	condition_entry	condition D warning
2021-02-03_19-14-50.049	condition_entry	condition B
2021-02-03_19-14-50.559	condition_entry	condition B	discarded
2021-02-03_19-14-50.702	warning	hand_movements
2021-02-03_19-14-50.702	warning	multiple_fingers
2021-02-03_19-14-51.996	condition_entry	condition B
2021-02-03_19-14-52.636	condition_entry	condition C	src 2	dst 1
2021-02-03_19-14-53.158	condition_entry	condition B
2021-02-03_19-14-53.736	condition_entry	condition B
2021-02-03_19-14-54.298	condition_entry	condition B
2021-02-03_19-14-54.648	pedal_entry	pedal_timeout
2021-02-03_19-14-54.817	condition_entry	condition B
2021-02-03_19-14-55.369	condition_entry	condition B	discarded
2021-02-03_19-14-55.846	condition_entry	condition B	discarded
2021-02-03_19-14-55.867	warning	multiple_fingers
2021-02-03_19-14-57.062	condition_entry	condition B
2021-02-03_19-14-57.758	condition_entry	condition B
2021-02-03_19-14-58.211	condition_entry	condition B
2021-02-03_19-14-59.378	condition_entry	condition B
2021-02-03_19-14-59.894	condition_entry	condition D
2021-02-03_19-15-00.911	condition_entry	condition B
2021-02-03_19-15-01.410	condition_entry	condition B
2021-02-03_19-15-01.909	pedal_entry	pedal_timeout
2021-02-03_19-15-02.033	warning	hand_movements
2021-02-03_19-15-02.033	warning	multiple_fingers
2021-02-03_19-15-02.033	condition_entry	condition D	discarded
2021-02-03_19-15-02.076	warning	hand_movements
2021-02-03_19-15-02.076	warning	multiple_fingers
2021-02-03_19-15-02.143	warning	hand_movements
2021-02-03_19-15-02.144	warning	multiple_fingers
2021-02-03_19-15-03.483	condition_entry	condition B
2021-02-03_19-15-04.042	condition_entry	condition B
2021-02-03_19-15-04.620	condition_entry	condition B
2021-02-03_19-15-05.113	condition_entry	condition B
2021-02-03_19-15-05.708	condition_entry	condition A	src 9	dst 8
2021-02-03_19-15-06.289	condition_entry	condition B	discarded
2021-02-03_19-15-06.552	warning	hand_movements
2021-02-03_19-15-06.552	warning	multiple_fingers
2021-02-03_19-15-06.642	warning	hand_movements
2021-02-03_19-15-06.642	warning	multiple_fingers
2021-02-03_19-15-06.676	warning	hand_movements
2021-02-03_19-15-06.676	warning	multiple_fingers
2021-02-03_19-15-06.701	warning	hand_movements
2021-02-03_19-15-06.701	warning	multiple_fingers
2021-02-03_19-15-06.724	warning	multiple_fingers
2021-02-03_19-15-06.785	warning	multiple_fingers
2021-02-03_19-15-06.834	warning	multiple_fingers
2021-02-03_19-15-07.071	warning	hand_movements
2021-02-03_19-15-07.071	warning	multiple_fingers
2021-02-03_19-15-07.119	warning	multiple_fingers
2021-02-03_19-15-07.218	warning	hand_movements
2021-02-03_19-15-07.218	warning	multiple_fingers
2021-02-03_19-15-07.305	warning	hand_movements
2021-02-03_19-15-07.305	warning	multiple_fingers
2021-02-03_19-15-07.330	warning	multiple_fingers
2021-02-03_19-15-07.400	warning	hand_movements
2021-02-03_19-15-07.400	warning	multiple_fingers
2021-02-03_19-15-07.476	warning	hand_movements
2021-02-03_19-15-07.489	warning	multiple_fingers
2021-02-03_19-15-07.688	warning	hand_movements
2021-02-03_19-15-07.688	warning	multiple_fingers
2021-02-03_19-15-09.021	condition_entry	condition B
2021-02-03_19-15-09.518	condition_entry	condition B
2021-02-03_19-15-10.201	condition_entry	condition B
2021-02-03_19-15-10.742	condition_entry	condition B	discarded
2021-02-03_19-15-11.097	warning	hand_movements
2021-02-03_19-15-11.097	warning	multiple_fingers
2021-02-03_19-15-11.136	warning	hand_movements
2021-02-03_19-15-11.136	warning	multiple_fingers
2021-02-03_19-15-11.172	warning	multiple_fingers
2021-02-03_19-15-11.261	warning	hand_movements
2021-02-03_19-15-11.261	warning	multiple_fingers
2021-02-03_19-15-11.316	warning	multiple_fingers
2021-02-03_19-15-11.365	warning	multiple_fingers
2021-02-03_19-15-11.420	warning	hand_movements
2021-02-03_19-15-11.420	warning	multiple_fingers
2021-02-03_19-15-11.738	warning	multiple_fingers
2021-02-03_19-15-11.891	warning	multiple_fingers
2021-02-03_19-15-12.165	warning	hand_movements
2021-02-03_19-15-12.165	warning	multiple_fingers
2021-02-03_19-15-13.349	warning	hand_movements
2021-02-03_19-15-13.349	warning	multiple_fingers
2021-02-03_19-15-13.403	warning	multiple_fingers
2021-02-03_19-15-13.442	warning	hand_movements
2021-02-03_19-15-13.442	warning	multiple_fingers
2021-02-03_19-15-13.493	warning	multiple_fingers
2021-02-03_19-15-13.560	warning	multiple_fingers
2021-02-03_19-15-13.588	warning	multiple_fingers
2021-02-03_19-15-13.626	warning	multiple_fingers
2021-02-03_19-15-13.724	warning	hand_movements
2021-02-03_19-15-13.724	warning	multiple_fingers
2021-02-03_19-15-13.863	warning	hand_movements
2021-02-03_19-15-13.863	warning	multiple_fingers
2021-02-03_19-15-13.918	warning	multiple_fingers
2021-02-03_19-15-13.989	warning	hand_movements
2021-02-03_19-15-14.002	warning	multiple_fingers
2021-02-03_19-15-14.149	warning	hand_movements
2021-02-03_19-15-14.149	warning	multiple_fingers
2021-02-03_19-15-14.272	warning	hand_movements
2021-02-03_19-15-14.285	warning	multiple_fingers
2021-02-03_19-15-14.441	warning	hand_movements
2021-02-03_19-15-14.441	warning	multiple_fingers
2021-02-03_19-15-14.474	warning	multiple_fingers
2021-02-03_19-15-14.537	warning	hand_movements
2021-02-03_19-15-14.537	warning	multiple_fingers
2021-02-03_19-15-14.563	warning	hand_movements
2021-02-03_19-15-14.572	warning	multiple_fingers
2021-02-03_19-15-14.649	warning	multiple_fingers
2021-02-03_19-15-14.708	warning	multiple_fingers
2021-02-03_19-15-14.753	warning	multiple_fingers
2021-02-03_19-15-14.997	warning	hand_movements
2021-02-03_19-15-14.997	warning	multiple_fingers
2021-02-03_19-15-15.127	warning	hand_movements
2021-02-03_19-15-15.140	warning	multiple_fingers
2021-02-03_19-15-15.206	warning	experimental_break
2021-02-03_19-15-15.258	warning	multiple_fingers
2021-02-03_19-15-15.280	warning	multiple_fingers
2021-02-03_19-15-15.313	warning	multiple_fingers
2021-02-03_19-15-15.414	warning	hand_movements
2021-02-03_19-15-15.414	warning	multiple_fingers
2021-02-03_19-15-15.558	warning	hand_movements
2021-02-03_19-15-15.558	warning	multiple_fingers
2021-02-03_19-15-15.625	warning	hand_movements
2021-02-03_19-15-15.625	warning	multiple_fingers
2021-02-03_19-15-15.703	warning	multiple_fingers
2021-02-03_19-15-15.825	warning	multiple_fingers
2021-02-03_19-15-15.848	warning	multiple_fingers
2021-02-03_19-15-15.894	warning	hand_movements
2021-02-03_19-15-15.894	warning	multiple_fingers
2021-02-03_19-15-15.985	warning	multiple_fingers
2021-02-03_19-15-16.107	warning	multiple_fingers
2021-02-03_19-15-16.130	warning	multiple_fingers
2021-02-03_19-15-16.174	warning	multiple_fingers
2021-02-03_19-15-16.263	warning	hand_movements
2021-02-03_19-15-16.274	warning	multiple_fingers
2021-02-03_19-15-16.409	warning	hand_movements
2021-02-03_19-15-16.409	warning	multiple_fingers
2021-02-03_19-15-16.441	warning	multiple_fingers
2021-02-03_19-15-16.751	warning	hand_movements
2021-02-03_19-15-16.929	warning	multiple_fingers
2021-02-03_19-15-21.705	warning	multiple_fingers
2021-02-03_19-15-21.937	warning	multiple_fingers
2021-02-03_19-15-22.961	warning	multiple_fingers
2021-02-03_19-15-23.038	warning	multiple_fingers
2021-02-03_19-15-23.837	warning	multiple_fingers
2021-02-03_19-15-24.192	warning	multiple_fingers
2021-02-03_19-15-24.232	warning	multiple_fingers
2021-02-03_19-15-24.344	warning	hand_movements
2021-02-03_19-15-24.615	warning	multiple_fingers
2021-02-03_19-15-24.792	warning	multiple_fingers
2021-02-03_19-15-24.814	warning	multiple_fingers
2021-02-03_19-15-24.870	warning	multiple_fingers
2021-02-03_19-15-24.936	warning	multiple_fingers
2021-02-03_19-15-24.959	warning	multiple_fingers
2021-02-03_19-15-25.005	warning	multiple_fingers
2021-02-03_19-15-25.404	warning	multiple_fingers
2021-02-03_19-15-25.447	warning	multiple_fingers
2021-02-03_19-15-25.481	warning	multiple_fingers
2021-02-03_19-15-26.324	warning	multiple_fingers
2021-02-03_19-15-27.486	warning	multiple_fingers
2021-02-03_19-15-29.056	warning	multiple_fingers
2021-02-03_19-15-29.135	warning	multiple_fingers
2021-02-03_19-15-29.224	warning	multiple_fingers
2021-02-03_19-15-29.269	warning	multiple_fingers
2021-02-03_19-15-29.335	warning	multiple_fingers
2021-02-03_19-15-33.728	warning	hand_movements
2021-02-03_19-15-34.062	warning	multiple_fingers
2021-02-03_19-15-34.643	warning	multiple_fingers
2021-02-03_19-15-35.321	warning	multiple_fingers
2021-02-03_19-15-37.260	warning	multiple_fingers
2021-02-03_19-15-37.426	warning	hand_movements
2021-02-03_19-15-37.753	warning	multiple_fingers
2021-02-03_19-15-39.896	warning	multiple_fingers
2021-02-03_19-15-40.748	warning	hand_movements
2021-02-03_19-15-40.997	warning	hand_movements
2021-02-03_19-15-41.063	warning	multiple_fingers
2021-02-03_19-15-42.251	warning	hand_movements
2021-02-03_19-15-42.307	warning	hand_movements
2021-02-03_19-15-42.651	warning	hand_movements
2021-02-03_19-15-42.719	warning	multiple_fingers
2021-02-03_19-15-43.724	warning	hand_movements
2021-02-03_19-15-52.246	warning	multiple_fingers
2021-02-03_19-15-53.766	condition_entry	condition B
2021-02-03_19-15-54.300	condition_entry	condition B
2021-02-03_19-15-54.766	condition_entry	condition B
2021-02-03_19-15-55.332	condition_entry	condition B
2021-02-03_19-15-55.979	condition_entry	condition B
2021-02-03_19-15-56.428	condition_entry	condition B
2021-02-03_19-15-57.098	condition_entry	condition B
2021-02-03_19-15-57.468	condition_entry	condition B
2021-02-03_19-15-57.954	condition_entry	condition B
2021-02-03_19-15-58.484	condition_entry	condition B	discarded
2021-02-03_19-15-58.519	warning	multiple_fingers
2021-02-03_19-15-59.530	condition_entry	condition B
2021-02-03_19-16-00.083	condition_entry	condition B
2021-02-03_19-16-00.666	condition_entry	condition B
2021-02-03_19-16-01.227	condition_entry	condition B
2021-02-03_19-16-01.873	condition_entry	condition B
2021-02-03_19-16-02.395	condition_entry	condition B
2021-02-03_19-16-02.904	condition_entry	condition B
2021-02-03_19-16-03.504	condition_entry	condition B
2021-02-03_19-16-04.167	condition_entry	condition B
2021-02-03_19-16-04.703	condition_entry	condition B
2021-02-03_19-16-05.373	condition_entry	condition B
2021-02-03_19-16-05.835	condition_entry	condition B
2021-02-03_19-16-06.437	condition_entry	condition B
2021-02-03_19-16-06.983	condition_entry	condition A	src 9	dst 7
2021-02-03_19-16-08.114	pedal_entry	pedal_correct
2021-02-03_19-16-11.329	answer_entry	selected_answer 7
2021-02-03_19-16-12.678	condition_entry	condition B
2021-02-03_19-16-13.111	condition_entry	condition B
2021-02-03_19-16-13.624	condition_entry	condition B
2021-02-03_19-16-14.144	condition_entry	condition B
2021-02-03_19-16-14.771	condition_entry	condition D
2021-02-03_19-16-15.167	condition_entry	condition B
2021-02-03_19-16-15.721	condition_entry	condition B
2021-02-03_19-16-16.168	condition_entry	condition B
2021-02-03_19-16-16.708	condition_entry	condition B
2021-02-03_19-16-16.788	pedal_entry	pedal_timeout
2021-02-03_19-16-17.394	condition_entry	condition B
2021-02-03_19-16-17.919	condition_entry	condition B	discarded
2021-02-03_19-16-18.016	warning	hand_movements
2021-02-03_19-16-18.039	warning	hand_movements
2021-02-03_19-16-18.078	warning	hand_movements
2021-02-03_19-16-18.111	warning	hand_movements
2021-02-03_19-16-18.143	warning	hand_movements
2021-02-03_19-16-18.208	warning	hand_movements
2021-02-03_19-16-18.356	warning	hand_movements
2021-02-03_19-16-18.412	warning	hand_movements
2021-02-03_19-16-18.988	warning	hand_movements
2021-02-03_19-16-19.386	warning	hand_movements
2021-02-03_19-16-19.474	warning	hand_movements
2021-02-03_19-16-20.303	warning	hand_movements
2021-02-03_19-16-20.366	warning	hand_movements
2021-02-03_19-16-20.419	warning	hand_movements
2021-02-03_19-16-20.442	warning	hand_movements
2021-02-03_19-16-20.489	warning	hand_movements
2021-02-03_19-16-20.584	warning	hand_movements
2021-02-03_19-16-20.615	warning	hand_movements
2021-02-03_19-16-22.053	condition_entry	condition B
2021-02-03_19-16-22.763	condition_entry	condition B
2021-02-03_19-16-23.222	condition_entry	condition D
2021-02-03_19-16-23.649	condition_entry	condition B
2021-02-03_19-16-24.161	condition_entry	condition B
2021-02-03_19-16-24.849	condition_entry	condition B
2021-02-03_19-16-25.237	pedal_entry	pedal_timeout
2021-02-03_19-16-25.334	condition_entry	condition A	src 6	dst 8
2021-02-03_19-16-26.041	pedal_entry	pedal_correct
2021-02-03_19-16-28.823	answer_entry	selected_answer 7
2021-02-03_19-16-30.146	condition_entry	condition B
2021-02-03_19-16-30.817	condition_entry	condition B
2021-02-03_19-16-31.358	condition_entry	condition B
2021-02-03_19-16-31.735	condition_entry	condition A	src 8	dst 9
2021-02-03_19-16-32.529	pedal_entry	pedal_correct
2021-02-03_19-16-35.240	answer_entry	selected_answer 7
2021-02-03_19-16-36.539	condition_entry	condition B
2021-02-03_19-16-37.079	condition_entry	condition B
2021-02-03_19-16-37.532	condition_entry	condition B
2021-02-03_19-16-38.220	condition_entry	condition B
2021-02-03_19-16-38.810	condition_entry	condition A	src 6	dst 9
2021-02-03_19-16-39.536	pedal_entry	pedal_correct
2021-02-03_19-16-43.658	answer_entry	selected_answer 9
2021-02-03_19-16-45.030	condition_entry	condition B
2021-02-03_19-16-45.608	condition_entry	condition B
2021-02-03_19-16-46.231	condition_entry	condition C	src 1	dst 2
2021-02-03_19-16-46.764	condition_entry	condition B
2021-02-03_19-16-47.243	condition_entry	condition B
2021-02-03_19-16-47.865	condition_entry	condition B
2021-02-03_19-16-48.253	pedal_entry	pedal_timeout
2021-02-03_19-16-48.341	condition_entry	condition C	src 1	dst 0
2021-02-03_19-16-48.908	condition_entry	condition B
2021-02-03_19-16-49.448	pedal_entry	pedal_correct
2021-02-03_19-16-52.743	answer_entry	selected_answer 6
2021-02-03_19-16-52.960	warning	hand_movements
2021-02-03_19-16-52.960	warning	multiple_fingers
2021-02-03_19-16-54.279	condition_entry	condition B
2021-02-03_19-16-54.819	condition_entry	condition B
2021-02-03_19-16-55.344	condition_entry	condition B
2021-02-03_19-16-55.980	condition_entry	condition B
2021-02-03_19-16-56.451	condition_entry	condition B
2021-02-03_19-16-57.092	condition_entry	condition C	src 1	dst 2
2021-02-03_19-16-57.690	condition_entry	condition D warning
2021-02-03_19-16-58.009	condition_entry	condition D warning
2021-02-03_19-16-58.617	condition_entry	condition B
2021-02-03_19-16-59.612	condition_entry	condition B
2021-02-03_19-17-00.022	pedal_entry	pedal_timeout
2021-02-03_19-17-00.067	condition_entry	condition B
2021-02-03_19-17-00.681	condition_entry	condition B
2021-02-03_19-17-01.271	condition_entry	condition B
2021-02-03_19-17-01.800	condition_entry	condition B
2021-02-03_19-17-02.380	condition_entry	condition B
2021-02-03_19-17-02.988	condition_entry	condition B
2021-02-03_19-17-03.398	condition_entry	condition B
2021-02-03_19-17-03.724	condition_entry	condition B
2021-02-03_19-17-04.189	condition_entry	condition B
2021-02-03_19-17-04.644	condition_entry	condition B
2021-02-03_19-17-05.058	condition_entry	condition B
2021-02-03_19-17-05.353	condition_entry	condition B
2021-02-03_19-17-05.698	condition_entry	condition B
2021-02-03_19-17-06.186	condition_entry	condition D
2021-02-03_19-17-07.085	condition_entry	condition B
2021-02-03_19-17-07.688	condition_entry	condition B
2021-02-03_19-17-08.199	pedal_entry	pedal_timeout
2021-02-03_19-17-08.233	condition_entry	condition B
2021-02-03_19-17-08.743	condition_entry	condition D	discarded
2021-02-03_19-17-08.903	warning	multiple_fingers
2021-02-03_19-17-10.350	condition_entry	condition B
2021-02-03_19-17-10.818	condition_entry	condition B
2021-02-03_19-17-11.499	condition_entry	condition B
2021-02-03_19-17-12.034	condition_entry	condition B
2021-02-03_19-17-12.516	condition_entry	condition B
2021-02-03_19-17-13.063	condition_entry	condition B
2021-02-03_19-17-13.586	condition_entry	condition B
2021-02-03_19-17-14.060	condition_entry	condition B
2021-02-03_19-17-14.584	condition_entry	condition B
2021-02-03_19-17-14.968	condition_entry	condition B
2021-02-03_19-17-15.482	condition_entry	condition B
2021-02-03_19-17-15.789	condition_entry	condition B
2021-02-03_19-17-16.174	condition_entry	condition B	discarded
2021-02-03_19-17-16.581	condition_entry	condition D	discarded
2021-02-03_19-17-16.625	warning	multiple_fingers
2021-02-03_19-17-17.973	condition_entry	condition B
2021-02-03_19-17-18.524	condition_entry	condition B
2021-02-03_19-17-19.237	condition_entry	condition B
2021-02-03_19-17-19.724	condition_entry	condition B
2021-02-03_19-17-20.303	condition_entry	condition B
2021-02-03_19-17-20.803	condition_entry	condition B
2021-02-03_19-17-21.767	condition_entry	condition B
2021-02-03_19-17-22.168	condition_entry	condition B
2021-02-03_19-17-22.612	condition_entry	condition A	src 3	dst 0
2021-02-03_19-17-23.348	pedal_entry	pedal_correct
2021-02-03_19-17-26.649	answer_entry	selected_answer 8
2021-02-03_19-17-27.820	condition_entry	condition B
2021-02-03_19-17-28.311	condition_entry	condition B
2021-02-03_19-17-28.935	condition_entry	condition B
2021-02-03_19-17-29.498	condition_entry	condition B
2021-02-03_19-17-29.986	condition_entry	condition B
2021-02-03_19-17-30.556	condition_entry	condition D
2021-02-03_19-17-31.063	condition_entry	condition D warning	discarded
2021-02-03_19-17-31.445	condition_entry	condition D warning	discarded
2021-02-03_19-17-31.485	warning	multiple_fingers
2021-02-03_19-17-31.644	warning	multiple_fingers
2021-02-03_19-17-32.896	condition_entry	condition B
2021-02-03_19-17-33.565	condition_entry	condition B
2021-02-03_19-17-33.967	condition_entry	condition B
2021-02-03_19-17-34.568	condition_entry	condition B
2021-02-03_19-17-35.141	condition_entry	condition B
2021-02-03_19-17-35.644	condition_entry	condition B
2021-02-03_19-17-36.161	condition_entry	condition B
2021-02-03_19-17-36.638	condition_entry	condition B
2021-02-03_19-17-37.105	condition_entry	condition B
2021-02-03_19-17-37.493	condition_entry	condition B
2021-02-03_19-17-37.915	condition_entry	condition B
2021-02-03_19-17-38.290	condition_entry	condition D
2021-02-03_19-17-38.936	condition_entry	condition B
2021-02-03_19-17-39.315	condition_entry	condition B
2021-02-03_19-17-39.804	condition_entry	condition B
2021-02-03_19-17-40.165	condition_entry	condition B
2021-02-03_19-17-40.306	pedal_entry	pedal_timeout
2021-02-03_19-17-40.653	condition_entry	condition B
2021-02-03_19-17-41.237	condition_entry	condition B
2021-02-03_19-17-42.262	condition_entry	condition B
2021-02-03_19-17-42.771	condition_entry	condition C	src 1	dst 2
2021-02-03_19-17-43.338	condition_entry	condition B
2021-02-03_19-17-43.793	condition_entry	condition B
2021-02-03_19-17-44.326	condition_entry	condition B
2021-02-03_19-17-44.780	pedal_entry	pedal_timeout
2021-02-03_19-17-44.804	condition_entry	condition C	src 7	dst 8
2021-02-03_19-17-45.347	condition_entry	condition B
2021-02-03_19-17-45.763	condition_entry	condition B
2021-02-03_19-17-46.105	condition_entry	condition B
2021-02-03_19-17-46.612	condition_entry	condition D warning
2021-02-03_19-17-47.334	condition_entry	condition B
2021-02-03_19-17-47.974	condition_entry	condition B
2021-02-03_19-17-48.510	condition_entry	condition B
2021-02-03_19-17-48.633	pedal_entry	pedal_timeout
2021-02-03_19-17-49.138	condition_entry	condition B
2021-02-03_19-17-49.710	condition_entry	condition B
2021-02-03_19-17-50.294	condition_entry	condition B
2021-02-03_19-17-50.832	condition_entry	condition B
2021-02-03_19-17-51.332	condition_entry	condition B
2021-02-03_19-17-51.745	condition_entry	condition B
2021-02-03_19-17-52.231	condition_entry	condition B
2021-02-03_19-17-52.659	condition_entry	condition B
2021-02-03_19-17-53.131	condition_entry	condition A	src 0	dst 1
2021-02-03_19-17-53.415	condition_entry	condition B	discarded
2021-02-03_19-17-53.846	condition_entry	condition D warning	discarded
2021-02-03_19-17-53.859	warning	multiple_fingers
2021-02-03_19-17-54.975	condition_entry	condition B
2021-02-03_19-17-55.436	condition_entry	condition B
2021-02-03_19-17-56.051	condition_entry	condition B
2021-02-03_19-17-56.532	condition_entry	condition A	src 8	dst 7
2021-02-03_19-17-57.444	pedal_entry	pedal_correct
2021-02-03_19-18-00.813	answer_entry	selected_answer 5
2021-02-03_19-18-02.098	condition_entry	condition B
2021-02-03_19-18-02.659	condition_entry	condition B
2021-02-03_19-18-03.130	condition_entry	condition B
2021-02-03_19-18-03.672	condition_entry	condition B
2021-02-03_19-18-04.298	condition_entry	condition A	src 8	dst 6
2021-02-03_19-18-05.272	pedal_entry	pedal_correct
2021-02-03_19-18-09.530	answer_entry	selected_answer 5
2021-02-03_19-18-10.833	condition_entry	condition B
2021-02-03_19-18-11.412	condition_entry	condition B
2021-02-03_19-18-11.977	condition_entry	condition B
2021-02-03_19-18-12.456	condition_entry	condition B
2021-02-03_19-18-13.082	condition_entry	condition B
2021-02-03_19-18-13.513	condition_entry	condition B
2021-02-03_19-18-14.090	condition_entry	condition B
2021-02-03_19-18-14.637	condition_entry	condition B
2021-02-03_19-18-15.154	condition_entry	condition B
2021-02-03_19-18-15.421	condition_entry	condition C	src 8	dst 6
2021-02-03_19-18-15.954	condition_entry	condition B
2021-02-03_19-18-17.180	condition_entry	condition B
2021-02-03_19-18-17.441	pedal_entry	pedal_timeout
2021-02-03_19-18-17.886	condition_entry	condition B
2021-02-03_19-18-18.186	condition_entry	condition B
2021-02-03_19-18-18.653	condition_entry	condition B
2021-02-03_19-18-19.386	condition_entry	condition B
2021-02-03_19-18-19.774	condition_entry	condition B
2021-02-03_19-18-20.463	condition_entry	condition B
2021-02-03_19-18-21.044	condition_entry	condition B
2021-02-03_19-18-21.685	condition_entry	condition B
2021-02-03_19-18-22.129	condition_entry	condition B
2021-02-03_19-18-22.699	condition_entry	condition B
2021-02-03_19-18-23.311	condition_entry	condition B
2021-02-03_19-18-23.740	condition_entry	condition B
2021-02-03_19-18-24.161	condition_entry	condition B
2021-02-03_19-18-24.716	condition_entry	condition B
2021-02-03_19-18-25.116	condition_entry	condition B
2021-02-03_19-18-25.510	condition_entry	condition B
2021-02-03_19-18-25.815	condition_entry	condition B
2021-02-03_19-18-26.750	condition_entry	condition B
2021-02-03_19-18-27.343	condition_entry	condition B
2021-02-03_19-18-28.006	condition_entry	condition B
2021-02-03_19-18-28.504	condition_entry	condition B
2021-02-03_19-18-29.151	condition_entry	condition B
2021-02-03_19-18-29.616	condition_entry	condition B
2021-02-03_19-18-30.181	condition_entry	condition B
2021-02-03_19-18-30.558	condition_entry	condition B
2021-02-03_19-18-31.069	condition_entry	condition B	discarded
2021-02-03_19-18-31.103	warning	multiple_fingers
2021-02-03_19-18-32.356	condition_entry	condition B
2021-02-03_19-18-33.027	condition_entry	condition B
2021-02-03_19-18-33.547	condition_entry	condition B
2021-02-03_19-18-34.167	condition_entry	condition B
2021-02-03_19-18-34.768	condition_entry	condition B
2021-02-03_19-18-35.256	condition_entry	condition B
2021-02-03_19-18-35.783	condition_entry	condition D
2021-02-03_19-18-36.424	condition_entry	condition D warning
2021-02-03_19-18-36.655	condition_entry	condition B
2021-02-03_19-18-37.111	condition_entry	condition B
2021-02-03_19-18-37.566	condition_entry	condition B
2021-02-03_19-18-38.146	condition_entry	condition B
2021-02-03_19-18-38.444	pedal_entry	pedal_timeout
2021-02-03_19-18-38.699	condition_entry	condition B
2021-02-03_19-18-39.234	condition_entry	condition B
2021-02-03_19-18-39.722	condition_entry	condition B
2021-02-03_19-18-40.254	condition_entry	condition A	src 0	dst 2
2021-02-03_19-18-40.653	condition_entry	condition D warning
2021-02-03_19-18-41.240	condition_entry	condition B
2021-02-03_19-18-41.498	condition_entry	condition B
2021-02-03_19-18-41.964	condition_entry	condition B
2021-02-03_19-18-42.489	condition_entry	condition B
2021-02-03_19-18-42.665	pedal_entry	pedal_timeout
2021-02-03_19-18-43.052	condition_entry	condition B
2021-02-03_19-18-43.642	condition_entry	condition B
2021-02-03_19-18-44.202	condition_entry	condition B
2021-02-03_19-18-44.764	condition_entry	condition B
2021-02-03_19-18-45.176	condition_entry	condition B
2021-02-03_19-18-45.697	condition_entry	condition B
2021-02-03_19-18-46.140	condition_entry	condition B
2021-02-03_19-18-46.595	condition_entry	condition B
2021-02-03_19-18-47.184	condition_entry	condition B
2021-02-03_19-18-47.583	condition_entry	condition B
2021-02-03_19-18-48.163	condition_entry	condition B
[truncated: 1,982 more rows]
