# Supplementary material for: Avatar error in your favor: Embodied avatars can fix users’ mistakes without them noticing
Source: PLoS One. 2023 Jan 20;18(1):e0266212. doi: 10.1371/journal.pone.0266212 (PMC9858437; doi:10.1371/journal.pone.0266212)
Supplement: S1 Dataset — (ZIP) [file pone.0266212.s003.zip › static/raw_data/33/events.csv]

timestamp	event
2021-02-03_18-45-16.652	main_start
2021-02-03_18-45-17.072	launch_welcome_scene
2021-02-03_18-45-22.196	launch_calibration_explanation_scene
2021-02-03_18-45-31.011	hands_calibrated
2021-02-03_18-45-31.011	launch_practice_explanation_scene
2021-02-03_18-45-55.607	launch_practice_session
2021-02-03_18-45-55.619	no_button_but_finger_pressed RightPinkyTip
2021-02-03_18-45-55.620	set_speed 0.510000021457672
2021-02-03_18-45-55.620	no_button_but_finger_pressed RightRingTip
2021-02-03_18-45-55.621	set_speed 0.330000021457672
2021-02-03_18-45-55.621	no_button_but_finger_pressed RightMiddleTip
2021-02-03_18-45-55.621	set_speed 0.150000021457672
2021-02-03_18-45-55.621	no_button_but_finger_pressed RightIndexTip
2021-02-03_18-45-55.621	set_speed 0
2021-02-03_18-45-55.621	no_button_but_finger_pressed LeftIndexTip
2021-02-03_18-45-55.621	set_speed 0
2021-02-03_18-45-55.621	no_button_but_finger_pressed LeftMiddleTip
2021-02-03_18-45-55.622	set_speed 0
2021-02-03_18-45-55.622	no_button_but_finger_pressed LeftRingTip
2021-02-03_18-45-55.622	set_speed 0
2021-02-03_18-45-55.622	no_button_but_finger_pressed LeftPinkyTip
2021-02-03_18-45-55.622	set_speed 0
2021-02-03_18-45-55.635	button_created 0
2021-02-03_18-45-56.192	button_created 1
2021-02-03_18-45-56.728	button_enters_active_area 1
2021-02-03_18-45-56.763	button_created 2
2021-02-03_18-45-56.951	ring_moved
2021-02-03_18-45-56.996	button_pressed 1
2021-02-03_18-45-56.996	set_speed 0
2021-02-03_18-45-57.145	ring_released
2021-02-03_18-45-57.289	button_enters_active_area 8
2021-02-03_18-45-57.335	button_created 3
2021-02-03_18-45-57.537	ring_moved
2021-02-03_18-45-57.593	multiple_finger_start
2021-02-03_18-45-57.794	multiple_finger_stop
2021-02-03_18-45-57.795	ring_released
2021-02-03_18-45-57.805	no_button_but_finger_pressed LeftPinkyTip
2021-02-03_18-45-57.805	set_speed 0
2021-02-03_18-45-57.805	no_button_but_finger_pressed LeftRingTip
2021-02-03_18-45-57.805	set_speed 0
2021-02-03_18-45-57.805	no_button_but_finger_pressed LeftMiddleTip
2021-02-03_18-45-57.805	set_speed 0
2021-02-03_18-45-57.805	no_button_but_finger_pressed LeftIndexTip
2021-02-03_18-45-57.806	set_speed 0
2021-02-03_18-45-57.806	no_button_but_finger_pressed RightIndexTip
2021-02-03_18-45-57.806	set_speed 0
2021-02-03_18-45-57.806	no_button_but_finger_pressed RightMiddleTip
2021-02-03_18-45-57.806	set_speed 0
2021-02-03_18-45-57.806	no_button_but_finger_pressed RightRingTip
2021-02-03_18-45-57.806	set_speed 0
2021-02-03_18-45-57.806	no_button_but_finger_pressed RightPinkyTip
2021-02-03_18-45-57.807	set_speed 0
2021-02-03_18-45-57.817	button_created 0
2021-02-03_18-45-58.382	button_created 1
2021-02-03_18-45-58.928	button_enters_active_area 2
2021-02-03_18-45-58.959	button_created 2
2021-02-03_18-45-59.023	middle_moved
2021-02-03_18-45-59.067	button_pressed 2
2021-02-03_18-45-59.067	set_speed 0
2021-02-03_18-45-59.333	middle_released
2021-02-03_18-45-59.478	button_enters_active_area 8
2021-02-03_18-45-59.524	button_created 3
2021-02-03_18-45-59.657	ring_moved
2021-02-03_18-45-59.681	button_pressed 8
2021-02-03_18-45-59.681	set_speed 0.150000021457672
2021-02-03_18-45-59.681	multiple_finger_start
2021-02-03_18-45-59.911	pinky_moved
2021-02-03_18-45-59.990	multiple_finger_stop
2021-02-03_18-45-59.991	ring_released
2021-02-03_18-46-00.000	no_button_but_finger_pressed LeftPinkyTip
2021-02-03_18-46-00.001	set_speed 0.150000021457672
2021-02-03_18-46-00.001	no_button_but_finger_pressed LeftRingTip
2021-02-03_18-46-00.001	set_speed 0.150000021457672
2021-02-03_18-46-00.001	no_button_but_finger_pressed LeftMiddleTip
2021-02-03_18-46-00.001	set_speed 0.150000021457672
2021-02-03_18-46-00.001	no_button_but_finger_pressed LeftIndexTip
2021-02-03_18-46-00.001	set_speed 0
2021-02-03_18-46-00.001	no_button_but_finger_pressed RightIndexTip
2021-02-03_18-46-00.002	set_speed 0
2021-02-03_18-46-00.002	no_button_but_finger_pressed RightMiddleTip
2021-02-03_18-46-00.002	set_speed 0
2021-02-03_18-46-00.002	no_button_but_finger_pressed RightPinkyTip
2021-02-03_18-46-00.002	set_speed 0
2021-02-03_18-46-00.002	pinky_released
2021-02-03_18-46-00.013	button_created 0
2021-02-03_18-46-00.581	button_created 1
2021-02-03_18-46-01.034	middle_moved
2021-02-03_18-46-01.103	button_enters_active_area 7
2021-02-03_18-46-01.145	button_created 2
2021-02-03_18-46-01.448	middle_released
2021-02-03_18-46-01.559	button_leaves_active_area 7
2021-02-03_18-46-01.691	button_enters_active_area 1
2021-02-03_18-46-01.738	button_created 3
2021-02-03_18-46-01.880	middle_moved
2021-02-03_18-46-01.985	button_missed 7
2021-02-03_18-46-01.985	set_speed 0
2021-02-03_18-46-02.108	middle_released
2021-02-03_18-46-02.118	button_leaves_active_area 1
2021-02-03_18-46-02.237	button_enters_active_area 2
2021-02-03_18-46-02.288	button_created 4
2021-02-03_18-46-02.544	button_missed 1
2021-02-03_18-46-02.544	set_speed 0
2021-02-03_18-46-02.645	middle_moved
2021-02-03_18-46-02.694	button_leaves_active_area 2
2021-02-03_18-46-02.820	button_enters_active_area 6
2021-02-03_18-46-02.820	middle_released
2021-02-03_18-46-02.860	button_created 5
2021-02-03_18-46-02.965	middle_moved
2021-02-03_18-46-03.004	index_moved
2021-02-03_18-46-03.065	button_pressed 6
2021-02-03_18-46-03.065	set_speed 0
2021-02-03_18-46-03.103	button_missed 2
2021-02-03_18-46-03.103	set_speed 0
2021-02-03_18-46-03.243	index_released
2021-02-03_18-46-03.379	button_enters_active_area 2
2021-02-03_18-46-03.424	middle_released
2021-02-03_18-46-03.436	button_created 6
2021-02-03_18-46-03.823	button_leaves_active_area 2
2021-02-03_18-46-03.956	button_enters_active_area 9
2021-02-03_18-46-04.014	button_created 7
2021-02-03_18-46-04.143	pinky_moved
2021-02-03_18-46-04.209	button_pressed 9
2021-02-03_18-46-04.209	set_speed 0.150000021457672
2021-02-03_18-46-04.258	button_missed 2
2021-02-03_18-46-04.258	set_speed 0.150000021457672
2021-02-03_18-46-04.354	pinky_released
2021-02-03_18-46-04.530	button_enters_active_area 3
2021-02-03_18-46-04.576	button_created 8
2021-02-03_18-46-04.753	index_moved
2021-02-03_18-46-04.788	button_pressed 3
2021-02-03_18-46-04.788	set_speed 0.330000021457672
2021-02-03_18-46-04.964	index_released
2021-02-03_18-46-05.119	button_enters_active_area 9
2021-02-03_18-46-05.154	button_created 9
2021-02-03_18-46-05.232	pinky_moved
2021-02-03_18-46-05.286	button_pressed 9
2021-02-03_18-46-05.286	set_speed 0.330000021457672
2021-02-03_18-46-05.519	pinky_released
2021-02-03_18-46-05.667	button_enters_active_area 2
2021-02-03_18-46-05.725	button_created 10
2021-02-03_18-46-05.932	middle_moved
2021-02-03_18-46-05.987	multiple_finger_start
2021-02-03_18-46-06.197	multiple_finger_stop
2021-02-03_18-46-06.209	no_button_but_finger_pressed LeftPinkyTip
2021-02-03_18-46-06.209	set_speed 0.330000021457672
2021-02-03_18-46-06.209	no_button_but_finger_pressed LeftRingTip
2021-02-03_18-46-06.209	set_speed 0.150000021457672
2021-02-03_18-46-06.209	no_button_but_finger_pressed LeftMiddleTip
2021-02-03_18-46-06.210	set_speed 0.150000021457672
2021-02-03_18-46-06.210	no_button_but_finger_pressed LeftIndexTip
2021-02-03_18-46-06.210	set_speed 0
2021-02-03_18-46-06.210	no_button_but_finger_pressed RightIndexTip
2021-02-03_18-46-06.210	set_speed 0
2021-02-03_18-46-06.210	no_button_but_finger_pressed RightMiddleTip
2021-02-03_18-46-06.210	set_speed 0
2021-02-03_18-46-06.210	no_button_but_finger_pressed RightRingTip
2021-02-03_18-46-06.210	set_speed 0
2021-02-03_18-46-06.210	no_button_but_finger_pressed RightPinkyTip
2021-02-03_18-46-06.211	set_speed 0
2021-02-03_18-46-06.221	button_created 0
2021-02-03_18-46-06.314	middle_released
2021-02-03_18-46-06.790	button_created 1
2021-02-03_18-46-07.319	button_enters_active_area 7
2021-02-03_18-46-07.365	button_created 2
2021-02-03_18-46-07.464	middle_moved
2021-02-03_18-46-07.526	button_pressed 7
2021-02-03_18-46-07.526	set_speed 0
2021-02-03_18-46-07.741	middle_released
2021-02-03_18-46-07.887	button_enters_active_area 2
2021-02-03_18-46-07.934	button_created 3
2021-02-03_18-46-08.034	middle_moved
2021-02-03_18-46-08.067	button_pressed 2
2021-02-03_18-46-08.067	set_speed 0.150000021457672
2021-02-03_18-46-08.229	middle_released
2021-02-03_18-46-08.462	button_enters_active_area 6
2021-02-03_18-46-08.498	button_created 4
2021-02-03_18-46-08.664	index_moved
2021-02-03_18-46-08.721	button_pressed 6
2021-02-03_18-46-08.721	set_speed 0.330000021457672
2021-02-03_18-46-08.921	index_released
2021-02-03_18-46-09.021	button_enters_active_area 3
2021-02-03_18-46-09.065	button_created 5
2021-02-03_18-46-09.188	index_moved
2021-02-03_18-46-09.247	button_pressed 3
2021-02-03_18-46-09.247	set_speed 0.510000021457672
2021-02-03_18-46-09.392	index_released
2021-02-03_18-46-09.598	button_enters_active_area 6
2021-02-03_18-46-09.633	button_created 6
2021-02-03_18-46-09.733	index_moved
2021-02-03_18-46-09.822	button_pressed 6
2021-02-03_18-46-09.822	set_speed 0.690000021457672
2021-02-03_18-46-10.063	index_released
2021-02-03_18-46-10.108	button_enters_active_area 9
2021-02-03_18-46-10.153	button_created 7
2021-02-03_18-46-10.220	pinky_moved
2021-02-03_18-46-10.263	button_pressed 9
2021-02-03_18-46-10.263	set_speed 0.735000032186508
2021-02-03_18-46-10.495	pinky_released
2021-02-03_18-46-10.606	button_enters_active_area 8
2021-02-03_18-46-10.652	button_created 8
2021-02-03_18-46-10.800	ring_moved
2021-02-03_18-46-10.836	button_pressed 8
2021-02-03_18-46-10.836	set_speed 0.780000042915344
2021-02-03_18-46-11.006	ring_released
2021-02-03_18-46-11.073	button_enters_active_area 7
2021-02-03_18-46-11.108	button_created 9
2021-02-03_18-46-11.239	middle_moved
2021-02-03_18-46-11.266	button_pressed 7
2021-02-03_18-46-11.266	set_speed 0.82500005364418
2021-02-03_18-46-11.279	multiple_finger_start
2021-02-03_18-46-11.353	multiple_finger_stop
2021-02-03_18-46-11.364	no_button_but_finger_pressed LeftPinkyTip
2021-02-03_18-46-11.364	set_speed 0.690000064373016
2021-02-03_18-46-11.364	no_button_but_finger_pressed LeftRingTip
2021-02-03_18-46-11.364	set_speed 0.465000075101852
2021-02-03_18-46-11.364	no_button_but_finger_pressed LeftMiddleTip
2021-02-03_18-46-11.364	set_speed 0.150000085830689
2021-02-03_18-46-11.365	no_button_but_finger_pressed LeftIndexTip
2021-02-03_18-46-11.365	set_speed 0
2021-02-03_18-46-11.365	no_button_but_finger_pressed RightIndexTip
2021-02-03_18-46-11.365	set_speed 0
2021-02-03_18-46-11.365	no_button_but_finger_pressed RightRingTip
2021-02-03_18-46-11.365	set_speed 0
2021-02-03_18-46-11.365	no_button_but_finger_pressed RightPinkyTip
2021-02-03_18-46-11.365	set_speed 0
2021-02-03_18-46-11.376	button_created 0
2021-02-03_18-46-11.410	middle_released
2021-02-03_18-46-11.857	button_created 1
2021-02-03_18-46-12.376	button_enters_active_area 3
2021-02-03_18-46-12.411	button_created 2
2021-02-03_18-46-12.605	index_moved
2021-02-03_18-46-12.640	button_pressed 3
2021-02-03_18-46-12.641	set_speed 0
2021-02-03_18-46-12.816	multiple_finger_start
2021-02-03_18-46-12.827	middle_moved
2021-02-03_18-46-12.842	multiple_finger_stop
2021-02-03_18-46-12.843	index_released
2021-02-03_18-46-12.855	no_button_but_finger_pressed LeftPinkyTip
2021-02-03_18-46-12.855	set_speed 0
2021-02-03_18-46-12.855	no_button_but_finger_pressed LeftRingTip
2021-02-03_18-46-12.856	set_speed 0
2021-02-03_18-46-12.856	no_button_but_finger_pressed LeftMiddleTip
2021-02-03_18-46-12.856	set_speed 0
2021-02-03_18-46-12.856	no_button_but_finger_pressed RightIndexTip
2021-02-03_18-46-12.856	set_speed 0
2021-02-03_18-46-12.856	no_button_but_finger_pressed RightMiddleTip
2021-02-03_18-46-12.856	set_speed 0
2021-02-03_18-46-12.856	no_button_but_finger_pressed RightRingTip
2021-02-03_18-46-12.856	set_speed 0
2021-02-03_18-46-12.857	no_button_but_finger_pressed RightPinkyTip
2021-02-03_18-46-12.857	set_speed 0
2021-02-03_18-46-12.867	button_created 0
2021-02-03_18-46-12.895	middle_released
2021-02-03_18-46-13.129	middle_moved
2021-02-03_18-46-13.229	middle_released
2021-02-03_18-46-13.428	button_created 1
2021-02-03_18-46-13.961	button_enters_active_area 1
2021-02-03_18-46-14.006	button_created 2
2021-02-03_18-46-14.153	ring_moved
2021-02-03_18-46-14.187	button_pressed 1
2021-02-03_18-46-14.187	set_speed 0
2021-02-03_18-46-14.359	ring_released
2021-02-03_18-46-14.526	button_enters_active_area 8
2021-02-03_18-46-14.572	button_created 3
2021-02-03_18-46-14.672	ring_moved
2021-02-03_18-46-14.728	button_pressed 8
2021-02-03_18-46-14.729	set_speed 0.150000021457672
2021-02-03_18-46-14.900	ring_released
2021-02-03_18-46-15.103	button_enters_active_area 1
2021-02-03_18-46-15.150	button_created 4
2021-02-03_18-46-15.182	ring_moved
2021-02-03_18-46-15.237	button_pressed 1
2021-02-03_18-46-15.237	set_speed 0.330000021457672
2021-02-03_18-46-15.515	ring_released
2021-02-03_18-46-15.671	button_enters_active_area 9
2021-02-03_18-46-15.717	button_created 5
2021-02-03_18-46-15.841	pinky_moved
2021-02-03_18-46-15.874	button_pressed 9
2021-02-03_18-46-15.874	set_speed 0.510000021457672
2021-02-03_18-46-16.070	pinky_released
2021-02-03_18-46-16.236	button_enters_active_area 2
2021-02-03_18-46-16.271	button_created 6
2021-02-03_18-46-16.382	middle_moved
2021-02-03_18-46-16.420	button_pressed 2
2021-02-03_18-46-16.420	set_speed 0.690000021457672
2021-02-03_18-46-16.586	middle_released
2021-02-03_18-46-16.758	button_enters_active_area 6
2021-02-03_18-46-16.804	button_created 7
2021-02-03_18-46-16.992	index_moved
2021-02-03_18-46-17.141	button_leaves_active_area 6
2021-02-03_18-46-17.230	index_released
2021-02-03_18-46-17.241	button_enters_active_area 6
2021-02-03_18-46-17.287	button_created 8
2021-02-03_18-46-17.429	index_moved
2021-02-03_18-46-17.463	button_pressed 6
2021-02-03_18-46-17.463	set_speed 0.735000032186508
2021-02-03_18-46-17.490	button_missed 6
2021-02-03_18-46-17.490	set_speed 0.600000042915344
2021-02-03_18-46-17.714	button_enters_active_area 9
2021-02-03_18-46-17.725	index_released
2021-02-03_18-46-17.749	button_created 9
2021-02-03_18-46-17.903	pinky_moved
2021-02-03_18-46-17.936	button_pressed 9
2021-02-03_18-46-17.936	set_speed 0.55500005364418
2021-02-03_18-46-18.124	pinky_released
2021-02-03_18-46-18.147	button_enters_active_area 9
2021-02-03_18-46-18.193	button_created 10
2021-02-03_18-46-18.369	pinky_moved
2021-02-03_18-46-18.403	button_pressed 9
2021-02-03_18-46-18.403	set_speed 0.510000064373016
2021-02-03_18-46-18.562	pinky_released
2021-02-03_18-46-18.573	button_enters_active_area 0
2021-02-03_18-46-18.607	button_created 11
2021-02-03_18-46-18.818	ring_moved
2021-02-03_18-46-18.891	button_leaves_active_area 0
2021-02-03_18-46-18.979	button_enters_active_area 6
2021-02-03_18-46-19.013	ring_released
2021-02-03_18-46-19.014	button_created 12
2021-02-03_18-46-19.181	button_missed 0
2021-02-03_18-46-19.181	set_speed 0.330000021457672
2021-02-03_18-46-19.259	index_moved
2021-02-03_18-46-19.291	button_leaves_active_area 6
2021-02-03_18-46-19.369	button_enters_active_area 9
2021-02-03_18-46-19.415	button_created 13
2021-02-03_18-46-19.546	index_released
2021-02-03_18-46-19.605	button_missed 6
2021-02-03_18-46-19.605	set_speed 0.150000021457672
2021-02-03_18-46-19.639	pinky_moved
2021-02-03_18-46-19.668	button_pressed 9
2021-02-03_18-46-19.668	set_speed 0.330000021457672
2021-02-03_18-46-19.824	button_enters_active_area 1
2021-02-03_18-46-19.871	button_created 14
2021-02-03_18-46-19.891	pinky_released
2021-02-03_18-46-20.020	pinky_moved
2021-02-03_18-46-20.126	multiple_finger_start
2021-02-03_18-46-20.393	multiple_finger_stop
2021-02-03_18-46-20.404	no_button_but_finger_pressed LeftPinkyTip
2021-02-03_18-46-20.404	set_speed 0.150000021457672
2021-02-03_18-46-20.404	no_button_but_finger_pressed LeftRingTip
2021-02-03_18-46-20.405	set_speed 0
2021-02-03_18-46-20.405	no_button_but_finger_pressed LeftMiddleTip
2021-02-03_18-46-20.405	set_speed 0
2021-02-03_18-46-20.405	no_button_but_finger_pressed LeftIndexTip
2021-02-03_18-46-20.405	set_speed 0
2021-02-03_18-46-20.406	no_button_but_finger_pressed RightIndexTip
2021-02-03_18-46-20.406	set_speed 0
2021-02-03_18-46-20.406	no_button_but_finger_pressed RightMiddleTip
2021-02-03_18-46-20.406	set_speed 0
2021-02-03_18-46-20.406	no_button_but_finger_pressed RightRingTip
2021-02-03_18-46-20.406	set_speed 0
2021-02-03_18-46-20.406	no_button_but_finger_pressed RightPinkyTip
2021-02-03_18-46-20.406	set_speed 0
2021-02-03_18-46-20.417	button_created 0
2021-02-03_18-46-20.650	pinky_released
2021-02-03_18-46-20.974	button_created 1
2021-02-03_18-46-21.506	button_enters_active_area 9
2021-02-03_18-46-21.552	button_created 2
2021-02-03_18-46-21.662	pinky_moved
2021-02-03_18-46-21.683	button_pressed 9
2021-02-03_18-46-21.683	set_speed 0
2021-02-03_18-46-21.890	pinky_released
2021-02-03_18-46-22.067	button_enters_active_area 3
2021-02-03_18-46-22.124	button_created 3
2021-02-03_18-46-22.335	index_moved
2021-02-03_18-46-22.357	button_pressed 3
2021-02-03_18-46-22.357	set_speed 0.150000021457672
2021-02-03_18-46-22.491	index_released
2021-02-03_18-46-22.645	button_enters_active_area 7
2021-02-03_18-46-22.690	button_created 4
2021-02-03_18-46-22.767	middle_moved
2021-02-03_18-46-22.790	button_pressed 7
2021-02-03_18-46-22.790	set_speed 0.330000021457672
2021-02-03_18-46-22.817	multiple_finger_start
2021-02-03_18-46-22.852	multiple_finger_stop
2021-02-03_18-46-22.861	no_button_but_finger_pressed LeftPinkyTip
2021-02-03_18-46-22.862	set_speed 0.330000021457672
2021-02-03_18-46-22.862	no_button_but_finger_pressed LeftRingTip
2021-02-03_18-46-22.862	set_speed 0.330000021457672
2021-02-03_18-46-22.862	no_button_but_finger_pressed LeftMiddleTip
2021-02-03_18-46-22.863	set_speed 0.150000021457672
2021-02-03_18-46-22.863	no_button_but_finger_pressed LeftIndexTip
2021-02-03_18-46-22.864	set_speed 0
2021-02-03_18-46-22.864	no_button_but_finger_pressed RightIndexTip
2021-02-03_18-46-22.864	set_speed 0
2021-02-03_18-46-22.864	no_button_but_finger_pressed RightRingTip
2021-02-03_18-46-22.864	set_speed 0
2021-02-03_18-46-22.864	no_button_but_finger_pressed RightPinkyTip
2021-02-03_18-46-22.864	set_speed 0
2021-02-03_18-46-22.875	multiple_finger_start
2021-02-03_18-46-22.884	multiple_finger_stop
2021-02-03_18-46-22.893	no_button_but_finger_pressed LeftPinkyTip
2021-02-03_18-46-22.893	set_speed 0
2021-02-03_18-46-22.893	no_button_but_finger_pressed LeftRingTip
2021-02-03_18-46-22.893	set_speed 0
2021-02-03_18-46-22.893	no_button_but_finger_pressed LeftMiddleTip
2021-02-03_18-46-22.894	set_speed 0
2021-02-03_18-46-22.894	no_button_but_finger_pressed LeftIndexTip
2021-02-03_18-46-22.894	set_speed 0
2021-02-03_18-46-22.894	no_button_but_finger_pressed RightIndexTip
2021-02-03_18-46-22.894	set_speed 0
2021-02-03_18-46-22.894	no_button_but_finger_pressed RightRingTip
2021-02-03_18-46-22.894	set_speed 0
2021-02-03_18-46-22.894	no_button_but_finger_pressed RightPinkyTip
2021-02-03_18-46-22.894	set_speed 0
2021-02-03_18-46-22.904	button_created 0
2021-02-03_18-46-23.002	middle_released
2021-02-03_18-46-23.471	button_created 1
2021-02-03_18-46-24.001	button_enters_active_area 9
2021-02-03_18-46-24.047	button_created 2
2021-02-03_18-46-24.303	ring_moved
2021-02-03_18-46-24.449	button_leaves_active_area 9
2021-02-03_18-46-24.516	ring_released
2021-02-03_18-46-24.560	button_enters_active_area 8
2021-02-03_18-46-24.618	button_created 3
2021-02-03_18-46-24.749	pinky_moved
2021-02-03_18-46-24.861	button_missed 9
2021-02-03_18-46-24.861	set_speed 0
2021-02-03_18-46-24.887	multiple_finger_start
2021-02-03_18-46-24.899	multiple_finger_stop
2021-02-03_18-46-24.912	no_button_but_finger_pressed LeftPinkyTip
2021-02-03_18-46-24.912	set_speed 0
2021-02-03_18-46-24.912	no_button_but_finger_pressed LeftRingTip
2021-02-03_18-46-24.912	set_speed 0
2021-02-03_18-46-24.912	no_button_but_finger_pressed LeftMiddleTip
2021-02-03_18-46-24.913	set_speed 0
2021-02-03_18-46-24.913	no_button_but_finger_pressed LeftIndexTip
2021-02-03_18-46-24.913	set_speed 0
2021-02-03_18-46-24.913	no_button_but_finger_pressed RightIndexTip
2021-02-03_18-46-24.913	set_speed 0
2021-02-03_18-46-24.913	no_button_but_finger_pressed RightMiddleTip
2021-02-03_18-46-24.913	set_speed 0
2021-02-03_18-46-24.913	no_button_but_finger_pressed RightRingTip
2021-02-03_18-46-24.914	set_speed 0
2021-02-03_18-46-24.914	no_button_but_finger_pressed RightPinkyTip
2021-02-03_18-46-24.914	set_speed 0
2021-02-03_18-46-24.922	multiple_finger_start
2021-02-03_18-46-24.930	multiple_finger_stop
2021-02-03_18-46-24.941	no_button_but_finger_pressed RightPinkyTip
2021-02-03_18-46-24.942	set_speed 0
2021-02-03_18-46-24.942	no_button_but_finger_pressed RightRingTip
2021-02-03_18-46-24.942	set_speed 0
2021-02-03_18-46-24.942	no_button_but_finger_pressed RightMiddleTip
2021-02-03_18-46-24.942	set_speed 0
2021-02-03_18-46-24.943	no_button_but_finger_pressed RightIndexTip
2021-02-03_18-46-24.943	set_speed 0
2021-02-03_18-46-24.943	no_button_but_finger_pressed LeftIndexTip
2021-02-03_18-46-24.943	set_speed 0
2021-02-03_18-46-24.943	no_button_but_finger_pressed LeftMiddleTip
2021-02-03_18-46-24.944	set_speed 0
2021-02-03_18-46-24.944	no_button_but_finger_pressed LeftRingTip
2021-02-03_18-46-24.944	set_speed 0
2021-02-03_18-46-24.944	no_button_but_finger_pressed LeftPinkyTip
2021-02-03_18-46-24.944	set_speed 0
2021-02-03_18-46-24.945	multiple_finger_start
2021-02-03_18-46-24.954	multiple_finger_stop
2021-02-03_18-46-24.963	no_button_but_finger_pressed LeftPinkyTip
2021-02-03_18-46-24.964	set_speed 0
2021-02-03_18-46-24.964	no_button_but_finger_pressed LeftRingTip
2021-02-03_18-46-24.964	set_speed 0
2021-02-03_18-46-24.964	no_button_but_finger_pressed LeftMiddleTip
2021-02-03_18-46-24.964	set_speed 0
2021-02-03_18-46-24.964	no_button_but_finger_pressed LeftIndexTip
2021-02-03_18-46-24.964	set_speed 0
2021-02-03_18-46-24.964	no_button_but_finger_pressed RightIndexTip
2021-02-03_18-46-24.964	set_speed 0
2021-02-03_18-46-24.964	no_button_but_finger_pressed RightMiddleTip
2021-02-03_18-46-24.965	set_speed 0
2021-02-03_18-46-24.965	no_button_but_finger_pressed RightRingTip
2021-02-03_18-46-24.965	set_speed 0
2021-02-03_18-46-24.965	no_button_but_finger_pressed RightPinkyTip
2021-02-03_18-46-24.965	set_speed 0
2021-02-03_18-46-24.965	multiple_finger_start
2021-02-03_18-46-24.982	multiple_finger_stop
2021-02-03_18-46-24.996	no_button_but_finger_pressed LeftPinkyTip
2021-02-03_18-46-24.996	set_speed 0
2021-02-03_18-46-24.996	no_button_but_finger_pressed LeftRingTip
2021-02-03_18-46-24.997	set_speed 0
2021-02-03_18-46-24.997	no_button_but_finger_pressed LeftMiddleTip
2021-02-03_18-46-24.997	set_speed 0
2021-02-03_18-46-24.997	no_button_but_finger_pressed LeftIndexTip
2021-02-03_18-46-24.997	set_speed 0
2021-02-03_18-46-24.997	no_button_but_finger_pressed RightIndexTip
2021-02-03_18-46-24.997	set_speed 0
2021-02-03_18-46-24.997	no_button_but_finger_pressed RightMiddleTip
2021-02-03_18-46-24.997	set_speed 0
2021-02-03_18-46-24.997	no_button_but_finger_pressed RightRingTip
2021-02-03_18-46-24.998	set_speed 0
2021-02-03_18-46-24.998	no_button_but_finger_pressed RightPinkyTip
2021-02-03_18-46-24.998	set_speed 0
2021-02-03_18-46-24.998	multiple_finger_start
2021-02-03_18-46-25.066	multiple_finger_stop
2021-02-03_18-46-25.067	pinky_released
2021-02-03_18-46-25.077	no_button_but_finger_pressed LeftPinkyTip
2021-02-03_18-46-25.077	set_speed 0
2021-02-03_18-46-25.077	no_button_but_finger_pressed LeftRingTip
2021-02-03_18-46-25.078	set_speed 0
2021-02-03_18-46-25.078	no_button_but_finger_pressed LeftMiddleTip
2021-02-03_18-46-25.078	set_speed 0
2021-02-03_18-46-25.078	no_button_but_finger_pressed LeftIndexTip
2021-02-03_18-46-25.078	set_speed 0
2021-02-03_18-46-25.078	no_button_but_finger_pressed RightIndexTip
2021-02-03_18-46-25.078	set_speed 0
2021-02-03_18-46-25.078	no_button_but_finger_pressed RightMiddleTip
2021-02-03_18-46-25.079	set_speed 0
2021-02-03_18-46-25.079	no_button_but_finger_pressed RightRingTip
2021-02-03_18-46-25.079	set_speed 0
2021-02-03_18-46-25.079	no_button_but_finger_pressed RightPinkyTip
2021-02-03_18-46-25.079	set_speed 0
2021-02-03_18-46-25.090	button_created 0
2021-02-03_18-46-25.655	button_created 1
2021-02-03_18-46-26.179	button_enters_active_area 1
2021-02-03_18-46-26.226	button_created 2
2021-02-03_18-46-26.314	ring_moved
2021-02-03_18-46-26.417	button_pressed 1
2021-02-03_18-46-26.417	set_speed 0
2021-02-03_18-46-26.552	ring_released
2021-02-03_18-46-26.747	button_enters_active_area 8
2021-02-03_18-46-26.793	button_created 3
2021-02-03_18-46-26.863	ring_moved
2021-02-03_18-46-26.883	ring_released
2021-02-03_18-46-26.904	ring_moved
2021-02-03_18-46-26.936	button_pressed 8
2021-02-03_18-46-26.936	set_speed 0.150000021457672
2021-02-03_18-46-27.089	ring_released
2021-02-03_18-46-27.322	button_enters_active_area 7
2021-02-03_18-46-27.368	button_created 4
2021-02-03_18-46-27.434	middle_moved
2021-02-03_18-46-27.513	button_pressed 7
2021-02-03_18-46-27.513	set_speed 0.330000021457672
2021-02-03_18-46-27.653	middle_released
2021-02-03_18-46-27.892	button_enters_active_area 0
2021-02-03_18-46-27.938	button_created 5
2021-02-03_18-46-28.037	pinky_moved
2021-02-03_18-46-28.108	button_pressed 0
2021-02-03_18-46-28.108	set_speed 0.510000021457672
2021-02-03_18-46-28.309	pinky_released
2021-02-03_18-46-28.453	button_enters_active_area 2
2021-02-03_18-46-28.501	button_created 6
2021-02-03_18-46-28.646	ring_moved
2021-02-03_18-46-28.853	ring_released
2021-02-03_18-46-28.864	button_leaves_active_area 2
2021-02-03_18-46-28.976	button_enters_active_area 2
2021-02-03_18-46-29.020	middle_moved
2021-02-03_18-46-29.021	button_created 7
2021-02-03_18-46-29.066	button_pressed 2
2021-02-03_18-46-29.066	set_speed 0.690000021457672
2021-02-03_18-46-29.243	button_missed 2
2021-02-03_18-46-29.243	set_speed 0.555000032186508
2021-02-03_18-46-29.299	middle_released
2021-02-03_18-46-29.468	button_enters_active_area 0
2021-02-03_18-46-29.513	button_created 8
2021-02-03_18-46-29.635	multiple_finger_start
2021-02-03_18-46-29.636	pinky_moved
2021-02-03_18-46-29.846	multiple_finger_stop
2021-02-03_18-46-29.858	no_button_but_finger_pressed LeftPinkyTip
2021-02-03_18-46-29.858	set_speed 0.330000042915344
2021-02-03_18-46-29.858	no_button_but_finger_pressed LeftRingTip
2021-02-03_18-46-29.858	set_speed 0.150000021457672
2021-02-03_18-46-29.858	no_button_but_finger_pressed LeftMiddleTip
2021-02-03_18-46-29.859	set_speed 0
2021-02-03_18-46-29.859	no_button_but_finger_pressed LeftIndexTip
2021-02-03_18-46-29.859	set_speed 0
2021-02-03_18-46-29.859	no_button_but_finger_pressed RightIndexTip
2021-02-03_18-46-29.859	set_speed 0
2021-02-03_18-46-29.859	no_button_but_finger_pressed RightMiddleTip
2021-02-03_18-46-29.859	set_speed 0
2021-02-03_18-46-29.859	no_button_but_finger_pressed RightRingTip
2021-02-03_18-46-29.859	set_speed 0
2021-02-03_18-46-29.860	no_button_but_finger_pressed RightPinkyTip
2021-02-03_18-46-29.860	set_speed 0
2021-02-03_18-46-29.872	button_created 0
2021-02-03_18-46-29.913	pinky_released
2021-02-03_18-46-30.380	button_created 1
2021-02-03_18-46-30.912	button_enters_active_area 3
2021-02-03_18-46-30.947	button_created 2
2021-02-03_18-46-31.233	index_moved
2021-02-03_18-46-31.355	button_leaves_active_area 3
2021-02-03_18-46-31.434	index_released
2021-02-03_18-46-31.477	button_enters_active_area 9
2021-02-03_18-46-31.525	button_created 3
2021-02-03_18-46-31.601	pinky_moved
2021-02-03_18-46-31.645	button_pressed 9
2021-02-03_18-46-31.646	set_speed 0
2021-02-03_18-46-31.775	button_missed 3
2021-02-03_18-46-31.776	set_speed 0
2021-02-03_18-46-31.822	pinky_released
2021-02-03_18-46-31.830	pinky_moved
2021-02-03_18-46-31.874	pinky_released
2021-02-03_18-46-32.040	button_enters_active_area 2
2021-02-03_18-46-32.098	button_created 4
2021-02-03_18-46-32.109	middle_moved
2021-02-03_18-46-32.167	button_pressed 2
2021-02-03_18-46-32.167	set_speed 0.150000021457672
2021-02-03_18-46-32.324	middle_released
2021-02-03_18-46-32.621	button_enters_active_area 6
2021-02-03_18-46-32.668	button_created 5
2021-02-03_18-46-32.767	index_moved
2021-02-03_18-46-32.821	button_pressed 6
2021-02-03_18-46-32.821	set_speed 0.330000021457672
2021-02-03_18-46-33.051	index_released
2021-02-03_18-46-33.184	button_enters_active_area 0
2021-02-03_18-46-33.241	button_created 6
2021-02-03_18-46-33.340	pinky_moved
2021-02-03_18-46-33.414	button_pressed 0
2021-02-03_18-46-33.414	set_speed 0.510000021457672
2021-02-03_18-46-33.630	pinky_released
2021-02-03_18-46-33.754	button_enters_active_area 2
2021-02-03_18-46-33.798	button_created 7
2021-02-03_18-46-33.998	ring_moved
2021-02-03_18-46-34.167	button_leaves_active_area 2
2021-02-03_18-46-34.266	ring_released
2021-02-03_18-46-34.277	button_enters_active_area 6
2021-02-03_18-46-34.323	button_created 8
2021-02-03_18-46-34.433	index_moved
2021-02-03_18-46-34.494	button_pressed 6
2021-02-03_18-46-34.494	set_speed 0.510000021457672
2021-02-03_18-46-34.536	button_missed 2
2021-02-03_18-46-34.536	set_speed 0.510000021457672
2021-02-03_18-46-34.774	button_enters_active_area 3
2021-02-03_18-46-34.797	index_released
2021-02-03_18-46-34.808	index_moved
2021-02-03_18-46-34.809	button_created 9
2021-02-03_18-46-34.853	index_released
2021-02-03_18-46-34.864	index_moved
2021-02-03_18-46-34.909	button_pressed 3
2021-02-03_18-46-34.909	set_speed 0.510000021457672
2021-02-03_18-46-35.072	index_released
2021-02-03_18-46-35.238	button_enters_active_area 6
2021-02-03_18-46-35.273	button_created 10
2021-02-03_18-46-35.406	index_moved
2021-02-03_18-46-35.584	button_leaves_active_area 6
2021-02-03_18-46-35.608	index_released
2021-02-03_18-46-35.675	button_enters_active_area 1
2021-02-03_18-46-35.723	button_created 11
2021-02-03_18-46-35.808	ring_moved
2021-02-03_18-46-35.842	button_pressed 1
2021-02-03_18-46-35.842	set_speed 0.510000021457672
2021-02-03_18-46-35.908	button_missed 6
2021-02-03_18-46-35.908	set_speed 0.330000021457672
2021-02-03_18-46-36.040	ring_released
2021-02-03_18-46-36.105	button_enters_active_area 3
2021-02-03_18-46-36.152	button_created 12
2021-02-03_18-46-36.329	multiple_finger_start
2021-02-03_18-46-36.329	middle_moved
2021-02-03_18-46-36.353	index_moved
2021-02-03_18-46-36.473	multiple_finger_stop
2021-02-03_18-46-36.474	middle_released
2021-02-03_18-46-36.484	no_button_but_finger_pressed LeftPinkyTip
2021-02-03_18-46-36.485	set_speed 0.150000021457672
2021-02-03_18-46-36.485	no_button_but_finger_pressed LeftRingTip
2021-02-03_18-46-36.485	set_speed 0.150000021457672
2021-02-03_18-46-36.485	no_button_but_finger_pressed LeftMiddleTip
2021-02-03_18-46-36.486	set_speed 0
2021-02-03_18-46-36.486	no_button_but_finger_pressed LeftIndexTip
2021-02-03_18-46-36.486	set_speed 0
2021-02-03_18-46-36.486	no_button_but_finger_pressed RightIndexTip
2021-02-03_18-46-36.487	set_speed 0
2021-02-03_18-46-36.487	no_button_but_finger_pressed RightMiddleTip
2021-02-03_18-46-36.487	set_speed 0
2021-02-03_18-46-36.487	no_button_but_finger_pressed RightRingTip
2021-02-03_18-46-36.488	set_speed 0
2021-02-03_18-46-36.488	no_button_but_finger_pressed RightPinkyTip
2021-02-03_18-46-36.488	set_speed 0
2021-02-03_18-46-36.504	button_created 0
2021-02-03_18-46-36.566	index_released
2021-02-03_18-46-37.019	button_created 1
2021-02-03_18-46-37.552	button_enters_active_area 6
2021-02-03_18-46-37.598	button_created 2
2021-02-03_18-46-37.649	index_moved
2021-02-03_18-46-37.682	button_pressed 6
2021-02-03_18-46-37.682	set_speed 0
2021-02-03_18-46-37.916	index_released
2021-02-03_18-46-38.117	button_enters_active_area 7
2021-02-03_18-46-38.174	button_created 3
2021-02-03_18-46-38.226	middle_moved
2021-02-03_18-46-38.282	button_pressed 7
2021-02-03_18-46-38.282	set_speed 0.150000021457672
2021-02-03_18-46-38.417	middle_released
2021-02-03_18-46-38.695	button_enters_active_area 6
2021-02-03_18-46-38.742	button_created 4
2021-02-03_18-46-38.776	index_moved
2021-02-03_18-46-38.843	button_pressed 6
2021-02-03_18-46-38.843	set_speed 0.330000021457672
2021-02-03_18-46-39.064	index_released
2021-02-03_18-46-39.264	button_enters_active_area 7
2021-02-03_18-46-39.310	button_created 5
2021-02-03_18-46-39.321	middle_moved
2021-02-03_18-46-39.418	button_pressed 7
2021-02-03_18-46-39.418	set_speed 0.510000021457672
2021-02-03_18-46-39.552	middle_released
2021-02-03_18-46-39.819	button_enters_active_area 7
2021-02-03_18-46-39.865	button_created 6
2021-02-03_18-46-39.909	middle_moved
2021-02-03_18-46-39.942	button_pressed 7
2021-02-03_18-46-39.942	set_speed 0.690000021457672
2021-02-03_18-46-40.062	middle_released
2021-02-03_18-46-40.339	button_enters_active_area 3
2021-02-03_18-46-40.386	button_created 7
2021-02-03_18-46-40.530	index_moved
2021-02-03_18-46-40.596	button_pressed 3
2021-02-03_18-46-40.596	set_speed 0.735000032186508
2021-02-03_18-46-40.692	index_released
2021-02-03_18-46-40.825	button_enters_active_area 3
2021-02-03_18-46-40.871	button_created 8
2021-02-03_18-46-41.014	middle_moved
2021-02-03_18-46-41.026	multiple_finger_start
2021-02-03_18-46-41.082	index_moved
2021-02-03_18-46-41.183	multiple_finger_stop
2021-02-03_18-46-41.184	middle_released
2021-02-03_18-46-41.201	no_button_but_finger_pressed LeftPinkyTip
2021-02-03_18-46-41.201	set_speed 0.600000042915344
2021-02-03_18-46-41.201	no_button_but_finger_pressed LeftRingTip
2021-02-03_18-46-41.201	set_speed 0.37500005364418
2021-02-03_18-46-41.201	no_button_but_finger_pressed LeftMiddleTip
2021-02-03_18-46-41.201	set_speed 0.150000021457672
2021-02-03_18-46-41.201	no_button_but_finger_pressed LeftIndexTip
2021-02-03_18-46-41.201	set_speed 0
2021-02-03_18-46-41.201	no_button_but_finger_pressed RightIndexTip
2021-02-03_18-46-41.202	set_speed 0
2021-02-03_18-46-41.202	no_button_but_finger_pressed RightMiddleTip
2021-02-03_18-46-41.202	set_speed 0
2021-02-03_18-46-41.202	no_button_but_finger_pressed RightRingTip
2021-02-03_18-46-41.202	set_speed 0
2021-02-03_18-46-41.202	no_button_but_finger_pressed RightPinkyTip
2021-02-03_18-46-41.202	set_speed 0
2021-02-03_18-46-41.216	button_created 0
2021-02-03_18-46-41.305	index_released
2021-02-03_18-46-41.716	button_created 1
2021-02-03_18-46-42.251	button_enters_active_area 2
2021-02-03_18-46-42.287	button_created 2
2021-02-03_18-46-42.408	ring_moved
2021-02-03_18-46-42.617	ring_released
2021-02-03_18-46-42.694	button_leaves_active_area 2
2021-02-03_18-46-42.783	middle_moved
2021-02-03_18-46-42.805	button_enters_active_area 2
2021-02-03_18-46-42.851	button_created 3
2021-02-03_18-46-43.013	middle_released
2021-02-03_18-46-43.114	button_missed 2
2021-02-03_18-46-43.114	set_speed 0
2021-02-03_18-46-43.257	button_leaves_active_area 2
2021-02-03_18-46-43.381	button_enters_active_area 8
2021-02-03_18-46-43.429	button_created 4
2021-02-03_18-46-43.552	ring_moved
2021-02-03_18-46-43.570	button_pressed 8
2021-02-03_18-46-43.570	set_speed 0
2021-02-03_18-46-43.685	button_missed 2
2021-02-03_18-46-43.685	set_speed 0
2021-02-03_18-46-43.697	ring_released
2021-02-03_18-46-43.946	button_enters_active_area 7
2021-02-03_18-46-44.001	middle_moved
2021-02-03_18-46-44.002	button_created 5
2021-02-03_18-46-44.080	button_pressed 7
2021-02-03_18-46-44.080	set_speed 0.150000021457672
2021-02-03_18-46-44.192	middle_released
2021-02-03_18-46-44.524	button_enters_active_area 7
2021-02-03_18-46-44.569	button_created 6
2021-02-03_18-46-44.639	middle_moved
2021-02-03_18-46-44.667	button_pressed 7
2021-02-03_18-46-44.667	set_speed 0.330000021457672
2021-02-03_18-46-44.798	middle_released
2021-02-03_18-46-45.092	button_enters_active_area 8
2021-02-03_18-46-45.139	button_created 7
2021-02-03_18-46-45.227	ring_moved
2021-02-03_18-46-45.272	button_pressed 8
2021-02-03_18-46-45.272	set_speed 0.510000021457672
2021-02-03_18-46-45.417	ring_released
2021-02-03_18-46-45.425	ring_moved
2021-02-03_18-46-45.446	ring_released
2021-02-03_18-46-45.656	button_enters_active_area 9
2021-02-03_18-46-45.703	button_created 8
2021-02-03_18-46-45.877	pinky_moved
2021-02-03_18-46-45.905	button_pressed 9
2021-02-03_18-46-45.905	set_speed 0.510000021457672
2021-02-03_18-46-46.080	pinky_released
2021-02-03_18-46-46.168	button_enters_active_area 1
2021-02-03_18-46-46.225	button_created 9
2021-02-03_18-46-46.426	middle_moved
2021-02-03_18-46-46.562	button_leaves_active_area 1
2021-02-03_18-46-46.562	middle_released
2021-02-03_18-46-46.583	ring_moved
2021-02-03_18-46-46.672	button_enters_active_area 3
2021-02-03_18-46-46.708	button_created 10
2021-02-03_18-46-46.717	ring_released
2021-02-03_18-46-46.903	index_moved
2021-02-03_18-46-46.904	button_missed 1
2021-02-03_18-46-46.904	set_speed 0.510000021457672
2021-02-03_18-46-47.034	button_leaves_active_area 3
2021-02-03_18-46-47.134	button_enters_active_area 7
2021-02-03_18-46-47.170	button_created 11
2021-02-03_18-46-47.180	index_released
2021-02-03_18-46-47.312	middle_moved
2021-02-03_18-46-47.380	button_missed 3
2021-02-03_18-46-47.381	set_speed 0.330000021457672
2021-02-03_18-46-47.449	multiple_finger_start
2021-02-03_18-46-47.484	multiple_finger_stop
2021-02-03_18-46-47.485	middle_released
2021-02-03_18-46-47.493	no_button_but_finger_pressed LeftPinkyTip
2021-02-03_18-46-47.494	set_speed 0.150000021457672
2021-02-03_18-46-47.494	no_button_but_finger_pressed LeftRingTip
2021-02-03_18-46-47.494	set_speed 0
2021-02-03_18-46-47.494	no_button_but_finger_pressed LeftMiddleTip
2021-02-03_18-46-47.494	set_speed 0
2021-02-03_18-46-47.494	no_button_but_finger_pressed LeftIndexTip
2021-02-03_18-46-47.494	set_speed 0
2021-02-03_18-46-47.494	no_button_but_finger_pressed RightIndexTip
2021-02-03_18-46-47.495	set_speed 0
2021-02-03_18-46-47.495	no_button_but_finger_pressed RightMiddleTip
2021-02-03_18-46-47.495	set_speed 0
2021-02-03_18-46-47.495	no_button_but_finger_pressed RightRingTip
2021-02-03_18-46-47.495	set_speed 0
2021-02-03_18-46-47.495	no_button_but_finger_pressed RightPinkyTip
2021-02-03_18-46-47.495	set_speed 0
2021-02-03_18-46-47.495	multiple_finger_start
2021-02-03_18-46-47.496	ring_moved
2021-02-03_18-46-47.504	multiple_finger_stop
2021-02-03_18-46-47.512	no_button_but_finger_pressed LeftPinkyTip
2021-02-03_18-46-47.513	set_speed 0
2021-02-03_18-46-47.513	no_button_but_finger_pressed LeftRingTip
2021-02-03_18-46-47.513	set_speed 0
2021-02-03_18-46-47.513	no_button_but_finger_pressed LeftMiddleTip
2021-02-03_18-46-47.513	set_speed 0
2021-02-03_18-46-47.513	no_button_but_finger_pressed LeftIndexTip
2021-02-03_18-46-47.513	set_speed 0
2021-02-03_18-46-47.513	no_button_but_finger_pressed RightIndexTip
2021-02-03_18-46-47.514	set_speed 0
2021-02-03_18-46-47.514	no_button_but_finger_pressed RightMiddleTip
2021-02-03_18-46-47.514	set_speed 0
2021-02-03_18-46-47.514	no_button_but_finger_pressed RightRingTip
2021-02-03_18-46-47.514	set_speed 0
2021-02-03_18-46-47.514	no_button_but_finger_pressed RightPinkyTip
2021-02-03_18-46-47.514	set_speed 0
2021-02-03_18-46-47.524	button_created 0
2021-02-03_18-46-47.544	multiple_finger_start
2021-02-03_18-46-47.555	multiple_finger_stop
2021-02-03_18-46-47.556	ring_released
2021-02-03_18-46-47.570	no_button_but_finger_pressed LeftPinkyTip
2021-02-03_18-46-47.570	set_speed 0
2021-02-03_18-46-47.570	no_button_but_finger_pressed LeftRingTip
2021-02-03_18-46-47.571	set_speed 0
2021-02-03_18-46-47.571	no_button_but_finger_pressed LeftMiddleTip
2021-02-03_18-46-47.571	set_speed 0
2021-02-03_18-46-47.571	no_button_but_finger_pressed LeftIndexTip
2021-02-03_18-46-47.571	set_speed 0
2021-02-03_18-46-47.571	no_button_but_finger_pressed RightIndexTip
2021-02-03_18-46-47.571	set_speed 0
2021-02-03_18-46-47.571	no_button_but_finger_pressed RightMiddleTip
2021-02-03_18-46-47.572	set_speed 0
2021-02-03_18-46-47.572	no_button_but_finger_pressed RightRingTip
2021-02-03_18-46-47.572	set_speed 0
2021-02-03_18-46-47.572	no_button_but_finger_pressed RightPinkyTip
2021-02-03_18-46-47.572	set_speed 0
2021-02-03_18-46-47.587	button_created 0
2021-02-03_18-46-48.070	button_created 1
2021-02-03_18-46-48.602	button_enters_active_area 7
2021-02-03_18-46-48.637	button_created 2
2021-02-03_18-46-48.704	middle_moved
2021-02-03_18-46-48.724	button_pressed 7
2021-02-03_18-46-48.724	set_speed 0
2021-02-03_18-46-48.864	middle_released
2021-02-03_18-46-49.155	button_enters_active_area 7
2021-02-03_18-46-49.213	button_created 3
2021-02-03_18-46-49.424	pinky_moved
2021-02-03_18-46-49.435	multiple_finger_start
2021-02-03_18-46-49.435	middle_moved
2021-02-03_18-46-49.579	multiple_finger_stop
2021-02-03_18-46-49.580	pinky_released
2021-02-03_18-46-49.590	no_button_but_finger_pressed LeftPinkyTip
2021-02-03_18-46-49.590	set_speed 0
2021-02-03_18-46-49.590	no_button_but_finger_pressed LeftRingTip
2021-02-03_18-46-49.591	set_speed 0
2021-02-03_18-46-49.591	no_button_but_finger_pressed LeftMiddleTip
2021-02-03_18-46-49.591	set_speed 0
2021-02-03_18-46-49.591	no_button_but_finger_pressed LeftIndexTip
2021-02-03_18-46-49.591	set_speed 0
2021-02-03_18-46-49.591	no_button_but_finger_pressed RightIndexTip
2021-02-03_18-46-49.591	set_speed 0
2021-02-03_18-46-49.591	no_button_but_finger_pressed RightMiddleTip
2021-02-03_18-46-49.592	set_speed 0
2021-02-03_18-46-49.592	no_button_but_finger_pressed RightRingTip
2021-02-03_18-46-49.592	set_speed 0
2021-02-03_18-46-49.592	no_button_but_finger_pressed RightPinkyTip
2021-02-03_18-46-49.592	set_speed 0
2021-02-03_18-46-49.601	multiple_finger_start
2021-02-03_18-46-49.629	multiple_finger_stop
2021-02-03_18-46-49.638	no_button_but_finger_pressed LeftPinkyTip
2021-02-03_18-46-49.638	set_speed 0
2021-02-03_18-46-49.638	no_button_but_finger_pressed LeftRingTip
2021-02-03_18-46-49.638	set_speed 0
2021-02-03_18-46-49.638	no_button_but_finger_pressed LeftMiddleTip
2021-02-03_18-46-49.639	set_speed 0
2021-02-03_18-46-49.639	no_button_but_finger_pressed LeftIndexTip
2021-02-03_18-46-49.639	set_speed 0
2021-02-03_18-46-49.639	no_button_but_finger_pressed RightIndexTip
2021-02-03_18-46-49.639	set_speed 0
2021-02-03_18-46-49.639	no_button_but_finger_pressed RightMiddleTip
2021-02-03_18-46-49.639	set_speed 0
2021-02-03_18-46-49.639	no_button_but_finger_pressed RightRingTip
2021-02-03_18-46-49.640	set_speed 0
2021-02-03_18-46-49.640	no_button_but_finger_pressed RightPinkyTip
2021-02-03_18-46-49.640	set_speed 0
2021-02-03_18-46-49.640	middle_released
2021-02-03_18-46-49.650	button_created 0
2021-02-03_18-46-50.223	button_created 1
2021-02-03_18-46-50.743	button_enters_active_area 3
2021-02-03_18-46-50.790	button_created 2
2021-02-03_18-46-50.987	index_moved
2021-02-03_18-46-51.010	button_pressed 3
2021-02-03_18-46-51.010	set_speed 0
2021-02-03_18-46-51.194	index_released
2021-02-03_18-46-51.321	button_enters_active_area 8
2021-02-03_18-46-51.357	button_created 3
2021-02-03_18-46-51.519	middle_moved
2021-02-03_18-46-51.576	multiple_finger_start
2021-02-03_18-46-51.587	ring_moved
2021-02-03_18-46-51.647	multiple_finger_stop
2021-02-03_18-46-51.648	middle_released
2021-02-03_18-46-51.659	no_button_but_finger_pressed LeftPinkyTip
2021-02-03_18-46-51.659	set_speed 0
2021-02-03_18-46-51.659	no_button_but_finger_pressed LeftRingTip
2021-02-03_18-46-51.660	set_speed 0
2021-02-03_18-46-51.660	no_button_but_finger_pressed LeftMiddleTip
2021-02-03_18-46-51.660	set_speed 0
2021-02-03_18-46-51.660	no_button_but_finger_pressed LeftIndexTip
2021-02-03_18-46-51.660	set_speed 0
2021-02-03_18-46-51.660	no_button_but_finger_pressed RightIndexTip
2021-02-03_18-46-51.660	set_speed 0
2021-02-03_18-46-51.660	no_button_but_finger_pressed RightMiddleTip
2021-02-03_18-46-51.660	set_speed 0
2021-02-03_18-46-51.660	no_button_but_finger_pressed RightRingTip
2021-02-03_18-46-51.661	set_speed 0
2021-02-03_18-46-51.661	no_button_but_finger_pressed RightPinkyTip
2021-02-03_18-46-51.661	set_speed 0
2021-02-03_18-46-51.672	button_created 0
2021-02-03_18-46-51.815	ring_released
2021-02-03_18-46-52.236	button_created 1
2021-02-03_18-46-52.769	button_enters_active_area 6
2021-02-03_18-46-52.803	button_created 2
2021-02-03_18-46-52.914	index_moved
2021-02-03_18-46-53.043	button_pressed 6
2021-02-03_18-46-53.043	set_speed 0
2021-02-03_18-46-53.154	index_released
2021-02-03_18-46-53.333	button_enters_active_area 6
2021-02-03_18-46-53.379	button_created 3
2021-02-03_18-46-53.399	index_moved
2021-02-03_18-46-53.568	button_pressed 6
2021-02-03_18-46-53.569	set_speed 0.150000021457672
2021-02-03_18-46-53.811	index_released
2021-02-03_18-46-53.897	button_enters_active_area 1
2021-02-03_18-46-53.954	button_created 4
2021-02-03_18-46-54.014	ring_moved
2021-02-03_18-46-54.044	button_pressed 1
2021-02-03_18-46-54.044	set_speed 0.330000021457672
2021-02-03_18-46-54.220	ring_released
2021-02-03_18-46-54.467	button_enters_active_area 1
2021-02-03_18-46-54.526	button_created 5
2021-02-03_18-46-54.645	ring_moved
2021-02-03_18-46-54.689	button_pressed 1
2021-02-03_18-46-54.690	set_speed 0.510000021457672
2021-02-03_18-46-54.875	ring_released
2021-02-03_18-46-55.042	button_enters_active_area 6
2021-02-03_18-46-55.091	button_created 6
2021-02-03_18-46-55.142	index_moved
2021-02-03_18-46-55.278	button_pressed 6
2021-02-03_18-46-55.278	set_speed 0.690000021457672
2021-02-03_18-46-55.399	index_released
2021-02-03_18-46-55.563	button_enters_active_area 2
2021-02-03_18-46-55.609	button_created 7
2021-02-03_18-46-55.686	middle_moved
2021-02-03_18-46-55.734	button_pressed 2
2021-02-03_18-46-55.734	set_speed 0.735000032186508
2021-02-03_18-46-55.877	middle_released
2021-02-03_18-46-56.063	button_enters_active_area 2
2021-02-03_18-46-56.097	button_created 8
2021-02-03_18-46-56.192	middle_moved
2021-02-03_18-46-56.220	button_pressed 2
2021-02-03_18-46-56.220	set_speed 0.780000042915344
2021-02-03_18-46-56.343	middle_released
2021-02-03_18-46-56.518	button_enters_active_area 0
2021-02-03_18-46-56.564	button_created 9
2021-02-03_18-46-56.674	pinky_moved
2021-02-03_18-46-56.729	button_pressed 0
2021-02-03_18-46-56.729	set_speed 0.82500005364418
2021-02-03_18-46-56.963	button_enters_active_area 1
2021-02-03_18-46-56.973	pinky_released
2021-02-03_18-46-56.997	button_created 10
2021-02-03_18-46-57.166	ring_moved
2021-02-03_18-46-57.288	button_leaves_active_area 1
2021-02-03_18-46-57.388	button_enters_active_area 3
2021-02-03_18-46-57.400	ring_released
2021-02-03_18-46-57.425	button_created 11
2021-02-03_18-46-57.607	button_missed 1
2021-02-03_18-46-57.607	set_speed 0.690000064373016
2021-02-03_18-46-57.654	index_moved
2021-02-03_18-46-57.706	button_leaves_active_area 3
2021-02-03_18-46-57.784	button_enters_active_area 9
2021-02-03_18-46-57.819	button_created 12
2021-02-03_18-46-57.878	index_released
2021-02-03_18-46-57.999	button_missed 3
2021-02-03_18-46-57.999	set_speed 0.465000075101852
2021-02-03_18-46-58.007	pinky_moved
2021-02-03_18-46-58.027	pinky_released
2021-02-03_18-46-58.040	pinky_moved
2021-02-03_18-46-58.051	index_moved
2021-02-03_18-46-58.095	button_leaves_active_area 9
2021-02-03_18-46-58.150	pinky_released
2021-02-03_18-46-58.184	button_enters_active_area 3
2021-02-03_18-46-58.219	button_created 13
2021-02-03_18-46-58.228	index_released
2021-02-03_18-46-58.395	index_moved
2021-02-03_18-46-58.396	button_missed 9
2021-02-03_18-46-58.396	set_speed 0.150000085830689
2021-02-03_18-46-58.433	button_pressed 3
2021-02-03_18-46-58.433	set_speed 0.150000021457672
2021-02-03_18-46-58.617	button_enters_active_area 2
2021-02-03_18-46-58.628	index_released
2021-02-03_18-46-58.651	button_created 14
2021-02-03_18-46-58.784	middle_moved
2021-02-03_18-46-58.822	button_pressed 2
2021-02-03_18-46-58.822	set_speed 0.150000021457672
2021-02-03_18-46-58.964	middle_released
2021-02-03_18-46-59.120	button_enters_active_area 3
2021-02-03_18-46-59.166	button_created 15
2021-02-03_18-46-59.186	index_moved
2021-02-03_18-46-59.572	button_leaves_active_area 3
2021-02-03_18-46-59.583	index_released
2021-02-03_18-46-59.683	button_enters_active_area 8
2021-02-03_18-46-59.740	button_created 16
2021-02-03_18-46-59.794	middle_moved
2021-02-03_18-46-59.828	multiple_finger_start
2021-02-03_18-46-59.895	ring_moved
2021-02-03_18-46-59.921	multiple_finger_stop
2021-02-03_18-46-59.923	middle_released
2021-02-03_18-46-59.938	no_button_but_finger_pressed LeftPinkyTip
2021-02-03_18-46-59.939	set_speed 0.150000021457672
2021-02-03_18-46-59.939	no_button_but_finger_pressed LeftRingTip
2021-02-03_18-46-59.939	set_speed 0.150000021457672
2021-02-03_18-46-59.939	no_button_but_finger_pressed LeftMiddleTip
2021-02-03_18-46-59.939	set_speed 0.150000021457672
2021-02-03_18-46-59.939	no_button_but_finger_pressed LeftIndexTip
2021-02-03_18-46-59.939	set_speed 0
2021-02-03_18-46-59.939	no_button_but_finger_pressed RightIndexTip
2021-02-03_18-46-59.940	set_speed 0
2021-02-03_18-46-59.940	no_button_but_finger_pressed RightMiddleTip
2021-02-03_18-46-59.940	set_speed 0
2021-02-03_18-46-59.940	no_button_but_finger_pressed RightRingTip
2021-02-03_18-46-59.940	set_speed 0
2021-02-03_18-46-59.940	no_button_but_finger_pressed RightPinkyTip
2021-02-03_18-46-59.940	set_speed 0
2021-02-03_18-46-59.942	button_created 0
2021-02-03_18-47-00.019	ring_released
2021-02-03_18-47-00.511	button_created 1
2021-02-03_18-47-01.031	button_enters_active_area 9
2021-02-03_18-47-01.078	button_created 2
2021-02-03_18-47-01.343	launch_speed_calibration_explanation_scene
2021-02-03_18-47-01.354	no_button_but_finger_pressed RightPinkyTip
2021-02-03_18-47-01.354	set_speed 0
2021-02-03_18-47-01.354	no_button_but_finger_pressed RightRingTip
2021-02-03_18-47-01.355	set_speed 0
2021-02-03_18-47-01.355	no_button_but_finger_pressed RightMiddleTip
2021-02-03_18-47-01.355	set_speed 0
2021-02-03_18-47-01.355	no_button_but_finger_pressed RightIndexTip
2021-02-03_18-47-01.355	set_speed 0
2021-02-03_18-47-01.355	no_button_but_finger_pressed LeftIndexTip
2021-02-03_18-47-01.355	set_speed 0
2021-02-03_18-47-01.355	no_button_but_finger_pressed LeftMiddleTip
2021-02-03_18-47-01.355	set_speed 0
2021-02-03_18-47-01.356	no_button_but_finger_pressed LeftRingTip
2021-02-03_18-47-01.356	set_speed 0
2021-02-03_18-47-01.356	no_button_but_finger_pressed LeftPinkyTip
2021-02-03_18-47-01.356	set_speed 0
2021-02-03_18-47-12.526	launch_speed_calibration
2021-02-03_18-47-12.537	no_button_but_finger_pressed RightPinkyTip
2021-02-03_18-47-12.538	set_speed 0
2021-02-03_18-47-12.538	no_button_but_finger_pressed RightRingTip
2021-02-03_18-47-12.538	set_speed 0
2021-02-03_18-47-12.538	no_button_but_finger_pressed RightMiddleTip
2021-02-03_18-47-12.538	set_speed 0
2021-02-03_18-47-12.538	no_button_but_finger_pressed RightIndexTip
2021-02-03_18-47-12.538	set_speed 0
2021-02-03_18-47-12.538	no_button_but_finger_pressed LeftIndexTip
2021-02-03_18-47-12.539	set_speed 0
2021-02-03_18-47-12.539	no_button_but_finger_pressed LeftMiddleTip
2021-02-03_18-47-12.539	set_speed 0
2021-02-03_18-47-12.539	no_button_but_finger_pressed LeftRingTip
2021-02-03_18-47-12.539	set_speed 0
2021-02-03_18-47-12.539	no_button_but_finger_pressed LeftPinkyTip
2021-02-03_18-47-12.539	set_speed 0
2021-02-03_18-47-12.549	button_created 0
2021-02-03_18-47-13.113	button_created 1
2021-02-03_18-47-13.645	button_enters_active_area 1
2021-02-03_18-47-13.690	button_created 2
2021-02-03_18-47-13.772	ring_moved
2021-02-03_18-47-13.814	button_pressed 1
2021-02-03_18-47-13.814	set_speed 0
2021-02-03_18-47-13.880	multiple_finger_start
2021-02-03_18-47-13.947	multiple_finger_stop
2021-02-03_18-47-13.958	no_button_but_finger_pressed LeftPinkyTip
2021-02-03_18-47-13.958	set_speed 0
2021-02-03_18-47-13.958	no_button_but_finger_pressed LeftMiddleTip
2021-02-03_18-47-13.958	set_speed 0
2021-02-03_18-47-13.958	no_button_but_finger_pressed LeftIndexTip
2021-02-03_18-47-13.958	set_speed 0
2021-02-03_18-47-13.959	no_button_but_finger_pressed RightIndexTip
2021-02-03_18-47-13.959	set_speed 0
2021-02-03_18-47-13.959	no_button_but_finger_pressed RightMiddleTip
2021-02-03_18-47-13.959	set_speed 0
2021-02-03_18-47-13.959	no_button_but_finger_pressed RightRingTip
2021-02-03_18-47-13.959	set_speed 0
2021-02-03_18-47-13.959	no_button_but_finger_pressed RightPinkyTip
2021-02-03_18-47-13.959	set_speed 0
2021-02-03_18-47-13.973	button_created 0
2021-02-03_18-47-14.015	ring_released
2021-02-03_18-47-14.540	button_created 1
2021-02-03_18-47-15.065	button_enters_active_area 0
2021-02-03_18-47-15.112	button_created 2
2021-02-03_18-47-15.258	pinky_moved
2021-02-03_18-47-15.316	button_pressed 0
2021-02-03_18-47-15.316	set_speed 0
2021-02-03_18-47-15.533	pinky_released
2021-02-03_18-47-15.633	button_enters_active_area 3
2021-02-03_18-47-15.678	button_created 3
2021-02-03_18-47-15.856	index_moved
2021-02-03_18-47-15.900	button_pressed 3
2021-02-03_18-47-15.900	set_speed 0.150000021457672
2021-02-03_18-47-16.056	index_released
2021-02-03_18-47-16.201	button_enters_active_area 9
2021-02-03_18-47-16.247	button_created 4
2021-02-03_18-47-16.502	pinky_moved
2021-02-03_18-47-16.525	button_pressed 9
2021-02-03_18-47-16.525	set_speed 0.330000021457672
2021-02-03_18-47-16.703	pinky_released
2021-02-03_18-47-16.768	button_enters_active_area 3
2021-02-03_18-47-16.826	button_created 5
2021-02-03_18-47-16.967	index_moved
2021-02-03_18-47-17.000	button_pressed 3
2021-02-03_18-47-17.000	set_speed 0.510000021457672
2021-02-03_18-47-17.133	index_released
2021-02-03_18-47-17.331	button_enters_active_area 2
2021-02-03_18-47-17.389	button_created 6
2021-02-03_18-47-17.496	middle_moved
2021-02-03_18-47-17.535	button_pressed 2
2021-02-03_18-47-17.535	set_speed 0.690000021457672
2021-02-03_18-47-17.656	middle_released
2021-02-03_18-47-17.864	button_enters_active_area 6
2021-02-03_18-47-17.909	button_created 7
2021-02-03_18-47-17.997	index_moved
2021-02-03_18-47-18.053	button_pressed 6
2021-02-03_18-47-18.053	set_speed 0.735000032186508
2021-02-03_18-47-18.198	index_released
2021-02-03_18-47-18.355	button_enters_active_area 0
2021-02-03_18-47-18.392	button_created 8
2021-02-03_18-47-18.587	pinky_moved
2021-02-03_18-47-18.630	button_pressed 0
2021-02-03_18-47-18.630	set_speed 0.780000042915344
2021-02-03_18-47-18.763	pinky_released
2021-02-03_18-47-18.819	button_enters_active_area 6
2021-02-03_18-47-18.866	button_created 9
2021-02-03_18-47-19.000	index_moved
2021-02-03_18-47-19.166	button_leaves_active_area 6
2021-02-03_18-47-19.234	index_released
2021-02-03_18-47-19.266	button_enters_active_area 3
2021-02-03_18-47-19.302	button_created 10
2021-02-03_18-47-19.455	index_moved
2021-02-03_18-47-19.489	button_missed 6
2021-02-03_18-47-19.489	set_speed 0.64500005364418
2021-02-03_18-47-19.514	button_pressed 3
2021-02-03_18-47-19.514	set_speed 0.600000064373016
2021-02-03_18-47-19.659	index_released
2021-02-03_18-47-19.688	button_enters_active_area 2
2021-02-03_18-47-19.723	button_created 11
2021-02-03_18-47-19.847	middle_moved
2021-02-03_18-47-19.887	button_pressed 2
2021-02-03_18-47-19.887	set_speed 0.555000075101852
2021-02-03_18-47-20.021	middle_released
2021-02-03_18-47-20.087	button_enters_active_area 9
2021-02-03_18-47-20.122	button_created 12
2021-02-03_18-47-20.221	pinky_moved
2021-02-03_18-47-20.255	button_pressed 9
2021-02-03_18-47-20.255	set_speed 0.510000085830689
2021-02-03_18-47-20.432	pinky_released
2021-02-03_18-47-20.487	button_enters_active_area 6
2021-02-03_18-47-20.522	button_created 13
2021-02-03_18-47-20.603	index_moved
2021-02-03_18-47-20.651	button_pressed 6
2021-02-03_18-47-20.651	set_speed 0.510000021457672
2021-02-03_18-47-20.840	index_released
2021-02-03_18-47-20.874	button_enters_active_area 9
2021-02-03_18-47-20.908	button_created 14
2021-02-03_18-47-20.974	pinky_moved
2021-02-03_18-47-21.007	button_pressed 9
2021-02-03_18-47-21.007	set_speed 0.690000021457672
2021-02-03_18-47-21.207	pinky_released
2021-02-03_18-47-21.274	button_enters_active_area 8
2021-02-03_18-47-21.297	button_created 15
2021-02-03_18-47-21.352	pinky_moved
2021-02-03_18-47-21.367	multiple_finger_start
2021-02-03_18-47-21.368	ring_moved
2021-02-03_18-47-21.563	multiple_finger_stop
2021-02-03_18-47-21.564	pinky_released
2021-02-03_18-47-21.575	no_button_but_finger_pressed LeftPinkyTip
2021-02-03_18-47-21.575	set_speed 0.555000032186508
2021-02-03_18-47-21.575	no_button_but_finger_pressed LeftRingTip
2021-02-03_18-47-21.576	set_speed 0.330000042915344
2021-02-03_18-47-21.576	no_button_but_finger_pressed LeftMiddleTip
2021-02-03_18-47-21.576	set_speed 0.150000021457672
2021-02-03_18-47-21.576	no_button_but_finger_pressed LeftIndexTip
2021-02-03_18-47-21.577	set_speed 0
2021-02-03_18-47-21.577	no_button_but_finger_pressed RightIndexTip
2021-02-03_18-47-21.577	set_speed 0
2021-02-03_18-47-21.577	no_button_but_finger_pressed RightMiddleTip
2021-02-03_18-47-21.577	set_speed 0
2021-02-03_18-47-21.578	no_button_but_finger_pressed RightRingTip
2021-02-03_18-47-21.578	set_speed 0
2021-02-03_18-47-21.578	no_button_but_finger_pressed RightPinkyTip
2021-02-03_18-47-21.578	set_speed 0
2021-02-03_18-47-21.594	button_created 0
2021-02-03_18-47-21.621	ring_released
2021-02-03_18-47-21.987	button_created 1
2021-02-03_18-47-22.420	button_enters_active_area 1
2021-02-03_18-47-22.442	ring_moved
2021-02-03_18-47-22.444	button_created 2
2021-02-03_18-47-22.644	ring_released
2021-02-03_18-47-22.832	button_leaves_active_area 1
2021-02-03_18-47-22.954	button_enters_active_area 0
2021-02-03_18-47-23.001	button_created 3
2021-02-03_18-47-23.139	pinky_moved
2021-02-03_18-47-23.173	button_pressed 0
2021-02-03_18-47-23.173	set_speed 0
2021-02-03_18-47-23.254	button_missed 1
2021-02-03_18-47-23.254	set_speed 0
2021-02-03_18-47-23.400	pinky_released
2021-02-03_18-47-23.517	button_enters_active_area 8
2021-02-03_18-47-23.574	button_created 4
2021-02-03_18-47-23.685	ring_moved
2021-02-03_18-47-23.734	button_pressed 8
2021-02-03_18-47-23.734	set_speed 0.150000021457672
2021-02-03_18-47-23.874	ring_released
2021-02-03_18-47-24.094	button_enters_active_area 7
2021-02-03_18-47-24.128	middle_moved
2021-02-03_18-47-24.140	button_created 5
2021-02-03_18-47-24.238	button_pressed 7
2021-02-03_18-47-24.238	set_speed 0.330000021457672
2021-02-03_18-47-24.365	middle_released
2021-02-03_18-47-24.666	button_enters_active_area 0
2021-02-03_18-47-24.711	button_created 6
2021-02-03_18-47-24.952	pinky_moved
2021-02-03_18-47-24.984	button_pressed 0
2021-02-03_18-47-24.984	set_speed 0.510000021457672
2021-02-03_18-47-25.162	pinky_released
2021-02-03_18-47-25.230	button_enters_active_area 6
2021-02-03_18-47-25.278	button_created 7
2021-02-03_18-47-25.398	index_moved
2021-02-03_18-47-25.498	button_pressed 6
2021-02-03_18-47-25.499	set_speed 0.510000021457672
2021-02-03_18-47-25.630	index_released
2021-02-03_18-47-25.763	button_enters_active_area 1
2021-02-03_18-47-25.809	button_created 8
2021-02-03_18-47-25.986	ring_moved
2021-02-03_18-47-26.030	button_pressed 1
2021-02-03_18-47-26.030	set_speed 0.690000021457672
2021-02-03_18-47-26.164	ring_released
2021-02-03_18-47-26.260	button_enters_active_area 9
2021-02-03_18-47-26.305	button_created 9
2021-02-03_18-47-26.405	pinky_moved
2021-02-03_18-47-26.426	button_pressed 9
2021-02-03_18-47-26.426	set_speed 0.735000032186508
2021-02-03_18-47-26.672	pinky_released
2021-02-03_18-47-26.729	button_enters_active_area 0
2021-02-03_18-47-26.775	button_created 10
2021-02-03_18-47-26.844	pinky_moved
2021-02-03_18-47-27.071	pinky_released
2021-02-03_18-47-27.081	button_leaves_active_area 0
2021-02-03_18-47-27.183	button_enters_active_area 6
2021-02-03_18-47-27.216	button_created 11
2021-02-03_18-47-27.360	index_moved
2021-02-03_18-47-27.404	button_pressed 6
2021-02-03_18-47-27.404	set_speed 0.780000042915344
2021-02-03_18-47-27.405	button_missed 0
2021-02-03_18-47-27.405	set_speed 0.64500005364418
2021-02-03_18-47-27.572	index_released
2021-02-03_18-47-27.604	button_enters_active_area 3
2021-02-03_18-47-27.639	button_created 12
2021-02-03_18-47-27.818	index_moved
2021-02-03_18-47-27.852	button_pressed 3
2021-02-03_18-47-27.852	set_speed 0.600000064373016
2021-02-03_18-47-28.016	button_enters_active_area 9
2021-02-03_18-47-28.040	button_created 13
2021-02-03_18-47-28.072	index_released
2021-02-03_18-47-28.183	pinky_moved
2021-02-03_18-47-28.209	button_pressed 9
2021-02-03_18-47-28.209	set_speed 0.555000075101852
2021-02-03_18-47-28.407	button_enters_active_area 0
2021-02-03_18-47-28.431	button_created 14
2021-02-03_18-47-28.452	pinky_released
2021-02-03_18-47-28.535	pinky_moved
2021-02-03_18-47-28.606	button_pressed 0
2021-02-03_18-47-28.606	set_speed 0.510000085830689
2021-02-03_18-47-28.785	button_enters_active_area 8
2021-02-03_18-47-28.785	pinky_released
2021-02-03_18-47-28.819	button_created 15
2021-02-03_18-47-28.940	pinky_moved
2021-02-03_18-47-28.952	multiple_finger_start
2021-02-03_18-47-28.963	ring_moved
2021-02-03_18-47-29.148	multiple_finger_stop
2021-02-03_18-47-29.149	ring_released
2021-02-03_18-47-29.158	no_button_but_finger_pressed LeftPinkyTip
2021-02-03_18-47-29.158	set_speed 0.330000021457672
2021-02-03_18-47-29.158	no_button_but_finger_pressed LeftRingTip
2021-02-03_18-47-29.159	set_speed 0.330000021457672
2021-02-03_18-47-29.159	no_button_but_finger_pressed LeftMiddleTip
2021-02-03_18-47-29.159	set_speed 0.150000021457672
2021-02-03_18-47-29.159	no_button_but_finger_pressed LeftIndexTip
2021-02-03_18-47-29.159	set_speed 0
2021-02-03_18-47-29.159	no_button_but_finger_pressed RightIndexTip
2021-02-03_18-47-29.159	set_speed 0
2021-02-03_18-47-29.159	no_button_but_finger_pressed RightMiddleTip
2021-02-03_18-47-29.160	set_speed 0
2021-02-03_18-47-29.160	no_button_but_finger_pressed RightRingTip
2021-02-03_18-47-29.160	set_speed 0
2021-02-03_18-47-29.160	no_button_but_finger_pressed RightPinkyTip
2021-02-03_18-47-29.160	set_speed 0
2021-02-03_18-47-29.170	pinky_released
2021-02-03_18-47-29.171	button_created 0
2021-02-03_18-47-29.585	button_created 1
2021-02-03_18-47-30.036	button_enters_active_area 2
2021-02-03_18-47-30.071	button_created 2
2021-02-03_18-47-30.181	middle_moved
2021-02-03_18-47-30.225	button_pressed 2
2021-02-03_18-47-30.225	set_speed 0
2021-02-03_18-47-30.359	middle_released
2021-02-03_18-47-30.595	button_enters_active_area 3
2021-02-03_18-47-30.640	button_created 3
2021-02-03_18-47-30.696	index_moved
2021-02-03_18-47-30.749	button_pressed 3
2021-02-03_18-47-30.749	set_speed 0.150000021457672
2021-02-03_18-47-31.049	index_released
2021-02-03_18-47-31.161	button_enters_active_area 3
2021-02-03_18-47-31.208	button_created 4
2021-02-03_18-47-31.402	index_moved
2021-02-03_18-47-31.447	button_pressed 3
2021-02-03_18-47-31.447	set_speed 0.330000021457672
2021-02-03_18-47-31.592	index_released
2021-02-03_18-47-31.736	button_enters_active_area 1
2021-02-03_18-47-31.783	button_created 5
2021-02-03_18-47-31.906	ring_moved
2021-02-03_18-47-31.939	button_pressed 1
2021-02-03_18-47-31.939	set_speed 0.510000021457672
2021-02-03_18-47-32.080	ring_released
2021-02-03_18-47-32.291	button_enters_active_area 8
2021-02-03_18-47-32.337	button_created 6
2021-02-03_18-47-32.392	ring_moved
2021-02-03_18-47-32.448	button_pressed 8
2021-02-03_18-47-32.448	set_speed 0.690000021457672
2021-02-03_18-47-32.486	multiple_finger_start
2021-02-03_18-47-32.520	multiple_finger_stop
2021-02-03_18-47-32.529	launch_multitask_explanation_scene
2021-02-03_18-48-55.470	launch_multitask_session
2021-02-03_18-48-55.482	no_button_but_finger_pressed RightPinkyTip
2021-02-03_18-48-55.483	set_speed 0.555000032186508
2021-02-03_18-48-55.483	no_button_but_finger_pressed RightRingTip
2021-02-03_18-48-55.483	set_speed 0.330000042915344
2021-02-03_18-48-55.483	no_button_but_finger_pressed RightMiddleTip
2021-02-03_18-48-55.483	set_speed 0.150000021457672
2021-02-03_18-48-55.483	no_button_but_finger_pressed RightIndexTip
2021-02-03_18-48-55.483	set_speed 0
2021-02-03_18-48-55.483	no_button_but_finger_pressed LeftIndexTip
2021-02-03_18-48-55.483	set_speed 0
2021-02-03_18-48-55.483	no_button_but_finger_pressed LeftMiddleTip
2021-02-03_18-48-55.484	set_speed 0
2021-02-03_18-48-55.484	no_button_but_finger_pressed LeftRingTip
2021-02-03_18-48-55.484	set_speed 0
2021-02-03_18-48-55.484	no_button_but_finger_pressed LeftPinkyTip
2021-02-03_18-48-55.484	set_speed 0
2021-02-03_18-48-55.485	multiple_finger_stop
2021-02-03_18-48-55.486	ring_released
2021-02-03_18-48-55.494	no_button_but_finger_pressed RightPinkyTip
2021-02-03_18-48-55.495	set_speed 0
2021-02-03_18-48-55.495	no_button_but_finger_pressed RightRingTip
2021-02-03_18-48-55.495	set_speed 0
2021-02-03_18-48-55.495	no_button_but_finger_pressed RightMiddleTip
2021-02-03_18-48-55.495	set_speed 0
2021-02-03_18-48-55.495	no_button_but_finger_pressed RightIndexTip
2021-02-03_18-48-55.495	set_speed 0
2021-02-03_18-48-55.495	no_button_but_finger_pressed LeftIndexTip
2021-02-03_18-48-55.495	set_speed 0
2021-02-03_18-48-55.496	no_button_but_finger_pressed LeftMiddleTip
2021-02-03_18-48-55.496	set_speed 0
2021-02-03_18-48-55.496	no_button_but_finger_pressed LeftRingTip
2021-02-03_18-48-55.496	set_speed 0
2021-02-03_18-48-55.496	no_button_but_finger_pressed LeftPinkyTip
2021-02-03_18-48-55.496	set_speed 0
2021-02-03_18-48-55.506	button_created 0
2021-02-03_18-48-56.068	button_created 1
2021-02-03_18-48-56.600	button_enters_active_area 3
2021-02-03_18-48-56.635	button_created 2
2021-02-03_18-48-56.711	index_moved
2021-02-03_18-48-56.734	button_pressed 3
2021-02-03_18-48-56.734	set_speed 0
2021-02-03_18-48-56.944	index_released
2021-02-03_18-48-57.166	button_enters_active_area 8
2021-02-03_18-48-57.213	button_created 3
2021-02-03_18-48-57.272	ring_moved
2021-02-03_18-48-57.300	button_pressed 8
2021-02-03_18-48-57.300	set_speed 0.150000021457672
2021-02-03_18-48-57.378	multiple_finger_start
2021-02-03_18-48-57.389	multiple_finger_stop
2021-02-03_18-48-57.403	no_button_but_finger_pressed LeftPinkyTip
2021-02-03_18-48-57.403	set_speed 0.150000021457672
2021-02-03_18-48-57.403	no_button_but_finger_pressed LeftRingTip
2021-02-03_18-48-57.403	set_speed 0.150000021457672
2021-02-03_18-48-57.403	no_button_but_finger_pressed LeftMiddleTip
2021-02-03_18-48-57.403	set_speed 0.150000021457672
2021-02-03_18-48-57.403	no_button_but_finger_pressed LeftIndexTip
2021-02-03_18-48-57.404	set_speed 0
2021-02-03_18-48-57.404	no_button_but_finger_pressed RightIndexTip
2021-02-03_18-48-57.404	set_speed 0
2021-02-03_18-48-57.404	no_button_but_finger_pressed RightMiddleTip
2021-02-03_18-48-57.404	set_speed 0
2021-02-03_18-48-57.404	no_button_but_finger_pressed RightRingTip
2021-02-03_18-48-57.404	set_speed 0
2021-02-03_18-48-57.404	no_button_but_finger_pressed RightPinkyTip
2021-02-03_18-48-57.404	set_speed 0
2021-02-03_18-48-57.423	button_created 0
2021-02-03_18-48-57.485	ring_released
2021-02-03_18-48-57.974	button_created 1
2021-02-03_18-48-58.511	button_enters_active_area 6
2021-02-03_18-48-58.546	button_created 2
2021-02-03_18-48-58.703	index_moved
2021-02-03_18-48-58.764	button_pressed 6
2021-02-03_18-48-58.764	set_speed 0
2021-02-03_18-48-58.942	index_released
2021-02-03_18-48-59.065	button_enters_active_area 0
2021-02-03_18-48-59.122	button_created 3
2021-02-03_18-48-59.255	pinky_moved
2021-02-03_18-48-59.308	button_pressed 0
2021-02-03_18-48-59.308	set_speed 0.150000021457672
2021-02-03_18-48-59.473	pinky_released
2021-02-03_18-48-59.639	button_enters_active_area 8
2021-02-03_18-48-59.696	button_created 4
2021-02-03_18-48-59.807	ring_moved
2021-02-03_18-48-59.830	button_pressed 8
2021-02-03_18-48-59.831	set_speed 0.330000021457672
2021-02-03_18-48-59.987	ring_released
2021-02-03_18-49-00.211	button_enters_active_area 6
2021-02-03_18-49-00.268	button_created 5
2021-02-03_18-49-00.288	index_moved
2021-02-03_18-49-00.344	button_pressed 6
2021-02-03_18-49-00.344	set_speed 0.510000021457672
2021-02-03_18-49-00.539	index_released
2021-02-03_18-49-00.772	button_enters_active_area 6
2021-02-03_18-49-00.817	button_created 6
2021-02-03_18-49-00.972	index_moved
2021-02-03_18-49-01.016	button_pressed 6
2021-02-03_18-49-01.016	set_speed 0.690000021457672
2021-02-03_18-49-01.017	button_pressed_with_notification 6
2021-02-03_18-49-01.017	pedal_window_open 2000ms
2021-02-03_18-49-01.176	index_released
2021-02-03_18-49-01.186	button_leaves_active_area 6
2021-02-03_18-49-01.298	button_enters_active_area 3
2021-02-03_18-49-01.333	button_created 7
2021-02-03_18-49-01.543	pedal_pressed_correclty
2021-02-03_18-49-19.813	pedal_pressed_incorreclty
2021-02-03_18-49-31.586	selected_answer 8
2021-02-03_18-49-31.597	no_button_but_finger_pressed LeftPinkyTip
2021-02-03_18-49-31.597	set_speed 0.555000032186508
2021-02-03_18-49-31.597	no_button_but_finger_pressed LeftRingTip
2021-02-03_18-49-31.598	set_speed 0.330000042915344
2021-02-03_18-49-31.598	no_button_but_finger_pressed LeftMiddleTip
2021-02-03_18-49-31.598	set_speed 0.150000021457672
2021-02-03_18-49-31.598	no_button_but_finger_pressed LeftIndexTip
2021-02-03_18-49-31.598	set_speed 0
2021-02-03_18-49-31.598	no_button_but_finger_pressed RightIndexTip
2021-02-03_18-49-31.598	set_speed 0
2021-02-03_18-49-31.598	no_button_but_finger_pressed RightMiddleTip
2021-02-03_18-49-31.598	set_speed 0
2021-02-03_18-49-31.599	no_button_but_finger_pressed RightRingTip
2021-02-03_18-49-31.599	set_speed 0
2021-02-03_18-49-31.599	no_button_but_finger_pressed RightPinkyTip
2021-02-03_18-49-31.599	set_speed 0
2021-02-03_18-49-31.615	button_created 0
2021-02-03_18-49-32.139	button_created 1
2021-02-03_18-49-32.671	button_enters_active_area 1
2021-02-03_18-49-32.719	button_created 2
2021-02-03_18-49-32.783	ring_moved
2021-02-03_18-49-32.816	button_pressed 1
2021-02-03_18-49-32.816	set_speed 0
2021-02-03_18-49-33.058	ring_released
2021-02-03_18-49-33.235	button_enters_active_area 8
2021-02-03_18-49-33.257	ring_moved
2021-02-03_18-49-33.280	button_created 3
2021-02-03_18-49-33.523	ring_released
2021-02-03_18-49-33.681	button_leaves_active_area 8
2021-02-03_18-49-33.816	button_enters_active_area 3
2021-02-03_18-49-33.851	button_created 4
2021-02-03_18-49-34.028	index_moved
2021-02-03_18-49-34.061	button_pressed 3
2021-02-03_18-49-34.061	set_speed 0.150000021457672
2021-02-03_18-49-34.099	button_missed 8
2021-02-03_18-49-34.099	set_speed 0.150000021457672
2021-02-03_18-49-34.201	index_released
2021-02-03_18-49-34.378	button_enters_active_area 9
2021-02-03_18-49-34.425	button_created 5
2021-02-03_18-49-34.463	pinky_moved
2021-02-03_18-49-34.715	pinky_released
2021-02-03_18-49-34.815	button_leaves_active_area 9
2021-02-03_18-49-34.939	button_enters_active_area 1
2021-02-03_18-49-34.996	button_created 6
2021-02-03_18-49-35.106	ring_moved
2021-02-03_18-49-35.148	button_pressed 1
2021-02-03_18-49-35.148	set_speed 0.330000021457672
2021-02-03_18-49-35.246	button_missed 9
2021-02-03_18-49-35.246	set_speed 0.330000021457672
2021-02-03_18-49-35.356	ring_released
2021-02-03_18-49-35.523	button_enters_active_area 1
2021-02-03_18-49-35.568	button_created 7
2021-02-03_18-49-35.601	ring_moved
2021-02-03_18-49-35.646	button_pressed 1
2021-02-03_18-49-35.646	set_speed 0.330000021457672
2021-02-03_18-49-35.893	ring_released
2021-02-03_18-49-36.092	button_enters_active_area 0
2021-02-03_18-49-36.138	button_created 8
2021-02-03_18-49-36.294	pinky_moved
2021-02-03_18-49-36.345	button_pressed 0
2021-02-03_18-49-36.345	set_speed 0.330000021457672
2021-02-03_18-49-36.555	pinky_released
2021-02-03_18-49-36.667	button_enters_active_area 8
2021-02-03_18-49-36.712	button_created 9
2021-02-03_18-49-36.757	ring_moved
2021-02-03_18-49-36.782	button_pressed 8
2021-02-03_18-49-36.782	set_speed 0.510000021457672
2021-02-03_18-49-36.941	ring_released
2021-02-03_18-49-37.222	button_enters_active_area 9
2021-02-03_18-49-37.267	button_created 10
2021-02-03_18-49-37.389	pinky_moved
2021-02-03_18-49-37.432	button_pressed 9
2021-02-03_18-49-37.432	set_speed 0.510000021457672
2021-02-03_18-49-37.689	pinky_released
2021-02-03_18-49-37.745	button_enters_active_area 7
2021-02-03_18-49-37.780	button_created 11
2021-02-03_18-49-37.836	middle_moved
2021-02-03_18-49-37.884	button_pressed 7
2021-02-03_18-49-37.884	set_speed 0.690000021457672
2021-02-03_18-49-38.051	middle_released
2021-02-03_18-49-38.221	button_enters_active_area 8
2021-02-03_18-49-38.267	button_created 12
2021-02-03_18-49-38.322	ring_moved
2021-02-03_18-49-38.377	button_pressed 8
2021-02-03_18-49-38.377	set_speed 0.735000032186508
2021-02-03_18-49-38.557	ring_released
2021-02-03_18-49-38.690	button_enters_active_area 3
2021-02-03_18-49-38.724	button_created 13
2021-02-03_18-49-38.828	index_moved
2021-02-03_18-49-38.881	button_pressed 3
2021-02-03_18-49-38.881	set_speed 0.780000042915344
2021-02-03_18-49-38.881	button_pressed_with_notification 3
2021-02-03_18-49-38.881	pedal_window_open 2000ms
2021-02-03_18-49-39.024	button_leaves_active_area 3
2021-02-03_18-49-39.036	index_released
2021-02-03_18-49-39.125	button_enters_active_area 9
2021-02-03_18-49-39.159	button_created 14
2021-02-03_18-49-39.225	pinky_moved
2021-02-03_18-49-39.275	button_pressed 9
2021-02-03_18-49-39.275	set_speed 0.82500005364418
2021-02-03_18-49-39.345	button_missed 3
2021-02-03_18-49-39.345	set_speed 0.690000064373016
2021-02-03_18-49-39.410	pedal_pressed_correclty
2021-02-03_18-49-39.754	pinky_released
2021-02-03_18-49-39.766	pinky_moved
2021-02-03_18-49-39.821	pinky_released
2021-02-03_18-49-39.831	pinky_moved
2021-02-03_18-49-39.843	pinky_released
2021-02-03_18-49-39.921	pinky_moved
2021-02-03_18-49-39.943	pinky_released
2021-02-03_18-49-44.681	selected_answer 8
2021-02-03_18-49-44.691	no_button_but_finger_pressed LeftPinkyTip
2021-02-03_18-49-44.692	set_speed 0.465000075101852
2021-02-03_18-49-44.692	no_button_but_finger_pressed LeftRingTip
2021-02-03_18-49-44.692	set_speed 0.150000085830689
2021-02-03_18-49-44.692	no_button_but_finger_pressed LeftMiddleTip
2021-02-03_18-49-44.692	set_speed 0
2021-02-03_18-49-44.692	no_button_but_finger_pressed LeftIndexTip
2021-02-03_18-49-44.692	set_speed 0
2021-02-03_18-49-44.692	no_button_but_finger_pressed RightIndexTip
2021-02-03_18-49-44.693	set_speed 0
2021-02-03_18-49-44.693	no_button_but_finger_pressed RightMiddleTip
2021-02-03_18-49-44.693	set_speed 0
2021-02-03_18-49-44.693	no_button_but_finger_pressed RightRingTip
2021-02-03_18-49-44.693	set_speed 0
2021-02-03_18-49-44.693	no_button_but_finger_pressed RightPinkyTip
2021-02-03_18-49-44.693	set_speed 0
2021-02-03_18-49-44.707	button_created 0
2021-02-03_18-49-45.142	button_created 1
2021-02-03_18-49-45.634	button_enters_active_area 3
2021-02-03_18-49-45.680	button_created 2
2021-02-03_18-49-45.856	index_moved
2021-02-03_18-49-45.878	button_pressed 3
2021-02-03_18-49-45.878	set_speed 0
2021-02-03_18-49-46.064	index_released
2021-02-03_18-49-46.195	button_enters_active_area 2
2021-02-03_18-49-46.254	button_created 3
2021-02-03_18-49-46.352	middle_moved
2021-02-03_18-49-46.385	button_pressed 2
2021-02-03_18-49-46.385	set_speed 0.150000021457672
2021-02-03_18-49-46.541	middle_released
2021-02-03_18-49-46.774	button_enters_active_area 3
2021-02-03_18-49-46.821	button_created 4
2021-02-03_18-49-47.000	index_moved
2021-02-03_18-49-47.033	button_pressed 3
2021-02-03_18-49-47.033	set_speed 0.330000021457672
2021-02-03_18-49-47.166	index_released
2021-02-03_18-49-47.343	button_enters_active_area 9
2021-02-03_18-49-47.389	button_created 5
2021-02-03_18-49-47.527	pinky_moved
2021-02-03_18-49-47.538	button_pressed 9
2021-02-03_18-49-47.538	set_speed 0.510000021457672
2021-02-03_18-49-47.728	pinky_released
2021-02-03_18-49-47.906	button_enters_active_area 9
2021-02-03_18-49-47.952	button_created 6
2021-02-03_18-49-48.121	pinky_moved
2021-02-03_18-49-48.143	button_pressed 9
2021-02-03_18-49-48.143	set_speed 0.690000021457672
2021-02-03_18-49-48.315	pinky_released
2021-02-03_18-49-48.430	button_enters_active_area 9
2021-02-03_18-49-48.476	button_created 7
2021-02-03_18-49-48.652	pinky_moved
2021-02-03_18-49-48.683	button_pressed 9
2021-02-03_18-49-48.683	set_speed 0.735000032186508
2021-02-03_18-49-48.851	pinky_released
2021-02-03_18-49-48.917	button_enters_active_area 8
2021-02-03_18-49-48.963	button_created 8
2021-02-03_18-49-49.105	ring_moved
2021-02-03_18-49-49.139	button_pressed 8
2021-02-03_18-49-49.139	set_speed 0.780000042915344
2021-02-03_18-49-49.165	multiple_finger_start
2021-02-03_18-49-49.255	multiple_finger_stop
2021-02-03_18-49-49.264	no_button_but_finger_pressed LeftPinkyTip
2021-02-03_18-49-49.265	set_speed 0.64500005364418
2021-02-03_18-49-49.265	no_button_but_finger_pressed LeftRingTip
2021-02-03_18-49-49.265	set_speed 0.420000064373016
2021-02-03_18-49-49.265	no_button_but_finger_pressed LeftMiddleTip
2021-02-03_18-49-49.266	set_speed 0.150000021457672
2021-02-03_18-49-49.266	no_button_but_finger_pressed LeftIndexTip
2021-02-03_18-49-49.266	set_speed 0
2021-02-03_18-49-49.266	no_button_but_finger_pressed RightIndexTip
2021-02-03_18-49-49.267	set_speed 0
2021-02-03_18-49-49.267	no_button_but_finger_pressed RightMiddleTip
2021-02-03_18-49-49.267	set_speed 0
2021-02-03_18-49-49.267	no_button_but_finger_pressed RightRingTip
2021-02-03_18-49-49.268	set_speed 0
2021-02-03_18-49-49.268	no_button_but_finger_pressed RightPinkyTip
2021-02-03_18-49-49.268	set_speed 0
2021-02-03_18-49-49.281	button_created 0
2021-02-03_18-49-49.297	ring_released
2021-02-03_18-49-49.784	button_created 1
2021-02-03_18-49-50.308	button_enters_active_area 3
2021-02-03_18-49-50.354	button_created 2
2021-02-03_18-49-50.512	index_moved
2021-02-03_18-49-50.543	button_pressed 3
2021-02-03_18-49-50.543	set_speed 0
2021-02-03_18-49-50.543	button_pressed_with_notification 3
2021-02-03_18-49-50.543	pedal_window_open 2000ms
2021-02-03_18-49-50.698	index_released
2021-02-03_18-49-50.755	button_leaves_active_area 3
2021-02-03_18-49-50.876	button_enters_active_area 9
2021-02-03_18-49-50.923	button_created 3
2021-02-03_18-49-50.982	pedal_pressed_correclty
2021-02-03_18-49-54.456	selected_answer 9
2021-02-03_18-49-54.464	no_button_but_finger_pressed LeftPinkyTip
2021-02-03_18-49-54.465	set_speed 0
2021-02-03_18-49-54.465	no_button_but_finger_pressed LeftRingTip
2021-02-03_18-49-54.465	set_speed 0
2021-02-03_18-49-54.465	no_button_but_finger_pressed LeftMiddleTip
2021-02-03_18-49-54.465	set_speed 0
2021-02-03_18-49-54.465	no_button_but_finger_pressed LeftIndexTip
2021-02-03_18-49-54.465	set_speed 0
2021-02-03_18-49-54.465	no_button_but_finger_pressed RightIndexTip
2021-02-03_18-49-54.466	set_speed 0
2021-02-03_18-49-54.466	no_button_but_finger_pressed RightMiddleTip
2021-02-03_18-49-54.466	set_speed 0
2021-02-03_18-49-54.466	no_button_but_finger_pressed RightRingTip
2021-02-03_18-49-54.466	set_speed 0
2021-02-03_18-49-54.466	no_button_but_finger_pressed RightPinkyTip
2021-02-03_18-49-54.466	set_speed 0
2021-02-03_18-49-54.482	button_created 0
2021-02-03_18-49-55.041	button_created 1
2021-02-03_18-49-55.568	button_enters_active_area 3
2021-02-03_18-49-55.616	button_created 2
2021-02-03_18-49-55.788	index_moved
2021-02-03_18-49-55.814	button_pressed 3
2021-02-03_18-49-55.814	set_speed 0
2021-02-03_18-49-55.968	index_released
2021-02-03_18-49-56.137	button_enters_active_area 0
2021-02-03_18-49-56.183	button_created 3
2021-02-03_18-49-56.360	pinky_moved
2021-02-03_18-49-56.405	button_pressed 0
2021-02-03_18-49-56.405	set_speed 0.150000021457672
2021-02-03_18-49-56.581	pinky_released
2021-02-03_18-49-56.703	button_enters_active_area 2
2021-02-03_18-49-56.760	button_created 4
2021-02-03_18-49-56.885	middle_moved
2021-02-03_18-49-56.927	button_pressed 2
2021-02-03_18-49-56.927	set_speed 0.330000021457672
2021-02-03_18-49-56.984	multiple_finger_start
2021-02-03_18-49-57.011	ring_moved
2021-02-03_18-49-57.023	multiple_finger_stop
2021-02-03_18-49-57.024	middle_released
2021-02-03_18-49-57.036	no_button_but_finger_pressed LeftPinkyTip
2021-02-03_18-49-57.036	set_speed 0.330000021457672
2021-02-03_18-49-57.036	no_button_but_finger_pressed LeftRingTip
2021-02-03_18-49-57.036	set_speed 0.330000021457672
2021-02-03_18-49-57.036	no_button_but_finger_pressed LeftMiddleTip
2021-02-03_18-49-57.036	set_speed 0.150000021457672
2021-02-03_18-49-57.036	no_button_but_finger_pressed LeftIndexTip
2021-02-03_18-49-57.037	set_speed 0
2021-02-03_18-49-57.037	no_button_but_finger_pressed RightIndexTip
2021-02-03_18-49-57.037	set_speed 0
2021-02-03_18-49-57.037	no_button_but_finger_pressed RightMiddleTip
2021-02-03_18-49-57.037	set_speed 0
2021-02-03_18-49-57.037	no_button_but_finger_pressed RightRingTip
2021-02-03_18-49-57.037	set_speed 0
2021-02-03_18-49-57.037	no_button_but_finger_pressed RightPinkyTip
2021-02-03_18-49-57.038	set_speed 0
2021-02-03_18-49-57.048	button_created 0
2021-02-03_18-49-57.102	ring_released
2021-02-03_18-49-57.619	button_created 1
2021-02-03_18-49-58.140	button_enters_active_area 1
2021-02-03_18-49-58.185	button_created 2
2021-02-03_18-49-58.317	ring_moved
2021-02-03_18-49-58.349	button_pressed 1
2021-02-03_18-49-58.349	set_speed 0
2021-02-03_18-49-58.537	ring_released
2021-02-03_18-49-58.712	button_enters_active_area 1
2021-02-03_18-49-58.758	button_created 3
2021-02-03_18-49-58.868	ring_moved
2021-02-03_18-49-58.908	button_pressed 1
2021-02-03_18-49-58.908	set_speed 0.150000021457672
2021-02-03_18-49-59.081	ring_released
2021-02-03_18-49-59.279	button_enters_active_area 2
2021-02-03_18-49-59.325	button_created 4
2021-02-03_18-49-59.456	ring_moved
2021-02-03_18-49-59.715	ring_released
2021-02-03_18-49-59.725	button_leaves_active_area 2
2021-02-03_18-49-59.771	middle_moved
2021-02-03_18-49-59.849	button_enters_active_area 7
2021-02-03_18-49-59.849	multiple_finger_start
2021-02-03_18-49-59.908	multiple_finger_stop
2021-02-03_18-49-59.926	no_button_but_finger_pressed LeftPinkyTip
2021-02-03_18-49-59.926	set_speed 0.150000021457672
2021-02-03_18-49-59.927	no_button_but_finger_pressed LeftRingTip
2021-02-03_18-49-59.927	set_speed 0.150000021457672
2021-02-03_18-49-59.927	no_button_but_finger_pressed LeftMiddleTip
2021-02-03_18-49-59.927	set_speed 0.150000021457672
2021-02-03_18-49-59.928	no_button_but_finger_pressed LeftIndexTip
2021-02-03_18-49-59.928	set_speed 0
2021-02-03_18-49-59.928	no_button_but_finger_pressed RightIndexTip
2021-02-03_18-49-59.928	set_speed 0
2021-02-03_18-49-59.928	no_button_but_finger_pressed RightMiddleTip
2021-02-03_18-49-59.929	set_speed 0
2021-02-03_18-49-59.929	no_button_but_finger_pressed RightRingTip
2021-02-03_18-49-59.929	set_speed 0
2021-02-03_18-49-59.929	no_button_but_finger_pressed RightPinkyTip
2021-02-03_18-49-59.930	set_speed 0
2021-02-03_18-49-59.932	button_created 0
2021-02-03_18-49-59.947	middle_released
2021-02-03_18-50-00.497	button_created 1
2021-02-03_18-50-01.027	button_enters_active_area 0
2021-02-03_18-50-01.073	button_created 2
2021-02-03_18-50-01.149	pinky_moved
2021-02-03_18-50-01.383	pinky_released
2021-02-03_18-50-01.470	button_leaves_active_area 0
2021-02-03_18-50-01.593	button_enters_active_area 0
2021-02-03_18-50-01.638	button_created 3
2021-02-03_18-50-01.760	pinky_moved
2021-02-03_18-50-01.810	button_pressed 0
2021-02-03_18-50-01.811	set_speed 0
2021-02-03_18-50-01.889	button_missed 0
2021-02-03_18-50-01.889	set_speed 0
2021-02-03_18-50-02.024	pinky_released
2021-02-03_18-50-02.166	button_enters_active_area 0
2021-02-03_18-50-02.212	button_created 4
2021-02-03_18-50-02.316	pinky_moved
2021-02-03_18-50-02.493	pinky_released
2021-02-03_18-50-02.616	button_leaves_active_area 0
2021-02-03_18-50-02.726	button_enters_active_area 9
2021-02-03_18-50-02.783	button_created 5
2021-02-03_18-50-02.838	pinky_moved
2021-02-03_18-50-03.037	button_missed 0
2021-02-03_18-50-03.037	set_speed 0
2021-02-03_18-50-03.089	pinky_released
2021-02-03_18-50-03.176	button_leaves_active_area 9
2021-02-03_18-50-03.310	button_enters_active_area 9
2021-02-03_18-50-03.356	button_created 6
2021-02-03_18-50-03.521	pinky_moved
2021-02-03_18-50-03.532	button_pressed 9
2021-02-03_18-50-03.532	set_speed 0.150000021457672
2021-02-03_18-50-03.594	button_missed 9
2021-02-03_18-50-03.594	set_speed 0.150000021457672
2021-02-03_18-50-03.699	pinky_released
2021-02-03_18-50-03.877	button_enters_active_area 1
2021-02-03_18-50-03.923	button_created 7
2021-02-03_18-50-04.037	ring_moved
2021-02-03_18-50-04.054	button_pressed 1
2021-02-03_18-50-04.054	set_speed 0.150000021457672
2021-02-03_18-50-04.080	multiple_finger_start
2021-02-03_18-50-04.198	multiple_finger_stop
2021-02-03_18-50-04.210	no_button_but_finger_pressed LeftPinkyTip
2021-02-03_18-50-04.211	set_speed 0.150000021457672
2021-02-03_18-50-04.211	no_button_but_finger_pressed LeftRingTip
2021-02-03_18-50-04.211	set_speed 0.150000021457672
2021-02-03_18-50-04.211	no_button_but_finger_pressed LeftMiddleTip
2021-02-03_18-50-04.211	set_speed 0
2021-02-03_18-50-04.211	no_button_but_finger_pressed LeftIndexTip
2021-02-03_18-50-04.212	set_speed 0
2021-02-03_18-50-04.212	no_button_but_finger_pressed RightIndexTip
2021-02-03_18-50-04.212	set_speed 0
2021-02-03_18-50-04.212	no_button_but_finger_pressed RightMiddleTip
2021-02-03_18-50-04.212	set_speed 0
2021-02-03_18-50-04.212	no_button_but_finger_pressed RightRingTip
2021-02-03_18-50-04.212	set_speed 0
2021-02-03_18-50-04.212	no_button_but_finger_pressed RightPinkyTip
2021-02-03_18-50-04.212	set_speed 0
2021-02-03_18-50-04.221	ring_released
2021-02-03_18-50-04.222	button_created 0
2021-02-03_18-50-04.792	button_created 1
2021-02-03_18-50-05.320	button_enters_active_area 9
2021-02-03_18-50-05.355	button_created 2
2021-02-03_18-50-05.476	pinky_moved
2021-02-03_18-50-05.509	button_pressed 9
2021-02-03_18-50-05.509	set_speed 0
2021-02-03_18-50-05.699	pinky_released
2021-02-03_18-50-05.889	button_enters_active_area 9
2021-02-03_18-50-05.925	button_created 3
2021-02-03_18-50-06.064	pinky_moved
2021-02-03_18-50-06.080	button_pressed 9
2021-02-03_18-50-06.080	set_speed 0.150000021457672
2021-02-03_18-50-06.278	pinky_released
2021-02-03_18-50-06.445	button_enters_active_area 6
2021-02-03_18-50-06.502	button_created 4
2021-02-03_18-50-06.589	index_moved
2021-02-03_18-50-06.658	button_pressed 6
2021-02-03_18-50-06.658	set_speed 0.330000021457672
2021-02-03_18-50-06.779	index_released
2021-02-03_18-50-07.021	button_enters_active_area 1
2021-02-03_18-50-07.079	button_created 5
2021-02-03_18-50-07.210	ring_moved
2021-02-03_18-50-07.244	button_pressed 1
2021-02-03_18-50-07.244	set_speed 0.510000021457672
2021-02-03_18-50-07.412	ring_released
2021-02-03_18-50-07.589	button_enters_active_area 6
2021-02-03_18-50-07.636	button_created 6
2021-02-03_18-50-07.723	index_moved
2021-02-03_18-50-07.776	button_pressed 6
2021-02-03_18-50-07.776	set_speed 0.690000021457672
2021-02-03_18-50-07.913	index_released
2021-02-03_18-50-08.125	button_enters_active_area 0
2021-02-03_18-50-08.153	button_created 7
2021-02-03_18-50-08.286	pinky_moved
2021-02-03_18-50-08.318	button_pressed 0
2021-02-03_18-50-08.318	set_speed 0.735000032186508
2021-02-03_18-50-08.452	pinky_released
2021-02-03_18-50-08.609	button_enters_active_area 1
2021-02-03_18-50-08.644	button_created 8
2021-02-03_18-50-08.834	ring_moved
2021-02-03_18-50-08.856	button_pressed 1
2021-02-03_18-50-08.856	set_speed 0.780000042915344
2021-02-03_18-50-08.857	multiple_finger_start
2021-02-03_18-50-09.220	multiple_finger_stop
2021-02-03_18-50-09.231	no_button_but_finger_pressed LeftPinkyTip
2021-02-03_18-50-09.231	set_speed 0.64500005364418
2021-02-03_18-50-09.231	no_button_but_finger_pressed LeftRingTip
2021-02-03_18-50-09.232	set_speed 0.420000064373016
2021-02-03_18-50-09.232	no_button_but_finger_pressed LeftMiddleTip
2021-02-03_18-50-09.232	set_speed 0.150000021457672
2021-02-03_18-50-09.232	no_button_but_finger_pressed LeftIndexTip
2021-02-03_18-50-09.232	set_speed 0
2021-02-03_18-50-09.232	no_button_but_finger_pressed RightIndexTip
2021-02-03_18-50-09.232	set_speed 0
2021-02-03_18-50-09.232	no_button_but_finger_pressed RightMiddleTip
2021-02-03_18-50-09.233	set_speed 0
2021-02-03_18-50-09.233	no_button_but_finger_pressed RightRingTip
2021-02-03_18-50-09.233	set_speed 0
2021-02-03_18-50-09.233	no_button_but_finger_pressed RightPinkyTip
2021-02-03_18-50-09.233	set_speed 0
2021-02-03_18-50-09.242	ring_released
2021-02-03_18-50-09.244	button_created 0
2021-02-03_18-50-09.747	button_created 1
2021-02-03_18-50-10.278	button_enters_active_area 9
2021-02-03_18-50-10.324	button_created 2
2021-02-03_18-50-10.452	pinky_moved
2021-02-03_18-50-10.495	button_pressed 9
2021-02-03_18-50-10.495	set_speed 0
2021-02-03_18-50-10.696	pinky_released
2021-02-03_18-50-10.840	button_enters_active_area 7
2021-02-03_18-50-10.898	button_created 3
2021-02-03_18-50-10.943	middle_moved
2021-02-03_18-50-10.987	button_pressed 7
2021-02-03_18-50-10.987	set_speed 0.150000021457672
2021-02-03_18-50-11.122	middle_released
2021-02-03_18-50-11.418	button_enters_active_area 2
2021-02-03_18-50-11.465	button_created 4
2021-02-03_18-50-11.540	middle_moved
2021-02-03_18-50-11.572	button_pressed 2
2021-02-03_18-50-11.572	set_speed 0.330000021457672
2021-02-03_18-50-11.717	middle_released
2021-02-03_18-50-11.987	button_enters_active_area 7
2021-02-03_18-50-12.034	button_created 5
2021-02-03_18-50-12.078	middle_moved
2021-02-03_18-50-12.102	button_pressed 7
2021-02-03_18-50-12.102	set_speed 0.510000021457672
2021-02-03_18-50-12.102	button_pressed_with_notification 7
2021-02-03_18-50-12.102	pedal_window_open 2000ms
2021-02-03_18-50-12.311	middle_released
2021-02-03_18-50-12.433	button_leaves_active_area 7
2021-02-03_18-50-12.499	pedal_pressed_correclty
2021-02-03_18-50-15.632	selected_answer 9
2021-02-03_18-50-15.643	no_button_but_finger_pressed LeftPinkyTip
2021-02-03_18-50-15.643	set_speed 0.510000021457672
2021-02-03_18-50-15.643	no_button_but_finger_pressed LeftRingTip
2021-02-03_18-50-15.643	set_speed 0.330000021457672
2021-02-03_18-50-15.643	no_button_but_finger_pressed LeftMiddleTip
2021-02-03_18-50-15.644	set_speed 0.150000021457672
2021-02-03_18-50-15.644	no_button_but_finger_pressed LeftIndexTip
2021-02-03_18-50-15.644	set_speed 0
2021-02-03_18-50-15.644	no_button_but_finger_pressed RightIndexTip
2021-02-03_18-50-15.644	set_speed 0
2021-02-03_18-50-15.644	no_button_but_finger_pressed RightMiddleTip
2021-02-03_18-50-15.644	set_speed 0
2021-02-03_18-50-15.644	no_button_but_finger_pressed RightRingTip
2021-02-03_18-50-15.644	set_speed 0
2021-02-03_18-50-15.645	no_button_but_finger_pressed RightPinkyTip
2021-02-03_18-50-15.645	set_speed 0
2021-02-03_18-50-15.661	button_created 0
2021-02-03_18-50-16.219	button_created 1
2021-02-03_18-50-16.752	button_enters_active_area 2
2021-02-03_18-50-16.786	button_created 2
2021-02-03_18-50-16.885	middle_moved
2021-02-03_18-50-16.961	button_pressed 2
2021-02-03_18-50-16.961	set_speed 0
2021-02-03_18-50-17.109	middle_released
2021-02-03_18-50-17.315	button_enters_active_area 8
2021-02-03_18-50-17.360	button_created 3
2021-02-03_18-50-17.451	ring_moved
2021-02-03_18-50-17.482	button_pressed 8
2021-02-03_18-50-17.483	set_speed 0.150000021457672
2021-02-03_18-50-17.603	ring_released
2021-02-03_18-50-17.883	button_enters_active_area 0
2021-02-03_18-50-17.927	button_created 4
2021-02-03_18-50-17.981	pinky_moved
2021-02-03_18-50-18.203	pinky_released
2021-02-03_18-50-18.327	button_leaves_active_area 0
2021-02-03_18-50-18.449	button_enters_active_area 1
2021-02-03_18-50-18.507	button_created 5
2021-02-03_18-50-18.595	ring_moved
2021-02-03_18-50-18.628	button_pressed 1
2021-02-03_18-50-18.628	set_speed 0.330000021457672
2021-02-03_18-50-18.752	button_missed 0
2021-02-03_18-50-18.752	set_speed 0.330000021457672
2021-02-03_18-50-18.804	ring_released
2021-02-03_18-50-19.025	button_enters_active_area 0
2021-02-03_18-50-19.070	button_created 6
2021-02-03_18-50-19.114	pinky_moved
2021-02-03_18-50-19.317	pinky_released
2021-02-03_18-50-19.461	button_leaves_active_area 0
2021-02-03_18-50-19.595	button_enters_active_area 0
2021-02-03_18-50-19.641	button_created 7
2021-02-03_18-50-19.780	pinky_moved
2021-02-03_18-50-19.829	button_pressed 0
2021-02-03_18-50-19.829	set_speed 0.510000021457672
2021-02-03_18-50-19.886	button_missed 0
2021-02-03_18-50-19.886	set_speed 0.330000021457672
2021-02-03_18-50-19.962	pinky_released
2021-02-03_18-50-20.162	button_enters_active_area 9
2021-02-03_18-50-20.219	button_created 8
2021-02-03_18-50-20.306	pinky_moved
2021-02-03_18-50-20.340	button_pressed 9
2021-02-03_18-50-20.340	set_speed 0.330000021457672
2021-02-03_18-50-20.513	pinky_released
2021-02-03_18-50-20.738	button_enters_active_area 2
2021-02-03_18-50-20.781	button_created 9
2021-02-03_18-50-20.814	middle_moved
2021-02-03_18-50-20.858	button_pressed 2
2021-02-03_18-50-20.858	set_speed 0.330000021457672
2021-02-03_18-50-21.002	middle_released
2021-02-03_18-50-21.312	button_enters_active_area 1
2021-02-03_18-50-21.359	button_created 10
2021-02-03_18-50-21.472	ring_moved
2021-02-03_18-50-21.511	button_pressed 1
2021-02-03_18-50-21.511	set_speed 0.510000021457672
2021-02-03_18-50-21.664	ring_released
2021-02-03_18-50-21.870	button_enters_active_area 9
2021-02-03_18-50-21.916	button_created 11
2021-02-03_18-50-22.024	pinky_moved
2021-02-03_18-50-22.056	button_pressed 9
2021-02-03_18-50-22.057	set_speed 0.510000021457672
2021-02-03_18-50-22.213	pinky_released
2021-02-03_18-50-22.389	button_enters_active_area 2
2021-02-03_18-50-22.437	button_created 12
2021-02-03_18-50-22.516	middle_moved
2021-02-03_18-50-22.561	button_pressed 2
[truncated: 35,957 more rows]
[truncated: 4 more columns]
