# Supplementary material for: Avatar error in your favor: Embodied avatars can fix users’ mistakes without them noticing
Source: PLoS One. 2023 Jan 20;18(1):e0266212. doi: 10.1371/journal.pone.0266212 (PMC9858437; doi:10.1371/journal.pone.0266212)
Supplement: S1 Dataset — (ZIP) [file pone.0266212.s003.zip › static/raw_data/34/data.csv]

2021-02-04_13-09-22.833	condition_entry	condition B
2021-02-04_13-09-23.299	condition_entry	condition B
2021-02-04_13-09-24.046	condition_entry	condition B
2021-02-04_13-09-24.473	condition_entry	condition C	src 8	dst 9
2021-02-04_13-09-25.204	condition_entry	condition B
2021-02-04_13-09-25.671	condition_entry	condition D warning
2021-02-04_13-09-26.309	condition_entry	condition B
2021-02-04_13-09-26.848	condition_entry	condition B
2021-02-04_13-09-27.417	condition_entry	condition B
2021-02-04_13-09-27.681	pedal_entry	pedal_timeout
2021-02-04_13-09-28.106	condition_entry	condition B
2021-02-04_13-09-28.552	condition_entry	condition B
2021-02-04_13-09-29.129	condition_entry	condition A	src 2	dst 1
2021-02-04_13-09-29.729	condition_entry	condition B
2021-02-04_13-09-30.225	condition_entry	condition D warning
2021-02-04_13-09-30.785	condition_entry	condition B
2021-02-04_13-09-31.380	condition_entry	condition B
2021-02-04_13-09-31.982	condition_entry	condition B
2021-02-04_13-09-32.234	pedal_entry	pedal_timeout
2021-02-04_13-09-32.535	condition_entry	condition B
2021-02-04_13-09-33.125	condition_entry	condition B
2021-02-04_13-09-33.669	condition_entry	condition B
2021-02-04_13-09-34.212	condition_entry	condition B
2021-02-04_13-09-34.649	condition_entry	condition B
2021-02-04_13-09-35.034	condition_entry	condition B
2021-02-04_13-09-35.512	condition_entry	condition B
2021-02-04_13-09-35.871	condition_entry	condition C	src 6	dst 7
2021-02-04_13-09-36.311	condition_entry	condition B
2021-02-04_13-09-36.625	condition_entry	condition B
2021-02-04_13-09-37.089	condition_entry	condition D warning	discarded
2021-02-04_13-09-37.200	warning	multiple_fingers
2021-02-04_13-09-38.449	condition_entry	condition B
2021-02-04_13-09-39.042	condition_entry	condition B
2021-02-04_13-09-39.743	condition_entry	condition B
2021-02-04_13-09-40.198	condition_entry	condition B
2021-02-04_13-09-40.867	condition_entry	condition B
2021-02-04_13-09-41.543	condition_entry	condition B
2021-02-04_13-09-42.364	condition_entry	condition B	discarded
2021-02-04_13-09-42.463	warning	multiple_fingers
2021-02-04_13-09-43.897	condition_entry	condition B
2021-02-04_13-09-44.351	condition_entry	condition B
2021-02-04_13-09-44.995	condition_entry	condition B
2021-02-04_13-09-45.453	condition_entry	condition B
2021-02-04_13-09-46.109	condition_entry	condition B
2021-02-04_13-09-46.641	condition_entry	condition B
2021-02-04_13-09-47.206	condition_entry	condition B
2021-02-04_13-09-47.709	condition_entry	condition B
2021-02-04_13-09-48.138	condition_entry	condition B
2021-02-04_13-09-48.506	condition_entry	condition B
2021-02-04_13-09-49.005	condition_entry	condition B
2021-02-04_13-09-49.349	condition_entry	condition B
2021-02-04_13-09-49.729	condition_entry	condition B
2021-02-04_13-09-50.116	condition_entry	condition B	discarded
2021-02-04_13-09-50.548	condition_entry	condition B	discarded
2021-02-04_13-09-50.559	warning	multiple_fingers
2021-02-04_13-09-51.484	condition_entry	condition B
2021-02-04_13-09-51.904	condition_entry	condition B
2021-02-04_13-09-52.593	condition_entry	condition B
2021-02-04_13-09-53.136	condition_entry	condition B
2021-02-04_13-09-53.725	condition_entry	condition D
2021-02-04_13-09-54.271	condition_entry	condition B
2021-02-04_13-09-54.959	condition_entry	condition B
2021-02-04_13-09-55.481	condition_entry	condition B
2021-02-04_13-09-55.746	pedal_entry	pedal_timeout
2021-02-04_13-09-56.013	condition_entry	condition B
2021-02-04_13-09-56.524	condition_entry	condition B
2021-02-04_13-09-57.237	condition_entry	condition B
2021-02-04_13-09-57.712	condition_entry	condition B
2021-02-04_13-09-58.414	condition_entry	condition B
2021-02-04_13-09-58.812	condition_entry	condition B
2021-02-04_13-09-59.257	condition_entry	condition B
2021-02-04_13-10-00.077	condition_entry	condition B	discarded
2021-02-04_13-10-00.099	warning	multiple_fingers
2021-02-04_13-10-01.192	condition_entry	condition B
2021-02-04_13-10-01.944	condition_entry	condition A	src 0	dst 1
2021-02-04_13-10-02.358	condition_entry	condition B
2021-02-04_13-10-03.602	condition_entry	condition B	discarded
2021-02-04_13-10-03.964	pedal_entry	pedal_timeout
2021-02-04_13-10-04.055	condition_entry	condition B	discarded
2021-02-04_13-10-04.076	warning	multiple_fingers
2021-02-04_13-10-05.601	condition_entry	condition B
2021-02-04_13-10-05.938	condition_entry	condition B
2021-02-04_13-10-06.430	condition_entry	condition A	src 2	dst 0
2021-02-04_13-10-06.964	condition_entry	condition B
2021-02-04_13-10-07.508	condition_entry	condition B
2021-02-04_13-10-08.330	condition_entry	condition B
2021-02-04_13-10-08.452	pedal_entry	pedal_timeout
2021-02-04_13-10-08.796	condition_entry	condition A	src 1	dst 0
2021-02-04_13-10-10.650	condition_entry	condition B
2021-02-04_13-10-10.818	pedal_entry	pedal_timeout
2021-02-04_13-10-11.129	condition_entry	condition B
2021-02-04_13-10-11.550	condition_entry	condition B
2021-02-04_13-10-12.130	condition_entry	condition B
2021-02-04_13-10-12.683	condition_entry	condition B
2021-02-04_13-10-13.265	condition_entry	condition B
2021-02-04_13-10-13.817	condition_entry	condition B
2021-02-04_13-10-14.272	condition_entry	condition B
2021-02-04_13-10-14.760	condition_entry	condition B
2021-02-04_13-10-15.283	condition_entry	condition B
2021-02-04_13-10-15.705	condition_entry	condition C	src 6	dst 7
2021-02-04_13-10-16.385	condition_entry	condition B
2021-02-04_13-10-16.926	condition_entry	condition B
2021-02-04_13-10-17.725	pedal_entry	pedal_timeout
2021-02-04_13-10-17.937	condition_entry	condition B
2021-02-04_13-10-18.481	condition_entry	condition B
2021-02-04_13-10-19.026	condition_entry	condition B
2021-02-04_13-10-19.747	condition_entry	condition B
2021-02-04_13-10-20.239	condition_entry	condition B
2021-02-04_13-10-20.747	condition_entry	condition B
2021-02-04_13-10-21.404	condition_entry	condition B
2021-02-04_13-10-21.892	condition_entry	condition B
2021-02-04_13-10-22.448	condition_entry	condition B
2021-02-04_13-10-22.767	condition_entry	condition B
2021-02-04_13-10-23.301	condition_entry	condition B
2021-02-04_13-10-23.702	condition_entry	condition B	discarded
2021-02-04_13-10-24.089	condition_entry	condition D	discarded
2021-02-04_13-10-24.160	warning	multiple_fingers
2021-02-04_13-10-25.414	condition_entry	condition B
2021-02-04_13-10-25.944	condition_entry	condition B
2021-02-04_13-10-26.646	condition_entry	condition B
2021-02-04_13-10-27.233	condition_entry	condition B
2021-02-04_13-10-27.743	condition_entry	condition B
2021-02-04_13-10-28.287	condition_entry	condition B
2021-02-04_13-10-28.801	condition_entry	condition B
2021-02-04_13-10-29.309	condition_entry	condition D	discarded
2021-02-04_13-10-29.376	warning	multiple_fingers
2021-02-04_13-10-30.710	condition_entry	condition B
2021-02-04_13-10-31.186	condition_entry	condition B
2021-02-04_13-10-31.769	condition_entry	condition B
2021-02-04_13-10-32.243	condition_entry	condition B
2021-02-04_13-10-32.878	condition_entry	condition B
2021-02-04_13-10-33.342	condition_entry	condition B
2021-02-04_13-10-33.965	condition_entry	condition B
2021-02-04_13-10-34.518	condition_entry	condition D
2021-02-04_13-10-35.664	condition_entry	condition B
2021-02-04_13-10-36.350	condition_entry	condition B
2021-02-04_13-10-36.538	pedal_entry	pedal_timeout
2021-02-04_13-10-36.839	condition_entry	condition B
2021-02-04_13-10-37.439	condition_entry	condition B
2021-02-04_13-10-37.950	condition_entry	condition B
2021-02-04_13-10-38.507	condition_entry	condition B
2021-02-04_13-10-38.994	condition_entry	condition A	src 7	dst 6
2021-02-04_13-10-39.568	condition_entry	condition B
2021-02-04_13-10-40.263	condition_entry	condition B
2021-02-04_13-10-40.760	condition_entry	condition B
2021-02-04_13-10-41.016	pedal_entry	pedal_timeout
2021-02-04_13-10-41.298	condition_entry	condition B
2021-02-04_13-10-41.703	condition_entry	condition D
2021-02-04_13-10-42.859	condition_entry	condition B
2021-02-04_13-10-43.718	pedal_entry	pedal_timeout
2021-02-04_13-10-44.127	condition_entry	condition B
2021-02-04_13-10-44.581	condition_entry	condition B
2021-02-04_13-10-45.213	condition_entry	condition B
2021-02-04_13-10-46.128	condition_entry	condition B
2021-02-04_13-10-46.961	condition_entry	condition B
2021-02-04_13-10-47.516	condition_entry	condition B
2021-02-04_13-10-48.596	condition_entry	condition B
2021-02-04_13-10-49.245	condition_entry	condition B
2021-02-04_13-10-49.692	condition_entry	condition B
2021-02-04_13-10-50.390	condition_entry	condition B
2021-02-04_13-10-50.779	condition_entry	condition C	src 8	dst 7
2021-02-04_13-10-51.356	condition_entry	condition B
2021-02-04_13-10-52.755	condition_entry	condition B
2021-02-04_13-10-52.804	pedal_entry	pedal_timeout
2021-02-04_13-10-53.210	condition_entry	condition B
2021-02-04_13-10-53.743	condition_entry	condition B
2021-02-04_13-10-54.998	condition_entry	condition B
2021-02-04_13-10-56.076	condition_entry	condition B
2021-02-04_13-10-56.546	condition_entry	condition B
2021-02-04_13-10-57.008	condition_entry	condition B
2021-02-04_13-10-57.630	condition_entry	condition C	src 8	dst 9
2021-02-04_13-10-58.309	condition_entry	condition B
2021-02-04_13-10-58.751	condition_entry	condition D warning
2021-02-04_13-10-59.584	condition_entry	condition B
2021-02-04_13-11-00.018	condition_entry	condition B
2021-02-04_13-11-00.495	condition_entry	condition D warning
2021-02-04_13-11-01.706	condition_entry	condition B
2021-02-04_13-11-02.186	condition_entry	condition B
2021-02-04_13-11-02.508	pedal_entry	pedal_timeout
2021-02-04_13-11-02.757	condition_entry	condition B
2021-02-04_13-11-03.405	condition_entry	condition D	discarded
2021-02-04_13-11-03.439	warning	multiple_fingers
2021-02-04_13-11-04.792	condition_entry	condition B
2021-02-04_13-11-05.282	condition_entry	condition B
2021-02-04_13-11-05.804	condition_entry	condition B
2021-02-04_13-11-07.064	condition_entry	condition B
2021-02-04_13-11-07.492	condition_entry	condition D
2021-02-04_13-11-08.662	condition_entry	condition B
2021-02-04_13-11-09.103	condition_entry	condition B
2021-02-04_13-11-09.513	pedal_entry	pedal_timeout
2021-02-04_13-11-09.669	condition_entry	condition B
2021-02-04_13-11-10.394	condition_entry	condition B
2021-02-04_13-11-11.046	condition_entry	condition B
2021-02-04_13-11-11.592	condition_entry	condition B
2021-02-04_13-11-12.135	condition_entry	condition B
2021-02-04_13-11-12.789	condition_entry	condition B
2021-02-04_13-11-13.358	condition_entry	condition B
2021-02-04_13-11-14.273	condition_entry	condition B
2021-02-04_13-11-14.778	condition_entry	condition B
2021-02-04_13-11-15.233	condition_entry	condition B
2021-02-04_13-11-15.680	condition_entry	condition B
2021-02-04_13-11-16.070	condition_entry	condition B
2021-02-04_13-11-16.492	condition_entry	condition A	src 2	dst 1
2021-02-04_13-11-17.032	condition_entry	condition B	discarded
2021-02-04_13-11-17.424	condition_entry	condition B	discarded
2021-02-04_13-11-17.436	warning	multiple_fingers
2021-02-04_13-11-18.758	condition_entry	condition A	src 6	dst 8
2021-02-04_13-11-19.345	condition_entry	condition B
2021-02-04_13-11-20.511	condition_entry	condition B
2021-02-04_13-11-20.775	pedal_entry	pedal_timeout
2021-02-04_13-11-21.075	condition_entry	condition A	src 1	dst 3	discarded
2021-02-04_13-11-21.200	warning	hand_movements
2021-02-04_13-11-21.237	warning	hand_movements
2021-02-04_13-11-21.304	warning	hand_movements
2021-02-04_13-11-22.657	condition_entry	condition A	src 1	dst 3
2021-02-04_13-11-23.755	condition_entry	condition B
2021-02-04_13-11-24.285	condition_entry	condition B
2021-02-04_13-11-24.672	pedal_entry	pedal_timeout
2021-02-04_13-11-24.897	condition_entry	condition B
2021-02-04_13-11-25.557	warning	experimental_break
2021-02-04_13-11-27.065	warning	multiple_fingers
2021-02-04_13-11-27.143	warning	hand_movements
2021-02-04_13-11-27.354	warning	hand_movements
2021-02-04_13-11-27.576	warning	multiple_fingers
2021-02-04_13-11-28.065	warning	hand_movements
2021-02-04_13-11-28.110	warning	multiple_fingers
2021-02-04_13-11-29.584	warning	multiple_fingers
2021-02-04_13-11-31.685	warning	hand_movements
2021-02-04_13-11-31.774	warning	hand_movements
2021-02-04_13-11-31.819	warning	hand_movements
2021-02-04_13-11-31.853	warning	hand_movements
2021-02-04_13-11-31.875	warning	hand_movements
2021-02-04_13-11-31.963	warning	hand_movements
2021-02-04_13-11-31.986	warning	hand_movements
2021-02-04_13-11-32.008	warning	hand_movements
2021-02-04_13-11-32.052	warning	hand_movements
2021-02-04_13-11-32.118	warning	hand_movements
2021-02-04_13-11-32.252	warning	hand_movements
2021-02-04_13-11-32.341	warning	hand_movements
2021-02-04_13-11-32.419	warning	hand_movements
2021-02-04_13-11-32.452	warning	hand_movements
2021-02-04_13-11-32.475	warning	hand_movements
2021-02-04_13-11-32.530	warning	hand_movements
2021-02-04_13-11-32.574	warning	hand_movements
2021-02-04_13-11-32.608	warning	hand_movements
2021-02-04_13-11-32.641	warning	hand_movements
2021-02-04_13-11-32.730	warning	hand_movements
2021-02-04_13-11-32.807	warning	hand_movements
2021-02-04_13-11-34.571	warning	hand_movements
2021-02-04_13-11-34.650	warning	hand_movements
2021-02-04_13-11-34.684	warning	hand_movements
2021-02-04_13-11-34.740	warning	hand_movements
2021-02-04_13-11-34.762	warning	hand_movements
2021-02-04_13-11-34.796	warning	hand_movements
2021-02-04_13-11-34.873	warning	hand_movements
2021-02-04_13-11-34.950	warning	hand_movements
2021-02-04_13-11-35.017	warning	hand_movements
2021-02-04_13-11-35.050	warning	hand_movements
2021-02-04_13-11-35.073	warning	hand_movements
2021-02-04_13-11-35.550	warning	multiple_fingers
2021-02-04_13-11-35.707	warning	multiple_fingers
2021-02-04_13-11-36.182	warning	multiple_fingers
2021-02-04_13-11-37.937	warning	hand_movements
2021-02-04_13-11-38.960	warning	multiple_fingers
2021-02-04_13-11-41.157	warning	multiple_fingers
2021-02-04_13-11-45.324	warning	hand_movements
2021-02-04_13-11-45.335	warning	multiple_fingers
2021-02-04_13-11-45.381	warning	hand_movements
2021-02-04_13-11-45.424	warning	multiple_fingers
2021-02-04_13-11-45.713	warning	multiple_fingers
2021-02-04_13-11-48.134	warning	hand_movements
2021-02-04_13-11-48.134	warning	multiple_fingers
2021-02-04_13-11-48.234	warning	multiple_fingers
2021-02-04_13-11-48.267	warning	hand_movements
2021-02-04_13-11-48.422	warning	hand_movements
2021-02-04_13-11-48.778	warning	hand_movements
2021-02-04_13-11-48.845	warning	hand_movements
2021-02-04_13-11-49.378	warning	hand_movements
2021-02-04_13-11-49.378	warning	multiple_fingers
2021-02-04_13-11-49.933	warning	hand_movements
2021-02-04_13-11-49.977	warning	hand_movements
2021-02-04_13-11-50.055	warning	multiple_fingers
2021-02-04_13-11-51.177	warning	multiple_fingers
2021-02-04_13-11-51.577	warning	multiple_fingers
2021-02-04_13-11-52.487	warning	multiple_fingers
2021-02-04_13-11-53.265	warning	multiple_fingers
2021-02-04_13-11-54.564	warning	multiple_fingers
2021-02-04_13-11-54.586	warning	hand_movements
2021-02-04_13-11-54.654	warning	multiple_fingers
2021-02-04_13-11-55.110	warning	hand_movements
2021-02-04_13-11-55.133	warning	multiple_fingers
2021-02-04_13-11-55.864	warning	multiple_fingers
2021-02-04_13-11-55.941	warning	hand_movements
2021-02-04_13-11-57.281	warning	multiple_fingers
2021-02-04_13-11-58.807	warning	hand_movements
2021-02-04_13-11-59.262	warning	multiple_fingers
2021-02-04_13-12-00.370	warning	hand_movements
2021-02-04_13-12-00.570	warning	multiple_fingers
2021-02-04_13-12-01.717	warning	multiple_fingers
2021-02-04_13-12-02.405	warning	multiple_fingers
2021-02-04_13-12-11.068	warning	multiple_fingers
2021-02-04_13-12-11.113	warning	multiple_fingers
2021-02-04_13-12-13.497	warning	hand_movements
2021-02-04_13-12-13.519	warning	hand_movements
2021-02-04_13-12-13.574	warning	hand_movements
2021-02-04_13-12-13.596	warning	hand_movements
2021-02-04_13-12-15.231	warning	multiple_fingers
2021-02-04_13-12-15.365	warning	multiple_fingers
2021-02-04_13-12-19.598	warning	hand_movements
2021-02-04_13-12-20.115	warning	hand_movements
2021-02-04_13-12-20.160	warning	hand_movements
2021-02-04_13-12-20.485	warning	multiple_fingers
2021-02-04_13-12-22.518	warning	multiple_fingers
2021-02-04_13-12-22.596	warning	multiple_fingers
2021-02-04_13-12-25.905	warning	multiple_fingers
2021-02-04_13-12-25.916	warning	hand_movements
2021-02-04_13-12-25.938	warning	hand_movements
2021-02-04_13-12-26.027	warning	multiple_fingers
2021-02-04_13-12-26.105	warning	multiple_fingers
2021-02-04_13-12-26.723	warning	multiple_fingers
2021-02-04_13-12-31.270	condition_entry	condition A	src 3	dst 2
2021-02-04_13-12-31.713	condition_entry	condition B
2021-02-04_13-12-32.298	condition_entry	condition D warning
2021-02-04_13-12-32.998	condition_entry	condition B
2021-02-04_13-12-33.498	condition_entry	condition B
2021-02-04_13-12-34.144	condition_entry	condition B
2021-02-04_13-12-34.322	pedal_entry	pedal_timeout
2021-02-04_13-12-34.642	condition_entry	condition B
2021-02-04_13-12-35.278	condition_entry	condition C	src 1	dst 2
2021-02-04_13-12-35.774	condition_entry	condition B
2021-02-04_13-12-36.185	condition_entry	condition B
2021-02-04_13-12-37.146	condition_entry	condition B
2021-02-04_13-12-37.304	pedal_entry	pedal_timeout
2021-02-04_13-12-37.607	condition_entry	condition B
2021-02-04_13-12-38.185	condition_entry	condition B
2021-02-04_13-12-38.742	condition_entry	condition B
2021-02-04_13-12-39.296	condition_entry	condition B
2021-02-04_13-12-40.062	condition_entry	condition B
2021-02-04_13-12-40.640	condition_entry	condition B
2021-02-04_13-12-41.129	condition_entry	condition B
2021-02-04_13-12-41.686	condition_entry	condition B
2021-02-04_13-12-42.307	condition_entry	condition B
2021-02-04_13-12-42.895	condition_entry	condition B
2021-02-04_13-12-43.405	condition_entry	condition B
2021-02-04_13-12-43.884	condition_entry	condition B
2021-02-04_13-12-44.537	condition_entry	condition B
2021-02-04_13-12-45.084	condition_entry	condition B
2021-02-04_13-12-45.682	condition_entry	condition B
2021-02-04_13-12-46.282	condition_entry	condition B
2021-02-04_13-12-46.759	condition_entry	condition B	discarded
2021-02-04_13-12-47.081	warning	hand_movements
2021-02-04_13-12-47.225	warning	multiple_fingers
2021-02-04_13-12-48.551	condition_entry	condition B
2021-02-04_13-12-49.192	condition_entry	condition B
2021-02-04_13-12-49.724	condition_entry	condition B
2021-02-04_13-12-50.249	condition_entry	condition B
2021-02-04_13-12-50.824	condition_entry	condition B
2021-02-04_13-12-51.423	condition_entry	condition B	discarded
2021-02-04_13-12-51.481	warning	hand_movements
2021-02-04_13-12-52.881	condition_entry	condition B
2021-02-04_13-12-53.494	condition_entry	condition B
2021-02-04_13-12-53.946	condition_entry	condition B
2021-02-04_13-12-54.646	condition_entry	condition B
2021-02-04_13-12-55.280	condition_entry	condition B
2021-02-04_13-12-55.733	condition_entry	condition B
2021-02-04_13-12-56.154	condition_entry	condition B
2021-02-04_13-12-56.766	condition_entry	condition D	discarded
2021-02-04_13-12-56.798	warning	multiple_fingers
2021-02-04_13-12-57.981	condition_entry	condition B
2021-02-04_13-12-58.587	condition_entry	condition B
2021-02-04_13-12-59.104	condition_entry	condition B
2021-02-04_13-12-59.743	condition_entry	condition B
2021-02-04_13-13-00.230	condition_entry	condition B
2021-02-04_13-13-00.819	condition_entry	condition B
2021-02-04_13-13-01.307	condition_entry	condition B	discarded
2021-02-04_13-13-01.344	warning	hand_movements
2021-02-04_13-13-02.657	condition_entry	condition B
2021-02-04_13-13-03.241	condition_entry	condition A	src 3	dst 0
2021-02-04_13-13-03.876	condition_entry	condition B
2021-02-04_13-13-04.540	pedal_entry	pedal_correct
2021-02-04_13-13-12.744	answer_entry	selected_answer 3
2021-02-04_13-13-14.021	condition_entry	condition A	src 3	dst 1
2021-02-04_13-13-14.506	condition_entry	condition B	discarded
2021-02-04_13-13-14.583	warning	hand_movements
2021-02-04_13-13-15.795	condition_entry	condition B
2021-02-04_13-13-16.470	condition_entry	condition B
2021-02-04_13-13-17.034	condition_entry	condition B	discarded
2021-02-04_13-13-17.078	warning	hand_movements
2021-02-04_13-13-18.460	condition_entry	condition B
2021-02-04_13-13-19.000	condition_entry	condition B
2021-02-04_13-13-19.554	condition_entry	condition D
2021-02-04_13-13-20.367	condition_entry	condition B
2021-02-04_13-13-20.810	condition_entry	condition B
2021-02-04_13-13-21.501	condition_entry	condition B
2021-02-04_13-13-21.568	pedal_entry	pedal_timeout
2021-02-04_13-13-21.935	condition_entry	condition B
2021-02-04_13-13-22.475	condition_entry	condition B
2021-02-04_13-13-23.122	condition_entry	condition B
2021-02-04_13-13-23.619	condition_entry	condition B
2021-02-04_13-13-24.087	condition_entry	condition B
2021-02-04_13-13-24.664	condition_entry	condition D
2021-02-04_13-13-25.087	condition_entry	condition B
2021-02-04_13-13-25.464	condition_entry	condition B
2021-02-04_13-13-25.908	condition_entry	condition D warning
2021-02-04_13-13-26.576	condition_entry	condition B
2021-02-04_13-13-27.151	condition_entry	condition B
2021-02-04_13-13-27.786	condition_entry	condition B
2021-02-04_13-13-27.925	pedal_entry	pedal_timeout
2021-02-04_13-13-28.429	condition_entry	condition B
2021-02-04_13-13-28.873	condition_entry	condition B
2021-02-04_13-13-29.429	condition_entry	condition B
2021-02-04_13-13-29.862	condition_entry	condition B
2021-02-04_13-13-30.374	condition_entry	condition B
2021-02-04_13-13-30.960	condition_entry	condition B	discarded
2021-02-04_13-13-31.017	warning	hand_movements
2021-02-04_13-13-31.218	warning	hand_movements
2021-02-04_13-13-32.538	condition_entry	condition B
2021-02-04_13-13-33.015	condition_entry	condition B	discarded
2021-02-04_13-13-33.050	warning	hand_movements
2021-02-04_13-13-34.527	condition_entry	condition B
2021-02-04_13-13-35.027	condition_entry	condition B	discarded
2021-02-04_13-13-35.086	warning	hand_movements
2021-02-04_13-13-35.338	warning	hand_movements
2021-02-04_13-13-35.380	warning	hand_movements
2021-02-04_13-13-36.695	condition_entry	condition B
2021-02-04_13-13-37.392	condition_entry	condition B
2021-02-04_13-13-37.780	condition_entry	condition B
2021-02-04_13-13-38.380	condition_entry	condition B	discarded
2021-02-04_13-13-38.436	warning	hand_movements
2021-02-04_13-13-38.493	warning	hand_movements
2021-02-04_13-13-38.580	warning	hand_movements
2021-02-04_13-13-38.606	warning	hand_movements
2021-02-04_13-13-40.057	condition_entry	condition B
2021-02-04_13-13-40.468	condition_entry	condition B
2021-02-04_13-13-41.090	condition_entry	condition B
2021-02-04_13-13-41.767	condition_entry	condition B
2021-02-04_13-13-42.300	condition_entry	condition B	discarded
2021-02-04_13-13-42.338	warning	hand_movements
2021-02-04_13-13-42.611	warning	hand_movements
2021-02-04_13-13-42.640	warning	hand_movements
2021-02-04_13-13-43.980	condition_entry	condition B
2021-02-04_13-13-44.477	condition_entry	condition B
2021-02-04_13-13-45.099	condition_entry	condition B
2021-02-04_13-13-45.610	condition_entry	condition B
2021-02-04_13-13-46.223	condition_entry	condition B
2021-02-04_13-13-46.676	condition_entry	condition B
2021-02-04_13-13-47.200	condition_entry	condition B
2021-02-04_13-13-47.754	condition_entry	condition B
2021-02-04_13-13-48.198	condition_entry	condition B
2021-02-04_13-13-48.642	condition_entry	condition B
2021-02-04_13-13-49.055	condition_entry	condition B
2021-02-04_13-13-49.547	condition_entry	condition B	discarded
2021-02-04_13-13-49.830	condition_entry	condition B	discarded
2021-02-04_13-13-49.853	warning	multiple_fingers
2021-02-04_13-13-51.247	condition_entry	condition B
2021-02-04_13-13-51.818	condition_entry	condition B
2021-02-04_13-13-52.418	condition_entry	condition B	discarded
2021-02-04_13-13-52.595	warning	hand_movements
2021-02-04_13-13-54.074	condition_entry	condition B
2021-02-04_13-13-54.529	condition_entry	condition A	src 0	dst 1
2021-02-04_13-13-55.040	condition_entry	condition B
2021-02-04_13-13-55.562	condition_entry	condition B
2021-02-04_13-13-56.172	condition_entry	condition B
2021-02-04_13-13-56.543	pedal_entry	pedal_timeout
2021-02-04_13-13-56.633	condition_entry	condition C	src 9	dst 8
2021-02-04_13-13-57.205	condition_entry	condition B
2021-02-04_13-13-57.705	condition_entry	condition D warning
2021-02-04_13-13-58.461	condition_entry	condition B
2021-02-04_13-13-58.982	condition_entry	condition B	discarded
2021-02-04_13-13-59.066	warning	hand_movements
2021-02-04_13-14-00.231	condition_entry	condition B
2021-02-04_13-14-00.872	condition_entry	condition B
2021-02-04_13-14-01.376	condition_entry	condition A	src 1	dst 0
2021-02-04_13-14-03.395	pedal_entry	pedal_timeout
2021-02-04_13-14-03.604	pedal_entry	pedal_incorrect
2021-02-04_13-14-08.007	answer_entry	selected_answer 4
2021-02-04_13-14-09.192	condition_entry	condition B
2021-02-04_13-14-09.736	condition_entry	condition B
2021-02-04_13-14-10.299	condition_entry	condition B
2021-02-04_13-14-10.933	condition_entry	condition B
2021-02-04_13-14-11.801	condition_entry	condition B
2021-02-04_13-14-12.178	condition_entry	condition B
2021-02-04_13-14-12.609	condition_entry	condition B
2021-02-04_13-14-13.053	condition_entry	condition B
2021-02-04_13-14-13.490	condition_entry	condition B
2021-02-04_13-14-14.064	condition_entry	condition B
2021-02-04_13-14-14.757	condition_entry	condition B
2021-02-04_13-14-15.233	condition_entry	condition B
2021-02-04_13-14-15.852	condition_entry	condition B
2021-02-04_13-14-16.264	condition_entry	condition B
2021-02-04_13-14-16.652	condition_entry	condition B
2021-02-04_13-14-17.064	condition_entry	condition B
2021-02-04_13-14-17.547	condition_entry	condition B
2021-02-04_13-14-18.008	condition_entry	condition B
2021-02-04_13-14-18.488	condition_entry	condition B
2021-02-04_13-14-19.605	condition_entry	condition B
2021-02-04_13-14-20.119	condition_entry	condition B
2021-02-04_13-14-20.606	condition_entry	condition B
2021-02-04_13-14-21.886	condition_entry	condition B
2021-02-04_13-14-22.249	condition_entry	condition B
2021-02-04_13-14-22.839	condition_entry	condition B
2021-02-04_13-14-23.241	condition_entry	condition B
2021-02-04_13-14-23.753	condition_entry	condition B
2021-02-04_13-14-24.349	condition_entry	condition B
2021-02-04_13-14-24.873	condition_entry	condition B
2021-02-04_13-14-25.371	condition_entry	condition B	discarded
2021-02-04_13-14-25.393	warning	multiple_fingers
2021-02-04_13-14-27.284	condition_entry	condition B
2021-02-04_13-14-27.806	condition_entry	condition B
2021-02-04_13-14-28.492	condition_entry	condition B
2021-02-04_13-14-28.957	condition_entry	condition B
2021-02-04_13-14-29.457	condition_entry	condition B
2021-02-04_13-14-29.994	condition_entry	condition B	discarded
2021-02-04_13-14-30.060	warning	multiple_fingers
2021-02-04_13-14-31.467	condition_entry	condition B
2021-02-04_13-14-31.837	condition_entry	condition B	discarded
2021-02-04_13-14-31.992	warning	multiple_fingers
2021-02-04_13-14-33.159	condition_entry	condition B
2021-02-04_13-14-33.826	condition_entry	condition B
2021-02-04_13-14-34.588	condition_entry	condition B
2021-02-04_13-14-35.011	condition_entry	condition C	src 7	dst 8
2021-02-04_13-14-35.568	condition_entry	condition B
2021-02-04_13-14-36.076	condition_entry	condition B
2021-02-04_13-14-36.659	condition_entry	condition B
2021-02-04_13-14-37.031	pedal_entry	pedal_timeout
2021-02-04_13-14-37.353	condition_entry	condition B
2021-02-04_13-14-37.842	condition_entry	condition B
2021-02-04_13-14-38.310	condition_entry	condition A	src 3	dst 1
2021-02-04_13-14-38.886	condition_entry	condition D warning
2021-02-04_13-14-39.564	condition_entry	condition B
2021-02-04_13-14-40.019	condition_entry	condition B
2021-02-04_13-14-40.430	condition_entry	condition D warning	discarded
2021-02-04_13-14-40.556	warning	multiple_fingers
2021-02-04_13-14-41.876	condition_entry	condition B
2021-02-04_13-14-42.452	condition_entry	condition B
2021-02-04_13-14-43.244	condition_entry	condition B	discarded
2021-02-04_13-14-43.609	condition_entry	condition B	discarded
2021-02-04_13-14-43.618	warning	multiple_fingers
2021-02-04_13-14-45.129	condition_entry	condition B
2021-02-04_13-14-45.650	condition_entry	condition B
2021-02-04_13-14-46.286	condition_entry	condition B	discarded
2021-02-04_13-14-46.319	warning	multiple_fingers
2021-02-04_13-14-47.693	condition_entry	condition B
2021-02-04_13-14-48.115	condition_entry	condition B
2021-02-04_13-14-48.819	condition_entry	condition B
2021-02-04_13-14-49.225	condition_entry	condition B
2021-02-04_13-14-49.950	condition_entry	condition B
2021-02-04_13-14-50.491	warning	multiple_fingers
2021-02-04_13-14-51.978	condition_entry	condition B
2021-02-04_13-14-52.524	condition_entry	condition B
2021-02-04_13-14-53.159	condition_entry	condition B
2021-02-04_13-14-53.660	condition_entry	condition B
2021-02-04_13-14-54.215	condition_entry	condition B
2021-02-04_13-14-54.824	condition_entry	condition B
2021-02-04_13-14-55.334	condition_entry	condition B
2021-02-04_13-14-56.561	condition_entry	condition B
2021-02-04_13-14-57.091	condition_entry	condition B
2021-02-04_13-14-57.695	condition_entry	condition B
2021-02-04_13-14-58.269	condition_entry	condition B
2021-02-04_13-14-58.743	condition_entry	condition B
2021-02-04_13-14-59.210	condition_entry	condition B
2021-02-04_13-14-59.692	condition_entry	condition B
2021-02-04_13-15-00.155	condition_entry	condition B
2021-02-04_13-15-00.631	condition_entry	condition B
2021-02-04_13-15-01.021	condition_entry	condition B
2021-02-04_13-15-01.670	condition_entry	condition B
2021-02-04_13-15-02.143	condition_entry	condition B	discarded
2021-02-04_13-15-02.552	condition_entry	condition B	discarded
2021-02-04_13-15-02.586	warning	hand_movements
2021-02-04_13-15-04.097	condition_entry	condition B
2021-02-04_13-15-04.497	condition_entry	condition B
2021-02-04_13-15-05.129	condition_entry	condition B
2021-02-04_13-15-05.687	condition_entry	condition B	discarded
2021-02-04_13-15-05.743	warning	multiple_fingers
2021-02-04_13-15-07.230	condition_entry	condition B
2021-02-04_13-15-07.739	condition_entry	condition B
2021-02-04_13-15-08.429	condition_entry	condition B
2021-02-04_13-15-08.929	condition_entry	condition B
2021-02-04_13-15-09.441	condition_entry	condition B
2021-02-04_13-15-10.000	condition_entry	condition B
2021-02-04_13-15-10.438	condition_entry	condition B
2021-02-04_13-15-10.951	condition_entry	condition B
2021-02-04_13-15-11.412	condition_entry	condition B
2021-02-04_13-15-11.862	condition_entry	condition B
2021-02-04_13-15-12.362	condition_entry	condition B
2021-02-04_13-15-12.926	condition_entry	condition D
2021-02-04_13-15-13.304	condition_entry	condition D warning
2021-02-04_13-15-13.973	condition_entry	condition B
2021-02-04_13-15-14.458	condition_entry	condition D warning	discarded
2021-02-04_13-15-14.503	warning	multiple_fingers
2021-02-04_13-15-16.049	condition_entry	condition B
2021-02-04_13-15-16.480	condition_entry	condition B
2021-02-04_13-15-17.069	condition_entry	condition B
2021-02-04_13-15-17.572	condition_entry	condition A	src 6	dst 8
2021-02-04_13-15-18.161	condition_entry	condition B
2021-02-04_13-15-18.758	condition_entry	condition B
2021-02-04_13-15-19.290	condition_entry	condition D warning
2021-02-04_13-15-20.233	condition_entry	condition B
2021-02-04_13-15-20.712	condition_entry	condition B
2021-02-04_13-15-21.313	pedal_entry	pedal_timeout
2021-02-04_13-15-21.347	condition_entry	condition B
2021-02-04_13-15-21.889	condition_entry	condition B
2021-02-04_13-15-22.411	condition_entry	condition B
2021-02-04_13-15-23.045	condition_entry	condition A	src 0	dst 3	discarded
2021-02-04_13-15-23.167	warning	hand_movements
2021-02-04_13-15-24.470	condition_entry	condition A	src 3	dst 2
2021-02-04_13-15-25.010	condition_entry	condition D warning	discarded
2021-02-04_13-15-25.066	warning	multiple_fingers
2021-02-04_13-15-26.491	condition_entry	condition B
2021-02-04_13-15-26.965	condition_entry	condition B
2021-02-04_13-15-27.509	condition_entry	condition B
2021-02-04_13-15-28.076	condition_entry	condition B
2021-02-04_13-15-28.587	condition_entry	condition B
2021-02-04_13-15-29.143	condition_entry	condition B
2021-02-04_13-15-29.763	condition_entry	condition B	discarded
2021-02-04_13-15-29.833	warning	hand_movements
2021-02-04_13-15-31.145	condition_entry	condition B
2021-02-04_13-15-31.607	condition_entry	condition B
2021-02-04_13-15-32.219	condition_entry	condition B
2021-02-04_13-15-32.694	condition_entry	condition C	src 1	dst 2
2021-02-04_13-15-33.276	condition_entry	condition B
2021-02-04_13-15-33.919	condition_entry	condition B
2021-02-04_13-15-34.375	condition_entry	condition B
2021-02-04_13-15-34.716	pedal_entry	pedal_timeout
2021-02-04_13-15-35.004	condition_entry	condition D
2021-02-04_13-15-35.560	condition_entry	condition B
2021-02-04_13-15-36.064	condition_entry	condition B
2021-02-04_13-15-36.493	condition_entry	condition B
2021-02-04_13-15-37.026	pedal_entry	pedal_timeout
2021-02-04_13-15-37.130	condition_entry	condition B
2021-02-04_13-15-37.616	condition_entry	condition D	discarded
2021-02-04_13-15-37.675	warning	multiple_fingers
2021-02-04_13-15-38.967	condition_entry	condition B
2021-02-04_13-15-39.494	condition_entry	condition B
2021-02-04_13-15-40.198	condition_entry	condition B
2021-02-04_13-15-40.636	condition_entry	condition B
2021-02-04_13-15-41.372	condition_entry	condition D
2021-02-04_13-15-41.817	condition_entry	condition B
2021-02-04_13-15-42.280	condition_entry	condition D warning	discarded
2021-02-04_13-15-42.753	warning	multiple_fingers
2021-02-04_13-15-42.754	condition_entry	condition D warning
2021-02-04_13-15-44.075	condition_entry	condition B
2021-02-04_13-15-44.534	condition_entry	condition B
2021-02-04_13-15-45.217	condition_entry	condition B
2021-02-04_13-15-45.889	condition_entry	condition B
2021-02-04_13-15-46.355	condition_entry	condition B
2021-02-04_13-15-46.935	condition_entry	condition B
2021-02-04_13-15-47.499	condition_entry	condition B
2021-02-04_13-15-48.345	condition_entry	condition B
2021-02-04_13-15-48.924	condition_entry	condition B
2021-02-04_13-15-49.454	condition_entry	condition B
2021-02-04_13-15-50.065	condition_entry	condition B
2021-02-04_13-15-50.700	condition_entry	condition B
2021-02-04_13-15-51.242	condition_entry	condition B
2021-02-04_13-15-51.702	condition_entry	condition B
2021-02-04_13-15-52.163	condition_entry	condition B
2021-02-04_13-15-52.619	condition_entry	condition B
2021-02-04_13-15-53.121	condition_entry	condition B
2021-02-04_13-15-53.652	condition_entry	condition B
2021-02-04_13-15-54.186	condition_entry	condition B
2021-02-04_13-15-54.696	condition_entry	condition B
2021-02-04_13-15-55.312	condition_entry	condition B
2021-02-04_13-15-55.830	condition_entry	condition B
2021-02-04_13-15-56.362	condition_entry	condition A	src 0	dst 1
2021-02-04_13-15-56.818	condition_entry	condition B
2021-02-04_13-15-57.306	condition_entry	condition B
2021-02-04_13-15-57.895	condition_entry	condition B
2021-02-04_13-15-58.176	condition_entry	condition B
2021-02-04_13-15-58.383	pedal_entry	pedal_timeout
2021-02-04_13-15-58.651	condition_entry	condition B
2021-02-04_13-15-59.110	condition_entry	condition B
2021-02-04_13-16-00.021	condition_entry	condition B
2021-02-04_13-16-00.617	condition_entry	condition B
2021-02-04_13-16-01.071	condition_entry	condition B
2021-02-04_13-16-01.773	condition_entry	condition B
2021-02-04_13-16-02.270	condition_entry	condition B
2021-02-04_13-16-02.804	condition_entry	condition B
2021-02-04_13-16-03.406	condition_entry	condition B	discarded
2021-02-04_13-16-03.462	warning	hand_movements
2021-02-04_13-16-04.751	condition_entry	condition B
2021-02-04_13-16-05.405	condition_entry	condition B	discarded
2021-02-04_13-16-05.416	warning	hand_movements
2021-02-04_13-16-06.960	condition_entry	condition B
2021-02-04_13-16-07.324	condition_entry	condition B
2021-02-04_13-16-07.950	condition_entry	condition B
2021-02-04_13-16-08.634	condition_entry	condition B
2021-02-04_13-16-09.172	condition_entry	condition B
2021-02-04_13-16-09.804	condition_entry	condition B
2021-02-04_13-16-10.400	condition_entry	condition B
2021-02-04_13-16-10.946	warning	multiple_fingers
2021-02-04_13-16-10.946	condition_entry	condition C	src 7	dst 8
2021-02-04_13-16-12.444	condition_entry	condition B
2021-02-04_13-16-12.988	condition_entry	condition B
2021-02-04_13-16-13.468	condition_entry	condition B
2021-02-04_13-16-14.090	warning	multiple_fingers
2021-02-04_13-16-14.090	condition_entry	condition C	src 9	dst 8
2021-02-04_13-16-15.646	condition_entry	condition B
2021-02-04_13-16-16.023	condition_entry	condition B
2021-02-04_13-16-16.520	condition_entry	condition B
2021-02-04_13-16-17.078	condition_entry	condition B
2021-02-04_13-16-17.721	condition_entry	condition B
2021-02-04_13-16-18.208	condition_entry	condition B
2021-02-04_13-16-18.818	condition_entry	condition B
2021-02-04_13-16-19.385	condition_entry	condition D
2021-02-04_13-16-19.952	condition_entry	condition B
2021-02-04_13-16-20.540	condition_entry	condition B
2021-02-04_13-16-21.166	condition_entry	condition B
2021-02-04_13-16-21.406	pedal_entry	pedal_timeout
2021-02-04_13-16-21.663	condition_entry	condition B
2021-02-04_13-16-22.230	condition_entry	condition B
2021-02-04_13-16-22.896	condition_entry	condition B
2021-02-04_13-16-23.309	condition_entry	condition B
2021-02-04_13-16-23.818	condition_entry	condition B
2021-02-04_13-16-24.318	condition_entry	condition B
2021-02-04_13-16-24.762	condition_entry	condition B
2021-02-04_13-16-25.166	condition_entry	condition B
2021-02-04_13-16-25.560	condition_entry	condition B
2021-02-04_13-16-25.961	condition_entry	condition B	discarded
2021-02-04_13-16-26.066	warning	hand_movements
2021-02-04_13-16-27.253	condition_entry	condition C	src 1	dst 2
2021-02-04_13-16-27.770	condition_entry	condition B
2021-02-04_13-16-28.581	condition_entry	condition D warning
2021-02-04_13-16-29.415	condition_entry	condition B
2021-02-04_13-16-29.948	condition_entry	condition B
2021-02-04_13-16-30.435	condition_entry	condition B
2021-02-04_13-16-30.608	pedal_entry	pedal_timeout
2021-02-04_13-16-31.139	condition_entry	condition B
2021-02-04_13-16-31.636	condition_entry	condition A	src 0	dst 2
2021-02-04_13-16-32.206	condition_entry	condition B
2021-02-04_13-16-32.703	condition_entry	condition B
2021-02-04_13-16-33.258	condition_entry	condition D warning	discarded
2021-02-04_13-16-33.269	warning	multiple_fingers
2021-02-04_13-16-34.606	condition_entry	condition B
2021-02-04_13-16-35.045	condition_entry	condition A	src 6	dst 9
2021-02-04_13-16-35.677	condition_entry	condition B
2021-02-04_13-16-36.155	condition_entry	condition B
2021-02-04_13-16-37.026	condition_entry	condition B	discarded
2021-02-04_13-16-37.059	pedal_entry	pedal_timeout
2021-02-04_13-16-37.093	warning	multiple_fingers
2021-02-04_13-16-38.757	condition_entry	condition B
2021-02-04_13-16-39.154	condition_entry	condition A	src 9	dst 6
2021-02-04_13-16-39.654	condition_entry	condition D warning	discarded
2021-02-04_13-16-39.809	warning	multiple_fingers
2021-02-04_13-16-41.226	condition_entry	condition B
2021-02-04_13-16-41.709	condition_entry	condition B
2021-02-04_13-16-42.302	condition_entry	condition B
2021-02-04_13-16-42.841	condition_entry	condition B
2021-02-04_13-16-43.425	condition_entry	condition B
2021-02-04_13-16-44.063	condition_entry	condition B
2021-02-04_13-16-44.585	condition_entry	condition B
2021-02-04_13-16-45.086	condition_entry	condition B
2021-02-04_13-16-45.507	condition_entry	condition B
2021-02-04_13-16-46.086	condition_entry	condition B	discarded
2021-02-04_13-16-46.118	warning	multiple_fingers
2021-02-04_13-16-47.287	condition_entry	condition B
2021-02-04_13-16-48.130	condition_entry	condition B
2021-02-04_13-16-48.641	condition_entry	condition B
2021-02-04_13-16-49.181	condition_entry	condition B
2021-02-04_13-16-49.783	condition_entry	condition B
2021-02-04_13-16-50.394	condition_entry	condition B
2021-02-04_13-16-50.882	condition_entry	condition B
2021-02-04_13-16-51.304	condition_entry	condition B
2021-02-04_13-16-51.804	condition_entry	condition B
2021-02-04_13-16-52.175	condition_entry	condition B
2021-02-04_13-16-52.714	condition_entry	condition B
2021-02-04_13-16-53.258	condition_entry	condition B	discarded
2021-02-04_13-16-53.459	warning	multiple_fingers
2021-02-04_13-16-54.529	condition_entry	condition B
2021-02-04_13-16-55.206	condition_entry	condition B
2021-02-04_13-16-55.757	condition_entry	condition B
2021-02-04_13-16-56.375	condition_entry	condition B
2021-02-04_13-16-56.869	condition_entry	condition B
2021-02-04_13-16-57.525	condition_entry	condition B
2021-02-04_13-16-58.101	condition_entry	condition B
2021-02-04_13-16-58.589	condition_entry	condition B
2021-02-04_13-16-59.101	condition_entry	condition B
2021-02-04_13-16-59.637	condition_entry	condition D	discarded
2021-02-04_13-16-59.734	warning	multiple_fingers
2021-02-04_13-17-01.203	condition_entry	condition B
2021-02-04_13-17-01.610	condition_entry	condition B
2021-02-04_13-17-02.122	condition_entry	condition B
2021-02-04_13-17-02.822	condition_entry	condition B
2021-02-04_13-17-03.434	condition_entry	condition B	discarded
2021-02-04_13-17-03.480	warning	multiple_fingers
2021-02-04_13-17-04.903	condition_entry	condition B
2021-02-04_13-17-05.364	condition_entry	condition B
2021-02-04_13-17-05.998	condition_entry	condition B
2021-02-04_13-17-06.609	condition_entry	condition B
2021-02-04_13-17-07.113	condition_entry	condition B
2021-02-04_13-17-07.674	condition_entry	condition B
2021-02-04_13-17-08.341	condition_entry	condition B
2021-02-04_13-17-08.851	condition_entry	condition D	discarded
2021-02-04_13-17-09.190	condition_entry	condition D warning	discarded
2021-02-04_13-17-09.276	warning	multiple_fingers
2021-02-04_13-17-10.546	condition_entry	condition B	discarded
2021-02-04_13-17-10.620	warning	hand_movements
2021-02-04_13-17-11.895	condition_entry	condition B
2021-02-04_13-17-12.407	condition_entry	condition B
2021-02-04_13-17-13.050	condition_entry	condition B
2021-02-04_13-17-13.666	condition_entry	condition A	src 9	dst 7
2021-02-04_13-17-14.206	condition_entry	condition B
2021-02-04_13-17-14.783	condition_entry	condition B
2021-02-04_13-17-15.294	condition_entry	condition B
2021-02-04_13-17-15.685	pedal_entry	pedal_timeout
2021-02-04_13-17-15.761	condition_entry	condition B	discarded
2021-02-04_13-17-16.182	condition_entry	condition D	discarded
2021-02-04_13-17-16.238	warning	multiple_fingers
2021-02-04_13-17-16.348	warning	multiple_fingers
2021-02-04_13-17-17.555	condition_entry	condition B
2021-02-04_13-17-18.154	condition_entry	condition B
2021-02-04_13-17-18.684	condition_entry	condition B
2021-02-04_13-17-19.281	condition_entry	condition B
2021-02-04_13-17-19.860	condition_entry	condition B
2021-02-04_13-17-20.436	condition_entry	condition B
2021-02-04_13-17-20.868	condition_entry	condition B
2021-02-04_13-17-21.346	condition_entry	condition B
2021-02-04_13-17-21.813	condition_entry	condition D	discarded
2021-02-04_13-17-22.035	warning	multiple_fingers
2021-02-04_13-17-23.129	condition_entry	condition B
2021-02-04_13-17-23.848	condition_entry	condition B
2021-02-04_13-17-24.356	condition_entry	condition B
2021-02-04_13-17-24.945	condition_entry	condition B
2021-02-04_13-17-25.523	condition_entry	condition B
2021-02-04_13-17-26.145	condition_entry	condition D
2021-02-04_13-17-27.179	condition_entry	condition D warning	discarded
2021-02-04_13-17-27.250	warning	multiple_fingers
2021-02-04_13-17-28.626	condition_entry	condition B
2021-02-04_13-17-29.143	condition_entry	condition B
2021-02-04_13-17-29.865	condition_entry	condition B
2021-02-04_13-17-30.938	condition_entry	condition B
2021-02-04_13-17-31.589	condition_entry	condition B	discarded
2021-02-04_13-17-31.611	warning	multiple_fingers
2021-02-04_13-17-33.096	condition_entry	condition B
2021-02-04_13-17-33.566	condition_entry	condition B
2021-02-04_13-17-34.164	condition_entry	condition B
2021-02-04_13-17-34.865	condition_entry	condition B
2021-02-04_13-17-35.406	condition_entry	condition B
2021-02-04_13-17-35.884	condition_entry	condition B
2021-02-04_13-17-36.350	condition_entry	condition B
2021-02-04_13-17-36.829	condition_entry	condition B
2021-02-04_13-17-37.286	condition_entry	condition B
2021-02-04_13-17-37.739	condition_entry	condition B
2021-02-04_13-17-38.138	condition_entry	condition B
2021-02-04_13-17-38.560	condition_entry	condition B	discarded
2021-02-04_13-17-38.950	condition_entry	condition D	discarded
2021-02-04_13-17-38.972	warning	multiple_fingers
2021-02-04_13-17-40.150	condition_entry	condition B
2021-02-04_13-17-40.549	condition_entry	condition B
2021-02-04_13-17-41.462	condition_entry	condition B
2021-02-04_13-17-41.915	condition_entry	condition B
2021-02-04_13-17-42.425	condition_entry	condition B
2021-02-04_13-17-42.914	condition_entry	condition D	discarded
2021-02-04_13-17-42.974	warning	multiple_fingers
2021-02-04_13-17-44.139	condition_entry	condition B
2021-02-04_13-17-44.647	condition_entry	condition B
2021-02-04_13-17-45.258	condition_entry	condition B	discarded
2021-02-04_13-17-45.324	warning	multiple_fingers
2021-02-04_13-17-46.791	condition_entry	condition B
2021-02-04_13-17-47.605	condition_entry	condition B
2021-02-04_13-17-49.669	condition_entry	condition B
2021-02-04_13-17-50.115	condition_entry	condition B
2021-02-04_13-17-50.633	condition_entry	condition B
2021-02-04_13-17-51.289	condition_entry	condition B
2021-02-04_13-17-51.925	condition_entry	condition B
2021-02-04_13-17-52.457	warning	multiple_fingers
2021-02-04_13-17-52.457	condition_entry	condition B
2021-02-04_13-17-53.657	condition_entry	condition B
2021-02-04_13-17-54.332	condition_entry	condition A	src 0	dst 2
2021-02-04_13-17-54.979	condition_entry	condition B
2021-02-04_13-17-55.442	condition_entry	condition B
2021-02-04_13-17-56.000	condition_entry	condition B
2021-02-04_13-17-56.353	pedal_entry	pedal_timeout
2021-02-04_13-17-56.565	condition_entry	condition A	src 3	dst 0
2021-02-04_13-17-57.244	condition_entry	condition B
2021-02-04_13-17-57.652	condition_entry	condition B
2021-02-04_13-17-58.241	condition_entry	condition B
2021-02-04_13-17-58.587	pedal_entry	pedal_timeout
2021-02-04_13-17-58.799	condition_entry	condition A	src 7	dst 8
2021-02-04_13-17-59.323	condition_entry	condition B
2021-02-04_13-17-59.907	condition_entry	condition B
2021-02-04_13-18-00.440	condition_entry	condition B
2021-02-04_13-18-00.816	pedal_entry	pedal_timeout
2021-02-04_13-18-00.995	condition_entry	condition D
2021-02-04_13-18-02.064	condition_entry	condition B
2021-02-04_13-18-03.017	pedal_entry	pedal_timeout
2021-02-04_13-18-03.129	condition_entry	condition C	src 8	dst 7
2021-02-04_13-18-04.316	condition_entry	condition B
2021-02-04_13-18-05.051	condition_entry	condition B
2021-02-04_13-18-05.151	pedal_entry	pedal_timeout
2021-02-04_13-18-05.571	condition_entry	condition B
2021-02-04_13-18-06.049	condition_entry	condition B
2021-02-04_13-18-06.786	condition_entry	condition B
2021-02-04_13-18-07.250	condition_entry	condition B
2021-02-04_13-18-07.691	condition_entry	condition C	src 3	dst 2	discarded
2021-02-04_13-18-07.768	warning	multiple_fingers
2021-02-04_13-18-09.158	condition_entry	condition B
2021-02-04_13-18-09.650	condition_entry	condition B
2021-02-04_13-18-10.217	condition_entry	condition C	src 7	dst 6
2021-02-04_13-18-10.759	condition_entry	condition B
2021-02-04_13-18-12.233	pedal_entry	pedal_timeout
2021-02-04_13-18-13.960	condition_entry	condition B
2021-02-04_13-18-14.580	condition_entry	condition B
2021-02-04_13-18-15.073	condition_entry	condition D
2021-02-04_13-18-15.756	condition_entry	condition B
2021-02-04_13-18-16.188	condition_entry	condition B
2021-02-04_13-18-16.891	condition_entry	condition B
2021-02-04_13-18-17.095	pedal_entry	pedal_timeout
2021-02-04_13-18-17.410	condition_entry	condition B
2021-02-04_13-18-17.910	condition_entry	condition B
2021-02-04_13-18-18.534	condition_entry	condition B
2021-02-04_13-18-19.111	condition_entry	condition B
2021-02-04_13-18-19.654	condition_entry	condition B
2021-02-04_13-18-20.131	condition_entry	condition B
2021-02-04_13-18-21.030	condition_entry	condition B
2021-02-04_13-18-21.352	condition_entry	condition C	src 1	dst 0
2021-02-04_13-18-21.841	condition_entry	condition D warning
2021-02-04_13-18-22.801	condition_entry	condition B
2021-02-04_13-18-23.409	condition_entry	condition B
2021-02-04_13-18-23.854	pedal_entry	pedal_timeout
2021-02-04_13-18-24.066	condition_entry	condition B
2021-02-04_13-18-24.586	condition_entry	condition B
2021-02-04_13-18-25.167	condition_entry	condition B
2021-02-04_13-18-25.796	condition_entry	condition B
2021-02-04_13-18-26.761	condition_entry	condition B
2021-02-04_13-18-27.405	condition_entry	condition B
2021-02-04_13-18-28.031	condition_entry	condition B
2021-02-04_13-18-28.627	condition_entry	condition B
2021-02-04_13-18-29.116	condition_entry	condition B
2021-02-04_13-18-29.516	condition_entry	condition B
2021-02-04_13-18-30.155	condition_entry	condition B
2021-02-04_13-18-30.609	condition_entry	condition B
2021-02-04_13-18-31.037	condition_entry	condition B
2021-02-04_13-18-31.404	condition_entry	condition B
2021-02-04_13-18-31.862	condition_entry	condition D	discarded
2021-02-04_13-18-31.926	warning	multiple_fingers
2021-02-04_13-18-33.606	condition_entry	condition B
2021-02-04_13-18-34.213	condition_entry	condition B
2021-02-04_13-18-35.422	condition_entry	condition A	src 9	dst 6
2021-02-04_13-18-35.946	condition_entry	condition B
2021-02-04_13-18-36.521	condition_entry	condition B
2021-02-04_13-18-37.126	condition_entry	condition B
2021-02-04_13-18-37.444	pedal_entry	pedal_timeout
2021-02-04_13-18-37.598	condition_entry	condition B
2021-02-04_13-18-38.156	condition_entry	condition B
2021-02-04_13-18-38.539	condition_entry	condition B
2021-02-04_13-18-39.022	condition_entry	condition D
2021-02-04_13-18-40.157	condition_entry	condition B
2021-02-04_13-18-40.677	condition_entry	condition D warning
2021-02-04_13-18-41.110	condition_entry	condition B
2021-02-04_13-18-42.267	condition_entry	condition B
2021-02-04_13-18-42.699	pedal_entry	pedal_timeout
2021-02-04_13-18-42.777	condition_entry	condition B
2021-02-04_13-18-43.432	condition_entry	condition D
2021-02-04_13-18-44.089	condition_entry	condition B
2021-02-04_13-18-44.575	condition_entry	condition B
2021-02-04_13-18-45.446	pedal_entry	pedal_timeout
2021-02-04_13-18-45.554	condition_entry	condition B
2021-02-04_13-18-45.853	condition_entry	condition B
2021-02-04_13-18-46.408	condition_entry	condition B
2021-02-04_13-18-46.864	condition_entry	condition B
2021-02-04_13-18-47.485	condition_entry	condition B
2021-02-04_13-18-47.830	condition_entry	condition B
2021-02-04_13-18-48.463	condition_entry	condition B
2021-02-04_13-18-49.442	condition_entry	condition B
2021-02-04_13-18-49.806	condition_entry	condition B
2021-02-04_13-18-50.141	condition_entry	condition B
2021-02-04_13-18-52.240	condition_entry	condition B
2021-02-04_13-18-52.827	condition_entry	condition B
2021-02-04_13-18-53.476	condition_entry	condition B
2021-02-04_13-18-54.149	condition_entry	condition B
2021-02-04_13-18-54.735	condition_entry	condition C	src 8	dst 7
2021-02-04_13-18-55.283	condition_entry	condition D warning
2021-02-04_13-18-55.823	condition_entry	condition B
2021-02-04_13-18-56.959	condition_entry	condition B
2021-02-04_13-18-57.303	pedal_entry	pedal_timeout
2021-02-04_13-18-57.436	condition_entry	condition B
2021-02-04_13-18-58.714	condition_entry	condition B
2021-02-04_13-18-59.315	condition_entry	condition C	src 1	dst 2
2021-02-04_13-18-59.807	condition_entry	condition B
2021-02-04_13-19-00.447	condition_entry	condition B
2021-02-04_13-19-01.105	condition_entry	condition B
2021-02-04_13-19-01.334	pedal_entry	pedal_timeout
2021-02-04_13-19-01.491	condition_entry	condition B
2021-02-04_13-19-01.990	condition_entry	condition B
2021-02-04_13-19-02.614	condition_entry	condition B
2021-02-04_13-19-03.080	condition_entry	condition D
2021-02-04_13-19-03.726	condition_entry	condition B
2021-02-04_13-19-04.234	condition_entry	condition B
2021-02-04_13-19-04.811	condition_entry	condition B
2021-02-04_13-19-05.099	pedal_entry	pedal_timeout
2021-02-04_13-19-05.404	condition_entry	condition B
2021-02-04_13-19-05.979	condition_entry	condition B
2021-02-04_13-19-06.610	condition_entry	condition B
2021-02-04_13-19-07.279	condition_entry	condition B
2021-02-04_13-19-08.435	condition_entry	condition C	src 7	dst 8
2021-02-04_13-19-08.810	condition_entry	condition B
2021-02-04_13-19-09.902	condition_entry	condition B
2021-02-04_13-19-10.431	condition_entry	condition B
2021-02-04_13-19-10.452	pedal_entry	pedal_timeout
2021-02-04_13-19-11.687	condition_entry	condition D
2021-02-04_13-19-12.375	condition_entry	condition B
2021-02-04_13-19-12.866	condition_entry	condition B
2021-02-04_13-19-13.307	condition_entry	condition B
2021-02-04_13-19-13.706	pedal_entry	pedal_timeout
2021-02-04_13-19-14.040	condition_entry	condition D	discarded
2021-02-04_13-19-14.118	warning	multiple_fingers
2021-02-04_13-19-15.419	condition_entry	condition B
2021-02-04_13-19-17.097	condition_entry	condition B
2021-02-04_13-19-17.819	condition_entry	condition A	src 9	dst 7
2021-02-04_13-19-18.361	condition_entry	condition B	discarded
2021-02-04_13-19-18.782	condition_entry	condition B	discarded
2021-02-04_13-19-18.805	warning	multiple_fingers
2021-02-04_13-19-20.263	condition_entry	condition B
2021-02-04_13-19-20.673	condition_entry	condition B
2021-02-04_13-19-21.292	condition_entry	condition B	discarded
2021-02-04_13-19-21.380	warning	multiple_fingers
2021-02-04_13-19-22.608	condition_entry	condition B
2021-02-04_13-19-23.388	condition_entry	condition A	src 1	dst 3	discarded
2021-02-04_13-19-23.747	warning	multiple_fingers
2021-02-04_13-19-25.191	condition_entry	condition A	src 1	dst 3	discarded
2021-02-04_13-19-25.236	warning	multiple_fingers
2021-02-04_13-19-27.116	condition_entry	condition D
2021-02-04_13-19-27.602	condition_entry	condition B
2021-02-04_13-19-28.214	condition_entry	condition B
2021-02-04_13-19-28.700	condition_entry	condition B
2021-02-04_13-19-29.132	pedal_entry	pedal_timeout
2021-02-04_13-19-29.426	condition_entry	condition B
2021-02-04_13-19-29.888	condition_entry	condition B
2021-02-04_13-19-30.404	condition_entry	condition B
2021-02-04_13-19-31.016	condition_entry	condition B
2021-02-04_13-19-31.825	condition_entry	condition B
2021-02-04_13-19-32.343	condition_entry	condition B
2021-02-04_13-19-32.878	condition_entry	condition B	discarded
2021-02-04_13-19-32.955	warning	multiple_fingers
2021-02-04_13-19-34.308	condition_entry	condition B	discarded
2021-02-04_13-19-34.341	warning	multiple_fingers
2021-02-04_13-19-35.667	condition_entry	condition B
2021-02-04_13-19-36.154	condition_entry	condition B
2021-02-04_13-19-36.777	condition_entry	condition B
2021-02-04_13-19-37.289	condition_entry	condition B
2021-02-04_13-19-37.941	condition_entry	condition B
2021-02-04_13-19-38.606	condition_entry	condition B
2021-02-04_13-19-39.135	condition_entry	condition B
2021-02-04_13-19-39.650	condition_entry	condition B
2021-02-04_13-19-40.085	condition_entry	condition B
2021-02-04_13-19-40.497	condition_entry	condition B
2021-02-04_13-19-40.999	condition_entry	condition B
2021-02-04_13-19-41.362	condition_entry	condition B
2021-02-04_13-19-41.795	condition_entry	condition B
2021-02-04_13-19-42.160	condition_entry	condition C	src 0	dst 1
2021-02-04_13-19-43.363	condition_entry	condition B
2021-02-04_13-19-43.905	condition_entry	condition B
2021-02-04_13-19-44.181	pedal_entry	pedal_timeout
2021-02-04_13-19-44.348	condition_entry	condition B
2021-02-04_13-19-44.938	condition_entry	condition B
2021-02-04_13-19-45.526	condition_entry	condition B
2021-02-04_13-19-46.109	condition_entry	condition B
2021-02-04_13-19-46.584	condition_entry	condition B
2021-02-04_13-19-47.072	condition_entry	condition B
2021-02-04_13-19-47.591	condition_entry	condition C	src 0	dst 1
2021-02-04_13-19-48.180	condition_entry	condition B	discarded
2021-02-04_13-19-48.258	warning	multiple_fingers
2021-02-04_13-19-48.258	condition_entry	condition D warning
2021-02-04_13-19-49.580	condition_entry	condition B
2021-02-04_13-19-49.958	condition_entry	condition B
2021-02-04_13-19-50.693	condition_entry	condition B
2021-02-04_13-19-51.146	condition_entry	condition B	discarded
2021-02-04_13-19-51.571	condition_entry	condition B	discarded
2021-02-04_13-19-51.623	warning	multiple_fingers
2021-02-04_13-19-53.093	condition_entry	condition B
2021-02-04_13-19-53.533	condition_entry	condition B
2021-02-04_13-19-54.170	condition_entry	condition B
2021-02-04_13-19-54.689	condition_entry	condition B
2021-02-04_13-19-55.319	condition_entry	condition B
2021-02-04_13-19-55.878	condition_entry	condition B
2021-02-04_13-19-56.443	condition_entry	condition B
2021-02-04_13-19-56.965	condition_entry	condition B
2021-02-04_13-19-57.611	condition_entry	condition B
2021-02-04_13-19-58.053	condition_entry	condition B
2021-02-04_13-19-58.497	condition_entry	condition B
2021-02-04_13-19-58.975	condition_entry	condition A	src 6	dst 8
2021-02-04_13-19-59.498	condition_entry	condition B
2021-02-04_13-19-59.842	condition_entry	condition B
2021-02-04_13-20-00.413	condition_entry	condition B
2021-02-04_13-20-00.883	condition_entry	condition B
2021-02-04_13-20-00.985	pedal_entry	pedal_timeout
2021-02-04_13-20-01.467	condition_entry	condition D
2021-02-04_13-20-02.147	condition_entry	condition B
2021-02-04_13-20-02.706	condition_entry	condition B
2021-02-04_13-20-03.286	condition_entry	condition B
2021-02-04_13-20-03.483	pedal_entry	pedal_timeout
2021-02-04_13-20-03.886	condition_entry	condition B
2021-02-04_13-20-04.383	condition_entry	condition B
2021-02-04_13-20-05.500	condition_entry	condition B
2021-02-04_13-20-06.396	condition_entry	condition B
2021-02-04_13-20-06.761	condition_entry	condition B
2021-02-04_13-20-07.216	condition_entry	condition B
2021-02-04_13-20-07.682	condition_entry	condition B
2021-02-04_13-20-08.384	condition_entry	condition B
2021-02-04_13-20-09.504	condition_entry	condition C	src 7	dst 8	discarded
2021-02-04_13-20-09.652	warning	multiple_fingers
2021-02-04_13-20-10.974	condition_entry	condition B
2021-02-04_13-20-11.693	condition_entry	condition B
2021-02-04_13-20-12.192	condition_entry	condition B
2021-02-04_13-20-12.748	condition_entry	condition B
2021-02-04_13-20-13.261	condition_entry	condition B
2021-02-04_13-20-13.790	condition_entry	condition B
2021-02-04_13-20-14.258	condition_entry	condition B
2021-02-04_13-20-14.759	condition_entry	condition C	src 1	dst 2
2021-02-04_13-20-15.258	condition_entry	condition B
2021-02-04_13-20-15.757	condition_entry	condition B
2021-02-04_13-20-16.116	condition_entry	condition B	discarded
2021-02-04_13-20-16.378	condition_entry	condition B	discarded
2021-02-04_13-20-16.545	warning	multiple_fingers
2021-02-04_13-20-17.725	condition_entry	condition B
2021-02-04_13-20-18.113	condition_entry	condition B
2021-02-04_13-20-18.914	condition_entry	condition B
2021-02-04_13-20-19.225	condition_entry	condition B
2021-02-04_13-20-19.903	condition_entry	condition B
2021-02-04_13-20-20.456	condition_entry	condition B
2021-02-04_13-20-21.000	condition_entry	condition B
2021-02-04_13-20-21.353	condition_entry	condition D	discarded
2021-02-04_13-20-21.520	warning	multiple_fingers
2021-02-04_13-20-22.868	condition_entry	condition B
2021-02-04_13-20-23.569	condition_entry	condition B	discarded
2021-02-04_13-20-23.668	warning	hand_movements
2021-02-04_13-20-24.935	condition_entry	condition B
2021-02-04_13-20-25.643	condition_entry	condition B
2021-02-04_13-20-26.188	condition_entry	condition B	discarded
2021-02-04_13-20-26.208	warning	multiple_fingers
2021-02-04_13-20-27.618	condition_entry	condition B
2021-02-04_13-20-28.131	condition_entry	condition B
2021-02-04_13-20-28.721	condition_entry	condition B
2021-02-04_13-20-29.154	condition_entry	condition B
2021-02-04_13-20-29.838	condition_entry	condition B
2021-02-04_13-20-30.321	condition_entry	condition B
2021-02-04_13-20-30.727	condition_entry	condition B	discarded
2021-02-04_13-20-30.908	warning	hand_movements
2021-02-04_13-20-32.131	condition_entry	condition B
2021-02-04_13-20-32.633	condition_entry	condition B
2021-02-04_13-20-33.263	condition_entry	condition B
2021-02-04_13-20-33.894	condition_entry	condition B	discarded
2021-02-04_13-20-33.958	warning	hand_movements
2021-02-04_13-20-35.439	condition_entry	condition B
2021-02-04_13-20-35.972	condition_entry	condition B
2021-02-04_13-20-36.614	condition_entry	condition D
2021-02-04_13-20-37.155	condition_entry	condition B
2021-02-04_13-20-37.681	condition_entry	condition B
2021-02-04_13-20-38.315	condition_entry	condition B
2021-02-04_13-20-38.634	pedal_entry	pedal_timeout
2021-02-04_13-23-27.408	condition_entry	condition B
2021-02-04_13-23-27.927	condition_entry	condition B
2021-02-04_13-23-28.560	condition_entry	condition B
2021-02-04_13-23-29.050	condition_entry	condition B
2021-02-04_13-23-29.616	condition_entry	condition B
2021-02-04_13-23-30.109	condition_entry	condition B
2021-02-04_13-23-30.713	condition_entry	condition B
2021-02-04_13-23-31.207	condition_entry	condition B
2021-02-04_13-23-31.881	condition_entry	condition B
2021-02-04_13-23-32.701	condition_entry	condition B
2021-02-04_13-23-33.313	condition_entry	condition B
2021-02-04_13-23-33.790	condition_entry	condition B
2021-02-04_13-23-34.446	condition_entry	condition B
2021-02-04_13-23-35.026	condition_entry	condition A	src 2	dst 1
2021-02-04_13-23-35.925	pedal_entry	pedal_correct
2021-02-04_13-23-39.884	answer_entry	selected_answer 3
2021-02-04_13-23-41.080	condition_entry	condition B
2021-02-04_13-23-41.729	condition_entry	condition B
2021-02-04_13-23-42.163	condition_entry	condition B
2021-02-04_13-23-43.417	condition_entry	condition B
2021-02-04_13-23-44.085	condition_entry	condition B
2021-02-04_13-23-44.533	condition_entry	condition B
2021-02-04_13-23-45.096	condition_entry	condition B
2021-02-04_13-23-45.565	condition_entry	condition B
2021-02-04_13-23-46.861	condition_entry	condition B
2021-02-04_13-23-47.350	condition_entry	condition B
2021-02-04_13-23-48.032	condition_entry	condition B
2021-02-04_13-23-48.619	condition_entry	condition B
2021-02-04_13-23-49.039	condition_entry	condition B
2021-02-04_13-23-49.742	condition_entry	condition B
2021-02-04_13-23-50.382	condition_entry	condition B
2021-02-04_13-23-50.915	condition_entry	condition B
2021-02-04_13-23-51.427	condition_entry	condition B
2021-02-04_13-23-52.005	pedal_entry	pedal_incorrect
2021-02-04_13-23-55.230	answer_entry	selected_answer 3
2021-02-04_13-23-56.561	condition_entry	condition B
2021-02-04_13-23-57.024	condition_entry	condition B
2021-02-04_13-23-58.225	condition_entry	condition B
2021-02-04_13-23-58.712	condition_entry	condition B
2021-02-04_13-23-59.397	condition_entry	condition B
2021-02-04_13-23-59.901	condition_entry	condition B
2021-02-04_13-24-00.782	condition_entry	condition B
2021-02-04_13-24-01.312	condition_entry	condition A	src 0	dst 2
2021-02-04_13-24-01.681	condition_entry	condition B
2021-02-04_13-24-02.088	condition_entry	condition B
2021-02-04_13-24-02.513	condition_entry	condition B
2021-02-04_13-24-03.100	condition_entry	condition B
2021-02-04_13-24-03.324	pedal_entry	pedal_timeout
2021-02-04_13-24-03.633	condition_entry	condition B
2021-02-04_13-24-04.209	condition_entry	condition B
2021-02-04_13-24-04.731	condition_entry	condition B
2021-02-04_13-24-05.278	condition_entry	condition C	src 8	dst 9
2021-02-04_13-24-05.805	condition_entry	condition B
2021-02-04_13-24-06.289	condition_entry	condition B
2021-02-04_13-24-06.737	condition_entry	condition B
2021-02-04_13-24-07.208	condition_entry	condition B
2021-02-04_13-24-07.296	pedal_entry	pedal_timeout
2021-02-04_13-24-07.675	condition_entry	condition A	src 2	dst 0
2021-02-04_13-24-07.987	condition_entry	condition B
2021-02-04_13-24-08.399	pedal_entry	pedal_correct
2021-02-04_13-24-12.216	answer_entry	selected_answer 6
2021-02-04_13-24-13.419	condition_entry	condition B
2021-02-04_13-24-13.912	condition_entry	condition B
2021-02-04_13-24-14.417	condition_entry	condition B
2021-02-04_13-24-14.985	condition_entry	condition B
2021-02-04_13-24-15.610	condition_entry	condition B
2021-02-04_13-24-16.205	condition_entry	condition B
2021-02-04_13-24-17.249	condition_entry	condition B
2021-02-04_13-24-17.641	condition_entry	condition B
2021-02-04_13-24-17.991	condition_entry	condition B
2021-02-04_13-24-18.963	condition_entry	condition B
2021-02-04_13-24-19.535	condition_entry	condition B
2021-02-04_13-24-20.057	condition_entry	condition B
2021-02-04_13-24-20.561	condition_entry	condition B
2021-02-04_13-24-21.249	condition_entry	condition B
2021-02-04_13-24-21.757	condition_entry	condition B
2021-02-04_13-24-22.347	condition_entry	condition B
2021-02-04_13-24-22.932	condition_entry	condition B
2021-02-04_13-24-23.372	condition_entry	condition B
2021-02-04_13-24-23.978	condition_entry	condition B
2021-02-04_13-24-24.345	condition_entry	condition B
2021-02-04_13-24-24.744	condition_entry	condition B
2021-02-04_13-24-25.244	condition_entry	condition B
2021-02-04_13-24-25.579	condition_entry	condition B
2021-02-04_13-24-26.061	condition_entry	condition A	src 2	dst 3
2021-02-04_13-24-26.667	condition_entry	condition B
2021-02-04_13-24-27.177	condition_entry	condition B
2021-02-04_13-24-27.767	condition_entry	condition B
2021-02-04_13-24-28.076	pedal_entry	pedal_timeout
2021-02-04_13-24-28.322	condition_entry	condition B
2021-02-04_13-24-28.813	condition_entry	condition B
2021-02-04_13-24-29.449	condition_entry	condition B
2021-02-04_13-24-30.008	condition_entry	condition B
2021-02-04_13-24-30.408	condition_entry	condition B
2021-02-04_13-24-30.876	condition_entry	condition C	src 2	dst 1
2021-02-04_13-24-31.589	condition_entry	condition B
2021-02-04_13-24-31.974	condition_entry	condition B
2021-02-04_13-24-32.430	condition_entry	condition D warning
2021-02-04_13-24-33.014	condition_entry	condition B
2021-02-04_13-24-33.508	condition_entry	condition B
2021-02-04_13-24-34.063	condition_entry	condition B
2021-02-04_13-24-34.451	pedal_entry	pedal_timeout
2021-02-04_13-24-34.584	condition_entry	condition B
2021-02-04_13-24-35.274	condition_entry	condition D	discarded
2021-02-04_13-24-35.352	warning	multiple_fingers
2021-02-04_13-24-36.767	condition_entry	condition B
2021-02-04_13-24-37.206	condition_entry	condition B
2021-02-04_13-24-37.795	condition_entry	condition B
2021-02-04_13-24-38.453	condition_entry	condition B
2021-02-04_13-24-38.982	condition_entry	condition B
2021-02-04_13-24-39.570	condition_entry	condition B
2021-02-04_13-24-40.115	condition_entry	condition B
2021-02-04_13-24-41.604	condition_entry	condition B
2021-02-04_13-24-42.447	condition_entry	condition B
2021-02-04_13-24-42.994	condition_entry	condition B
2021-02-04_13-24-43.536	condition_entry	condition B
2021-02-04_13-24-44.147	condition_entry	condition D
2021-02-04_13-24-45.260	condition_entry	condition B
2021-02-04_13-24-45.846	condition_entry	condition B
2021-02-04_13-24-46.167	pedal_entry	pedal_timeout
2021-02-04_13-24-46.616	condition_entry	condition B
2021-02-04_13-24-46.980	condition_entry	condition B
2021-02-04_13-24-47.497	condition_entry	condition B
2021-02-04_13-24-48.092	condition_entry	condition B
2021-02-04_13-24-48.761	condition_entry	condition B
2021-02-04_13-24-49.379	condition_entry	condition B
2021-02-04_13-24-49.828	condition_entry	condition B
2021-02-04_13-24-50.544	condition_entry	condition B
2021-02-04_13-24-51.023	condition_entry	condition B
2021-02-04_13-24-51.466	condition_entry	condition B
2021-02-04_13-24-52.043	condition_entry	condition A	src 6	dst 7
2021-02-04_13-24-54.056	pedal_entry	pedal_timeout
2021-02-04_13-24-54.097	condition_entry	condition B
2021-02-04_13-24-54.901	condition_entry	condition B
2021-02-04_13-24-55.486	condition_entry	condition B
2021-02-04_13-24-56.044	condition_entry	condition B
2021-02-04_13-24-56.670	condition_entry	condition B
2021-02-04_13-24-57.208	condition_entry	condition B
2021-02-04_13-24-57.786	condition_entry	condition B
2021-02-04_13-24-58.401	condition_entry	condition B
2021-02-04_13-24-58.973	condition_entry	condition B
2021-02-04_13-24-59.506	condition_entry	condition B
2021-02-04_13-24-59.929	condition_entry	condition B
2021-02-04_13-25-00.339	condition_entry	condition B
2021-02-04_13-25-01.143	condition_entry	condition B
2021-02-04_13-25-01.707	condition_entry	condition D
2021-02-04_13-25-02.195	condition_entry	condition B
2021-02-04_13-25-02.765	condition_entry	condition B
2021-02-04_13-25-03.249	condition_entry	condition B
2021-02-04_13-25-03.726	pedal_entry	pedal_timeout
2021-02-04_13-25-03.927	condition_entry	condition B
2021-02-04_13-25-04.451	condition_entry	condition B
2021-02-04_13-25-05.106	condition_entry	condition B
2021-02-04_13-25-05.651	condition_entry	condition B
2021-02-04_13-25-06.195	condition_entry	condition B
2021-02-04_13-25-06.950	condition_entry	condition B
2021-02-04_13-25-07.336	condition_entry	condition B
2021-02-04_13-25-07.858	condition_entry	condition B
2021-02-04_13-25-08.472	condition_entry	condition A	src 1	dst 3
2021-02-04_13-25-09.013	condition_entry	condition B
2021-02-04_13-25-09.594	condition_entry	condition B
2021-02-04_13-25-10.271	condition_entry	condition B
2021-02-04_13-25-10.491	pedal_entry	pedal_timeout
2021-02-04_13-25-10.902	condition_entry	condition B
2021-02-04_13-25-11.926	condition_entry	condition B
2021-02-04_13-25-12.541	condition_entry	condition B
2021-02-04_13-25-13.056	condition_entry	condition B
2021-02-04_13-25-13.650	condition_entry	condition B
2021-02-04_13-25-14.078	condition_entry	condition B
2021-02-04_13-25-14.821	condition_entry	condition B
2021-02-04_13-25-15.210	condition_entry	condition B
2021-02-04_13-25-15.710	condition_entry	condition A	src 2	dst 1
2021-02-04_13-25-16.181	condition_entry	condition B
2021-02-04_13-25-16.544	condition_entry	condition B
2021-02-04_13-25-16.888	condition_entry	condition B	discarded
2021-02-04_13-25-17.287	condition_entry	condition D warning	discarded
2021-02-04_13-25-17.342	warning	multiple_fingers
2021-02-04_13-25-18.580	condition_entry	condition B
2021-02-04_13-25-19.042	condition_entry	condition D	discarded
2021-02-04_13-25-19.134	warning	multiple_fingers
2021-02-04_13-25-20.757	condition_entry	condition B
2021-02-04_13-25-21.134	condition_entry	condition B
2021-02-04_13-25-21.652	condition_entry	condition B
2021-02-04_13-25-22.774	condition_entry	condition B
2021-02-04_13-25-23.475	condition_entry	condition B
2021-02-04_13-25-23.932	condition_entry	condition B
2021-02-04_13-25-24.473	condition_entry	condition B
2021-02-04_13-25-25.177	condition_entry	condition B
2021-02-04_13-25-25.528	condition_entry	condition B
2021-02-04_13-25-26.106	condition_entry	condition B
2021-02-04_13-25-26.487	condition_entry	condition B
2021-02-04_13-25-26.883	condition_entry	condition B
2021-02-04_13-25-27.658	condition_entry	condition B	discarded
2021-02-04_13-25-28.038	condition_entry	condition D	discarded
2021-02-04_13-25-28.095	warning	multiple_fingers
2021-02-04_13-25-29.356	condition_entry	condition B
2021-02-04_13-25-29.995	condition_entry	condition B
2021-02-04_13-25-30.455	condition_entry	condition B
2021-02-04_13-25-31.187	condition_entry	condition B
2021-02-04_13-25-31.659	condition_entry	condition B
2021-02-04_13-25-32.170	condition_entry	condition B
2021-02-04_13-25-32.658	condition_entry	condition B
2021-02-04_13-25-33.114	condition_entry	condition B
2021-02-04_13-25-33.504	condition_entry	condition B
2021-02-04_13-25-33.972	condition_entry	condition A	src 1	dst 2
2021-02-04_13-25-34.440	condition_entry	condition B
2021-02-04_13-25-34.815	condition_entry	condition D warning
2021-02-04_13-25-35.473	condition_entry	condition B
2021-02-04_13-25-35.946	condition_entry	condition B
2021-02-04_13-25-36.660	condition_entry	condition B
2021-02-04_13-25-36.833	pedal_entry	pedal_timeout
2021-02-04_13-25-37.113	condition_entry	condition B
2021-02-04_13-25-37.700	condition_entry	condition B
2021-02-04_13-25-38.158	condition_entry	condition B
2021-02-04_13-25-38.725	condition_entry	condition B
2021-02-04_13-25-39.213	condition_entry	condition B
2021-02-04_13-25-39.638	condition_entry	condition B
2021-02-04_13-25-40.066	condition_entry	condition B
2021-02-04_13-25-40.432	condition_entry	condition B
2021-02-04_13-25-40.872	condition_entry	condition B	discarded
2021-02-04_13-25-41.264	condition_entry	condition B	discarded
2021-02-04_13-25-41.331	warning	hand_movements
2021-02-04_13-25-42.265	condition_entry	condition B
2021-02-04_13-25-42.731	condition_entry	condition B
2021-02-04_13-25-43.442	condition_entry	condition B
2021-02-04_13-25-44.055	condition_entry	condition B
2021-02-04_13-25-44.633	condition_entry	condition B
2021-02-04_13-25-45.175	condition_entry	condition B
2021-02-04_13-25-45.821	condition_entry	condition B
2021-02-04_13-25-46.230	condition_entry	condition D
2021-02-04_13-25-46.607	condition_entry	condition B
2021-02-04_13-25-47.151	condition_entry	condition B
2021-02-04_13-25-47.775	condition_entry	condition B
2021-02-04_13-25-48.251	pedal_entry	pedal_timeout
2021-02-04_13-25-48.375	condition_entry	condition B
2021-02-04_13-25-48.875	condition_entry	condition C	src 8	dst 7	discarded
2021-02-04_13-25-48.987	warning	multiple_fingers
2021-02-04_13-25-50.376	warning	multiple_fingers
2021-02-04_13-25-52.272	condition_entry	condition B
2021-02-04_13-25-52.838	condition_entry	condition B
2021-02-04_13-25-53.618	condition_entry	condition B
2021-02-04_13-25-54.126	condition_entry	condition B
2021-02-04_13-25-54.616	condition_entry	condition B
2021-02-04_13-25-55.325	condition_entry	condition B
2021-02-04_13-25-55.770	condition_entry	condition B
2021-02-04_13-25-56.395	condition_entry	condition C	src 8	dst 7
2021-02-04_13-25-57.071	condition_entry	condition B	discarded
2021-02-04_13-25-57.131	warning	multiple_fingers
2021-02-04_13-25-58.453	condition_entry	condition B
2021-02-04_13-25-59.002	condition_entry	condition B
2021-02-04_13-25-59.617	condition_entry	condition B
2021-02-04_13-26-00.202	condition_entry	condition B
2021-02-04_13-26-00.703	condition_entry	condition B
2021-02-04_13-26-01.222	condition_entry	condition B
2021-02-04_13-26-01.745	condition_entry	condition B
2021-02-04_13-26-02.195	condition_entry	condition A	src 3	dst 2
2021-02-04_13-26-02.679	condition_entry	condition B
2021-02-04_13-26-03.103	condition_entry	condition B
2021-02-04_13-26-03.511	condition_entry	condition B
2021-02-04_13-26-03.833	condition_entry	condition B
2021-02-04_13-26-04.215	pedal_entry	pedal_timeout
2021-02-04_13-26-04.269	condition_entry	condition B
2021-02-04_13-26-04.743	condition_entry	condition B
2021-02-04_13-26-05.776	condition_entry	condition B
2021-02-04_13-26-06.746	condition_entry	condition B
2021-02-04_13-26-08.042	condition_entry	condition C	src 3	dst 2
2021-02-04_13-26-08.666	warning	multiple_fingers
2021-02-04_13-26-08.666	condition_entry	condition D warning
2021-02-04_13-26-10.146	condition_entry	condition B
2021-02-04_13-26-10.710	condition_entry	condition B
2021-02-04_13-26-11.308	condition_entry	condition B
2021-02-04_13-26-11.752	condition_entry	condition B
2021-02-04_13-26-12.378	condition_entry	condition B
2021-02-04_13-26-13.052	condition_entry	condition B
2021-02-04_13-26-13.555	condition_entry	condition B
2021-02-04_13-26-14.007	condition_entry	condition B
2021-02-04_13-26-14.528	condition_entry	condition B
2021-02-04_13-26-14.887	condition_entry	condition B
2021-02-04_13-26-15.840	condition_entry	condition B
2021-02-04_13-26-16.107	condition_entry	condition B
2021-02-04_13-26-16.572	condition_entry	condition B
2021-02-04_13-26-17.229	condition_entry	condition C	src 8	dst 9
2021-02-04_13-26-17.661	condition_entry	condition B
2021-02-04_13-26-18.204	condition_entry	condition B
2021-02-04_13-26-18.874	condition_entry	condition B	discarded
2021-02-04_13-26-18.928	warning	multiple_fingers
2021-02-04_13-26-20.353	condition_entry	condition B
2021-02-04_13-26-20.870	condition_entry	condition A	src 3	dst 1
2021-02-04_13-26-21.508	condition_entry	condition B
2021-02-04_13-26-21.991	condition_entry	condition B
2021-02-04_13-26-22.615	condition_entry	condition B
2021-02-04_13-26-22.883	pedal_entry	pedal_timeout
2021-02-04_13-26-23.138	condition_entry	condition B
2021-02-04_13-26-23.817	condition_entry	condition B
2021-02-04_13-26-24.195	condition_entry	condition B
2021-02-04_13-26-24.656	condition_entry	condition D	discarded
2021-02-04_13-26-24.745	warning	multiple_fingers
2021-02-04_13-26-25.983	condition_entry	condition B
2021-02-04_13-26-26.530	condition_entry	condition B
2021-02-04_13-26-27.192	condition_entry	condition B
2021-02-04_13-26-27.666	condition_entry	condition B
2021-02-04_13-26-28.237	condition_entry	condition B
2021-02-04_13-26-28.755	condition_entry	condition A	src 3	dst 0
2021-02-04_13-26-29.474	pedal_entry	pedal_correct
2021-02-04_13-26-34.821	answer_entry	selected_answer 10
2021-02-04_13-26-37.746	condition_entry	condition B
2021-02-04_13-26-38.295	condition_entry	condition B
2021-02-04_13-26-38.806	condition_entry	condition B
2021-02-04_13-26-39.518	condition_entry	condition B
2021-02-04_13-26-40.075	condition_entry	condition B
2021-02-04_13-26-40.686	condition_entry	condition B
2021-02-04_13-26-41.393	condition_entry	condition B
2021-02-04_13-26-41.797	condition_entry	condition B
2021-02-04_13-26-42.257	condition_entry	condition B
2021-02-04_13-26-42.894	condition_entry	condition B
2021-02-04_13-26-43.349	condition_entry	condition B
2021-02-04_13-26-43.849	condition_entry	condition B
2021-02-04_13-26-44.348	condition_entry	condition D
2021-02-04_13-26-44.982	condition_entry	condition B	discarded
2021-02-04_13-26-45.229	condition_entry	condition D warning	discarded
2021-02-04_13-26-45.262	warning	multiple_fingers
2021-02-04_13-26-46.408	condition_entry	condition B
2021-02-04_13-26-47.014	condition_entry	condition B
2021-02-04_13-26-47.502	condition_entry	condition B
2021-02-04_13-26-48.104	condition_entry	condition D
2021-02-04_13-26-48.705	condition_entry	condition B
2021-02-04_13-26-49.201	condition_entry	condition B
2021-02-04_13-26-49.745	condition_entry	condition B
2021-02-04_13-26-50.122	pedal_entry	pedal_timeout
2021-02-04_13-26-50.235	condition_entry	condition B
2021-02-04_13-26-51.501	condition_entry	condition B
2021-02-04_13-26-52.045	condition_entry	condition B
2021-02-04_13-26-52.539	condition_entry	condition B
2021-02-04_13-26-53.168	condition_entry	condition B
2021-02-04_13-26-53.646	condition_entry	condition B
2021-02-04_13-26-54.276	condition_entry	condition A	src 1	dst 0
2021-02-04_13-26-54.744	condition_entry	condition B
2021-02-04_13-26-55.911	condition_entry	condition B
2021-02-04_13-26-56.297	pedal_entry	pedal_timeout
2021-02-04_13-26-56.465	condition_entry	condition B
2021-02-04_13-26-56.953	condition_entry	condition B
2021-02-04_13-26-57.565	condition_entry	condition B
2021-02-04_13-26-58.163	condition_entry	condition B
2021-02-04_13-26-58.848	condition_entry	condition B
2021-02-04_13-26-59.400	condition_entry	condition B
2021-02-04_13-26-59.930	condition_entry	condition B
2021-02-04_13-27-00.353	condition_entry	condition B
2021-02-04_13-27-00.799	condition_entry	condition B
2021-02-04_13-27-01.264	condition_entry	condition B
2021-02-04_13-27-01.686	condition_entry	condition B
2021-02-04_13-27-02.117	condition_entry	condition B
2021-02-04_13-27-02.543	condition_entry	condition D	discarded
2021-02-04_13-27-02.675	warning	multiple_fingers
2021-02-04_13-27-03.861	condition_entry	condition B
2021-02-04_13-27-04.332	condition_entry	condition B
2021-02-04_13-27-05.483	condition_entry	condition B
2021-02-04_13-27-06.016	condition_entry	condition B
2021-02-04_13-27-06.573	condition_entry	condition B
2021-02-04_13-27-07.138	condition_entry	condition B
2021-02-04_13-27-07.527	condition_entry	condition B
2021-02-04_13-27-07.948	condition_entry	condition B
2021-02-04_13-27-08.360	condition_entry	condition B	discarded
2021-02-04_13-27-08.760	condition_entry	condition B	discarded
2021-02-04_13-27-08.836	warning	multiple_fingers
2021-02-04_13-27-09.929	condition_entry	condition B
2021-02-04_13-27-10.525	condition_entry	condition B
2021-02-04_13-27-10.991	condition_entry	condition B	discarded
2021-02-04_13-27-11.056	warning	multiple_fingers
2021-02-04_13-27-12.374	condition_entry	condition B
2021-02-04_13-27-12.890	condition_entry	condition B
2021-02-04_13-27-13.553	condition_entry	condition B
2021-02-04_13-27-14.079	condition_entry	condition B
2021-02-04_13-27-14.747	condition_entry	condition B
2021-02-04_13-27-15.278	condition_entry	condition B
2021-02-04_13-27-15.767	condition_entry	condition B
2021-02-04_13-27-16.388	condition_entry	condition B
2021-02-04_13-27-16.878	condition_entry	condition B
2021-02-04_13-27-17.321	condition_entry	condition B
2021-02-04_13-27-17.844	condition_entry	condition D
2021-02-04_13-27-18.645	condition_entry	condition B	discarded
2021-02-04_13-27-19.022	condition_entry	condition B	discarded
2021-02-04_13-27-19.066	warning	multiple_fingers
2021-02-04_13-27-20.478	condition_entry	condition B
2021-02-04_13-27-21.010	condition_entry	condition B
2021-02-04_13-27-21.665	condition_entry	condition B
2021-02-04_13-27-22.131	condition_entry	condition A	src 0	dst 2
2021-02-04_13-27-22.797	condition_entry	condition B
2021-02-04_13-27-23.368	condition_entry	condition B	discarded
2021-02-04_13-27-23.443	warning	hand_movements
2021-02-04_13-27-24.770	condition_entry	condition B
2021-02-04_13-27-25.252	condition_entry	condition B
2021-02-04_13-27-25.919	condition_entry	condition B
2021-02-04_13-27-26.395	condition_entry	condition B
2021-02-04_13-27-27.065	condition_entry	condition B
2021-02-04_13-27-27.628	condition_entry	condition B
2021-02-04_13-27-28.211	condition_entry	condition B
2021-02-04_13-27-28.617	condition_entry	condition C	src 8	dst 7	discarded
2021-02-04_13-27-28.719	warning	multiple_fingers
2021-02-04_13-27-30.032	condition_entry	condition B
2021-02-04_13-27-30.439	condition_entry	condition B
2021-02-04_13-27-31.107	condition_entry	condition B	discarded
2021-02-04_13-27-31.194	warning	hand_movements
2021-02-04_13-27-32.775	condition_entry	condition B
2021-02-04_13-27-33.104	condition_entry	condition B
2021-02-04_13-27-33.670	condition_entry	condition B
2021-02-04_13-27-34.203	condition_entry	condition B
2021-02-04_13-27-34.794	condition_entry	condition B
2021-02-04_13-27-35.339	condition_entry	condition B
2021-02-04_13-27-35.913	condition_entry	condition B
2021-02-04_13-27-36.391	condition_entry	condition C	src 1	dst 2
2021-02-04_13-27-36.894	condition_entry	condition B
2021-02-04_13-27-37.224	condition_entry	condition B
2021-02-04_13-27-37.791	condition_entry	condition B	discarded
2021-02-04_13-27-38.190	condition_entry	condition B	discarded
2021-02-04_13-27-38.212	warning	multiple_fingers
2021-02-04_13-27-39.450	condition_entry	condition B	discarded
2021-02-04_13-27-39.496	warning	multiple_fingers
2021-02-04_13-27-40.895	condition_entry	condition B
2021-02-04_13-27-41.413	condition_entry	condition B
2021-02-04_13-27-42.057	condition_entry	condition B
2021-02-04_13-27-42.635	condition_entry	condition B
2021-02-04_13-27-43.145	condition_entry	condition B
2021-02-04_13-27-43.677	condition_entry	condition A	src 9	dst 8
2021-02-04_13-27-44.255	condition_entry	condition B
2021-02-04_13-27-44.703	condition_entry	condition B
2021-02-04_13-27-45.176	condition_entry	condition D warning
2021-02-04_13-27-45.691	condition_entry	condition D warning	discarded
2021-02-04_13-27-45.723	warning	multiple_fingers
2021-02-04_13-27-46.824	condition_entry	condition B
2021-02-04_13-27-47.477	condition_entry	condition B
2021-02-04_13-27-48.075	condition_entry	condition B
2021-02-04_13-27-48.652	condition_entry	condition B
2021-02-04_13-27-49.097	condition_entry	condition B
2021-02-04_13-27-49.707	condition_entry	condition B
2021-02-04_13-27-50.173	condition_entry	condition B
2021-02-04_13-27-50.664	condition_entry	condition B
2021-02-04_13-27-51.119	condition_entry	condition B
2021-02-04_13-27-51.595	condition_entry	condition A	src 7	dst 8
2021-02-04_13-27-52.040	condition_entry	condition B	discarded
2021-02-04_13-27-52.361	condition_entry	condition B	discarded
2021-02-04_13-27-52.372	warning	multiple_fingers
2021-02-04_13-27-53.463	condition_entry	condition B
2021-02-04_13-27-54.117	condition_entry	condition B
2021-02-04_13-27-54.749	condition_entry	condition B
2021-02-04_13-27-55.406	condition_entry	condition B
2021-02-04_13-27-55.877	condition_entry	condition C	src 6	dst 7
2021-02-04_13-27-56.399	condition_entry	condition B
2021-02-04_13-27-56.915	condition_entry	condition B
2021-02-04_13-27-57.528	condition_entry	condition B
2021-02-04_13-27-57.892	pedal_entry	pedal_timeout
2021-02-04_13-27-58.555	condition_entry	condition B
2021-02-04_13-27-59.280	condition_entry	condition B
2021-02-04_13-27-59.784	condition_entry	condition B
2021-02-04_13-28-00.392	condition_entry	condition B
2021-02-04_13-28-00.836	condition_entry	condition B
2021-02-04_13-28-01.324	condition_entry	condition B
2021-02-04_13-28-01.770	condition_entry	condition B
2021-02-04_13-28-02.158	condition_entry	condition B
2021-02-04_13-28-02.514	condition_entry	condition B
2021-02-04_13-28-02.968	condition_entry	condition C	src 6	dst 7
2021-02-04_13-28-04.179	condition_entry	condition B	discarded
2021-02-04_13-28-04.245	warning	hand_movements
2021-02-04_13-28-05.577	condition_entry	condition B
2021-02-04_13-28-06.122	condition_entry	condition B
2021-02-04_13-28-06.689	condition_entry	condition B
2021-02-04_13-28-07.324	condition_entry	condition B
2021-02-04_13-28-07.788	condition_entry	condition B
2021-02-04_13-28-08.354	condition_entry	condition B
2021-02-04_13-28-08.869	condition_entry	condition B
2021-02-04_13-28-09.712	condition_entry	condition B	discarded
2021-02-04_13-28-09.760	warning	multiple_fingers
2021-02-04_13-28-11.164	condition_entry	condition B	discarded
2021-02-04_13-28-11.189	warning	multiple_fingers
2021-02-04_13-28-12.669	condition_entry	condition B
2021-02-04_13-28-13.120	condition_entry	condition A	src 3	dst 0
2021-02-04_13-28-13.630	condition_entry	condition B	discarded
2021-02-04_13-28-13.665	warning	multiple_fingers
2021-02-04_13-28-15.185	condition_entry	condition B	discarded
2021-02-04_13-28-15.231	warning	hand_movements
2021-02-04_13-28-16.652	condition_entry	condition B
2021-02-04_13-28-17.168	condition_entry	condition B
2021-02-04_13-28-18.266	condition_entry	condition B
2021-02-04_13-28-19.052	condition_entry	condition B
2021-02-04_13-28-19.583	condition_entry	condition B
2021-02-04_13-28-20.152	condition_entry	condition B	discarded
2021-02-04_13-28-20.172	warning	multiple_fingers
2021-02-04_13-28-21.631	condition_entry	condition B
2021-02-04_13-28-22.244	condition_entry	condition D	discarded
2021-02-04_13-28-22.252	warning	multiple_fingers
2021-02-04_13-28-23.682	condition_entry	condition B
2021-02-04_13-28-24.169	condition_entry	condition B
2021-02-04_13-28-24.727	condition_entry	condition B
2021-02-04_13-28-25.257	condition_entry	condition B
2021-02-04_13-28-25.964	condition_entry	condition B
2021-02-04_13-28-26.491	condition_entry	condition B
2021-02-04_13-28-26.938	condition_entry	condition B
2021-02-04_13-28-27.301	condition_entry	condition B	discarded
2021-02-04_13-28-27.713	condition_entry	condition B	discarded
2021-02-04_13-28-27.801	warning	multiple_fingers
2021-02-04_13-28-29.015	condition_entry	condition B
2021-02-04_13-28-29.602	condition_entry	condition B	discarded
2021-02-04_13-28-29.633	warning	multiple_fingers
2021-02-04_13-28-31.059	condition_entry	condition B
2021-02-04_13-28-31.510	condition_entry	condition B
2021-02-04_13-28-32.214	condition_entry	condition B
2021-02-04_13-28-32.754	condition_entry	condition B
2021-02-04_13-28-33.356	condition_entry	condition B
2021-02-04_13-28-33.867	condition_entry	condition B
2021-02-04_13-28-34.500	condition_entry	condition B
2021-02-04_13-28-34.900	condition_entry	condition B
2021-02-04_13-28-35.423	condition_entry	condition B
2021-02-04_13-28-35.898	condition_entry	condition B	discarded
2021-02-04_13-28-36.264	condition_entry	condition B	discarded
2021-02-04_13-28-36.298	warning	multiple_fingers
2021-02-04_13-28-37.497	condition_entry	condition B
2021-02-04_13-28-37.930	condition_entry	condition B
2021-02-04_13-28-38.496	condition_entry	condition B
2021-02-04_13-28-39.019	condition_entry	condition B
2021-02-04_13-28-39.743	condition_entry	condition B
2021-02-04_13-28-40.196	condition_entry	condition B
2021-02-04_13-28-40.673	condition_entry	condition B
2021-02-04_13-28-41.319	condition_entry	condition B
2021-02-04_13-28-41.772	condition_entry	condition B
2021-02-04_13-28-42.630	condition_entry	condition B
2021-02-04_13-28-42.972	condition_entry	condition B
2021-02-04_13-28-43.397	condition_entry	condition B
2021-02-04_13-28-43.716	condition_entry	condition B
2021-02-04_13-28-44.373	condition_entry	condition D
2021-02-04_13-28-45.128	condition_entry	condition B
2021-02-04_13-28-45.686	condition_entry	condition B	discarded
2021-02-04_13-28-45.786	warning	multiple_fingers
2021-02-04_13-28-47.215	condition_entry	condition A	src 3	dst 0
2021-02-04_13-28-47.659	condition_entry	condition B	discarded
2021-02-04_13-28-47.770	warning	multiple_fingers
2021-02-04_13-28-48.460	pedal_entry	pedal_incorrect
2021-02-04_13-28-55.187	answer_entry	selected_answer 6
2021-02-04_13-28-56.677	condition_entry	condition D
2021-02-04_13-28-57.512	condition_entry	condition B
2021-02-04_13-28-58.110	condition_entry	condition B
2021-02-04_13-28-58.688	pedal_entry	pedal_timeout
2021-02-04_13-28-58.709	condition_entry	condition B
2021-02-04_13-28-59.211	condition_entry	condition B
2021-02-04_13-28-59.809	condition_entry	condition B
2021-02-04_13-29-00.420	condition_entry	condition B
2021-02-04_13-29-01.042	condition_entry	condition B
2021-02-04_13-29-01.541	condition_entry	condition B
2021-02-04_13-29-02.031	condition_entry	condition B
2021-02-04_13-29-02.597	condition_entry	condition B
2021-02-04_13-29-03.074	condition_entry	condition B
2021-02-04_13-29-03.541	condition_entry	condition B
2021-02-04_13-29-03.929	condition_entry	condition B
2021-02-04_13-29-04.385	condition_entry	condition D
2021-02-04_13-29-04.707	condition_entry	condition B
2021-02-04_13-29-05.377	condition_entry	condition D warning	discarded
2021-02-04_13-29-05.409	warning	multiple_fingers
2021-02-04_13-29-06.688	condition_entry	condition C	src 7	dst 8
2021-02-04_13-29-07.321	condition_entry	condition B
2021-02-04_13-29-07.841	condition_entry	condition B
2021-02-04_13-29-08.427	condition_entry	condition B
2021-02-04_13-29-08.704	pedal_entry	pedal_timeout
2021-02-04_13-29-08.982	condition_entry	condition B
2021-02-04_13-29-09.527	condition_entry	condition B
2021-02-04_13-29-10.029	condition_entry	condition B
2021-02-04_13-29-10.507	condition_entry	condition B
2021-02-04_13-29-10.893	condition_entry	condition B
2021-02-04_13-29-11.763	condition_entry	condition B
2021-02-04_13-29-12.159	condition_entry	condition B
2021-02-04_13-29-12.549	condition_entry	condition A	src 1	dst 2
2021-02-04_13-29-12.870	condition_entry	condition B
2021-02-04_13-29-13.314	condition_entry	condition D warning
2021-02-04_13-29-13.550	condition_entry	condition B
2021-02-04_13-29-14.025	condition_entry	condition B
2021-02-04_13-29-14.646	condition_entry	condition B	discarded
2021-02-04_13-29-15.046	condition_entry	condition D warning	discarded
2021-02-04_13-29-15.068	warning	multiple_fingers
2021-02-04_13-29-16.442	condition_entry	condition B
2021-02-04_13-29-16.990	condition_entry	condition B
2021-02-04_13-29-17.636	condition_entry	condition B
2021-02-04_13-29-18.244	condition_entry	condition B
2021-02-04_13-29-18.880	condition_entry	condition B
2021-02-04_13-29-19.278	condition_entry	condition B
2021-02-04_13-29-19.756	condition_entry	condition B
2021-02-04_13-29-20.191	condition_entry	condition B
2021-02-04_13-29-20.654	condition_entry	condition A	src 1	dst 0
2021-02-04_13-29-21.122	condition_entry	condition B
2021-02-04_13-29-21.521	condition_entry	condition B
2021-02-04_13-29-22.180	condition_entry	condition B
2021-02-04_13-29-22.668	pedal_entry	pedal_timeout
2021-02-04_13-29-22.710	condition_entry	condition B	discarded
2021-02-04_13-29-23.124	condition_entry	condition B	discarded
2021-02-04_13-29-23.175	warning	multiple_fingers
2021-02-04_13-29-24.646	condition_entry	condition B
2021-02-04_13-29-25.009	condition_entry	condition B
2021-02-04_13-29-25.812	condition_entry	condition B
2021-02-04_13-29-26.219	condition_entry	condition B
2021-02-04_13-29-26.868	condition_entry	condition B
2021-02-04_13-29-27.339	condition_entry	condition B
2021-02-04_13-29-27.802	condition_entry	condition B	discarded
2021-02-04_13-29-27.862	warning	multiple_fingers
2021-02-04_13-29-29.143	condition_entry	condition B
2021-02-04_13-29-29.597	condition_entry	condition B
2021-02-04_13-29-30.363	condition_entry	condition B
2021-02-04_13-29-30.851	condition_entry	condition B
2021-02-04_13-29-31.417	condition_entry	condition B
2021-02-04_13-29-32.008	condition_entry	condition B
2021-02-04_13-29-32.628	condition_entry	condition B
2021-02-04_13-29-33.016	condition_entry	condition B
2021-02-04_13-29-33.406	condition_entry	condition B
2021-02-04_13-29-33.917	condition_entry	condition B	discarded
2021-02-04_13-29-34.340	condition_entry	condition C	src 1	dst 2	discarded
2021-02-04_13-29-34.371	warning	multiple_fingers
2021-02-04_13-29-35.660	condition_entry	condition B
2021-02-04_13-29-36.103	condition_entry	condition B
2021-02-04_13-29-36.695	condition_entry	condition B
2021-02-04_13-29-37.304	condition_entry	condition B
2021-02-04_13-29-37.836	condition_entry	condition B
2021-02-04_13-29-38.558	condition_entry	condition B
2021-02-04_13-29-39.062	condition_entry	condition A	src 3	dst 1
2021-02-04_13-29-39.537	condition_entry	condition B
2021-02-04_13-29-40.047	condition_entry	condition B
2021-02-04_13-29-40.557	condition_entry	condition D warning
2021-02-04_13-29-41.093	condition_entry	condition B
2021-02-04_13-29-41.412	condition_entry	condition B
2021-02-04_13-29-41.946	condition_entry	condition B
2021-02-04_13-29-42.494	condition_entry	condition B
2021-02-04_13-29-42.568	pedal_entry	pedal_timeout
2021-02-04_13-29-42.978	condition_entry	condition B
2021-02-04_13-29-43.591	condition_entry	condition B
2021-02-04_13-29-44.078	condition_entry	condition C	src 2	dst 3
2021-02-04_13-29-44.630	condition_entry	condition B	discarded
2021-02-04_13-29-45.067	condition_entry	condition D warning	discarded
2021-02-04_13-29-45.108	warning	multiple_fingers
2021-02-04_13-29-46.353	condition_entry	condition B
2021-02-04_13-29-46.911	condition_entry	condition B
2021-02-04_13-29-47.398	condition_entry	condition B
2021-02-04_13-29-48.032	condition_entry	condition B
2021-02-04_13-29-48.681	condition_entry	condition B
2021-02-04_13-29-49.111	condition_entry	condition B
2021-02-04_13-29-49.676	condition_entry	condition B
2021-02-04_13-29-50.101	condition_entry	condition B
2021-02-04_13-29-50.567	condition_entry	condition B
2021-02-04_13-29-50.986	condition_entry	condition B
2021-02-04_13-29-51.385	condition_entry	condition B
2021-02-04_13-29-51.852	condition_entry	condition B
2021-02-04_13-29-52.297	condition_entry	condition B
2021-02-04_13-29-53.099	condition_entry	condition B
2021-02-04_13-29-53.497	condition_entry	condition B
2021-02-04_13-29-54.063	condition_entry	condition B
2021-02-04_13-29-54.595	condition_entry	condition B
2021-02-04_13-29-55.140	condition_entry	condition B
2021-02-04_13-29-55.539	condition_entry	condition B
2021-02-04_13-29-55.906	condition_entry	condition C	src 7	dst 6
2021-02-04_13-29-56.484	condition_entry	condition B
2021-02-04_13-29-56.838	condition_entry	condition B
2021-02-04_13-29-57.305	condition_entry	condition B
2021-02-04_13-29-57.926	pedal_entry	pedal_timeout
2021-02-04_13-29-57.927	condition_entry	condition B
2021-02-04_13-29-58.472	condition_entry	condition B
2021-02-04_13-29-59.082	condition_entry	condition B
2021-02-04_13-29-59.595	condition_entry	condition B
2021-02-04_13-30-00.062	condition_entry	condition B
2021-02-04_13-30-00.470	condition_entry	condition B
2021-02-04_13-30-00.937	condition_entry	condition D
2021-02-04_13-30-02.692	condition_entry	condition B
2021-02-04_13-30-02.958	pedal_entry	pedal_timeout
2021-02-04_13-30-02.981	condition_entry	condition D
2021-02-04_13-30-03.796	condition_entry	condition B
2021-02-04_13-30-04.313	condition_entry	condition B
2021-02-04_13-30-04.825	condition_entry	condition D warning
2021-02-04_13-30-06.045	condition_entry	condition B
2021-02-04_13-30-06.634	condition_entry	condition B
2021-02-04_13-30-06.844	pedal_entry	pedal_timeout
2021-02-04_13-30-07.201	condition_entry	condition B
2021-02-04_13-30-07.645	condition_entry	condition B
2021-02-04_13-30-08.190	condition_entry	condition B
2021-02-04_13-30-08.815	condition_entry	condition B
2021-02-04_13-30-09.355	condition_entry	condition D
2021-02-04_13-30-09.768	condition_entry	condition B
2021-02-04_13-30-10.288	condition_entry	condition B
2021-02-04_13-30-10.990	condition_entry	condition B
2021-02-04_13-30-11.376	pedal_entry	pedal_timeout
2021-02-04_13-30-11.443	condition_entry	condition B
2021-02-04_13-30-12.010	condition_entry	condition C	src 7	dst 8	discarded
2021-02-04_13-30-12.022	warning	multiple_fingers
2021-02-04_13-30-12.211	warning	multiple_fingers
2021-02-04_13-30-13.491	condition_entry	condition B
2021-02-04_13-30-14.019	condition_entry	condition B
2021-02-04_13-30-14.654	condition_entry	condition B
2021-02-04_13-30-15.219	condition_entry	condition B
2021-02-04_13-30-15.710	condition_entry	condition B
2021-02-04_13-30-16.487	condition_entry	condition B
2021-02-04_13-30-16.997	condition_entry	condition B
2021-02-04_13-30-18.109	condition_entry	condition B
2021-02-04_13-30-18.674	condition_entry	condition B
2021-02-04_13-30-19.669	condition_entry	condition B
2021-02-04_13-30-20.150	condition_entry	condition C	src 3	dst 2
2021-02-04_13-30-20.864	condition_entry	condition B
2021-02-04_13-30-21.386	condition_entry	condition B
2021-02-04_13-30-21.839	condition_entry	condition B
2021-02-04_13-30-22.172	pedal_entry	pedal_timeout
2021-02-04_13-30-22.564	condition_entry	condition A	src 3	dst 1
2021-02-04_13-30-22.972	condition_entry	condition B
2021-02-04_13-30-23.427	condition_entry	condition B
2021-02-04_13-30-24.582	pedal_entry	pedal_timeout
2021-02-04_13-30-24.749	condition_entry	condition B
2021-02-04_13-30-25.104	condition_entry	condition B
2021-02-04_13-30-25.692	condition_entry	condition B
2021-02-04_13-30-26.229	condition_entry	condition B
2021-02-04_13-30-26.873	condition_entry	condition B
2021-02-04_13-30-27.414	condition_entry	condition B
2021-02-04_13-30-27.932	condition_entry	condition B
2021-02-04_13-30-28.415	condition_entry	condition B
2021-02-04_13-30-29.414	condition_entry	condition B
2021-02-04_13-30-29.792	condition_entry	condition A	src 6	dst 8
2021-02-04_13-30-30.157	condition_entry	condition B
2021-02-04_13-30-30.624	condition_entry	condition B
2021-02-04_13-30-31.161	condition_entry	condition B
2021-02-04_13-30-31.625	condition_entry	condition B
2021-02-04_13-30-31.804	pedal_entry	pedal_timeout
2021-02-04_13-30-32.381	condition_entry	condition B	discarded
2021-02-04_13-30-32.461	warning	multiple_fingers
2021-02-04_13-30-33.903	condition_entry	condition B
2021-02-04_13-30-34.514	condition_entry	condition B
2021-02-04_13-30-34.988	condition_entry	condition B
2021-02-04_13-30-35.601	condition_entry	condition B
2021-02-04_13-30-36.035	condition_entry	condition B
2021-02-04_13-30-36.543	condition_entry	condition B	discarded
2021-02-04_13-30-36.624	warning	multiple_fingers
2021-02-04_13-30-38.110	condition_entry	condition B
2021-02-04_13-30-38.588	condition_entry	condition B
2021-02-04_13-30-39.175	condition_entry	condition B
2021-02-04_13-30-39.796	condition_entry	condition B
2021-02-04_13-30-40.376	condition_entry	condition B
2021-02-04_13-30-40.874	condition_entry	condition B
2021-02-04_13-30-41.410	condition_entry	condition B
2021-02-04_13-30-41.874	condition_entry	condition B	discarded
2021-02-04_13-30-41.920	warning	hand_movements
2021-02-04_13-30-43.124	condition_entry	condition B
2021-02-04_13-30-43.731	condition_entry	condition B
2021-02-04_13-30-44.409	condition_entry	condition B
2021-02-04_13-30-44.828	condition_entry	condition B
2021-02-04_13-30-45.474	condition_entry	condition B
2021-02-04_13-30-46.388	condition_entry	condition C	src 8	dst 7
2021-02-04_13-30-47.206	condition_entry	condition B
2021-02-04_13-30-47.782	condition_entry	condition B
2021-02-04_13-30-48.338	condition_entry	condition B
2021-02-04_13-30-48.397	pedal_entry	pedal_timeout
2021-02-04_13-30-48.837	condition_entry	condition A	src 2	dst 3
2021-02-04_13-30-49.326	condition_entry	condition B
2021-02-04_13-30-49.940	condition_entry	condition D warning
2021-02-04_13-30-50.563	condition_entry	condition B
2021-02-04_13-30-51.141	condition_entry	condition B
2021-02-04_13-30-51.570	condition_entry	condition B
2021-02-04_13-30-51.958	pedal_entry	pedal_timeout
2021-02-04_13-30-52.125	condition_entry	condition B	discarded
2021-02-04_13-30-52.182	warning	multiple_fingers
2021-02-04_13-30-53.563	condition_entry	condition B
2021-02-04_13-30-54.115	condition_entry	condition B
2021-02-04_13-30-54.728	condition_entry	condition B
2021-02-04_13-30-55.279	condition_entry	condition B
2021-02-04_13-30-55.859	condition_entry	condition B
2021-02-04_13-30-56.491	condition_entry	condition B
2021-02-04_13-30-56.904	condition_entry	condition B
2021-02-04_13-30-57.300	condition_entry	condition B
2021-02-04_13-30-57.791	condition_entry	condition B
2021-02-04_13-30-58.544	condition_entry	condition C	src 2	dst 3
2021-02-04_13-30-59.066	condition_entry	condition B
2021-02-04_13-31-00.094	condition_entry	condition B
2021-02-04_13-31-00.555	pedal_entry	pedal_timeout
2021-02-04_13-31-00.631	condition_entry	condition B
2021-02-04_13-31-01.177	condition_entry	condition B
2021-02-04_13-31-01.669	condition_entry	condition B
2021-02-04_13-31-02.256	condition_entry	condition B
2021-02-04_13-31-03.008	condition_entry	condition B
2021-02-04_13-31-03.509	condition_entry	condition D
2021-02-04_13-31-04.093	condition_entry	condition B
2021-02-04_13-31-05.221	condition_entry	condition B
2021-02-04_13-31-05.529	pedal_entry	pedal_timeout
2021-02-04_13-31-05.686	condition_entry	condition B
2021-02-04_13-31-06.152	condition_entry	condition B
2021-02-04_13-31-06.741	condition_entry	condition B
2021-02-04_13-31-07.295	condition_entry	condition B
2021-02-04_13-31-07.875	condition_entry	condition B
2021-02-04_13-31-08.363	condition_entry	condition B
2021-02-04_13-31-08.873	condition_entry	condition B
2021-02-04_13-31-09.617	condition_entry	condition B	discarded
2021-02-04_13-31-10.061	condition_entry	condition B	discarded
2021-02-04_13-31-10.094	warning	multiple_fingers
2021-02-04_13-31-11.388	condition_entry	condition B
2021-02-04_13-31-11.873	condition_entry	condition D
2021-02-04_13-31-12.693	condition_entry	condition B
2021-02-04_13-31-13.098	condition_entry	condition B
2021-02-04_13-31-13.527	condition_entry	condition B
2021-02-04_13-31-13.892	pedal_entry	pedal_timeout
2021-02-04_13-31-14.259	condition_entry	condition B
2021-02-04_13-31-14.860	condition_entry	condition B	discarded
2021-02-04_13-31-14.883	warning	multiple_fingers
2021-02-04_13-31-16.331	condition_entry	condition B
2021-02-04_13-31-18.480	condition_entry	condition B
2021-02-04_13-31-19.293	condition_entry	condition B
2021-02-04_13-31-19.648	condition_entry	condition A	src 7	dst 9
2021-02-04_13-31-20.301	condition_entry	condition B
2021-02-04_13-31-20.801	condition_entry	condition B
2021-02-04_13-31-21.423	condition_entry	condition D warning
2021-02-04_13-31-21.881	condition_entry	condition B
2021-02-04_13-31-22.491	condition_entry	condition B
2021-02-04_13-31-23.056	condition_entry	condition B
2021-02-04_13-31-23.444	pedal_entry	pedal_timeout
2021-02-04_13-31-23.682	condition_entry	condition B
2021-02-04_13-31-24.593	condition_entry	condition B
2021-02-04_13-31-25.032	condition_entry	condition B
2021-02-04_13-31-25.543	condition_entry	condition B
2021-02-04_13-31-26.021	condition_entry	condition B	discarded
2021-02-04_13-31-26.331	condition_entry	condition D	discarded
2021-02-04_13-31-26.420	warning	multiple_fingers
2021-02-04_13-31-27.976	condition_entry	condition B
2021-02-04_13-31-28.565	condition_entry	condition D
2021-02-04_13-31-29.334	condition_entry	condition B
2021-02-04_13-31-30.235	condition_entry	condition B
2021-02-04_13-31-30.587	pedal_entry	pedal_timeout
2021-02-04_13-31-30.995	condition_entry	condition B
2021-02-04_13-31-31.618	condition_entry	condition B
2021-02-04_13-31-32.163	condition_entry	condition B
2021-02-04_13-31-32.741	condition_entry	condition C	src 2	dst 1
2021-02-04_13-31-33.384	condition_entry	condition B
2021-02-04_13-31-33.806	condition_entry	condition B
2021-02-04_13-31-34.175	condition_entry	condition B
2021-02-04_13-31-34.752	pedal_entry	pedal_timeout
2021-02-04_13-31-34.775	condition_entry	condition B
2021-02-04_13-31-35.084	condition_entry	condition B
2021-02-04_13-31-35.728	condition_entry	condition B
2021-02-04_13-31-36.116	condition_entry	condition B	discarded
2021-02-04_13-31-36.382	warning	multiple_fingers
2021-02-04_13-31-37.821	condition_entry	condition B
2021-02-04_13-31-38.260	condition_entry	condition B
2021-02-04_13-31-38.921	condition_entry	condition B
2021-02-04_13-31-39.559	condition_entry	condition A	src 0	dst 1
2021-02-04_13-31-40.204	condition_entry	condition D warning	discarded
2021-02-04_13-31-40.281	warning	multiple_fingers
2021-02-04_13-31-41.521	condition_entry	condition A	src 2	dst 0
2021-02-04_13-31-42.771	pedal_entry	pedal_correct
2021-02-04_13-31-49.156	answer_entry	selected_answer 8
2021-02-04_13-31-50.429	condition_entry	condition B
2021-02-04_13-31-50.888	condition_entry	condition B
2021-02-04_13-31-51.420	condition_entry	condition B
2021-02-04_13-31-52.712	condition_entry	condition B
2021-02-04_13-31-53.247	condition_entry	condition B
2021-02-04_13-31-53.863	condition_entry	condition B
2021-02-04_13-31-54.474	condition_entry	condition B
2021-02-04_13-31-54.853	condition_entry	condition B
[truncated: 1,429 more rows]
