# Supplementary material for: Avatar error in your favor: Embodied avatars can fix users’ mistakes without them noticing
Source: PLoS One. 2023 Jan 20;18(1):e0266212. doi: 10.1371/journal.pone.0266212 (PMC9858437; doi:10.1371/journal.pone.0266212)
Supplement: S1 Dataset — (ZIP) [file pone.0266212.s003.zip › static/raw_data/34/events.csv]

timestamp	event
2021-02-04_12-53-09.661	main_start
2021-02-04_12-53-10.690	launch_welcome_scene
2021-02-04_12-53-35.709	launch_calibration_explanation_scene
2021-02-04_12-53-43.330	hands_calibrated
2021-02-04_12-53-43.331	launch_practice_explanation_scene
2021-02-04_12-54-08.750	launch_practice_session
2021-02-04_12-54-08.764	no_button_but_finger_pressed RightPinkyTip
2021-02-04_12-54-08.766	set_speed 0.510000021457672
2021-02-04_12-54-08.766	no_button_but_finger_pressed RightRingTip
2021-02-04_12-54-08.766	set_speed 0.330000021457672
2021-02-04_12-54-08.766	no_button_but_finger_pressed RightMiddleTip
2021-02-04_12-54-08.766	set_speed 0.150000021457672
2021-02-04_12-54-08.766	no_button_but_finger_pressed RightIndexTip
2021-02-04_12-54-08.766	set_speed 0
2021-02-04_12-54-08.767	no_button_but_finger_pressed LeftIndexTip
2021-02-04_12-54-08.767	set_speed 0
2021-02-04_12-54-08.767	no_button_but_finger_pressed LeftMiddleTip
2021-02-04_12-54-08.767	set_speed 0
2021-02-04_12-54-08.767	no_button_but_finger_pressed LeftRingTip
2021-02-04_12-54-08.767	set_speed 0
2021-02-04_12-54-08.767	no_button_but_finger_pressed LeftPinkyTip
2021-02-04_12-54-08.767	set_speed 0
2021-02-04_12-54-08.779	button_created 0
2021-02-04_12-54-09.337	button_created 1
2021-02-04_12-54-09.871	button_enters_active_area 1
2021-02-04_12-54-09.893	ring_moved
2021-02-04_12-54-09.907	button_created 2
2021-02-04_12-54-09.982	multiple_finger_start
2021-02-04_12-54-10.121	middle_moved
2021-02-04_12-54-10.133	ring_released
2021-02-04_12-54-10.143	index_moved
2021-02-04_12-54-10.476	multiple_finger_stop
2021-02-04_12-54-10.478	index_released
2021-02-04_12-54-10.478	middle_released
2021-02-04_12-54-10.487	no_button_but_finger_pressed LeftPinkyTip
2021-02-04_12-54-10.488	set_speed 0
2021-02-04_12-54-10.488	no_button_but_finger_pressed LeftRingTip
2021-02-04_12-54-10.488	set_speed 0
2021-02-04_12-54-10.488	no_button_but_finger_pressed LeftMiddleTip
2021-02-04_12-54-10.488	set_speed 0
2021-02-04_12-54-10.488	no_button_but_finger_pressed LeftIndexTip
2021-02-04_12-54-10.488	set_speed 0
2021-02-04_12-54-10.488	no_button_but_finger_pressed RightIndexTip
2021-02-04_12-54-10.489	set_speed 0
2021-02-04_12-54-10.489	no_button_but_finger_pressed RightMiddleTip
2021-02-04_12-54-10.489	set_speed 0
2021-02-04_12-54-10.489	no_button_but_finger_pressed RightRingTip
2021-02-04_12-54-10.489	set_speed 0
2021-02-04_12-54-10.489	no_button_but_finger_pressed RightPinkyTip
2021-02-04_12-54-10.489	set_speed 0
2021-02-04_12-54-10.500	button_created 0
2021-02-04_12-54-11.069	button_created 1
2021-02-04_12-54-11.592	button_enters_active_area 1
2021-02-04_12-54-11.592	ring_moved
2021-02-04_12-54-11.614	multiple_finger_start
2021-02-04_12-54-11.814	middle_moved
2021-02-04_12-54-11.836	multiple_finger_stop
2021-02-04_12-54-11.837	ring_released
2021-02-04_12-54-11.849	no_button_but_finger_pressed LeftPinkyTip
2021-02-04_12-54-11.849	set_speed 0
2021-02-04_12-54-11.849	no_button_but_finger_pressed LeftRingTip
2021-02-04_12-54-11.849	set_speed 0
2021-02-04_12-54-11.849	no_button_but_finger_pressed LeftMiddleTip
2021-02-04_12-54-11.849	set_speed 0
2021-02-04_12-54-11.850	no_button_but_finger_pressed LeftIndexTip
2021-02-04_12-54-11.850	set_speed 0
2021-02-04_12-54-11.850	no_button_but_finger_pressed RightIndexTip
2021-02-04_12-54-11.850	set_speed 0
2021-02-04_12-54-11.850	no_button_but_finger_pressed RightMiddleTip
2021-02-04_12-54-11.850	set_speed 0
2021-02-04_12-54-11.850	no_button_but_finger_pressed RightRingTip
2021-02-04_12-54-11.850	set_speed 0
2021-02-04_12-54-11.850	no_button_but_finger_pressed RightPinkyTip
2021-02-04_12-54-11.851	set_speed 0
2021-02-04_12-54-11.851	middle_released
2021-02-04_12-54-11.862	button_created 0
2021-02-04_12-54-12.427	button_created 1
2021-02-04_12-54-12.953	button_enters_active_area 1
2021-02-04_12-54-12.965	ring_moved
2021-02-04_12-54-13.000	button_created 2
2021-02-04_12-54-13.078	button_pressed 1
2021-02-04_12-54-13.078	set_speed 0
2021-02-04_12-54-13.176	ring_released
2021-02-04_12-54-13.521	button_enters_active_area 3
2021-02-04_12-54-13.567	button_created 3
2021-02-04_12-54-13.791	index_moved
2021-02-04_12-54-13.814	button_pressed 3
2021-02-04_12-54-13.814	set_speed 0.150000021457672
2021-02-04_12-54-13.902	index_released
2021-02-04_12-54-14.092	button_enters_active_area 7
2021-02-04_12-54-14.140	button_created 4
2021-02-04_12-54-14.233	index_moved
2021-02-04_12-54-14.399	multiple_finger_start
2021-02-04_12-54-14.432	middle_moved
2021-02-04_12-54-14.577	multiple_finger_stop
2021-02-04_12-54-14.577	middle_released
2021-02-04_12-54-14.592	no_button_but_finger_pressed LeftPinkyTip
2021-02-04_12-54-14.592	set_speed 0.150000021457672
2021-02-04_12-54-14.592	no_button_but_finger_pressed LeftRingTip
2021-02-04_12-54-14.593	set_speed 0.150000021457672
2021-02-04_12-54-14.593	no_button_but_finger_pressed LeftMiddleTip
2021-02-04_12-54-14.593	set_speed 0.150000021457672
2021-02-04_12-54-14.593	no_button_but_finger_pressed LeftIndexTip
2021-02-04_12-54-14.593	set_speed 0
2021-02-04_12-54-14.593	no_button_but_finger_pressed RightIndexTip
2021-02-04_12-54-14.593	set_speed 0
2021-02-04_12-54-14.593	no_button_but_finger_pressed RightMiddleTip
2021-02-04_12-54-14.593	set_speed 0
2021-02-04_12-54-14.593	no_button_but_finger_pressed RightRingTip
2021-02-04_12-54-14.594	set_speed 0
2021-02-04_12-54-14.594	no_button_but_finger_pressed RightPinkyTip
2021-02-04_12-54-14.594	set_speed 0
2021-02-04_12-54-14.608	button_created 0
2021-02-04_12-54-14.766	index_released
2021-02-04_12-54-15.171	button_created 1
2021-02-04_12-54-15.579	ring_moved
2021-02-04_12-54-15.702	button_enters_active_area 8
2021-02-04_12-54-15.740	button_created 2
2021-02-04_12-54-15.801	ring_released
2021-02-04_12-54-16.075	ring_moved
2021-02-04_12-54-16.141	button_leaves_active_area 8
2021-02-04_12-54-16.173	ring_released
2021-02-04_12-54-16.264	button_enters_active_area 2
2021-02-04_12-54-16.309	button_created 3
2021-02-04_12-54-16.408	ring_moved
2021-02-04_12-54-16.463	multiple_finger_start
2021-02-04_12-54-16.554	multiple_finger_stop
2021-02-04_12-54-16.555	ring_released
2021-02-04_12-54-16.567	no_button_but_finger_pressed LeftPinkyTip
2021-02-04_12-54-16.568	set_speed 0
2021-02-04_12-54-16.568	no_button_but_finger_pressed LeftRingTip
2021-02-04_12-54-16.568	set_speed 0
2021-02-04_12-54-16.568	no_button_but_finger_pressed LeftMiddleTip
2021-02-04_12-54-16.568	set_speed 0
2021-02-04_12-54-16.568	no_button_but_finger_pressed LeftIndexTip
2021-02-04_12-54-16.568	set_speed 0
2021-02-04_12-54-16.568	no_button_but_finger_pressed RightIndexTip
2021-02-04_12-54-16.568	set_speed 0
2021-02-04_12-54-16.569	no_button_but_finger_pressed RightMiddleTip
2021-02-04_12-54-16.569	set_speed 0
2021-02-04_12-54-16.569	no_button_but_finger_pressed RightRingTip
2021-02-04_12-54-16.569	set_speed 0
2021-02-04_12-54-16.569	no_button_but_finger_pressed RightPinkyTip
2021-02-04_12-54-16.569	set_speed 0
2021-02-04_12-54-16.582	button_created 0
2021-02-04_12-54-17.146	button_created 1
2021-02-04_12-54-17.674	button_enters_active_area 0
2021-02-04_12-54-17.720	button_created 2
2021-02-04_12-54-17.795	pinky_moved
2021-02-04_12-54-18.007	pinky_released
2021-02-04_12-54-18.118	button_leaves_active_area 0
2021-02-04_12-54-18.240	button_enters_active_area 0
2021-02-04_12-54-18.298	pinky_moved
2021-02-04_12-54-18.299	button_created 3
2021-02-04_12-54-18.541	button_missed 0
2021-02-04_12-54-18.541	set_speed 0
2021-02-04_12-54-18.577	pinky_released
2021-02-04_12-54-18.683	button_leaves_active_area 0
2021-02-04_12-54-18.817	button_enters_active_area 6
2021-02-04_12-54-18.851	button_created 4
2021-02-04_12-54-19.107	button_missed 0
2021-02-04_12-54-19.108	set_speed 0
2021-02-04_12-54-19.129	index_moved
2021-02-04_12-54-19.262	button_leaves_active_area 6
2021-02-04_12-54-19.263	index_released
2021-02-04_12-54-19.394	button_enters_active_area 1
2021-02-04_12-54-19.429	button_created 5
2021-02-04_12-54-19.673	pinky_moved
2021-02-04_12-54-19.685	button_missed 6
2021-02-04_12-54-19.685	set_speed 0
2021-02-04_12-54-19.811	pinky_released
2021-02-04_12-54-19.841	button_leaves_active_area 1
2021-02-04_12-54-19.950	button_enters_active_area 8
2021-02-04_12-54-19.996	button_created 6
2021-02-04_12-54-20.258	button_missed 1
2021-02-04_12-54-20.258	set_speed 0
2021-02-04_12-54-20.447	button_leaves_active_area 8
2021-02-04_12-54-20.517	button_enters_active_area 9
2021-02-04_12-54-20.577	button_created 7
2021-02-04_12-54-20.817	pinky_moved
2021-02-04_12-54-20.818	button_missed 8
2021-02-04_12-54-20.818	set_speed 0
2021-02-04_12-54-20.828	button_pressed 9
2021-02-04_12-54-20.828	set_speed 0
2021-02-04_12-54-20.943	pinky_released
2021-02-04_12-54-21.094	button_enters_active_area 1
2021-02-04_12-54-21.142	button_created 8
2021-02-04_12-54-21.272	pinky_moved
2021-02-04_12-54-21.473	pinky_released
2021-02-04_12-54-21.505	middle_moved
2021-02-04_12-54-21.528	multiple_finger_start
2021-02-04_12-54-21.637	multiple_finger_stop
2021-02-04_12-54-21.649	no_button_but_finger_pressed LeftPinkyTip
2021-02-04_12-54-21.649	set_speed 0
2021-02-04_12-54-21.650	no_button_but_finger_pressed LeftRingTip
2021-02-04_12-54-21.650	set_speed 0
2021-02-04_12-54-21.650	no_button_but_finger_pressed LeftMiddleTip
2021-02-04_12-54-21.650	set_speed 0
2021-02-04_12-54-21.650	no_button_but_finger_pressed LeftIndexTip
2021-02-04_12-54-21.650	set_speed 0
2021-02-04_12-54-21.650	no_button_but_finger_pressed RightIndexTip
2021-02-04_12-54-21.650	set_speed 0
2021-02-04_12-54-21.650	no_button_but_finger_pressed RightMiddleTip
2021-02-04_12-54-21.651	set_speed 0
2021-02-04_12-54-21.651	no_button_but_finger_pressed RightRingTip
2021-02-04_12-54-21.651	set_speed 0
2021-02-04_12-54-21.651	no_button_but_finger_pressed RightPinkyTip
2021-02-04_12-54-21.651	set_speed 0
2021-02-04_12-54-21.665	button_created 0
2021-02-04_12-54-21.863	middle_released
2021-02-04_12-54-22.233	button_created 1
2021-02-04_12-54-22.709	middle_moved
2021-02-04_12-54-22.749	button_enters_active_area 7
2021-02-04_12-54-22.796	button_created 2
2021-02-04_12-54-22.962	middle_released
2021-02-04_12-54-23.195	button_leaves_active_area 7
2021-02-04_12-54-23.307	middle_moved
2021-02-04_12-54-23.330	button_enters_active_area 7
2021-02-04_12-54-23.374	button_created 3
2021-02-04_12-54-23.542	button_pressed 7
2021-02-04_12-54-23.542	set_speed 0
2021-02-04_12-54-23.589	middle_released
2021-02-04_12-54-23.631	button_missed 7
2021-02-04_12-54-23.631	set_speed 0
2021-02-04_12-54-23.890	button_enters_active_area 8
2021-02-04_12-54-23.943	button_created 4
2021-02-04_12-54-24.031	multiple_finger_start
2021-02-04_12-54-24.031	ring_moved
2021-02-04_12-54-24.061	middle_moved
2021-02-04_12-54-24.194	multiple_finger_stop
2021-02-04_12-54-24.195	ring_released
2021-02-04_12-54-24.215	no_button_but_finger_pressed LeftPinkyTip
2021-02-04_12-54-24.215	set_speed 0
2021-02-04_12-54-24.215	no_button_but_finger_pressed LeftRingTip
2021-02-04_12-54-24.215	set_speed 0
2021-02-04_12-54-24.215	no_button_but_finger_pressed LeftMiddleTip
2021-02-04_12-54-24.215	set_speed 0
2021-02-04_12-54-24.215	no_button_but_finger_pressed LeftIndexTip
2021-02-04_12-54-24.216	set_speed 0
2021-02-04_12-54-24.216	no_button_but_finger_pressed RightIndexTip
2021-02-04_12-54-24.216	set_speed 0
2021-02-04_12-54-24.216	no_button_but_finger_pressed RightMiddleTip
2021-02-04_12-54-24.216	set_speed 0
2021-02-04_12-54-24.216	no_button_but_finger_pressed RightRingTip
2021-02-04_12-54-24.216	set_speed 0
2021-02-04_12-54-24.216	no_button_but_finger_pressed RightPinkyTip
2021-02-04_12-54-24.216	set_speed 0
2021-02-04_12-54-24.218	button_created 0
2021-02-04_12-54-24.539	middle_released
2021-02-04_12-54-24.783	button_created 1
2021-02-04_12-54-25.207	index_moved
2021-02-04_12-54-25.305	button_enters_active_area 3
2021-02-04_12-54-25.350	button_created 2
2021-02-04_12-54-25.626	button_pressed 3
2021-02-04_12-54-25.626	set_speed 0
2021-02-04_12-54-25.639	index_released
2021-02-04_12-54-25.838	pinky_moved
2021-02-04_12-54-25.873	button_enters_active_area 0
2021-02-04_12-54-25.930	button_created 3
2021-02-04_12-54-26.252	pinky_released
2021-02-04_12-54-26.319	button_leaves_active_area 0
2021-02-04_12-54-26.441	button_enters_active_area 1
2021-02-04_12-54-26.499	button_created 4
2021-02-04_12-54-26.585	ring_moved
2021-02-04_12-54-26.630	button_pressed 1
2021-02-04_12-54-26.630	set_speed 0.150000021457672
2021-02-04_12-54-26.748	button_missed 0
2021-02-04_12-54-26.748	set_speed 0.150000021457672
2021-02-04_12-54-26.841	ring_released
2021-02-04_12-54-27.024	button_enters_active_area 0
2021-02-04_12-54-27.071	button_created 5
2021-02-04_12-54-27.429	index_moved
2021-02-04_12-54-27.474	button_leaves_active_area 0
2021-02-04_12-54-27.596	button_enters_active_area 6
2021-02-04_12-54-27.642	button_created 6
2021-02-04_12-54-27.861	button_pressed 6
2021-02-04_12-54-27.861	set_speed 0.330000021457672
2021-02-04_12-54-27.873	index_released
2021-02-04_12-54-27.897	button_missed 0
2021-02-04_12-54-27.897	set_speed 0.330000021457672
2021-02-04_12-54-28.168	button_enters_active_area 2
2021-02-04_12-54-28.216	button_created 7
2021-02-04_12-54-28.435	index_moved
2021-02-04_12-54-28.607	button_leaves_active_area 2
2021-02-04_12-54-28.730	button_enters_active_area 0
2021-02-04_12-54-28.785	button_created 8
2021-02-04_12-54-28.795	index_released
2021-02-04_12-54-29.030	button_missed 2
2021-02-04_12-54-29.030	set_speed 0.150000021457672
2021-02-04_12-54-29.186	button_leaves_active_area 0
2021-02-04_12-54-29.306	button_enters_active_area 6
2021-02-04_12-54-29.351	button_created 9
2021-02-04_12-54-29.607	button_missed 0
2021-02-04_12-54-29.607	set_speed 0
2021-02-04_12-54-29.751	button_leaves_active_area 6
2021-02-04_12-54-29.873	button_enters_active_area 3
2021-02-04_12-54-29.930	button_created 10
2021-02-04_12-54-30.180	button_missed 6
2021-02-04_12-54-30.180	set_speed 0
2021-02-04_12-54-30.323	button_leaves_active_area 3
2021-02-04_12-54-30.445	button_enters_active_area 1
2021-02-04_12-54-30.503	button_created 11
2021-02-04_12-54-30.751	button_missed 3
2021-02-04_12-54-30.751	set_speed 0
2021-02-04_12-54-30.895	button_leaves_active_area 1
2021-02-04_12-54-31.027	button_enters_active_area 3
2021-02-04_12-54-31.073	button_created 12
2021-02-04_12-54-31.315	button_missed 1
2021-02-04_12-54-31.315	set_speed 0
2021-02-04_12-54-31.469	button_leaves_active_area 3
2021-02-04_12-54-31.592	button_enters_active_area 1
2021-02-04_12-54-31.638	button_created 13
2021-02-04_12-54-31.889	button_missed 3
2021-02-04_12-54-31.889	set_speed 0
2021-02-04_12-54-32.045	button_leaves_active_area 1
2021-02-04_12-54-32.167	button_enters_active_area 3
2021-02-04_12-54-32.218	button_created 14
2021-02-04_12-54-32.460	button_missed 1
2021-02-04_12-54-32.460	set_speed 0
2021-02-04_12-54-32.614	button_leaves_active_area 3
2021-02-04_12-54-32.725	button_enters_active_area 9
2021-02-04_12-54-32.783	button_created 15
2021-02-04_12-54-33.039	button_missed 3
2021-02-04_12-54-33.039	set_speed 0
2021-02-04_12-54-33.171	button_leaves_active_area 9
2021-02-04_12-54-33.313	button_enters_active_area 2
2021-02-04_12-54-33.359	button_created 16
2021-02-04_12-54-33.603	button_missed 9
2021-02-04_12-54-33.603	set_speed 0
2021-02-04_12-54-33.748	button_leaves_active_area 2
2021-02-04_12-54-33.880	button_enters_active_area 0
2021-02-04_12-54-33.927	button_created 17
2021-02-04_12-54-34.168	button_missed 2
2021-02-04_12-54-34.168	set_speed 0
2021-02-04_12-54-34.323	button_leaves_active_area 0
2021-02-04_12-54-34.452	button_enters_active_area 0
2021-02-04_12-54-34.500	button_created 18
2021-02-04_12-54-34.745	button_missed 0
2021-02-04_12-54-34.745	set_speed 0
2021-02-04_12-54-34.900	button_leaves_active_area 0
2021-02-04_12-54-35.023	button_enters_active_area 8
2021-02-04_12-54-35.070	button_created 19
2021-02-04_12-54-35.323	button_missed 0
2021-02-04_12-54-35.323	set_speed 0
2021-02-04_12-54-35.466	button_leaves_active_area 8
2021-02-04_12-54-35.587	button_enters_active_area 2
2021-02-04_12-54-35.646	button_created 20
2021-02-04_12-54-35.882	button_missed 8
2021-02-04_12-54-35.882	set_speed 0
2021-02-04_12-54-36.035	button_leaves_active_area 2
2021-02-04_12-54-36.157	button_enters_active_area 0
2021-02-04_12-54-36.216	button_created 21
2021-02-04_12-54-36.457	button_missed 2
2021-02-04_12-54-36.457	set_speed 0
2021-02-04_12-54-36.613	button_leaves_active_area 0
2021-02-04_12-54-36.734	button_enters_active_area 3
2021-02-04_12-54-36.781	button_created 22
2021-02-04_12-54-37.024	button_missed 0
2021-02-04_12-54-37.024	set_speed 0
2021-02-04_12-54-37.179	button_leaves_active_area 3
2021-02-04_12-54-37.312	button_enters_active_area 6
2021-02-04_12-54-37.348	button_created 23
2021-02-04_12-54-37.602	button_missed 3
2021-02-04_12-54-37.602	set_speed 0
2021-02-04_12-54-37.755	button_leaves_active_area 6
2021-02-04_12-54-37.877	button_enters_active_area 0
2021-02-04_12-54-37.923	button_created 24
2021-02-04_12-54-38.180	button_missed 6
2021-02-04_12-54-38.181	set_speed 0
2021-02-04_12-54-38.314	button_leaves_active_area 0
2021-02-04_12-54-38.447	button_enters_active_area 9
2021-02-04_12-54-38.492	button_created 25
2021-02-04_12-54-38.535	pinky_moved
2021-02-04_12-54-38.746	button_missed 0
2021-02-04_12-54-38.746	set_speed 0
2021-02-04_12-54-38.889	button_leaves_active_area 9
2021-02-04_12-54-38.900	pinky_released
2021-02-04_12-54-39.011	button_enters_active_area 3
2021-02-04_12-54-39.069	button_created 26
2021-02-04_12-54-39.314	button_missed 9
2021-02-04_12-54-39.314	set_speed 0
2021-02-04_12-54-39.457	button_leaves_active_area 3
2021-02-04_12-54-39.591	button_enters_active_area 7
2021-02-04_12-54-39.636	button_created 27
2021-02-04_12-54-39.691	middle_moved
2021-02-04_12-54-39.724	button_pressed 7
2021-02-04_12-54-39.724	set_speed 0
2021-02-04_12-54-39.886	button_missed 3
2021-02-04_12-54-39.886	set_speed 0
2021-02-04_12-54-40.063	middle_released
2021-02-04_12-54-40.163	button_enters_active_area 3
2021-02-04_12-54-40.211	button_created 28
2021-02-04_12-54-40.601	button_leaves_active_area 3
2021-02-04_12-54-40.723	button_enters_active_area 3
2021-02-04_12-54-40.780	button_created 29
2021-02-04_12-54-41.031	button_missed 3
2021-02-04_12-54-41.032	set_speed 0
2021-02-04_12-54-41.179	button_leaves_active_area 3
2021-02-04_12-54-41.274	index_moved
2021-02-04_12-54-41.307	button_enters_active_area 1
2021-02-04_12-54-41.353	button_created 30
2021-02-04_12-54-41.421	index_released
2021-02-04_12-54-41.599	button_missed 3
2021-02-04_12-54-41.599	set_speed 0
2021-02-04_12-54-41.755	button_leaves_active_area 1
2021-02-04_12-54-41.876	button_enters_active_area 7
2021-02-04_12-54-41.923	button_created 31
2021-02-04_12-54-41.978	middle_moved
2021-02-04_12-54-42.000	button_pressed 7
2021-02-04_12-54-42.000	set_speed 0.150000021457672
2021-02-04_12-54-42.168	button_missed 1
2021-02-04_12-54-42.168	set_speed 0
2021-02-04_12-54-42.300	middle_released
2021-02-04_12-54-42.444	button_enters_active_area 2
2021-02-04_12-54-42.501	button_created 32
2021-02-04_12-54-42.777	middle_moved
2021-02-04_12-54-42.888	button_leaves_active_area 2
2021-02-04_12-54-43.011	button_enters_active_area 1
2021-02-04_12-54-43.067	button_created 33
2021-02-04_12-54-43.110	middle_released
2021-02-04_12-54-43.310	button_missed 2
2021-02-04_12-54-43.310	set_speed 0
2021-02-04_12-54-43.465	button_leaves_active_area 1
2021-02-04_12-54-43.599	button_enters_active_area 8
2021-02-04_12-54-43.645	button_created 34
2021-02-04_12-54-43.888	button_missed 1
2021-02-04_12-54-43.888	set_speed 0
2021-02-04_12-54-43.953	ring_moved
2021-02-04_12-54-43.976	multiple_finger_start
2021-02-04_12-54-44.075	middle_moved
2021-02-04_12-54-44.136	multiple_finger_stop
2021-02-04_12-54-44.137	ring_released
2021-02-04_12-54-44.145	no_button_but_finger_pressed LeftPinkyTip
2021-02-04_12-54-44.145	set_speed 0
2021-02-04_12-54-44.146	no_button_but_finger_pressed LeftRingTip
2021-02-04_12-54-44.146	set_speed 0
2021-02-04_12-54-44.146	no_button_but_finger_pressed LeftMiddleTip
2021-02-04_12-54-44.146	set_speed 0
2021-02-04_12-54-44.146	no_button_but_finger_pressed LeftIndexTip
2021-02-04_12-54-44.146	set_speed 0
2021-02-04_12-54-44.146	no_button_but_finger_pressed RightIndexTip
2021-02-04_12-54-44.147	set_speed 0
2021-02-04_12-54-44.147	no_button_but_finger_pressed RightMiddleTip
2021-02-04_12-54-44.147	set_speed 0
2021-02-04_12-54-44.147	no_button_but_finger_pressed RightRingTip
2021-02-04_12-54-44.147	set_speed 0
2021-02-04_12-54-44.147	no_button_but_finger_pressed RightPinkyTip
2021-02-04_12-54-44.147	set_speed 0
2021-02-04_12-54-44.159	button_created 0
2021-02-04_12-54-44.306	middle_released
2021-02-04_12-54-44.720	button_created 1
2021-02-04_12-54-45.241	middle_moved
2021-02-04_12-54-45.252	button_enters_active_area 2
2021-02-04_12-54-45.298	button_created 2
2021-02-04_12-54-45.695	button_leaves_active_area 2
2021-02-04_12-54-45.807	button_enters_active_area 6
2021-02-04_12-54-45.865	button_created 3
2021-02-04_12-54-45.955	middle_released
2021-02-04_12-54-46.125	button_missed 2
2021-02-04_12-54-46.125	set_speed 0
2021-02-04_12-54-46.254	button_leaves_active_area 6
2021-02-04_12-54-46.387	button_enters_active_area 1
2021-02-04_12-54-46.443	button_created 4
2021-02-04_12-54-46.676	button_missed 6
2021-02-04_12-54-46.676	set_speed 0
2021-02-04_12-54-46.832	button_leaves_active_area 1
2021-02-04_12-54-46.955	button_enters_active_area 8
2021-02-04_12-54-47.010	button_created 5
2021-02-04_12-54-47.256	button_missed 1
2021-02-04_12-54-47.256	set_speed 0
2021-02-04_12-54-47.398	button_leaves_active_area 8
2021-02-04_12-54-47.538	button_enters_active_area 9
2021-02-04_12-54-47.584	button_created 6
2021-02-04_12-54-47.830	button_missed 8
2021-02-04_12-54-47.830	set_speed 0
2021-02-04_12-54-47.987	button_leaves_active_area 9
2021-02-04_12-54-48.109	button_enters_active_area 1
2021-02-04_12-54-48.155	button_created 7
2021-02-04_12-54-48.408	button_missed 9
2021-02-04_12-54-48.408	set_speed 0
2021-02-04_12-54-48.551	button_leaves_active_area 1
2021-02-04_12-54-48.673	button_enters_active_area 1
2021-02-04_12-54-48.731	button_created 8
2021-02-04_12-54-48.976	button_missed 1
2021-02-04_12-54-48.976	set_speed 0
2021-02-04_12-54-49.119	button_leaves_active_area 1
2021-02-04_12-54-49.242	button_enters_active_area 7
2021-02-04_12-54-49.299	button_created 9
2021-02-04_12-54-49.543	button_missed 1
2021-02-04_12-54-49.543	set_speed 0
2021-02-04_12-54-49.698	button_leaves_active_area 7
2021-02-04_12-54-49.819	button_enters_active_area 3
2021-02-04_12-54-49.866	button_created 10
2021-02-04_12-54-50.121	button_missed 7
2021-02-04_12-54-50.121	set_speed 0
2021-02-04_12-54-50.264	button_leaves_active_area 3
2021-02-04_12-54-50.386	button_enters_active_area 9
2021-02-04_12-54-50.442	button_created 11
2021-02-04_12-54-50.693	button_missed 3
2021-02-04_12-54-50.693	set_speed 0
2021-02-04_12-54-50.849	button_leaves_active_area 9
2021-02-04_12-54-50.959	button_enters_active_area 6
2021-02-04_12-54-51.006	button_created 12
2021-02-04_12-54-51.259	button_missed 9
2021-02-04_12-54-51.259	set_speed 0
2021-02-04_12-54-51.403	button_leaves_active_area 6
2021-02-04_12-54-51.536	button_enters_active_area 3
2021-02-04_12-54-51.585	button_created 13
2021-02-04_12-54-51.829	button_missed 6
2021-02-04_12-54-51.829	set_speed 0
2021-02-04_12-54-51.985	button_leaves_active_area 3
2021-02-04_12-54-52.096	button_enters_active_area 0
2021-02-04_12-54-52.155	button_created 14
2021-02-04_12-54-52.407	button_missed 3
2021-02-04_12-54-52.407	set_speed 0
2021-02-04_12-54-52.550	button_leaves_active_area 0
2021-02-04_12-54-52.674	button_enters_active_area 2
2021-02-04_12-54-52.731	button_created 15
2021-02-04_12-54-52.963	button_missed 0
2021-02-04_12-54-52.964	set_speed 0
2021-02-04_12-54-53.118	button_leaves_active_area 2
2021-02-04_12-54-53.251	button_enters_active_area 8
2021-02-04_12-54-53.297	button_created 16
2021-02-04_12-54-53.539	button_missed 2
2021-02-04_12-54-53.539	set_speed 0
2021-02-04_12-54-53.691	button_leaves_active_area 8
2021-02-04_12-54-53.817	button_enters_active_area 2
2021-02-04_12-54-53.871	button_created 17
2021-02-04_12-54-54.090	middle_moved
2021-02-04_12-54-54.114	button_missed 8
2021-02-04_12-54-54.114	set_speed 0
2021-02-04_12-54-54.202	middle_released
2021-02-04_12-54-54.270	button_leaves_active_area 2
2021-02-04_12-54-54.394	button_enters_active_area 1
2021-02-04_12-54-54.440	button_created 18
2021-02-04_12-54-54.694	button_missed 2
2021-02-04_12-54-54.694	set_speed 0
2021-02-04_12-54-54.838	button_leaves_active_area 1
2021-02-04_12-54-54.960	button_enters_active_area 0
2021-02-04_12-54-55.007	button_created 19
2021-02-04_12-54-55.263	button_missed 1
2021-02-04_12-54-55.263	set_speed 0
2021-02-04_12-54-55.412	button_leaves_active_area 0
2021-02-04_12-54-55.534	button_enters_active_area 6
2021-02-04_12-54-55.580	button_created 20
2021-02-04_12-54-55.780	index_moved
2021-02-04_12-54-55.801	button_pressed 6
2021-02-04_12-54-55.801	set_speed 0
2021-02-04_12-54-55.828	button_missed 0
2021-02-04_12-54-55.829	set_speed 0
2021-02-04_12-54-55.860	multiple_finger_start
2021-02-04_12-54-55.902	multiple_finger_stop
2021-02-04_12-54-55.913	no_button_but_finger_pressed LeftPinkyTip
2021-02-04_12-54-55.914	set_speed 0
2021-02-04_12-54-55.914	no_button_but_finger_pressed LeftRingTip
2021-02-04_12-54-55.914	set_speed 0
2021-02-04_12-54-55.914	no_button_but_finger_pressed LeftMiddleTip
2021-02-04_12-54-55.914	set_speed 0
2021-02-04_12-54-55.914	no_button_but_finger_pressed LeftIndexTip
2021-02-04_12-54-55.914	set_speed 0
2021-02-04_12-54-55.914	no_button_but_finger_pressed RightMiddleTip
2021-02-04_12-54-55.914	set_speed 0
2021-02-04_12-54-55.914	no_button_but_finger_pressed RightRingTip
2021-02-04_12-54-55.915	set_speed 0
2021-02-04_12-54-55.915	no_button_but_finger_pressed RightPinkyTip
2021-02-04_12-54-55.915	set_speed 0
2021-02-04_12-54-55.927	button_created 0
2021-02-04_12-54-55.949	index_released
2021-02-04_12-54-56.496	button_created 1
2021-02-04_12-54-57.017	button_enters_active_area 6
2021-02-04_12-54-57.058	button_created 2
2021-02-04_12-54-57.246	index_moved
2021-02-04_12-54-57.267	button_pressed 6
2021-02-04_12-54-57.268	set_speed 0
2021-02-04_12-54-57.291	multiple_finger_start
2021-02-04_12-54-57.379	multiple_finger_stop
2021-02-04_12-54-57.391	no_button_but_finger_pressed LeftPinkyTip
2021-02-04_12-54-57.391	set_speed 0
2021-02-04_12-54-57.391	no_button_but_finger_pressed LeftRingTip
2021-02-04_12-54-57.392	set_speed 0
2021-02-04_12-54-57.392	no_button_but_finger_pressed LeftMiddleTip
2021-02-04_12-54-57.392	set_speed 0
2021-02-04_12-54-57.392	no_button_but_finger_pressed LeftIndexTip
2021-02-04_12-54-57.392	set_speed 0
2021-02-04_12-54-57.392	no_button_but_finger_pressed RightMiddleTip
2021-02-04_12-54-57.392	set_speed 0
2021-02-04_12-54-57.392	no_button_but_finger_pressed RightRingTip
2021-02-04_12-54-57.393	set_speed 0
2021-02-04_12-54-57.393	no_button_but_finger_pressed RightPinkyTip
2021-02-04_12-54-57.393	set_speed 0
2021-02-04_12-54-57.403	button_created 0
2021-02-04_12-54-57.416	index_released
2021-02-04_12-54-57.973	button_created 1
2021-02-04_12-54-58.493	button_enters_active_area 0
2021-02-04_12-54-58.539	button_created 2
2021-02-04_12-54-58.626	pinky_moved
2021-02-04_12-54-58.938	button_leaves_active_area 0
2021-02-04_12-54-58.993	pinky_released
2021-02-04_12-54-59.071	button_enters_active_area 7
2021-02-04_12-54-59.108	button_created 3
2021-02-04_12-54-59.249	middle_moved
2021-02-04_12-54-59.271	button_pressed 7
2021-02-04_12-54-59.271	set_speed 0
2021-02-04_12-54-59.361	button_missed 0
2021-02-04_12-54-59.361	set_speed 0
2021-02-04_12-54-59.403	middle_released
2021-02-04_12-54-59.636	button_enters_active_area 9
2021-02-04_12-54-59.683	button_created 4
2021-02-04_12-54-59.815	ring_moved
2021-02-04_12-54-59.848	multiple_finger_start
2021-02-04_12-54-59.870	pinky_moved
2021-02-04_12-54-59.983	multiple_finger_stop
2021-02-04_12-54-59.984	ring_released
2021-02-04_12-54-59.994	no_button_but_finger_pressed LeftPinkyTip
2021-02-04_12-54-59.995	set_speed 0
2021-02-04_12-54-59.995	no_button_but_finger_pressed LeftRingTip
2021-02-04_12-54-59.995	set_speed 0
2021-02-04_12-54-59.995	no_button_but_finger_pressed LeftMiddleTip
2021-02-04_12-54-59.995	set_speed 0
2021-02-04_12-54-59.995	no_button_but_finger_pressed LeftIndexTip
2021-02-04_12-54-59.995	set_speed 0
2021-02-04_12-54-59.995	no_button_but_finger_pressed RightIndexTip
2021-02-04_12-54-59.996	set_speed 0
2021-02-04_12-54-59.996	no_button_but_finger_pressed RightMiddleTip
2021-02-04_12-54-59.996	set_speed 0
2021-02-04_12-54-59.996	no_button_but_finger_pressed RightRingTip
2021-02-04_12-54-59.996	set_speed 0
2021-02-04_12-54-59.996	no_button_but_finger_pressed RightPinkyTip
2021-02-04_12-54-59.996	set_speed 0
2021-02-04_12-55-00.006	button_created 0
2021-02-04_12-55-00.059	pinky_released
2021-02-04_12-55-00.567	button_created 1
2021-02-04_12-55-01.103	button_enters_active_area 0
2021-02-04_12-55-01.140	button_created 2
2021-02-04_12-55-01.235	pinky_moved
2021-02-04_12-55-01.524	pinky_released
2021-02-04_12-55-01.546	button_leaves_active_area 0
2021-02-04_12-55-01.659	button_enters_active_area 2
2021-02-04_12-55-01.715	button_created 3
2021-02-04_12-55-01.863	middle_moved
2021-02-04_12-55-01.878	button_pressed 2
2021-02-04_12-55-01.878	set_speed 0
2021-02-04_12-55-01.967	button_missed 0
2021-02-04_12-55-01.967	set_speed 0
2021-02-04_12-55-02.053	middle_released
2021-02-04_12-55-02.231	button_enters_active_area 1
2021-02-04_12-55-02.289	button_created 4
2021-02-04_12-55-02.454	ring_moved
2021-02-04_12-55-02.488	button_pressed 1
2021-02-04_12-55-02.488	set_speed 0.150000021457672
2021-02-04_12-55-02.648	ring_released
2021-02-04_12-55-02.812	button_enters_active_area 8
2021-02-04_12-55-02.858	button_created 5
2021-02-04_12-55-02.968	ring_moved
2021-02-04_12-55-03.000	button_pressed 8
2021-02-04_12-55-03.000	set_speed 0.330000021457672
2021-02-04_12-55-03.026	multiple_finger_start
2021-02-04_12-55-03.135	multiple_finger_stop
2021-02-04_12-55-03.136	middle_moved
2021-02-04_12-55-03.136	ring_released
2021-02-04_12-55-03.146	no_button_but_finger_pressed LeftPinkyTip
2021-02-04_12-55-03.146	set_speed 0.330000021457672
2021-02-04_12-55-03.146	no_button_but_finger_pressed LeftRingTip
2021-02-04_12-55-03.146	set_speed 0.150000021457672
2021-02-04_12-55-03.146	no_button_but_finger_pressed LeftMiddleTip
2021-02-04_12-55-03.146	set_speed 0.150000021457672
2021-02-04_12-55-03.146	no_button_but_finger_pressed LeftIndexTip
2021-02-04_12-55-03.147	set_speed 0
2021-02-04_12-55-03.147	no_button_but_finger_pressed RightIndexTip
2021-02-04_12-55-03.147	set_speed 0
2021-02-04_12-55-03.147	no_button_but_finger_pressed RightMiddleTip
2021-02-04_12-55-03.147	set_speed 0
2021-02-04_12-55-03.147	no_button_but_finger_pressed RightPinkyTip
2021-02-04_12-55-03.147	set_speed 0
2021-02-04_12-55-03.158	middle_released
2021-02-04_12-55-03.161	button_created 0
2021-02-04_12-55-03.722	button_created 1
2021-02-04_12-55-04.247	button_enters_active_area 0
2021-02-04_12-55-04.294	button_created 2
2021-02-04_12-55-04.535	pinky_moved
2021-02-04_12-55-04.568	button_pressed 0
2021-02-04_12-55-04.568	set_speed 0
2021-02-04_12-55-04.713	pinky_released
2021-02-04_12-55-04.814	button_enters_active_area 8
2021-02-04_12-55-04.870	button_created 3
2021-02-04_12-55-05.089	middle_moved
2021-02-04_12-55-05.255	button_leaves_active_area 8
2021-02-04_12-55-05.277	multiple_finger_start
2021-02-04_12-55-05.333	multiple_finger_stop
2021-02-04_12-55-05.345	no_button_but_finger_pressed LeftPinkyTip
2021-02-04_12-55-05.345	set_speed 0
2021-02-04_12-55-05.345	no_button_but_finger_pressed LeftRingTip
2021-02-04_12-55-05.345	set_speed 0
2021-02-04_12-55-05.345	no_button_but_finger_pressed LeftMiddleTip
2021-02-04_12-55-05.346	set_speed 0
2021-02-04_12-55-05.346	no_button_but_finger_pressed LeftIndexTip
2021-02-04_12-55-05.346	set_speed 0
2021-02-04_12-55-05.346	no_button_but_finger_pressed RightIndexTip
2021-02-04_12-55-05.346	set_speed 0
2021-02-04_12-55-05.346	no_button_but_finger_pressed RightMiddleTip
2021-02-04_12-55-05.346	set_speed 0
2021-02-04_12-55-05.346	no_button_but_finger_pressed RightRingTip
2021-02-04_12-55-05.347	set_speed 0
2021-02-04_12-55-05.347	no_button_but_finger_pressed RightPinkyTip
2021-02-04_12-55-05.347	set_speed 0
2021-02-04_12-55-05.347	middle_released
2021-02-04_12-55-05.357	button_created 0
2021-02-04_12-55-05.923	button_created 1
2021-02-04_12-55-06.445	button_enters_active_area 9
2021-02-04_12-55-06.491	button_created 2
2021-02-04_12-55-06.896	button_leaves_active_area 9
2021-02-04_12-55-07.019	button_enters_active_area 2
2021-02-04_12-55-07.065	button_created 3
2021-02-04_12-55-07.315	button_missed 9
2021-02-04_12-55-07.315	set_speed 0
2021-02-04_12-55-07.471	button_leaves_active_area 2
2021-02-04_12-55-07.588	button_enters_active_area 2
2021-02-04_12-55-07.643	button_created 4
2021-02-04_12-55-07.887	button_missed 2
2021-02-04_12-55-07.887	set_speed 0
2021-02-04_12-55-08.031	button_leaves_active_area 2
2021-02-04_12-55-08.154	button_enters_active_area 7
2021-02-04_12-55-08.210	button_created 5
2021-02-04_12-55-08.220	middle_moved
2021-02-04_12-55-08.298	button_pressed 7
2021-02-04_12-55-08.298	set_speed 0
2021-02-04_12-55-08.389	middle_released
2021-02-04_12-55-08.456	button_missed 2
2021-02-04_12-55-08.456	set_speed 0
2021-02-04_12-55-08.733	button_enters_active_area 2
2021-02-04_12-55-08.778	button_created 6
2021-02-04_12-55-09.098	middle_moved
2021-02-04_12-55-09.177	button_leaves_active_area 2
2021-02-04_12-55-09.211	middle_released
2021-02-04_12-55-09.300	button_enters_active_area 6
2021-02-04_12-55-09.357	button_created 7
2021-02-04_12-55-09.545	middle_moved
2021-02-04_12-55-09.601	button_missed 2
2021-02-04_12-55-09.601	set_speed 0
2021-02-04_12-55-09.666	middle_released
2021-02-04_12-55-09.744	button_leaves_active_area 6
2021-02-04_12-55-09.866	button_enters_active_area 8
2021-02-04_12-55-09.923	button_created 8
2021-02-04_12-55-10.106	ring_moved
2021-02-04_12-55-10.139	button_pressed 8
2021-02-04_12-55-10.139	set_speed 0.150000021457672
2021-02-04_12-55-10.176	button_missed 6
2021-02-04_12-55-10.176	set_speed 0.150000021457672
2021-02-04_12-55-10.195	ring_released
2021-02-04_12-55-10.328	pinky_moved
2021-02-04_12-55-10.440	pinky_released
2021-02-04_12-55-10.451	button_enters_active_area 8
2021-02-04_12-55-10.498	button_created 9
2021-02-04_12-55-10.787	middle_moved
2021-02-04_12-55-10.876	middle_released
2021-02-04_12-55-10.899	button_leaves_active_area 8
2021-02-04_12-55-11.010	button_enters_active_area 2
2021-02-04_12-55-11.065	button_created 10
2021-02-04_12-55-11.320	button_missed 8
2021-02-04_12-55-11.321	set_speed 0
2021-02-04_12-55-11.388	middle_moved
2021-02-04_12-55-11.464	button_leaves_active_area 2
2021-02-04_12-55-11.586	button_enters_active_area 2
2021-02-04_12-55-11.633	button_created 11
2021-02-04_12-55-11.843	middle_released
2021-02-04_12-55-11.888	button_missed 2
2021-02-04_12-55-11.888	set_speed 0
2021-02-04_12-55-12.032	button_leaves_active_area 2
2021-02-04_12-55-12.153	button_enters_active_area 9
2021-02-04_12-55-12.210	button_created 12
2021-02-04_12-55-12.454	button_missed 2
2021-02-04_12-55-12.455	set_speed 0
2021-02-04_12-55-12.606	button_leaves_active_area 9
2021-02-04_12-55-12.640	pinky_moved
2021-02-04_12-55-12.728	button_enters_active_area 9
2021-02-04_12-55-12.761	pinky_released
2021-02-04_12-55-12.786	button_created 13
2021-02-04_12-55-12.850	pinky_moved
2021-02-04_12-55-12.974	pinky_released
2021-02-04_12-55-13.032	button_missed 9
2021-02-04_12-55-13.032	set_speed 0
2021-02-04_12-55-13.154	pinky_moved
2021-02-04_12-55-13.162	button_leaves_active_area 9
2021-02-04_12-55-13.238	pinky_released
2021-02-04_12-55-13.304	button_enters_active_area 2
2021-02-04_12-55-13.350	button_created 14
2021-02-04_12-55-13.597	button_missed 9
2021-02-04_12-55-13.597	set_speed 0
2021-02-04_12-55-13.743	button_leaves_active_area 2
2021-02-04_12-55-13.883	button_enters_active_area 0
2021-02-04_12-55-13.918	button_created 15
2021-02-04_12-55-14.175	button_missed 2
2021-02-04_12-55-14.175	set_speed 0
2021-02-04_12-55-14.320	button_leaves_active_area 0
2021-02-04_12-55-14.442	button_enters_active_area 1
2021-02-04_12-55-14.498	button_created 16
2021-02-04_12-55-14.564	ring_moved
2021-02-04_12-55-14.576	multiple_finger_start
2021-02-04_12-55-14.687	multiple_finger_stop
2021-02-04_12-55-14.690	ring_released
2021-02-04_12-55-14.699	no_button_but_finger_pressed LeftPinkyTip
2021-02-04_12-55-14.699	set_speed 0
2021-02-04_12-55-14.699	no_button_but_finger_pressed LeftRingTip
2021-02-04_12-55-14.699	set_speed 0
2021-02-04_12-55-14.699	no_button_but_finger_pressed LeftMiddleTip
2021-02-04_12-55-14.699	set_speed 0
2021-02-04_12-55-14.699	no_button_but_finger_pressed LeftIndexTip
2021-02-04_12-55-14.700	set_speed 0
2021-02-04_12-55-14.700	no_button_but_finger_pressed RightIndexTip
2021-02-04_12-55-14.700	set_speed 0
2021-02-04_12-55-14.700	no_button_but_finger_pressed RightMiddleTip
2021-02-04_12-55-14.700	set_speed 0
2021-02-04_12-55-14.700	no_button_but_finger_pressed RightRingTip
2021-02-04_12-55-14.700	set_speed 0
2021-02-04_12-55-14.700	no_button_but_finger_pressed RightPinkyTip
2021-02-04_12-55-14.701	set_speed 0
2021-02-04_12-55-14.713	button_created 0
2021-02-04_12-55-15.276	button_created 1
2021-02-04_12-55-15.803	button_enters_active_area 8
2021-02-04_12-55-15.848	ring_moved
2021-02-04_12-55-15.849	button_created 2
2021-02-04_12-55-16.071	ring_released
2021-02-04_12-55-16.260	button_leaves_active_area 8
2021-02-04_12-55-16.260	middle_moved
2021-02-04_12-55-16.372	button_enters_active_area 6
2021-02-04_12-55-16.413	button_created 3
2021-02-04_12-55-16.582	middle_released
2021-02-04_12-55-16.626	index_moved
2021-02-04_12-55-16.660	button_pressed 6
2021-02-04_12-55-16.660	set_speed 0
2021-02-04_12-55-16.674	button_missed 8
2021-02-04_12-55-16.674	set_speed 0
2021-02-04_12-55-16.805	index_released
2021-02-04_12-55-16.939	button_enters_active_area 0
2021-02-04_12-55-16.985	button_created 4
2021-02-04_12-55-17.383	button_leaves_active_area 0
2021-02-04_12-55-17.462	ring_moved
2021-02-04_12-55-17.506	button_enters_active_area 8
2021-02-04_12-55-17.563	button_created 5
2021-02-04_12-55-17.808	button_missed 0
2021-02-04_12-55-17.808	set_speed 0
2021-02-04_12-55-17.842	ring_released
2021-02-04_12-55-17.951	button_leaves_active_area 8
2021-02-04_12-55-18.074	button_enters_active_area 0
2021-02-04_12-55-18.131	button_created 6
2021-02-04_12-55-18.374	button_missed 8
2021-02-04_12-55-18.374	set_speed 0
2021-02-04_12-55-18.531	button_leaves_active_area 0
2021-02-04_12-55-18.646	index_moved
2021-02-04_12-55-18.657	button_enters_active_area 3
2021-02-04_12-55-18.702	button_created 7
2021-02-04_12-55-18.948	button_missed 0
2021-02-04_12-55-18.948	set_speed 0
2021-02-04_12-55-18.980	index_released
2021-02-04_12-55-19.105	button_leaves_active_area 3
2021-02-04_12-55-19.220	button_enters_active_area 7
2021-02-04_12-55-19.274	button_created 8
2021-02-04_12-55-19.529	button_missed 3
2021-02-04_12-55-19.529	set_speed 0
2021-02-04_12-55-19.667	button_leaves_active_area 7
2021-02-04_12-55-19.801	button_enters_active_area 1
2021-02-04_12-55-19.847	button_created 9
2021-02-04_12-55-20.093	button_missed 7
2021-02-04_12-55-20.093	set_speed 0
2021-02-04_12-55-20.229	index_moved
2021-02-04_12-55-20.239	button_leaves_active_area 1
2021-02-04_12-55-20.373	button_enters_active_area 0
2021-02-04_12-55-20.418	button_created 10
2021-02-04_12-55-20.568	multiple_finger_start
2021-02-04_12-55-20.601	ring_moved
2021-02-04_12-55-20.889	ring_released
2021-02-04_12-55-21.014	multiple_finger_stop
2021-02-04_12-55-21.025	no_button_but_finger_pressed LeftPinkyTip
2021-02-04_12-55-21.026	set_speed 0
2021-02-04_12-55-21.026	no_button_but_finger_pressed LeftRingTip
2021-02-04_12-55-21.026	set_speed 0
2021-02-04_12-55-21.026	no_button_but_finger_pressed LeftMiddleTip
2021-02-04_12-55-21.026	set_speed 0
2021-02-04_12-55-21.026	no_button_but_finger_pressed LeftIndexTip
2021-02-04_12-55-21.026	set_speed 0
2021-02-04_12-55-21.026	no_button_but_finger_pressed RightIndexTip
2021-02-04_12-55-21.027	set_speed 0
2021-02-04_12-55-21.027	no_button_but_finger_pressed RightMiddleTip
2021-02-04_12-55-21.027	set_speed 0
2021-02-04_12-55-21.027	no_button_but_finger_pressed RightRingTip
2021-02-04_12-55-21.027	set_speed 0
2021-02-04_12-55-21.027	no_button_but_finger_pressed RightPinkyTip
2021-02-04_12-55-21.028	set_speed 0
2021-02-04_12-55-21.041	button_created 0
2021-02-04_12-55-21.125	multiple_finger_start
2021-02-04_12-55-21.445	multiple_finger_stop
2021-02-04_12-55-21.456	no_button_but_finger_pressed LeftPinkyTip
2021-02-04_12-55-21.456	set_speed 0
2021-02-04_12-55-21.456	no_button_but_finger_pressed LeftRingTip
2021-02-04_12-55-21.456	set_speed 0
2021-02-04_12-55-21.456	no_button_but_finger_pressed LeftMiddleTip
2021-02-04_12-55-21.457	set_speed 0
2021-02-04_12-55-21.457	no_button_but_finger_pressed LeftIndexTip
2021-02-04_12-55-21.457	set_speed 0
2021-02-04_12-55-21.457	no_button_but_finger_pressed RightIndexTip
2021-02-04_12-55-21.457	set_speed 0
2021-02-04_12-55-21.457	no_button_but_finger_pressed RightMiddleTip
2021-02-04_12-55-21.457	set_speed 0
2021-02-04_12-55-21.457	no_button_but_finger_pressed RightRingTip
2021-02-04_12-55-21.458	set_speed 0
2021-02-04_12-55-21.458	no_button_but_finger_pressed RightPinkyTip
2021-02-04_12-55-21.458	set_speed 0
2021-02-04_12-55-21.471	button_created 0
2021-02-04_12-55-21.512	index_released
2021-02-04_12-55-22.029	button_created 1
2021-02-04_12-55-22.557	button_enters_active_area 1
2021-02-04_12-55-22.603	button_created 2
2021-02-04_12-55-22.715	ring_moved
2021-02-04_12-55-22.750	button_pressed 1
2021-02-04_12-55-22.750	set_speed 0
2021-02-04_12-55-22.914	ring_released
2021-02-04_12-55-23.122	button_enters_active_area 2
2021-02-04_12-55-23.180	button_created 3
2021-02-04_12-55-23.436	middle_moved
2021-02-04_12-55-23.560	middle_released
2021-02-04_12-55-23.571	button_leaves_active_area 2
2021-02-04_12-55-23.693	button_enters_active_area 2
2021-02-04_12-55-23.737	middle_moved
2021-02-04_12-55-23.750	button_created 4
2021-02-04_12-55-23.814	middle_released
2021-02-04_12-55-23.871	middle_moved
2021-02-04_12-55-23.893	button_pressed 2
2021-02-04_12-55-23.893	set_speed 0.150000021457672
2021-02-04_12-55-23.996	button_missed 2
2021-02-04_12-55-23.996	set_speed 0.150000021457672
2021-02-04_12-55-24.114	middle_released
2021-02-04_12-55-24.269	button_enters_active_area 6
2021-02-04_12-55-24.316	button_created 5
2021-02-04_12-55-24.459	index_moved
2021-02-04_12-55-24.492	button_pressed 6
2021-02-04_12-55-24.492	set_speed 0.330000021457672
2021-02-04_12-55-24.625	index_released
2021-02-04_12-55-24.847	button_enters_active_area 0
2021-02-04_12-55-24.893	button_created 6
2021-02-04_12-55-25.291	button_leaves_active_area 0
2021-02-04_12-55-25.403	button_enters_active_area 2
2021-02-04_12-55-25.460	button_created 7
2021-02-04_12-55-25.569	middle_moved
2021-02-04_12-55-25.592	button_pressed 2
2021-02-04_12-55-25.592	set_speed 0.510000021457672
2021-02-04_12-55-25.705	button_missed 0
2021-02-04_12-55-25.705	set_speed 0.330000021457672
2021-02-04_12-55-25.748	middle_released
2021-02-04_12-55-25.981	button_enters_active_area 9
2021-02-04_12-55-26.038	button_created 8
2021-02-04_12-55-26.333	pinky_moved
2021-02-04_12-55-26.343	button_pressed 9
2021-02-04_12-55-26.343	set_speed 0.330000021457672
2021-02-04_12-55-26.455	pinky_released
2021-02-04_12-55-26.557	button_enters_active_area 6
2021-02-04_12-55-26.603	button_created 9
2021-02-04_12-55-26.780	index_moved
2021-02-04_12-55-26.813	button_pressed 6
2021-02-04_12-55-26.813	set_speed 0.510000021457672
2021-02-04_12-55-26.936	index_released
2021-02-04_12-55-27.124	button_enters_active_area 2
2021-02-04_12-55-27.171	button_created 10
2021-02-04_12-55-27.414	middle_moved
2021-02-04_12-55-27.536	middle_released
2021-02-04_12-55-27.547	button_leaves_active_area 2
2021-02-04_12-55-27.646	button_enters_active_area 1
2021-02-04_12-55-27.692	button_created 11
2021-02-04_12-55-27.902	ring_moved
2021-02-04_12-55-27.914	button_missed 2
2021-02-04_12-55-27.914	set_speed 0.330000021457672
2021-02-04_12-55-27.924	button_pressed 1
2021-02-04_12-55-27.924	set_speed 0.330000021457672
2021-02-04_12-55-27.936	multiple_finger_start
2021-02-04_12-55-27.991	multiple_finger_stop
2021-02-04_12-55-28.002	no_button_but_finger_pressed LeftPinkyTip
2021-02-04_12-55-28.002	set_speed 0.330000021457672
2021-02-04_12-55-28.002	no_button_but_finger_pressed LeftMiddleTip
2021-02-04_12-55-28.002	set_speed 0.150000021457672
2021-02-04_12-55-28.003	no_button_but_finger_pressed LeftIndexTip
2021-02-04_12-55-28.003	set_speed 0
2021-02-04_12-55-28.003	no_button_but_finger_pressed RightIndexTip
2021-02-04_12-55-28.003	set_speed 0
2021-02-04_12-55-28.003	no_button_but_finger_pressed RightMiddleTip
2021-02-04_12-55-28.003	set_speed 0
2021-02-04_12-55-28.003	no_button_but_finger_pressed RightRingTip
2021-02-04_12-55-28.003	set_speed 0
2021-02-04_12-55-28.003	no_button_but_finger_pressed RightPinkyTip
2021-02-04_12-55-28.004	set_speed 0
2021-02-04_12-55-28.014	button_created 0
2021-02-04_12-55-28.045	ring_released
2021-02-04_12-55-28.548	button_created 1
2021-02-04_12-55-29.080	button_enters_active_area 9
2021-02-04_12-55-29.080	pinky_moved
2021-02-04_12-55-29.125	button_created 2
2021-02-04_12-55-29.431	pinky_released
2021-02-04_12-55-29.530	button_leaves_active_area 9
2021-02-04_12-55-29.642	button_enters_active_area 9
2021-02-04_12-55-29.665	pinky_moved
2021-02-04_12-55-29.700	button_created 3
2021-02-04_12-55-29.948	button_missed 9
2021-02-04_12-55-29.948	set_speed 0
2021-02-04_12-55-30.024	pinky_released
2021-02-04_12-55-30.091	button_leaves_active_area 9
2021-02-04_12-55-30.213	button_enters_active_area 8
2021-02-04_12-55-30.269	button_created 4
2021-02-04_12-55-30.514	button_missed 9
2021-02-04_12-55-30.514	set_speed 0
2021-02-04_12-55-30.535	pinky_moved
2021-02-04_12-55-30.667	button_leaves_active_area 8
2021-02-04_12-55-30.667	pinky_released
2021-02-04_12-55-30.790	button_enters_active_area 8
2021-02-04_12-55-30.835	button_created 5
2021-02-04_12-55-30.857	ring_moved
2021-02-04_12-55-30.868	multiple_finger_start
2021-02-04_12-55-30.919	middle_moved
2021-02-04_12-55-30.974	multiple_finger_stop
2021-02-04_12-55-30.975	ring_released
2021-02-04_12-55-30.988	no_button_but_finger_pressed LeftPinkyTip
2021-02-04_12-55-30.988	set_speed 0
2021-02-04_12-55-30.988	no_button_but_finger_pressed LeftRingTip
2021-02-04_12-55-30.989	set_speed 0
2021-02-04_12-55-30.989	no_button_but_finger_pressed LeftMiddleTip
2021-02-04_12-55-30.989	set_speed 0
2021-02-04_12-55-30.989	no_button_but_finger_pressed LeftIndexTip
2021-02-04_12-55-30.989	set_speed 0
2021-02-04_12-55-30.989	no_button_but_finger_pressed RightIndexTip
2021-02-04_12-55-30.989	set_speed 0
2021-02-04_12-55-30.989	no_button_but_finger_pressed RightMiddleTip
2021-02-04_12-55-30.989	set_speed 0
2021-02-04_12-55-30.990	no_button_but_finger_pressed RightRingTip
2021-02-04_12-55-30.990	set_speed 0
2021-02-04_12-55-30.990	no_button_but_finger_pressed RightPinkyTip
2021-02-04_12-55-30.990	set_speed 0
2021-02-04_12-55-31.001	middle_released
2021-02-04_12-55-31.002	button_created 0
2021-02-04_12-55-31.558	button_created 1
2021-02-04_12-55-32.068	middle_moved
2021-02-04_12-55-32.090	button_enters_active_area 7
2021-02-04_12-55-32.136	button_created 2
2021-02-04_12-55-32.279	middle_released
2021-02-04_12-55-32.512	middle_moved
2021-02-04_12-55-32.534	button_leaves_active_area 7
2021-02-04_12-55-32.612	middle_released
2021-02-04_12-55-32.653	button_enters_active_area 9
2021-02-04_12-55-32.708	button_created 3
2021-02-04_12-55-32.952	pinky_moved
2021-02-04_12-55-32.963	button_pressed 9
2021-02-04_12-55-32.963	set_speed 0
2021-02-04_12-55-32.964	button_missed 7
2021-02-04_12-55-32.964	set_speed 0
2021-02-04_12-55-33.076	pinky_released
2021-02-04_12-55-33.232	button_enters_active_area 1
2021-02-04_12-55-33.277	button_created 4
2021-02-04_12-55-33.676	button_leaves_active_area 1
2021-02-04_12-55-33.799	button_enters_active_area 3
2021-02-04_12-55-33.847	button_created 5
2021-02-04_12-55-34.101	button_missed 1
2021-02-04_12-55-34.101	set_speed 0
2021-02-04_12-55-34.244	button_leaves_active_area 3
2021-02-04_12-55-34.372	button_enters_active_area 8
2021-02-04_12-55-34.419	button_created 6
2021-02-04_12-55-34.674	button_missed 3
2021-02-04_12-55-34.674	set_speed 0
2021-02-04_12-55-34.821	button_leaves_active_area 8
2021-02-04_12-55-34.943	button_enters_active_area 2
2021-02-04_12-55-34.989	button_created 7
2021-02-04_12-55-35.120	middle_moved
2021-02-04_12-55-35.164	button_pressed 2
2021-02-04_12-55-35.164	set_speed 0.150000021457672
2021-02-04_12-55-35.232	button_missed 8
2021-02-04_12-55-35.232	set_speed 0
2021-02-04_12-55-35.399	middle_released
2021-02-04_12-55-35.509	button_enters_active_area 9
2021-02-04_12-55-35.566	button_created 8
2021-02-04_12-55-35.960	button_leaves_active_area 9
2021-02-04_12-55-36.084	button_enters_active_area 1
2021-02-04_12-55-36.140	button_created 9
2021-02-04_12-55-36.277	ring_moved
2021-02-04_12-55-36.297	button_pressed 1
2021-02-04_12-55-36.298	set_speed 0.150000021457672
2021-02-04_12-55-36.320	multiple_finger_start
2021-02-04_12-55-36.398	multiple_finger_stop
2021-02-04_12-55-36.409	no_button_but_finger_pressed LeftPinkyTip
2021-02-04_12-55-36.409	set_speed 0.150000021457672
2021-02-04_12-55-36.410	no_button_but_finger_pressed LeftMiddleTip
2021-02-04_12-55-36.410	set_speed 0.150000021457672
2021-02-04_12-55-36.410	no_button_but_finger_pressed LeftIndexTip
2021-02-04_12-55-36.410	set_speed 0
2021-02-04_12-55-36.410	no_button_but_finger_pressed RightIndexTip
2021-02-04_12-55-36.410	set_speed 0
2021-02-04_12-55-36.410	no_button_but_finger_pressed RightMiddleTip
2021-02-04_12-55-36.410	set_speed 0
2021-02-04_12-55-36.411	no_button_but_finger_pressed RightRingTip
2021-02-04_12-55-36.411	set_speed 0
2021-02-04_12-55-36.411	no_button_but_finger_pressed RightPinkyTip
2021-02-04_12-55-36.411	set_speed 0
2021-02-04_12-55-36.411	ring_released
2021-02-04_12-55-36.422	button_created 0
2021-02-04_12-55-36.989	button_created 1
2021-02-04_12-55-37.507	button_enters_active_area 0
2021-02-04_12-55-37.565	button_created 2
2021-02-04_12-55-37.654	pinky_moved
2021-02-04_12-55-37.932	pinky_released
2021-02-04_12-55-37.964	button_leaves_active_area 0
2021-02-04_12-55-38.075	button_enters_active_area 7
2021-02-04_12-55-38.133	button_created 3
2021-02-04_12-55-38.387	middle_moved
2021-02-04_12-55-38.389	button_missed 0
2021-02-04_12-55-38.389	set_speed 0
2021-02-04_12-55-38.509	middle_released
2021-02-04_12-55-38.530	button_leaves_active_area 7
2021-02-04_12-55-38.653	button_enters_active_area 2
2021-02-04_12-55-38.698	button_created 4
2021-02-04_12-55-38.954	button_missed 7
2021-02-04_12-55-38.954	set_speed 0
2021-02-04_12-55-39.107	button_leaves_active_area 2
2021-02-04_12-55-39.228	button_enters_active_area 2
2021-02-04_12-55-39.273	button_created 5
2021-02-04_12-55-39.422	middle_moved
2021-02-04_12-55-39.439	button_pressed 2
2021-02-04_12-55-39.439	set_speed 0
2021-02-04_12-55-39.518	button_missed 2
2021-02-04_12-55-39.518	set_speed 0
2021-02-04_12-55-39.583	middle_released
2021-02-04_12-55-39.794	button_enters_active_area 0
2021-02-04_12-55-39.840	button_created 6
2021-02-04_12-55-40.241	button_leaves_active_area 0
2021-02-04_12-55-40.363	button_enters_active_area 6
2021-02-04_12-55-40.421	button_created 7
2021-02-04_12-55-40.512	index_moved
2021-02-04_12-55-40.531	button_pressed 6
2021-02-04_12-55-40.531	set_speed 0.150000021457672
2021-02-04_12-55-40.665	button_missed 0
2021-02-04_12-55-40.665	set_speed 0.150000021457672
2021-02-04_12-55-40.728	index_released
2021-02-04_12-55-40.929	button_enters_active_area 2
2021-02-04_12-55-40.986	button_created 8
2021-02-04_12-55-41.352	middle_moved
2021-02-04_12-55-41.374	button_leaves_active_area 2
2021-02-04_12-55-41.475	middle_released
2021-02-04_12-55-41.519	button_enters_active_area 3
2021-02-04_12-55-41.565	button_created 9
2021-02-04_12-55-41.804	button_missed 2
2021-02-04_12-55-41.804	set_speed 0.150000021457672
2021-02-04_12-55-41.958	button_leaves_active_area 3
2021-02-04_12-55-42.082	button_enters_active_area 7
2021-02-04_12-55-42.129	button_created 10
2021-02-04_12-55-42.381	button_missed 3
2021-02-04_12-55-42.381	set_speed 0
2021-02-04_12-55-42.531	button_leaves_active_area 7
2021-02-04_12-55-42.539	middle_moved
2021-02-04_12-55-42.658	button_enters_active_area 6
2021-02-04_12-55-42.669	middle_released
2021-02-04_12-55-42.704	button_created 11
2021-02-04_12-55-42.949	button_missed 7
2021-02-04_12-55-42.949	set_speed 0
2021-02-04_12-55-43.016	index_moved
2021-02-04_12-55-43.103	button_leaves_active_area 6
2021-02-04_12-55-43.160	index_released
2021-02-04_12-55-43.227	button_enters_active_area 7
2021-02-04_12-55-43.272	button_created 12
2021-02-04_12-55-43.530	button_missed 6
2021-02-04_12-55-43.530	set_speed 0
2021-02-04_12-55-43.672	button_leaves_active_area 7
2021-02-04_12-55-43.795	button_enters_active_area 3
2021-02-04_12-55-43.841	button_created 13
2021-02-04_12-55-44.096	button_missed 7
2021-02-04_12-55-44.096	set_speed 0
2021-02-04_12-55-44.240	button_leaves_active_area 3
2021-02-04_12-55-44.362	button_enters_active_area 6
2021-02-04_12-55-44.419	button_created 14
2021-02-04_12-55-44.584	index_moved
2021-02-04_12-55-44.618	button_pressed 6
2021-02-04_12-55-44.618	set_speed 0
2021-02-04_12-55-44.662	button_missed 3
2021-02-04_12-55-44.662	set_speed 0
2021-02-04_12-55-44.729	index_released
2021-02-04_12-55-44.928	button_enters_active_area 7
2021-02-04_12-55-44.985	button_created 15
2021-02-04_12-55-45.195	middle_moved
2021-02-04_12-55-45.217	button_pressed 7
2021-02-04_12-55-45.217	set_speed 0.150000021457672
2021-02-04_12-55-45.319	middle_released
2021-02-04_12-55-45.508	button_enters_active_area 3
2021-02-04_12-55-45.557	button_created 16
2021-02-04_12-55-45.958	button_leaves_active_area 3
2021-02-04_12-55-46.085	button_enters_active_area 9
2021-02-04_12-55-46.117	index_moved
2021-02-04_12-55-46.129	button_created 17
2021-02-04_12-55-46.283	index_released
2021-02-04_12-55-46.384	button_missed 3
2021-02-04_12-55-46.384	set_speed 0.150000021457672
2021-02-04_12-55-46.527	button_leaves_active_area 9
2021-02-04_12-55-46.648	button_enters_active_area 3
2021-02-04_12-55-46.681	index_moved
2021-02-04_12-55-46.705	button_created 18
2021-02-04_12-55-46.804	index_released
2021-02-04_12-55-46.915	index_moved
2021-02-04_12-55-46.951	button_missed 9
2021-02-04_12-55-46.951	set_speed 0.150000021457672
2021-02-04_12-55-47.083	index_released
2021-02-04_12-55-47.105	button_leaves_active_area 3
2021-02-04_12-55-47.216	button_enters_active_area 6
2021-02-04_12-55-47.273	button_created 19
2021-02-04_12-55-47.305	index_moved
2021-02-04_12-55-47.339	button_pressed 6
2021-02-04_12-55-47.339	set_speed 0.150000021457672
2021-02-04_12-55-47.472	index_released
2021-02-04_12-55-47.518	button_missed 3
2021-02-04_12-55-47.518	set_speed 0.150000021457672
2021-02-04_12-55-47.803	button_enters_active_area 8
2021-02-04_12-55-47.849	button_created 20
2021-02-04_12-55-48.059	ring_moved
2021-02-04_12-55-48.091	button_pressed 8
2021-02-04_12-55-48.091	set_speed 0.150000021457672
2021-02-04_12-55-48.171	ring_released
2021-02-04_12-55-48.370	button_enters_active_area 6
2021-02-04_12-55-48.416	button_created 21
2021-02-04_12-55-48.537	index_moved
2021-02-04_12-55-48.560	button_pressed 6
2021-02-04_12-55-48.560	set_speed 0.330000021457672
2021-02-04_12-55-48.709	index_released
2021-02-04_12-55-48.945	button_enters_active_area 7
2021-02-04_12-55-48.993	button_created 22
2021-02-04_12-55-49.113	middle_moved
2021-02-04_12-55-49.135	button_pressed 7
2021-02-04_12-55-49.135	set_speed 0.510000021457672
2021-02-04_12-55-49.249	middle_released
2021-02-04_12-55-49.504	button_enters_active_area 7
2021-02-04_12-55-49.549	button_created 23
2021-02-04_12-55-49.626	middle_moved
2021-02-04_12-55-49.648	button_pressed 7
2021-02-04_12-55-49.648	set_speed 0.510000021457672
2021-02-04_12-55-49.769	middle_released
2021-02-04_12-55-50.025	button_enters_active_area 8
2021-02-04_12-55-50.071	button_created 24
2021-02-04_12-55-50.237	ring_moved
2021-02-04_12-55-50.259	multiple_finger_start
2021-02-04_12-55-50.271	middle_moved
2021-02-04_12-55-50.366	multiple_finger_stop
2021-02-04_12-55-50.367	ring_released
2021-02-04_12-55-50.377	no_button_but_finger_pressed LeftPinkyTip
2021-02-04_12-55-50.378	set_speed 0.510000021457672
2021-02-04_12-55-50.378	no_button_but_finger_pressed LeftRingTip
2021-02-04_12-55-50.379	set_speed 0.330000021457672
2021-02-04_12-55-50.379	no_button_but_finger_pressed LeftMiddleTip
2021-02-04_12-55-50.379	set_speed 0.150000021457672
2021-02-04_12-55-50.379	no_button_but_finger_pressed LeftIndexTip
2021-02-04_12-55-50.379	set_speed 0
2021-02-04_12-55-50.380	no_button_but_finger_pressed RightIndexTip
2021-02-04_12-55-50.380	set_speed 0
2021-02-04_12-55-50.380	no_button_but_finger_pressed RightMiddleTip
2021-02-04_12-55-50.380	set_speed 0
2021-02-04_12-55-50.380	no_button_but_finger_pressed RightRingTip
2021-02-04_12-55-50.381	set_speed 0
2021-02-04_12-55-50.381	no_button_but_finger_pressed RightPinkyTip
2021-02-04_12-55-50.381	set_speed 0
2021-02-04_12-55-50.390	button_created 0
2021-02-04_12-55-50.633	middle_released
2021-02-04_12-55-50.928	button_created 1
2021-02-04_12-55-51.455	button_enters_active_area 2
2021-02-04_12-55-51.500	button_created 2
2021-02-04_12-55-51.632	middle_moved
2021-02-04_12-55-51.666	button_pressed 2
2021-02-04_12-55-51.666	set_speed 0
2021-02-04_12-55-51.666	multiple_finger_start
2021-02-04_12-55-51.757	index_moved
2021-02-04_12-55-51.779	multiple_finger_stop
2021-02-04_12-55-51.781	middle_released
2021-02-04_12-55-51.791	no_button_but_finger_pressed LeftPinkyTip
2021-02-04_12-55-51.791	set_speed 0
2021-02-04_12-55-51.791	no_button_but_finger_pressed LeftRingTip
2021-02-04_12-55-51.791	set_speed 0
2021-02-04_12-55-51.791	no_button_but_finger_pressed LeftIndexTip
2021-02-04_12-55-51.792	set_speed 0
2021-02-04_12-55-51.792	no_button_but_finger_pressed RightIndexTip
2021-02-04_12-55-51.792	set_speed 0
2021-02-04_12-55-51.792	no_button_but_finger_pressed RightMiddleTip
2021-02-04_12-55-51.792	set_speed 0
2021-02-04_12-55-51.792	no_button_but_finger_pressed RightRingTip
2021-02-04_12-55-51.792	set_speed 0
2021-02-04_12-55-51.792	no_button_but_finger_pressed RightPinkyTip
2021-02-04_12-55-51.792	set_speed 0
2021-02-04_12-55-51.802	index_released
2021-02-04_12-55-51.803	button_created 0
2021-02-04_12-55-52.264	no_button_but_finger_pressed RightThumbTip
2021-02-04_12-55-52.264	set_speed 0
2021-02-04_12-55-52.372	button_created 1
2021-02-04_12-55-52.430	no_button_but_finger_pressed RightThumbTip
2021-02-04_12-55-52.431	set_speed 0
2021-02-04_12-55-52.898	button_enters_active_area 1
2021-02-04_12-55-52.932	wrong_button_pressed finger RightThumbTip button 1
2021-02-04_12-55-52.933	set_speed 0
2021-02-04_12-55-52.945	button_created 2
2021-02-04_12-55-53.095	ring_moved
2021-02-04_12-55-53.127	multiple_finger_start
2021-02-04_12-55-53.170	multiple_finger_stop
2021-02-04_12-55-53.179	no_button_but_finger_pressed LeftPinkyTip
2021-02-04_12-55-53.180	set_speed 0
2021-02-04_12-55-53.180	no_button_but_finger_pressed LeftRingTip
2021-02-04_12-55-53.180	set_speed 0
2021-02-04_12-55-53.180	no_button_but_finger_pressed LeftMiddleTip
2021-02-04_12-55-53.181	set_speed 0
2021-02-04_12-55-53.181	no_button_but_finger_pressed LeftIndexTip
2021-02-04_12-55-53.181	set_speed 0
2021-02-04_12-55-53.181	no_button_but_finger_pressed RightThumbTip
2021-02-04_12-55-53.181	set_speed 0
2021-02-04_12-55-53.181	no_button_but_finger_pressed RightIndexTip
2021-02-04_12-55-53.182	set_speed 0
2021-02-04_12-55-53.182	no_button_but_finger_pressed RightMiddleTip
2021-02-04_12-55-53.182	set_speed 0
2021-02-04_12-55-53.182	no_button_but_finger_pressed RightRingTip
2021-02-04_12-55-53.182	set_speed 0
2021-02-04_12-55-53.182	no_button_but_finger_pressed RightPinkyTip
2021-02-04_12-55-53.182	set_speed 0
2021-02-04_12-55-53.182	ring_released
2021-02-04_12-55-53.192	button_created 0
2021-02-04_12-55-53.308	no_button_but_finger_pressed RightThumbTip
2021-02-04_12-55-53.308	set_speed 0
2021-02-04_12-55-53.331	no_button_but_finger_pressed RightThumbTip
2021-02-04_12-55-53.331	set_speed 0
2021-02-04_12-55-53.352	ring_moved
2021-02-04_12-55-53.386	no_button_but_finger_pressed RightThumbTip
2021-02-04_12-55-53.386	set_speed 0
2021-02-04_12-55-53.386	ring_released
2021-02-04_12-55-53.443	no_button_but_finger_pressed RightThumbTip
2021-02-04_12-55-53.443	set_speed 0
2021-02-04_12-55-53.463	no_button_but_finger_pressed RightThumbTip
2021-02-04_12-55-53.464	set_speed 0
2021-02-04_12-55-53.553	no_button_but_finger_pressed RightThumbTip
2021-02-04_12-55-53.554	set_speed 0
2021-02-04_12-55-53.576	no_button_but_finger_pressed RightThumbTip
2021-02-04_12-55-53.577	set_speed 0
2021-02-04_12-55-53.622	no_button_but_finger_pressed RightThumbTip
2021-02-04_12-55-53.622	set_speed 0
2021-02-04_12-55-53.678	no_button_but_finger_pressed RightThumbTip
2021-02-04_12-55-53.679	set_speed 0
2021-02-04_12-55-53.758	button_created 1
2021-02-04_12-55-53.802	no_button_but_finger_pressed RightThumbTip
2021-02-04_12-55-53.802	set_speed 0
2021-02-04_12-55-53.835	no_button_but_finger_pressed RightThumbTip
2021-02-04_12-55-53.835	set_speed 0
2021-02-04_12-55-53.872	no_button_but_finger_pressed RightThumbTip
2021-02-04_12-55-53.873	set_speed 0
2021-02-04_12-55-54.037	no_button_but_finger_pressed RightThumbTip
2021-02-04_12-55-54.038	set_speed 0
2021-02-04_12-55-54.121	no_button_but_finger_pressed RightThumbTip
2021-02-04_12-55-54.122	set_speed 0
2021-02-04_12-55-54.141	no_button_but_finger_pressed RightThumbTip
2021-02-04_12-55-54.142	set_speed 0
2021-02-04_12-55-54.219	no_button_but_finger_pressed RightThumbTip
2021-02-04_12-55-54.219	set_speed 0
2021-02-04_12-55-54.286	button_enters_active_area 8
2021-02-04_12-55-54.308	wrong_button_pressed finger RightThumbTip button 8
2021-02-04_12-55-54.308	set_speed 0
2021-02-04_12-55-54.336	button_created 2
2021-02-04_12-55-54.380	wrong_button_pressed finger RightThumbTip button 8
2021-02-04_12-55-54.380	set_speed 0
2021-02-04_12-55-54.408	ring_moved
2021-02-04_12-55-54.441	button_pressed 8
2021-02-04_12-55-54.442	set_speed 0
2021-02-04_12-55-54.442	multiple_finger_start
2021-02-04_12-55-54.524	middle_moved
2021-02-04_12-55-54.545	multiple_finger_stop
2021-02-04_12-55-54.546	ring_released
2021-02-04_12-55-54.554	no_button_but_finger_pressed LeftPinkyTip
2021-02-04_12-55-54.555	set_speed 0
2021-02-04_12-55-54.555	no_button_but_finger_pressed LeftRingTip
2021-02-04_12-55-54.555	set_speed 0
2021-02-04_12-55-54.555	no_button_but_finger_pressed LeftMiddleTip
2021-02-04_12-55-54.555	set_speed 0
2021-02-04_12-55-54.555	no_button_but_finger_pressed LeftIndexTip
2021-02-04_12-55-54.555	set_speed 0
2021-02-04_12-55-54.555	no_button_but_finger_pressed RightIndexTip
2021-02-04_12-55-54.556	set_speed 0
2021-02-04_12-55-54.556	no_button_but_finger_pressed RightMiddleTip
2021-02-04_12-55-54.556	set_speed 0
2021-02-04_12-55-54.556	no_button_but_finger_pressed RightPinkyTip
2021-02-04_12-55-54.556	set_speed 0
2021-02-04_12-55-54.556	middle_released
2021-02-04_12-55-54.567	button_created 0
2021-02-04_12-55-55.134	button_created 1
2021-02-04_12-55-55.664	button_enters_active_area 1
2021-02-04_12-55-55.700	button_created 2
2021-02-04_12-55-55.811	ring_moved
2021-02-04_12-55-55.834	button_pressed 1
2021-02-04_12-55-55.834	set_speed 0
2021-02-04_12-55-55.989	ring_released
2021-02-04_12-55-56.223	button_enters_active_area 0
2021-02-04_12-55-56.280	button_created 3
2021-02-04_12-55-56.345	pinky_moved
2021-02-04_12-55-56.583	wrong_button_pressed finger RightThumbTip button 0
2021-02-04_12-55-56.583	set_speed 0
2021-02-04_12-55-56.632	pinky_released
2021-02-04_12-55-56.676	button_leaves_active_area 0
2021-02-04_12-55-56.798	button_enters_active_area 0
2021-02-04_12-55-56.845	button_created 4
2021-02-04_12-55-56.977	wrong_button_pressed finger RightThumbTip button 0
2021-02-04_12-55-56.977	set_speed 0
2021-02-04_12-55-57.099	button_missed 0
2021-02-04_12-55-57.099	set_speed 0
2021-02-04_12-55-57.188	pinky_moved
2021-02-04_12-55-57.209	wrong_button_pressed finger RightThumbTip button 0
2021-02-04_12-55-57.209	set_speed 0
2021-02-04_12-55-57.231	wrong_button_pressed finger RightThumbTip button 0
2021-02-04_12-55-57.231	set_speed 0
2021-02-04_12-55-57.242	button_leaves_active_area 0
2021-02-04_12-55-57.265	no_button_but_finger_pressed RightThumbTip
2021-02-04_12-55-57.265	set_speed 0
2021-02-04_12-55-57.287	pinky_released
2021-02-04_12-55-57.298	no_button_but_finger_pressed RightThumbTip
2021-02-04_12-55-57.298	set_speed 0
2021-02-04_12-55-57.354	no_button_but_finger_pressed RightThumbTip
2021-02-04_12-55-57.354	set_speed 0
2021-02-04_12-55-57.376	no_button_but_finger_pressed RightThumbTip
2021-02-04_12-55-57.376	set_speed 0
2021-02-04_12-55-57.377	button_enters_active_area 0
2021-02-04_12-55-57.399	wrong_button_pressed finger RightThumbTip button 0
2021-02-04_12-55-57.399	set_speed 0
2021-02-04_12-55-57.424	button_created 5
2021-02-04_12-55-57.432	wrong_button_pressed finger RightThumbTip button 0
2021-02-04_12-55-57.433	set_speed 0
2021-02-04_12-55-57.511	wrong_button_pressed finger RightThumbTip button 0
2021-02-04_12-55-57.511	set_speed 0
2021-02-04_12-55-57.668	button_missed 0
2021-02-04_12-55-57.668	set_speed 0
2021-02-04_12-55-57.692	pinky_moved
2021-02-04_12-55-57.711	wrong_button_pressed finger RightThumbTip button 0
2021-02-04_12-55-57.711	set_speed 0
2021-02-04_12-55-57.711	button_pressed 0
2021-02-04_12-55-57.711	set_speed 0
2021-02-04_12-55-57.745	no_button_but_finger_pressed RightThumbTip
2021-02-04_12-55-57.746	set_speed 0
2021-02-04_12-55-57.765	no_button_but_finger_pressed RightThumbTip
2021-02-04_12-55-57.765	set_speed 0
2021-02-04_12-55-57.801	no_button_but_finger_pressed RightThumbTip
2021-02-04_12-55-57.801	set_speed 0
2021-02-04_12-55-57.865	pinky_released
2021-02-04_12-55-57.882	no_button_but_finger_pressed RightThumbTip
2021-02-04_12-55-57.882	set_speed 0
2021-02-04_12-55-57.908	no_button_but_finger_pressed RightThumbTip
2021-02-04_12-55-57.908	set_speed 0
2021-02-04_12-55-57.940	button_enters_active_area 1
2021-02-04_12-55-57.963	wrong_button_pressed finger RightThumbTip button 1
2021-02-04_12-55-57.964	set_speed 0
2021-02-04_12-55-57.986	button_created 6
2021-02-04_12-55-57.996	wrong_button_pressed finger RightThumbTip button 1
2021-02-04_12-55-57.996	set_speed 0
2021-02-04_12-55-58.020	wrong_button_pressed finger RightThumbTip button 1
2021-02-04_12-55-58.020	set_speed 0
2021-02-04_12-55-58.041	wrong_button_pressed finger RightThumbTip button 1
2021-02-04_12-55-58.041	set_speed 0
2021-02-04_12-55-58.063	wrong_button_pressed finger RightThumbTip button 1
2021-02-04_12-55-58.063	set_speed 0
2021-02-04_12-55-58.086	wrong_button_pressed finger RightThumbTip button 1
2021-02-04_12-55-58.086	set_speed 0
2021-02-04_12-55-58.152	wrong_button_pressed finger RightThumbTip button 1
2021-02-04_12-55-58.152	set_speed 0
2021-02-04_12-55-58.207	wrong_button_pressed finger RightThumbTip button 1
2021-02-04_12-55-58.208	set_speed 0
2021-02-04_12-55-58.232	wrong_button_pressed finger RightThumbTip button 1
2021-02-04_12-55-58.233	set_speed 0
2021-02-04_12-55-58.309	wrong_button_pressed finger RightThumbTip button 1
2021-02-04_12-55-58.309	set_speed 0
2021-02-04_12-55-58.386	button_leaves_active_area 1
2021-02-04_12-55-58.387	ring_moved
2021-02-04_12-55-58.465	no_button_but_finger_pressed RightThumbTip
2021-02-04_12-55-58.465	set_speed 0
2021-02-04_12-55-58.498	ring_released
2021-02-04_12-55-58.520	button_enters_active_area 9
2021-02-04_12-55-58.553	wrong_button_pressed finger RightThumbTip button 9
2021-02-04_12-55-58.553	set_speed 0
2021-02-04_12-55-58.566	button_created 7
2021-02-04_12-55-58.620	wrong_button_pressed finger RightThumbTip button 9
2021-02-04_12-55-58.620	set_speed 0
2021-02-04_12-55-58.709	wrong_button_pressed finger RightThumbTip button 9
2021-02-04_12-55-58.709	set_speed 0
2021-02-04_12-55-58.742	wrong_button_pressed finger RightThumbTip button 9
2021-02-04_12-55-58.743	set_speed 0
2021-02-04_12-55-58.810	button_missed 1
2021-02-04_12-55-58.810	set_speed 0
2021-02-04_12-55-58.856	pinky_moved
2021-02-04_12-55-58.867	button_pressed 9
2021-02-04_12-55-58.867	set_speed 0
2021-02-04_12-55-58.879	no_button_but_finger_pressed RightThumbTip
2021-02-04_12-55-58.879	set_speed 0
2021-02-04_12-55-58.988	pinky_released
2021-02-04_12-55-59.010	no_button_but_finger_pressed RightThumbTip
2021-02-04_12-55-59.010	set_speed 0
2021-02-04_12-55-59.076	button_enters_active_area 9
2021-02-04_12-55-59.132	wrong_button_pressed finger RightThumbTip button 9
2021-02-04_12-55-59.132	set_speed 0
2021-02-04_12-55-59.134	button_created 8
2021-02-04_12-55-59.165	wrong_button_pressed finger RightThumbTip button 9
2021-02-04_12-55-59.166	set_speed 0
2021-02-04_12-55-59.211	wrong_button_pressed finger RightThumbTip button 9
2021-02-04_12-55-59.211	set_speed 0
2021-02-04_12-55-59.277	wrong_button_pressed finger RightThumbTip button 9
2021-02-04_12-55-59.277	set_speed 0
2021-02-04_12-55-59.344	wrong_button_pressed finger RightThumbTip button 9
2021-02-04_12-55-59.344	set_speed 0
2021-02-04_12-55-59.355	pinky_moved
2021-02-04_12-55-59.366	button_pressed 9
2021-02-04_12-55-59.366	set_speed 0
2021-02-04_12-55-59.489	pinky_released
2021-02-04_12-55-59.655	button_enters_active_area 9
2021-02-04_12-55-59.700	button_created 9
2021-02-04_12-55-59.922	pinky_moved
2021-02-04_12-55-59.932	button_pressed 9
2021-02-04_12-55-59.932	set_speed 0.150000021457672
2021-02-04_12-56-00.074	pinky_released
2021-02-04_12-56-00.163	no_button_but_finger_pressed RightThumbTip
2021-02-04_12-56-00.163	set_speed 0.150000021457672
2021-02-04_12-56-00.185	no_button_but_finger_pressed RightThumbTip
2021-02-04_12-56-00.185	set_speed 0.150000021457672
2021-02-04_12-56-00.229	button_enters_active_area 1
2021-02-04_12-56-00.241	wrong_button_pressed finger RightThumbTip button 1
2021-02-04_12-56-00.241	set_speed 0.150000021457672
2021-02-04_12-56-00.263	wrong_button_pressed finger RightThumbTip button 1
2021-02-04_12-56-00.263	set_speed 0
2021-02-04_12-56-00.275	button_created 10
2021-02-04_12-56-00.287	wrong_button_pressed finger RightThumbTip button 1
2021-02-04_12-56-00.288	set_speed 0
2021-02-04_12-56-00.307	wrong_button_pressed finger RightThumbTip button 1
2021-02-04_12-56-00.307	set_speed 0
2021-02-04_12-56-00.331	wrong_button_pressed finger RightThumbTip button 1
2021-02-04_12-56-00.332	set_speed 0
2021-02-04_12-56-00.420	wrong_button_pressed finger RightThumbTip button 1
2021-02-04_12-56-00.421	set_speed 0
2021-02-04_12-56-00.454	ring_moved
2021-02-04_12-56-00.476	wrong_button_pressed finger RightThumbTip button 1
2021-02-04_12-56-00.477	set_speed 0
2021-02-04_12-56-00.477	button_pressed 1
2021-02-04_12-56-00.477	set_speed 0
2021-02-04_12-56-00.576	no_button_but_finger_pressed RightThumbTip
2021-02-04_12-56-00.576	set_speed 0
2021-02-04_12-56-00.587	ring_released
2021-02-04_12-56-00.664	no_button_but_finger_pressed RightThumbTip
2021-02-04_12-56-00.664	set_speed 0
2021-02-04_12-56-00.742	no_button_but_finger_pressed RightThumbTip
2021-02-04_12-56-00.742	set_speed 0
2021-02-04_12-56-00.798	button_enters_active_area 2
2021-02-04_12-56-00.854	button_created 11
2021-02-04_12-56-00.865	wrong_button_pressed finger RightThumbTip button 2
2021-02-04_12-56-00.865	set_speed 0
2021-02-04_12-56-00.966	middle_moved
2021-02-04_12-56-00.999	button_pressed 2
2021-02-04_12-56-00.999	set_speed 0
2021-02-04_12-56-01.010	no_button_but_finger_pressed RightThumbTip
2021-02-04_12-56-01.011	set_speed 0
2021-02-04_12-56-01.082	middle_released
2021-02-04_12-56-01.171	no_button_but_finger_pressed RightThumbTip
2021-02-04_12-56-01.171	set_speed 0
2021-02-04_12-56-01.271	no_button_but_finger_pressed RightThumbTip
2021-02-04_12-56-01.271	set_speed 0
2021-02-04_12-56-01.318	no_button_but_finger_pressed RightThumbTip
2021-02-04_12-56-01.318	set_speed 0
2021-02-04_12-56-01.371	button_enters_active_area 1
2021-02-04_12-56-01.393	wrong_button_pressed finger RightThumbTip button 1
2021-02-04_12-56-01.393	set_speed 0
2021-02-04_12-56-01.416	wrong_button_pressed finger RightThumbTip button 1
2021-02-04_12-56-01.417	set_speed 0
2021-02-04_12-56-01.420	button_created 12
2021-02-04_12-56-01.460	wrong_button_pressed finger RightThumbTip button 1
2021-02-04_12-56-01.460	set_speed 0
2021-02-04_12-56-01.482	wrong_button_pressed finger RightThumbTip button 1
2021-02-04_12-56-01.483	set_speed 0
2021-02-04_12-56-01.551	wrong_button_pressed finger RightThumbTip button 1
2021-02-04_12-56-01.552	set_speed 0
2021-02-04_12-56-01.552	ring_moved
2021-02-04_12-56-01.583	button_pressed 1
2021-02-04_12-56-01.583	set_speed 0
2021-02-04_12-56-01.610	no_button_but_finger_pressed RightThumbTip
2021-02-04_12-56-01.610	set_speed 0
2021-02-04_12-56-01.621	multiple_finger_start
2021-02-04_12-56-01.672	multiple_finger_stop
2021-02-04_12-56-01.683	no_button_but_finger_pressed LeftPinkyTip
2021-02-04_12-56-01.684	set_speed 0
2021-02-04_12-56-01.684	no_button_but_finger_pressed LeftMiddleTip
2021-02-04_12-56-01.684	set_speed 0
2021-02-04_12-56-01.684	no_button_but_finger_pressed LeftIndexTip
2021-02-04_12-56-01.684	set_speed 0
2021-02-04_12-56-01.684	no_button_but_finger_pressed RightIndexTip
2021-02-04_12-56-01.684	set_speed 0
2021-02-04_12-56-01.684	no_button_but_finger_pressed RightMiddleTip
2021-02-04_12-56-01.685	set_speed 0
2021-02-04_12-56-01.685	no_button_but_finger_pressed RightRingTip
2021-02-04_12-56-01.685	set_speed 0
2021-02-04_12-56-01.685	no_button_but_finger_pressed RightPinkyTip
2021-02-04_12-56-01.685	set_speed 0
2021-02-04_12-56-01.696	ring_released
2021-02-04_12-56-01.697	button_created 0
2021-02-04_12-56-01.727	no_button_but_finger_pressed RightThumbTip
2021-02-04_12-56-01.728	set_speed 0
2021-02-04_12-56-01.761	no_button_but_finger_pressed RightThumbTip
2021-02-04_12-56-01.761	set_speed 0
2021-02-04_12-56-01.816	no_button_but_finger_pressed RightThumbTip
2021-02-04_12-56-01.816	set_speed 0
2021-02-04_12-56-01.893	no_button_but_finger_pressed RightThumbTip
2021-02-04_12-56-01.893	set_speed 0
2021-02-04_12-56-01.961	no_button_but_finger_pressed RightThumbTip
2021-02-04_12-56-01.961	set_speed 0
2021-02-04_12-56-01.995	no_button_but_finger_pressed RightThumbTip
2021-02-04_12-56-01.996	set_speed 0
2021-02-04_12-56-02.266	no_button_but_finger_pressed RightThumbTip
2021-02-04_12-56-02.266	set_speed 0
2021-02-04_12-56-02.267	button_created 1
2021-02-04_12-56-02.786	button_enters_active_area 7
2021-02-04_12-56-02.832	button_created 2
2021-02-04_12-56-02.952	middle_moved
2021-02-04_12-56-02.985	button_pressed 7
2021-02-04_12-56-02.986	set_speed 0
2021-02-04_12-56-03.076	middle_released
2021-02-04_12-56-03.353	button_enters_active_area 2
2021-02-04_12-56-03.405	button_created 3
2021-02-04_12-56-03.806	button_leaves_active_area 2
2021-02-04_12-56-03.921	button_enters_active_area 1
2021-02-04_12-56-03.974	button_created 4
2021-02-04_12-56-04.227	button_missed 2
2021-02-04_12-56-04.227	set_speed 0
2021-02-04_12-56-04.370	button_leaves_active_area 1
2021-02-04_12-56-04.493	button_enters_active_area 6
2021-02-04_12-56-04.516	launch_speed_calibration_explanation_scene
2021-02-04_12-56-04.527	no_button_but_finger_pressed RightPinkyTip
2021-02-04_12-56-04.528	set_speed 0
2021-02-04_12-56-04.528	no_button_but_finger_pressed RightRingTip
2021-02-04_12-56-04.528	set_speed 0
2021-02-04_12-56-04.528	no_button_but_finger_pressed RightMiddleTip
2021-02-04_12-56-04.528	set_speed 0
2021-02-04_12-56-04.528	no_button_but_finger_pressed RightIndexTip
2021-02-04_12-56-04.528	set_speed 0
2021-02-04_12-56-04.528	no_button_but_finger_pressed RightThumbTip
2021-02-04_12-56-04.529	set_speed 0
2021-02-04_12-56-04.529	no_button_but_finger_pressed LeftIndexTip
2021-02-04_12-56-04.529	set_speed 0
2021-02-04_12-56-04.529	no_button_but_finger_pressed LeftMiddleTip
2021-02-04_12-56-04.529	set_speed 0
2021-02-04_12-56-04.529	no_button_but_finger_pressed LeftRingTip
2021-02-04_12-56-04.529	set_speed 0
2021-02-04_12-56-04.529	no_button_but_finger_pressed LeftPinkyTip
2021-02-04_12-56-04.530	set_speed 0
2021-02-04_12-56-07.757	no_button_but_finger_pressed RightThumbTip
2021-02-04_12-56-07.758	set_speed 0
2021-02-04_12-56-07.758	no_button_but_finger_pressed LeftRingTip
2021-02-04_12-56-07.758	set_speed 0
2021-02-04_12-56-07.758	no_button_but_finger_pressed LeftMiddleTip
2021-02-04_12-56-07.758	set_speed 0
2021-02-04_12-56-07.758	no_button_but_finger_pressed LeftPinkyTip
2021-02-04_12-56-07.758	set_speed 0
2021-02-04_12-56-07.791	no_button_but_finger_pressed RightThumbTip
2021-02-04_12-56-07.791	set_speed 0
2021-02-04_12-56-07.791	no_button_but_finger_pressed LeftPinkyTip
2021-02-04_12-56-07.792	set_speed 0
2021-02-04_12-56-07.792	no_button_but_finger_pressed LeftIndexTip
2021-02-04_12-56-07.792	set_speed 0
2021-02-04_12-56-07.826	no_button_but_finger_pressed RightThumbTip
2021-02-04_12-56-07.826	set_speed 0
2021-02-04_12-56-07.826	no_button_but_finger_pressed LeftPinkyTip
2021-02-04_12-56-07.826	set_speed 0
2021-02-04_12-56-07.826	no_button_but_finger_pressed LeftIndexTip
2021-02-04_12-56-07.827	set_speed 0
2021-02-04_12-56-17.579	launch_speed_calibration
2021-02-04_12-56-17.590	no_button_but_finger_pressed RightPinkyTip
2021-02-04_12-56-17.590	set_speed 0
2021-02-04_12-56-17.590	no_button_but_finger_pressed RightRingTip
2021-02-04_12-56-17.590	set_speed 0
2021-02-04_12-56-17.590	no_button_but_finger_pressed RightMiddleTip
2021-02-04_12-56-17.590	set_speed 0
2021-02-04_12-56-17.591	no_button_but_finger_pressed RightIndexTip
2021-02-04_12-56-17.591	set_speed 0
2021-02-04_12-56-17.591	no_button_but_finger_pressed RightThumbTip
2021-02-04_12-56-17.591	set_speed 0
2021-02-04_12-56-17.591	no_button_but_finger_pressed LeftIndexTip
2021-02-04_12-56-17.591	set_speed 0
2021-02-04_12-56-17.591	no_button_but_finger_pressed LeftMiddleTip
2021-02-04_12-56-17.591	set_speed 0
2021-02-04_12-56-17.591	no_button_but_finger_pressed LeftRingTip
2021-02-04_12-56-17.592	set_speed 0
2021-02-04_12-56-17.592	no_button_but_finger_pressed LeftPinkyTip
2021-02-04_12-56-17.592	set_speed 0
2021-02-04_12-56-17.602	button_created 0
2021-02-04_12-56-18.170	button_created 1
2021-02-04_12-56-18.691	button_enters_active_area 1
2021-02-04_12-56-18.736	ring_moved
2021-02-04_12-56-18.737	button_created 2
2021-02-04_12-56-19.002	ring_released
2021-02-04_12-56-19.135	button_leaves_active_area 1
2021-02-04_12-56-19.268	button_enters_active_area 7
2021-02-04_12-56-19.315	middle_moved
2021-02-04_12-56-19.317	button_created 3
2021-02-04_12-56-19.400	button_pressed 7
2021-02-04_12-56-19.400	set_speed 0
2021-02-04_12-56-19.568	middle_released
2021-02-04_12-56-19.569	button_missed 1
2021-02-04_12-56-19.569	set_speed 0
2021-02-04_12-56-19.832	button_enters_active_area 1
2021-02-04_12-56-19.878	button_created 4
2021-02-04_12-56-19.932	ring_moved
2021-02-04_12-56-19.955	button_pressed 1
2021-02-04_12-56-19.955	set_speed 0.150000021457672
2021-02-04_12-56-20.088	ring_released
2021-02-04_12-56-20.412	button_enters_active_area 8
2021-02-04_12-56-20.446	button_created 5
2021-02-04_12-56-20.598	ring_moved
2021-02-04_12-56-20.631	button_pressed 8
2021-02-04_12-56-20.631	set_speed 0.330000021457672
2021-02-04_12-56-20.722	ring_released
2021-02-04_12-56-20.967	button_enters_active_area 3
2021-02-04_12-56-21.024	button_created 6
2021-02-04_12-56-21.129	index_moved
2021-02-04_12-56-21.153	button_pressed 3
2021-02-04_12-56-21.153	set_speed 0.510000021457672
2021-02-04_12-56-21.241	index_released
2021-02-04_12-56-21.530	button_enters_active_area 2
2021-02-04_12-56-21.587	button_created 7
2021-02-04_12-56-21.654	middle_moved
2021-02-04_12-56-21.675	button_pressed 2
2021-02-04_12-56-21.675	set_speed 0.510000021457672
2021-02-04_12-56-21.785	middle_released
2021-02-04_12-56-22.040	index_moved
2021-02-04_12-56-22.062	button_enters_active_area 3
2021-02-04_12-56-22.109	button_created 8
2021-02-04_12-56-22.321	index_released
2021-02-04_12-56-22.444	button_leaves_active_area 3
2021-02-04_12-56-22.556	button_enters_active_area 2
2021-02-04_12-56-22.590	button_created 9
2021-02-04_12-56-22.615	index_moved
2021-02-04_12-56-22.731	index_released
2021-02-04_12-56-22.799	button_missed 3
2021-02-04_12-56-22.799	set_speed 0.510000021457672
2021-02-04_12-56-22.920	button_leaves_active_area 2
2021-02-04_12-56-22.931	middle_moved
2021-02-04_12-56-23.020	button_enters_active_area 3
2021-02-04_12-56-23.032	middle_released
2021-02-04_12-56-23.056	button_created 10
2021-02-04_12-56-23.245	button_missed 2
2021-02-04_12-56-23.245	set_speed 0.330000021457672
2021-02-04_12-56-23.277	index_moved
2021-02-04_12-56-23.366	button_leaves_active_area 3
2021-02-04_12-56-23.400	index_released
2021-02-04_12-56-23.466	button_enters_active_area 6
2021-02-04_12-56-23.501	button_created 11
2021-02-04_12-56-23.720	button_missed 3
2021-02-04_12-56-23.720	set_speed 0.150000021457672
2021-02-04_12-56-23.861	button_leaves_active_area 6
2021-02-04_12-56-23.939	ring_moved
2021-02-04_12-56-23.984	button_enters_active_area 1
2021-02-04_12-56-24.030	button_created 12
2021-02-04_12-56-24.051	ring_released
2021-02-04_12-56-24.276	button_missed 6
2021-02-04_12-56-24.276	set_speed 0
2021-02-04_12-56-24.315	ring_moved
2021-02-04_12-56-24.438	button_leaves_active_area 1
2021-02-04_12-56-24.484	ring_released
2021-02-04_12-56-24.550	button_enters_active_area 9
2021-02-04_12-56-24.606	button_created 13
2021-02-04_12-56-24.763	pinky_moved
2021-02-04_12-56-24.785	button_pressed 9
2021-02-04_12-56-24.785	set_speed 0
2021-02-04_12-56-24.854	button_missed 1
2021-02-04_12-56-24.854	set_speed 0
2021-02-04_12-56-24.908	pinky_released
2021-02-04_12-56-25.120	button_enters_active_area 9
2021-02-04_12-56-25.177	button_created 14
2021-02-04_12-56-25.366	pinky_moved
2021-02-04_12-56-25.375	button_pressed 9
2021-02-04_12-56-25.375	set_speed 0.150000021457672
2021-02-04_12-56-25.541	pinky_released
2021-02-04_12-56-25.698	button_enters_active_area 8
2021-02-04_12-56-25.745	button_created 15
2021-02-04_12-56-25.910	ring_moved
2021-02-04_12-56-25.921	multiple_finger_start
2021-02-04_12-56-25.954	multiple_finger_stop
2021-02-04_12-56-25.966	no_button_but_finger_pressed LeftPinkyTip
2021-02-04_12-56-25.966	set_speed 0.150000021457672
2021-02-04_12-56-25.967	no_button_but_finger_pressed LeftRingTip
2021-02-04_12-56-25.967	set_speed 0.150000021457672
2021-02-04_12-56-25.967	no_button_but_finger_pressed LeftMiddleTip
2021-02-04_12-56-25.967	set_speed 0
2021-02-04_12-56-25.967	no_button_but_finger_pressed LeftIndexTip
2021-02-04_12-56-25.968	set_speed 0
2021-02-04_12-56-25.968	no_button_but_finger_pressed RightThumbTip
2021-02-04_12-56-25.968	set_speed 0
2021-02-04_12-56-25.968	no_button_but_finger_pressed RightIndexTip
2021-02-04_12-56-25.969	set_speed 0
2021-02-04_12-56-25.969	no_button_but_finger_pressed RightMiddleTip
2021-02-04_12-56-25.969	set_speed 0
2021-02-04_12-56-25.969	no_button_but_finger_pressed RightRingTip
2021-02-04_12-56-25.970	set_speed 0
2021-02-04_12-56-25.970	no_button_but_finger_pressed RightPinkyTip
2021-02-04_12-56-25.970	set_speed 0
2021-02-04_12-56-25.982	button_created 0
2021-02-04_12-56-26.001	ring_released
2021-02-04_12-56-26.542	button_created 1
2021-02-04_12-56-27.073	button_enters_active_area 1
2021-02-04_12-56-27.116	button_created 2
2021-02-04_12-56-27.348	ring_moved
2021-02-04_12-56-27.371	button_pressed 1
2021-02-04_12-56-27.371	set_speed 0
2021-02-04_12-56-27.460	ring_released
2021-02-04_12-56-27.638	button_enters_active_area 8
2021-02-04_12-56-27.685	button_created 3
2021-02-04_12-56-27.843	ring_moved
2021-02-04_12-56-27.876	button_pressed 8
2021-02-04_12-56-27.876	set_speed 0.150000021457672
2021-02-04_12-56-27.986	ring_released
2021-02-04_12-56-28.210	button_enters_active_area 6
2021-02-04_12-56-28.253	button_created 4
2021-02-04_12-56-28.417	index_moved
2021-02-04_12-56-28.439	button_pressed 6
2021-02-04_12-56-28.439	set_speed 0.330000021457672
2021-02-04_12-56-28.539	index_released
2021-02-04_12-56-28.775	button_enters_active_area 7
2021-02-04_12-56-28.833	button_created 5
2021-02-04_12-56-28.964	middle_moved
2021-02-04_12-56-28.997	button_pressed 7
2021-02-04_12-56-28.997	set_speed 0.510000021457672
2021-02-04_12-56-29.097	middle_released
2021-02-04_12-56-29.340	button_enters_active_area 8
2021-02-04_12-56-29.386	button_created 6
2021-02-04_12-56-29.462	ring_moved
2021-02-04_12-56-29.496	button_pressed 8
2021-02-04_12-56-29.496	set_speed 0.690000021457672
2021-02-04_12-56-29.629	ring_released
2021-02-04_12-56-29.877	button_enters_active_area 8
2021-02-04_12-56-29.908	button_created 7
2021-02-04_12-56-29.918	ring_moved
2021-02-04_12-56-30.160	ring_released
2021-02-04_12-56-30.259	button_leaves_active_area 8
2021-02-04_12-56-30.359	button_enters_active_area 7
2021-02-04_12-56-30.406	button_created 8
2021-02-04_12-56-30.472	middle_moved
2021-02-04_12-56-30.494	multiple_finger_start
2021-02-04_12-56-30.549	ring_moved
2021-02-04_12-56-30.716	multiple_finger_stop
2021-02-04_12-56-30.717	ring_released
2021-02-04_12-56-30.727	no_button_but_finger_pressed LeftPinkyTip
2021-02-04_12-56-30.727	set_speed 0.555000032186508
2021-02-04_12-56-30.727	no_button_but_finger_pressed LeftRingTip
2021-02-04_12-56-30.727	set_speed 0.330000042915344
2021-02-04_12-56-30.727	no_button_but_finger_pressed LeftMiddleTip
2021-02-04_12-56-30.728	set_speed 0.150000021457672
2021-02-04_12-56-30.728	no_button_but_finger_pressed LeftIndexTip
2021-02-04_12-56-30.728	set_speed 0
2021-02-04_12-56-30.728	no_button_but_finger_pressed RightThumbTip
2021-02-04_12-56-30.728	set_speed 0
2021-02-04_12-56-30.728	no_button_but_finger_pressed RightIndexTip
2021-02-04_12-56-30.728	set_speed 0
2021-02-04_12-56-30.728	no_button_but_finger_pressed RightMiddleTip
2021-02-04_12-56-30.728	set_speed 0
2021-02-04_12-56-30.728	no_button_but_finger_pressed RightRingTip
2021-02-04_12-56-30.729	set_speed 0
2021-02-04_12-56-30.729	no_button_but_finger_pressed RightPinkyTip
2021-02-04_12-56-30.729	set_speed 0
2021-02-04_12-56-30.741	button_created 0
2021-02-04_12-56-30.772	middle_released
2021-02-04_12-56-31.253	button_created 1
2021-02-04_12-56-31.775	button_enters_active_area 3
2021-02-04_12-56-31.828	button_created 2
2021-02-04_12-56-31.905	index_moved
2021-02-04_12-56-31.928	button_pressed 3
2021-02-04_12-56-31.928	set_speed 0
2021-02-04_12-56-32.128	index_released
2021-02-04_12-56-32.340	button_enters_active_area 6
2021-02-04_12-56-32.397	button_created 3
2021-02-04_12-56-32.529	index_moved
2021-02-04_12-56-32.562	button_pressed 6
2021-02-04_12-56-32.562	set_speed 0.150000021457672
2021-02-04_12-56-32.668	index_released
2021-02-04_12-56-32.924	button_enters_active_area 6
2021-02-04_12-56-32.969	button_created 4
2021-02-04_12-56-33.114	index_moved
2021-02-04_12-56-33.148	button_pressed 6
2021-02-04_12-56-33.148	set_speed 0.330000021457672
2021-02-04_12-56-33.262	index_released
2021-02-04_12-56-33.492	button_enters_active_area 8
2021-02-04_12-56-33.537	button_created 5
2021-02-04_12-56-33.691	ring_moved
2021-02-04_12-56-33.725	button_pressed 8
2021-02-04_12-56-33.725	set_speed 0.510000021457672
2021-02-04_12-56-33.816	ring_released
2021-02-04_12-56-34.051	button_enters_active_area 0
2021-02-04_12-56-34.096	button_created 6
2021-02-04_12-56-34.313	pinky_moved
2021-02-04_12-56-34.334	button_pressed 0
2021-02-04_12-56-34.334	set_speed 0.690000021457672
2021-02-04_12-56-34.446	pinky_released
2021-02-04_12-56-34.578	button_enters_active_area 0
2021-02-04_12-56-34.625	button_created 7
2021-02-04_12-56-34.691	pinky_moved
2021-02-04_12-56-34.961	button_leaves_active_area 0
2021-02-04_12-56-35.006	pinky_released
2021-02-04_12-56-35.072	button_enters_active_area 7
2021-02-04_12-56-35.118	button_created 8
2021-02-04_12-56-35.289	middle_moved
2021-02-04_12-56-35.313	button_missed 0
2021-02-04_12-56-35.313	set_speed 0.555000032186508
2021-02-04_12-56-35.435	button_leaves_active_area 7
2021-02-04_12-56-35.435	middle_released
2021-02-04_12-56-35.545	button_enters_active_area 7
2021-02-04_12-56-35.579	button_created 9
2021-02-04_12-56-35.722	middle_moved
2021-02-04_12-56-35.757	button_pressed 7
2021-02-04_12-56-35.757	set_speed 0.510000042915344
2021-02-04_12-56-35.772	button_missed 7
2021-02-04_12-56-35.772	set_speed 0.330000021457672
2021-02-04_12-56-35.867	middle_released
2021-02-04_12-56-35.993	button_enters_active_area 6
2021-02-04_12-56-36.038	button_created 10
2021-02-04_12-56-36.170	index_moved
2021-02-04_12-56-36.204	button_pressed 6
2021-02-04_12-56-36.204	set_speed 0.330000021457672
2021-02-04_12-56-36.327	index_released
2021-02-04_12-56-36.527	button_enters_active_area 9
2021-02-04_12-56-36.562	button_created 11
2021-02-04_12-56-36.588	pinky_moved
2021-02-04_12-56-36.870	pinky_released
2021-02-04_12-56-36.958	button_leaves_active_area 9
2021-02-04_12-56-37.092	button_enters_active_area 9
2021-02-04_12-56-37.093	pinky_moved
2021-02-04_12-56-37.140	button_created 12
2021-02-04_12-56-37.328	pinky_released
2021-02-04_12-56-37.383	button_missed 9
2021-02-04_12-56-37.383	set_speed 0.150000021457672
2021-02-04_12-56-37.428	pinky_moved
2021-02-04_12-56-37.449	button_pressed 9
2021-02-04_12-56-37.449	set_speed 0.330000021457672
2021-02-04_12-56-37.583	launch_multitask_explanation_scene
2021-02-04_12-57-38.055	launch_multitask_session
2021-02-04_12-57-38.066	no_button_but_finger_pressed RightPinkyTip
2021-02-04_12-57-38.067	set_speed 0.150000021457672
2021-02-04_12-57-38.067	no_button_but_finger_pressed RightRingTip
2021-02-04_12-57-38.067	set_speed 0.150000021457672
2021-02-04_12-57-38.067	no_button_but_finger_pressed RightMiddleTip
2021-02-04_12-57-38.067	set_speed 0
2021-02-04_12-57-38.067	no_button_but_finger_pressed RightIndexTip
2021-02-04_12-57-38.068	set_speed 0
2021-02-04_12-57-38.068	no_button_but_finger_pressed LeftIndexTip
2021-02-04_12-57-38.068	set_speed 0
2021-02-04_12-57-38.068	no_button_but_finger_pressed LeftMiddleTip
2021-02-04_12-57-38.068	set_speed 0
2021-02-04_12-57-38.068	no_button_but_finger_pressed LeftRingTip
2021-02-04_12-57-38.069	set_speed 0
2021-02-04_12-57-38.069	no_button_but_finger_pressed LeftPinkyTip
2021-02-04_12-57-38.069	set_speed 0
2021-02-04_12-57-38.069	pinky_released
2021-02-04_12-57-38.114	button_created 0
2021-02-04_12-57-38.640	button_created 1
2021-02-04_12-57-39.177	button_enters_active_area 1
2021-02-04_12-57-39.212	button_created 2
2021-02-04_12-57-39.266	ring_moved
2021-02-04_12-57-39.299	button_pressed 1
2021-02-04_12-57-39.299	set_speed 0
2021-02-04_12-57-39.407	ring_released
2021-02-04_12-57-39.729	button_enters_active_area 8
2021-02-04_12-57-39.787	button_created 3
2021-02-04_12-57-39.866	ring_moved
2021-02-04_12-57-39.888	button_pressed 8
2021-02-04_12-57-39.888	set_speed 0.150000021457672
2021-02-04_12-57-40.030	ring_released
2021-02-04_12-57-40.307	button_enters_active_area 3
2021-02-04_12-57-40.354	button_created 4
2021-02-04_12-57-40.454	index_moved
2021-02-04_12-57-40.476	button_pressed 3
2021-02-04_12-57-40.476	set_speed 0.330000021457672
2021-02-04_12-57-40.579	index_released
2021-02-04_12-57-40.876	button_enters_active_area 8
2021-02-04_12-57-40.933	button_created 5
2021-02-04_12-57-40.988	ring_moved
2021-02-04_12-57-41.020	button_pressed 8
2021-02-04_12-57-41.020	set_speed 0.510000021457672
2021-02-04_12-57-41.161	ring_released
2021-02-04_12-57-41.439	button_enters_active_area 0
2021-02-04_12-57-41.485	button_created 6
2021-02-04_12-57-41.606	pinky_moved
2021-02-04_12-57-41.628	button_pressed 0
2021-02-04_12-57-41.628	set_speed 0.690000021457672
2021-02-04_12-57-41.740	pinky_released
2021-02-04_12-57-41.965	button_enters_active_area 1
2021-02-04_12-57-41.999	button_created 7
2021-02-04_12-57-42.154	ring_moved
2021-02-04_12-57-42.196	button_pressed 1
2021-02-04_12-57-42.196	set_speed 0.735000032186508
2021-02-04_12-57-42.292	ring_released
2021-02-04_12-57-42.448	button_enters_active_area 6
2021-02-04_12-57-42.493	button_created 8
2021-02-04_12-57-42.693	index_moved
2021-02-04_12-57-42.714	button_pressed 6
2021-02-04_12-57-42.714	set_speed 0.780000042915344
2021-02-04_12-57-42.806	index_released
2021-02-04_12-57-42.908	button_enters_active_area 3
2021-02-04_12-57-42.952	button_created 9
2021-02-04_12-57-43.028	index_moved
2021-02-04_12-57-43.053	button_pressed 3
2021-02-04_12-57-43.053	set_speed 0.82500005364418
2021-02-04_12-57-43.236	index_released
2021-02-04_12-57-43.359	button_enters_active_area 3
2021-02-04_12-57-43.382	button_created 10
2021-02-04_12-57-43.484	index_moved
[truncated: 36,766 more rows]
[truncated: 4 more columns]
