# Supplementary material for: Avatar error in your favor: Embodied avatars can fix users’ mistakes without them noticing
Source: PLoS One. 2023 Jan 20;18(1):e0266212. doi: 10.1371/journal.pone.0266212 (PMC9858437; doi:10.1371/journal.pone.0266212)
Supplement: S1 Dataset — (ZIP) [file pone.0266212.s003.zip › static/raw_data/35/data.csv]

2021-02-04_15-19-54.189	condition_entry	condition B
2021-02-04_15-19-54.679	condition_entry	condition B
2021-02-04_15-19-55.218	condition_entry	condition B
2021-02-04_15-19-55.965	condition_entry	condition B
2021-02-04_15-19-56.472	condition_entry	condition B
2021-02-04_15-19-56.967	condition_entry	condition B
2021-02-04_15-19-57.584	condition_entry	condition B
2021-02-04_15-19-58.588	condition_entry	condition B
2021-02-04_15-19-59.176	condition_entry	condition B
2021-02-04_15-19-59.908	condition_entry	condition B
2021-02-04_15-20-00.317	condition_entry	condition B
2021-02-04_15-20-00.936	condition_entry	condition B
2021-02-04_15-20-01.326	condition_entry	condition B
2021-02-04_15-20-01.885	condition_entry	condition B
2021-02-04_15-20-02.236	condition_entry	condition B
2021-02-04_15-20-02.670	condition_entry	condition B
2021-02-04_15-20-03.541	condition_entry	condition B
2021-02-04_15-20-03.924	condition_entry	condition B	discarded
2021-02-04_15-20-04.302	warning	hand_movements
2021-02-04_15-20-04.302	condition_entry	condition D	discarded
2021-02-04_15-20-04.313	warning	multiple_fingers
2021-02-04_15-20-04.751	warning	hand_movements
2021-02-04_15-20-04.788	warning	hand_movements
2021-02-04_15-20-04.827	warning	hand_movements
2021-02-04_15-20-05.717	warning	hand_movements
2021-02-04_15-20-05.873	warning	multiple_fingers
2021-02-04_15-20-07.279	warning	hand_movements
2021-02-04_15-20-07.314	warning	hand_movements
2021-02-04_15-20-08.413	warning	hand_movements
2021-02-04_15-20-08.457	warning	hand_movements
2021-02-04_15-20-08.699	warning	hand_movements
2021-02-04_15-20-09.941	condition_entry	condition B
2021-02-04_15-20-11.081	condition_entry	condition B
2021-02-04_15-20-11.733	condition_entry	condition A	src 3	dst 0
2021-02-04_15-20-12.222	condition_entry	condition B
2021-02-04_15-20-12.868	condition_entry	condition B
2021-02-04_15-20-13.514	condition_entry	condition B
2021-02-04_15-20-13.753	pedal_entry	pedal_timeout
2021-02-04_15-20-13.991	condition_entry	condition B
2021-02-04_15-20-14.823	condition_entry	condition B	discarded
2021-02-04_15-20-15.112	condition_entry	condition D	discarded
2021-02-04_15-20-15.202	warning	multiple_fingers
2021-02-04_15-20-16.423	condition_entry	condition B
2021-02-04_15-20-17.127	condition_entry	condition B
2021-02-04_15-20-17.619	condition_entry	condition B
2021-02-04_15-20-18.218	condition_entry	condition A	src 3	dst 2
2021-02-04_15-20-18.875	condition_entry	condition B
2021-02-04_15-20-19.530	pedal_entry	pedal_correct
2021-02-04_15-20-22.956	answer_entry	selected_answer 9
2021-02-04_15-20-24.154	condition_entry	condition B
2021-02-04_15-20-24.784	condition_entry	condition B
2021-02-04_15-20-25.372	condition_entry	condition B
2021-02-04_15-20-25.804	condition_entry	condition D	discarded
2021-02-04_15-20-25.884	warning	multiple_fingers
2021-02-04_15-20-27.152	condition_entry	condition B
2021-02-04_15-20-27.717	condition_entry	condition B	discarded
2021-02-04_15-20-27.778	warning	hand_movements
2021-02-04_15-20-29.216	condition_entry	condition B
2021-02-04_15-20-29.657	condition_entry	condition B
2021-02-04_15-20-30.317	condition_entry	condition B
2021-02-04_15-20-30.950	condition_entry	condition B
2021-02-04_15-20-31.524	condition_entry	condition B
2021-02-04_15-20-32.509	condition_entry	condition B
2021-02-04_15-20-32.946	condition_entry	condition B
2021-02-04_15-20-33.401	condition_entry	condition B
2021-02-04_15-20-34.230	condition_entry	condition B
2021-02-04_15-20-34.578	condition_entry	condition B
2021-02-04_15-20-35.404	condition_entry	condition B
2021-02-04_15-20-35.798	condition_entry	condition B
2021-02-04_15-20-36.176	condition_entry	condition B
2021-02-04_15-20-36.717	condition_entry	condition A	src 3	dst 2
2021-02-04_15-20-37.176	condition_entry	condition B	discarded
2021-02-04_15-20-37.243	warning	hand_movements
2021-02-04_15-20-37.310	warning	hand_movements
2021-02-04_15-20-38.743	condition_entry	condition B
2021-02-04_15-20-40.167	condition_entry	condition D
2021-02-04_15-20-40.730	condition_entry	condition D warning	discarded
2021-02-04_15-20-41.108	warning	multiple_fingers
2021-02-04_15-20-41.153	warning	hand_movements
2021-02-04_15-20-42.777	condition_entry	condition B
2021-02-04_15-20-43.363	condition_entry	condition B	discarded
2021-02-04_15-20-43.401	warning	multiple_fingers
2021-02-04_15-20-44.622	condition_entry	condition B
2021-02-04_15-20-45.252	condition_entry	condition B
2021-02-04_15-20-45.820	condition_entry	condition B
2021-02-04_15-20-46.428	condition_entry	condition B
2021-02-04_15-20-46.872	condition_entry	condition D	discarded
2021-02-04_15-20-47.315	warning	hand_movements
2021-02-04_15-20-48.585	condition_entry	condition B	discarded
2021-02-04_15-20-48.609	warning	hand_movements
2021-02-04_15-20-49.190	warning	hand_movements
2021-02-04_15-20-50.354	condition_entry	condition B
2021-02-04_15-20-51.025	condition_entry	condition B	discarded
2021-02-04_15-20-51.158	warning	hand_movements
2021-02-04_15-20-51.228	warning	hand_movements
2021-02-04_15-20-52.571	condition_entry	condition B
2021-02-04_15-20-53.170	condition_entry	condition B
2021-02-04_15-20-53.683	condition_entry	condition D	discarded
2021-02-04_15-20-54.146	warning	hand_movements
2021-02-04_15-20-54.302	warning	hand_movements
2021-02-04_15-20-54.370	warning	hand_movements
2021-02-04_15-20-54.393	warning	hand_movements
2021-02-04_15-20-54.567	warning	hand_movements
2021-02-04_15-20-55.890	condition_entry	condition A	src 1	dst 2
2021-02-04_15-20-56.567	pedal_entry	pedal_correct
2021-02-04_15-21-00.401	answer_entry	selected_answer 9
2021-02-04_15-21-01.436	warning	hand_movements
2021-02-04_15-21-02.136	warning	hand_movements
2021-02-04_15-21-02.203	warning	hand_movements
2021-02-04_15-21-02.298	warning	hand_movements
2021-02-04_15-21-02.337	warning	hand_movements
2021-02-04_15-21-02.442	warning	hand_movements
2021-02-04_15-21-02.500	warning	hand_movements
2021-02-04_15-21-04.296	condition_entry	condition B
2021-02-04_15-21-04.809	condition_entry	condition B
2021-02-04_15-21-05.498	condition_entry	condition A	src 9	dst 6
2021-02-04_15-21-06.119	condition_entry	condition B
2021-02-04_15-21-06.563	condition_entry	condition B
2021-02-04_15-21-07.274	condition_entry	condition B
2021-02-04_15-21-07.518	pedal_entry	pedal_timeout
2021-02-04_15-21-07.818	condition_entry	condition B	discarded
2021-02-04_15-21-08.273	warning	hand_movements
2021-02-04_15-21-08.273	condition_entry	condition D	discarded
2021-02-04_15-21-08.335	warning	multiple_fingers
2021-02-04_15-21-08.587	warning	hand_movements
2021-02-04_15-21-10.000	condition_entry	condition B
2021-02-04_15-21-10.472	condition_entry	condition B
2021-02-04_15-21-11.082	condition_entry	condition B	discarded
2021-02-04_15-21-11.156	warning	hand_movements
2021-02-04_15-21-12.505	condition_entry	condition B
2021-02-04_15-21-13.127	condition_entry	condition B
2021-02-04_15-21-13.560	condition_entry	condition D
2021-02-04_15-21-14.717	condition_entry	condition D warning
2021-02-04_15-21-15.893	condition_entry	condition B	discarded
2021-02-04_15-21-16.382	warning	hand_movements
2021-02-04_15-21-16.525	warning	hand_movements
2021-02-04_15-21-16.680	warning	hand_movements
2021-02-04_15-21-16.804	warning	hand_movements
2021-02-04_15-21-17.091	warning	hand_movements
2021-02-04_15-21-17.227	warning	hand_movements
2021-02-04_15-21-17.253	warning	hand_movements
2021-02-04_15-21-17.382	warning	hand_movements
2021-02-04_15-21-17.813	warning	hand_movements
2021-02-04_15-21-19.038	warning	hand_movements
2021-02-04_15-21-19.038	condition_entry	condition B
2021-02-04_15-21-19.786	warning	hand_movements
2021-02-04_15-21-19.847	warning	hand_movements
2021-02-04_15-21-19.923	warning	hand_movements
2021-02-04_15-21-20.092	warning	hand_movements
2021-02-04_15-21-20.202	warning	hand_movements
2021-02-04_15-21-20.261	warning	hand_movements
2021-02-04_15-21-20.335	warning	hand_movements
2021-02-04_15-21-21.890	condition_entry	condition B
2021-02-04_15-21-22.391	condition_entry	condition B
2021-02-04_15-21-22.969	condition_entry	condition B
2021-02-04_15-21-23.578	condition_entry	condition B
2021-02-04_15-21-24.134	condition_entry	condition B
2021-02-04_15-21-24.588	condition_entry	condition B	discarded
2021-02-04_15-21-25.021	condition_entry	condition B	discarded
2021-02-04_15-21-25.057	warning	hand_movements
2021-02-04_15-21-25.083	warning	hand_movements
2021-02-04_15-21-25.113	warning	hand_movements
2021-02-04_15-21-26.615	condition_entry	condition B
2021-02-04_15-21-27.245	condition_entry	condition B
2021-02-04_15-21-27.777	condition_entry	condition B
2021-02-04_15-21-28.367	condition_entry	condition B
2021-02-04_15-21-28.786	condition_entry	condition B
2021-02-04_15-21-29.401	condition_entry	condition B
2021-02-04_15-21-30.074	warning	hand_movements
2021-02-04_15-21-30.522	warning	hand_movements
2021-02-04_15-21-30.604	warning	hand_movements
2021-02-04_15-21-30.674	warning	hand_movements
2021-02-04_15-21-30.774	warning	hand_movements
2021-02-04_15-21-30.815	warning	hand_movements
2021-02-04_15-21-30.841	warning	hand_movements
2021-02-04_15-21-30.878	warning	hand_movements
2021-02-04_15-21-30.909	warning	hand_movements
2021-02-04_15-21-30.943	warning	hand_movements
2021-02-04_15-21-30.987	warning	hand_movements
2021-02-04_15-21-31.009	warning	hand_movements
2021-02-04_15-21-31.057	warning	hand_movements
2021-02-04_15-21-31.111	warning	hand_movements
2021-02-04_15-21-32.333	condition_entry	condition B
2021-02-04_15-21-34.050	condition_entry	condition B
2021-02-04_15-21-34.695	condition_entry	condition B
2021-02-04_15-21-35.263	condition_entry	condition B
2021-02-04_15-21-35.897	condition_entry	condition B
2021-02-04_15-21-36.394	condition_entry	condition B
2021-02-04_15-21-36.849	condition_entry	condition B
2021-02-04_15-21-37.423	condition_entry	condition B
2021-02-04_15-21-37.960	condition_entry	condition B
2021-02-04_15-21-38.472	condition_entry	condition B
2021-02-04_15-21-39.193	condition_entry	condition B
2021-02-04_15-21-39.658	condition_entry	condition C	src 9	dst 8	discarded
2021-02-04_15-21-39.753	warning	hand_movements
2021-02-04_15-21-39.802	warning	hand_movements
2021-02-04_15-21-39.820	warning	multiple_fingers
2021-02-04_15-21-39.871	warning	hand_movements
2021-02-04_15-21-41.219	condition_entry	condition B
2021-02-04_15-21-41.658	condition_entry	condition B
2021-02-04_15-21-42.602	condition_entry	condition B
2021-02-04_15-21-43.163	condition_entry	condition B
2021-02-04_15-21-43.693	condition_entry	condition B
2021-02-04_15-21-44.073	condition_entry	condition C	src 6	dst 7	discarded
2021-02-04_15-21-44.289	warning	hand_movements
2021-02-04_15-21-45.614	condition_entry	condition B
2021-02-04_15-21-46.178	warning	hand_movements
2021-02-04_15-21-47.847	condition_entry	condition B
2021-02-04_15-21-48.777	condition_entry	condition B
2021-02-04_15-21-49.443	warning	hand_movements
2021-02-04_15-21-49.443	condition_entry	condition B	discarded
2021-02-04_15-21-49.803	warning	hand_movements
2021-02-04_15-21-51.096	condition_entry	condition B
2021-02-04_15-21-51.632	condition_entry	condition A	src 2	dst 1
2021-02-04_15-21-52.120	condition_entry	condition B
2021-02-04_15-21-52.843	condition_entry	condition B
2021-02-04_15-21-53.448	condition_entry	condition B
2021-02-04_15-21-53.642	pedal_entry	pedal_timeout
2021-02-04_15-21-54.335	condition_entry	condition C	src 1	dst 0
2021-02-04_15-21-55.147	condition_entry	condition B
2021-02-04_15-21-55.496	pedal_entry	pedal_correct
2021-02-04_15-21-58.978	answer_entry	selected_answer 9
2021-02-04_15-22-00.224	condition_entry	condition B
2021-02-04_15-22-00.795	condition_entry	condition B
2021-02-04_15-22-01.364	warning	hand_movements
2021-02-04_15-22-01.364	condition_entry	condition B	discarded
2021-02-04_15-22-01.827	warning	hand_movements
2021-02-04_15-22-03.139	condition_entry	condition B	discarded
2021-02-04_15-22-03.329	warning	hand_movements
2021-02-04_15-22-03.403	warning	hand_movements
2021-02-04_15-22-03.480	warning	hand_movements
2021-02-04_15-22-03.542	warning	hand_movements
2021-02-04_15-22-03.604	warning	hand_movements
2021-02-04_15-22-04.908	condition_entry	condition B	discarded
2021-02-04_15-22-05.237	warning	hand_movements
2021-02-04_15-22-05.866	warning	hand_movements
2021-02-04_15-22-05.936	warning	hand_movements
2021-02-04_15-22-06.003	warning	hand_movements
2021-02-04_15-22-06.101	warning	hand_movements
2021-02-04_15-22-06.236	warning	hand_movements
2021-02-04_15-22-06.385	warning	hand_movements
2021-02-04_15-22-06.467	warning	hand_movements
2021-02-04_15-22-06.507	warning	hand_movements
2021-02-04_15-22-07.890	condition_entry	condition B
2021-02-04_15-22-08.367	condition_entry	condition B	discarded
2021-02-04_15-22-08.415	warning	hand_movements
2021-02-04_15-22-09.894	condition_entry	condition B
2021-02-04_15-22-10.524	condition_entry	condition B
2021-02-04_15-22-11.080	condition_entry	condition B
2021-02-04_15-22-11.588	condition_entry	condition B
2021-02-04_15-22-12.202	condition_entry	condition B
2021-02-04_15-22-12.999	condition_entry	condition B
2021-02-04_15-22-13.810	condition_entry	condition B
2021-02-04_15-22-14.420	condition_entry	condition B
2021-02-04_15-22-15.146	condition_entry	condition B
2021-02-04_15-22-15.531	condition_entry	condition B
2021-02-04_15-22-16.152	condition_entry	condition B
2021-02-04_15-22-16.631	condition_entry	condition B
2021-02-04_15-22-17.254	condition_entry	condition A	src 9	dst 6
2021-02-04_15-22-17.747	condition_entry	condition B
2021-02-04_15-22-18.454	condition_entry	condition B
2021-02-04_15-22-18.848	condition_entry	condition B
2021-02-04_15-22-19.274	pedal_entry	pedal_timeout
2021-02-04_15-22-19.577	condition_entry	condition B
2021-02-04_15-22-20.062	condition_entry	condition B
2021-02-04_15-22-21.087	condition_entry	condition B
2021-02-04_15-22-21.739	condition_entry	condition C	src 8	dst 9	discarded
2021-02-04_15-22-21.816	warning	hand_movements
2021-02-04_15-22-23.199	condition_entry	condition B
2021-02-04_15-22-23.656	condition_entry	condition A	src 3	dst 1
2021-02-04_15-22-24.328	condition_entry	condition B
2021-02-04_15-22-24.898	condition_entry	condition B
2021-02-04_15-22-25.549	condition_entry	condition D warning	discarded
2021-02-04_15-22-25.571	warning	hand_movements
2021-02-04_15-22-27.183	condition_entry	condition B
2021-02-04_15-22-27.711	condition_entry	condition B
2021-02-04_15-22-28.203	condition_entry	condition B
2021-02-04_15-22-28.871	condition_entry	condition B	discarded
2021-02-04_15-22-29.324	warning	hand_movements
2021-02-04_15-22-29.390	warning	multiple_fingers
2021-02-04_15-22-29.903	warning	hand_movements
2021-02-04_15-22-31.247	condition_entry	condition B	discarded
2021-02-04_15-22-31.261	warning	hand_movements
2021-02-04_15-22-31.660	warning	hand_movements
2021-02-04_15-22-31.682	warning	hand_movements
2021-02-04_15-22-32.995	condition_entry	condition B
2021-02-04_15-22-33.645	condition_entry	condition B	discarded
2021-02-04_15-22-34.108	warning	hand_movements
2021-02-04_15-22-35.195	warning	hand_movements
2021-02-04_15-22-35.261	warning	hand_movements
2021-02-04_15-22-35.306	warning	hand_movements
2021-02-04_15-22-36.611	condition_entry	condition B	discarded
2021-02-04_15-22-36.679	warning	hand_movements
2021-02-04_15-22-37.290	warning	hand_movements
2021-02-04_15-22-37.322	warning	hand_movements
2021-02-04_15-22-37.347	warning	hand_movements
2021-02-04_15-22-38.700	condition_entry	condition B	discarded
2021-02-04_15-22-39.087	warning	hand_movements
2021-02-04_15-22-40.061	warning	hand_movements
2021-02-04_15-22-40.127	warning	hand_movements
2021-02-04_15-22-40.149	warning	hand_movements
2021-02-04_15-22-41.442	condition_entry	condition B	discarded
2021-02-04_15-22-41.630	warning	hand_movements
2021-02-04_15-22-41.683	warning	hand_movements
2021-02-04_15-22-41.700	warning	hand_movements
2021-02-04_15-22-41.746	warning	hand_movements
2021-02-04_15-22-41.819	warning	hand_movements
2021-02-04_15-22-41.923	warning	hand_movements
2021-02-04_15-22-41.943	warning	hand_movements
2021-02-04_15-22-41.987	warning	hand_movements
2021-02-04_15-22-42.020	warning	hand_movements
2021-02-04_15-22-42.063	warning	hand_movements
2021-02-04_15-22-42.098	warning	hand_movements
2021-02-04_15-22-42.163	warning	hand_movements
2021-02-04_15-22-42.191	warning	hand_movements
2021-02-04_15-22-42.277	warning	hand_movements
2021-02-04_15-22-42.320	warning	hand_movements
2021-02-04_15-22-43.596	condition_entry	condition B
2021-02-04_15-22-44.237	condition_entry	condition B
2021-02-04_15-22-44.829	condition_entry	condition B
2021-02-04_15-22-45.462	condition_entry	condition B
2021-02-04_15-22-45.972	condition_entry	condition B
2021-02-04_15-22-46.518	condition_entry	condition B
2021-02-04_15-22-47.006	condition_entry	condition C	src 9	dst 8	discarded
2021-02-04_15-22-47.131	warning	hand_movements
2021-02-04_15-22-47.213	warning	hand_movements
2021-02-04_15-22-48.446	condition_entry	condition B	discarded
2021-02-04_15-22-48.475	warning	hand_movements
2021-02-04_15-22-48.961	warning	hand_movements
2021-02-04_15-22-49.015	warning	hand_movements
2021-02-04_15-22-50.253	condition_entry	condition B
2021-02-04_15-22-50.838	condition_entry	condition B
2021-02-04_15-22-51.385	condition_entry	condition B
2021-02-04_15-22-52.081	warning	hand_movements
2021-02-04_15-22-52.950	warning	hand_movements
2021-02-04_15-22-53.052	warning	hand_movements
2021-02-04_15-22-53.150	warning	hand_movements
2021-02-04_15-22-53.186	warning	hand_movements
2021-02-04_15-22-53.208	warning	hand_movements
2021-02-04_15-22-53.292	warning	hand_movements
2021-02-04_15-22-54.427	condition_entry	condition B	discarded
2021-02-04_15-22-54.685	warning	hand_movements
2021-02-04_15-22-55.148	warning	hand_movements
2021-02-04_15-22-55.215	warning	hand_movements
2021-02-04_15-22-56.628	condition_entry	condition B	discarded
2021-02-04_15-22-56.803	warning	hand_movements
2021-02-04_15-22-58.127	condition_entry	condition B	discarded
2021-02-04_15-22-58.588	warning	hand_movements
2021-02-04_15-22-59.805	condition_entry	condition B
2021-02-04_15-23-00.366	condition_entry	condition B	discarded
2021-02-04_15-23-00.599	warning	hand_movements
2021-02-04_15-23-00.810	warning	hand_movements
2021-02-04_15-23-00.992	warning	hand_movements
2021-02-04_15-23-01.078	warning	hand_movements
2021-02-04_15-23-01.101	warning	hand_movements
2021-02-04_15-23-01.147	warning	hand_movements
2021-02-04_15-23-01.232	warning	hand_movements
2021-02-04_15-23-02.576	condition_entry	condition B
2021-02-04_15-23-03.120	condition_entry	condition B
2021-02-04_15-23-03.670	condition_entry	condition A	src 3	dst 1
2021-02-04_15-23-04.424	condition_entry	condition B
2021-02-04_15-23-05.384	condition_entry	condition B
2021-02-04_15-23-05.686	pedal_entry	pedal_timeout
2021-02-04_15-23-05.907	condition_entry	condition B
2021-02-04_15-23-06.519	condition_entry	condition B
2021-02-04_15-23-07.085	condition_entry	condition B
2021-02-04_15-23-08.052	condition_entry	condition B
2021-02-04_15-23-08.684	condition_entry	condition B
2021-02-04_15-23-09.855	condition_entry	condition B
2021-02-04_15-23-10.394	condition_entry	condition B
2021-02-04_15-23-11.009	condition_entry	condition A	src 6	dst 9
2021-02-04_15-23-11.479	condition_entry	condition B
2021-02-04_15-23-12.227	condition_entry	condition B
2021-02-04_15-23-12.698	condition_entry	condition B
2021-02-04_15-23-13.027	pedal_entry	pedal_timeout
2021-02-04_15-23-13.316	condition_entry	condition B
2021-02-04_15-23-13.738	condition_entry	condition B
2021-02-04_15-23-14.348	condition_entry	condition B
2021-02-04_15-23-14.859	condition_entry	condition B
2021-02-04_15-23-15.415	condition_entry	condition B	discarded
2021-02-04_15-23-15.439	warning	multiple_fingers
2021-02-04_15-23-16.528	condition_entry	condition B
2021-02-04_15-23-17.292	condition_entry	condition B
2021-02-04_15-23-17.854	condition_entry	condition B
2021-02-04_15-23-18.439	condition_entry	condition C	src 9	dst 8	discarded
2021-02-04_15-23-18.660	warning	multiple_fingers
2021-02-04_15-23-20.758	condition_entry	condition B	discarded
2021-02-04_15-23-20.804	warning	multiple_fingers
2021-02-04_15-23-22.033	condition_entry	condition B
2021-02-04_15-23-23.201	condition_entry	condition B
2021-02-04_15-23-23.800	condition_entry	condition B
2021-02-04_15-23-24.445	condition_entry	condition B
2021-02-04_15-23-24.932	condition_entry	condition B
2021-02-04_15-23-25.461	condition_entry	condition B
2021-02-04_15-23-25.940	condition_entry	condition C	src 2	dst 3
2021-02-04_15-23-26.543	condition_entry	condition B
2021-02-04_15-23-26.887	condition_entry	condition B
2021-02-04_15-23-27.630	condition_entry	condition B
2021-02-04_15-23-27.953	pedal_entry	pedal_timeout
2021-02-04_15-23-27.976	condition_entry	condition C	src 7	dst 8
2021-02-04_15-23-29.036	condition_entry	condition B	discarded
2021-02-04_15-23-29.044	warning	multiple_fingers
2021-02-04_15-23-31.000	condition_entry	condition B
2021-02-04_15-23-31.451	condition_entry	condition B
2021-02-04_15-23-32.310	condition_entry	condition B
2021-02-04_15-23-32.919	condition_entry	condition B
2021-02-04_15-23-33.439	condition_entry	condition B
2021-02-04_15-23-33.905	condition_entry	condition B
2021-02-04_15-23-34.532	condition_entry	condition B
2021-02-04_15-23-35.028	condition_entry	condition B
2021-02-04_15-23-35.505	condition_entry	condition B
2021-02-04_15-23-35.906	condition_entry	condition D	discarded
2021-02-04_15-23-36.030	warning	multiple_fingers
2021-02-04_15-23-37.498	condition_entry	condition B
2021-02-04_15-23-37.927	condition_entry	condition B
2021-02-04_15-23-38.437	condition_entry	condition B
2021-02-04_15-23-39.062	condition_entry	condition B
2021-02-04_15-23-39.632	condition_entry	condition B
2021-02-04_15-23-40.169	condition_entry	condition B
2021-02-04_15-23-40.638	condition_entry	condition B
2021-02-04_15-23-41.113	condition_entry	condition B
2021-02-04_15-23-41.518	condition_entry	condition B
2021-02-04_15-23-42.047	condition_entry	condition B
2021-02-04_15-23-42.744	condition_entry	condition B
2021-02-04_15-23-43.180	condition_entry	condition B
2021-02-04_15-23-43.646	condition_entry	condition B
2021-02-04_15-23-44.090	condition_entry	condition B
2021-02-04_15-23-44.545	condition_entry	condition D
2021-02-04_15-23-45.061	condition_entry	condition B
2021-02-04_15-23-45.660	condition_entry	condition B
2021-02-04_15-23-46.177	condition_entry	condition B
2021-02-04_15-23-46.557	pedal_entry	pedal_timeout
2021-02-04_15-23-47.033	condition_entry	condition B
2021-02-04_15-23-47.367	condition_entry	condition B
2021-02-04_15-23-47.966	condition_entry	condition B
2021-02-04_15-23-48.634	condition_entry	condition B
2021-02-04_15-23-49.165	condition_entry	condition B
2021-02-04_15-23-50.124	condition_entry	condition B
2021-02-04_15-23-50.543	condition_entry	condition B
2021-02-04_15-23-51.235	condition_entry	condition D	discarded
2021-02-04_15-23-51.257	warning	multiple_fingers
2021-02-04_15-23-52.524	condition_entry	condition B	discarded
2021-02-04_15-23-52.551	warning	multiple_fingers
2021-02-04_15-23-53.932	condition_entry	condition B
2021-02-04_15-23-54.544	condition_entry	condition B
2021-02-04_15-23-55.837	condition_entry	condition B
2021-02-04_15-23-56.333	condition_entry	condition B
2021-02-04_15-23-56.895	condition_entry	condition B
2021-02-04_15-23-57.339	condition_entry	condition B
2021-02-04_15-23-57.930	condition_entry	condition B
2021-02-04_15-23-58.451	condition_entry	condition B
2021-02-04_15-23-58.964	condition_entry	condition B
2021-02-04_15-23-59.528	condition_entry	condition B
2021-02-04_15-23-59.971	condition_entry	condition A	src 1	dst 0
2021-02-04_15-24-00.776	pedal_entry	pedal_correct
2021-02-04_15-24-04.755	answer_entry	selected_answer 9
2021-02-04_15-24-06.507	condition_entry	condition B
2021-02-04_15-24-07.183	condition_entry	condition B
2021-02-04_15-24-07.826	condition_entry	condition B
2021-02-04_15-24-08.301	condition_entry	condition B
2021-02-04_15-24-08.947	condition_entry	condition B
2021-02-04_15-24-09.302	condition_entry	condition B
2021-02-04_15-24-10.502	condition_entry	condition B
2021-02-04_15-24-11.099	condition_entry	condition A	src 3	dst 1
2021-02-04_15-24-11.644	condition_entry	condition D warning
2021-02-04_15-24-12.224	condition_entry	condition B
2021-02-04_15-24-13.293	condition_entry	condition B
2021-02-04_15-24-13.665	pedal_entry	pedal_timeout
2021-02-04_15-24-13.945	condition_entry	condition B
2021-02-04_15-24-14.554	condition_entry	condition B
2021-02-04_15-24-15.065	condition_entry	condition B
2021-02-04_15-24-15.655	condition_entry	condition D	discarded
2021-02-04_15-24-15.710	warning	multiple_fingers
2021-02-04_15-24-17.002	condition_entry	condition B
2021-02-04_15-24-17.711	condition_entry	condition B
2021-02-04_15-24-18.197	condition_entry	condition B
2021-02-04_15-24-18.597	condition_entry	condition B
2021-02-04_15-24-19.385	condition_entry	condition B
2021-02-04_15-24-19.874	condition_entry	condition B
2021-02-04_15-24-20.452	condition_entry	condition D	discarded
2021-02-04_15-24-20.529	warning	multiple_fingers
2021-02-04_15-24-22.062	condition_entry	condition B
2021-02-04_15-24-22.539	condition_entry	condition B
2021-02-04_15-24-23.033	condition_entry	condition D
2021-02-04_15-24-23.522	condition_entry	condition D warning
2021-02-04_15-24-24.759	condition_entry	condition D warning
2021-02-04_15-24-25.149	condition_entry	condition B
2021-02-04_15-24-26.464	condition_entry	condition B
2021-02-04_15-24-26.781	pedal_entry	pedal_timeout
2021-02-04_15-24-26.981	condition_entry	condition B
2021-02-04_15-24-27.553	condition_entry	condition B
2021-02-04_15-24-28.218	condition_entry	condition B
2021-02-04_15-24-29.186	condition_entry	condition A	src 7	dst 8
2021-02-04_15-24-30.293	condition_entry	condition B
2021-02-04_15-24-30.757	condition_entry	condition B
2021-02-04_15-24-31.202	pedal_entry	pedal_timeout
2021-02-04_15-24-31.982	condition_entry	condition B
2021-02-04_15-24-32.702	condition_entry	condition B
2021-02-04_15-24-33.246	condition_entry	condition D
2021-02-04_15-24-33.745	condition_entry	condition B
2021-02-04_15-24-34.335	condition_entry	condition B
2021-02-04_15-24-35.014	condition_entry	condition B
2021-02-04_15-24-35.266	pedal_entry	pedal_timeout
2021-02-04_15-24-35.445	condition_entry	condition B
2021-02-04_15-24-36.035	condition_entry	condition B
2021-02-04_15-24-36.577	condition_entry	condition A	src 1	dst 0
2021-02-04_15-24-37.011	condition_entry	condition B
2021-02-04_15-24-38.045	condition_entry	condition B
2021-02-04_15-24-38.336	condition_entry	condition B
2021-02-04_15-24-38.598	pedal_entry	pedal_timeout
2021-02-04_15-24-38.790	condition_entry	condition B
2021-02-04_15-24-39.252	condition_entry	condition B
2021-02-04_15-24-39.778	condition_entry	condition B
2021-02-04_15-24-40.433	condition_entry	condition B	discarded
2021-02-04_15-24-40.831	condition_entry	condition B	discarded
2021-02-04_15-24-40.910	warning	multiple_fingers
2021-02-04_15-24-42.297	condition_entry	condition B
2021-02-04_15-24-42.652	condition_entry	condition C	src 2	dst 3
2021-02-04_15-24-43.947	condition_entry	condition B
2021-02-04_15-24-44.507	condition_entry	condition B
2021-02-04_15-24-44.678	pedal_entry	pedal_timeout
2021-02-04_15-24-45.106	condition_entry	condition B
2021-02-04_15-24-45.626	condition_entry	condition B	discarded
2021-02-04_15-24-45.678	warning	multiple_fingers
2021-02-04_15-24-46.910	condition_entry	condition B
2021-02-04_15-24-47.572	condition_entry	condition B	discarded
2021-02-04_15-24-47.597	warning	multiple_fingers
2021-02-04_15-24-48.973	condition_entry	condition B
2021-02-04_15-24-49.461	condition_entry	condition B
2021-02-04_15-24-50.083	condition_entry	condition B
2021-02-04_15-24-50.754	condition_entry	condition B
2021-02-04_15-24-51.393	condition_entry	condition B
2021-02-04_15-24-52.040	condition_entry	condition B
2021-02-04_15-24-52.694	condition_entry	condition B
2021-02-04_15-24-53.262	condition_entry	condition B
2021-02-04_15-24-53.863	condition_entry	condition B
2021-02-04_15-24-54.662	condition_entry	condition B
2021-02-04_15-24-55.228	condition_entry	condition B
2021-02-04_15-24-55.573	condition_entry	condition B
2021-02-04_15-24-56.032	condition_entry	condition B
2021-02-04_15-24-56.701	condition_entry	condition B
2021-02-04_15-24-57.147	condition_entry	condition B
2021-02-04_15-24-57.525	condition_entry	condition B
2021-02-04_15-24-59.798	condition_entry	condition B
2021-02-04_15-25-00.178	condition_entry	condition B
2021-02-04_15-25-01.448	condition_entry	condition B
2021-02-04_15-25-01.967	condition_entry	condition B
2021-02-04_15-25-03.253	condition_entry	condition B
2021-02-04_15-25-03.722	condition_entry	condition B
2021-02-04_15-25-04.144	condition_entry	condition B
2021-02-04_15-25-05.387	condition_entry	condition B
2021-02-04_15-25-05.897	condition_entry	condition B
2021-02-04_15-25-06.398	condition_entry	condition B
2021-02-04_15-25-07.135	condition_entry	condition B
2021-02-04_15-25-07.730	condition_entry	condition B
2021-02-04_15-25-08.285	condition_entry	condition B
2021-02-04_15-25-08.788	condition_entry	condition B
2021-02-04_15-25-09.420	condition_entry	condition B	discarded
2021-02-04_15-25-09.786	condition_entry	condition C	src 8	dst 9	discarded
2021-02-04_15-25-09.807	warning	multiple_fingers
2021-02-04_15-25-11.184	condition_entry	condition B
2021-02-04_15-25-11.795	condition_entry	condition A	src 9	dst 6
2021-02-04_15-25-12.362	condition_entry	condition B
2021-02-04_15-25-12.972	condition_entry	condition B
2021-02-04_15-25-13.572	condition_entry	condition B
2021-02-04_15-25-13.816	pedal_entry	pedal_timeout
2021-02-04_15-25-14.026	condition_entry	condition C	src 7	dst 8	discarded
2021-02-04_15-25-14.171	warning	multiple_fingers
2021-02-04_15-25-15.541	condition_entry	condition B
2021-02-04_15-25-15.972	condition_entry	condition B
2021-02-04_15-25-16.650	condition_entry	condition B
2021-02-04_15-25-17.259	condition_entry	condition B
2021-02-04_15-25-17.848	condition_entry	condition B	discarded
2021-02-04_15-25-17.870	warning	multiple_fingers
2021-02-04_15-25-19.175	condition_entry	condition B
2021-02-04_15-25-19.936	condition_entry	condition B
2021-02-04_15-25-20.502	condition_entry	condition C	src 8	dst 7
2021-02-04_15-25-21.571	pedal_entry	pedal_correct
2021-02-04_15-25-25.750	answer_entry	selected_answer 7
2021-02-04_15-25-27.065	condition_entry	condition B
2021-02-04_15-25-27.665	condition_entry	condition B
2021-02-04_15-25-28.812	condition_entry	condition B
2021-02-04_15-25-29.331	condition_entry	condition B
2021-02-04_15-25-29.786	condition_entry	condition B
2021-02-04_15-25-30.377	condition_entry	condition B
2021-02-04_15-25-30.842	condition_entry	condition B
2021-02-04_15-25-31.610	condition_entry	condition B
2021-02-04_15-25-32.075	condition_entry	condition B
2021-02-04_15-25-32.597	condition_entry	condition B
2021-02-04_15-25-33.187	condition_entry	condition A	src 6	dst 9
2021-02-04_15-25-33.865	pedal_entry	pedal_correct
2021-02-04_15-25-37.157	answer_entry	selected_answer 10
2021-02-04_15-25-38.253	condition_entry	condition B
2021-02-04_15-25-38.938	condition_entry	condition B
2021-02-04_15-25-39.494	condition_entry	condition B
2021-02-04_15-25-39.993	condition_entry	condition B
2021-02-04_15-25-40.530	warning	multiple_fingers
2021-02-04_15-25-40.531	condition_entry	condition B
2021-02-04_15-25-42.036	condition_entry	condition B
2021-02-04_15-25-42.637	condition_entry	condition C	src 7	dst 8
2021-02-04_15-25-43.238	condition_entry	condition B
2021-02-04_15-25-43.804	condition_entry	condition B
2021-02-04_15-25-44.413	condition_entry	condition B
2021-02-04_15-25-44.648	pedal_entry	pedal_timeout
2021-02-04_15-25-46.179	condition_entry	condition B	discarded
2021-02-04_15-25-46.212	warning	multiple_fingers
2021-02-04_15-25-47.804	condition_entry	condition B
2021-02-04_15-25-48.233	condition_entry	condition B
2021-02-04_15-25-48.855	condition_entry	condition B
2021-02-04_15-25-50.093	warning	multiple_fingers
2021-02-04_15-25-50.093	condition_entry	condition B
2021-02-04_15-25-51.512	condition_entry	condition B
2021-02-04_15-25-52.015	condition_entry	condition B
2021-02-04_15-25-52.664	condition_entry	condition B
2021-02-04_15-25-53.253	condition_entry	condition B
2021-02-04_15-25-53.708	condition_entry	condition B
2021-02-04_15-25-54.319	condition_entry	condition B
2021-02-04_15-25-54.841	condition_entry	condition B
2021-02-04_15-25-55.305	condition_entry	condition B	discarded
2021-02-04_15-25-55.763	condition_entry	condition D	discarded
2021-02-04_15-25-55.787	warning	multiple_fingers
2021-02-04_15-25-57.076	condition_entry	condition B
2021-02-04_15-25-57.673	condition_entry	condition B
2021-02-04_15-25-58.197	condition_entry	condition D
2021-02-04_15-25-58.764	condition_entry	condition B
2021-02-04_15-25-59.344	condition_entry	condition B
2021-02-04_15-25-59.928	condition_entry	condition B
2021-02-04_15-26-00.216	pedal_entry	pedal_timeout
2021-02-04_15-26-00.439	condition_entry	condition D	discarded
2021-02-04_15-26-00.472	warning	multiple_fingers
2021-02-04_15-26-01.797	condition_entry	condition B	discarded
2021-02-04_15-26-01.813	warning	multiple_fingers
2021-02-04_15-26-01.862	warning	hand_movements
2021-02-04_15-26-01.939	warning	hand_movements
2021-02-04_15-26-03.283	condition_entry	condition B
2021-02-04_15-26-03.759	condition_entry	condition A	src 2	dst 1
2021-02-04_15-26-04.506	condition_entry	condition B
2021-02-04_15-26-05.003	condition_entry	condition B
2021-02-04_15-26-05.706	condition_entry	condition B
2021-02-04_15-26-05.775	pedal_entry	pedal_timeout
2021-02-04_15-26-06.235	condition_entry	condition B
2021-02-04_15-26-06.702	condition_entry	condition B
2021-02-04_15-26-07.147	condition_entry	condition B
2021-02-04_15-26-07.565	condition_entry	condition B
2021-02-04_15-26-08.112	condition_entry	condition B
2021-02-04_15-26-08.691	condition_entry	condition B
2021-02-04_15-26-09.433	warning	multiple_fingers
2021-02-04_15-26-10.700	condition_entry	condition D	discarded
2021-02-04_15-26-10.712	warning	multiple_fingers
2021-02-04_15-26-12.027	condition_entry	condition A	src 8	dst 6
2021-02-04_15-26-13.148	pedal_entry	pedal_correct
2021-02-04_15-26-16.283	answer_entry	selected_answer 10
2021-02-04_15-26-17.548	condition_entry	condition B
2021-02-04_15-26-18.022	condition_entry	condition B
2021-02-04_15-26-18.758	condition_entry	condition A	src 7	dst 9
2021-02-04_15-26-19.398	pedal_entry	pedal_correct
2021-02-04_15-26-22.635	answer_entry	selected_answer 10
2021-02-04_15-26-23.977	condition_entry	condition B
2021-02-04_15-26-24.461	condition_entry	condition B
2021-02-04_15-26-25.072	condition_entry	condition B
2021-02-04_15-26-25.572	condition_entry	condition B
2021-02-04_15-26-26.138	condition_entry	condition B
2021-02-04_15-26-26.727	condition_entry	condition B
2021-02-04_15-26-27.349	condition_entry	condition B
2021-02-04_15-26-27.948	condition_entry	condition B
2021-02-04_15-26-28.417	condition_entry	condition B
2021-02-04_15-26-28.959	condition_entry	condition B
2021-02-04_15-26-29.496	condition_entry	condition B
2021-02-04_15-26-29.954	condition_entry	condition B
2021-02-04_15-26-30.392	condition_entry	condition D
2021-02-04_15-26-30.991	condition_entry	condition B
2021-02-04_15-26-31.782	condition_entry	condition B
2021-02-04_15-26-32.368	condition_entry	condition D warning
2021-02-04_15-26-32.546	condition_entry	condition B
2021-02-04_15-26-33.757	condition_entry	condition B
2021-02-04_15-26-34.317	condition_entry	condition B
2021-02-04_15-26-34.394	pedal_entry	pedal_timeout
2021-02-04_15-26-34.901	condition_entry	condition B
2021-02-04_15-26-35.371	condition_entry	condition B
2021-02-04_15-26-35.945	condition_entry	condition B
2021-02-04_15-26-36.522	condition_entry	condition D
2021-02-04_15-26-37.843	condition_entry	condition B
2021-02-04_15-26-38.310	condition_entry	condition B
2021-02-04_15-26-38.543	pedal_entry	pedal_timeout
2021-02-04_15-26-39.071	condition_entry	condition B
2021-02-04_15-26-40.166	condition_entry	condition B
2021-02-04_15-26-40.722	condition_entry	condition B
2021-02-04_15-26-41.131	condition_entry	condition B
2021-02-04_15-26-41.944	condition_entry	condition B
2021-02-04_15-26-42.453	condition_entry	condition B
2021-02-04_15-26-43.108	condition_entry	condition B
2021-02-04_15-26-44.179	condition_entry	condition B
2021-02-04_15-26-44.574	condition_entry	condition B
2021-02-04_15-26-45.174	condition_entry	condition B
2021-02-04_15-26-45.773	condition_entry	condition B
2021-02-04_15-26-46.285	condition_entry	condition B
2021-02-04_15-26-46.695	condition_entry	condition B
2021-02-04_15-26-47.183	condition_entry	condition B
2021-02-04_15-26-47.528	condition_entry	condition B
2021-02-04_15-26-47.972	condition_entry	condition B
2021-02-04_15-26-49.406	condition_entry	condition B
2021-02-04_15-26-49.919	condition_entry	condition C	src 8	dst 7
2021-02-04_15-26-50.504	condition_entry	condition B
2021-02-04_15-26-51.493	condition_entry	condition B
2021-02-04_15-26-51.938	pedal_entry	pedal_timeout
2021-02-04_15-26-51.992	condition_entry	condition B
2021-02-04_15-26-52.807	condition_entry	condition B
2021-02-04_15-26-53.310	condition_entry	condition C	src 2	dst 3
2021-02-04_15-26-53.947	condition_entry	condition B
2021-02-04_15-26-54.648	condition_entry	condition D warning
2021-02-04_15-26-54.980	condition_entry	condition D warning
2021-02-04_15-26-56.517	condition_entry	condition B
2021-02-04_15-26-56.756	condition_entry	condition B
2021-02-04_15-26-57.001	pedal_entry	pedal_timeout
2021-02-04_15-26-58.416	condition_entry	condition B
2021-02-04_15-26-58.979	condition_entry	condition C	src 6	dst 7	discarded
2021-02-04_15-26-59.189	warning	multiple_fingers
2021-02-04_15-27-00.382	condition_entry	condition B
2021-02-04_15-27-00.921	condition_entry	condition B
2021-02-04_15-27-01.737	condition_entry	condition B
2021-02-04_15-27-02.300	condition_entry	condition B
2021-02-04_15-27-02.766	condition_entry	condition B
2021-02-04_15-27-03.334	condition_entry	condition B
2021-02-04_15-27-03.887	condition_entry	condition B
2021-02-04_15-27-04.342	condition_entry	condition C	src 2	dst 3
2021-02-04_15-27-05.244	condition_entry	condition B
2021-02-04_15-27-05.645	condition_entry	condition B
2021-02-04_15-27-06.355	pedal_entry	pedal_timeout
2021-02-04_15-27-06.436	condition_entry	condition B
2021-02-04_15-27-07.433	condition_entry	condition B
2021-02-04_15-27-07.686	condition_entry	condition B
2021-02-04_15-27-08.218	condition_entry	condition A	src 6	dst 9
2021-02-04_15-27-08.763	condition_entry	condition B
2021-02-04_15-27-09.295	condition_entry	condition B
2021-02-04_15-27-10.084	condition_entry	condition B
2021-02-04_15-27-10.240	pedal_entry	pedal_timeout
2021-02-04_15-27-10.673	condition_entry	condition B
2021-02-04_15-27-11.088	condition_entry	condition B
2021-02-04_15-27-11.763	condition_entry	condition B
2021-02-04_15-27-12.473	condition_entry	condition B
2021-02-04_15-27-12.800	condition_entry	condition A	src 6	dst 8
2021-02-04_15-27-13.416	condition_entry	condition B
2021-02-04_15-27-13.938	condition_entry	condition B
2021-02-04_15-27-14.416	condition_entry	condition B
2021-02-04_15-27-14.815	pedal_entry	pedal_timeout
2021-02-04_15-27-15.007	condition_entry	condition B
2021-02-04_15-27-15.549	condition_entry	condition B
2021-02-04_15-27-16.064	condition_entry	condition B
2021-02-04_15-27-16.559	condition_entry	condition B
2021-02-04_15-27-17.016	condition_entry	condition B
2021-02-04_15-27-17.515	condition_entry	condition B
2021-02-04_15-27-17.943	condition_entry	condition B
2021-02-04_15-27-18.214	condition_entry	condition D
2021-02-04_15-27-18.793	condition_entry	condition B
2021-02-04_15-27-19.114	condition_entry	condition B
2021-02-04_15-27-19.569	condition_entry	condition B
2021-02-04_15-27-19.809	condition_entry	condition D warning
2021-02-04_15-27-20.673	condition_entry	condition B
2021-02-04_15-27-21.253	condition_entry	condition B	discarded
2021-02-04_15-27-21.357	warning	multiple_fingers
2021-02-04_15-27-21.416	warning	multiple_fingers
2021-02-04_15-27-22.825	condition_entry	condition B
2021-02-04_15-27-23.357	condition_entry	condition B
2021-02-04_15-27-24.006	condition_entry	condition B
2021-02-04_15-27-24.522	condition_entry	condition B
2021-02-04_15-27-25.045	condition_entry	condition A	src 2	dst 3
2021-02-04_15-27-25.433	condition_entry	condition D warning
2021-02-04_15-27-26.136	condition_entry	condition B
2021-02-04_15-27-26.655	condition_entry	condition B
2021-02-04_15-27-27.447	pedal_entry	pedal_timeout
2021-02-04_15-27-27.746	condition_entry	condition D
2021-02-04_15-27-28.475	condition_entry	condition B
2021-02-04_15-27-29.087	condition_entry	condition B
2021-02-04_15-27-29.564	condition_entry	condition B
2021-02-04_15-27-29.760	pedal_entry	pedal_timeout
2021-02-04_15-27-30.122	condition_entry	condition B
2021-02-04_15-27-30.775	condition_entry	condition B
2021-02-04_15-27-31.434	condition_entry	condition B
2021-02-04_15-27-32.008	condition_entry	condition B
2021-02-04_15-27-32.447	condition_entry	condition A	src 7	dst 6
2021-02-04_15-27-33.164	pedal_entry	pedal_correct
2021-02-04_15-27-36.619	answer_entry	selected_answer 10
2021-02-04_15-27-38.042	condition_entry	condition B
2021-02-04_15-27-38.397	condition_entry	condition B
2021-02-04_15-27-39.027	condition_entry	condition A	src 1	dst 2
2021-02-04_15-27-39.637	condition_entry	condition B
2021-02-04_15-27-40.183	warning	multiple_fingers
2021-02-04_15-27-40.184	condition_entry	condition B
2021-02-04_15-27-41.585	condition_entry	condition B
2021-02-04_15-27-42.126	condition_entry	condition B
2021-02-04_15-27-42.547	condition_entry	condition B
2021-02-04_15-27-43.216	condition_entry	condition B	discarded
2021-02-04_15-27-43.297	warning	multiple_fingers
2021-02-04_15-27-44.807	condition_entry	condition B
2021-02-04_15-27-45.317	condition_entry	condition B
2021-02-04_15-27-45.840	condition_entry	condition B
2021-02-04_15-27-47.346	condition_entry	condition D
2021-02-04_15-27-47.827	condition_entry	condition B
2021-02-04_15-27-48.100	condition_entry	condition B
2021-02-04_15-27-48.834	condition_entry	condition B
2021-02-04_15-27-49.277	condition_entry	condition B
2021-02-04_15-27-49.376	pedal_entry	pedal_timeout
2021-02-04_15-27-49.744	condition_entry	condition C	src 6	dst 7
2021-02-04_15-27-50.391	condition_entry	condition B
2021-02-04_15-27-50.821	condition_entry	condition B
2021-02-04_15-27-51.466	condition_entry	condition B
2021-02-04_15-27-51.765	pedal_entry	pedal_timeout
2021-02-04_15-27-51.879	condition_entry	condition B
2021-02-04_15-27-52.348	condition_entry	condition C	src 7	dst 8
2021-02-04_15-27-53.216	condition_entry	condition B
2021-02-04_15-27-54.246	condition_entry	condition B
2021-02-04_15-27-54.366	pedal_entry	pedal_timeout
2021-02-04_15-27-54.709	condition_entry	condition B
2021-02-04_15-27-55.164	condition_entry	condition B
2021-02-04_15-27-55.876	condition_entry	condition B
2021-02-04_15-27-56.531	condition_entry	condition B
2021-02-04_15-27-57.014	condition_entry	condition B
2021-02-04_15-27-57.580	condition_entry	condition B
2021-02-04_15-27-58.104	condition_entry	condition B
2021-02-04_15-27-58.753	condition_entry	condition B
2021-02-04_15-27-59.273	condition_entry	condition B
2021-02-04_15-27-59.820	condition_entry	condition B
2021-02-04_15-28-00.229	condition_entry	condition B
2021-02-04_15-28-00.752	condition_entry	condition B
2021-02-04_15-28-01.239	condition_entry	condition B
2021-02-04_15-28-01.616	condition_entry	condition C	src 9	dst 8	discarded
2021-02-04_15-28-02.016	condition_entry	condition D warning	discarded
2021-02-04_15-28-02.107	warning	multiple_fingers
2021-02-04_15-28-03.098	condition_entry	condition B
2021-02-04_15-28-04.396	condition_entry	condition B
2021-02-04_15-28-04.981	condition_entry	condition B	discarded
2021-02-04_15-28-04.993	warning	multiple_fingers
2021-02-04_15-28-06.396	condition_entry	condition B
2021-02-04_15-28-07.105	condition_entry	condition B
2021-02-04_15-28-07.569	condition_entry	condition B
2021-02-04_15-28-08.271	condition_entry	condition B
2021-02-04_15-28-08.716	condition_entry	condition C	src 9	dst 8
2021-02-04_15-28-09.182	condition_entry	condition B	discarded
2021-02-04_15-28-09.228	warning	multiple_fingers
2021-02-04_15-28-10.890	condition_entry	condition B
2021-02-04_15-28-11.233	condition_entry	condition B
2021-02-04_15-28-11.782	condition_entry	condition D
2021-02-04_15-28-12.312	condition_entry	condition B
2021-02-04_15-28-13.438	condition_entry	condition B
2021-02-04_15-28-13.799	pedal_entry	pedal_timeout
2021-02-04_15-28-13.900	condition_entry	condition B
2021-02-04_15-28-14.501	condition_entry	condition B
2021-02-04_15-28-15.267	condition_entry	condition B
2021-02-04_15-28-15.765	condition_entry	condition B
2021-02-04_15-28-16.312	condition_entry	condition B
2021-02-04_15-28-16.935	condition_entry	condition B
2021-02-04_15-28-17.475	condition_entry	condition B
2021-02-04_15-28-18.020	condition_entry	condition B
2021-02-04_15-28-18.521	condition_entry	condition B
2021-02-04_15-28-18.886	condition_entry	condition B
2021-02-04_15-28-19.730	condition_entry	condition B
2021-02-04_15-28-20.263	condition_entry	condition B
2021-02-04_15-28-20.574	condition_entry	condition B
2021-02-04_15-28-21.817	condition_entry	condition B
2021-02-04_15-28-22.440	condition_entry	condition B
2021-02-04_15-28-23.052	condition_entry	condition B
2021-02-04_15-28-23.707	condition_entry	condition B
2021-02-04_15-28-24.235	condition_entry	condition B
2021-02-04_15-28-24.530	condition_entry	condition A	src 6	dst 7
2021-02-04_15-28-25.027	condition_entry	condition B
2021-02-04_15-28-25.730	pedal_entry	pedal_correct
2021-02-04_15-28-29.987	answer_entry	selected_answer 9
2021-02-04_15-28-31.147	condition_entry	condition B
2021-02-04_15-28-31.725	condition_entry	condition B
2021-02-04_15-28-32.403	condition_entry	condition B
2021-02-04_15-28-33.003	condition_entry	condition B
2021-02-04_15-28-33.574	condition_entry	condition B
2021-02-04_15-28-34.192	condition_entry	condition B
2021-02-04_15-28-34.669	condition_entry	condition A	src 2	dst 3
2021-02-04_15-28-35.313	condition_entry	condition B
2021-02-04_15-28-35.790	condition_entry	condition B
2021-02-04_15-28-36.267	condition_entry	condition B
2021-02-04_15-28-36.682	pedal_entry	pedal_timeout
2021-02-04_15-28-36.715	condition_entry	condition B
2021-02-04_15-28-37.366	condition_entry	condition B
2021-02-04_15-28-38.011	condition_entry	condition B
2021-02-04_15-28-38.366	condition_entry	condition B
2021-02-04_15-28-38.876	condition_entry	condition B
2021-02-04_15-28-40.032	condition_entry	condition B
2021-02-04_15-28-40.548	condition_entry	condition B
2021-02-04_15-28-41.098	condition_entry	condition B
2021-02-04_15-28-41.721	condition_entry	condition B
2021-02-04_15-28-42.242	condition_entry	condition B
2021-02-04_15-28-42.750	condition_entry	condition B
2021-02-04_15-28-43.330	condition_entry	condition B
2021-02-04_15-28-43.730	condition_entry	condition B
2021-02-04_15-28-44.817	condition_entry	condition B
2021-02-04_15-28-45.162	condition_entry	condition B
2021-02-04_15-28-45.565	condition_entry	condition A	src 8	dst 7
2021-02-04_15-28-45.933	condition_entry	condition B
2021-02-04_15-28-46.429	condition_entry	condition B
2021-02-04_15-28-46.729	condition_entry	condition B
2021-02-04_15-28-47.579	pedal_entry	pedal_timeout
2021-02-04_15-28-47.841	condition_entry	condition D
2021-02-04_15-28-48.339	condition_entry	condition D warning
2021-02-04_15-28-49.018	condition_entry	condition B
2021-02-04_15-28-50.187	condition_entry	condition B
2021-02-04_15-28-50.365	pedal_entry	pedal_timeout
2021-02-04_15-28-50.806	condition_entry	condition B
2021-02-04_15-28-52.004	condition_entry	condition B
2021-02-04_15-28-52.282	condition_entry	condition B
2021-02-04_15-28-53.396	condition_entry	condition B
2021-02-04_15-28-54.039	condition_entry	condition A	src 9	dst 8
2021-02-04_15-28-54.596	condition_entry	condition B
2021-02-04_15-28-55.125	condition_entry	condition B
2021-02-04_15-28-55.713	condition_entry	condition B
2021-02-04_15-28-56.057	pedal_entry	pedal_timeout
2021-02-04_15-28-56.313	condition_entry	condition B
2021-02-04_15-28-56.826	condition_entry	condition B
2021-02-04_15-28-57.882	condition_entry	condition B
2021-02-04_15-28-58.435	condition_entry	condition D
2021-02-04_15-28-59.091	condition_entry	condition B
2021-02-04_15-28-59.501	condition_entry	condition B
2021-02-04_15-29-00.067	condition_entry	condition B
2021-02-04_15-29-00.455	pedal_entry	pedal_timeout
2021-02-04_15-29-00.512	condition_entry	condition B
2021-02-04_15-29-01.000	condition_entry	condition B
2021-02-04_15-29-01.384	condition_entry	condition B
2021-02-04_15-29-01.656	condition_entry	condition B
2021-02-04_15-29-02.200	condition_entry	condition B	discarded
2021-02-04_15-29-02.610	warning	multiple_fingers
2021-02-04_15-29-02.611	condition_entry	condition B
2021-02-04_15-29-04.123	condition_entry	condition B
2021-02-04_15-29-04.525	condition_entry	condition B
2021-02-04_15-29-05.090	condition_entry	condition B
2021-02-04_15-29-05.733	condition_entry	condition B
2021-02-04_15-29-06.455	condition_entry	condition B
2021-02-04_15-29-06.931	condition_entry	condition B
2021-02-04_15-29-07.514	condition_entry	condition B
2021-02-04_15-29-08.032	condition_entry	condition B
2021-02-04_15-29-08.509	condition_entry	condition B
2021-02-04_15-29-08.974	condition_entry	condition B
2021-02-04_15-29-09.536	condition_entry	condition B
2021-02-04_15-29-10.041	condition_entry	condition B
2021-02-04_15-29-10.473	condition_entry	condition B
2021-02-04_15-29-11.029	condition_entry	condition C	src 9	dst 8	discarded
2021-02-04_15-29-11.245	warning	multiple_fingers
2021-02-04_15-29-12.623	condition_entry	condition B
2021-02-04_15-29-13.151	condition_entry	condition B
2021-02-04_15-29-13.767	condition_entry	condition B
2021-02-04_15-29-14.160	condition_entry	condition B
2021-02-04_15-29-14.783	condition_entry	condition B
2021-02-04_15-29-15.538	condition_entry	condition B	discarded
2021-02-04_15-29-15.594	warning	multiple_fingers
2021-02-04_15-29-17.031	condition_entry	condition B
2021-02-04_15-29-17.440	condition_entry	condition B
2021-02-04_15-29-17.992	condition_entry	condition B
2021-02-04_15-29-18.682	condition_entry	condition B
2021-02-04_15-29-19.247	condition_entry	condition B
2021-02-04_15-29-19.681	condition_entry	condition B
2021-02-04_15-29-20.348	condition_entry	condition B	discarded
2021-02-04_15-29-20.371	warning	multiple_fingers
2021-02-04_15-29-21.666	condition_entry	condition B
2021-02-04_15-29-22.179	condition_entry	condition B
2021-02-04_15-29-22.942	condition_entry	condition B
2021-02-04_15-29-23.404	condition_entry	condition B
2021-02-04_15-29-23.961	condition_entry	condition A	src 7	dst 6
2021-02-04_15-29-24.681	condition_entry	condition B
2021-02-04_15-29-25.313	condition_entry	condition B
2021-02-04_15-29-25.821	condition_entry	condition B
2021-02-04_15-29-25.977	pedal_entry	pedal_timeout
2021-02-04_15-29-26.245	condition_entry	condition B
2021-02-04_15-29-26.836	condition_entry	condition B
2021-02-04_15-29-27.335	condition_entry	condition B
2021-02-04_15-29-27.746	condition_entry	condition B
2021-02-04_15-29-28.332	condition_entry	condition B
2021-02-04_15-29-29.734	condition_entry	condition B	discarded
2021-02-04_15-29-29.775	warning	multiple_fingers
2021-02-04_15-29-31.033	condition_entry	condition B
2021-02-04_15-29-31.433	condition_entry	condition B
2021-02-04_15-29-32.135	condition_entry	condition B
2021-02-04_15-29-32.725	condition_entry	condition B
2021-02-04_15-29-33.253	condition_entry	condition B
2021-02-04_15-29-33.918	condition_entry	condition B
2021-02-04_15-29-34.430	condition_entry	condition B
2021-02-04_15-29-34.902	condition_entry	condition B
2021-02-04_15-29-35.391	condition_entry	condition B
2021-02-04_15-29-36.551	condition_entry	condition B
2021-02-04_15-29-36.983	condition_entry	condition B
2021-02-04_15-29-37.547	condition_entry	condition A	src 1	dst 0
2021-02-04_15-29-38.121	condition_entry	condition B
2021-02-04_15-29-38.605	condition_entry	condition D warning
2021-02-04_15-29-38.962	pedal_entry	pedal_correct
2021-02-04_15-29-42.276	answer_entry	selected_answer 9
2021-02-04_15-29-43.555	condition_entry	condition B
2021-02-04_15-29-43.982	condition_entry	condition B
2021-02-04_15-29-44.592	condition_entry	condition B
2021-02-04_15-29-45.310	condition_entry	condition B
2021-02-04_15-29-45.813	condition_entry	condition B
2021-02-04_15-29-46.450	condition_entry	condition B
2021-02-04_15-29-47.002	condition_entry	condition C	src 7	dst 6
2021-02-04_15-29-47.637	condition_entry	condition B
2021-02-04_15-29-48.080	pedal_entry	pedal_correct
2021-02-04_15-29-52.258	answer_entry	selected_answer 5
2021-02-04_15-29-53.413	condition_entry	condition B
2021-02-04_15-29-54.101	condition_entry	condition B
2021-02-04_15-29-54.509	condition_entry	condition B
2021-02-04_15-29-55.075	condition_entry	condition B
2021-02-04_15-29-55.686	condition_entry	condition B
2021-02-04_15-29-56.361	condition_entry	condition B
2021-02-04_15-29-57.110	condition_entry	condition B
2021-02-04_15-29-57.626	condition_entry	condition B
2021-02-04_15-29-58.155	condition_entry	condition B
2021-02-04_15-29-58.755	condition_entry	condition B
2021-02-04_15-29-59.169	condition_entry	condition B
2021-02-04_15-29-59.834	condition_entry	condition B
2021-02-04_15-30-00.306	condition_entry	condition B
2021-02-04_15-30-00.942	condition_entry	condition B
2021-02-04_15-30-01.384	condition_entry	condition B
2021-02-04_15-30-01.895	condition_entry	condition B
2021-02-04_15-30-02.295	condition_entry	condition B
2021-02-04_15-30-02.754	condition_entry	condition B
2021-02-04_15-30-03.016	condition_entry	condition A	src 1	dst 2
2021-02-04_15-30-03.577	condition_entry	condition B
2021-02-04_15-30-04.363	condition_entry	condition B
2021-02-04_15-30-04.922	condition_entry	condition B
2021-02-04_15-30-05.039	pedal_entry	pedal_timeout
2021-02-04_15-30-05.564	condition_entry	condition C	src 9	dst 8	discarded
2021-02-04_15-30-05.737	warning	multiple_fingers
2021-02-04_15-30-07.191	condition_entry	condition B
2021-02-04_15-30-07.815	condition_entry	condition B
2021-02-04_15-30-08.380	condition_entry	condition B
2021-02-04_15-30-08.971	condition_entry	condition B	discarded
2021-02-04_15-30-08.981	warning	multiple_fingers
2021-02-04_15-30-10.404	condition_entry	condition B
2021-02-04_15-30-10.870	condition_entry	condition B
2021-02-04_15-30-11.357	condition_entry	condition B
2021-02-04_15-30-12.153	condition_entry	condition A	src 3	dst 2
2021-02-04_15-30-12.790	condition_entry	condition B
2021-02-04_15-30-13.288	condition_entry	condition B
2021-02-04_15-30-13.746	condition_entry	condition B
2021-02-04_15-30-14.166	pedal_entry	pedal_timeout
2021-02-04_15-30-14.771	condition_entry	condition B
2021-02-04_15-30-15.099	condition_entry	condition B
2021-02-04_15-30-15.555	condition_entry	condition B
2021-02-04_15-30-15.981	condition_entry	condition B
2021-02-04_15-30-16.290	condition_entry	condition B
2021-02-04_15-30-16.833	condition_entry	condition B	discarded
2021-02-04_15-30-16.877	warning	multiple_fingers
2021-02-04_15-30-17.997	condition_entry	condition B	discarded
2021-02-04_15-30-18.055	warning	multiple_fingers
2021-02-04_15-30-19.385	condition_entry	condition B
2021-02-04_15-30-19.888	condition_entry	condition B
2021-02-04_15-30-20.669	condition_entry	condition B
2021-02-04_15-30-21.186	condition_entry	condition C	src 2	dst 1	discarded
2021-02-04_15-30-21.198	warning	multiple_fingers
2021-02-04_15-30-21.938	pedal_entry	pedal_incorrect
2021-02-04_15-30-25.690	answer_entry	selected_answer 5
2021-02-04_15-30-27.540	condition_entry	condition B
2021-02-04_15-30-28.129	condition_entry	condition B
2021-02-04_15-30-28.672	condition_entry	condition B
2021-02-04_15-30-29.272	condition_entry	condition B	discarded
2021-02-04_15-30-29.321	warning	multiple_fingers
2021-02-04_15-30-30.796	condition_entry	condition B
2021-02-04_15-30-31.192	condition_entry	condition B
2021-02-04_15-30-31.794	condition_entry	condition B
2021-02-04_15-30-32.392	condition_entry	condition B
2021-02-04_15-30-33.095	condition_entry	condition B
2021-02-04_15-30-33.658	condition_entry	condition B
2021-02-04_15-30-34.215	condition_entry	condition B
2021-02-04_15-30-35.061	condition_entry	condition B
2021-02-04_15-30-35.635	condition_entry	condition B
2021-02-04_15-30-36.199	condition_entry	condition B
2021-02-04_15-30-36.834	condition_entry	condition B
2021-02-04_15-30-37.345	condition_entry	condition B
2021-02-04_15-30-37.801	condition_entry	condition B
2021-02-04_15-30-38.289	condition_entry	condition B
2021-02-04_15-30-38.851	condition_entry	condition B
2021-02-04_15-30-39.267	condition_entry	condition B
2021-02-04_15-30-39.679	condition_entry	condition B
2021-02-04_15-30-40.132	condition_entry	condition B
2021-02-04_15-30-41.077	condition_entry	condition B
2021-02-04_15-30-41.912	condition_entry	condition B
2021-02-04_15-30-42.487	condition_entry	condition B
2021-02-04_15-30-43.161	condition_entry	condition B
2021-02-04_15-30-43.708	condition_entry	condition B
2021-02-04_15-30-44.100	condition_entry	condition B
2021-02-04_15-30-44.652	condition_entry	condition B
2021-02-04_15-30-45.254	condition_entry	condition B
2021-02-04_15-30-45.685	condition_entry	condition B
2021-02-04_15-30-46.218	condition_entry	condition B
2021-02-04_15-30-46.566	condition_entry	condition A	src 0	dst 1
2021-02-04_15-30-46.988	condition_entry	condition B
2021-02-04_15-30-47.484	condition_entry	condition B
2021-02-04_15-30-47.807	condition_entry	condition B
2021-02-04_15-30-48.334	condition_entry	condition D warning	discarded
2021-02-04_15-30-48.451	warning	multiple_fingers
2021-02-04_15-30-49.644	condition_entry	condition B	discarded
2021-02-04_15-30-49.689	warning	multiple_fingers
2021-02-04_15-30-51.163	condition_entry	condition B
2021-02-04_15-30-51.693	condition_entry	condition C	src 2	dst 3	discarded
2021-02-04_15-30-51.765	warning	multiple_fingers
2021-02-04_15-30-53.137	condition_entry	condition B
2021-02-04_15-30-53.762	condition_entry	condition B
2021-02-04_15-30-54.266	condition_entry	condition C	src 3	dst 2	discarded
2021-02-04_15-30-54.332	warning	multiple_fingers
2021-02-04_15-30-55.668	warning	multiple_fingers
2021-02-04_15-30-55.669	condition_entry	condition B
2021-02-04_15-30-57.216	condition_entry	condition B
2021-02-04_15-30-57.802	condition_entry	condition B
2021-02-04_15-30-58.357	condition_entry	condition B
2021-02-04_15-30-58.880	condition_entry	condition B
2021-02-04_15-30-59.395	condition_entry	condition B
2021-02-04_15-31-00.021	condition_entry	condition B
2021-02-04_15-31-00.457	condition_entry	condition B
2021-02-04_15-31-00.951	condition_entry	condition B
2021-02-04_15-31-01.378	condition_entry	condition B
2021-02-04_15-31-01.800	condition_entry	condition C	src 7	dst 6
2021-02-04_15-31-02.911	pedal_entry	pedal_correct
2021-02-04_15-31-07.048	answer_entry	selected_answer 0
2021-02-04_15-31-07.898	condition_entry	condition B
2021-02-04_15-31-08.455	condition_entry	condition C	src 7	dst 8
2021-02-04_15-31-09.108	condition_entry	condition B
2021-02-04_15-31-09.630	condition_entry	condition B
2021-02-04_15-31-10.220	condition_entry	condition B
2021-02-04_15-31-10.473	pedal_entry	pedal_timeout
2021-02-04_15-31-10.920	condition_entry	condition B
2021-02-04_15-31-11.487	condition_entry	condition B
2021-02-04_15-31-11.952	condition_entry	condition B
2021-02-04_15-31-12.468	condition_entry	condition B
2021-02-04_15-31-13.009	condition_entry	condition B
2021-02-04_15-31-13.389	condition_entry	condition B
2021-02-04_15-31-13.874	condition_entry	condition B
2021-02-04_15-31-14.744	condition_entry	condition A	src 2	dst 1
2021-02-04_15-31-15.183	condition_entry	condition B
2021-02-04_15-31-16.208	condition_entry	condition B
2021-02-04_15-31-16.760	pedal_entry	pedal_timeout
2021-02-04_15-31-16.771	condition_entry	condition B
2021-02-04_15-31-17.248	condition_entry	condition B
2021-02-04_15-31-17.851	condition_entry	condition B
2021-02-04_15-31-18.293	condition_entry	condition B
2021-02-04_15-31-18.781	condition_entry	condition B
2021-02-04_15-31-19.184	condition_entry	condition B
2021-02-04_15-31-19.593	condition_entry	condition B
2021-02-04_15-31-19.992	condition_entry	condition B
2021-02-04_15-31-20.558	condition_entry	condition B
2021-02-04_15-31-21.053	condition_entry	condition D	discarded
2021-02-04_15-31-21.227	warning	multiple_fingers
2021-02-04_15-31-22.446	condition_entry	condition B
2021-02-04_15-31-22.614	condition_entry	condition B
2021-02-04_15-31-23.302	condition_entry	condition B
2021-02-04_15-31-23.948	condition_entry	condition B
2021-02-04_15-31-24.536	condition_entry	condition B
2021-02-04_15-31-25.122	condition_entry	condition B
2021-02-04_15-31-25.657	condition_entry	condition B
2021-02-04_15-31-26.168	condition_entry	condition A	src 9	dst 7
2021-02-04_15-31-26.755	condition_entry	condition B
2021-02-04_15-31-27.289	condition_entry	condition B
2021-02-04_15-31-27.606	condition_entry	condition B
2021-02-04_15-31-28.100	condition_entry	condition B
2021-02-04_15-31-28.186	pedal_entry	pedal_timeout
2021-02-04_15-31-28.747	condition_entry	condition D	discarded
2021-02-04_15-31-28.828	warning	multiple_fingers
2021-02-04_15-31-30.369	condition_entry	condition B
2021-02-04_15-31-31.010	condition_entry	condition B
2021-02-04_15-31-31.322	condition_entry	condition B
2021-02-04_15-31-32.103	condition_entry	condition B
2021-02-04_15-31-32.675	condition_entry	condition B
2021-02-04_15-31-33.265	condition_entry	condition A	src 3	dst 2
2021-02-04_15-31-33.843	condition_entry	condition B
2021-02-04_15-31-34.180	condition_entry	condition B
2021-02-04_15-31-34.749	condition_entry	condition B
2021-02-04_15-31-35.277	pedal_entry	pedal_timeout
2021-02-04_15-31-35.323	condition_entry	condition B
2021-02-04_15-31-36.023	condition_entry	condition B
2021-02-04_15-31-36.644	condition_entry	condition B
2021-02-04_15-31-37.062	condition_entry	condition B
2021-02-04_15-31-37.595	condition_entry	condition B
2021-02-04_15-31-38.805	condition_entry	condition B
2021-02-04_15-31-39.408	condition_entry	condition B
2021-02-04_15-31-39.880	condition_entry	condition B
2021-02-04_15-31-40.488	condition_entry	condition B
2021-02-04_15-31-41.085	condition_entry	condition B
2021-02-04_15-31-41.515	condition_entry	condition B
2021-02-04_15-31-42.083	condition_entry	condition B
2021-02-04_15-31-42.817	condition_entry	condition D	discarded
2021-02-04_15-31-42.929	warning	multiple_fingers
2021-02-04_15-31-44.173	condition_entry	condition B
2021-02-04_15-31-45.311	condition_entry	condition B
2021-02-04_15-31-45.758	condition_entry	condition B
2021-02-04_15-31-46.447	condition_entry	condition B
2021-02-04_15-31-46.912	condition_entry	condition B
2021-02-04_15-31-47.487	condition_entry	condition B
2021-02-04_15-31-48.467	condition_entry	condition B
2021-02-04_15-31-49.289	condition_entry	condition B
2021-02-04_15-31-49.878	condition_entry	condition B
2021-02-04_15-31-50.570	condition_entry	condition B
2021-02-04_15-31-51.055	condition_entry	condition B
2021-02-04_15-31-51.549	condition_entry	condition B
2021-02-04_15-31-52.016	condition_entry	condition B
2021-02-04_15-31-52.703	condition_entry	condition B
2021-02-04_15-31-53.122	condition_entry	condition B
2021-02-04_15-31-53.587	condition_entry	condition B
2021-02-04_15-31-53.821	condition_entry	condition B
2021-02-04_15-31-54.379	condition_entry	condition B	discarded
2021-02-04_15-31-54.597	condition_entry	condition B	discarded
2021-02-04_15-31-54.713	warning	multiple_fingers
2021-02-04_15-31-56.485	condition_entry	condition B
2021-02-04_15-31-56.886	condition_entry	condition B
2021-02-04_15-31-58.118	condition_entry	condition B
2021-02-04_15-31-58.662	condition_entry	condition B
2021-02-04_15-31-59.168	condition_entry	condition B
2021-02-04_15-31-59.654	condition_entry	condition B
2021-02-04_15-32-00.063	condition_entry	condition B
2021-02-04_15-32-00.628	condition_entry	condition B
2021-02-04_15-32-01.217	condition_entry	condition B
2021-02-04_15-32-01.683	condition_entry	condition B
2021-02-04_15-32-02.861	condition_entry	condition A	src 2	dst 0
2021-02-04_15-32-03.338	condition_entry	condition B
2021-02-04_15-32-03.873	condition_entry	condition B
2021-02-04_15-32-04.595	condition_entry	condition B
2021-02-04_15-32-04.882	pedal_entry	pedal_timeout
2021-02-04_15-32-05.015	condition_entry	condition B
2021-02-04_15-32-05.554	condition_entry	condition B
2021-02-04_15-32-05.950	condition_entry	condition B
2021-02-04_15-32-06.582	condition_entry	condition B
2021-02-04_15-32-06.993	condition_entry	condition B
2021-02-04_15-32-07.359	condition_entry	condition B
2021-02-04_15-32-07.907	condition_entry	condition B
2021-02-04_15-32-08.258	condition_entry	condition B
2021-02-04_15-32-08.580	condition_entry	condition D
2021-02-04_15-32-09.445	condition_entry	condition B
2021-02-04_15-32-09.772	condition_entry	condition B
2021-02-04_15-32-10.070	condition_entry	condition B
2021-02-04_15-32-10.602	pedal_entry	pedal_timeout
2021-02-04_15-32-10.623	condition_entry	condition B
2021-02-04_15-32-11.202	condition_entry	condition B
2021-02-04_15-32-11.692	condition_entry	condition B
2021-02-04_15-32-12.252	condition_entry	condition B
2021-02-04_15-32-12.668	condition_entry	condition B
2021-02-04_15-32-13.206	condition_entry	condition A	src 8	dst 7
2021-02-04_15-32-13.671	condition_entry	condition B
2021-02-04_15-32-14.067	condition_entry	condition B
2021-02-04_15-32-14.588	condition_entry	condition B
2021-02-04_15-32-15.014	condition_entry	condition D warning
2021-02-04_15-32-15.479	condition_entry	condition B
2021-02-04_15-32-16.065	condition_entry	condition B
2021-02-04_15-32-16.646	condition_entry	condition B
2021-02-04_15-32-17.032	pedal_entry	pedal_timeout
2021-02-04_15-32-17.144	condition_entry	condition B
2021-02-04_15-32-17.682	condition_entry	condition A	src 0	dst 1
2021-02-04_15-32-18.304	condition_entry	condition B
2021-02-04_15-32-18.721	condition_entry	condition B
2021-02-04_15-32-19.388	condition_entry	condition B
2021-02-04_15-32-19.697	pedal_entry	pedal_timeout
2021-02-04_15-32-20.243	condition_entry	condition D
2021-02-04_15-32-21.164	condition_entry	condition B
2021-02-04_15-32-21.686	condition_entry	condition B
2021-02-04_15-32-22.265	pedal_entry	pedal_timeout
2021-02-04_15-32-22.911	condition_entry	condition B
2021-02-04_15-32-24.085	condition_entry	condition B
2021-02-04_15-32-24.629	condition_entry	condition B
2021-02-04_15-32-25.145	warning	multiple_fingers
2021-02-04_15-32-25.146	condition_entry	condition B
2021-02-04_15-32-26.642	condition_entry	condition B
2021-02-04_15-32-27.083	condition_entry	condition B
2021-02-04_15-32-27.772	condition_entry	condition B
2021-02-04_15-32-28.138	condition_entry	condition B
2021-02-04_15-32-28.829	condition_entry	condition B
2021-02-04_15-32-29.394	condition_entry	condition B
2021-02-04_15-32-29.882	condition_entry	condition B
2021-02-04_15-32-30.441	condition_entry	condition B
2021-02-04_15-32-30.826	condition_entry	condition B
2021-02-04_15-32-31.259	condition_entry	condition A	src 0	dst 3
2021-02-04_15-32-31.737	condition_entry	condition B	discarded
2021-02-04_15-32-32.117	condition_entry	condition D warning	discarded
2021-02-04_15-32-32.192	warning	multiple_fingers
2021-02-04_15-32-33.482	condition_entry	condition B
2021-02-04_15-32-33.871	condition_entry	condition B
2021-02-04_15-32-34.498	condition_entry	condition B
2021-02-04_15-32-35.046	condition_entry	condition B
2021-02-04_15-32-35.739	condition_entry	condition B
2021-02-04_15-32-36.290	condition_entry	condition D
2021-02-04_15-32-36.712	condition_entry	condition B
2021-02-04_15-32-37.235	condition_entry	condition B
2021-02-04_15-32-37.913	condition_entry	condition B
2021-02-04_15-32-38.311	pedal_entry	pedal_timeout
2021-02-04_15-32-38.355	condition_entry	condition B
2021-02-04_15-32-38.778	condition_entry	condition A	src 9	dst 6
2021-02-04_15-32-39.267	condition_entry	condition B
2021-02-04_15-32-40.181	condition_entry	condition B
2021-02-04_15-32-40.533	condition_entry	condition B
2021-02-04_15-32-40.798	pedal_entry	pedal_timeout
2021-02-04_15-32-40.900	condition_entry	condition B
2021-02-04_15-32-41.353	condition_entry	condition B
2021-02-04_15-32-42.237	condition_entry	condition B
2021-02-04_15-32-43.021	condition_entry	condition B
2021-02-04_15-32-43.889	condition_entry	condition B
2021-02-04_15-32-44.420	condition_entry	condition B
2021-02-04_15-32-45.593	condition_entry	condition B
2021-02-04_15-32-46.064	condition_entry	condition B
2021-02-04_15-32-46.878	condition_entry	condition C	src 7	dst 8
2021-02-04_15-32-48.080	condition_entry	condition B
2021-02-04_15-32-48.519	condition_entry	condition B
2021-02-04_15-32-48.895	pedal_entry	pedal_timeout
2021-02-04_15-32-49.217	condition_entry	condition B
2021-02-04_15-32-49.528	condition_entry	condition B
2021-02-04_15-32-50.272	condition_entry	condition B
2021-02-04_15-32-50.684	condition_entry	condition B
2021-02-04_15-32-51.106	condition_entry	condition B
2021-02-04_15-32-51.673	condition_entry	condition C	src 8	dst 9
2021-02-04_15-32-52.038	condition_entry	condition B
2021-02-04_15-32-52.538	condition_entry	condition B
2021-02-04_15-32-52.971	condition_entry	condition B
2021-02-04_15-32-53.697	pedal_entry	pedal_timeout
2021-02-04_15-32-53.717	condition_entry	condition B
2021-02-04_15-32-54.633	condition_entry	condition B
2021-02-04_15-32-55.215	condition_entry	condition B
2021-02-04_15-32-55.708	condition_entry	condition B
2021-02-04_15-32-56.503	condition_entry	condition B
2021-02-04_15-32-57.003	condition_entry	condition B
2021-02-04_15-32-57.625	condition_entry	condition B
2021-02-04_15-32-58.071	condition_entry	condition B
2021-02-04_15-32-58.502	condition_entry	condition B
2021-02-04_15-32-59.146	condition_entry	condition B
2021-02-04_15-33-00.124	condition_entry	condition B
2021-02-04_15-33-00.495	condition_entry	condition B
2021-02-04_15-33-00.871	condition_entry	condition C	src 6	dst 7
2021-02-04_15-33-01.445	condition_entry	condition B
2021-02-04_15-33-01.944	condition_entry	condition B
2021-02-04_15-33-02.373	condition_entry	condition B
2021-02-04_15-33-02.891	pedal_entry	pedal_timeout
2021-02-04_15-33-03.161	condition_entry	condition B
2021-02-04_15-33-03.704	condition_entry	condition B
2021-02-04_15-33-04.055	condition_entry	condition B
2021-02-04_15-33-04.770	condition_entry	condition B
2021-02-04_15-33-05.277	condition_entry	condition B
2021-02-04_15-33-05.817	condition_entry	condition B
2021-02-04_15-33-06.332	condition_entry	condition A	src 0	dst 1
2021-02-04_15-33-06.966	condition_entry	condition B
2021-02-04_15-33-07.331	condition_entry	condition B
2021-02-04_15-33-08.064	condition_entry	condition B
2021-02-04_15-33-08.353	pedal_entry	pedal_timeout
2021-02-04_15-33-08.867	condition_entry	condition B	discarded
2021-02-04_15-33-09.267	condition_entry	condition D	discarded
2021-02-04_15-33-09.288	warning	multiple_fingers
2021-02-04_15-33-10.833	condition_entry	condition B
2021-02-04_15-33-11.298	condition_entry	condition B
2021-02-04_15-33-11.911	condition_entry	condition B
2021-02-04_15-33-12.340	condition_entry	condition B
2021-02-04_15-33-13.034	condition_entry	condition B
2021-02-04_15-33-13.529	condition_entry	condition B
2021-02-04_15-33-14.176	condition_entry	condition B	discarded
2021-02-04_15-33-14.214	warning	multiple_fingers
2021-02-04_15-33-15.520	condition_entry	condition B
2021-02-04_15-33-16.174	condition_entry	condition B
2021-02-04_15-33-16.723	condition_entry	condition B
2021-02-04_15-33-17.451	condition_entry	condition B
2021-02-04_15-33-17.905	condition_entry	condition B
2021-02-04_15-33-18.518	condition_entry	condition D	discarded
2021-02-04_15-33-18.541	warning	multiple_fingers
2021-02-04_15-33-19.975	condition_entry	condition B
2021-02-04_15-33-20.427	condition_entry	condition B
2021-02-04_15-33-20.983	condition_entry	condition B
2021-02-04_15-33-21.469	condition_entry	condition B
2021-02-04_15-33-22.300	condition_entry	condition B
2021-02-04_15-33-22.713	condition_entry	condition A	src 7	dst 9
2021-02-04_15-33-23.607	pedal_entry	pedal_correct
2021-02-04_15-33-28.118	answer_entry	selected_answer 9
2021-02-04_15-33-29.424	condition_entry	condition B
2021-02-04_15-33-30.045	condition_entry	condition B
2021-02-04_15-33-30.591	condition_entry	condition B
2021-02-04_15-33-31.143	condition_entry	condition B
2021-02-04_15-33-31.565	condition_entry	condition B
2021-02-04_15-33-32.236	condition_entry	condition B
2021-02-04_15-33-32.787	condition_entry	condition B
2021-02-04_15-33-33.252	condition_entry	condition A	src 1	dst 3
2021-02-04_15-33-33.704	condition_entry	condition B
2021-02-04_15-33-34.004	condition_entry	condition B
2021-02-04_15-33-34.485	condition_entry	condition B
2021-02-04_15-33-35.274	pedal_entry	pedal_timeout
2021-02-04_15-33-35.440	condition_entry	condition B
2021-02-04_15-33-35.795	condition_entry	condition B
2021-02-04_15-33-36.274	condition_entry	condition B
2021-02-04_15-33-36.876	condition_entry	condition B
2021-02-04_15-33-37.467	condition_entry	condition B
2021-02-04_15-33-37.908	condition_entry	condition B
2021-02-04_15-33-38.343	condition_entry	condition B	discarded
2021-02-04_15-33-38.494	warning	multiple_fingers
2021-02-04_15-33-39.877	condition_entry	condition B
2021-02-04_15-33-40.560	condition_entry	condition B
2021-02-04_15-33-41.173	condition_entry	condition B
2021-02-04_15-33-41.620	condition_entry	condition B
2021-02-04_15-33-42.162	condition_entry	condition D
2021-02-04_15-33-42.771	condition_entry	condition B
2021-02-04_15-33-43.250	condition_entry	condition B
2021-02-04_15-33-43.667	condition_entry	condition B
2021-02-04_15-33-44.171	condition_entry	condition B
2021-02-04_15-33-44.181	pedal_entry	pedal_timeout
2021-02-04_15-33-44.536	condition_entry	condition D
2021-02-04_15-33-45.406	condition_entry	condition B	discarded
2021-02-04_15-33-45.758	condition_entry	condition D warning	discarded
2021-02-04_15-33-45.817	warning	multiple_fingers
2021-02-04_15-33-47.051	condition_entry	condition B
2021-02-04_15-33-47.479	condition_entry	condition A	src 1	dst 3
2021-02-04_15-33-48.747	pedal_entry	pedal_correct
2021-02-04_15-33-53.395	answer_entry	selected_answer 6
2021-02-04_15-33-54.843	condition_entry	condition B
2021-02-04_15-33-55.265	condition_entry	condition B
2021-02-04_15-33-55.709	condition_entry	condition B
2021-02-04_15-33-56.447	condition_entry	condition B
2021-02-04_15-33-57.157	condition_entry	condition B
2021-02-04_15-33-57.619	condition_entry	condition B
2021-02-04_15-33-58.052	condition_entry	condition B
2021-02-04_15-33-58.486	condition_entry	condition B
2021-02-04_15-33-59.167	condition_entry	condition B
2021-02-04_15-33-59.564	condition_entry	condition A	src 9	dst 8
2021-02-04_15-33-59.952	condition_entry	condition B
2021-02-04_15-34-00.407	condition_entry	condition B
2021-02-04_15-34-00.818	condition_entry	condition B
2021-02-04_15-34-01.364	condition_entry	condition D warning
2021-02-04_15-34-02.120	condition_entry	condition B
2021-02-04_15-34-02.429	condition_entry	condition B
2021-02-04_15-34-02.928	condition_entry	condition B
2021-02-04_15-34-03.388	pedal_entry	pedal_timeout
2021-02-04_15-34-03.416	condition_entry	condition B
2021-02-04_15-34-03.849	condition_entry	condition B
2021-02-04_15-34-04.249	condition_entry	condition B
2021-02-04_15-34-04.650	condition_entry	condition B
2021-02-04_15-34-05.404	condition_entry	condition B
2021-02-04_15-34-05.827	condition_entry	condition B
2021-02-04_15-34-06.571	condition_entry	condition B
2021-02-04_15-34-07.020	condition_entry	condition D	discarded
2021-02-04_15-34-07.148	warning	multiple_fingers
2021-02-04_15-34-08.670	condition_entry	condition B
2021-02-04_15-34-09.060	condition_entry	condition B
2021-02-04_15-34-09.771	condition_entry	condition B
2021-02-04_15-34-10.225	condition_entry	condition B
2021-02-04_15-34-10.691	condition_entry	condition B
2021-02-04_15-34-11.417	condition_entry	condition B
2021-02-04_15-34-11.870	condition_entry	condition B
2021-02-04_15-34-12.379	condition_entry	condition B
2021-02-04_15-34-12.962	condition_entry	condition B
2021-02-04_15-34-13.614	condition_entry	condition B
2021-02-04_15-34-14.157	condition_entry	condition B
2021-02-04_15-34-14.744	condition_entry	condition B
2021-02-04_15-34-15.311	condition_entry	condition D	discarded
2021-02-04_15-34-15.356	warning	multiple_fingers
2021-02-04_15-34-16.736	condition_entry	condition B
2021-02-04_15-34-17.277	condition_entry	condition D
2021-02-04_15-34-17.879	condition_entry	condition B
2021-02-04_15-34-18.367	condition_entry	condition B
2021-02-04_15-34-18.943	condition_entry	condition B
2021-02-04_15-34-19.287	pedal_entry	pedal_timeout
2021-02-04_15-34-19.503	condition_entry	condition B
2021-02-04_15-34-20.022	condition_entry	condition B
2021-02-04_15-34-20.564	condition_entry	condition B
2021-02-04_15-34-20.997	condition_entry	condition B
2021-02-04_15-34-21.420	condition_entry	condition B
2021-02-04_15-34-21.886	condition_entry	condition B
2021-02-04_15-34-22.331	condition_entry	condition B
2021-02-04_15-34-23.742	condition_entry	condition B
2021-02-04_15-34-24.052	condition_entry	condition B
2021-02-04_15-34-24.641	condition_entry	condition B
2021-02-04_15-34-25.087	condition_entry	condition B
2021-02-04_15-34-26.285	condition_entry	condition B
2021-02-04_15-34-26.728	condition_entry	condition B	discarded
2021-02-04_15-34-26.875	warning	multiple_fingers
2021-02-04_15-34-28.170	condition_entry	condition B
2021-02-04_15-34-28.831	condition_entry	condition A	src 6	dst 9
2021-02-04_15-34-30.260	pedal_entry	pedal_correct
2021-02-04_15-34-33.332	answer_entry	selected_answer 10
2021-02-04_15-34-34.647	condition_entry	condition B
2021-02-04_15-34-35.024	condition_entry	condition B
2021-02-04_15-34-35.836	condition_entry	condition B
2021-02-04_15-34-36.492	condition_entry	condition B
2021-02-04_15-34-36.935	condition_entry	condition B
2021-02-04_15-34-37.436	condition_entry	condition B
2021-02-04_15-34-38.193	condition_entry	condition B
2021-02-04_15-34-38.692	condition_entry	condition B
2021-02-04_15-34-39.267	condition_entry	condition B
2021-02-04_15-34-39.858	condition_entry	condition B
2021-02-04_15-34-40.455	condition_entry	condition B
2021-02-04_15-34-40.977	condition_entry	condition B
2021-02-04_15-34-41.568	condition_entry	condition B
2021-02-04_15-34-42.077	condition_entry	condition B
2021-02-04_15-34-42.734	condition_entry	condition C	src 6	dst 7
2021-02-04_15-34-43.847	condition_entry	condition B
2021-02-04_15-34-44.363	condition_entry	condition B
2021-02-04_15-34-44.752	pedal_entry	pedal_timeout
2021-02-04_15-34-44.978	condition_entry	condition B
2021-02-04_15-34-45.386	condition_entry	condition C	src 7	dst 8
2021-02-04_15-34-45.944	condition_entry	condition B
2021-02-04_15-34-46.489	condition_entry	condition B
2021-02-04_15-34-47.032	condition_entry	condition B
2021-02-04_15-34-47.407	pedal_entry	pedal_timeout
2021-02-04_15-38-22.020	condition_entry	condition B
2021-02-04_15-38-22.453	condition_entry	condition B
2021-02-04_15-38-23.157	condition_entry	condition B
2021-02-04_15-38-23.631	condition_entry	condition B
2021-02-04_15-38-24.318	condition_entry	condition B
2021-02-04_15-38-24.729	condition_entry	condition B
2021-02-04_15-38-25.343	condition_entry	condition B
2021-02-04_15-38-26.047	condition_entry	condition B
2021-02-04_15-38-26.574	condition_entry	condition A	src 7	dst 8
2021-02-04_15-38-27.063	condition_entry	condition B
2021-02-04_15-38-27.655	condition_entry	condition B
2021-02-04_15-38-28.328	condition_entry	condition D warning	discarded
2021-02-04_15-38-28.361	warning	multiple_fingers
2021-02-04_15-38-29.808	condition_entry	condition B
2021-02-04_15-38-30.285	condition_entry	condition A	src 2	dst 0
2021-02-04_15-38-30.751	condition_entry	condition B
2021-02-04_15-38-31.405	condition_entry	condition B
2021-02-04_15-38-31.996	condition_entry	condition B
2021-02-04_15-38-32.303	pedal_entry	pedal_timeout
2021-02-04_15-38-33.187	condition_entry	condition B
2021-02-04_15-38-33.674	condition_entry	condition B
2021-02-04_15-38-34.362	condition_entry	condition B
2021-02-04_15-38-34.933	condition_entry	condition B
2021-02-04_15-38-35.650	condition_entry	condition B
2021-02-04_15-38-36.192	condition_entry	condition B
2021-02-04_15-38-36.581	condition_entry	condition B
2021-02-04_15-38-37.202	condition_entry	condition C	src 7	dst 8	discarded
2021-02-04_15-38-37.252	warning	multiple_fingers
2021-02-04_15-38-38.758	condition_entry	condition B
2021-02-04_15-38-39.270	condition_entry	condition C	src 1	dst 2
2021-02-04_15-38-40.901	condition_entry	condition B
2021-02-04_15-38-41.289	pedal_entry	pedal_timeout
2021-02-04_15-38-41.523	condition_entry	condition B
2021-02-04_15-38-42.113	condition_entry	condition B
2021-02-04_15-38-43.127	condition_entry	condition B
2021-02-04_15-38-43.700	condition_entry	condition B
2021-02-04_15-38-44.411	condition_entry	condition B
2021-02-04_15-38-44.954	condition_entry	condition A	src 6	dst 9
2021-02-04_15-38-45.525	condition_entry	condition B
2021-02-04_15-38-45.944	pedal_entry	pedal_correct
2021-02-04_15-38-49.258	answer_entry	selected_answer 9
2021-02-04_15-38-50.598	condition_entry	condition B
2021-02-04_15-38-51.121	condition_entry	condition B
2021-02-04_15-38-51.755	condition_entry	condition B
2021-02-04_15-38-52.232	condition_entry	condition B
2021-02-04_15-38-52.853	condition_entry	condition C	src 8	dst 7	discarded
2021-02-04_15-38-52.864	warning	multiple_fingers
2021-02-04_15-38-54.238	condition_entry	condition B
2021-02-04_15-38-54.696	condition_entry	condition A	src 1	dst 2
2021-02-04_15-38-56.508	pedal_entry	pedal_correct
2021-02-04_15-39-02.041	answer_entry	selected_answer 8
2021-02-04_15-39-03.340	condition_entry	condition B
2021-02-04_15-39-03.872	condition_entry	condition B
2021-02-04_15-39-04.381	condition_entry	condition B
2021-02-04_15-39-05.069	condition_entry	condition B
2021-02-04_15-39-05.634	condition_entry	condition B
2021-02-04_15-39-06.177	condition_entry	condition B
2021-02-04_15-39-07.146	condition_entry	condition B
2021-02-04_15-39-07.721	condition_entry	condition B
2021-02-04_15-39-08.198	condition_entry	condition B
2021-02-04_15-39-08.712	condition_entry	condition B
2021-02-04_15-39-09.235	condition_entry	condition B
2021-02-04_15-39-09.815	condition_entry	condition B
2021-02-04_15-39-10.281	condition_entry	condition B
2021-02-04_15-39-10.675	condition_entry	condition B
2021-02-04_15-39-11.087	condition_entry	condition C	src 3	dst 2
2021-02-04_15-39-11.586	condition_entry	condition B
2021-02-04_15-39-12.577	condition_entry	condition D warning
2021-02-04_15-39-13.009	condition_entry	condition D warning
2021-02-04_15-39-13.664	condition_entry	condition B
2021-02-04_15-39-14.063	condition_entry	condition B
2021-02-04_15-39-14.530	condition_entry	condition B
2021-02-04_15-39-15.028	pedal_entry	pedal_timeout
2021-02-04_15-39-15.274	condition_entry	condition B
2021-02-04_15-39-15.884	condition_entry	condition B
2021-02-04_15-39-16.866	condition_entry	condition B
2021-02-04_15-39-17.642	condition_entry	condition B
2021-02-04_15-39-18.275	condition_entry	condition B
2021-02-04_15-39-18.599	condition_entry	condition B
2021-02-04_15-39-19.183	condition_entry	condition B
2021-02-04_15-39-19.684	condition_entry	condition B
2021-02-04_15-39-20.306	condition_entry	condition B
2021-02-04_15-39-20.883	condition_entry	condition B
2021-02-04_15-39-21.494	condition_entry	condition B
2021-02-04_15-39-21.893	condition_entry	condition B
2021-02-04_15-39-22.381	condition_entry	condition B
2021-02-04_15-39-23.230	condition_entry	condition B
2021-02-04_15-39-23.569	condition_entry	condition B
2021-02-04_15-39-23.963	condition_entry	condition B
2021-02-04_15-39-24.380	condition_entry	condition B
2021-02-04_15-39-25.106	condition_entry	condition B
2021-02-04_15-39-25.646	condition_entry	condition B
2021-02-04_15-39-25.959	condition_entry	condition B
2021-02-04_15-39-26.336	condition_entry	condition B
2021-02-04_15-39-26.646	condition_entry	condition B
2021-02-04_15-39-27.270	condition_entry	condition B
2021-02-04_15-39-27.825	condition_entry	condition B
2021-02-04_15-39-28.339	condition_entry	condition B
2021-02-04_15-39-28.993	condition_entry	condition B
2021-02-04_15-39-29.491	condition_entry	condition B
2021-02-04_15-39-29.855	condition_entry	condition B
2021-02-04_15-39-30.323	condition_entry	condition B
2021-02-04_15-39-30.690	condition_entry	condition B
2021-02-04_15-39-31.427	condition_entry	condition B
2021-02-04_15-39-31.903	condition_entry	condition B
2021-02-04_15-39-32.299	condition_entry	condition B
2021-02-04_15-39-32.933	condition_entry	condition B
2021-02-04_15-39-33.442	condition_entry	condition A	src 9	dst 8
2021-02-04_15-39-33.756	condition_entry	condition B
2021-02-04_15-39-34.177	condition_entry	condition B
2021-02-04_15-39-34.719	condition_entry	condition B
2021-02-04_15-39-35.298	condition_entry	condition B
2021-02-04_15-39-35.453	pedal_entry	pedal_timeout
2021-02-04_15-39-35.931	condition_entry	condition B
2021-02-04_15-39-36.363	condition_entry	condition B
2021-02-04_15-39-36.852	condition_entry	condition B	discarded
2021-02-04_15-39-37.242	warning	multiple_fingers
2021-02-04_15-39-38.532	condition_entry	condition B
2021-02-04_15-39-39.036	condition_entry	condition B	discarded
2021-02-04_15-39-39.044	warning	hand_movements
2021-02-04_15-39-40.599	condition_entry	condition B
2021-02-04_15-39-41.308	condition_entry	condition B
2021-02-04_15-39-41.598	condition_entry	condition B
2021-02-04_15-39-42.151	condition_entry	condition C	src 7	dst 8
2021-02-04_15-39-42.772	condition_entry	condition D warning
2021-02-04_15-39-43.872	condition_entry	condition B
2021-02-04_15-39-44.783	pedal_entry	pedal_timeout
2021-02-04_15-39-44.828	condition_entry	condition B
2021-02-04_15-39-45.471	condition_entry	condition B
2021-02-04_15-39-45.942	condition_entry	condition B
2021-02-04_15-39-46.381	condition_entry	condition B
2021-02-04_15-39-47.185	condition_entry	condition B
2021-02-04_15-39-47.739	condition_entry	condition B
2021-02-04_15-39-48.181	condition_entry	condition A	src 2	dst 3
2021-02-04_15-39-48.846	condition_entry	condition B
2021-02-04_15-39-49.393	pedal_entry	pedal_correct
2021-02-04_15-39-53.506	answer_entry	selected_answer 7
2021-02-04_15-39-54.830	condition_entry	condition B
2021-02-04_15-39-55.145	pedal_entry	pedal_incorrect
2021-02-04_15-40-00.525	answer_entry	selected_answer 0
2021-02-04_15-40-01.712	condition_entry	condition B
2021-02-04_15-40-02.378	condition_entry	condition A	src 8	dst 7	discarded
2021-02-04_15-40-02.411	warning	hand_movements
2021-02-04_15-40-03.929	condition_entry	condition A	src 0	dst 3
2021-02-04_15-40-04.451	condition_entry	condition B
2021-02-04_15-40-04.839	condition_entry	condition B
2021-02-04_15-40-05.540	condition_entry	condition B
2021-02-04_15-40-05.949	pedal_entry	pedal_timeout
2021-02-04_15-40-06.052	condition_entry	condition B	discarded
2021-02-04_15-40-06.121	warning	hand_movements
2021-02-04_15-40-06.165	warning	hand_movements
2021-02-04_15-40-07.497	condition_entry	condition B
2021-02-04_15-40-08.016	condition_entry	condition B
2021-02-04_15-40-08.660	condition_entry	condition B
2021-02-04_15-40-09.162	condition_entry	condition B
2021-02-04_15-40-09.730	condition_entry	condition B
2021-02-04_15-40-10.233	warning	hand_movements
2021-02-04_15-40-10.234	condition_entry	condition D	discarded
2021-02-04_15-40-10.461	warning	hand_movements
2021-02-04_15-40-10.604	warning	hand_movements
2021-02-04_15-40-12.018	condition_entry	condition B
2021-02-04_15-40-12.560	condition_entry	condition B	discarded
2021-02-04_15-40-12.617	warning	hand_movements
2021-02-04_15-40-12.633	warning	multiple_fingers
2021-02-04_15-40-13.996	condition_entry	condition B
2021-02-04_15-40-14.449	condition_entry	condition B
2021-02-04_15-40-15.159	condition_entry	condition B
2021-02-04_15-40-15.593	condition_entry	condition B
2021-02-04_15-40-16.256	condition_entry	condition B
2021-02-04_15-40-17.070	condition_entry	condition D
2021-02-04_15-40-17.944	condition_entry	condition B
2021-02-04_15-40-18.495	condition_entry	condition B
2021-02-04_15-40-19.090	pedal_entry	pedal_timeout
2021-02-04_15-40-19.156	condition_entry	condition B
2021-02-04_15-40-19.776	condition_entry	condition A	src 9	dst 7
2021-02-04_15-40-20.216	condition_entry	condition B
2021-02-04_15-40-20.721	condition_entry	condition B
2021-02-04_15-40-21.457	condition_entry	condition B
2021-02-04_15-40-21.790	pedal_entry	pedal_timeout
2021-02-04_15-40-21.891	condition_entry	condition B
2021-02-04_15-40-22.499	condition_entry	condition B
2021-02-04_15-40-23.055	condition_entry	condition B
2021-02-04_15-40-23.518	condition_entry	condition A	src 2	dst 1
2021-02-04_15-40-25.400	condition_entry	condition B
2021-02-04_15-40-25.529	pedal_entry	pedal_timeout
2021-02-04_15-40-25.907	condition_entry	condition B	discarded
2021-02-04_15-40-25.967	warning	hand_movements
2021-02-04_15-40-30.211	warning	multiple_fingers
2021-02-04_15-40-30.782	warning	hand_movements
2021-02-04_15-40-31.426	warning	hand_movements
2021-02-04_15-40-31.505	warning	hand_movements
2021-02-04_15-40-31.882	warning	hand_movements
2021-02-04_15-40-32.429	warning	hand_movements
2021-02-04_15-40-35.014	condition_entry	condition B
2021-02-04_15-40-35.728	condition_entry	condition B	discarded
2021-02-04_15-40-36.214	warning	hand_movements
2021-02-04_15-40-36.243	warning	hand_movements
2021-02-04_15-40-36.929	warning	hand_movements
2021-02-04_15-40-36.953	warning	hand_movements
2021-02-04_15-40-37.017	warning	hand_movements
2021-02-04_15-40-37.081	warning	hand_movements
2021-02-04_15-40-38.227	warning	hand_movements
2021-02-04_15-40-38.364	warning	hand_movements
2021-02-04_15-40-38.391	warning	hand_movements
2021-02-04_15-40-38.918	warning	hand_movements
2021-02-04_15-40-39.481	warning	hand_movements
2021-02-04_15-40-39.522	warning	hand_movements
2021-02-04_15-40-39.823	warning	multiple_fingers
2021-02-04_15-40-41.023	warning	multiple_fingers
2021-02-04_15-40-41.847	warning	multiple_fingers
2021-02-04_15-40-43.355	condition_entry	condition B
2021-02-04_15-40-44.170	condition_entry	condition B
2021-02-04_15-40-44.776	condition_entry	condition B
2021-02-04_15-40-45.534	condition_entry	condition B
2021-02-04_15-40-46.022	condition_entry	condition D
2021-02-04_15-40-46.622	condition_entry	condition B
2021-02-04_15-40-47.069	condition_entry	condition B
2021-02-04_15-40-47.746	condition_entry	condition B
2021-02-04_15-40-48.043	pedal_entry	pedal_timeout
2021-02-04_15-40-48.189	condition_entry	condition B
2021-02-04_15-40-48.723	condition_entry	condition B
2021-02-04_15-40-49.241	condition_entry	condition B	discarded
2021-02-04_15-40-49.257	warning	multiple_fingers
2021-02-04_15-40-51.334	condition_entry	condition B
2021-02-04_15-40-51.795	condition_entry	condition B
2021-02-04_15-40-52.485	condition_entry	condition B
2021-02-04_15-40-52.885	condition_entry	condition B
2021-02-04_15-40-53.953	condition_entry	condition B
2021-02-04_15-40-54.485	condition_entry	condition B
2021-02-04_15-40-55.493	condition_entry	condition B
2021-02-04_15-40-56.193	condition_entry	condition B
2021-02-04_15-40-56.659	condition_entry	condition B
2021-02-04_15-40-57.421	condition_entry	condition B
2021-02-04_15-40-57.808	condition_entry	condition B
2021-02-04_15-40-58.416	condition_entry	condition B
2021-02-04_15-40-58.892	condition_entry	condition B
2021-02-04_15-40-59.315	condition_entry	condition B
2021-02-04_15-40-59.780	condition_entry	condition B
2021-02-04_15-41-00.180	condition_entry	condition B
2021-02-04_15-41-00.607	condition_entry	condition B
2021-02-04_15-41-00.948	condition_entry	condition B
2021-02-04_15-41-01.411	condition_entry	condition B
2021-02-04_15-41-01.790	condition_entry	condition B
2021-02-04_15-41-02.147	condition_entry	condition B
2021-02-04_15-41-02.477	condition_entry	condition B
2021-02-04_15-41-02.735	condition_entry	condition B
2021-02-04_15-41-03.146	condition_entry	condition B
2021-02-04_15-41-03.545	condition_entry	condition B
2021-02-04_15-41-03.934	condition_entry	condition B
2021-02-04_15-41-04.602	condition_entry	condition B
2021-02-04_15-41-05.037	condition_entry	condition D
2021-02-04_15-41-05.925	condition_entry	condition B
2021-02-04_15-41-06.437	condition_entry	condition B
2021-02-04_15-41-06.840	condition_entry	condition B
2021-02-04_15-41-07.055	pedal_entry	pedal_timeout
2021-02-04_15-41-07.366	condition_entry	condition B
2021-02-04_15-41-07.941	condition_entry	condition B
2021-02-04_15-41-08.524	condition_entry	condition B
2021-02-04_15-41-08.969	condition_entry	condition B
2021-02-04_15-41-09.398	condition_entry	condition C	src 9	dst 8
2021-02-04_15-41-10.076	condition_entry	condition B
2021-02-04_15-41-10.461	condition_entry	condition B
2021-02-04_15-41-11.011	condition_entry	condition D warning
2021-02-04_15-41-12.019	condition_entry	condition B
2021-02-04_15-41-12.510	condition_entry	condition B
2021-02-04_15-41-13.030	pedal_entry	pedal_timeout
2021-02-04_15-41-13.155	condition_entry	condition B
2021-02-04_15-41-13.736	condition_entry	condition B
2021-02-04_15-41-14.363	condition_entry	condition B
2021-02-04_15-41-15.029	condition_entry	condition A	src 9	dst 8
2021-02-04_15-41-15.495	condition_entry	condition B
2021-02-04_15-41-15.998	condition_entry	condition B
2021-02-04_15-41-16.597	condition_entry	condition B
2021-02-04_15-41-16.989	condition_entry	condition B
2021-02-04_15-41-17.048	pedal_entry	pedal_timeout
2021-02-04_15-41-17.506	condition_entry	condition B	discarded
2021-02-04_15-41-17.876	condition_entry	condition B	discarded
2021-02-04_15-41-17.949	warning	hand_movements
2021-02-04_15-41-17.971	warning	multiple_fingers
2021-02-04_15-41-19.109	condition_entry	condition B
2021-02-04_15-41-19.643	condition_entry	condition B
2021-02-04_15-41-20.420	condition_entry	condition B
2021-02-04_15-41-21.317	condition_entry	condition C	src 6	dst 7
2021-02-04_15-41-21.927	condition_entry	condition B
2021-02-04_15-41-22.443	condition_entry	condition B
2021-02-04_15-41-23.330	pedal_entry	pedal_timeout
2021-02-04_15-41-23.859	condition_entry	condition B
2021-02-04_15-41-24.304	condition_entry	condition B
2021-02-04_15-41-24.816	condition_entry	condition B
2021-02-04_15-41-25.398	condition_entry	condition B
2021-02-04_15-41-25.905	condition_entry	condition B
2021-02-04_15-41-26.561	condition_entry	condition B
2021-02-04_15-41-26.970	condition_entry	condition B
2021-02-04_15-41-28.001	condition_entry	condition B
2021-02-04_15-41-28.456	condition_entry	condition A	src 3	dst 2
2021-02-04_15-41-28.840	condition_entry	condition B
2021-02-04_15-41-29.256	condition_entry	condition B
2021-02-04_15-41-29.625	condition_entry	condition B
2021-02-04_15-41-30.414	condition_entry	condition B
2021-02-04_15-41-30.473	pedal_entry	pedal_timeout
2021-02-04_15-41-30.806	condition_entry	condition B
2021-02-04_15-41-31.267	condition_entry	condition B
2021-02-04_15-41-31.876	condition_entry	condition B
2021-02-04_15-41-32.276	condition_entry	condition B
2021-02-04_15-41-33.046	condition_entry	condition B
2021-02-04_15-41-33.410	condition_entry	condition C	src 2	dst 1	discarded
2021-02-04_15-41-33.555	warning	multiple_fingers
2021-02-04_15-41-34.723	condition_entry	condition B
2021-02-04_15-41-35.412	condition_entry	condition B
2021-02-04_15-41-36.131	condition_entry	condition B
2021-02-04_15-41-36.563	condition_entry	condition B
2021-02-04_15-41-37.126	condition_entry	condition B
2021-02-04_15-41-37.687	condition_entry	condition B
2021-02-04_15-41-38.285	condition_entry	condition C	src 9	dst 8
2021-02-04_15-41-39.212	condition_entry	condition B
2021-02-04_15-41-39.676	condition_entry	condition B
2021-02-04_15-41-40.054	condition_entry	condition B
2021-02-04_15-41-40.306	pedal_entry	pedal_timeout
2021-02-04_15-41-40.462	condition_entry	condition B
2021-02-04_15-41-41.209	condition_entry	condition D	discarded
2021-02-04_15-41-41.220	warning	multiple_fingers
2021-02-04_15-41-42.371	condition_entry	condition B
2021-02-04_15-41-42.844	condition_entry	condition B
2021-02-04_15-41-43.427	condition_entry	condition A	src 2	dst 0
2021-02-04_15-41-44.092	condition_entry	condition B
2021-02-04_15-41-44.494	condition_entry	condition B
2021-02-04_15-41-45.096	condition_entry	condition B
2021-02-04_15-41-45.438	pedal_entry	pedal_timeout
2021-02-04_15-41-45.694	condition_entry	condition B
2021-02-04_15-41-46.495	condition_entry	condition B
2021-02-04_15-41-46.938	condition_entry	condition B
2021-02-04_15-41-47.549	condition_entry	condition A	src 8	dst 9
2021-02-04_15-41-48.070	condition_entry	condition B
2021-02-04_15-41-48.558	condition_entry	condition B
2021-02-04_15-41-48.946	condition_entry	condition B
2021-02-04_15-41-49.548	condition_entry	condition B
2021-02-04_15-41-49.571	pedal_entry	pedal_timeout
2021-02-04_15-41-50.016	condition_entry	condition B
2021-02-04_15-41-50.763	condition_entry	condition B
2021-02-04_15-41-51.290	condition_entry	condition B
2021-02-04_15-41-51.738	condition_entry	condition B
2021-02-04_15-41-52.202	condition_entry	condition B
2021-02-04_15-41-52.785	condition_entry	condition B
2021-02-04_15-41-53.300	condition_entry	condition D	discarded
2021-02-04_15-41-53.356	warning	multiple_fingers
2021-02-04_15-41-54.973	condition_entry	condition B
2021-02-04_15-41-55.346	condition_entry	condition B
2021-02-04_15-41-56.058	condition_entry	condition B
2021-02-04_15-41-56.538	condition_entry	condition B
2021-02-04_15-41-57.065	condition_entry	condition B
2021-02-04_15-41-57.700	condition_entry	condition B
2021-02-04_15-41-58.311	condition_entry	condition B
2021-02-04_15-41-58.633	condition_entry	condition B
2021-02-04_15-41-59.119	condition_entry	condition B
2021-02-04_15-41-59.554	condition_entry	condition B
2021-02-04_15-41-59.957	condition_entry	condition D
2021-02-04_15-42-00.890	condition_entry	condition B
2021-02-04_15-42-01.319	condition_entry	condition B
2021-02-04_15-42-01.842	condition_entry	condition B
2021-02-04_15-42-01.983	pedal_entry	pedal_timeout
2021-02-04_15-42-02.493	condition_entry	condition B
2021-02-04_15-42-03.069	condition_entry	condition B
2021-02-04_15-42-03.540	condition_entry	condition B
2021-02-04_15-42-04.084	condition_entry	condition B
2021-02-04_15-42-04.585	condition_entry	condition B
2021-02-04_15-42-05.139	condition_entry	condition D	discarded
2021-02-04_15-42-05.183	warning	hand_movements
2021-02-04_15-42-05.319	warning	hand_movements
2021-02-04_15-42-06.644	condition_entry	condition B
2021-02-04_15-42-07.227	condition_entry	condition B
2021-02-04_15-42-07.828	condition_entry	condition B
2021-02-04_15-42-08.345	condition_entry	condition B
2021-02-04_15-42-09.016	condition_entry	condition B
2021-02-04_15-42-09.459	condition_entry	condition B
2021-02-04_15-42-09.897	condition_entry	condition B
2021-02-04_15-42-10.399	condition_entry	condition B
2021-02-04_15-42-10.882	condition_entry	condition B
2021-02-04_15-42-11.248	condition_entry	condition B
2021-02-04_15-42-11.652	condition_entry	condition B
2021-02-04_15-42-12.092	condition_entry	condition D
2021-02-04_15-42-12.849	condition_entry	condition B
2021-02-04_15-42-13.152	condition_entry	condition B
2021-02-04_15-42-13.425	condition_entry	condition B
2021-02-04_15-42-13.852	condition_entry	condition B
2021-02-04_15-42-14.113	pedal_entry	pedal_timeout
2021-02-04_15-42-14.313	condition_entry	condition B
2021-02-04_15-42-14.693	condition_entry	condition B
2021-02-04_15-42-15.135	condition_entry	condition B
2021-02-04_15-42-15.679	condition_entry	condition B
2021-02-04_15-42-16.090	condition_entry	condition B
2021-02-04_15-42-16.505	condition_entry	condition B
2021-02-04_15-42-16.904	condition_entry	condition B
2021-02-04_15-42-17.181	condition_entry	condition B
2021-02-04_15-42-17.689	condition_entry	condition B
2021-02-04_15-42-18.434	condition_entry	condition A	src 3	dst 1
2021-02-04_15-42-18.869	condition_entry	condition B
2021-02-04_15-42-19.692	condition_entry	condition B	discarded
2021-02-04_15-42-20.035	warning	hand_movements
2021-02-04_15-42-20.248	warning	hand_movements
2021-02-04_15-42-21.699	condition_entry	condition B
2021-02-04_15-42-22.066	condition_entry	condition B
2021-02-04_15-42-22.810	condition_entry	condition B
2021-02-04_15-42-23.957	condition_entry	condition B
2021-02-04_15-42-24.399	condition_entry	condition B
2021-02-04_15-42-25.008	condition_entry	condition B
2021-02-04_15-42-25.541	condition_entry	condition B
2021-02-04_15-42-26.074	condition_entry	condition B
2021-02-04_15-42-26.632	condition_entry	condition B
2021-02-04_15-42-27.042	condition_entry	condition B
2021-02-04_15-42-27.542	condition_entry	condition B
2021-02-04_15-42-28.045	condition_entry	condition B
2021-02-04_15-42-28.484	condition_entry	condition B
2021-02-04_15-42-28.906	condition_entry	condition B
2021-02-04_15-42-29.339	condition_entry	condition B
2021-02-04_15-42-29.708	condition_entry	condition B
2021-02-04_15-42-29.995	condition_entry	condition A	src 2	dst 1
2021-02-04_15-42-30.545	condition_entry	condition B
2021-02-04_15-42-31.128	pedal_entry	pedal_correct
2021-02-04_15-42-34.966	answer_entry	selected_answer 9
2021-02-04_15-42-36.786	condition_entry	condition B
2021-02-04_15-42-37.389	condition_entry	condition B
2021-02-04_15-42-37.915	condition_entry	condition A	src 1	dst 3
2021-02-04_15-42-38.824	pedal_entry	pedal_correct
2021-02-04_15-42-43.339	answer_entry	selected_answer 6
2021-02-04_15-42-44.551	condition_entry	condition B
2021-02-04_15-42-45.125	condition_entry	condition B
2021-02-04_15-42-45.785	condition_entry	condition B
2021-02-04_15-42-46.276	condition_entry	condition B
2021-02-04_15-42-46.991	condition_entry	condition B
2021-02-04_15-42-47.597	condition_entry	condition B
2021-02-04_15-42-48.079	condition_entry	condition B
2021-02-04_15-42-48.511	condition_entry	condition B
2021-02-04_15-42-48.974	condition_entry	condition B
2021-02-04_15-42-49.377	condition_entry	condition B
2021-02-04_15-42-49.808	condition_entry	condition B
2021-02-04_15-42-50.208	condition_entry	condition B
2021-02-04_15-42-50.718	condition_entry	condition B
2021-02-04_15-42-51.087	condition_entry	condition B
2021-02-04_15-42-51.408	condition_entry	condition B
2021-02-04_15-42-51.688	condition_entry	condition B
2021-02-04_15-42-52.028	condition_entry	condition B
2021-02-04_15-42-52.429	condition_entry	condition A	src 3	dst 2
2021-02-04_15-42-52.894	condition_entry	condition B
2021-02-04_15-42-53.866	pedal_entry	pedal_correct
2021-02-04_15-42-58.055	answer_entry	selected_answer 7
2021-02-04_15-42-59.298	condition_entry	condition B
2021-02-04_15-42-59.793	condition_entry	condition B
2021-02-04_15-43-00.481	condition_entry	condition B
2021-02-04_15-43-01.139	condition_entry	condition B
2021-02-04_15-43-01.643	condition_entry	condition B
2021-02-04_15-43-02.138	condition_entry	condition A	src 6	dst 7
2021-02-04_15-43-02.649	condition_entry	condition B
2021-02-04_15-43-03.268	pedal_entry	pedal_correct
2021-02-04_15-43-06.218	answer_entry	selected_answer 9
2021-02-04_15-43-07.478	condition_entry	condition B
2021-02-04_15-43-07.932	condition_entry	condition B
2021-02-04_15-43-08.507	condition_entry	condition B
2021-02-04_15-43-09.094	condition_entry	condition B
2021-02-04_15-43-09.643	condition_entry	condition B
2021-02-04_15-43-10.176	condition_entry	condition B
2021-02-04_15-43-10.858	condition_entry	condition B
2021-02-04_15-43-11.522	condition_entry	condition B
2021-02-04_15-43-11.975	condition_entry	condition B
2021-02-04_15-43-12.511	condition_entry	condition B
2021-02-04_15-43-13.097	condition_entry	condition B
2021-02-04_15-43-13.778	condition_entry	condition B
2021-02-04_15-43-14.309	condition_entry	condition B
2021-02-04_15-43-14.764	condition_entry	condition B
2021-02-04_15-43-15.366	condition_entry	condition B
2021-02-04_15-43-15.774	condition_entry	condition B
2021-02-04_15-43-16.282	condition_entry	condition B
2021-02-04_15-43-16.662	condition_entry	condition B
2021-02-04_15-43-17.074	condition_entry	condition B
2021-02-04_15-43-17.551	condition_entry	condition B
2021-02-04_15-43-18.264	condition_entry	condition D
2021-02-04_15-43-19.109	condition_entry	condition B
2021-02-04_15-43-19.506	condition_entry	condition B
2021-02-04_15-43-20.009	condition_entry	condition B
2021-02-04_15-43-20.282	pedal_entry	pedal_timeout
2021-02-04_15-43-20.608	condition_entry	condition B
2021-02-04_15-43-21.308	condition_entry	condition B
2021-02-04_15-43-21.862	condition_entry	condition B
2021-02-04_15-43-22.288	condition_entry	condition B
2021-02-04_15-43-22.882	condition_entry	condition B
2021-02-04_15-43-23.884	condition_entry	condition C	src 7	dst 8
2021-02-04_15-43-24.663	warning	multiple_fingers
2021-02-04_15-43-24.664	condition_entry	condition B
2021-02-04_15-43-26.079	condition_entry	condition B
2021-02-04_15-43-26.747	condition_entry	condition B
2021-02-04_15-43-27.160	condition_entry	condition B
2021-02-04_15-43-27.953	condition_entry	condition B
2021-02-04_15-43-28.490	condition_entry	condition B
2021-02-04_15-43-28.980	condition_entry	condition B
2021-02-04_15-43-29.447	condition_entry	condition B
2021-02-04_15-43-30.046	condition_entry	condition B
2021-02-04_15-43-30.403	condition_entry	condition B
2021-02-04_15-43-30.968	condition_entry	condition B
2021-02-04_15-43-31.266	condition_entry	condition B
2021-02-04_15-43-31.766	condition_entry	condition B
2021-02-04_15-43-32.599	condition_entry	condition B
2021-02-04_15-43-32.899	condition_entry	condition B
2021-02-04_15-43-33.311	condition_entry	condition B
2021-02-04_15-43-33.634	condition_entry	condition B
2021-02-04_15-43-34.021	condition_entry	condition B
2021-02-04_15-43-34.476	condition_entry	condition B
2021-02-04_15-43-35.020	condition_entry	condition B
2021-02-04_15-43-35.878	condition_entry	condition B	discarded
2021-02-04_15-43-35.889	warning	multiple_fingers
2021-02-04_15-43-37.667	condition_entry	condition B
[truncated: 2,421 more rows]
