# Supplementary material for: Avatar error in your favor: Embodied avatars can fix users’ mistakes without them noticing
Source: PLoS One. 2023 Jan 20;18(1):e0266212. doi: 10.1371/journal.pone.0266212 (PMC9858437; doi:10.1371/journal.pone.0266212)
Supplement: S1 Dataset — (ZIP) [file pone.0266212.s003.zip › static/raw_data/35/events.csv]

timestamp	event
2021-02-04_15-12-50.991	main_start
2021-02-04_15-12-51.405	launch_welcome_scene
2021-02-04_15-12-59.869	launch_calibration_explanation_scene
2021-02-04_15-13-02.905	hands_calibrated
2021-02-04_15-13-02.905	launch_practice_explanation_scene
2021-02-04_15-13-05.134	launch_practice_session
2021-02-04_15-13-05.147	no_button_but_finger_pressed RightPinkyTip
2021-02-04_15-13-05.148	set_speed 0.510000021457672
2021-02-04_15-13-05.148	no_button_but_finger_pressed RightRingTip
2021-02-04_15-13-05.149	set_speed 0.330000021457672
2021-02-04_15-13-05.149	no_button_but_finger_pressed RightMiddleTip
2021-02-04_15-13-05.149	set_speed 0.150000021457672
2021-02-04_15-13-05.149	no_button_but_finger_pressed RightIndexTip
2021-02-04_15-13-05.149	set_speed 0
2021-02-04_15-13-05.149	no_button_but_finger_pressed LeftIndexTip
2021-02-04_15-13-05.149	set_speed 0
2021-02-04_15-13-05.149	no_button_but_finger_pressed LeftMiddleTip
2021-02-04_15-13-05.149	set_speed 0
2021-02-04_15-13-05.149	no_button_but_finger_pressed LeftRingTip
2021-02-04_15-13-05.150	set_speed 0
2021-02-04_15-13-05.150	no_button_but_finger_pressed LeftPinkyTip
2021-02-04_15-13-05.150	set_speed 0
2021-02-04_15-13-05.164	button_created 0
2021-02-04_15-13-05.721	button_created 1
2021-02-04_15-13-06.256	button_enters_active_area 0
2021-02-04_15-13-06.289	button_created 2
2021-02-04_15-13-06.455	pinky_moved
2021-02-04_15-13-06.533	button_pressed 0
2021-02-04_15-13-06.533	set_speed 0
2021-02-04_15-13-06.689	pinky_released
2021-02-04_15-13-06.810	button_enters_active_area 6
2021-02-04_15-13-06.868	button_created 3
2021-02-04_15-13-07.043	index_moved
2021-02-04_15-13-07.077	button_pressed 6
2021-02-04_15-13-07.077	set_speed 0.150000021457672
2021-02-04_15-13-07.219	index_released
2021-02-04_15-13-07.385	button_enters_active_area 0
2021-02-04_15-13-07.432	button_created 4
2021-02-04_15-13-07.773	launch_speed_calibration_explanation_scene
2021-02-04_15-13-07.783	no_button_but_finger_pressed RightPinkyTip
2021-02-04_15-13-07.784	set_speed 0.150000021457672
2021-02-04_15-13-07.784	no_button_but_finger_pressed RightRingTip
2021-02-04_15-13-07.784	set_speed 0.150000021457672
2021-02-04_15-13-07.785	no_button_but_finger_pressed RightMiddleTip
2021-02-04_15-13-07.785	set_speed 0.150000021457672
2021-02-04_15-13-07.785	no_button_but_finger_pressed RightIndexTip
2021-02-04_15-13-07.785	set_speed 0
2021-02-04_15-13-07.785	no_button_but_finger_pressed LeftIndexTip
2021-02-04_15-13-07.786	set_speed 0
2021-02-04_15-13-07.786	no_button_but_finger_pressed LeftMiddleTip
2021-02-04_15-13-07.786	set_speed 0
2021-02-04_15-13-07.786	no_button_but_finger_pressed LeftRingTip
2021-02-04_15-13-07.787	set_speed 0
2021-02-04_15-13-07.787	no_button_but_finger_pressed LeftPinkyTip
2021-02-04_15-13-07.787	set_speed 0
2021-02-04_15-13-10.353	launch_speed_calibration
2021-02-04_15-13-10.363	no_button_but_finger_pressed RightPinkyTip
2021-02-04_15-13-10.364	set_speed 0
2021-02-04_15-13-10.364	no_button_but_finger_pressed RightRingTip
2021-02-04_15-13-10.364	set_speed 0
2021-02-04_15-13-10.364	no_button_but_finger_pressed RightMiddleTip
2021-02-04_15-13-10.364	set_speed 0
2021-02-04_15-13-10.364	no_button_but_finger_pressed RightIndexTip
2021-02-04_15-13-10.364	set_speed 0
2021-02-04_15-13-10.364	no_button_but_finger_pressed LeftIndexTip
2021-02-04_15-13-10.364	set_speed 0
2021-02-04_15-13-10.364	no_button_but_finger_pressed LeftMiddleTip
2021-02-04_15-13-10.365	set_speed 0
2021-02-04_15-13-10.365	no_button_but_finger_pressed LeftRingTip
2021-02-04_15-13-10.365	set_speed 0
2021-02-04_15-13-10.365	no_button_but_finger_pressed LeftPinkyTip
2021-02-04_15-13-10.365	set_speed 0
2021-02-04_15-13-10.376	button_created 0
2021-02-04_15-13-10.939	button_created 1
2021-02-04_15-13-11.474	button_enters_active_area 0
2021-02-04_15-13-11.509	button_created 2
2021-02-04_15-13-11.699	pinky_moved
2021-02-04_15-13-11.740	button_pressed 0
2021-02-04_15-13-11.740	set_speed 0
2021-02-04_15-13-12.006	pinky_released
2021-02-04_15-13-12.029	button_enters_active_area 1
2021-02-04_15-13-12.084	button_created 3
2021-02-04_15-13-12.117	ring_moved
2021-02-04_15-13-12.153	button_pressed 1
2021-02-04_15-13-12.153	set_speed 0.150000021457672
2021-02-04_15-13-12.385	ring_released
2021-02-04_15-13-12.596	button_enters_active_area 3
2021-02-04_15-13-12.652	button_created 4
2021-02-04_15-13-12.686	index_moved
2021-02-04_15-13-12.896	index_released
2021-02-04_15-13-13.052	button_leaves_active_area 3
2021-02-04_15-13-13.073	index_moved
2021-02-04_15-13-13.174	button_enters_active_area 1
2021-02-04_15-13-13.229	button_created 5
2021-02-04_15-13-13.285	multiple_finger_start
2021-02-04_15-13-13.312	ring_moved
2021-02-04_15-13-13.326	multiple_finger_stop
2021-02-04_15-13-13.327	index_released
2021-02-04_15-13-13.337	no_button_but_finger_pressed LeftPinkyTip
2021-02-04_15-13-13.337	set_speed 0.150000021457672
2021-02-04_15-13-13.337	no_button_but_finger_pressed LeftRingTip
2021-02-04_15-13-13.338	set_speed 0.150000021457672
2021-02-04_15-13-13.338	no_button_but_finger_pressed LeftMiddleTip
2021-02-04_15-13-13.338	set_speed 0.150000021457672
2021-02-04_15-13-13.338	no_button_but_finger_pressed LeftIndexTip
2021-02-04_15-13-13.338	set_speed 0
2021-02-04_15-13-13.338	no_button_but_finger_pressed RightIndexTip
2021-02-04_15-13-13.338	set_speed 0
2021-02-04_15-13-13.338	no_button_but_finger_pressed RightMiddleTip
2021-02-04_15-13-13.339	set_speed 0
2021-02-04_15-13-13.339	no_button_but_finger_pressed RightRingTip
2021-02-04_15-13-13.339	set_speed 0
2021-02-04_15-13-13.339	no_button_but_finger_pressed RightPinkyTip
2021-02-04_15-13-13.339	set_speed 0
2021-02-04_15-13-13.349	button_created 0
2021-02-04_15-13-13.395	ring_released
2021-02-04_15-13-13.424	ring_moved
2021-02-04_15-13-13.602	ring_released
2021-02-04_15-13-13.914	button_created 1
2021-02-04_15-13-14.451	button_enters_active_area 9
2021-02-04_15-13-14.485	button_created 2
2021-02-04_15-13-14.595	pinky_moved
2021-02-04_15-13-14.862	button_pressed 9
2021-02-04_15-13-14.862	set_speed 0
2021-02-04_15-13-14.905	pinky_released
2021-02-04_15-13-15.006	button_enters_active_area 0
2021-02-04_15-13-15.053	button_created 3
2021-02-04_15-13-15.062	pinky_moved
2021-02-04_15-13-15.449	button_leaves_active_area 0
2021-02-04_15-13-15.572	button_enters_active_area 6
2021-02-04_15-13-15.605	pinky_released
2021-02-04_15-13-15.629	button_created 4
2021-02-04_15-13-15.832	middle_moved
2021-02-04_15-13-15.873	button_missed 0
2021-02-04_15-13-15.873	set_speed 0
2021-02-04_15-13-15.919	multiple_finger_start
2021-02-04_15-13-15.970	index_moved
2021-02-04_15-13-16.029	multiple_finger_stop
2021-02-04_15-13-16.029	middle_released
2021-02-04_15-13-16.042	no_button_but_finger_pressed LeftPinkyTip
2021-02-04_15-13-16.043	set_speed 0
2021-02-04_15-13-16.043	no_button_but_finger_pressed LeftRingTip
2021-02-04_15-13-16.043	set_speed 0
2021-02-04_15-13-16.043	no_button_but_finger_pressed LeftMiddleTip
2021-02-04_15-13-16.043	set_speed 0
2021-02-04_15-13-16.043	no_button_but_finger_pressed LeftIndexTip
2021-02-04_15-13-16.043	set_speed 0
2021-02-04_15-13-16.043	no_button_but_finger_pressed RightIndexTip
2021-02-04_15-13-16.043	set_speed 0
2021-02-04_15-13-16.043	no_button_but_finger_pressed RightMiddleTip
2021-02-04_15-13-16.043	set_speed 0
2021-02-04_15-13-16.043	no_button_but_finger_pressed RightRingTip
2021-02-04_15-13-16.043	set_speed 0
2021-02-04_15-13-16.043	no_button_but_finger_pressed RightPinkyTip
2021-02-04_15-13-16.044	set_speed 0
2021-02-04_15-13-16.056	button_created 0
2021-02-04_15-13-16.090	index_released
2021-02-04_15-13-16.617	button_created 1
2021-02-04_15-13-17.148	button_enters_active_area 6
2021-02-04_15-13-17.194	button_created 2
2021-02-04_15-13-17.366	index_moved
2021-02-04_15-13-17.400	button_pressed 6
2021-02-04_15-13-17.400	set_speed 0
2021-02-04_15-13-17.545	index_released
2021-02-04_15-13-17.711	button_enters_active_area 0
2021-02-04_15-13-17.758	button_created 3
2021-02-04_15-13-17.926	pinky_moved
2021-02-04_15-13-17.972	button_pressed 0
2021-02-04_15-13-17.972	set_speed 0.150000021457672
2021-02-04_15-13-18.193	pinky_released
2021-02-04_15-13-18.282	button_enters_active_area 9
2021-02-04_15-13-18.329	button_created 4
2021-02-04_15-13-18.415	pinky_moved
2021-02-04_15-13-18.482	multiple_finger_start
2021-02-04_15-13-18.483	ring_moved
2021-02-04_15-13-18.648	multiple_finger_stop
2021-02-04_15-13-18.649	ring_released
2021-02-04_15-13-18.659	no_button_but_finger_pressed LeftPinkyTip
2021-02-04_15-13-18.660	set_speed 0.150000021457672
2021-02-04_15-13-18.660	no_button_but_finger_pressed LeftRingTip
2021-02-04_15-13-18.660	set_speed 0.150000021457672
2021-02-04_15-13-18.660	no_button_but_finger_pressed LeftMiddleTip
2021-02-04_15-13-18.660	set_speed 0.150000021457672
2021-02-04_15-13-18.660	no_button_but_finger_pressed LeftIndexTip
2021-02-04_15-13-18.660	set_speed 0
2021-02-04_15-13-18.660	no_button_but_finger_pressed RightIndexTip
2021-02-04_15-13-18.661	set_speed 0
2021-02-04_15-13-18.661	no_button_but_finger_pressed RightMiddleTip
2021-02-04_15-13-18.661	set_speed 0
2021-02-04_15-13-18.661	no_button_but_finger_pressed RightRingTip
2021-02-04_15-13-18.661	set_speed 0
2021-02-04_15-13-18.661	no_button_but_finger_pressed RightPinkyTip
2021-02-04_15-13-18.661	set_speed 0
2021-02-04_15-13-18.672	button_created 0
2021-02-04_15-13-18.684	pinky_released
2021-02-04_15-13-19.239	button_created 1
2021-02-04_15-13-19.681	ring_moved
2021-02-04_15-13-19.769	button_enters_active_area 1
2021-02-04_15-13-19.804	button_created 2
2021-02-04_15-13-19.892	ring_released
2021-02-04_15-13-20.037	ring_moved
2021-02-04_15-13-20.214	button_leaves_active_area 1
2021-02-04_15-13-20.326	ring_released
2021-02-04_15-13-20.336	button_enters_active_area 6
2021-02-04_15-13-20.382	button_created 3
2021-02-04_15-13-20.436	index_moved
2021-02-04_15-13-20.477	button_pressed 6
2021-02-04_15-13-20.477	set_speed 0
2021-02-04_15-13-20.632	button_missed 1
2021-02-04_15-13-20.632	set_speed 0
2021-02-04_15-13-20.701	index_released
2021-02-04_15-13-20.898	button_enters_active_area 3
2021-02-04_15-13-20.956	button_created 4
2021-02-04_15-13-21.079	index_moved
2021-02-04_15-13-21.101	button_pressed 3
2021-02-04_15-13-21.101	set_speed 0.150000021457672
2021-02-04_15-13-21.256	index_released
2021-02-04_15-13-21.480	button_enters_active_area 8
2021-02-04_15-13-21.525	ring_moved
2021-02-04_15-13-21.526	button_created 5
2021-02-04_15-13-21.813	ring_released
2021-02-04_15-13-21.925	button_leaves_active_area 8
2021-02-04_15-13-22.047	button_enters_active_area 7
2021-02-04_15-13-22.096	button_created 6
2021-02-04_15-13-22.169	ring_moved
2021-02-04_15-13-22.349	button_missed 8
2021-02-04_15-13-22.349	set_speed 0.150000021457672
2021-02-04_15-13-22.415	ring_released
2021-02-04_15-13-22.490	button_leaves_active_area 7
2021-02-04_15-13-22.614	button_enters_active_area 9
2021-02-04_15-13-22.672	button_created 7
2021-02-04_15-13-22.879	pinky_moved
2021-02-04_15-13-22.890	button_pressed 9
2021-02-04_15-13-22.890	set_speed 0.330000021457672
2021-02-04_15-13-22.917	button_missed 7
2021-02-04_15-13-22.917	set_speed 0.150000021457672
2021-02-04_15-13-23.068	pinky_released
2021-02-04_15-13-23.190	button_enters_active_area 9
2021-02-04_15-13-23.235	button_created 8
2021-02-04_15-13-23.362	pinky_moved
2021-02-04_15-13-23.378	button_pressed 9
2021-02-04_15-13-23.378	set_speed 0.330000021457672
2021-02-04_15-13-23.664	pinky_released
2021-02-04_15-13-23.763	button_enters_active_area 6
2021-02-04_15-13-23.809	button_created 9
2021-02-04_15-13-23.930	index_moved
2021-02-04_15-13-24.008	button_pressed 6
2021-02-04_15-13-24.008	set_speed 0.330000021457672
2021-02-04_15-13-24.121	index_released
2021-02-04_15-13-24.330	button_enters_active_area 0
2021-02-04_15-13-24.376	button_created 10
2021-02-04_15-13-24.518	pinky_moved
2021-02-04_15-13-24.666	button_pressed 0
2021-02-04_15-13-24.666	set_speed 0.510000021457672
2021-02-04_15-13-24.829	pinky_released
2021-02-04_15-13-24.897	button_enters_active_area 7
2021-02-04_15-13-24.944	button_created 11
2021-02-04_15-13-25.155	middle_moved
2021-02-04_15-13-25.177	button_pressed 7
2021-02-04_15-13-25.178	set_speed 0.510000021457672
2021-02-04_15-13-25.340	middle_released
2021-02-04_15-13-25.432	button_enters_active_area 6
2021-02-04_15-13-25.475	button_created 12
2021-02-04_15-13-25.585	index_moved
2021-02-04_15-13-25.641	button_pressed 6
2021-02-04_15-13-25.641	set_speed 0.690000021457672
2021-02-04_15-13-25.765	index_released
2021-02-04_15-13-25.923	button_enters_active_area 0
2021-02-04_15-13-25.969	button_created 13
2021-02-04_15-13-26.134	pinky_moved
2021-02-04_15-13-26.300	button_leaves_active_area 0
2021-02-04_15-13-26.401	button_enters_active_area 8
2021-02-04_15-13-26.434	pinky_released
2021-02-04_15-13-26.447	button_created 14
2021-02-04_15-13-26.721	button_missed 0
2021-02-04_15-13-26.721	set_speed 0.555000032186508
2021-02-04_15-13-26.730	pinky_moved
2021-02-04_15-13-26.754	button_leaves_active_area 8
2021-02-04_15-13-26.840	button_enters_active_area 9
2021-02-04_15-13-26.885	button_created 15
2021-02-04_15-13-27.031	pinky_released
2021-02-04_15-13-27.073	multiple_finger_start
2021-02-04_15-13-27.073	ring_moved
2021-02-04_15-13-27.117	pinky_moved
2021-02-04_15-13-27.228	multiple_finger_stop
2021-02-04_15-13-27.229	ring_released
2021-02-04_15-13-27.239	no_button_but_finger_pressed LeftPinkyTip
2021-02-04_15-13-27.240	set_speed 0.330000042915344
2021-02-04_15-13-27.240	no_button_but_finger_pressed LeftRingTip
2021-02-04_15-13-27.240	set_speed 0.150000021457672
2021-02-04_15-13-27.240	no_button_but_finger_pressed LeftMiddleTip
2021-02-04_15-13-27.240	set_speed 0
2021-02-04_15-13-27.240	no_button_but_finger_pressed LeftIndexTip
2021-02-04_15-13-27.240	set_speed 0
2021-02-04_15-13-27.240	no_button_but_finger_pressed RightIndexTip
2021-02-04_15-13-27.241	set_speed 0
2021-02-04_15-13-27.241	no_button_but_finger_pressed RightMiddleTip
2021-02-04_15-13-27.241	set_speed 0
2021-02-04_15-13-27.241	no_button_but_finger_pressed RightRingTip
2021-02-04_15-13-27.241	set_speed 0
2021-02-04_15-13-27.241	no_button_but_finger_pressed RightPinkyTip
2021-02-04_15-13-27.241	set_speed 0
2021-02-04_15-13-27.254	button_created 0
2021-02-04_15-13-27.306	pinky_released
2021-02-04_15-13-27.708	button_created 1
2021-02-04_15-13-28.207	button_enters_active_area 2
2021-02-04_15-13-28.253	button_created 2
2021-02-04_15-13-28.476	ring_moved
2021-02-04_15-13-28.510	multiple_finger_start
2021-02-04_15-13-28.644	multiple_finger_stop
2021-02-04_15-13-28.655	no_button_but_finger_pressed LeftPinkyTip
2021-02-04_15-13-28.655	set_speed 0
2021-02-04_15-13-28.655	no_button_but_finger_pressed LeftRingTip
2021-02-04_15-13-28.655	set_speed 0
2021-02-04_15-13-28.655	no_button_but_finger_pressed LeftMiddleTip
2021-02-04_15-13-28.656	set_speed 0
2021-02-04_15-13-28.656	no_button_but_finger_pressed LeftIndexTip
2021-02-04_15-13-28.656	set_speed 0
2021-02-04_15-13-28.656	no_button_but_finger_pressed RightIndexTip
2021-02-04_15-13-28.656	set_speed 0
2021-02-04_15-13-28.656	no_button_but_finger_pressed RightMiddleTip
2021-02-04_15-13-28.656	set_speed 0
2021-02-04_15-13-28.656	no_button_but_finger_pressed RightRingTip
2021-02-04_15-13-28.656	set_speed 0
2021-02-04_15-13-28.656	no_button_but_finger_pressed RightPinkyTip
2021-02-04_15-13-28.657	set_speed 0
2021-02-04_15-13-28.667	button_created 0
2021-02-04_15-13-28.689	ring_released
2021-02-04_15-13-29.234	button_created 1
2021-02-04_15-13-29.761	button_enters_active_area 3
2021-02-04_15-13-29.806	button_created 2
2021-02-04_15-13-29.850	index_moved
2021-02-04_15-13-29.916	button_pressed 3
2021-02-04_15-13-29.916	set_speed 0
2021-02-04_15-13-30.196	index_released
2021-02-04_15-13-30.329	button_enters_active_area 6
2021-02-04_15-13-30.364	launch_multitask_explanation_scene
2021-02-04_15-14-18.289	launch_multitask_session
2021-02-04_15-14-18.317	no_button_but_finger_pressed RightPinkyTip
2021-02-04_15-14-18.317	set_speed 0
2021-02-04_15-14-18.317	no_button_but_finger_pressed RightRingTip
2021-02-04_15-14-18.317	set_speed 0
2021-02-04_15-14-18.317	no_button_but_finger_pressed RightMiddleTip
2021-02-04_15-14-18.317	set_speed 0
2021-02-04_15-14-18.318	no_button_but_finger_pressed RightIndexTip
2021-02-04_15-14-18.318	set_speed 0
2021-02-04_15-14-18.318	no_button_but_finger_pressed LeftIndexTip
2021-02-04_15-14-18.318	set_speed 0
2021-02-04_15-14-18.318	no_button_but_finger_pressed LeftMiddleTip
2021-02-04_15-14-18.318	set_speed 0
2021-02-04_15-14-18.318	no_button_but_finger_pressed LeftRingTip
2021-02-04_15-14-18.318	set_speed 0
2021-02-04_15-14-18.318	no_button_but_finger_pressed LeftPinkyTip
2021-02-04_15-14-18.319	set_speed 0
2021-02-04_15-14-18.341	button_created 0
2021-02-04_15-14-18.895	button_created 1
2021-02-04_15-14-19.420	button_enters_active_area 6
2021-02-04_15-14-19.443	button_created 2
2021-02-04_15-14-19.592	index_moved
2021-02-04_15-14-19.621	button_pressed 6
2021-02-04_15-14-19.621	set_speed 0
2021-02-04_15-14-19.873	index_released
2021-02-04_15-14-19.972	button_enters_active_area 8
2021-02-04_15-14-20.017	button_created 3
2021-02-04_15-14-20.072	ring_moved
2021-02-04_15-14-20.104	button_pressed 8
2021-02-04_15-14-20.104	set_speed 0.150000021457672
2021-02-04_15-14-20.351	ring_released
2021-02-04_15-14-20.538	button_enters_active_area 9
2021-02-04_15-14-20.583	pinky_moved
2021-02-04_15-14-20.596	button_created 4
2021-02-04_15-14-20.684	pinky_released
2021-02-04_15-14-20.840	pinky_moved
2021-02-04_15-14-20.987	button_leaves_active_area 9
2021-02-04_15-14-21.020	pinky_released
2021-02-04_15-14-21.109	button_enters_active_area 1
2021-02-04_15-14-21.166	button_created 5
2021-02-04_15-14-21.292	ring_moved
2021-02-04_15-14-21.303	button_pressed 1
2021-02-04_15-14-21.303	set_speed 0.330000021457672
2021-02-04_15-14-21.312	multiple_finger_start
2021-02-04_15-14-21.344	multiple_finger_stop
2021-02-04_15-14-21.354	no_button_but_finger_pressed LeftPinkyTip
2021-02-04_15-14-21.355	set_speed 0.330000021457672
2021-02-04_15-14-21.355	no_button_but_finger_pressed LeftRingTip
2021-02-04_15-14-21.355	set_speed 0.330000021457672
2021-02-04_15-14-21.355	no_button_but_finger_pressed LeftMiddleTip
2021-02-04_15-14-21.355	set_speed 0.150000021457672
2021-02-04_15-14-21.355	no_button_but_finger_pressed LeftIndexTip
2021-02-04_15-14-21.355	set_speed 0
2021-02-04_15-14-21.356	no_button_but_finger_pressed RightIndexTip
2021-02-04_15-14-21.356	set_speed 0
2021-02-04_15-14-21.356	no_button_but_finger_pressed RightMiddleTip
2021-02-04_15-14-21.356	set_speed 0
2021-02-04_15-14-21.356	no_button_but_finger_pressed RightRingTip
2021-02-04_15-14-21.356	set_speed 0
2021-02-04_15-14-21.356	no_button_but_finger_pressed RightPinkyTip
2021-02-04_15-14-21.356	set_speed 0
2021-02-04_15-14-21.366	button_created 0
2021-02-04_15-14-21.496	ring_released
2021-02-04_15-14-21.930	button_created 1
2021-02-04_15-14-22.459	button_enters_active_area 7
2021-02-04_15-14-22.505	button_created 2
2021-02-04_15-14-22.605	middle_moved
2021-02-04_15-14-22.639	button_pressed 7
2021-02-04_15-14-22.639	set_speed 0
2021-02-04_15-14-22.836	middle_released
2021-02-04_15-14-23.025	button_enters_active_area 7
2021-02-04_15-14-23.082	button_created 3
2021-02-04_15-14-23.183	middle_moved
2021-02-04_15-14-23.206	button_pressed 7
2021-02-04_15-14-23.206	set_speed 0.150000021457672
2021-02-04_15-14-23.372	middle_released
2021-02-04_15-14-23.595	button_enters_active_area 2
2021-02-04_15-14-23.644	button_created 4
2021-02-04_15-14-23.725	middle_moved
2021-02-04_15-14-23.747	button_pressed 2
2021-02-04_15-14-23.747	set_speed 0.330000021457672
2021-02-04_15-14-24.059	middle_released
2021-02-04_15-14-24.171	button_enters_active_area 6
2021-02-04_15-14-24.217	button_created 5
2021-02-04_15-14-24.373	index_moved
2021-02-04_15-14-24.428	button_pressed 6
2021-02-04_15-14-24.428	set_speed 0.510000021457672
2021-02-04_15-14-24.555	index_released
2021-02-04_15-14-24.728	button_enters_active_area 8
2021-02-04_15-14-24.784	button_created 6
2021-02-04_15-14-24.839	ring_moved
2021-02-04_15-14-24.866	button_pressed 8
2021-02-04_15-14-24.866	set_speed 0.690000021457672
2021-02-04_15-14-25.030	ring_released
2021-02-04_15-14-25.257	button_enters_active_area 9
2021-02-04_15-14-25.303	button_created 7
2021-02-04_15-14-25.351	pinky_moved
2021-02-04_15-14-25.638	pinky_released
2021-02-04_15-14-25.649	button_leaves_active_area 9
2021-02-04_15-14-25.761	button_enters_active_area 2
2021-02-04_15-14-25.797	button_created 8
2021-02-04_15-14-25.907	index_moved
2021-02-04_15-14-25.998	button_missed 9
2021-02-04_15-14-25.998	set_speed 0.555000032186508
2021-02-04_15-14-26.030	index_released
2021-02-04_15-14-26.047	middle_moved
2021-02-04_15-14-26.130	button_leaves_active_area 2
2021-02-04_15-14-26.224	button_enters_active_area 0
2021-02-04_15-14-26.247	middle_released
2021-02-04_15-14-26.259	button_created 9
2021-02-04_15-14-26.454	button_missed 2
2021-02-04_15-14-26.454	set_speed 0.330000042915344
2021-02-04_15-14-26.572	button_leaves_active_area 0
2021-02-04_15-14-26.672	button_enters_active_area 3
2021-02-04_15-14-26.717	button_created 10
2021-02-04_15-14-26.794	index_moved
2021-02-04_15-14-26.833	button_pressed 3
2021-02-04_15-14-26.833	set_speed 0.330000021457672
2021-02-04_15-14-26.834	button_pressed_with_notification 3
2021-02-04_15-14-26.834	pedal_window_open 2000ms
2021-02-04_15-14-26.936	button_missed 0
2021-02-04_15-14-26.936	set_speed 0.150000021457672
2021-02-04_15-14-26.993	index_released
2021-02-04_15-14-27.070	button_leaves_active_area 3
2021-02-04_15-14-27.201	button_enters_active_area 3
2021-02-04_15-14-27.257	button_created 11
2021-02-04_15-14-27.496	button_missed 3
2021-02-04_15-14-27.496	set_speed 0
2021-02-04_15-14-27.581	pedal_pressed_correclty
2021-02-04_15-14-48.773	pedal_pressed_incorreclty
2021-02-04_15-15-00.491	selected_answer 10
2021-02-04_15-15-00.502	no_button_but_finger_pressed LeftPinkyTip
2021-02-04_15-15-00.503	set_speed 0
2021-02-04_15-15-00.503	no_button_but_finger_pressed LeftRingTip
2021-02-04_15-15-00.503	set_speed 0
2021-02-04_15-15-00.503	no_button_but_finger_pressed LeftMiddleTip
2021-02-04_15-15-00.503	set_speed 0
2021-02-04_15-15-00.503	no_button_but_finger_pressed LeftIndexTip
2021-02-04_15-15-00.503	set_speed 0
2021-02-04_15-15-00.503	no_button_but_finger_pressed RightIndexTip
2021-02-04_15-15-00.504	set_speed 0
2021-02-04_15-15-00.504	no_button_but_finger_pressed RightMiddleTip
2021-02-04_15-15-00.504	set_speed 0
2021-02-04_15-15-00.504	no_button_but_finger_pressed RightRingTip
2021-02-04_15-15-00.504	set_speed 0
2021-02-04_15-15-00.504	no_button_but_finger_pressed RightPinkyTip
2021-02-04_15-15-00.504	set_speed 0
2021-02-04_15-15-00.519	button_created 0
2021-02-04_15-15-01.081	button_created 1
2021-02-04_15-15-01.610	button_enters_active_area 2
2021-02-04_15-15-01.657	button_created 2
2021-02-04_15-15-01.745	middle_moved
2021-02-04_15-15-01.783	button_pressed 2
2021-02-04_15-15-01.783	set_speed 0
2021-02-04_15-15-02.022	middle_released
2021-02-04_15-15-02.177	button_enters_active_area 7
2021-02-04_15-15-02.223	button_created 3
2021-02-04_15-15-02.290	middle_moved
2021-02-04_15-15-02.323	button_pressed 7
2021-02-04_15-15-02.323	set_speed 0.150000021457672
2021-02-04_15-15-02.489	middle_released
2021-02-04_15-15-02.753	button_enters_active_area 0
2021-02-04_15-15-02.788	button_created 4
2021-02-04_15-15-02.912	pinky_moved
2021-02-04_15-15-03.156	pinky_released
2021-02-04_15-15-03.206	button_leaves_active_area 0
2021-02-04_15-15-03.317	button_enters_active_area 2
2021-02-04_15-15-03.364	button_created 5
2021-02-04_15-15-03.395	middle_moved
2021-02-04_15-15-03.418	button_pressed 2
2021-02-04_15-15-03.418	set_speed 0.330000021457672
2021-02-04_15-15-03.620	button_missed 0
2021-02-04_15-15-03.620	set_speed 0.330000021457672
2021-02-04_15-15-03.721	middle_released
2021-02-04_15-15-03.877	button_enters_active_area 1
2021-02-04_15-15-03.933	ring_moved
2021-02-04_15-15-03.934	button_created 6
2021-02-04_15-15-04.178	ring_released
2021-02-04_15-15-04.322	button_leaves_active_area 1
2021-02-04_15-15-04.455	button_enters_active_area 9
2021-02-04_15-15-04.501	ring_moved
2021-02-04_15-15-04.513	button_created 7
2021-02-04_15-15-04.745	button_missed 1
2021-02-04_15-15-04.745	set_speed 0.330000021457672
2021-02-04_15-15-04.843	ring_released
2021-02-04_15-15-04.898	button_leaves_active_area 9
2021-02-04_15-15-05.032	button_enters_active_area 3
2021-02-04_15-15-05.077	button_created 8
2021-02-04_15-15-05.110	index_moved
2021-02-04_15-15-05.319	button_missed 9
2021-02-04_15-15-05.319	set_speed 0.150000021457672
2021-02-04_15-15-05.417	index_released
2021-02-04_15-15-05.473	button_leaves_active_area 3
2021-02-04_15-15-05.608	button_enters_active_area 0
2021-02-04_15-15-05.654	button_created 9
2021-02-04_15-15-05.896	button_missed 3
2021-02-04_15-15-05.896	set_speed 0
2021-02-04_15-15-06.050	button_leaves_active_area 0
2021-02-04_15-15-06.173	button_enters_active_area 6
2021-02-04_15-15-06.220	button_created 10
2021-02-04_15-15-06.363	index_moved
2021-02-04_15-15-06.385	button_pressed 6
2021-02-04_15-15-06.386	set_speed 0
2021-02-04_15-15-06.466	button_missed 0
2021-02-04_15-15-06.466	set_speed 0
2021-02-04_15-15-06.627	index_released
2021-02-04_15-15-06.749	button_enters_active_area 3
2021-02-04_15-15-06.797	button_created 11
2021-02-04_15-15-06.927	index_moved
2021-02-04_15-15-06.950	button_pressed 3
2021-02-04_15-15-06.950	set_speed 0.150000021457672
2021-02-04_15-15-07.218	index_released
2021-02-04_15-15-07.306	button_enters_active_area 1
2021-02-04_15-15-07.364	button_created 12
2021-02-04_15-15-07.407	ring_moved
2021-02-04_15-15-07.429	button_pressed 1
2021-02-04_15-15-07.429	set_speed 0.330000021457672
2021-02-04_15-15-07.429	button_pressed_with_notification 1
2021-02-04_15-15-07.429	pedal_window_open 2000ms
2021-02-04_15-15-07.675	ring_released
2021-02-04_15-15-07.753	button_leaves_active_area 1
2021-02-04_15-15-07.886	button_enters_active_area 9
2021-02-04_15-15-07.932	button_created 13
2021-02-04_15-15-08.266	pedal_pressed_correclty
2021-02-04_15-15-13.037	selected_answer 10
2021-02-04_15-15-13.048	no_button_but_finger_pressed LeftPinkyTip
2021-02-04_15-15-13.049	set_speed 0.330000021457672
2021-02-04_15-15-13.049	no_button_but_finger_pressed LeftRingTip
2021-02-04_15-15-13.049	set_speed 0.150000021457672
2021-02-04_15-15-13.049	no_button_but_finger_pressed LeftMiddleTip
2021-02-04_15-15-13.050	set_speed 0.150000021457672
2021-02-04_15-15-13.050	no_button_but_finger_pressed LeftIndexTip
2021-02-04_15-15-13.050	set_speed 0
2021-02-04_15-15-13.050	no_button_but_finger_pressed RightIndexTip
2021-02-04_15-15-13.050	set_speed 0
2021-02-04_15-15-13.051	no_button_but_finger_pressed RightMiddleTip
2021-02-04_15-15-13.051	set_speed 0
2021-02-04_15-15-13.051	no_button_but_finger_pressed RightRingTip
2021-02-04_15-15-13.051	set_speed 0
2021-02-04_15-15-13.051	no_button_but_finger_pressed RightPinkyTip
2021-02-04_15-15-13.052	set_speed 0
2021-02-04_15-15-13.068	button_created 0
2021-02-04_15-15-13.629	button_created 1
2021-02-04_15-15-14.150	button_enters_active_area 3
2021-02-04_15-15-14.196	button_created 2
2021-02-04_15-15-14.395	index_moved
2021-02-04_15-15-14.417	button_pressed 3
2021-02-04_15-15-14.417	set_speed 0
2021-02-04_15-15-14.606	index_released
2021-02-04_15-15-14.718	button_enters_active_area 6
2021-02-04_15-15-14.774	button_created 3
2021-02-04_15-15-14.894	index_moved
2021-02-04_15-15-14.922	button_pressed 6
2021-02-04_15-15-14.922	set_speed 0.150000021457672
2021-02-04_15-15-15.115	index_released
2021-02-04_15-15-15.294	button_enters_active_area 8
2021-02-04_15-15-15.327	ring_moved
2021-02-04_15-15-15.339	button_created 4
2021-02-04_15-15-15.626	ring_released
2021-02-04_15-15-15.737	button_leaves_active_area 8
2021-02-04_15-15-15.870	button_enters_active_area 8
2021-02-04_15-15-15.917	button_created 5
2021-02-04_15-15-15.972	ring_moved
2021-02-04_15-15-15.995	button_pressed 8
2021-02-04_15-15-15.995	set_speed 0.330000021457672
2021-02-04_15-15-16.161	button_missed 8
2021-02-04_15-15-16.161	set_speed 0.330000021457672
2021-02-04_15-15-16.228	ring_released
2021-02-04_15-15-16.434	button_enters_active_area 8
2021-02-04_15-15-16.467	ring_moved
2021-02-04_15-15-16.480	button_created 6
2021-02-04_15-15-16.600	ring_released
2021-02-04_15-15-16.656	ring_moved
2021-02-04_15-15-16.678	button_pressed 8
2021-02-04_15-15-16.678	set_speed 0.510000021457672
2021-02-04_15-15-16.860	ring_released
2021-02-04_15-15-17.005	button_enters_active_area 0
2021-02-04_15-15-17.039	button_created 7
2021-02-04_15-15-17.106	pinky_moved
2021-02-04_15-15-17.245	button_pressed 0
2021-02-04_15-15-17.245	set_speed 0.510000021457672
2021-02-04_15-15-17.512	pinky_released
2021-02-04_15-15-17.523	button_enters_active_area 9
2021-02-04_15-15-17.569	button_created 8
2021-02-04_15-15-17.602	pinky_moved
2021-02-04_15-15-17.904	button_leaves_active_area 9
2021-02-04_15-15-17.938	pinky_released
2021-02-04_15-15-18.015	button_enters_active_area 6
2021-02-04_15-15-18.061	button_created 9
2021-02-04_15-15-18.149	index_moved
2021-02-04_15-15-18.193	button_pressed 6
2021-02-04_15-15-18.193	set_speed 0.510000021457672
2021-02-04_15-15-18.263	button_missed 9
2021-02-04_15-15-18.263	set_speed 0.330000021457672
2021-02-04_15-15-18.380	index_released
2021-02-04_15-15-18.502	button_enters_active_area 6
2021-02-04_15-15-18.537	button_created 10
2021-02-04_15-15-18.593	index_moved
2021-02-04_15-15-18.625	button_pressed 6
2021-02-04_15-15-18.625	set_speed 0.510000021457672
2021-02-04_15-15-18.859	index_released
2021-02-04_15-15-19.015	button_enters_active_area 6
2021-02-04_15-15-19.060	button_created 11
2021-02-04_15-15-19.208	index_moved
2021-02-04_15-15-19.226	button_pressed 6
2021-02-04_15-15-19.226	set_speed 0.510000021457672
2021-02-04_15-15-19.226	button_pressed_with_notification 6
2021-02-04_15-15-19.226	pedal_window_open 2000ms
2021-02-04_15-15-19.404	button_leaves_active_area 6
2021-02-04_15-15-19.404	index_released
2021-02-04_15-15-19.509	button_enters_active_area 1
2021-02-04_15-15-19.546	button_created 12
2021-02-04_15-15-19.589	ring_moved
2021-02-04_15-15-19.623	button_pressed 1
2021-02-04_15-15-19.623	set_speed 0.510000021457672
2021-02-04_15-15-19.746	button_missed 6
2021-02-04_15-15-19.746	set_speed 0.330000021457672
2021-02-04_15-15-19.891	pedal_pressed_correclty
2021-02-04_15-15-20.379	ring_released
2021-02-04_15-15-24.580	selected_answer 10
2021-02-04_15-15-24.590	no_button_but_finger_pressed LeftPinkyTip
2021-02-04_15-15-24.590	set_speed 0.330000021457672
2021-02-04_15-15-24.590	no_button_but_finger_pressed LeftRingTip
2021-02-04_15-15-24.591	set_speed 0.150000021457672
2021-02-04_15-15-24.591	no_button_but_finger_pressed LeftMiddleTip
2021-02-04_15-15-24.591	set_speed 0
2021-02-04_15-15-24.591	no_button_but_finger_pressed LeftIndexTip
2021-02-04_15-15-24.591	set_speed 0
2021-02-04_15-15-24.591	no_button_but_finger_pressed RightIndexTip
2021-02-04_15-15-24.591	set_speed 0
2021-02-04_15-15-24.591	no_button_but_finger_pressed RightMiddleTip
2021-02-04_15-15-24.592	set_speed 0
2021-02-04_15-15-24.592	no_button_but_finger_pressed RightRingTip
2021-02-04_15-15-24.592	set_speed 0
2021-02-04_15-15-24.592	no_button_but_finger_pressed RightPinkyTip
2021-02-04_15-15-24.592	set_speed 0
2021-02-04_15-15-24.607	button_created 0
2021-02-04_15-15-25.136	button_created 1
2021-02-04_15-15-25.656	button_enters_active_area 7
2021-02-04_15-15-25.668	middle_moved
2021-02-04_15-15-25.703	button_created 2
2021-02-04_15-15-25.757	button_pressed 7
2021-02-04_15-15-25.757	set_speed 0
2021-02-04_15-15-26.035	middle_released
2021-02-04_15-15-26.231	button_enters_active_area 7
2021-02-04_15-15-26.277	button_created 3
2021-02-04_15-15-26.408	middle_moved
2021-02-04_15-15-26.430	button_pressed 7
2021-02-04_15-15-26.430	set_speed 0.150000021457672
2021-02-04_15-15-26.576	middle_released
2021-02-04_15-15-26.799	button_enters_active_area 0
2021-02-04_15-15-26.845	button_created 4
2021-02-04_15-15-27.034	pinky_moved
2021-02-04_15-15-27.101	button_pressed 0
2021-02-04_15-15-27.101	set_speed 0.330000021457672
2021-02-04_15-15-27.244	pinky_released
2021-02-04_15-15-27.366	button_enters_active_area 3
2021-02-04_15-15-27.423	button_created 5
2021-02-04_15-15-27.565	index_moved
2021-02-04_15-15-27.598	button_pressed 3
2021-02-04_15-15-27.598	set_speed 0.510000021457672
2021-02-04_15-15-27.809	index_released
2021-02-04_15-15-27.933	button_enters_active_area 6
2021-02-04_15-15-27.979	button_created 6
2021-02-04_15-15-28.071	index_moved
2021-02-04_15-15-28.100	button_pressed 6
2021-02-04_15-15-28.100	set_speed 0.690000021457672
2021-02-04_15-15-28.321	index_released
2021-02-04_15-15-28.465	button_enters_active_area 0
2021-02-04_15-15-28.500	button_created 7
2021-02-04_15-15-28.651	pinky_moved
2021-02-04_15-15-28.706	button_pressed 0
2021-02-04_15-15-28.706	set_speed 0.735000032186508
2021-02-04_15-15-28.950	button_enters_active_area 6
2021-02-04_15-15-28.950	pinky_released
2021-02-04_15-15-28.996	button_created 8
2021-02-04_15-15-29.074	index_moved
2021-02-04_15-15-29.109	button_pressed 6
2021-02-04_15-15-29.109	set_speed 0.780000042915344
2021-02-04_15-15-29.333	index_released
2021-02-04_15-15-29.416	button_enters_active_area 1
2021-02-04_15-15-29.454	button_created 9
2021-02-04_15-15-29.496	ring_moved
2021-02-04_15-15-29.528	button_pressed 1
2021-02-04_15-15-29.529	set_speed 0.82500005364418
2021-02-04_15-15-29.695	ring_released
2021-02-04_15-15-29.864	button_enters_active_area 2
2021-02-04_15-15-29.899	button_created 10
2021-02-04_15-15-29.945	middle_moved
2021-02-04_15-15-29.965	button_pressed 2
2021-02-04_15-15-29.965	set_speed 0.870000064373016
2021-02-04_15-15-30.166	middle_released
2021-02-04_15-15-30.277	button_enters_active_area 1
2021-02-04_15-15-30.299	ring_moved
2021-02-04_15-15-30.322	button_created 11
2021-02-04_15-15-30.554	ring_released
2021-02-04_15-15-30.599	button_leaves_active_area 1
2021-02-04_15-15-30.688	button_enters_active_area 8
2021-02-04_15-15-30.725	button_created 12
2021-02-04_15-15-30.777	ring_moved
2021-02-04_15-15-30.788	button_pressed 8
2021-02-04_15-15-30.788	set_speed 0.915000075101852
2021-02-04_15-15-30.893	button_missed 1
2021-02-04_15-15-30.893	set_speed 0.780000085830689
2021-02-04_15-15-31.023	ring_released
2021-02-04_15-15-31.086	button_enters_active_area 3
2021-02-04_15-15-31.110	button_created 13
2021-02-04_15-15-31.319	index_moved
2021-02-04_15-15-31.376	button_leaves_active_area 3
2021-02-04_15-15-31.454	button_enters_active_area 8
2021-02-04_15-15-31.454	index_released
2021-02-04_15-15-31.489	button_created 14
2021-02-04_15-15-31.648	button_missed 3
2021-02-04_15-15-31.649	set_speed 0.555000096559525
2021-02-04_15-15-31.741	button_leaves_active_area 8
2021-02-04_15-15-31.741	ring_moved
2021-02-04_15-15-31.812	button_enters_active_area 9
2021-02-04_15-15-31.829	multiple_finger_start
2021-02-04_15-15-31.874	pinky_moved
2021-02-04_15-15-31.896	multiple_finger_stop
2021-02-04_15-15-31.897	ring_released
2021-02-04_15-15-31.906	no_button_but_finger_pressed LeftPinkyTip
2021-02-04_15-15-31.907	set_speed 0.240000107288361
2021-02-04_15-15-31.907	no_button_but_finger_pressed LeftRingTip
2021-02-04_15-15-31.907	set_speed 0
2021-02-04_15-15-31.907	no_button_but_finger_pressed LeftMiddleTip
2021-02-04_15-15-31.907	set_speed 0
2021-02-04_15-15-31.907	no_button_but_finger_pressed LeftIndexTip
2021-02-04_15-15-31.907	set_speed 0
2021-02-04_15-15-31.907	no_button_but_finger_pressed RightIndexTip
2021-02-04_15-15-31.908	set_speed 0
2021-02-04_15-15-31.908	no_button_but_finger_pressed RightMiddleTip
2021-02-04_15-15-31.908	set_speed 0
2021-02-04_15-15-31.908	no_button_but_finger_pressed RightRingTip
2021-02-04_15-15-31.908	set_speed 0
2021-02-04_15-15-31.908	no_button_but_finger_pressed RightPinkyTip
2021-02-04_15-15-31.908	set_speed 0
2021-02-04_15-15-31.919	button_created 0
2021-02-04_15-15-32.142	pinky_released
2021-02-04_15-15-32.299	button_created 1
2021-02-04_15-15-32.695	button_enters_active_area 2
2021-02-04_15-15-32.718	button_created 2
2021-02-04_15-15-32.773	middle_moved
2021-02-04_15-15-32.795	button_pressed 2
2021-02-04_15-15-32.795	set_speed 0
2021-02-04_15-15-32.995	middle_released
2021-02-04_15-15-33.195	button_enters_active_area 7
2021-02-04_15-15-33.229	button_created 3
2021-02-04_15-15-33.329	ring_moved
2021-02-04_15-15-33.453	multiple_finger_start
2021-02-04_15-15-33.542	middle_moved
2021-02-04_15-15-33.609	multiple_finger_stop
2021-02-04_15-15-33.610	ring_released
2021-02-04_15-15-33.620	no_button_but_finger_pressed LeftPinkyTip
2021-02-04_15-15-33.620	set_speed 0
2021-02-04_15-15-33.620	no_button_but_finger_pressed LeftRingTip
2021-02-04_15-15-33.620	set_speed 0
2021-02-04_15-15-33.620	no_button_but_finger_pressed LeftMiddleTip
2021-02-04_15-15-33.620	set_speed 0
2021-02-04_15-15-33.620	no_button_but_finger_pressed LeftIndexTip
2021-02-04_15-15-33.621	set_speed 0
2021-02-04_15-15-33.621	no_button_but_finger_pressed RightIndexTip
2021-02-04_15-15-33.621	set_speed 0
2021-02-04_15-15-33.621	no_button_but_finger_pressed RightMiddleTip
2021-02-04_15-15-33.621	set_speed 0
2021-02-04_15-15-33.621	no_button_but_finger_pressed RightRingTip
2021-02-04_15-15-33.621	set_speed 0
2021-02-04_15-15-33.621	no_button_but_finger_pressed RightPinkyTip
2021-02-04_15-15-33.621	set_speed 0
2021-02-04_15-15-33.633	button_created 0
2021-02-04_15-15-33.687	middle_released
2021-02-04_15-15-34.198	button_created 1
2021-02-04_15-15-34.726	button_enters_active_area 8
2021-02-04_15-15-34.773	button_created 2
2021-02-04_15-15-34.902	ring_moved
2021-02-04_15-15-34.920	button_pressed 8
2021-02-04_15-15-34.920	set_speed 0
2021-02-04_15-15-35.118	ring_released
2021-02-04_15-15-35.295	button_enters_active_area 6
2021-02-04_15-15-35.343	button_created 3
2021-02-04_15-15-35.418	index_moved
2021-02-04_15-15-35.452	button_pressed 6
2021-02-04_15-15-35.452	set_speed 0.150000021457672
2021-02-04_15-15-35.617	index_released
2021-02-04_15-15-35.872	button_enters_active_area 6
2021-02-04_15-15-35.907	button_created 4
2021-02-04_15-15-36.016	index_moved
2021-02-04_15-15-36.049	button_pressed 6
2021-02-04_15-15-36.049	set_speed 0.330000021457672
2021-02-04_15-15-36.216	index_released
2021-02-04_15-15-36.440	button_enters_active_area 0
2021-02-04_15-15-36.486	button_created 5
2021-02-04_15-15-36.729	pinky_moved
2021-02-04_15-15-36.807	button_pressed 0
2021-02-04_15-15-36.807	set_speed 0.510000021457672
2021-02-04_15-15-36.995	button_enters_active_area 0
2021-02-04_15-15-37.018	pinky_released
2021-02-04_15-15-37.052	button_created 6
2021-02-04_15-15-37.207	pinky_moved
2021-02-04_15-15-37.252	button_pressed 0
2021-02-04_15-15-37.252	set_speed 0.690000021457672
2021-02-04_15-15-37.485	pinky_released
2021-02-04_15-15-37.540	button_enters_active_area 2
2021-02-04_15-15-37.586	button_created 7
2021-02-04_15-15-37.690	middle_moved
2021-02-04_15-15-37.711	button_pressed 2
2021-02-04_15-15-37.712	set_speed 0.735000032186508
2021-02-04_15-15-37.712	button_pressed_with_notification 2
2021-02-04_15-15-37.712	pedal_window_open 2000ms
2021-02-04_15-15-37.915	middle_released
2021-02-04_15-15-37.937	button_leaves_active_area 2
2021-02-04_15-15-38.037	button_enters_active_area 7
2021-02-04_15-15-38.084	button_created 8
2021-02-04_15-15-38.271	pedal_pressed_correclty
2021-02-04_15-15-38.649	middle_moved
2021-02-04_15-15-39.806	middle_released
2021-02-04_15-15-42.139	selected_answer 10
2021-02-04_15-15-42.150	no_button_but_finger_pressed LeftPinkyTip
2021-02-04_15-15-42.150	set_speed 0.600000042915344
2021-02-04_15-15-42.150	no_button_but_finger_pressed LeftRingTip
2021-02-04_15-15-42.150	set_speed 0.37500005364418
2021-02-04_15-15-42.150	no_button_but_finger_pressed LeftMiddleTip
2021-02-04_15-15-42.150	set_speed 0.150000021457672
2021-02-04_15-15-42.150	no_button_but_finger_pressed LeftIndexTip
2021-02-04_15-15-42.151	set_speed 0
2021-02-04_15-15-42.151	no_button_but_finger_pressed RightIndexTip
2021-02-04_15-15-42.151	set_speed 0
2021-02-04_15-15-42.151	no_button_but_finger_pressed RightMiddleTip
2021-02-04_15-15-42.151	set_speed 0
2021-02-04_15-15-42.151	no_button_but_finger_pressed RightRingTip
2021-02-04_15-15-42.151	set_speed 0
2021-02-04_15-15-42.151	no_button_but_finger_pressed RightPinkyTip
2021-02-04_15-15-42.152	set_speed 0
2021-02-04_15-15-42.166	button_created 0
2021-02-04_15-15-42.681	button_created 1
2021-02-04_15-15-43.202	button_enters_active_area 1
2021-02-04_15-15-43.225	ring_moved
2021-02-04_15-15-43.249	button_created 2
2021-02-04_15-15-43.515	ring_released
2021-02-04_15-15-43.648	button_leaves_active_area 1
2021-02-04_15-15-43.749	ring_moved
2021-02-04_15-15-43.770	button_enters_active_area 0
2021-02-04_15-15-43.816	button_created 3
2021-02-04_15-15-43.837	ring_released
2021-02-04_15-15-44.072	button_missed 1
2021-02-04_15-15-44.072	set_speed 0
2021-02-04_15-15-44.220	button_leaves_active_area 0
2021-02-04_15-15-44.336	button_enters_active_area 3
2021-02-04_15-15-44.393	button_created 4
2021-02-04_15-15-44.560	index_moved
2021-02-04_15-15-44.593	button_pressed 3
2021-02-04_15-15-44.593	set_speed 0
2021-02-04_15-15-44.650	button_missed 0
2021-02-04_15-15-44.650	set_speed 0
2021-02-04_15-15-44.887	index_released
2021-02-04_15-15-44.909	button_enters_active_area 1
2021-02-04_15-15-44.966	button_created 5
2021-02-04_15-15-45.003	ring_moved
2021-02-04_15-15-45.032	button_pressed 1
2021-02-04_15-15-45.033	set_speed 0.150000021457672
2021-02-04_15-15-45.265	ring_released
2021-02-04_15-15-45.488	button_enters_active_area 3
2021-02-04_15-15-45.534	button_created 6
2021-02-04_15-15-45.629	index_moved
2021-02-04_15-15-45.669	button_pressed 3
2021-02-04_15-15-45.669	set_speed 0.330000021457672
2021-02-04_15-15-45.910	index_released
2021-02-04_15-15-46.066	button_enters_active_area 6
2021-02-04_15-15-46.100	button_created 7
2021-02-04_15-15-46.188	index_moved
2021-02-04_15-15-46.234	button_pressed 6
2021-02-04_15-15-46.234	set_speed 0.510000021457672
2021-02-04_15-15-46.512	index_released
2021-02-04_15-15-46.612	button_enters_active_area 2
2021-02-04_15-15-46.659	button_created 8
2021-02-04_15-15-46.736	middle_moved
2021-02-04_15-15-46.757	button_pressed 2
2021-02-04_15-15-46.757	set_speed 0.510000021457672
2021-02-04_15-15-46.946	middle_released
2021-02-04_15-15-47.134	button_enters_active_area 7
2021-02-04_15-15-47.180	button_created 9
2021-02-04_15-15-47.302	middle_moved
2021-02-04_15-15-47.340	button_pressed 7
2021-02-04_15-15-47.340	set_speed 0.690000021457672
2021-02-04_15-15-47.518	middle_released
2021-02-04_15-15-47.631	button_enters_active_area 8
2021-02-04_15-15-47.677	button_created 10
2021-02-04_15-15-47.720	ring_moved
2021-02-04_15-15-47.742	button_pressed 8
2021-02-04_15-15-47.742	set_speed 0.735000032186508
2021-02-04_15-15-47.910	ring_released
2021-02-04_15-15-48.090	button_enters_active_area 6
2021-02-04_15-15-48.136	button_created 11
2021-02-04_15-15-48.168	index_moved
2021-02-04_15-15-48.201	button_pressed 6
2021-02-04_15-15-48.201	set_speed 0.780000042915344
2021-02-04_15-15-48.345	index_released
2021-02-04_15-15-48.545	button_enters_active_area 8
2021-02-04_15-15-48.545	ring_moved
2021-02-04_15-15-48.568	button_created 12
2021-02-04_15-15-48.813	ring_released
2021-02-04_15-15-48.868	button_leaves_active_area 8
2021-02-04_15-15-48.957	button_enters_active_area 6
2021-02-04_15-15-48.992	button_created 13
2021-02-04_15-15-49.092	index_moved
2021-02-04_15-15-49.143	button_pressed 6
2021-02-04_15-15-49.143	set_speed 0.82500005364418
2021-02-04_15-15-49.170	button_missed 8
2021-02-04_15-15-49.170	set_speed 0.690000064373016
2021-02-04_15-15-49.319	index_released
2021-02-04_15-15-49.352	button_enters_active_area 1
2021-02-04_15-15-49.397	button_created 14
2021-02-04_15-15-49.608	ring_moved
2021-02-04_15-15-49.664	button_leaves_active_area 1
2021-02-04_15-15-49.753	button_enters_active_area 2
2021-02-04_15-15-49.777	button_created 15
2021-02-04_15-15-49.838	ring_released
2021-02-04_15-15-49.936	button_missed 1
2021-02-04_15-15-49.936	set_speed 0.465000075101852
2021-02-04_15-15-50.045	button_leaves_active_area 2
2021-02-04_15-15-50.056	middle_moved
2021-02-04_15-15-50.135	button_enters_active_area 7
2021-02-04_15-15-50.158	button_created 16
2021-02-04_15-15-50.336	button_missed 2
2021-02-04_15-15-50.336	set_speed 0.150000085830689
2021-02-04_15-15-50.459	button_leaves_active_area 7
2021-02-04_15-15-50.545	button_enters_active_area 1
2021-02-04_15-15-50.577	middle_released
2021-02-04_15-15-50.589	button_created 17
2021-02-04_15-15-50.666	ring_moved
2021-02-04_15-15-50.688	button_pressed 1
2021-02-04_15-15-50.688	set_speed 0.150000021457672
2021-02-04_15-15-50.791	button_missed 7
2021-02-04_15-15-50.791	set_speed 0
2021-02-04_15-15-50.976	ring_released
2021-02-04_15-15-51.032	button_enters_active_area 6
2021-02-04_15-15-51.079	button_created 18
2021-02-04_15-15-51.176	index_moved
2021-02-04_15-15-51.210	button_pressed 6
2021-02-04_15-15-51.210	set_speed 0.150000021457672
2021-02-04_15-15-51.210	button_pressed_with_notification 6
2021-02-04_15-15-51.210	pedal_window_open 2000ms
2021-02-04_15-15-51.478	button_leaves_active_area 6
2021-02-04_15-15-51.479	index_released
2021-02-04_15-15-51.612	button_enters_active_area 3
2021-02-04_15-15-51.646	button_created 19
2021-02-04_15-15-51.852	pedal_pressed_correclty
2021-02-04_15-15-56.532	selected_answer 10
2021-02-04_15-15-56.542	no_button_but_finger_pressed LeftPinkyTip
2021-02-04_15-15-56.543	set_speed 0.150000021457672
2021-02-04_15-15-56.543	no_button_but_finger_pressed LeftRingTip
2021-02-04_15-15-56.543	set_speed 0.150000021457672
2021-02-04_15-15-56.543	no_button_but_finger_pressed LeftMiddleTip
2021-02-04_15-15-56.543	set_speed 0
2021-02-04_15-15-56.543	no_button_but_finger_pressed LeftIndexTip
2021-02-04_15-15-56.544	set_speed 0
2021-02-04_15-15-56.544	no_button_but_finger_pressed RightIndexTip
2021-02-04_15-15-56.544	set_speed 0
2021-02-04_15-15-56.544	no_button_but_finger_pressed RightMiddleTip
2021-02-04_15-15-56.544	set_speed 0
2021-02-04_15-15-56.544	no_button_but_finger_pressed RightRingTip
2021-02-04_15-15-56.544	set_speed 0
2021-02-04_15-15-56.544	no_button_but_finger_pressed RightPinkyTip
2021-02-04_15-15-56.545	set_speed 0
2021-02-04_15-15-56.559	button_created 0
2021-02-04_15-15-57.121	button_created 1
2021-02-04_15-15-57.653	button_enters_active_area 8
2021-02-04_15-15-57.689	button_created 2
2021-02-04_15-15-57.731	ring_moved
2021-02-04_15-15-57.769	button_pressed 8
2021-02-04_15-15-57.769	set_speed 0
2021-02-04_15-15-57.943	ring_released
2021-02-04_15-15-58.219	button_enters_active_area 3
2021-02-04_15-15-58.266	button_created 3
2021-02-04_15-15-58.342	index_moved
2021-02-04_15-15-58.391	button_pressed 3
2021-02-04_15-15-58.391	set_speed 0.150000021457672
2021-02-04_15-15-58.517	index_released
2021-02-04_15-15-58.783	button_enters_active_area 8
2021-02-04_15-15-58.841	button_created 4
2021-02-04_15-15-58.908	ring_moved
2021-02-04_15-15-58.918	button_pressed 8
2021-02-04_15-15-58.918	set_speed 0.330000021457672
2021-02-04_15-15-59.084	ring_released
2021-02-04_15-15-59.362	button_enters_active_area 6
2021-02-04_15-15-59.407	index_moved
2021-02-04_15-15-59.409	button_created 5
2021-02-04_15-15-59.630	index_released
2021-02-04_15-15-59.808	button_leaves_active_area 6
2021-02-04_15-15-59.863	index_moved
2021-02-04_15-15-59.930	button_enters_active_area 7
2021-02-04_15-15-59.975	button_created 6
2021-02-04_15-16-00.074	index_released
2021-02-04_15-16-00.205	middle_moved
2021-02-04_15-16-00.230	button_missed 6
2021-02-04_15-16-00.230	set_speed 0.330000021457672
2021-02-04_15-16-00.239	button_pressed 7
2021-02-04_15-16-00.239	set_speed 0.510000021457672
2021-02-04_15-16-00.410	middle_released
2021-02-04_15-16-00.495	button_enters_active_area 8
2021-02-04_15-16-00.542	button_created 7
2021-02-04_15-16-00.695	ring_moved
2021-02-04_15-16-00.706	button_pressed 8
2021-02-04_15-16-00.706	set_speed 0.510000021457672
2021-02-04_15-16-00.863	ring_released
2021-02-04_15-16-01.029	button_enters_active_area 7
2021-02-04_15-16-01.076	button_created 8
2021-02-04_15-16-01.201	middle_moved
2021-02-04_15-16-01.240	button_pressed 7
2021-02-04_15-16-01.240	set_speed 0.510000021457672
2021-02-04_15-16-01.386	middle_released
2021-02-04_15-16-01.518	button_enters_active_area 7
2021-02-04_15-16-01.564	button_created 9
2021-02-04_15-16-01.597	middle_moved
2021-02-04_15-16-01.629	button_pressed 7
2021-02-04_15-16-01.629	set_speed 0.510000021457672
2021-02-04_15-16-01.840	middle_released
2021-02-04_15-16-01.995	button_enters_active_area 2
2021-02-04_15-16-02.030	button_created 10
2021-02-04_15-16-02.134	middle_moved
2021-02-04_15-16-02.161	button_pressed 2
2021-02-04_15-16-02.161	set_speed 0.690000021457672
2021-02-04_15-16-02.336	middle_released
2021-02-04_15-16-02.435	button_enters_active_area 1
2021-02-04_15-16-02.479	ring_moved
2021-02-04_15-16-02.482	button_created 11
2021-02-04_15-16-02.524	button_pressed 1
2021-02-04_15-16-02.524	set_speed 0.735000032186508
2021-02-04_15-16-02.747	ring_released
2021-02-04_15-16-02.862	button_enters_active_area 8
2021-02-04_15-16-02.896	button_created 12
2021-02-04_15-16-03.039	ring_moved
2021-02-04_15-16-03.066	button_pressed 8
2021-02-04_15-16-03.066	set_speed 0.780000042915344
2021-02-04_15-16-03.224	ring_released
2021-02-04_15-16-03.281	button_enters_active_area 2
2021-02-04_15-16-03.304	button_created 13
2021-02-04_15-16-03.392	middle_moved
2021-02-04_15-16-03.414	button_pressed 2
2021-02-04_15-16-03.414	set_speed 0.82500005364418
2021-02-04_15-16-03.414	button_pressed_with_notification 2
2021-02-04_15-16-03.414	pedal_window_open 2000ms
2021-02-04_15-16-03.581	button_leaves_active_area 2
2021-02-04_15-16-03.604	middle_released
2021-02-04_15-16-03.660	button_enters_active_area 8
2021-02-04_15-16-03.696	button_created 14
2021-02-04_15-16-03.863	button_missed 2
2021-02-04_15-16-03.863	set_speed 0.690000064373016
2021-02-04_15-16-03.959	button_leaves_active_area 8
2021-02-04_15-16-03.959	pedal_pressed_correclty
2021-02-04_15-16-03.971	baseline_data : correct 6 - incorrect 1 - missed 0
2021-02-04_15-16-03.971	baseline_accuracy 0
2021-02-04_15-16-03.971	lauunch_remapping_illustration_scene
2021-02-04_15-16-36.212	thumb_moved
2021-02-04_15-16-36.300	thumb_released
2021-02-04_15-16-42.897	index_moved
2021-02-04_15-16-44.333	index_released
2021-02-04_15-16-46.075	index_moved
2021-02-04_15-16-47.164	index_released
2021-02-04_15-16-50.574	start_remapping 2 to 4
2021-02-04_15-16-50.574	middle_moved
2021-02-04_15-16-50.596	start_remapping 2 to 1
2021-02-04_15-16-50.596	middle_moved
2021-02-04_15-16-51.562	middle_released
2021-02-04_15-16-51.573	middle_released
2021-02-04_15-16-51.773	stop_remapping 2 to 4
2021-02-04_15-16-51.785	stop_remapping 2 to 1
2021-02-04_15-16-52.261	middle_moved
2021-02-04_15-16-52.261	middle_moved
2021-02-04_15-16-52.980	middle_released
2021-02-04_15-16-53.002	middle_released
2021-02-04_15-16-53.439	start_remapping 3 to 2
2021-02-04_15-16-53.439	ring_moved
2021-02-04_15-16-53.472	start_remapping 3 to 1
2021-02-04_15-16-53.472	ring_moved
2021-02-04_15-16-54.361	ring_released
2021-02-04_15-16-54.371	ring_released
2021-02-04_15-16-54.574	stop_remapping 3 to 2
2021-02-04_15-16-54.581	stop_remapping 3 to 1
2021-02-04_15-16-54.913	ring_moved
2021-02-04_15-16-54.959	ring_moved
2021-02-04_15-16-55.560	ring_released
2021-02-04_15-16-55.571	ring_released
2021-02-04_15-16-55.904	start_remapping 2 to 3
2021-02-04_15-16-55.904	middle_moved
2021-02-04_15-16-55.904	start_remapping 2 to 3
2021-02-04_15-16-55.904	middle_moved
2021-02-04_15-16-56.658	middle_released
2021-02-04_15-16-56.680	middle_released
2021-02-04_15-16-56.870	stop_remapping 2 to 3
2021-02-04_15-16-56.892	stop_remapping 2 to 3
2021-02-04_15-16-57.536	index_moved
2021-02-04_15-16-58.192	index_released
2021-02-04_15-16-58.514	start_remapping 1 to 2
2021-02-04_15-16-58.514	index_moved
2021-02-04_15-16-59.169	index_released
2021-02-04_15-16-59.380	stop_remapping 1 to 2
2021-02-04_15-16-59.645	index_moved
2021-02-04_15-17-00.080	index_released
2021-02-04_15-17-00.680	index_moved
2021-02-04_15-17-01.325	index_released
2021-02-04_15-17-01.713	start_remapping 2 to 4
2021-02-04_15-17-01.713	middle_moved
2021-02-04_15-17-02.501	middle_released
2021-02-04_15-17-02.712	stop_remapping 2 to 4
2021-02-04_15-17-03.118	ring_moved
2021-02-04_15-17-03.845	ring_released
2021-02-04_15-17-04.222	start_remapping 3 to 2
2021-02-04_15-17-04.222	ring_moved
2021-02-04_15-17-04.256	multiple_finger_start
2021-02-04_15-17-04.523	multiple_finger_stop
2021-02-04_15-17-04.822	ring_released
2021-02-04_15-17-05.034	stop_remapping 3 to 2
2021-02-04_15-17-05.577	thumb_moved
2021-02-04_15-17-05.622	thumb_moved
2021-02-04_15-17-06.211	thumb_released
2021-02-04_15-17-06.352	thumb_released
2021-02-04_15-17-06.811	start_remapping 1 to 3
2021-02-04_15-17-06.811	index_moved
2021-02-04_15-17-07.354	index_released
2021-02-04_15-17-07.565	stop_remapping 1 to 3
2021-02-04_15-17-09.309	index_moved
2021-02-04_15-17-09.717	index_released
2021-02-04_15-17-10.731	start_remapping 4 to 2
2021-02-04_15-17-10.731	pinky_moved
2021-02-04_15-17-11.153	pinky_released
2021-02-04_15-17-11.363	stop_remapping 4 to 2
2021-02-04_15-17-12.408	middle_moved
2021-02-04_15-17-13.031	middle_released
2021-02-04_15-17-13.394	start_remapping 1 to 3
2021-02-04_15-17-13.394	index_moved
2021-02-04_15-17-14.074	index_released
2021-02-04_15-17-14.289	stop_remapping 1 to 3
2021-02-04_15-17-14.636	thumb_moved
2021-02-04_15-17-15.168	thumb_released
2021-02-04_15-17-15.436	pinky_moved
2021-02-04_15-17-15.779	pinky_released
2021-02-04_15-17-19.470	launch_dry_run_explanation_scene
2021-02-04_15-17-19.480	no_button_but_finger_pressed LeftPinkyTip
2021-02-04_15-17-19.480	set_speed 0.465000075101852
2021-02-04_15-17-19.481	no_button_but_finger_pressed LeftRingTip
2021-02-04_15-17-19.481	set_speed 0.150000085830689
2021-02-04_15-17-19.481	no_button_but_finger_pressed LeftMiddleTip
2021-02-04_15-17-19.481	set_speed 0
2021-02-04_15-17-19.481	no_button_but_finger_pressed LeftIndexTip
2021-02-04_15-17-19.481	set_speed 0
2021-02-04_15-17-19.481	no_button_but_finger_pressed RightIndexTip
2021-02-04_15-17-19.481	set_speed 0
2021-02-04_15-17-19.481	no_button_but_finger_pressed RightMiddleTip
2021-02-04_15-17-19.482	set_speed 0
2021-02-04_15-17-19.482	no_button_but_finger_pressed RightRingTip
2021-02-04_15-17-19.482	set_speed 0
2021-02-04_15-17-19.482	no_button_but_finger_pressed RightPinkyTip
2021-02-04_15-17-19.482	set_speed 0
2021-02-04_15-17-53.035	launch_dry_run_session
2021-02-04_15-17-53.050	no_button_but_finger_pressed RightPinkyTip
2021-02-04_15-17-53.051	set_speed 0
2021-02-04_15-17-53.051	no_button_but_finger_pressed RightRingTip
2021-02-04_15-17-53.051	set_speed 0
2021-02-04_15-17-53.051	no_button_but_finger_pressed RightMiddleTip
2021-02-04_15-17-53.051	set_speed 0
2021-02-04_15-17-53.051	no_button_but_finger_pressed RightIndexTip
2021-02-04_15-17-53.051	set_speed 0
2021-02-04_15-17-53.051	no_button_but_finger_pressed LeftIndexTip
2021-02-04_15-17-53.052	set_speed 0
2021-02-04_15-17-53.052	no_button_but_finger_pressed LeftMiddleTip
2021-02-04_15-17-53.052	set_speed 0
2021-02-04_15-17-53.052	no_button_but_finger_pressed LeftRingTip
2021-02-04_15-17-53.052	set_speed 0
2021-02-04_15-17-53.052	no_button_but_finger_pressed LeftPinkyTip
2021-02-04_15-17-53.052	set_speed 0
2021-02-04_15-17-53.063	button_created 0
2021-02-04_15-17-53.623	button_created 1
2021-02-04_15-17-54.152	button_enters_active_area 3
2021-02-04_15-17-54.199	button_created 2
2021-02-04_15-17-54.255	condition B
2021-02-04_15-17-54.256	index_moved
2021-02-04_15-17-54.444	index_released
2021-02-04_15-17-54.596	button_enters_active_area 3
2021-02-04_15-17-54.718	button_enters_active_area 6
2021-02-04_15-17-54.764	button_created 3
2021-02-04_15-17-54.807	condition B
2021-02-04_15-17-54.807	index_moved
2021-02-04_15-17-55.023	button_missed 3
2021-02-04_15-17-55.023	set_speed 0
2021-02-04_15-17-55.100	index_released
2021-02-04_15-17-55.161	button_enters_active_area 6
2021-02-04_15-17-55.294	button_enters_active_area 9
2021-02-04_15-17-55.342	button_created 4
2021-02-04_15-17-55.428	condition D
2021-02-04_15-17-55.428	pedal_window_open 2000ms
2021-02-04_15-17-55.428	ring_moved
2021-02-04_15-17-55.496	multiple_finger_start
2021-02-04_15-17-55.498	delete_condition 2021-02-04_15-17-55.428	condition_entry	condition D
2021-02-04_15-17-55.535	pinky_moved
2021-02-04_15-17-55.632	multiple_finger_stop
2021-02-04_15-17-55.633	ring_released
2021-02-04_15-17-55.643	no_button_but_finger_pressed LeftPinkyTip
2021-02-04_15-17-55.643	set_speed 0
2021-02-04_15-17-55.643	no_button_but_finger_pressed LeftRingTip
2021-02-04_15-17-55.644	set_speed 0
2021-02-04_15-17-55.644	no_button_but_finger_pressed LeftMiddleTip
2021-02-04_15-17-55.644	set_speed 0
2021-02-04_15-17-55.644	no_button_but_finger_pressed LeftIndexTip
2021-02-04_15-17-55.644	set_speed 0
2021-02-04_15-17-55.644	no_button_but_finger_pressed RightIndexTip
2021-02-04_15-17-55.644	set_speed 0
2021-02-04_15-17-55.644	no_button_but_finger_pressed RightMiddleTip
2021-02-04_15-17-55.644	set_speed 0
2021-02-04_15-17-55.644	no_button_but_finger_pressed RightRingTip
2021-02-04_15-17-55.645	set_speed 0
2021-02-04_15-17-55.645	no_button_but_finger_pressed RightPinkyTip
2021-02-04_15-17-55.645	set_speed 0
2021-02-04_15-17-55.657	button_created 0
2021-02-04_15-17-55.784	pinky_released
2021-02-04_15-17-56.222	button_created 1
2021-02-04_15-17-56.751	button_enters_active_area 6
2021-02-04_15-17-56.798	button_created 2
2021-02-04_15-17-56.940	condition B
2021-02-04_15-17-56.940	index_moved
2021-02-04_15-17-56.961	button_pressed 6
2021-02-04_15-17-56.961	set_speed 0
2021-02-04_15-17-57.161	index_released
2021-02-04_15-17-57.316	button_enters_active_area 3
2021-02-04_15-17-57.362	button_created 3
2021-02-04_15-17-57.473	condition B
2021-02-04_15-17-57.473	index_moved
2021-02-04_15-17-57.495	button_pressed 3
2021-02-04_15-17-57.495	set_speed 0.150000021457672
2021-02-04_15-17-57.678	index_released
2021-02-04_15-17-57.894	button_enters_active_area 6
2021-02-04_15-17-57.941	button_created 4
2021-02-04_15-17-57.994	condition B
2021-02-04_15-17-57.995	index_moved
2021-02-04_15-17-58.064	button_pressed 6
2021-02-04_15-17-58.064	set_speed 0.330000021457672
2021-02-04_15-17-58.261	index_released
2021-02-04_15-17-58.451	button_enters_active_area 1
2021-02-04_15-17-58.509	button_created 5
2021-02-04_15-17-58.553	condition B
2021-02-04_15-17-58.553	ring_moved
2021-02-04_15-17-58.575	button_pressed 1
2021-02-04_15-17-58.575	set_speed 0.510000021457672
2021-02-04_15-17-58.586	multiple_finger_start
2021-02-04_15-17-58.587	delete_condition 2021-02-04_15-17-58.553	condition_entry	condition B
2021-02-04_15-17-58.752	multiple_finger_stop
2021-02-04_15-17-58.763	no_button_but_finger_pressed LeftPinkyTip
2021-02-04_15-17-58.764	set_speed 0.510000021457672
2021-02-04_15-17-58.764	no_button_but_finger_pressed LeftMiddleTip
2021-02-04_15-17-58.764	set_speed 0.330000021457672
2021-02-04_15-17-58.764	no_button_but_finger_pressed LeftIndexTip
2021-02-04_15-17-58.764	set_speed 0.150000021457672
2021-02-04_15-17-58.764	no_button_but_finger_pressed RightIndexTip
2021-02-04_15-17-58.764	set_speed 0
2021-02-04_15-17-58.764	no_button_but_finger_pressed RightMiddleTip
2021-02-04_15-17-58.765	set_speed 0
2021-02-04_15-17-58.765	no_button_but_finger_pressed RightRingTip
2021-02-04_15-17-58.765	set_speed 0
2021-02-04_15-17-58.765	no_button_but_finger_pressed RightPinkyTip
2021-02-04_15-17-58.765	set_speed 0
2021-02-04_15-17-58.775	button_created 0
2021-02-04_15-17-58.830	ring_released
2021-02-04_15-17-59.344	button_created 1
2021-02-04_15-17-59.863	button_enters_active_area 1
2021-02-04_15-17-59.909	button_created 2
2021-02-04_15-18-00.031	condition B
2021-02-04_15-18-00.032	ring_moved
2021-02-04_15-18-00.057	button_pressed 1
2021-02-04_15-18-00.057	set_speed 0
2021-02-04_15-18-00.295	ring_released
2021-02-04_15-18-00.440	button_enters_active_area 7
2021-02-04_15-18-00.486	button_created 3
2021-02-04_15-18-00.534	start_remapping 2 to 1
2021-02-04_15-18-00.534	pedal_window_open 2000ms
2021-02-04_15-18-00.534	condition A
2021-02-04_15-18-00.535	middle_moved
2021-02-04_15-18-00.740	middle_released
2021-02-04_15-18-00.890	button_enters_active_area 7
2021-02-04_15-18-01.015	button_enters_active_area 2
2021-02-04_15-18-01.061	button_created 4
2021-02-04_15-18-01.092	stop_remapping 2 to 1
2021-02-04_15-18-01.115	condition B
2021-02-04_15-18-01.115	middle_moved
2021-02-04_15-18-01.142	button_pressed 2
2021-02-04_15-18-01.142	set_speed 0.150000021457672
2021-02-04_15-18-01.302	button_missed 7
2021-02-04_15-18-01.302	set_speed 0.150000021457672
2021-02-04_15-18-01.370	middle_released
2021-02-04_15-18-01.581	button_enters_active_area 0
2021-02-04_15-18-01.626	button_created 5
2021-02-04_15-18-01.736	condition B
2021-02-04_15-18-01.736	pinky_moved
2021-02-04_15-18-01.825	button_pressed 0
2021-02-04_15-18-01.825	set_speed 0.330000021457672
2021-02-04_15-18-02.097	pinky_released
2021-02-04_15-18-02.151	button_enters_active_area 0
2021-02-04_15-18-02.198	button_created 6
2021-02-04_15-18-02.450	condition B
2021-02-04_15-18-02.450	pinky_moved
2021-02-04_15-18-02.505	button_pressed 0
2021-02-04_15-18-02.506	set_speed 0.510000021457672
2021-02-04_15-18-02.546	pedal_window_timeout
2021-02-04_15-18-02.546	pedal_not_pressed
2021-02-04_15-18-02.615	pinky_released
2021-02-04_15-18-02.715	button_enters_active_area 1
2021-02-04_15-18-02.760	button_created 7
2021-02-04_15-18-02.877	condition B
2021-02-04_15-18-02.877	ring_moved
2021-02-04_15-18-02.897	button_pressed 1
2021-02-04_15-18-02.897	set_speed 0.510000021457672
2021-02-04_15-18-03.147	ring_released
2021-02-04_15-18-03.257	button_enters_active_area 9
2021-02-04_15-18-03.292	button_created 8
2021-02-04_15-18-03.408	condition B
2021-02-04_15-18-03.408	pinky_moved
2021-02-04_15-18-03.420	button_pressed 9
2021-02-04_15-18-03.420	set_speed 0.510000021457672
2021-02-04_15-18-03.624	pinky_released
2021-02-04_15-18-03.746	button_enters_active_area 8
2021-02-04_15-18-03.792	button_created 9
2021-02-04_15-18-03.864	condition B
2021-02-04_15-18-03.864	ring_moved
2021-02-04_15-18-03.902	button_pressed 8
2021-02-04_15-18-03.902	set_speed 0.690000021457672
2021-02-04_15-18-04.059	ring_released
2021-02-04_15-18-04.239	button_enters_active_area 8
2021-02-04_15-18-04.260	button_created 10
2021-02-04_15-18-04.268	condition B
2021-02-04_15-18-04.269	ring_moved
2021-02-04_15-18-04.470	ring_released
2021-02-04_15-18-04.570	button_enters_active_area 8
2021-02-04_15-18-04.670	button_enters_active_area 2
2021-02-04_15-18-04.705	button_created 11
2021-02-04_15-18-04.827	condition B
2021-02-04_15-18-04.828	middle_moved
2021-02-04_15-18-04.849	button_pressed 2
2021-02-04_15-18-04.849	set_speed 0.735000032186508
2021-02-04_15-18-04.887	button_missed 8
2021-02-04_15-18-04.887	set_speed 0.600000042915344
2021-02-04_15-18-05.046	middle_released
2021-02-04_15-18-05.090	button_enters_active_area 3
2021-02-04_15-18-05.136	button_created 12
2021-02-04_15-18-05.357	condition B
2021-02-04_15-18-05.357	index_moved
2021-02-04_15-18-05.384	button_pressed 3
2021-02-04_15-18-05.384	set_speed 0.55500005364418
2021-02-04_15-18-05.500	button_enters_active_area 8
2021-02-04_15-18-05.501	index_released
2021-02-04_15-18-05.538	button_created 13
2021-02-04_15-18-05.779	condition B
2021-02-04_15-18-05.779	ring_moved
2021-02-04_15-18-05.812	button_enters_active_area 8
2021-02-04_15-18-05.901	button_enters_active_area 7
2021-02-04_15-18-05.936	button_created 14
2021-02-04_15-18-05.961	ring_released
2021-02-04_15-18-06.094	button_missed 8
2021-02-04_15-18-06.094	set_speed 0.330000064373016
2021-02-04_15-18-06.145	condition B
2021-02-04_15-18-06.146	middle_moved
2021-02-04_15-18-06.204	button_enters_active_area 7
2021-02-04_15-18-06.285	button_enters_active_area 0
2021-02-04_15-18-06.301	middle_released
2021-02-04_15-18-06.313	button_created 15
2021-02-04_15-18-06.516	button_missed 7
2021-02-04_15-18-06.516	set_speed 0.150000021457672
2021-02-04_15-18-06.613	button_enters_active_area 0
2021-02-04_15-18-06.712	button_enters_active_area 7
2021-02-04_15-18-06.751	button_created 16
2021-02-04_15-18-06.779	condition B
2021-02-04_15-18-06.780	middle_moved
2021-02-04_15-18-06.857	button_pressed 7
2021-02-04_15-18-06.857	set_speed 0.150000021457672
2021-02-04_15-18-06.957	button_missed 0
2021-02-04_15-18-06.957	set_speed 0.150000021457672
2021-02-04_15-18-06.994	middle_released
2021-02-04_15-18-07.003	middle_moved
2021-02-04_15-18-07.204	button_enters_active_area 2
2021-02-04_15-18-07.204	middle_released
2021-02-04_15-18-07.259	button_created 17
2021-02-04_15-18-07.370	condition B
2021-02-04_15-18-07.371	middle_moved
2021-02-04_15-18-07.400	button_pressed 2
2021-02-04_15-18-07.400	set_speed 0.150000021457672
2021-02-04_15-18-07.666	middle_released
2021-02-04_15-18-07.777	button_enters_active_area 9
2021-02-04_15-18-07.811	condition B
2021-02-04_15-18-07.812	pinky_moved
2021-02-04_15-18-07.824	button_created 18
2021-02-04_15-18-08.178	pinky_released
2021-02-04_15-18-08.222	button_enters_active_area 9
2021-02-04_15-18-08.344	button_enters_active_area 0
2021-02-04_15-18-08.401	button_created 19
2021-02-04_15-18-08.650	button_missed 9
2021-02-04_15-18-08.650	set_speed 0.150000021457672
2021-02-04_15-18-08.793	button_enters_active_area 0
2021-02-04_15-18-08.916	button_enters_active_area 2
2021-02-04_15-18-08.972	button_created 20
2021-02-04_15-18-09.103	condition B
2021-02-04_15-18-09.103	middle_moved
2021-02-04_15-18-09.124	button_pressed 2
2021-02-04_15-18-09.124	set_speed 0.330000021457672
2021-02-04_15-18-09.223	button_missed 0
2021-02-04_15-18-09.223	set_speed 0.150000021457672
2021-02-04_15-18-09.290	middle_released
2021-02-04_15-18-09.488	button_enters_active_area 3
2021-02-04_15-18-09.536	button_created 21
2021-02-04_15-18-09.710	condition B
2021-02-04_15-18-09.711	index_moved
2021-02-04_15-18-09.733	button_pressed 3
2021-02-04_15-18-09.733	set_speed 0.330000021457672
2021-02-04_15-18-09.900	index_released
2021-02-04_15-18-10.065	button_enters_active_area 2
2021-02-04_15-18-10.111	button_created 22
2021-02-04_15-18-10.222	condition B
2021-02-04_15-18-10.222	middle_moved
2021-02-04_15-18-10.254	button_pressed 2
2021-02-04_15-18-10.254	set_speed 0.330000021457672
2021-02-04_15-18-10.454	middle_released
2021-02-04_15-18-10.632	button_enters_active_area 6
2021-02-04_15-18-10.678	button_created 23
2021-02-04_15-18-10.856	condition B
2021-02-04_15-18-10.856	index_moved
2021-02-04_15-18-10.890	button_pressed 6
2021-02-04_15-18-10.890	set_speed 0.510000021457672
2021-02-04_15-18-11.032	index_released
2021-02-04_15-18-11.198	button_enters_active_area 9
2021-02-04_15-18-11.244	button_created 24
2021-02-04_15-18-11.375	condition B
2021-02-04_15-18-11.376	pinky_moved
2021-02-04_15-18-11.387	button_pressed 9
2021-02-04_15-18-11.388	set_speed 0.510000021457672
2021-02-04_15-18-11.580	pinky_released
2021-02-04_15-18-11.721	button_enters_active_area 7
2021-02-04_15-18-11.766	button_created 25
2021-02-04_15-18-12.109	button_enters_active_area 7
2021-02-04_15-18-12.220	button_enters_active_area 0
2021-02-04_15-18-12.266	button_created 26
2021-02-04_15-18-12.467	button_missed 7
2021-02-04_15-18-12.467	set_speed 0.510000021457672
2021-02-04_15-18-12.586	button_enters_active_area 0
2021-02-04_15-18-12.688	button_enters_active_area 3
2021-02-04_15-18-12.721	button_created 27
2021-02-04_15-18-12.826	condition B
2021-02-04_15-18-12.826	index_moved
2021-02-04_15-18-12.843	button_pressed 3
2021-02-04_15-18-12.843	set_speed 0.510000021457672
2021-02-04_15-18-12.927	button_missed 0
2021-02-04_15-18-12.927	set_speed 0.330000021457672
2021-02-04_15-18-13.063	index_released
2021-02-04_15-18-13.142	button_enters_active_area 8
2021-02-04_15-18-13.177	button_created 28
2021-02-04_15-18-13.288	condition D
2021-02-04_15-18-13.288	pedal_window_open 2000ms
2021-02-04_15-18-13.288	pinky_moved
2021-02-04_15-18-13.309	multiple_finger_start
2021-02-04_15-18-13.309	delete_condition 2021-02-04_15-18-13.288	condition_entry	condition D
2021-02-04_15-18-13.309	delete_condition 2021-02-04_15-18-12.826	condition_entry	condition B
2021-02-04_15-18-13.410	ring_moved
2021-02-04_15-18-13.475	multiple_finger_stop
2021-02-04_15-18-13.475	ring_released
2021-02-04_15-18-13.475	pinky_released
2021-02-04_15-18-13.486	no_button_but_finger_pressed LeftPinkyTip
2021-02-04_15-18-13.486	set_speed 0.150000021457672
2021-02-04_15-18-13.486	no_button_but_finger_pressed LeftRingTip
2021-02-04_15-18-13.486	set_speed 0
2021-02-04_15-18-13.486	no_button_but_finger_pressed LeftMiddleTip
2021-02-04_15-18-13.487	set_speed 0
2021-02-04_15-18-13.487	no_button_but_finger_pressed LeftIndexTip
2021-02-04_15-18-13.487	set_speed 0
2021-02-04_15-18-13.487	no_button_but_finger_pressed RightIndexTip
2021-02-04_15-18-13.487	set_speed 0
2021-02-04_15-18-13.487	no_button_but_finger_pressed RightMiddleTip
2021-02-04_15-18-13.487	set_speed 0
2021-02-04_15-18-13.487	no_button_but_finger_pressed RightRingTip
2021-02-04_15-18-13.487	set_speed 0
2021-02-04_15-18-13.487	no_button_but_finger_pressed RightPinkyTip
2021-02-04_15-18-13.488	set_speed 0
2021-02-04_15-18-13.499	button_created 0
2021-02-04_15-18-14.046	button_created 1
2021-02-04_15-18-14.575	button_enters_active_area 7
2021-02-04_15-18-14.621	button_created 2
2021-02-04_15-18-14.710	condition B
2021-02-04_15-18-14.711	middle_moved
2021-02-04_15-18-14.732	button_pressed 7
2021-02-04_15-18-14.732	set_speed 0
2021-02-04_15-18-14.919	middle_released
2021-02-04_15-18-15.141	button_enters_active_area 6
2021-02-04_15-18-15.187	button_created 3
2021-02-04_15-18-15.322	condition B
2021-02-04_15-18-15.322	index_moved
2021-02-04_15-18-15.365	button_pressed 6
2021-02-04_15-18-15.365	set_speed 0.150000021457672
2021-02-04_15-18-15.493	index_released
2021-02-04_15-18-15.719	button_enters_active_area 0
2021-02-04_15-18-15.765	button_created 4
2021-02-04_15-18-16.155	button_enters_active_area 0
2021-02-04_15-18-16.277	button_enters_active_area 2
2021-02-04_15-18-16.335	button_created 5
2021-02-04_15-18-16.346	condition B
2021-02-04_15-18-16.346	middle_moved
2021-02-04_15-18-16.518	button_pressed 2
2021-02-04_15-18-16.518	set_speed 0.330000021457672
2021-02-04_15-18-16.577	button_missed 0
2021-02-04_15-18-16.577	set_speed 0.330000021457672
2021-02-04_15-18-16.674	middle_released
2021-02-04_15-18-16.863	button_enters_active_area 0
2021-02-04_15-18-16.863	condition B
2021-02-04_15-18-16.864	pinky_moved
2021-02-04_15-18-16.899	button_created 6
2021-02-04_15-18-17.307	button_enters_active_area 0
2021-02-04_15-18-17.351	pinky_released
2021-02-04_15-18-17.429	button_enters_active_area 7
2021-02-04_15-18-17.475	button_created 7
2021-02-04_15-18-17.621	condition B
2021-02-04_15-18-17.622	middle_moved
2021-02-04_15-18-17.649	button_pressed 7
2021-02-04_15-18-17.649	set_speed 0.510000021457672
2021-02-04_15-18-17.720	button_missed 0
2021-02-04_15-18-17.720	set_speed 0.330000021457672
2021-02-04_15-18-17.841	middle_released
2021-02-04_15-18-17.995	button_enters_active_area 8
2021-02-04_15-18-18.041	button_created 8
2021-02-04_15-18-18.162	condition B
2021-02-04_15-18-18.162	ring_moved
2021-02-04_15-18-18.184	button_pressed 8
2021-02-04_15-18-18.184	set_speed 0.330000021457672
2021-02-04_15-18-18.362	ring_released
2021-02-04_15-18-18.572	button_enters_active_area 2
2021-02-04_15-18-18.618	button_created 9
2021-02-04_15-18-18.696	condition D
2021-02-04_15-18-18.696	pedal_window_open 2000ms
2021-02-04_15-18-18.696	ring_moved
2021-02-04_15-18-18.851	ring_released
2021-02-04_15-18-18.984	middle_moved
2021-02-04_15-18-19.017	button_enters_active_area 2
2021-02-04_15-18-19.095	middle_released
2021-02-04_15-18-19.139	button_enters_active_area 6
2021-02-04_15-18-19.185	button_created 10
2021-02-04_15-18-19.435	button_missed 2
2021-02-04_15-18-19.435	set_speed 0.150000021457672
2021-02-04_15-18-19.574	button_enters_active_area 6
2021-02-04_15-18-19.708	button_enters_active_area 1
2021-02-04_15-18-19.755	condition B
2021-02-04_15-18-19.756	ring_moved
2021-02-04_15-18-19.757	button_created 11
2021-02-04_15-18-20.006	button_missed 6
2021-02-04_15-18-20.006	set_speed 0.150000021457672
2021-02-04_15-18-20.156	button_enters_active_area 1
2021-02-04_15-18-20.173	ring_released
2021-02-04_15-18-20.282	button_enters_active_area 6
2021-02-04_15-18-20.330	button_created 12
2021-02-04_15-18-20.444	condition B
2021-02-04_15-18-20.445	index_moved
2021-02-04_15-18-20.506	button_pressed 6
2021-02-04_15-18-20.506	set_speed 0.150000021457672
2021-02-04_15-18-20.577	button_missed 1
2021-02-04_15-18-20.577	set_speed 0.150000021457672
2021-02-04_15-18-20.661	index_released
2021-02-04_15-18-20.716	pedal_window_timeout
2021-02-04_15-18-20.716	pedal_not_pressed
2021-02-04_15-18-20.850	button_enters_active_area 6
2021-02-04_15-18-20.906	button_created 13
2021-02-04_15-18-21.027	condition B
2021-02-04_15-18-21.027	index_moved
2021-02-04_15-18-21.083	button_pressed 6
2021-02-04_15-18-21.083	set_speed 0.150000021457672
2021-02-04_15-18-21.221	index_released
2021-02-04_15-18-21.415	button_enters_active_area 7
2021-02-04_15-18-21.473	button_created 14
2021-02-04_15-18-21.504	condition B
2021-02-04_15-18-21.505	middle_moved
2021-02-04_15-18-21.537	button_pressed 7
2021-02-04_15-18-21.537	set_speed 0.330000021457672
2021-02-04_15-18-21.782	middle_released
2021-02-04_15-18-21.993	button_enters_active_area 3
2021-02-04_15-18-22.039	button_created 15
2021-02-04_15-18-22.264	condition B
2021-02-04_15-18-22.264	index_moved
2021-02-04_15-18-22.285	button_pressed 3
2021-02-04_15-18-22.285	set_speed 0.510000021457672
2021-02-04_15-18-22.427	index_released
2021-02-04_15-18-22.560	button_enters_active_area 3
2021-02-04_15-18-22.606	button_created 16
2021-02-04_15-18-22.799	condition B
2021-02-04_15-18-22.800	index_moved
2021-02-04_15-18-22.816	button_pressed 3
2021-02-04_15-18-22.816	set_speed 0.510000021457672
2021-02-04_15-18-22.965	index_released
2021-02-04_15-18-23.092	button_enters_active_area 8
2021-02-04_15-18-23.139	button_created 17
2021-02-04_15-18-23.193	condition B
2021-02-04_15-18-23.193	ring_moved
2021-02-04_15-18-23.205	button_pressed 8
2021-02-04_15-18-23.205	set_speed 0.690000021457672
2021-02-04_15-18-23.403	ring_released
2021-02-04_15-18-23.581	button_enters_active_area 9
2021-02-04_15-18-23.630	button_created 18
2021-02-04_15-18-23.730	condition B
2021-02-04_15-18-23.730	pinky_moved
2021-02-04_15-18-23.738	button_pressed 9
2021-02-04_15-18-23.738	set_speed 0.735000032186508
2021-02-04_15-18-23.961	pinky_released
2021-02-04_15-18-24.058	button_enters_active_area 2
2021-02-04_15-18-24.093	button_created 19
2021-02-04_15-18-24.270	condition B
2021-02-04_15-18-24.270	middle_moved
2021-02-04_15-18-24.293	button_pressed 2
2021-02-04_15-18-24.293	set_speed 0.780000042915344
2021-02-04_15-18-24.470	middle_released
2021-02-04_15-18-24.514	button_enters_active_area 0
2021-02-04_15-18-24.544	button_created 20
2021-02-04_15-18-24.837	button_enters_active_area 0
2021-02-04_15-18-24.927	button_enters_active_area 3
2021-02-04_15-18-24.963	button_created 21
2021-02-04_15-18-25.063	condition B
2021-02-04_15-18-25.064	index_moved
2021-02-04_15-18-25.096	button_pressed 3
2021-02-04_15-18-25.096	set_speed 0.82500005364418
2021-02-04_15-18-25.147	button_missed 0
2021-02-04_15-18-25.147	set_speed 0.690000064373016
2021-02-04_15-18-25.225	index_released
2021-02-04_15-18-25.336	button_enters_active_area 8
2021-02-04_15-18-25.371	button_created 22
2021-02-04_15-18-25.526	condition D
2021-02-04_15-18-25.527	pedal_window_open 2000ms
2021-02-04_15-18-25.527	pinky_moved
2021-02-04_15-18-25.535	multiple_finger_start
2021-02-04_15-18-25.536	delete_condition 2021-02-04_15-18-25.527	condition_entry	condition D
2021-02-04_15-18-25.536	delete_condition 2021-02-04_15-18-25.064	condition_entry	condition B
2021-02-04_15-18-25.781	multiple_finger_stop
2021-02-04_15-18-25.782	pinky_released
2021-02-04_15-18-25.792	no_button_but_finger_pressed LeftPinkyTip
2021-02-04_15-18-25.792	set_speed 0.465000075101852
2021-02-04_15-18-25.792	no_button_but_finger_pressed LeftRingTip
2021-02-04_15-18-25.792	set_speed 0.150000085830689
2021-02-04_15-18-25.792	no_button_but_finger_pressed LeftMiddleTip
2021-02-04_15-18-25.792	set_speed 0
2021-02-04_15-18-25.792	no_button_but_finger_pressed LeftIndexTip
2021-02-04_15-18-25.793	set_speed 0
2021-02-04_15-18-25.793	no_button_but_finger_pressed RightIndexTip
2021-02-04_15-18-25.793	set_speed 0
2021-02-04_15-18-25.793	no_button_but_finger_pressed RightMiddleTip
2021-02-04_15-18-25.793	set_speed 0
2021-02-04_15-18-25.793	no_button_but_finger_pressed RightRingTip
2021-02-04_15-18-25.793	set_speed 0
2021-02-04_15-18-25.793	no_button_but_finger_pressed RightPinkyTip
2021-02-04_15-18-25.794	set_speed 0
2021-02-04_15-18-25.804	button_created 0
2021-02-04_15-18-26.216	button_created 1
2021-02-04_15-18-26.662	button_enters_active_area 8
2021-02-04_15-18-26.695	button_created 2
2021-02-04_15-18-26.716	condition B
2021-02-04_15-18-26.717	ring_moved
2021-02-04_15-18-27.035	ring_released
2021-02-04_15-18-27.101	button_enters_active_area 8
2021-02-04_15-18-27.213	button_enters_active_area 1
2021-02-04_15-18-27.259	button_created 3
2021-02-04_15-18-27.460	condition B
2021-02-04_15-18-27.461	ring_moved
2021-02-04_15-18-27.483	button_pressed 1
2021-02-04_15-18-27.483	set_speed 0
2021-02-04_15-18-27.522	button_missed 8
2021-02-04_15-18-27.522	set_speed 0
2021-02-04_15-18-27.641	ring_released
2021-02-04_15-18-27.780	button_enters_active_area 7
2021-02-04_15-18-27.836	button_created 4
2021-02-04_15-18-27.958	condition B
2021-02-04_15-18-27.958	middle_moved
2021-02-04_15-18-28.001	button_pressed 7
2021-02-04_15-18-28.001	set_speed 0.150000021457672
2021-02-04_15-18-28.135	middle_released
2021-02-04_15-18-28.357	button_enters_active_area 9
2021-02-04_15-18-28.404	button_created 5
2021-02-04_15-18-28.445	condition D
2021-02-04_15-18-28.446	pedal_window_open 2000ms
2021-02-04_15-18-28.446	ring_moved
2021-02-04_15-18-28.602	ring_released
2021-02-04_15-18-28.613	pinky_moved
2021-02-04_15-18-28.635	button_pressed 9
2021-02-04_15-18-28.635	set_speed 0.330000021457672
2021-02-04_15-18-28.923	button_enters_active_area 6
2021-02-04_15-18-28.934	pinky_released
2021-02-04_15-18-28.980	button_created 6
2021-02-04_15-18-29.227	condition B
2021-02-04_15-18-29.227	index_moved
2021-02-04_15-18-29.282	button_pressed 6
2021-02-04_15-18-29.282	set_speed 0.510000021457672
2021-02-04_15-18-29.357	index_released
2021-02-04_15-18-29.490	button_enters_active_area 8
2021-02-04_15-18-29.547	button_created 7
2021-02-04_15-18-29.767	condition B
2021-02-04_15-18-29.768	ring_moved
2021-02-04_15-18-29.915	button_enters_active_area 8
2021-02-04_15-18-29.933	ring_released
2021-02-04_15-18-30.037	button_enters_active_area 8
2021-02-04_15-18-30.072	button_created 8
2021-02-04_15-18-30.294	button_missed 8
2021-02-04_15-18-30.294	set_speed 0.330000021457672
2021-02-04_15-18-30.421	button_enters_active_area 8
2021-02-04_15-18-30.460	pedal_window_timeout
2021-02-04_15-18-30.460	pedal_not_pressed
2021-02-04_15-18-30.547	button_enters_active_area 2
2021-02-04_15-18-30.592	button_created 9
2021-02-04_15-18-30.636	condition B
2021-02-04_15-18-30.636	middle_moved
2021-02-04_15-18-30.658	button_pressed 2
2021-02-04_15-18-30.658	set_speed 0.510000021457672
2021-02-04_15-18-30.835	button_missed 8
2021-02-04_15-18-30.835	set_speed 0.330000021457672
2021-02-04_15-18-30.845	middle_released
2021-02-04_15-18-31.111	button_enters_active_area 2
2021-02-04_15-18-31.157	button_created 10
2021-02-04_15-18-31.278	condition B
2021-02-04_15-18-31.278	middle_moved
2021-02-04_15-18-31.301	button_pressed 2
2021-02-04_15-18-31.301	set_speed 0.330000021457672
2021-02-04_15-18-31.444	middle_released
2021-02-04_15-18-31.678	button_enters_active_area 8
2021-02-04_15-18-31.734	button_created 11
2021-02-04_15-18-31.820	condition B
2021-02-04_15-18-31.821	ring_moved
2021-02-04_15-18-31.844	button_pressed 8
2021-02-04_15-18-31.844	set_speed 0.330000021457672
2021-02-04_15-18-32.015	ring_released
2021-02-04_15-18-32.255	button_enters_active_area 1
2021-02-04_15-18-32.302	button_created 12
2021-02-04_15-18-32.411	condition B
2021-02-04_15-18-32.411	ring_moved
2021-02-04_15-18-32.438	button_pressed 1
2021-02-04_15-18-32.438	set_speed 0.510000021457672
2021-02-04_15-18-32.604	ring_released
2021-02-04_15-18-32.821	button_enters_active_area 2
2021-02-04_15-18-32.868	button_created 13
2021-02-04_15-18-32.999	condition B
2021-02-04_15-18-32.999	middle_moved
2021-02-04_15-18-33.022	button_pressed 2
2021-02-04_15-18-33.022	set_speed 0.510000021457672
2021-02-04_15-18-33.192	middle_released
2021-02-04_15-18-33.332	button_enters_active_area 2
2021-02-04_15-18-33.378	button_created 14
2021-02-04_15-18-33.537	condition B
2021-02-04_15-18-33.537	middle_moved
2021-02-04_15-18-33.557	button_pressed 2
2021-02-04_15-18-33.557	set_speed 0.690000021457672
2021-02-04_15-18-33.700	middle_released
2021-02-04_15-18-33.832	button_enters_active_area 2
2021-02-04_15-18-33.867	button_created 15
2021-02-04_15-18-33.944	condition B
2021-02-04_15-18-33.944	middle_moved
2021-02-04_15-18-33.988	button_pressed 2
2021-02-04_15-18-33.988	set_speed 0.735000032186508
2021-02-04_15-18-34.137	middle_released
2021-02-04_15-18-34.287	button_enters_active_area 1
2021-02-04_15-18-34.334	button_created 16
2021-02-04_15-18-34.387	condition B
2021-02-04_15-18-34.388	ring_moved
2021-02-04_15-18-34.409	button_pressed 1
2021-02-04_15-18-34.409	set_speed 0.780000042915344
2021-02-04_15-18-34.609	ring_released
2021-02-04_15-18-34.732	button_enters_active_area 1
2021-02-04_15-18-34.778	button_created 17
2021-02-04_15-18-34.927	condition B
2021-02-04_15-18-34.928	ring_moved
2021-02-04_15-18-34.955	button_pressed 1
2021-02-04_15-18-34.955	set_speed 0.82500005364418
2021-02-04_15-18-35.109	ring_released
2021-02-04_15-18-35.155	button_enters_active_area 0
2021-02-04_15-18-35.188	button_created 18
2021-02-04_15-18-35.475	button_enters_active_area 0
2021-02-04_15-18-35.564	button_enters_active_area 6
2021-02-04_15-18-35.589	button_created 19
2021-02-04_15-18-35.714	start_remapping 1 to 4
2021-02-04_15-18-35.714	pedal_window_open 2000ms
2021-02-04_15-18-35.714	condition A
2021-02-04_15-18-35.715	index_moved
2021-02-04_15-18-35.760	button_missed 0
2021-02-04_15-18-35.760	set_speed 0.690000064373016
2021-02-04_15-18-35.869	button_enters_active_area 6
2021-02-04_15-18-35.877	index_released
2021-02-04_15-18-35.942	button_enters_active_area 2
2021-02-04_15-18-35.977	button_created 20
2021-02-04_15-18-35.987	stop_remapping 1 to 4
2021-02-04_15-18-36.054	condition B
2021-02-04_15-18-36.055	middle_moved
2021-02-04_15-18-36.076	button_pressed 2
2021-02-04_15-18-36.076	set_speed 0.645000075101852
2021-02-04_15-18-36.144	button_missed 6
2021-02-04_15-18-36.144	set_speed 0.420000085830689
2021-02-04_15-18-36.264	middle_released
2021-02-04_15-18-36.328	button_enters_active_area 7
2021-02-04_15-18-36.354	button_created 21
2021-02-04_15-18-36.587	condition D_w
2021-02-04_15-18-36.587	pedal_window_open 2000ms
2021-02-04_15-18-36.587	ring_moved
2021-02-04_15-18-36.643	button_enters_active_area 7
2021-02-04_15-18-36.743	button_enters_active_area 1
2021-02-04_15-18-36.776	ring_released
2021-02-04_15-18-36.777	button_created 22
2021-02-04_15-18-36.978	button_missed 7
2021-02-04_15-18-36.978	set_speed 0.150000021457672
2021-02-04_15-18-37.109	button_enters_active_area 1
2021-02-04_15-18-37.219	button_enters_active_area 8
2021-02-04_15-18-37.265	button_created 23
2021-02-04_15-18-37.297	condition B
2021-02-04_15-18-37.298	ring_moved
2021-02-04_15-18-37.319	button_pressed 8
2021-02-04_15-18-37.319	set_speed 0.150000021457672
2021-02-04_15-18-37.509	button_missed 1
2021-02-04_15-18-37.509	set_speed 0.150000021457672
2021-02-04_15-18-37.547	ring_released
2021-02-04_15-18-37.774	button_enters_active_area 8
2021-02-04_15-18-37.831	button_created 24
2021-02-04_15-18-37.974	condition B
2021-02-04_15-18-37.975	ring_moved
2021-02-04_15-18-37.997	button_pressed 8
2021-02-04_15-18-37.997	set_speed 0.150000021457672
2021-02-04_15-18-38.130	ring_released
2021-02-04_15-18-38.336	unexpected_break_start
2021-02-04_15-18-38.337	delete_condition 2021-02-04_15-18-37.975	condition_entry	condition B
2021-02-04_15-18-38.509	index_moved
2021-02-04_15-18-38.665	index_released
2021-02-04_15-18-40.602	pinky_moved
2021-02-04_15-18-40.779	pinky_released
2021-02-04_15-18-44.990	unexpected_break_stop
2021-02-04_15-18-44.999	no_button_but_finger_pressed LeftPinkyTip
2021-02-04_15-18-45.000	set_speed 0.150000021457672
2021-02-04_15-18-45.000	no_button_but_finger_pressed LeftRingTip
2021-02-04_15-18-45.000	set_speed 0.150000021457672
2021-02-04_15-18-45.000	no_button_but_finger_pressed LeftMiddleTip
2021-02-04_15-18-45.000	set_speed 0
2021-02-04_15-18-45.000	no_button_but_finger_pressed LeftIndexTip
2021-02-04_15-18-45.000	set_speed 0
2021-02-04_15-18-45.000	no_button_but_finger_pressed RightIndexTip
2021-02-04_15-18-45.001	set_speed 0
2021-02-04_15-18-45.001	no_button_but_finger_pressed RightMiddleTip
2021-02-04_15-18-45.001	set_speed 0
2021-02-04_15-18-45.001	no_button_but_finger_pressed RightRingTip
2021-02-04_15-18-45.001	set_speed 0
2021-02-04_15-18-45.001	no_button_but_finger_pressed RightPinkyTip
2021-02-04_15-18-45.001	set_speed 0
2021-02-04_15-18-45.011	button_created 0
2021-02-04_15-18-45.577	button_created 1
2021-02-04_15-18-46.107	button_enters_active_area 9
2021-02-04_15-18-46.153	button_created 2
2021-02-04_15-18-46.188	condition B
2021-02-04_15-18-46.188	pinky_moved
2021-02-04_15-18-46.437	button_pressed 9
2021-02-04_15-18-46.437	set_speed 0
2021-02-04_15-18-46.515	pinky_released
2021-02-04_15-18-46.671	button_enters_active_area 6
2021-02-04_15-18-46.728	condition B
2021-02-04_15-18-46.728	index_moved
2021-02-04_15-18-46.731	button_created 3
2021-02-04_15-18-46.939	index_released
2021-02-04_15-18-47.114	button_enters_active_area 6
2021-02-04_15-18-47.237	ring_moved
2021-02-04_15-18-47.248	button_enters_active_area 8
2021-02-04_15-18-47.297	button_created 4
2021-02-04_15-18-47.542	button_missed 6
2021-02-04_15-18-47.542	set_speed 0
2021-02-04_15-18-47.580	ring_released
2021-02-04_15-18-47.688	button_enters_active_area 8
2021-02-04_15-18-47.815	button_enters_active_area 3
2021-02-04_15-18-47.861	button_created 5
2021-02-04_15-18-47.988	condition B
2021-02-04_15-18-47.988	index_moved
2021-02-04_15-18-48.010	button_pressed 3
2021-02-04_15-18-48.010	set_speed 0.150000021457672
2021-02-04_15-18-48.118	button_missed 8
2021-02-04_15-18-48.118	set_speed 0.150000021457672
2021-02-04_15-18-48.161	index_released
2021-02-04_15-18-48.392	button_enters_active_area 8
2021-02-04_15-18-48.438	button_created 6
2021-02-04_15-18-48.536	condition B
2021-02-04_15-18-48.537	ring_moved
2021-02-04_15-18-48.558	button_pressed 8
2021-02-04_15-18-48.558	set_speed 0.330000021457672
2021-02-04_15-18-48.725	ring_released
2021-02-04_15-18-48.958	button_enters_active_area 1
2021-02-04_15-18-49.004	button_created 7
2021-02-04_15-18-49.025	condition B
2021-02-04_15-18-49.025	ring_moved
2021-02-04_15-18-49.074	button_pressed 1
2021-02-04_15-18-49.074	set_speed 0.330000021457672
2021-02-04_15-18-49.255	ring_released
2021-02-04_15-18-49.536	button_enters_active_area 9
2021-02-04_15-18-49.559	condition B
2021-02-04_15-18-49.559	pinky_moved
2021-02-04_15-18-49.582	button_created 8
2021-02-04_15-18-49.781	pinky_released
2021-02-04_15-18-49.791	pinky_moved
2021-02-04_15-18-49.813	button_pressed 9
2021-02-04_15-18-49.813	set_speed 0.510000021457672
2021-02-04_15-18-49.991	pinky_released
2021-02-04_15-18-50.091	button_enters_active_area 9
2021-02-04_15-18-50.148	button_created 9
2021-02-04_15-18-50.339	condition B
2021-02-04_15-18-50.340	pinky_moved
2021-02-04_15-18-50.351	button_pressed 9
2021-02-04_15-18-50.351	set_speed 0.510000021457672
2021-02-04_15-18-50.511	pinky_released
2021-02-04_15-18-50.624	button_enters_active_area 9
2021-02-04_15-18-50.670	button_created 10
2021-02-04_15-18-50.858	condition B
2021-02-04_15-18-50.859	pinky_moved
2021-02-04_15-18-50.880	button_pressed 9
2021-02-04_15-18-50.880	set_speed 0.690000021457672
2021-02-04_15-18-51.013	pinky_released
2021-02-04_15-18-51.125	button_enters_active_area 2
2021-02-04_15-18-51.159	button_created 11
2021-02-04_15-18-51.313	condition B
2021-02-04_15-18-51.314	middle_moved
2021-02-04_15-18-51.346	button_pressed 2
2021-02-04_15-18-51.346	set_speed 0.735000032186508
2021-02-04_15-18-51.465	middle_released
2021-02-04_15-18-51.591	button_enters_active_area 8
2021-02-04_15-18-51.626	button_created 12
2021-02-04_15-18-51.802	condition B
2021-02-04_15-18-51.802	ring_moved
2021-02-04_15-18-51.824	button_pressed 8
2021-02-04_15-18-51.824	set_speed 0.780000042915344
2021-02-04_15-18-51.825	multiple_finger_start
2021-02-04_15-18-51.825	delete_condition 2021-02-04_15-18-51.802	condition_entry	condition B
2021-02-04_15-18-51.915	multiple_finger_stop
2021-02-04_15-18-51.926	no_button_but_finger_pressed LeftPinkyTip
2021-02-04_15-18-51.927	set_speed 0.64500005364418
2021-02-04_15-18-51.927	no_button_but_finger_pressed LeftRingTip
2021-02-04_15-18-51.927	set_speed 0.420000064373016
2021-02-04_15-18-51.927	no_button_but_finger_pressed LeftMiddleTip
2021-02-04_15-18-51.927	set_speed 0.150000021457672
2021-02-04_15-18-51.927	no_button_but_finger_pressed LeftIndexTip
2021-02-04_15-18-51.927	set_speed 0
2021-02-04_15-18-51.927	no_button_but_finger_pressed RightIndexTip
2021-02-04_15-18-51.928	set_speed 0
2021-02-04_15-18-51.928	no_button_but_finger_pressed RightMiddleTip
2021-02-04_15-18-51.928	set_speed 0
2021-02-04_15-18-51.928	no_button_but_finger_pressed RightPinkyTip
2021-02-04_15-18-51.928	set_speed 0
2021-02-04_15-18-51.939	button_created 0
2021-02-04_15-18-51.973	ring_released
2021-02-04_15-18-52.416	button_created 1
2021-02-04_15-18-52.940	button_enters_active_area 0
2021-02-04_15-18-52.985	button_created 2
2021-02-04_15-18-53.172	condition B
2021-02-04_15-18-53.172	pinky_moved
2021-02-04_15-18-53.239	button_pressed 0
2021-02-04_15-18-53.239	set_speed 0
2021-02-04_15-18-53.342	pinky_released
2021-02-04_15-18-53.501	button_enters_active_area 7
2021-02-04_15-18-53.558	button_created 3
2021-02-04_15-18-53.803	start_remapping 2 to 4
2021-02-04_15-18-53.803	pedal_window_open 2000ms
2021-02-04_15-18-53.803	condition A
2021-02-04_15-18-53.803	middle_moved
2021-02-04_15-18-53.949	button_enters_active_area 7
2021-02-04_15-18-53.966	middle_released
2021-02-04_15-18-54.080	button_enters_active_area 7
2021-02-04_15-18-54.125	button_created 4
2021-02-04_15-18-54.157	stop_remapping 2 to 4
2021-02-04_15-18-54.239	condition B
2021-02-04_15-18-54.240	middle_moved
2021-02-04_15-18-54.275	button_pressed 7
[truncated: 40,650 more rows]
[truncated: 2 more columns]
