# Supplementary material for: Avatar error in your favor: Embodied avatars can fix users’ mistakes without them noticing
Source: PLoS One. 2023 Jan 20;18(1):e0266212. doi: 10.1371/journal.pone.0266212 (PMC9858437; doi:10.1371/journal.pone.0266212)
Supplement: S1 Dataset — (ZIP) [file pone.0266212.s003.zip › static/raw_data/36/data.csv]

2021-02-05_13-16-02.243	condition_entry	condition B
2021-02-05_13-16-02.927	condition_entry	condition B
2021-02-05_13-16-03.386	condition_entry	condition B
2021-02-05_13-16-04.037	warning	multiple_fingers
2021-02-05_13-16-04.038	condition_entry	condition C	src 9	dst 8
2021-02-05_13-16-05.444	condition_entry	condition B
2021-02-05_13-16-05.925	condition_entry	condition B
2021-02-05_13-16-06.509	condition_entry	condition B	discarded
2021-02-05_13-16-06.520	warning	multiple_fingers
2021-02-05_13-16-07.807	condition_entry	condition B
2021-02-05_13-16-08.325	condition_entry	condition B
2021-02-05_13-16-08.880	condition_entry	condition B
2021-02-05_13-16-09.568	condition_entry	condition B
2021-02-05_13-16-10.146	condition_entry	condition B
2021-02-05_13-16-10.769	condition_entry	condition B
2021-02-05_13-16-11.256	condition_entry	condition B
2021-02-05_13-16-11.712	condition_entry	condition D
2021-02-05_13-16-12.358	condition_entry	condition B
2021-02-05_13-16-12.717	condition_entry	condition B
2021-02-05_13-16-13.038	condition_entry	condition D warning	discarded
2021-02-05_13-16-13.467	condition_entry	condition D warning	discarded
2021-02-05_13-16-13.515	warning	multiple_fingers
2021-02-05_13-16-14.843	condition_entry	condition B
2021-02-05_13-16-15.456	condition_entry	condition B
2021-02-05_13-16-16.042	condition_entry	condition B
2021-02-05_13-16-16.534	condition_entry	condition B
2021-02-05_13-16-17.123	condition_entry	condition B
2021-02-05_13-16-17.732	condition_entry	condition B
2021-02-05_13-16-18.056	condition_entry	condition B
2021-02-05_13-16-19.086	condition_entry	condition B
2021-02-05_13-16-19.475	condition_entry	condition B
2021-02-05_13-16-19.908	condition_entry	condition B
2021-02-05_13-16-20.493	condition_entry	condition B
2021-02-05_13-16-20.951	condition_entry	condition B
2021-02-05_13-16-21.700	condition_entry	condition B
2021-02-05_13-16-22.091	condition_entry	condition B
2021-02-05_13-16-22.541	condition_entry	condition B
2021-02-05_13-16-22.929	condition_entry	condition B
2021-02-05_13-16-23.418	condition_entry	condition D
2021-02-05_13-16-23.900	condition_entry	condition B
2021-02-05_13-16-24.269	condition_entry	condition B
2021-02-05_13-16-24.617	condition_entry	condition B
2021-02-05_13-16-25.014	condition_entry	condition B
2021-02-05_13-16-25.438	pedal_entry	pedal_timeout
2021-02-05_13-16-26.284	condition_entry	condition B
2021-02-05_13-16-26.721	condition_entry	condition B
2021-02-05_13-16-27.271	condition_entry	condition B
2021-02-05_13-16-27.771	condition_entry	condition B
2021-02-05_13-16-28.237	condition_entry	condition B
2021-02-05_13-16-28.715	condition_entry	condition B
2021-02-05_13-16-29.075	condition_entry	condition B
2021-02-05_13-16-29.581	condition_entry	condition D	discarded
2021-02-05_13-16-29.714	warning	multiple_fingers
2021-02-05_13-16-30.743	condition_entry	condition B
2021-02-05_13-16-31.202	condition_entry	condition B
2021-02-05_13-16-31.896	condition_entry	condition B
2021-02-05_13-16-32.537	condition_entry	condition B
2021-02-05_13-16-33.024	condition_entry	condition B
2021-02-05_13-16-33.594	condition_entry	condition B
2021-02-05_13-16-34.090	condition_entry	condition B
2021-02-05_13-16-34.580	condition_entry	condition B
2021-02-05_13-16-35.057	condition_entry	condition B
2021-02-05_13-16-35.464	condition_entry	condition D
2021-02-05_13-16-35.993	condition_entry	condition B
2021-02-05_13-16-36.456	condition_entry	condition B
2021-02-05_13-16-36.705	condition_entry	condition B
2021-02-05_13-16-37.112	condition_entry	condition B
2021-02-05_13-16-37.478	pedal_entry	pedal_timeout
2021-02-05_13-16-37.629	condition_entry	condition B
2021-02-05_13-16-38.290	condition_entry	condition B
2021-02-05_13-16-38.813	condition_entry	condition B
2021-02-05_13-16-39.299	condition_entry	condition B
2021-02-05_13-16-39.857	condition_entry	condition B
2021-02-05_13-16-40.353	condition_entry	condition B
2021-02-05_13-16-40.765	condition_entry	condition C	src 6	dst 7
2021-02-05_13-16-41.212	condition_entry	condition D warning
2021-02-05_13-16-41.671	condition_entry	condition B	discarded
2021-02-05_13-16-42.000	condition_entry	condition B	discarded
2021-02-05_13-16-42.153	warning	hand_movements
2021-02-05_13-16-43.512	condition_entry	condition B
2021-02-05_13-16-43.942	condition_entry	condition B
2021-02-05_13-16-44.642	condition_entry	condition B
2021-02-05_13-16-45.093	condition_entry	condition B
2021-02-05_13-16-45.689	condition_entry	condition B
2021-02-05_13-16-46.203	condition_entry	condition B
2021-02-05_13-16-46.784	condition_entry	condition B	discarded
2021-02-05_13-16-47.229	warning	multiple_fingers
2021-02-05_13-16-47.230	condition_entry	condition B
2021-02-05_13-16-48.489	condition_entry	condition B
2021-02-05_13-16-48.928	condition_entry	condition A	src 7	dst 8
2021-02-05_13-16-49.811	pedal_entry	pedal_correct
2021-02-05_13-16-52.944	answer_entry	selected_answer 10
2021-02-05_13-16-54.230	condition_entry	condition B
2021-02-05_13-16-54.745	condition_entry	condition B
2021-02-05_13-16-55.339	condition_entry	condition B
2021-02-05_13-16-55.869	condition_entry	condition C	src 2	dst 1	discarded
2021-02-05_13-16-55.902	warning	multiple_fingers
2021-02-05_13-16-55.995	warning	hand_movements
2021-02-05_13-16-57.401	condition_entry	condition B
2021-02-05_13-16-57.846	condition_entry	condition B
2021-02-05_13-16-58.490	condition_entry	condition B
2021-02-05_13-16-59.129	condition_entry	condition B
2021-02-05_13-16-59.690	condition_entry	condition B
2021-02-05_13-17-00.304	condition_entry	condition B
2021-02-05_13-17-00.822	condition_entry	condition B
2021-02-05_13-17-01.345	condition_entry	condition C	src 1	dst 2	discarded
2021-02-05_13-17-01.388	warning	multiple_fingers
2021-02-05_13-17-02.693	condition_entry	condition B
2021-02-05_13-17-03.391	pedal_entry	pedal_incorrect
2021-02-05_13-17-06.305	answer_entry	selected_answer 10
2021-02-05_13-17-07.557	condition_entry	condition B
2021-02-05_13-17-08.144	condition_entry	condition B
2021-02-05_13-17-08.675	condition_entry	condition B
2021-02-05_13-17-09.332	condition_entry	condition B
2021-02-05_13-17-09.824	condition_entry	condition B
2021-02-05_13-17-10.353	condition_entry	condition B
2021-02-05_13-17-10.830	condition_entry	condition B
2021-02-05_13-17-11.379	condition_entry	condition B
2021-02-05_13-17-11.795	condition_entry	condition B	discarded
2021-02-05_13-17-12.167	condition_entry	condition C	src 7	dst 8	discarded
2021-02-05_13-17-12.197	warning	multiple_fingers
2021-02-05_13-17-13.401	condition_entry	condition B
2021-02-05_13-17-13.890	condition_entry	condition B
2021-02-05_13-17-14.553	condition_entry	condition B
2021-02-05_13-17-15.094	condition_entry	condition A	src 1	dst 3	discarded
2021-02-05_13-17-15.156	warning	hand_movements
2021-02-05_13-17-16.717	condition_entry	condition A	src 0	dst 2
2021-02-05_13-17-17.070	condition_entry	condition B
2021-02-05_13-17-17.615	pedal_entry	pedal_correct
2021-02-05_13-17-20.209	answer_entry	selected_answer 10
2021-02-05_13-17-21.522	condition_entry	condition B
2021-02-05_13-17-22.048	condition_entry	condition B
2021-02-05_13-17-22.580	condition_entry	condition B
2021-02-05_13-17-23.232	condition_entry	condition B
2021-02-05_13-17-23.713	condition_entry	condition B
2021-02-05_13-17-24.431	condition_entry	condition A	src 1	dst 3	discarded
2021-02-05_13-17-24.567	warning	hand_movements
2021-02-05_13-17-25.700	pedal_entry	pedal_incorrect
2021-02-05_13-17-28.106	answer_entry	selected_answer 10
2021-02-05_13-17-29.466	condition_entry	condition A	src 0	dst 2
2021-02-05_13-17-30.221	pedal_entry	pedal_correct
2021-02-05_13-17-32.478	answer_entry	selected_answer 10
2021-02-05_13-17-33.691	condition_entry	condition B	discarded
2021-02-05_13-17-33.829	warning	hand_movements
2021-02-05_13-17-35.229	condition_entry	condition B
2021-02-05_13-17-35.729	condition_entry	condition B
2021-02-05_13-17-36.401	condition_entry	condition B
2021-02-05_13-17-37.007	condition_entry	condition B
2021-02-05_13-17-37.439	condition_entry	condition C	src 7	dst 8
2021-02-05_13-17-38.096	condition_entry	condition D warning	discarded
2021-02-05_13-17-38.174	warning	multiple_fingers
2021-02-05_13-17-39.375	condition_entry	condition B
2021-02-05_13-17-39.976	condition_entry	condition B
2021-02-05_13-17-40.538	condition_entry	condition B
2021-02-05_13-17-41.184	condition_entry	condition B
2021-02-05_13-17-41.684	condition_entry	condition B
2021-02-05_13-17-42.305	condition_entry	condition B
2021-02-05_13-17-42.815	condition_entry	condition C	src 7	dst 8
2021-02-05_13-17-43.393	condition_entry	condition B
2021-02-05_13-17-44.040	condition_entry	condition B	discarded
2021-02-05_13-17-44.441	warning	hand_movements
2021-02-05_13-17-44.441	condition_entry	condition B
2021-02-05_13-17-45.845	condition_entry	condition B
2021-02-05_13-17-46.357	condition_entry	condition B
2021-02-05_13-17-46.906	condition_entry	condition B
2021-02-05_13-17-47.516	condition_entry	condition B
2021-02-05_13-17-48.091	condition_entry	condition B
2021-02-05_13-17-48.560	condition_entry	condition D	discarded
2021-02-05_13-17-48.673	warning	hand_movements
2021-02-05_13-17-50.161	condition_entry	condition B
2021-02-05_13-17-50.645	condition_entry	condition B
2021-02-05_13-17-51.291	condition_entry	condition B
2021-02-05_13-17-51.894	condition_entry	condition B
2021-02-05_13-17-52.467	condition_entry	condition B
2021-02-05_13-17-53.043	condition_entry	condition B	discarded
2021-02-05_13-17-53.109	warning	hand_movements
2021-02-05_13-17-54.623	condition_entry	condition B
2021-02-05_13-17-55.090	condition_entry	condition B
2021-02-05_13-17-55.711	condition_entry	condition B
2021-02-05_13-17-56.311	condition_entry	condition B
2021-02-05_13-17-56.833	condition_entry	condition B
2021-02-05_13-17-57.485	condition_entry	condition B
2021-02-05_13-17-57.985	condition_entry	condition B
2021-02-05_13-17-58.496	condition_entry	condition B
2021-02-05_13-17-58.932	condition_entry	condition B
2021-02-05_13-17-59.512	condition_entry	condition B	discarded
2021-02-05_13-17-59.844	condition_entry	condition D	discarded
2021-02-05_13-17-59.884	warning	multiple_fingers
2021-02-05_13-18-01.124	condition_entry	condition B
2021-02-05_13-18-01.651	condition_entry	condition B
2021-02-05_13-18-02.241	condition_entry	condition B
2021-02-05_13-18-02.717	condition_entry	condition B	discarded
2021-02-05_13-18-02.816	warning	hand_movements
2021-02-05_13-18-04.109	condition_entry	condition B
2021-02-05_13-18-04.670	condition_entry	condition B
2021-02-05_13-18-05.206	condition_entry	condition B
2021-02-05_13-18-05.973	condition_entry	condition B	discarded
2021-02-05_13-18-06.448	warning	hand_movements
2021-02-05_13-18-07.803	warning	hand_movements
2021-02-05_13-18-07.803	warning	multiple_fingers
2021-02-05_13-18-09.177	condition_entry	condition B
2021-02-05_13-18-09.629	condition_entry	condition B
2021-02-05_13-18-10.192	condition_entry	condition B
2021-02-05_13-18-10.889	condition_entry	condition B
2021-02-05_13-18-11.291	condition_entry	condition B
2021-02-05_13-18-11.939	warning	hand_movements
2021-02-05_13-18-11.939	condition_entry	condition B	discarded
2021-02-05_13-18-12.237	warning	hand_movements
2021-02-05_13-18-13.556	condition_entry	condition B	discarded
2021-02-05_13-18-14.018	warning	hand_movements
2021-02-05_13-18-14.018	condition_entry	condition B	discarded
2021-02-05_13-18-14.054	warning	hand_movements
2021-02-05_13-18-14.280	warning	hand_movements
2021-02-05_13-18-14.358	warning	hand_movements
2021-02-05_13-18-14.690	warning	hand_movements
2021-02-05_13-18-15.003	warning	hand_movements
2021-02-05_13-18-15.112	warning	hand_movements
2021-02-05_13-18-16.424	condition_entry	condition B
2021-02-05_13-18-16.933	condition_entry	condition B
2021-02-05_13-18-17.454	condition_entry	condition B
2021-02-05_13-18-18.093	condition_entry	condition B
2021-02-05_13-18-18.744	condition_entry	condition B	discarded
2021-02-05_13-18-19.200	warning	hand_movements
2021-02-05_13-18-19.387	warning	hand_movements
2021-02-05_13-18-19.459	warning	hand_movements
2021-02-05_13-18-19.753	warning	hand_movements
2021-02-05_13-18-19.939	warning	hand_movements
2021-02-05_13-18-20.110	warning	hand_movements
2021-02-05_13-18-21.597	condition_entry	condition B
2021-02-05_13-18-22.074	condition_entry	condition B
2021-02-05_13-18-22.685	condition_entry	condition B
2021-02-05_13-18-23.342	condition_entry	condition B
2021-02-05_13-18-23.855	condition_entry	condition B
2021-02-05_13-18-24.242	condition_entry	condition B
2021-02-05_13-18-24.778	condition_entry	condition B
2021-02-05_13-18-25.285	condition_entry	condition A	src 3	dst 0
2021-02-05_13-18-25.952	pedal_entry	pedal_correct
2021-02-05_13-18-28.456	answer_entry	selected_answer 10
2021-02-05_13-18-29.592	condition_entry	condition B
2021-02-05_13-18-30.038	condition_entry	condition B
2021-02-05_13-18-30.650	condition_entry	condition B
2021-02-05_13-18-31.159	condition_entry	condition B
2021-02-05_13-18-31.863	condition_entry	condition D
2021-02-05_13-18-32.315	condition_entry	condition B
2021-02-05_13-18-32.982	condition_entry	condition B
2021-02-05_13-18-33.669	condition_entry	condition B
2021-02-05_13-18-33.880	pedal_entry	pedal_timeout
2021-02-05_13-18-34.139	condition_entry	condition B
2021-02-05_13-18-34.730	condition_entry	condition B
2021-02-05_13-18-35.336	condition_entry	condition B
2021-02-05_13-18-35.901	condition_entry	condition B
2021-02-05_13-18-36.446	condition_entry	condition B
2021-02-05_13-18-36.891	condition_entry	condition D
2021-02-05_13-18-37.670	condition_entry	condition B
2021-02-05_13-18-38.173	condition_entry	condition B
2021-02-05_13-18-38.666	condition_entry	condition B
2021-02-05_13-18-38.911	pedal_entry	pedal_timeout
2021-02-05_13-18-39.252	condition_entry	condition A	src 6	dst 7
2021-02-05_13-18-39.812	pedal_entry	pedal_correct
2021-02-05_13-18-42.149	answer_entry	selected_answer 10
2021-02-05_13-18-43.427	condition_entry	condition B
2021-02-05_13-18-43.918	condition_entry	condition B
2021-02-05_13-18-44.551	condition_entry	condition B
2021-02-05_13-18-45.109	condition_entry	condition B
2021-02-05_13-18-45.659	condition_entry	condition B
2021-02-05_13-18-46.175	condition_entry	condition B
2021-02-05_13-18-46.712	condition_entry	condition B	discarded
2021-02-05_13-18-47.192	condition_entry	condition D	discarded
2021-02-05_13-18-47.210	warning	multiple_fingers
2021-02-05_13-18-48.400	condition_entry	condition B
2021-02-05_13-18-48.986	condition_entry	condition D
2021-02-05_13-18-50.160	condition_entry	condition B
2021-02-05_13-18-50.606	condition_entry	condition B
2021-02-05_13-18-51.006	pedal_entry	pedal_timeout
2021-02-05_13-18-51.255	condition_entry	condition B
2021-02-05_13-18-51.772	condition_entry	condition B
2021-02-05_13-18-52.328	condition_entry	condition B
2021-02-05_13-18-52.949	condition_entry	condition B
2021-02-05_13-18-53.383	condition_entry	condition B
2021-02-05_13-18-53.839	condition_entry	condition B	discarded
2021-02-05_13-18-54.305	condition_entry	condition B	discarded
2021-02-05_13-18-54.316	warning	multiple_fingers
2021-02-05_13-18-55.474	condition_entry	condition B
2021-02-05_13-18-55.981	condition_entry	condition B
2021-02-05_13-18-56.728	condition_entry	condition B
2021-02-05_13-18-57.070	condition_entry	condition B
2021-02-05_13-18-57.775	condition_entry	condition B
2021-02-05_13-18-58.236	condition_entry	condition B
2021-02-05_13-18-58.914	condition_entry	condition B
2021-02-05_13-18-59.425	condition_entry	condition B
2021-02-05_13-19-00.088	condition_entry	condition A	src 6	dst 8
2021-02-05_13-19-00.624	condition_entry	condition B
2021-02-05_13-19-01.147	condition_entry	condition B
2021-02-05_13-19-01.661	condition_entry	condition B
2021-02-05_13-19-02.101	pedal_entry	pedal_timeout
2021-02-05_13-19-02.123	condition_entry	condition B
2021-02-05_13-19-02.690	condition_entry	condition B
2021-02-05_13-19-03.155	condition_entry	condition B
2021-02-05_13-19-03.856	condition_entry	condition A	src 9	dst 8
2021-02-05_13-19-04.255	condition_entry	condition B
2021-02-05_13-19-04.834	condition_entry	condition D warning	discarded
2021-02-05_13-19-04.866	warning	multiple_fingers
2021-02-05_13-19-06.224	condition_entry	condition B
2021-02-05_13-19-06.699	condition_entry	condition B
2021-02-05_13-19-07.301	condition_entry	condition B
2021-02-05_13-19-07.897	condition_entry	condition B
2021-02-05_13-19-08.390	condition_entry	condition B	discarded
2021-02-05_13-19-08.457	warning	multiple_fingers
2021-02-05_13-19-09.899	condition_entry	condition B
2021-02-05_13-19-10.952	condition_entry	condition B
2021-02-05_13-19-11.431	condition_entry	condition B
2021-02-05_13-19-12.065	condition_entry	condition B
2021-02-05_13-19-12.630	condition_entry	condition B
2021-02-05_13-19-13.130	condition_entry	condition B
2021-02-05_13-19-13.654	condition_entry	condition B
2021-02-05_13-19-14.062	condition_entry	condition B	discarded
2021-02-05_13-19-14.518	condition_entry	condition B	discarded
2021-02-05_13-19-14.550	warning	multiple_fingers
2021-02-05_13-19-15.664	condition_entry	condition B
2021-02-05_13-19-16.313	condition_entry	condition B
2021-02-05_13-19-16.861	condition_entry	condition B
2021-02-05_13-19-17.411	condition_entry	condition B
2021-02-05_13-19-17.983	condition_entry	condition B
2021-02-05_13-19-18.560	condition_entry	condition B
2021-02-05_13-19-19.007	condition_entry	condition B	discarded
2021-02-05_13-19-19.406	condition_entry	condition B	discarded
2021-02-05_13-19-19.433	warning	multiple_fingers
2021-02-05_13-19-20.619	condition_entry	condition B
2021-02-05_13-19-21.273	condition_entry	condition B
2021-02-05_13-19-21.694	condition_entry	condition B
2021-02-05_13-19-22.450	condition_entry	condition B
2021-02-05_13-19-22.969	condition_entry	condition B
2021-02-05_13-19-23.506	condition_entry	condition B
2021-02-05_13-19-24.069	condition_entry	condition B
2021-02-05_13-19-24.524	condition_entry	condition B
2021-02-05_13-19-25.002	condition_entry	condition B
2021-02-05_13-19-25.412	condition_entry	condition B
2021-02-05_13-19-25.890	condition_entry	condition B
2021-02-05_13-19-26.258	condition_entry	condition B
2021-02-05_13-19-26.668	condition_entry	condition B
2021-02-05_13-19-26.957	condition_entry	condition B
2021-02-05_13-19-27.301	condition_entry	condition C	src 2	dst 3	discarded
2021-02-05_13-19-27.767	condition_entry	condition B	discarded
2021-02-05_13-19-27.800	warning	hand_movements
2021-02-05_13-19-28.737	condition_entry	condition B
2021-02-05_13-19-29.166	condition_entry	condition B
2021-02-05_13-19-29.699	condition_entry	condition B
2021-02-05_13-19-30.392	condition_entry	condition C	src 2	dst 1
2021-02-05_13-19-30.944	condition_entry	condition D warning	discarded
2021-02-05_13-19-30.979	warning	multiple_fingers
2021-02-05_13-19-32.368	condition_entry	condition B
2021-02-05_13-19-32.942	condition_entry	condition B
2021-02-05_13-19-33.448	condition_entry	condition B
2021-02-05_13-19-34.042	condition_entry	condition B
2021-02-05_13-19-34.675	condition_entry	condition B
2021-02-05_13-19-35.030	condition_entry	condition B
2021-02-05_13-19-35.666	condition_entry	condition C	src 1	dst 0
2021-02-05_13-19-36.110	condition_entry	condition B
2021-02-05_13-19-36.496	condition_entry	condition B
2021-02-05_13-19-36.986	condition_entry	condition B
2021-02-05_13-19-37.418	condition_entry	condition B
2021-02-05_13-19-37.681	pedal_entry	pedal_timeout
2021-02-05_13-19-38.019	condition_entry	condition C	src 1	dst 0	discarded
2021-02-05_13-19-38.101	warning	multiple_fingers
2021-02-05_13-19-38.153	warning	hand_movements
2021-02-05_13-19-39.096	condition_entry	condition B
2021-02-05_13-19-39.551	condition_entry	condition B
2021-02-05_13-19-40.251	condition_entry	condition B
2021-02-05_13-19-40.717	condition_entry	condition B
2021-02-05_13-19-41.450	condition_entry	condition B
2021-02-05_13-19-42.011	condition_entry	condition B
2021-02-05_13-19-42.450	condition_entry	condition B
2021-02-05_13-19-43.027	condition_entry	condition B	discarded
2021-02-05_13-19-43.398	condition_entry	condition C	src 7	dst 6	discarded
2021-02-05_13-19-43.437	warning	multiple_fingers
2021-02-05_13-19-44.647	condition_entry	condition B
2021-02-05_13-19-45.161	condition_entry	condition A	src 3	dst 2
2021-02-05_13-19-45.749	pedal_entry	pedal_correct
2021-02-05_13-19-48.020	answer_entry	selected_answer 10
2021-02-05_13-19-49.341	condition_entry	condition B
2021-02-05_13-19-49.868	condition_entry	condition B
2021-02-05_13-19-50.379	condition_entry	condition B
2021-02-05_13-19-50.957	condition_entry	condition B
2021-02-05_13-19-51.557	condition_entry	condition B
2021-02-05_13-19-52.023	condition_entry	condition B
2021-02-05_13-19-52.595	condition_entry	condition B	discarded
2021-02-05_13-19-52.651	warning	hand_movements
2021-02-05_13-19-54.181	condition_entry	condition B
2021-02-05_13-19-54.721	condition_entry	condition B
2021-02-05_13-19-55.188	condition_entry	condition B
2021-02-05_13-19-55.833	condition_entry	condition B
2021-02-05_13-19-56.456	condition_entry	condition B
2021-02-05_13-19-56.976	condition_entry	condition B
2021-02-05_13-19-57.375	condition_entry	condition B
2021-02-05_13-19-57.872	condition_entry	condition B
2021-02-05_13-19-58.348	condition_entry	condition B	discarded
2021-02-05_13-19-58.719	condition_entry	condition A	src 1	dst 0	discarded
2021-02-05_13-19-58.822	warning	hand_movements
2021-02-05_13-19-58.930	warning	hand_movements
2021-02-05_13-19-59.952	condition_entry	condition B
2021-02-05_13-20-00.696	condition_entry	condition A	src 2	dst 3	discarded
2021-02-05_13-20-00.708	warning	hand_movements
2021-02-05_13-20-00.846	warning	hand_movements
2021-02-05_13-20-01.418	warning	hand_movements
2021-02-05_13-20-01.448	warning	hand_movements
2021-02-05_13-20-01.489	warning	hand_movements
2021-02-05_13-20-02.898	condition_entry	condition A	src 2	dst 3
2021-02-05_13-20-03.575	pedal_entry	pedal_correct
2021-02-05_13-20-06.067	answer_entry	selected_answer 10
2021-02-05_13-20-07.230	condition_entry	condition B
2021-02-05_13-20-07.872	condition_entry	condition B
2021-02-05_13-20-08.438	condition_entry	condition B
2021-02-05_13-20-08.960	condition_entry	condition B
2021-02-05_13-20-09.661	condition_entry	condition B
2021-02-05_13-20-10.185	condition_entry	condition B
2021-02-05_13-20-10.693	condition_entry	condition B
2021-02-05_13-20-11.170	condition_entry	condition C	src 9	dst 8
2021-02-05_13-20-11.714	condition_entry	condition D warning
2021-02-05_13-20-12.327	condition_entry	condition B	discarded
2021-02-05_13-20-12.474	warning	multiple_fingers
2021-02-05_13-20-13.624	condition_entry	condition B
2021-02-05_13-20-14.134	condition_entry	condition B	discarded
2021-02-05_13-20-14.255	warning	hand_movements
2021-02-05_13-20-15.760	condition_entry	condition B
2021-02-05_13-20-16.201	condition_entry	condition B
2021-02-05_13-20-16.823	condition_entry	condition B
2021-02-05_13-20-17.311	condition_entry	condition B
2021-02-05_13-20-17.891	condition_entry	condition B
2021-02-05_13-20-18.489	condition_entry	condition B
2021-02-05_13-20-19.000	condition_entry	condition B
2021-02-05_13-20-19.455	condition_entry	condition B
2021-02-05_13-20-19.977	condition_entry	condition B
2021-02-05_13-20-20.470	condition_entry	condition B
2021-02-05_13-20-20.832	condition_entry	condition B	discarded
2021-02-05_13-20-21.198	condition_entry	condition D	discarded
2021-02-05_13-20-21.273	warning	multiple_fingers
2021-02-05_13-20-22.341	condition_entry	condition B
2021-02-05_13-20-22.853	condition_entry	condition B
2021-02-05_13-20-23.486	condition_entry	condition B
2021-02-05_13-20-23.975	condition_entry	condition B
2021-02-05_13-20-24.611	condition_entry	condition A	src 1	dst 3
2021-02-05_13-20-26.629	pedal_entry	pedal_timeout
2021-02-05_13-20-27.252	condition_entry	condition A	src 6	dst 7
2021-02-05_13-20-27.751	condition_entry	condition B
2021-02-05_13-20-28.475	condition_entry	condition B
2021-02-05_13-20-28.861	condition_entry	condition B
2021-02-05_13-20-29.272	pedal_entry	pedal_timeout
2021-02-05_13-20-29.451	condition_entry	condition B
2021-02-05_13-20-29.918	condition_entry	condition D
2021-02-05_13-20-30.464	condition_entry	condition B
2021-02-05_13-20-30.931	condition_entry	condition D warning	discarded
2021-02-05_13-20-31.044	warning	hand_movements
2021-02-05_13-20-32.297	condition_entry	condition A	src 9	dst 8
2021-02-05_13-20-32.788	condition_entry	condition B
2021-02-05_13-20-33.371	condition_entry	condition B
2021-02-05_13-20-33.882	condition_entry	condition B
2021-02-05_13-20-34.314	pedal_entry	pedal_timeout
2021-02-05_13-20-34.488	condition_entry	condition B
2021-02-05_13-20-35.003	condition_entry	condition D	discarded
2021-02-05_13-20-35.226	warning	hand_movements
2021-02-05_13-20-36.485	condition_entry	condition B
2021-02-05_13-20-37.058	condition_entry	condition B
2021-02-05_13-20-37.627	condition_entry	condition B
2021-02-05_13-20-38.271	warning	hand_movements
2021-02-05_13-20-39.966	condition_entry	condition B
2021-02-05_13-20-40.792	warning	hand_movements
2021-02-05_13-20-40.922	warning	hand_movements
2021-02-05_13-20-41.014	warning	hand_movements
2021-02-05_13-20-42.308	condition_entry	condition B	discarded
2021-02-05_13-20-42.458	warning	hand_movements
2021-02-05_13-20-42.679	warning	hand_movements
2021-02-05_13-20-42.738	warning	hand_movements
2021-02-05_13-20-43.915	condition_entry	condition B
2021-02-05_13-20-44.544	warning	hand_movements
2021-02-05_13-20-45.370	warning	hand_movements
2021-02-05_13-20-46.147	warning	hand_movements
2021-02-05_13-20-46.853	warning	hand_movements
2021-02-05_13-20-48.838	condition_entry	condition B
2021-02-05_13-20-49.319	condition_entry	condition B
2021-02-05_13-20-49.915	condition_entry	condition B
2021-02-05_13-20-50.430	condition_entry	condition B
2021-02-05_13-20-50.963	condition_entry	condition B
2021-02-05_13-20-51.596	condition_entry	condition B
2021-02-05_13-20-52.195	condition_entry	condition B	discarded
2021-02-05_13-20-52.573	condition_entry	condition B	discarded
2021-02-05_13-20-52.607	warning	hand_movements
2021-02-05_13-20-53.899	condition_entry	condition B
2021-02-05_13-20-54.442	condition_entry	condition B
2021-02-05_13-20-55.005	condition_entry	condition B
2021-02-05_13-20-55.550	condition_entry	condition B
2021-02-05_13-20-56.061	condition_entry	condition B	discarded
2021-02-05_13-20-56.095	warning	hand_movements
2021-02-05_13-20-56.976	warning	hand_movements
2021-02-05_13-20-58.542	condition_entry	condition B	discarded
2021-02-05_13-20-58.627	warning	hand_movements
2021-02-05_13-21-00.184	condition_entry	condition B
2021-02-05_13-21-00.670	condition_entry	condition D
2021-02-05_13-21-01.572	pedal_entry	pedal_correct
2021-02-05_13-21-05.351	answer_entry	selected_answer 9
2021-02-05_13-21-06.650	condition_entry	condition B
2021-02-05_13-21-07.151	condition_entry	condition B
2021-02-05_13-21-07.849	condition_entry	condition B
2021-02-05_13-21-08.332	condition_entry	condition B
2021-02-05_13-21-08.872	condition_entry	condition B
2021-02-05_13-21-09.422	condition_entry	condition B	discarded
2021-02-05_13-21-09.454	warning	hand_movements
2021-02-05_13-21-10.001	warning	hand_movements
2021-02-05_13-21-10.447	warning	hand_movements
2021-02-05_13-21-10.525	warning	hand_movements
2021-02-05_13-21-12.001	warning	hand_movements
2021-02-05_13-21-12.202	warning	hand_movements
2021-02-05_13-21-12.223	warning	hand_movements
2021-02-05_13-21-12.268	warning	hand_movements
2021-02-05_13-21-12.335	warning	hand_movements
2021-02-05_13-21-12.422	warning	hand_movements
2021-02-05_13-21-12.486	warning	hand_movements
2021-02-05_13-21-13.778	condition_entry	condition B
2021-02-05_13-21-14.297	condition_entry	condition B
2021-02-05_13-21-14.864	condition_entry	condition B
2021-02-05_13-21-15.414	condition_entry	condition B
2021-02-05_13-21-16.133	condition_entry	condition B
2021-02-05_13-21-16.685	condition_entry	condition B
2021-02-05_13-21-17.173	condition_entry	condition B
2021-02-05_13-21-17.673	condition_entry	condition B
2021-02-05_13-21-18.128	condition_entry	condition B
2021-02-05_13-21-18.536	condition_entry	condition B	discarded
2021-02-05_13-21-18.950	condition_entry	condition B	discarded
2021-02-05_13-21-18.990	warning	hand_movements
2021-02-05_13-21-19.094	warning	hand_movements
2021-02-05_13-21-19.148	warning	hand_movements
2021-02-05_13-21-19.330	warning	hand_movements
2021-02-05_13-21-19.351	warning	hand_movements
2021-02-05_13-21-19.418	warning	hand_movements
2021-02-05_13-21-19.485	warning	hand_movements
2021-02-05_13-21-19.550	warning	hand_movements
2021-02-05_13-21-19.683	warning	hand_movements
2021-02-05_13-21-19.714	warning	hand_movements
2021-02-05_13-21-19.755	warning	hand_movements
2021-02-05_13-21-19.798	warning	hand_movements
2021-02-05_13-21-19.840	warning	hand_movements
2021-02-05_13-21-19.883	warning	hand_movements
2021-02-05_13-21-19.946	warning	hand_movements
2021-02-05_13-21-21.140	condition_entry	condition B
2021-02-05_13-21-21.673	condition_entry	condition B
2021-02-05_13-21-22.170	condition_entry	condition B
2021-02-05_13-21-22.782	condition_entry	condition B
2021-02-05_13-21-23.355	condition_entry	condition B
2021-02-05_13-21-23.859	condition_entry	condition B
2021-02-05_13-21-24.392	condition_entry	condition B
2021-02-05_13-21-24.909	condition_entry	condition B
2021-02-05_13-21-25.337	condition_entry	condition B
2021-02-05_13-21-25.830	condition_entry	condition B	discarded
2021-02-05_13-21-25.848	warning	hand_movements
2021-02-05_13-21-27.073	condition_entry	condition B
2021-02-05_13-21-27.637	condition_entry	condition B
2021-02-05_13-21-28.280	condition_entry	condition B
2021-02-05_13-21-28.768	condition_entry	condition B
2021-02-05_13-21-29.334	condition_entry	condition B
2021-02-05_13-21-29.945	condition_entry	condition B
2021-02-05_13-21-30.456	condition_entry	condition B
2021-02-05_13-21-30.992	condition_entry	condition D	discarded
2021-02-05_13-21-31.001	warning	multiple_fingers
2021-02-05_13-21-32.336	condition_entry	condition B
2021-02-05_13-21-32.979	condition_entry	condition B
2021-02-05_13-21-33.532	condition_entry	condition B
2021-02-05_13-21-34.032	condition_entry	condition A	src 1	dst 2
2021-02-05_13-21-34.876	pedal_entry	pedal_correct
2021-02-05_13-21-37.693	answer_entry	selected_answer 10
2021-02-05_13-21-38.926	condition_entry	condition B
2021-02-05_13-21-39.430	condition_entry	condition B
2021-02-05_13-21-40.065	condition_entry	condition B
2021-02-05_13-21-40.652	condition_entry	condition B
2021-02-05_13-21-41.262	condition_entry	condition B
2021-02-05_13-21-41.784	condition_entry	condition B
2021-02-05_13-21-42.180	condition_entry	condition B
2021-02-05_13-21-42.684	condition_entry	condition B	discarded
2021-02-05_13-21-42.717	warning	hand_movements
2021-02-05_13-21-44.461	condition_entry	condition B	discarded
2021-02-05_13-21-44.860	condition_entry	condition B	discarded
2021-02-05_13-21-44.895	warning	hand_movements
2021-02-05_13-21-46.142	condition_entry	condition B	discarded
2021-02-05_13-21-46.315	warning	hand_movements
2021-02-05_13-21-47.651	condition_entry	condition B
2021-02-05_13-21-48.181	condition_entry	condition B
2021-02-05_13-21-48.721	condition_entry	condition D
2021-02-05_13-21-49.351	condition_entry	condition B	discarded
2021-02-05_13-21-49.361	warning	hand_movements
2021-02-05_13-21-50.591	condition_entry	condition B
2021-02-05_13-21-51.200	condition_entry	condition B
2021-02-05_13-21-51.791	condition_entry	condition B
2021-02-05_13-21-52.449	condition_entry	condition B
2021-02-05_13-21-53.046	condition_entry	condition B
2021-02-05_13-21-53.479	condition_entry	condition B
2021-02-05_13-21-54.005	condition_entry	condition A	src 1	dst 0
2021-02-05_13-21-54.679	pedal_entry	pedal_correct
2021-02-05_13-21-58.193	answer_entry	selected_answer 10
2021-02-05_13-21-59.303	condition_entry	condition B
2021-02-05_13-21-59.809	condition_entry	condition B	discarded
2021-02-05_13-21-59.832	warning	hand_movements
2021-02-05_13-22-01.545	condition_entry	condition B
2021-02-05_13-22-02.041	condition_entry	condition B
2021-02-05_13-22-02.522	condition_entry	condition B
2021-02-05_13-22-03.218	condition_entry	condition B
2021-02-05_13-22-03.730	condition_entry	condition B
2021-02-05_13-22-04.780	condition_entry	condition B
2021-02-05_13-22-05.275	condition_entry	condition B
2021-02-05_13-22-05.989	condition_entry	condition B
2021-02-05_13-22-06.517	condition_entry	condition B	discarded
2021-02-05_13-22-06.956	condition_entry	condition B	discarded
2021-02-05_13-22-06.972	warning	hand_movements
2021-02-05_13-22-07.102	warning	hand_movements
2021-02-05_13-22-08.007	warning	hand_movements
2021-02-05_13-22-09.294	condition_entry	condition B
2021-02-05_13-22-09.840	condition_entry	condition B	discarded
2021-02-05_13-22-10.006	warning	hand_movements
2021-02-05_13-22-10.138	warning	hand_movements
2021-02-05_13-22-10.337	warning	hand_movements
2021-02-05_13-22-10.415	warning	hand_movements
2021-02-05_13-22-11.742	condition_entry	condition B	discarded
2021-02-05_13-22-11.952	warning	hand_movements
2021-02-05_13-22-12.034	warning	hand_movements
2021-02-05_13-22-12.829	warning	hand_movements
2021-02-05_13-22-12.830	warning	multiple_fingers
2021-02-05_13-22-12.875	warning	multiple_fingers
2021-02-05_13-22-12.929	warning	hand_movements
2021-02-05_13-22-14.318	condition_entry	condition B
2021-02-05_13-22-14.916	condition_entry	condition B
2021-02-05_13-22-15.483	condition_entry	condition B
2021-02-05_13-22-16.129	condition_entry	condition B	discarded
2021-02-05_13-22-16.141	warning	hand_movements
2021-02-05_13-22-16.168	warning	hand_movements
2021-02-05_13-22-16.245	warning	hand_movements
2021-02-05_13-22-17.673	condition_entry	condition B
2021-02-05_13-22-18.114	condition_entry	condition B
2021-02-05_13-22-18.690	condition_entry	condition B	discarded
2021-02-05_13-22-18.759	warning	hand_movements
2021-02-05_13-22-20.283	condition_entry	condition B	discarded
2021-02-05_13-22-20.316	warning	hand_movements
2021-02-05_13-22-20.470	warning	hand_movements
2021-02-05_13-22-20.497	warning	hand_movements
2021-02-05_13-22-21.786	condition_entry	condition B	discarded
2021-02-05_13-22-21.851	warning	hand_movements
2021-02-05_13-22-23.514	condition_entry	condition B
2021-02-05_13-22-24.135	condition_entry	condition B
2021-02-05_13-22-24.698	condition_entry	condition B
2021-02-05_13-22-25.185	condition_entry	condition B
2021-02-05_13-22-25.731	condition_entry	condition B
2021-02-05_13-22-26.343	condition_entry	condition B	discarded
2021-02-05_13-22-26.809	warning	multiple_fingers
2021-02-05_13-22-26.809	condition_entry	condition B
2021-02-05_13-22-28.035	condition_entry	condition B
2021-02-05_13-22-28.699	condition_entry	condition A	src 9	dst 8
2021-02-05_13-22-29.322	condition_entry	condition B
2021-02-05_13-22-29.764	condition_entry	condition B
2021-02-05_13-22-30.431	condition_entry	condition B
2021-02-05_13-22-30.718	pedal_entry	pedal_timeout
2021-02-05_13-22-31.062	condition_entry	condition B	discarded
2021-02-05_13-22-31.494	condition_entry	condition C	src 7	dst 8	discarded
2021-02-05_13-22-31.539	warning	multiple_fingers
2021-02-05_13-22-31.556	warning	hand_movements
2021-02-05_13-22-31.932	warning	hand_movements
2021-02-05_13-22-32.163	warning	hand_movements
2021-02-05_13-22-33.460	condition_entry	condition B
2021-02-05_13-22-33.960	condition_entry	condition B
2021-02-05_13-22-34.627	condition_entry	condition B
2021-02-05_13-22-35.216	condition_entry	condition A	src 2	dst 3
2021-02-05_13-22-35.803	condition_entry	condition B
2021-02-05_13-22-36.262	condition_entry	condition B
2021-02-05_13-22-36.773	condition_entry	condition B
2021-02-05_13-22-37.238	pedal_entry	pedal_timeout
2021-02-05_13-22-37.347	condition_entry	condition B
2021-02-05_13-22-37.819	condition_entry	condition B
2021-02-05_13-22-38.259	condition_entry	condition B
2021-02-05_13-22-38.702	condition_entry	condition B
2021-02-05_13-22-39.067	condition_entry	condition C	src 3	dst 2
2021-02-05_13-22-39.538	condition_entry	condition B	discarded
2021-02-05_13-22-39.593	warning	hand_movements
2021-02-05_13-22-39.727	warning	hand_movements
2021-02-05_13-22-39.761	warning	hand_movements
2021-02-05_13-22-41.139	condition_entry	condition B
2021-02-05_13-22-41.524	condition_entry	condition B
2021-02-05_13-22-42.283	condition_entry	condition B
2021-02-05_13-22-42.625	condition_entry	condition B
2021-02-05_13-22-43.276	warning	hand_movements
2021-02-05_13-22-43.329	warning	hand_movements
2021-02-05_13-22-43.352	warning	hand_movements
2021-02-05_13-22-44.746	condition_entry	condition B
2021-02-05_13-22-45.213	condition_entry	condition B
2021-02-05_13-22-45.800	condition_entry	condition B
2021-02-05_13-22-46.313	condition_entry	condition B
2021-02-05_13-22-46.900	condition_entry	condition B
2021-02-05_13-22-47.510	condition_entry	condition B
2021-02-05_13-22-47.967	condition_entry	condition B	discarded
2021-02-05_13-22-48.366	condition_entry	condition C	src 7	dst 8	discarded
2021-02-05_13-22-48.398	warning	multiple_fingers
2021-02-05_13-22-48.448	warning	hand_movements
2021-02-05_13-22-48.599	warning	hand_movements
2021-02-05_13-22-49.922	condition_entry	condition B
2021-02-05_13-22-50.399	condition_entry	condition B
2021-02-05_13-22-50.999	condition_entry	condition B
2021-02-05_13-22-51.735	condition_entry	condition B	discarded
2021-02-05_13-22-52.186	condition_entry	condition B	discarded
2021-02-05_13-22-52.198	warning	hand_movements
2021-02-05_13-22-52.468	warning	hand_movements
2021-02-05_13-22-52.495	warning	hand_movements
2021-02-05_13-22-52.527	warning	hand_movements
2021-02-05_13-22-52.652	warning	hand_movements
2021-02-05_13-22-52.841	warning	hand_movements
2021-02-05_13-22-52.889	warning	hand_movements
2021-02-05_13-22-52.976	warning	hand_movements
2021-02-05_13-22-53.043	warning	hand_movements
2021-02-05_13-22-53.691	warning	hand_movements
2021-02-05_13-22-53.749	warning	hand_movements
2021-02-05_13-22-54.354	warning	hand_movements
2021-02-05_13-22-54.394	warning	hand_movements
2021-02-05_13-22-54.644	warning	hand_movements
2021-02-05_13-22-54.686	warning	hand_movements
2021-02-05_13-22-54.708	warning	hand_movements
2021-02-05_13-22-54.973	warning	hand_movements
2021-02-05_13-22-55.062	warning	hand_movements
2021-02-05_13-22-55.089	warning	hand_movements
2021-02-05_13-22-55.132	warning	hand_movements
2021-02-05_13-22-55.395	warning	hand_movements
2021-02-05_13-22-55.483	warning	hand_movements
2021-02-05_13-22-55.526	warning	hand_movements
2021-02-05_13-22-55.556	warning	hand_movements
2021-02-05_13-22-55.684	warning	hand_movements
2021-02-05_13-22-57.024	condition_entry	condition B
2021-02-05_13-22-57.594	condition_entry	condition B
2021-02-05_13-22-58.172	condition_entry	condition B
2021-02-05_13-22-58.650	condition_entry	condition B
2021-02-05_13-22-59.187	condition_entry	condition B
2021-02-05_13-22-59.796	condition_entry	condition B
2021-02-05_13-23-00.288	condition_entry	condition B
2021-02-05_13-23-00.704	condition_entry	condition B
2021-02-05_13-23-01.159	condition_entry	condition B
2021-02-05_13-23-01.559	condition_entry	condition B
2021-02-05_13-23-02.103	condition_entry	condition B
2021-02-05_13-23-02.625	condition_entry	condition B
2021-02-05_13-23-03.528	condition_entry	condition B
2021-02-05_13-23-04.125	condition_entry	condition B
2021-02-05_13-23-04.650	condition_entry	condition B
2021-02-05_13-23-05.238	condition_entry	condition B
2021-02-05_13-23-05.887	condition_entry	condition B
2021-02-05_13-23-06.301	condition_entry	condition B
2021-02-05_13-23-06.959	condition_entry	condition B
2021-02-05_13-23-07.298	condition_entry	condition B
2021-02-05_13-23-07.790	condition_entry	condition B
2021-02-05_13-23-08.191	condition_entry	condition B
2021-02-05_13-23-08.577	condition_entry	condition B	discarded
2021-02-05_13-23-09.006	condition_entry	condition B	discarded
2021-02-05_13-23-09.067	warning	hand_movements
2021-02-05_13-23-10.332	condition_entry	condition B
2021-02-05_13-23-10.957	condition_entry	condition B
2021-02-05_13-23-11.444	condition_entry	condition B
2021-02-05_13-23-12.094	condition_entry	condition B
2021-02-05_13-23-12.643	condition_entry	condition B
2021-02-05_13-23-13.087	condition_entry	condition B
2021-02-05_13-23-13.745	condition_entry	condition B
2021-02-05_13-23-14.042	condition_entry	condition B
2021-02-05_13-23-14.553	condition_entry	condition B
2021-02-05_13-23-14.942	condition_entry	condition B	discarded
2021-02-05_13-23-15.152	warning	hand_movements
2021-02-05_13-23-15.214	warning	hand_movements
2021-02-05_13-23-15.278	warning	hand_movements
2021-02-05_13-23-15.346	warning	hand_movements
2021-02-05_13-23-15.371	warning	hand_movements
2021-02-05_13-23-15.549	warning	hand_movements
2021-02-05_13-23-15.587	warning	hand_movements
2021-02-05_13-23-15.723	warning	hand_movements
2021-02-05_13-23-16.876	condition_entry	condition B
2021-02-05_13-23-17.463	condition_entry	condition B
2021-02-05_13-23-17.832	condition_entry	condition C	src 6	dst 7	discarded
2021-02-05_13-23-17.965	warning	hand_movements
2021-02-05_13-23-17.994	warning	hand_movements
2021-02-05_13-23-18.406	warning	hand_movements
2021-02-05_13-23-19.810	condition_entry	condition A	src 1	dst 0
2021-02-05_13-23-20.211	condition_entry	condition B
2021-02-05_13-23-20.855	condition_entry	condition B
2021-02-05_13-23-21.318	condition_entry	condition D warning
2021-02-05_13-23-22.050	condition_entry	condition B
2021-02-05_13-23-22.639	condition_entry	condition B
2021-02-05_13-23-23.127	condition_entry	condition B
2021-02-05_13-23-23.338	pedal_entry	pedal_timeout
2021-02-05_13-23-23.560	condition_entry	condition B
2021-02-05_13-23-24.120	warning	hand_movements
2021-02-05_13-23-24.183	warning	hand_movements
2021-02-05_13-23-24.351	warning	hand_movements
2021-02-05_13-23-25.693	condition_entry	condition B	discarded
2021-02-05_13-23-25.737	warning	hand_movements
2021-02-05_13-23-26.061	warning	hand_movements
2021-02-05_13-23-27.951	condition_entry	condition B	discarded
2021-02-05_13-23-27.962	warning	hand_movements
2021-02-05_13-23-29.995	condition_entry	condition B
2021-02-05_13-23-30.370	condition_entry	condition B
2021-02-05_13-23-31.132	condition_entry	condition B
2021-02-05_13-23-32.251	condition_entry	condition B
2021-02-05_13-23-32.868	condition_entry	condition B
2021-02-05_13-23-33.445	condition_entry	condition B
2021-02-05_13-23-34.010	condition_entry	condition B
2021-02-05_13-23-34.407	condition_entry	condition B
2021-02-05_13-23-34.800	condition_entry	condition B
2021-02-05_13-23-35.266	condition_entry	condition A	src 6	dst 7
2021-02-05_13-23-35.977	pedal_entry	pedal_correct
2021-02-05_13-23-38.615	answer_entry	selected_answer 10
2021-02-05_13-23-39.713	condition_entry	condition B
2021-02-05_13-23-40.286	condition_entry	condition B
2021-02-05_13-23-40.768	condition_entry	condition B
2021-02-05_13-23-41.402	condition_entry	condition B
2021-02-05_13-23-42.018	condition_entry	condition B
2021-02-05_13-23-42.464	condition_entry	condition B
2021-02-05_13-23-42.874	condition_entry	condition B
2021-02-05_13-23-43.396	condition_entry	condition B	discarded
2021-02-05_13-23-43.573	warning	hand_movements
2021-02-05_13-23-44.845	condition_entry	condition B
2021-02-05_13-23-45.484	condition_entry	condition B
2021-02-05_13-23-45.911	condition_entry	condition B
2021-02-05_13-23-46.562	condition_entry	condition B
2021-02-05_13-23-47.017	condition_entry	condition B
2021-02-05_13-23-47.549	condition_entry	condition B
2021-02-05_13-23-48.088	condition_entry	condition B
2021-02-05_13-23-48.594	condition_entry	condition B
2021-02-05_13-23-48.993	condition_entry	condition B
2021-02-05_13-23-49.449	condition_entry	condition B	discarded
2021-02-05_13-23-49.830	condition_entry	condition B	discarded
2021-02-05_13-23-49.915	warning	hand_movements
2021-02-05_13-23-49.977	warning	hand_movements
2021-02-05_13-23-49.994	warning	hand_movements
2021-02-05_13-23-50.472	warning	hand_movements
2021-02-05_13-23-50.568	warning	hand_movements
2021-02-05_13-23-50.605	warning	hand_movements
2021-02-05_13-23-50.628	warning	hand_movements
2021-02-05_13-23-50.650	warning	hand_movements
2021-02-05_13-23-51.709	condition_entry	condition B
2021-02-05_13-23-52.225	condition_entry	condition B
2021-02-05_13-23-52.847	condition_entry	condition B
2021-02-05_13-23-53.528	condition_entry	condition B
2021-02-05_13-23-53.970	condition_entry	condition B
2021-02-05_13-23-54.601	condition_entry	condition B
2021-02-05_13-23-55.097	condition_entry	condition A	src 6	dst 7
2021-02-05_13-23-55.824	pedal_entry	pedal_correct
2021-02-05_13-23-58.496	answer_entry	selected_answer 10
2021-02-05_13-23-59.765	condition_entry	condition A	src 7	dst 8
2021-02-05_13-24-00.391	pedal_entry	pedal_correct
2021-02-05_13-24-02.615	answer_entry	selected_answer 10
2021-02-05_13-24-03.815	condition_entry	condition B
2021-02-05_13-24-04.466	condition_entry	condition B
2021-02-05_13-24-05.064	condition_entry	condition B
2021-02-05_13-24-05.685	condition_entry	condition B
2021-02-05_13-24-06.135	condition_entry	condition B
2021-02-05_13-24-06.630	condition_entry	condition A	src 6	dst 7
2021-02-05_13-24-07.317	pedal_entry	pedal_correct
2021-02-05_13-24-09.590	answer_entry	selected_answer 10
2021-02-05_13-24-10.853	condition_entry	condition B
2021-02-05_13-24-11.432	condition_entry	condition B
2021-02-05_13-24-11.907	condition_entry	condition B
2021-02-05_13-24-12.563	condition_entry	condition B
2021-02-05_13-24-13.038	condition_entry	condition B
2021-02-05_13-24-13.659	condition_entry	condition B
2021-02-05_13-24-14.126	condition_entry	condition B
2021-02-05_13-24-14.544	condition_entry	condition B
2021-02-05_13-24-14.971	condition_entry	condition B
2021-02-05_13-24-15.515	condition_entry	condition B
2021-02-05_13-24-15.803	condition_entry	condition B
2021-02-05_13-24-16.261	condition_entry	condition B
2021-02-05_13-24-16.614	condition_entry	condition B
2021-02-05_13-24-16.914	condition_entry	condition B
2021-02-05_13-24-17.332	condition_entry	condition B
2021-02-05_13-24-17.758	condition_entry	condition B
2021-02-05_13-24-17.858	condition_entry	condition C	src 6	dst 7
2021-02-05_13-24-18.213	condition_entry	condition D warning
2021-02-05_13-24-18.690	condition_entry	condition D warning
2021-02-05_13-24-19.237	condition_entry	condition B
2021-02-05_13-24-19.681	condition_entry	condition B
2021-02-05_13-24-20.123	condition_entry	condition D warning
2021-02-05_13-24-20.245	condition_entry	condition B
2021-02-05_13-24-20.700	condition_entry	condition B
2021-02-05_13-24-21.256	condition_entry	condition B
2021-02-05_13-24-21.789	condition_entry	condition B
2021-02-05_13-24-22.144	pedal_entry	pedal_timeout
2021-02-05_13-24-22.547	condition_entry	condition B
2021-02-05_13-24-22.836	condition_entry	condition B
2021-02-05_13-24-23.322	condition_entry	condition C	src 1	dst 2	discarded
2021-02-05_13-24-23.381	warning	multiple_fingers
2021-02-05_13-24-24.780	condition_entry	condition B
2021-02-05_13-24-25.202	condition_entry	condition B
2021-02-05_13-24-25.777	condition_entry	condition B
2021-02-05_13-24-26.433	condition_entry	condition B
2021-02-05_13-24-26.909	condition_entry	condition B
2021-02-05_13-24-27.567	condition_entry	condition B
2021-02-05_13-24-27.998	condition_entry	condition B
2021-02-05_13-24-28.419	condition_entry	condition B
2021-02-05_13-24-29.068	condition_entry	condition B	discarded
2021-02-05_13-24-29.485	condition_entry	condition B	discarded
2021-02-05_13-24-29.508	warning	multiple_fingers
2021-02-05_13-24-30.813	condition_entry	condition B
2021-02-05_13-24-31.163	condition_entry	condition B
2021-02-05_13-24-31.785	condition_entry	condition B
2021-02-05_13-24-32.434	condition_entry	condition B
2021-02-05_13-24-32.875	condition_entry	condition B
2021-02-05_13-24-33.550	condition_entry	condition B
2021-02-05_13-24-34.001	condition_entry	condition B
2021-02-05_13-24-34.395	condition_entry	condition B
2021-02-05_13-24-34.884	condition_entry	condition B
2021-02-05_13-24-35.316	condition_entry	condition B
2021-02-05_13-24-35.761	condition_entry	condition B	discarded
2021-02-05_13-24-36.024	condition_entry	condition C	src 3	dst 2	discarded
2021-02-05_13-24-36.087	warning	multiple_fingers
2021-02-05_13-24-37.140	condition_entry	condition B
2021-02-05_13-24-37.760	condition_entry	condition B
2021-02-05_13-24-38.448	condition_entry	condition B
2021-02-05_13-24-38.716	condition_entry	condition C	src 9	dst 8
2021-02-05_13-24-39.384	condition_entry	condition B
2021-02-05_13-24-39.928	condition_entry	condition B
2021-02-05_13-24-40.458	condition_entry	condition B
2021-02-05_13-24-40.736	pedal_entry	pedal_timeout
2021-02-05_13-24-41.036	condition_entry	condition B
2021-02-05_13-24-41.392	condition_entry	condition B
2021-02-05_13-24-41.914	condition_entry	condition B
2021-02-05_13-24-42.336	condition_entry	condition B
2021-02-05_13-24-42.736	condition_entry	condition B
2021-02-05_13-24-43.102	condition_entry	condition A	src 9	dst 8
2021-02-05_13-24-43.403	condition_entry	condition D warning	discarded
2021-02-05_13-24-43.679	warning	hand_movements
2021-02-05_13-24-43.826	warning	hand_movements
2021-02-05_13-24-44.972	condition_entry	condition B
2021-02-05_13-24-45.363	condition_entry	condition B
2021-02-05_13-24-46.105	condition_entry	condition B
2021-02-05_13-24-46.578	condition_entry	condition B
2021-02-05_13-24-47.267	condition_entry	condition B
2021-02-05_13-24-47.679	condition_entry	condition B	discarded
2021-02-05_13-24-48.134	condition_entry	condition D	discarded
2021-02-05_13-24-48.169	warning	multiple_fingers
2021-02-05_13-24-48.191	warning	hand_movements
2021-02-05_13-24-50.234	condition_entry	condition B
2021-02-05_13-24-51.117	condition_entry	condition B
2021-02-05_13-24-51.602	condition_entry	condition B
2021-02-05_13-24-52.228	condition_entry	condition B	discarded
2021-02-05_13-24-52.342	warning	hand_movements
2021-02-05_13-24-52.388	warning	hand_movements
2021-02-05_13-24-54.532	condition_entry	condition B
2021-02-05_13-24-55.130	condition_entry	condition B
2021-02-05_13-24-55.718	condition_entry	condition B
2021-02-05_13-24-56.162	condition_entry	condition B
2021-02-05_13-24-56.819	condition_entry	condition B
2021-02-05_13-24-57.162	condition_entry	condition B
2021-02-05_13-24-57.817	condition_entry	condition B
2021-02-05_13-24-58.317	condition_entry	condition A	src 0	dst 1	discarded
2021-02-05_13-24-58.563	condition_entry	condition D warning	discarded
2021-02-05_13-24-58.687	warning	hand_movements
2021-02-05_13-25-00.198	condition_entry	condition A	src 6	dst 8
2021-02-05_13-25-00.675	condition_entry	condition B
2021-02-05_13-25-01.396	condition_entry	condition B
2021-02-05_13-25-01.893	condition_entry	condition B
2021-02-05_13-25-02.215	pedal_entry	pedal_timeout
2021-02-05_13-25-02.449	condition_entry	condition B
2021-02-05_13-25-03.014	condition_entry	condition B
2021-02-05_13-25-03.448	condition_entry	condition B
2021-02-05_13-25-03.970	warning	hand_movements
2021-02-05_13-25-04.860	warning	hand_movements
2021-02-05_13-25-05.169	warning	hand_movements
2021-02-05_13-25-06.834	condition_entry	condition D	discarded
2021-02-05_13-25-06.879	warning	multiple_fingers
2021-02-05_13-25-08.259	condition_entry	condition B
2021-02-05_13-25-08.835	condition_entry	condition B
2021-02-05_13-25-09.350	condition_entry	condition B
2021-02-05_13-25-10.025	condition_entry	condition B
2021-02-05_13-25-10.615	condition_entry	condition B
2021-02-05_13-25-11.100	condition_entry	condition B
2021-02-05_13-25-11.611	condition_entry	condition B
2021-02-05_13-25-12.055	condition_entry	condition B
2021-02-05_13-25-12.477	condition_entry	condition B
2021-02-05_13-25-12.933	condition_entry	condition B
2021-02-05_13-25-13.310	condition_entry	condition B
2021-02-05_13-25-13.671	condition_entry	condition B
2021-02-05_13-25-14.043	condition_entry	condition B	discarded
2021-02-05_13-25-14.433	condition_entry	condition D	discarded
2021-02-05_13-25-14.449	warning	multiple_fingers
2021-02-05_13-25-14.462	warning	hand_movements
2021-02-05_13-25-14.826	warning	hand_movements
2021-02-05_13-25-14.852	warning	hand_movements
2021-02-05_13-25-15.367	warning	hand_movements
2021-02-05_13-25-15.399	warning	hand_movements
2021-02-05_13-25-15.459	warning	hand_movements
2021-02-05_13-25-15.491	warning	hand_movements
2021-02-05_13-25-15.878	warning	hand_movements
2021-02-05_13-25-15.926	warning	hand_movements
2021-02-05_13-25-15.959	warning	hand_movements
2021-02-05_13-25-15.988	warning	hand_movements
2021-02-05_13-25-16.029	warning	hand_movements
2021-02-05_13-25-17.158	condition_entry	condition B
2021-02-05_13-25-17.819	condition_entry	condition B
2021-02-05_13-25-18.241	condition_entry	condition B
2021-02-05_13-25-18.887	warning	hand_movements
2021-02-05_13-25-18.926	warning	hand_movements
2021-02-05_13-25-19.857	warning	hand_movements
2021-02-05_13-25-19.899	warning	hand_movements
2021-02-05_13-25-20.363	warning	hand_movements
2021-02-05_13-25-20.392	warning	hand_movements
2021-02-05_13-25-22.071	condition_entry	condition B	discarded
2021-02-05_13-25-22.088	warning	hand_movements
2021-02-05_13-25-22.896	warning	hand_movements
2021-02-05_13-25-25.697	condition_entry	condition B
2021-02-05_13-25-26.267	condition_entry	condition A	src 7	dst 9
2021-02-05_13-25-27.073	pedal_entry	pedal_correct
2021-02-05_13-25-29.576	answer_entry	selected_answer 10
2021-02-05_13-25-30.841	condition_entry	condition A	src 1	dst 2
2021-02-05_13-25-31.563	condition_entry	condition D warning
2021-02-05_13-25-32.536	condition_entry	condition B
2021-02-05_13-25-33.149	condition_entry	condition B	discarded
2021-02-05_13-25-33.211	warning	hand_movements
2021-02-05_13-25-33.759	warning	hand_movements
2021-02-05_13-25-33.791	warning	hand_movements
2021-02-05_13-25-35.071	condition_entry	condition B
2021-02-05_13-25-35.614	condition_entry	condition D	discarded
2021-02-05_13-25-35.758	warning	hand_movements
2021-02-05_13-25-35.829	warning	hand_movements
2021-02-05_13-25-36.125	warning	hand_movements
2021-02-05_13-25-36.882	warning	hand_movements
2021-02-05_13-25-37.519	warning	hand_movements
2021-02-05_13-25-37.560	warning	hand_movements
2021-02-05_13-25-37.589	warning	hand_movements
2021-02-05_13-25-38.925	condition_entry	condition B	discarded
2021-02-05_13-25-39.048	warning	hand_movements
2021-02-05_13-25-40.369	condition_entry	condition B	discarded
2021-02-05_13-25-40.473	warning	hand_movements
2021-02-05_13-25-41.974	warning	hand_movements
2021-02-05_13-25-44.270	warning	hand_movements
2021-02-05_13-25-45.556	condition_entry	condition B
2021-02-05_13-25-46.030	condition_entry	condition B	discarded
2021-02-05_13-25-46.093	warning	hand_movements
2021-02-05_13-25-46.443	warning	experimental_break
2021-02-05_13-25-47.666	warning	hand_movements
2021-02-05_13-25-47.688	warning	hand_movements
2021-02-05_13-25-47.710	warning	hand_movements
2021-02-05_13-25-47.755	warning	hand_movements
2021-02-05_13-25-47.778	warning	hand_movements
2021-02-05_13-25-47.811	warning	hand_movements
2021-02-05_13-25-47.853	warning	hand_movements
2021-02-05_13-25-47.886	warning	hand_movements
2021-02-05_13-25-47.930	warning	hand_movements
2021-02-05_13-25-47.975	warning	hand_movements
2021-02-05_13-25-48.019	warning	hand_movements
2021-02-05_13-25-48.063	warning	hand_movements
2021-02-05_13-25-48.086	warning	hand_movements
2021-02-05_13-25-48.153	warning	hand_movements
2021-02-05_13-25-48.197	warning	hand_movements
2021-02-05_13-25-48.242	warning	hand_movements
2021-02-05_13-25-48.313	warning	hand_movements
2021-02-05_13-25-48.332	warning	hand_movements
2021-02-05_13-25-48.443	warning	hand_movements
2021-02-05_13-25-48.466	warning	hand_movements
2021-02-05_13-25-48.509	warning	hand_movements
2021-02-05_13-25-48.598	warning	hand_movements
2021-02-05_13-25-48.621	warning	hand_movements
2021-02-05_13-25-48.643	warning	hand_movements
2021-02-05_13-25-48.665	warning	hand_movements
2021-02-05_13-25-48.687	warning	hand_movements
2021-02-05_13-25-52.786	warning	hand_movements
2021-02-05_13-25-52.786	warning	multiple_fingers
2021-02-05_13-25-53.153	warning	multiple_fingers
2021-02-05_13-25-53.219	warning	multiple_fingers
2021-02-05_13-25-53.230	warning	hand_movements
2021-02-05_13-25-53.252	warning	hand_movements
2021-02-05_13-25-53.374	warning	hand_movements
2021-02-05_13-25-53.374	warning	multiple_fingers
2021-02-05_13-25-53.831	warning	multiple_fingers
2021-02-05_13-25-53.852	warning	multiple_fingers
2021-02-05_13-25-53.885	warning	multiple_fingers
2021-02-05_13-25-54.351	warning	multiple_fingers
2021-02-05_13-25-54.583	warning	multiple_fingers
2021-02-05_13-25-55.010	warning	multiple_fingers
2021-02-05_13-25-55.028	warning	multiple_fingers
2021-02-05_13-25-55.251	warning	multiple_fingers
2021-02-05_13-25-56.084	warning	multiple_fingers
2021-02-05_13-25-57.317	warning	multiple_fingers
2021-02-05_13-25-58.272	warning	multiple_fingers
2021-02-05_13-25-58.628	warning	multiple_fingers
2021-02-05_13-25-59.594	warning	multiple_fingers
2021-02-05_13-26-00.271	warning	multiple_fingers
2021-02-05_13-26-00.559	warning	multiple_fingers
2021-02-05_13-26-05.298	condition_entry	condition B
2021-02-05_13-26-06.880	condition_entry	condition B
2021-02-05_13-26-07.352	condition_entry	condition A	src 6	dst 8
2021-02-05_13-26-08.004	condition_entry	condition B
2021-02-05_13-26-08.841	pedal_entry	pedal_correct
2021-02-05_13-26-12.491	answer_entry	selected_answer 10
2021-02-05_13-26-13.777	condition_entry	condition B
2021-02-05_13-26-14.216	condition_entry	condition B
2021-02-05_13-26-14.930	condition_entry	condition B
2021-02-05_13-26-15.394	condition_entry	condition B
2021-02-05_13-26-16.093	condition_entry	condition B
2021-02-05_13-26-16.648	condition_entry	condition B
2021-02-05_13-26-17.115	condition_entry	condition B
2021-02-05_13-26-17.605	condition_entry	condition B
2021-02-05_13-26-18.026	condition_entry	condition B
2021-02-05_13-26-18.470	condition_entry	condition B
2021-02-05_13-26-18.827	condition_entry	condition B
2021-02-05_13-26-19.270	condition_entry	condition B
2021-02-05_13-26-19.702	condition_entry	condition B
2021-02-05_13-26-20.091	condition_entry	condition B
2021-02-05_13-26-20.458	condition_entry	condition B
2021-02-05_13-26-20.835	condition_entry	condition B
2021-02-05_13-26-21.102	condition_entry	condition D
2021-02-05_13-26-21.544	condition_entry	condition B
2021-02-05_13-26-21.829	condition_entry	condition B
2021-02-05_13-26-22.680	condition_entry	condition B
2021-02-05_13-26-23.058	condition_entry	condition D warning	discarded
2021-02-05_13-26-23.468	warning	multiple_fingers
2021-02-05_13-26-24.759	condition_entry	condition B
2021-02-05_13-26-25.277	condition_entry	condition B
2021-02-05_13-26-25.956	condition_entry	condition B
2021-02-05_13-26-26.332	condition_entry	condition B
2021-02-05_13-26-27.154	condition_entry	condition B
2021-02-05_13-26-27.615	condition_entry	condition D
2021-02-05_13-26-28.099	condition_entry	condition D warning	discarded
2021-02-05_13-26-28.155	warning	multiple_fingers
2021-02-05_13-26-29.492	condition_entry	condition B
2021-02-05_13-26-29.954	condition_entry	condition B
2021-02-05_13-26-30.586	condition_entry	condition B
2021-02-05_13-26-31.109	condition_entry	condition B
2021-02-05_13-26-31.709	condition_entry	condition B
2021-02-05_13-26-32.230	condition_entry	condition B
2021-02-05_13-26-32.746	condition_entry	condition B
2021-02-05_13-26-33.534	condition_entry	condition D
2021-02-05_13-26-34.041	condition_entry	condition D warning
2021-02-05_13-26-34.418	condition_entry	condition B
2021-02-05_13-26-34.884	condition_entry	condition B
2021-02-05_13-26-35.369	condition_entry	condition B
2021-02-05_13-26-35.973	condition_entry	condition B
2021-02-05_13-26-36.058	pedal_entry	pedal_timeout
2021-02-05_13-26-36.551	condition_entry	condition B
2021-02-05_13-26-37.005	condition_entry	condition B
2021-02-05_13-26-37.517	condition_entry	condition B
2021-02-05_13-26-37.983	condition_entry	condition B
2021-02-05_13-26-38.517	condition_entry	condition B
2021-02-05_13-26-38.943	condition_entry	condition B
2021-02-05_13-26-39.697	condition_entry	condition B
2021-02-05_13-26-40.149	condition_entry	condition B
2021-02-05_13-26-40.751	condition_entry	condition B
2021-02-05_13-26-41.339	condition_entry	condition B
2021-02-05_13-26-41.839	condition_entry	condition B
2021-02-05_13-26-42.404	condition_entry	condition B
2021-02-05_13-26-42.832	condition_entry	condition B
2021-02-05_13-26-43.161	condition_entry	condition B
2021-02-05_13-26-43.659	condition_entry	condition B
2021-02-05_13-26-43.936	condition_entry	condition C	src 9	dst 8
2021-02-05_13-26-44.425	condition_entry	condition B
2021-02-05_13-26-44.758	condition_entry	condition B
2021-02-05_13-26-45.177	condition_entry	condition B
2021-02-05_13-26-45.635	condition_entry	condition B	discarded
2021-02-05_13-26-45.928	warning	multiple_fingers
2021-02-05_13-26-46.817	condition_entry	condition B
2021-02-05_13-26-47.301	condition_entry	condition B
2021-02-05_13-26-47.818	condition_entry	condition B
2021-02-05_13-26-48.412	condition_entry	condition B
2021-02-05_13-26-48.905	condition_entry	condition B
2021-02-05_13-26-49.480	condition_entry	condition B
2021-02-05_13-26-49.947	condition_entry	condition B
2021-02-05_13-26-50.482	condition_entry	condition B
2021-02-05_13-26-50.903	condition_entry	condition B
2021-02-05_13-26-51.221	condition_entry	condition B
2021-02-05_13-26-51.723	condition_entry	condition B
2021-02-05_13-26-52.027	condition_entry	condition C	src 8	dst 7
2021-02-05_13-26-52.432	condition_entry	condition D warning	discarded
2021-02-05_13-26-52.598	warning	multiple_fingers
2021-02-05_13-26-52.806	warning	multiple_fingers
2021-02-05_13-26-53.946	condition_entry	condition B
2021-02-05_13-26-54.542	condition_entry	condition B
2021-02-05_13-26-55.129	condition_entry	condition B
2021-02-05_13-26-55.632	condition_entry	condition B
2021-02-05_13-26-56.354	condition_entry	condition A	src 3	dst 2
2021-02-05_13-26-56.764	condition_entry	condition D warning
2021-02-05_13-26-57.180	pedal_entry	pedal_correct
2021-02-05_13-27-00.024	answer_entry	selected_answer 10
2021-02-05_13-27-01.300	condition_entry	condition B
2021-02-05_13-27-01.843	condition_entry	condition B
2021-02-05_13-27-02.444	condition_entry	condition B
2021-02-05_13-27-03.040	condition_entry	condition B
2021-02-05_13-27-03.571	condition_entry	condition B
2021-02-05_13-27-03.985	condition_entry	condition B
2021-02-05_13-27-04.624	condition_entry	condition B
2021-02-05_13-27-05.049	condition_entry	condition B
2021-02-05_13-27-05.426	condition_entry	condition B
2021-02-05_13-27-05.892	condition_entry	condition B
2021-02-05_13-27-06.353	condition_entry	condition B
2021-02-05_13-27-06.725	condition_entry	condition B	discarded
2021-02-05_13-27-07.003	condition_entry	condition C	src 3	dst 2	discarded
2021-02-05_13-27-07.087	warning	multiple_fingers
2021-02-05_13-27-07.961	condition_entry	condition B
2021-02-05_13-27-08.481	condition_entry	condition B
2021-02-05_13-27-09.215	condition_entry	condition B
2021-02-05_13-27-09.780	condition_entry	condition B
2021-02-05_13-27-10.279	condition_entry	condition B
2021-02-05_13-27-10.914	condition_entry	condition B
2021-02-05_13-27-11.412	condition_entry	condition B
2021-02-05_13-27-11.879	condition_entry	condition B
2021-02-05_13-27-12.260	condition_entry	condition B
2021-02-05_13-27-12.834	condition_entry	condition B
2021-02-05_13-27-13.156	condition_entry	condition B
2021-02-05_13-27-13.489	condition_entry	condition A	src 7	dst 6
2021-02-05_13-27-13.949	condition_entry	condition B
2021-02-05_13-27-14.345	pedal_entry	pedal_correct
2021-02-05_13-27-16.851	answer_entry	selected_answer 10
2021-02-05_13-27-17.790	condition_entry	condition B
2021-02-05_13-27-18.279	condition_entry	condition B
2021-02-05_13-27-18.899	condition_entry	condition B
2021-02-05_13-27-19.376	condition_entry	condition B
2021-02-05_13-27-19.988	condition_entry	condition B
2021-02-05_13-27-20.520	condition_entry	condition A	src 7	dst 6
2021-02-05_13-27-21.319	pedal_entry	pedal_correct
2021-02-05_13-27-23.597	answer_entry	selected_answer 10
2021-02-05_13-27-24.746	condition_entry	condition B
2021-02-05_13-27-25.302	condition_entry	condition B
2021-02-05_13-27-25.922	condition_entry	condition B
2021-02-05_13-27-26.420	condition_entry	condition B
2021-02-05_13-27-27.022	condition_entry	condition B
2021-02-05_13-27-27.539	condition_entry	condition B
2021-02-05_13-27-28.125	condition_entry	condition B
2021-02-05_13-27-28.565	condition_entry	condition B
2021-02-05_13-27-28.938	condition_entry	condition B
2021-02-05_13-27-29.372	condition_entry	condition B
2021-02-05_13-27-29.831	condition_entry	condition B
2021-02-05_13-27-30.150	condition_entry	condition B
2021-02-05_13-27-30.504	condition_entry	condition B
2021-02-05_13-27-30.737	condition_entry	condition C	src 3	dst 2
2021-02-05_13-27-31.223	condition_entry	condition D warning
2021-02-05_13-27-31.492	condition_entry	condition B	discarded
2021-02-05_13-27-31.850	condition_entry	condition D warning	discarded
2021-02-05_13-27-31.914	warning	multiple_fingers
2021-02-05_13-27-32.895	condition_entry	condition B
2021-02-05_13-27-33.265	condition_entry	condition B
2021-02-05_13-27-33.848	condition_entry	condition B
2021-02-05_13-27-34.334	condition_entry	condition B
2021-02-05_13-27-34.846	condition_entry	condition B
2021-02-05_13-27-35.427	condition_entry	condition B
2021-02-05_13-27-35.918	condition_entry	condition B
2021-02-05_13-27-36.412	condition_entry	condition B
2021-02-05_13-27-36.723	condition_entry	condition B
2021-02-05_13-27-37.234	condition_entry	condition B
2021-02-05_13-27-37.616	condition_entry	condition B
2021-02-05_13-27-38.011	condition_entry	condition B
2021-02-05_13-27-38.360	condition_entry	condition B
2021-02-05_13-27-38.700	condition_entry	condition B
2021-02-05_13-27-39.055	condition_entry	condition B
2021-02-05_13-27-39.400	condition_entry	condition B
2021-02-05_13-27-39.747	condition_entry	condition B
2021-02-05_13-27-40.091	condition_entry	condition B	discarded
2021-02-05_13-27-40.344	condition_entry	condition D	discarded
2021-02-05_13-27-40.396	warning	multiple_fingers
2021-02-05_13-27-41.277	condition_entry	condition B
2021-02-05_13-27-41.647	condition_entry	condition B
2021-02-05_13-27-42.032	condition_entry	condition B
2021-02-05_13-27-42.701	condition_entry	condition B
2021-02-05_13-27-43.193	condition_entry	condition B
2021-02-05_13-27-44.209	condition_entry	condition B
2021-02-05_13-27-44.619	condition_entry	condition B
2021-02-05_13-27-45.097	condition_entry	condition B
2021-02-05_13-27-45.525	condition_entry	condition B
2021-02-05_13-27-45.919	condition_entry	condition B
2021-02-05_13-27-46.252	condition_entry	condition B
2021-02-05_13-27-46.708	condition_entry	condition B
2021-02-05_13-27-47.040	condition_entry	condition B
2021-02-05_13-27-47.379	condition_entry	condition B
2021-02-05_13-27-47.674	condition_entry	condition B
2021-02-05_13-27-48.096	condition_entry	condition B
2021-02-05_13-27-48.480	condition_entry	condition D	discarded
2021-02-05_13-27-48.601	warning	multiple_fingers
2021-02-05_13-27-49.428	condition_entry	condition B	discarded
2021-02-05_13-27-49.476	warning	multiple_fingers
2021-02-05_13-27-50.410	condition_entry	condition B
2021-02-05_13-27-51.018	condition_entry	condition B
2021-02-05_13-27-51.671	condition_entry	condition B
2021-02-05_13-27-52.283	condition_entry	condition B
2021-02-05_13-27-52.781	condition_entry	condition D
2021-02-05_13-27-53.171	condition_entry	condition B
2021-02-05_13-27-53.793	condition_entry	condition B
2021-02-05_13-27-54.148	condition_entry	condition B
2021-02-05_13-27-54.795	pedal_entry	pedal_timeout
2021-02-05_13-27-54.918	condition_entry	condition A	src 3	dst 0
2021-02-05_13-27-55.359	condition_entry	condition B
2021-02-05_13-27-55.948	condition_entry	condition B
2021-02-05_13-27-56.492	condition_entry	condition B
2021-02-05_13-27-56.935	pedal_entry	pedal_timeout
2021-02-05_13-27-57.048	condition_entry	condition B
2021-02-05_13-27-57.591	condition_entry	condition B
2021-02-05_13-27-58.181	condition_entry	condition B
2021-02-05_13-27-58.702	condition_entry	condition B
2021-02-05_13-27-59.135	condition_entry	condition D
2021-02-05_13-27-59.624	condition_entry	condition B
2021-02-05_13-28-00.034	condition_entry	condition B
2021-02-05_13-28-00.401	condition_entry	condition B
2021-02-05_13-28-00.768	condition_entry	condition D warning
2021-02-05_13-28-01.012	condition_entry	condition B
2021-02-05_13-28-01.827	condition_entry	condition B
2021-02-05_13-28-02.366	condition_entry	condition B
2021-02-05_13-28-02.789	pedal_entry	pedal_timeout
2021-02-05_13-28-02.929	condition_entry	condition B
2021-02-05_13-28-03.522	condition_entry	condition B
2021-02-05_13-28-04.020	condition_entry	condition A	src 1	dst 3
2021-02-05_13-28-04.544	condition_entry	condition B
2021-02-05_13-28-05.113	condition_entry	condition B
2021-02-05_13-28-05.499	condition_entry	condition B	discarded
2021-02-05_13-28-05.888	condition_entry	condition D warning	discarded
2021-02-05_13-28-05.943	warning	multiple_fingers
2021-02-05_13-28-07.203	condition_entry	condition B
2021-02-05_13-28-07.747	condition_entry	condition B
2021-02-05_13-28-08.342	condition_entry	condition B
2021-02-05_13-28-08.847	condition_entry	condition B
2021-02-05_13-28-09.375	condition_entry	condition B
2021-02-05_13-28-09.958	condition_entry	condition D	discarded
2021-02-05_13-28-10.131	warning	hand_movements
2021-02-05_13-28-11.288	condition_entry	condition B
2021-02-05_13-28-11.907	condition_entry	condition B
2021-02-05_13-28-12.496	condition_entry	condition B
2021-02-05_13-28-12.996	condition_entry	condition B
2021-02-05_13-28-13.630	condition_entry	condition B
2021-02-05_13-28-14.217	condition_entry	condition B
2021-02-05_13-28-14.673	condition_entry	condition B
2021-02-05_13-28-15.150	condition_entry	condition B
2021-02-05_13-28-15.717	condition_entry	condition B
2021-02-05_13-28-16.160	condition_entry	condition B
2021-02-05_13-28-16.560	condition_entry	condition B
2021-02-05_13-28-16.930	condition_entry	condition B
2021-02-05_13-28-17.315	condition_entry	condition B
2021-02-05_13-28-17.748	condition_entry	condition B
2021-02-05_13-28-18.039	condition_entry	condition B	discarded
2021-02-05_13-28-18.382	condition_entry	condition D	discarded
2021-02-05_13-28-18.449	warning	multiple_fingers
2021-02-05_13-28-19.353	condition_entry	condition B
2021-02-05_13-28-19.705	condition_entry	condition A	src 1	dst 2	discarded
2021-02-05_13-28-20.148	warning	hand_movements
2021-02-05_13-28-21.585	condition_entry	condition A	src 8	dst 6
2021-02-05_13-28-22.430	pedal_entry	pedal_correct
2021-02-05_13-28-24.875	answer_entry	selected_answer 10
2021-02-05_13-28-26.180	condition_entry	condition A	src 0	dst 1
2021-02-05_13-28-27.257	condition_entry	condition B
2021-02-05_13-28-27.879	condition_entry	condition B
2021-02-05_13-28-28.199	pedal_entry	pedal_timeout
2021-02-05_13-28-28.355	condition_entry	condition B
2021-02-05_13-28-28.888	condition_entry	condition B
2021-02-05_13-28-29.604	condition_entry	condition B
2021-02-05_13-28-30.055	condition_entry	condition A	src 7	dst 6
2021-02-05_13-28-30.700	pedal_entry	pedal_correct
2021-02-05_13-28-33.160	answer_entry	selected_answer 10
2021-02-05_13-28-34.384	condition_entry	condition B
2021-02-05_13-28-34.986	condition_entry	condition B
2021-02-05_13-28-35.586	condition_entry	condition B
2021-02-05_13-28-36.123	condition_entry	condition B
2021-02-05_13-28-36.763	condition_entry	condition B
2021-02-05_13-28-37.263	condition_entry	condition B
2021-02-05_13-28-37.706	condition_entry	condition B
2021-02-05_13-28-38.143	condition_entry	condition B
2021-02-05_13-28-38.592	condition_entry	condition B
2021-02-05_13-28-39.062	condition_entry	condition B
2021-02-05_13-28-39.405	condition_entry	condition B
2021-02-05_13-28-39.784	condition_entry	condition B
2021-02-05_13-28-40.144	condition_entry	condition B
2021-02-05_13-28-40.461	condition_entry	condition B
2021-02-05_13-28-40.894	condition_entry	condition B	discarded
2021-02-05_13-28-41.271	condition_entry	condition B	discarded
2021-02-05_13-28-41.345	warning	hand_movements
2021-02-05_13-28-41.464	warning	hand_movements
2021-02-05_13-28-41.495	warning	hand_movements
2021-02-05_13-28-41.607	warning	hand_movements
2021-02-05_13-28-42.452	condition_entry	condition B
2021-02-05_13-28-42.872	condition_entry	condition B
2021-02-05_13-28-43.371	condition_entry	condition B
2021-02-05_13-28-43.984	condition_entry	condition B
2021-02-05_13-28-44.520	condition_entry	condition B
2021-02-05_13-28-44.926	condition_entry	condition B
2021-02-05_13-28-45.414	condition_entry	condition B
2021-02-05_13-28-45.982	condition_entry	condition B
2021-02-05_13-28-46.447	condition_entry	condition B
2021-02-05_13-28-46.955	condition_entry	condition B	discarded
2021-02-05_13-28-46.979	warning	hand_movements
2021-02-05_13-28-48.496	condition_entry	condition B	discarded
2021-02-05_13-28-48.595	warning	hand_movements
2021-02-05_13-28-49.148	warning	hand_movements
2021-02-05_13-28-50.860	condition_entry	condition B
2021-02-05_13-28-51.366	condition_entry	condition B	discarded
2021-02-05_13-28-51.400	warning	multiple_fingers
2021-02-05_13-28-52.768	condition_entry	condition B
2021-02-05_13-28-53.310	condition_entry	condition B
2021-02-05_13-28-53.932	condition_entry	condition B
2021-02-05_13-28-54.471	condition_entry	condition B
2021-02-05_13-28-55.097	condition_entry	condition B
2021-02-05_13-28-55.521	condition_entry	condition B
2021-02-05_13-28-55.965	condition_entry	condition B
2021-02-05_13-28-56.532	condition_entry	condition B
2021-02-05_13-28-56.931	condition_entry	condition B
2021-02-05_13-28-57.320	condition_entry	condition B
2021-02-05_13-28-57.750	condition_entry	condition B
2021-02-05_13-28-58.075	condition_entry	condition B
2021-02-05_13-28-58.464	condition_entry	condition B
2021-02-05_13-28-58.824	condition_entry	condition B
2021-02-05_13-28-59.130	condition_entry	condition B
2021-02-05_13-28-59.474	condition_entry	condition B
2021-02-05_13-28-59.796	condition_entry	condition B
2021-02-05_13-29-00.279	condition_entry	condition B
2021-02-05_13-29-01.110	condition_entry	condition B
2021-02-05_13-29-01.596	condition_entry	condition B
2021-02-05_13-29-01.942	condition_entry	condition B
2021-02-05_13-29-02.440	condition_entry	condition B
2021-02-05_13-29-03.011	condition_entry	condition B
2021-02-05_13-29-03.498	condition_entry	condition B
2021-02-05_13-29-03.929	condition_entry	condition B
2021-02-05_13-29-04.384	condition_entry	condition B
2021-02-05_13-29-04.795	condition_entry	condition B
2021-02-05_13-29-05.207	condition_entry	condition B
2021-02-05_13-29-05.594	condition_entry	condition B
2021-02-05_13-29-05.927	condition_entry	condition A	src 6	dst 7
2021-02-05_13-29-06.349	condition_entry	condition B
2021-02-05_13-29-06.727	condition_entry	condition B	discarded
2021-02-05_13-29-07.016	condition_entry	condition D warning	discarded
2021-02-05_13-29-07.037	warning	multiple_fingers
2021-02-05_13-29-07.971	condition_entry	condition B	discarded
2021-02-05_13-29-08.225	warning	hand_movements
2021-02-05_13-29-08.405	warning	hand_movements
2021-02-05_13-29-09.625	condition_entry	condition B
2021-02-05_13-29-10.270	condition_entry	condition B
2021-02-05_13-29-10.797	condition_entry	condition B
2021-02-05_13-29-11.348	condition_entry	condition B
2021-02-05_13-29-11.879	condition_entry	condition B
2021-02-05_13-29-12.365	condition_entry	condition B
2021-02-05_13-29-12.923	condition_entry	condition B
2021-02-05_13-29-13.412	condition_entry	condition B
2021-02-05_13-29-13.845	condition_entry	condition B
2021-02-05_13-29-14.213	condition_entry	condition B	discarded
2021-02-05_13-29-14.645	condition_entry	condition D	discarded
2021-02-05_13-29-14.708	warning	multiple_fingers
2021-02-05_13-29-14.789	warning	hand_movements
2021-02-05_13-29-15.992	condition_entry	condition B
2021-02-05_13-29-16.586	condition_entry	condition B
2021-02-05_13-29-17.077	condition_entry	condition B
2021-02-05_13-29-17.648	condition_entry	condition B
2021-02-05_13-29-18.255	condition_entry	condition B	discarded
2021-02-05_13-29-18.437	warning	hand_movements
2021-02-05_13-29-19.389	warning	hand_movements
2021-02-05_13-29-19.452	warning	hand_movements
2021-02-05_13-29-19.541	warning	hand_movements
2021-02-05_13-29-20.798	condition_entry	condition B
2021-02-05_13-29-21.287	condition_entry	condition A	src 8	dst 6
2021-02-05_13-29-22.035	pedal_entry	pedal_correct
2021-02-05_13-29-25.069	answer_entry	selected_answer 10
2021-02-05_13-29-26.431	condition_entry	condition B
2021-02-05_13-29-26.873	condition_entry	condition B
2021-02-05_13-29-27.385	condition_entry	condition B
2021-02-05_13-29-27.973	condition_entry	condition B
2021-02-05_13-29-28.607	condition_entry	condition B
2021-02-05_13-29-29.072	condition_entry	condition B
2021-02-05_13-29-29.616	condition_entry	condition B
2021-02-05_13-29-30.064	condition_entry	condition B
2021-02-05_13-29-30.460	condition_entry	condition B
2021-02-05_13-29-30.896	condition_entry	condition B
2021-02-05_13-29-31.215	condition_entry	condition B
2021-02-05_13-29-31.676	condition_entry	condition B
2021-02-05_13-29-32.154	condition_entry	condition B
2021-02-05_13-29-32.521	condition_entry	condition B
2021-02-05_13-29-32.782	condition_entry	condition B
2021-02-05_13-29-33.125	condition_entry	condition B	discarded
2021-02-05_13-29-33.482	condition_entry	condition D	discarded
2021-02-05_13-29-33.525	warning	multiple_fingers
2021-02-05_13-29-34.538	condition_entry	condition B
2021-02-05_13-29-35.117	condition_entry	condition B
2021-02-05_13-29-35.669	condition_entry	condition B
2021-02-05_13-29-36.049	condition_entry	condition B
2021-02-05_13-29-36.694	condition_entry	condition B
2021-02-05_13-29-37.292	condition_entry	condition B	discarded
2021-02-05_13-29-37.341	warning	hand_movements
2021-02-05_13-29-38.831	condition_entry	condition B
2021-02-05_13-29-39.203	condition_entry	condition B
2021-02-05_13-29-39.859	condition_entry	condition A	src 7	dst 9
2021-02-05_13-29-40.570	warning	hand_movements
2021-02-05_13-29-41.158	warning	hand_movements
2021-02-05_13-29-41.179	warning	hand_movements
2021-02-05_13-29-41.202	warning	hand_movements
2021-02-05_13-29-41.235	warning	hand_movements
2021-02-05_13-29-42.515	condition_entry	condition A	src 8	dst 7
2021-02-05_13-29-43.163	condition_entry	condition B
2021-02-05_13-29-43.656	condition_entry	condition B
2021-02-05_13-29-44.259	condition_entry	condition B
2021-02-05_13-29-44.531	pedal_entry	pedal_timeout
2021-02-05_13-29-44.754	condition_entry	condition B
2021-02-05_13-29-45.356	warning	hand_movements
2021-02-05_13-29-45.356	condition_entry	condition B
2021-02-05_13-29-46.975	condition_entry	condition A	src 3	dst 0
2021-02-05_13-29-47.341	condition_entry	condition B
2021-02-05_13-29-47.798	pedal_entry	pedal_correct
2021-02-05_13-29-50.958	answer_entry	selected_answer 10
2021-02-05_13-29-52.167	condition_entry	condition B
2021-02-05_13-29-52.877	condition_entry	condition B
2021-02-05_13-29-53.305	condition_entry	condition B
2021-02-05_13-29-53.957	condition_entry	condition B
2021-02-05_13-29-54.524	condition_entry	condition B	discarded
2021-02-05_13-29-54.592	warning	hand_movements
2021-02-05_13-29-56.171	condition_entry	condition B	discarded
2021-02-05_13-29-56.299	warning	hand_movements
2021-02-05_13-29-57.575	condition_entry	condition B
2021-02-05_13-29-58.207	condition_entry	condition B	discarded
2021-02-05_13-29-58.218	warning	hand_movements
2021-02-05_13-29-59.833	condition_entry	condition B
2021-02-05_13-30-00.539	condition_entry	condition B
2021-02-05_13-30-00.980	condition_entry	condition B
2021-02-05_13-30-01.513	condition_entry	condition B
2021-02-05_13-30-02.306	condition_entry	condition D	discarded
2021-02-05_13-30-02.352	warning	multiple_fingers
2021-02-05_13-30-02.484	warning	hand_movements
2021-02-05_13-30-03.702	condition_entry	condition B
2021-02-05_13-30-04.557	condition_entry	condition B
2021-02-05_13-30-05.045	condition_entry	condition B
2021-02-05_13-30-05.634	condition_entry	condition B
2021-02-05_13-30-06.136	condition_entry	condition B
2021-02-05_13-30-06.694	condition_entry	condition B
2021-02-05_13-30-07.254	condition_entry	condition B
2021-02-05_13-30-07.744	condition_entry	condition B
2021-02-05_13-30-08.232	condition_entry	condition B
2021-02-05_13-30-08.599	condition_entry	condition B
2021-02-05_13-30-08.954	condition_entry	condition B
2021-02-05_13-30-09.514	condition_entry	condition B
2021-02-05_13-30-09.886	condition_entry	condition B	discarded
2021-02-05_13-30-10.199	condition_entry	condition D	discarded
2021-02-05_13-30-10.220	warning	multiple_fingers
2021-02-05_13-30-11.223	condition_entry	condition B
2021-02-05_13-30-11.753	condition_entry	condition B
2021-02-05_13-30-12.533	condition_entry	condition B
2021-02-05_13-30-12.941	condition_entry	condition B
2021-02-05_13-30-13.521	condition_entry	condition B
2021-02-05_13-30-14.131	condition_entry	condition B
2021-02-05_13-30-14.910	condition_entry	condition B
2021-02-05_13-30-15.240	condition_entry	condition B
2021-02-05_13-30-15.653	condition_entry	condition B
2021-02-05_13-30-16.139	condition_entry	condition B
2021-02-05_13-30-16.630	condition_entry	condition B
2021-02-05_13-30-17.265	condition_entry	condition B
2021-02-05_13-30-17.920	condition_entry	condition B
2021-02-05_13-30-18.395	condition_entry	condition B
2021-02-05_13-30-18.917	condition_entry	condition B
2021-02-05_13-30-19.302	condition_entry	condition D
2021-02-05_13-30-20.086	condition_entry	condition D warning	discarded
2021-02-05_13-30-20.254	warning	hand_movements
2021-02-05_13-30-21.415	condition_entry	condition B
2021-02-05_13-30-22.039	condition_entry	condition B
2021-02-05_13-30-22.730	condition_entry	condition B
2021-02-05_13-30-23.258	condition_entry	condition B
2021-02-05_13-30-23.903	condition_entry	condition B
2021-02-05_13-30-24.441	condition_entry	condition B
2021-02-05_13-30-24.858	condition_entry	condition B
2021-02-05_13-30-25.374	condition_entry	condition B
2021-02-05_13-30-25.841	condition_entry	condition B
2021-02-05_13-30-26.317	condition_entry	condition B
2021-02-05_13-30-26.868	condition_entry	condition B
2021-02-05_13-30-27.223	condition_entry	condition B	discarded
2021-02-05_13-30-27.563	condition_entry	condition C	src 7	dst 8	discarded
2021-02-05_13-30-27.606	warning	multiple_fingers
2021-02-05_13-30-28.535	condition_entry	condition B
2021-02-05_13-30-29.345	condition_entry	condition B
2021-02-05_13-30-29.760	condition_entry	condition B
2021-02-05_13-30-30.334	condition_entry	condition B
2021-02-05_13-30-31.381	condition_entry	condition B
2021-02-05_13-30-32.178	condition_entry	condition A	src 3	dst 0
2021-02-05_13-30-32.654	condition_entry	condition D warning
2021-02-05_13-30-33.779	condition_entry	condition B
2021-02-05_13-30-34.354	condition_entry	condition B
2021-02-05_13-30-34.675	pedal_entry	pedal_timeout
2021-02-05_13-30-34.999	condition_entry	condition B	discarded
2021-02-05_13-30-35.076	warning	hand_movements
2021-02-05_13-30-36.334	condition_entry	condition B
2021-02-05_13-30-36.821	condition_entry	condition B
2021-02-05_13-30-37.487	condition_entry	condition B
2021-02-05_13-30-38.096	condition_entry	condition B
2021-02-05_13-30-38.585	condition_entry	condition B
2021-02-05_13-30-39.108	condition_entry	condition B
2021-02-05_13-30-39.798	condition_entry	condition B
2021-02-05_13-30-41.528	condition_entry	condition B
2021-02-05_13-30-42.068	condition_entry	condition B
2021-02-05_13-30-42.651	condition_entry	condition B
2021-02-05_13-30-43.779	warning	multiple_fingers
2021-02-05_13-30-45.158	warning	multiple_fingers
2021-02-05_13-30-46.652	warning	multiple_fingers
2021-02-05_13-30-47.349	warning	multiple_fingers
2021-02-05_13-30-48.764	condition_entry	condition B
2021-02-05_13-30-49.839	condition_entry	condition B
2021-02-05_13-30-50.391	condition_entry	condition B
2021-02-05_13-30-51.014	condition_entry	condition A	src 6	dst 7
2021-02-05_13-30-51.708	warning	experimental_break
2021-02-05_13-30-54.012	warning	multiple_fingers
2021-02-05_13-30-54.079	warning	multiple_fingers
2021-02-05_13-30-54.615	warning	hand_movements
2021-02-05_13-30-54.682	warning	hand_movements
2021-02-05_13-30-59.857	warning	hand_movements
2021-02-05_13-30-59.857	warning	multiple_fingers
2021-02-05_13-30-59.902	warning	multiple_fingers
2021-02-05_13-31-01.701	warning	multiple_fingers
2021-02-05_13-31-02.034	warning	hand_movements
2021-02-05_13-31-02.034	warning	multiple_fingers
2021-02-05_13-31-02.180	warning	hand_movements
2021-02-05_13-31-02.180	warning	multiple_fingers
2021-02-05_13-31-02.321	warning	hand_movements
2021-02-05_13-31-02.354	warning	multiple_fingers
2021-02-05_13-31-02.466	warning	hand_movements
2021-02-05_13-31-02.510	warning	hand_movements
2021-02-05_13-31-02.510	warning	multiple_fingers
2021-02-05_13-31-02.599	warning	hand_movements
2021-02-05_13-31-02.776	warning	multiple_fingers
2021-02-05_13-31-02.887	warning	hand_movements
2021-02-05_13-31-02.933	warning	hand_movements
2021-02-05_13-31-03.032	warning	hand_movements
2021-02-05_13-31-03.165	warning	hand_movements
2021-02-05_13-31-03.165	warning	multiple_fingers
2021-02-05_13-31-03.210	warning	multiple_fingers
2021-02-05_13-31-03.233	warning	hand_movements
2021-02-05_13-31-03.266	warning	multiple_fingers
2021-02-05_13-31-03.311	warning	hand_movements
2021-02-05_13-31-03.345	warning	multiple_fingers
2021-02-05_13-31-03.500	warning	hand_movements
2021-02-05_13-31-03.511	warning	multiple_fingers
2021-02-05_13-31-03.611	warning	multiple_fingers
2021-02-05_13-31-03.651	warning	multiple_fingers
2021-02-05_13-31-03.840	warning	multiple_fingers
2021-02-05_13-31-03.940	warning	multiple_fingers
2021-02-05_13-31-04.041	warning	hand_movements
2021-02-05_13-31-04.086	warning	multiple_fingers
2021-02-05_13-31-04.376	warning	multiple_fingers
2021-02-05_13-31-04.711	warning	multiple_fingers
2021-02-05_13-31-05.272	warning	multiple_fingers
2021-02-05_13-31-05.316	warning	multiple_fingers
2021-02-05_13-31-05.428	warning	multiple_fingers
2021-02-05_13-31-05.573	warning	hand_movements
2021-02-05_13-31-05.583	warning	multiple_fingers
2021-02-05_13-31-05.605	warning	multiple_fingers
2021-02-05_13-31-05.617	warning	hand_movements
2021-02-05_13-31-05.629	warning	multiple_fingers
2021-02-05_13-31-05.650	warning	hand_movements
2021-02-05_13-31-05.831	warning	multiple_fingers
2021-02-05_13-31-05.853	warning	multiple_fingers
2021-02-05_13-31-05.887	warning	multiple_fingers
2021-02-05_13-31-05.965	warning	multiple_fingers
2021-02-05_13-31-06.087	warning	multiple_fingers
2021-02-05_13-31-06.244	warning	multiple_fingers
2021-02-05_13-31-06.854	warning	hand_movements
2021-02-05_13-31-06.898	warning	multiple_fingers
2021-02-05_13-31-06.918	warning	multiple_fingers
2021-02-05_13-31-07.139	warning	hand_movements
2021-02-05_13-31-07.206	warning	multiple_fingers
2021-02-05_13-31-15.384	condition_entry	condition B
2021-02-05_13-31-15.975	condition_entry	condition B
2021-02-05_13-31-16.558	condition_entry	condition B
2021-02-05_13-31-17.111	condition_entry	condition B
2021-02-05_13-31-17.744	condition_entry	condition B
2021-02-05_13-31-18.278	condition_entry	condition B
2021-02-05_13-31-18.793	condition_entry	condition B
2021-02-05_13-31-19.252	condition_entry	condition B
2021-02-05_13-31-19.706	condition_entry	condition B
2021-02-05_13-31-20.193	condition_entry	condition B	discarded
2021-02-05_13-31-20.639	condition_entry	condition C	src 8	dst 7	discarded
2021-02-05_13-31-20.663	warning	multiple_fingers
2021-02-05_13-31-21.692	warning	hand_movements
2021-02-05_13-31-21.832	warning	hand_movements
2021-02-05_13-31-22.254	warning	hand_movements
2021-02-05_13-31-22.543	warning	hand_movements
2021-02-05_13-31-22.682	warning	hand_movements
2021-02-05_13-31-22.727	warning	hand_movements
2021-02-05_13-31-22.824	warning	hand_movements
2021-02-05_13-31-22.965	warning	hand_movements
2021-02-05_13-31-23.098	warning	hand_movements
2021-02-05_13-31-23.170	warning	hand_movements
2021-02-05_13-31-23.242	warning	hand_movements
2021-02-05_13-31-23.285	warning	hand_movements
2021-02-05_13-31-23.388	warning	hand_movements
2021-02-05_13-31-23.519	warning	hand_movements
2021-02-05_13-31-23.597	warning	hand_movements
2021-02-05_13-31-23.629	warning	hand_movements
2021-02-05_13-31-23.658	warning	hand_movements
2021-02-05_13-31-23.743	warning	hand_movements
2021-02-05_13-31-23.803	warning	hand_movements
2021-02-05_13-31-23.829	warning	hand_movements
2021-02-05_13-31-23.937	warning	hand_movements
2021-02-05_13-31-23.961	warning	hand_movements
2021-02-05_13-31-23.994	warning	hand_movements
2021-02-05_13-31-24.021	warning	hand_movements
2021-02-05_13-31-24.096	warning	hand_movements
2021-02-05_13-31-24.153	warning	hand_movements
2021-02-05_13-31-24.208	warning	hand_movements
2021-02-05_13-31-24.269	warning	hand_movements
2021-02-05_13-31-24.292	warning	hand_movements
2021-02-05_13-31-24.357	warning	hand_movements
2021-02-05_13-31-25.657	condition_entry	condition B
2021-02-05_13-31-26.218	condition_entry	condition B
2021-02-05_13-31-26.770	condition_entry	condition B
2021-02-05_13-31-27.378	condition_entry	condition B
2021-02-05_13-31-27.834	condition_entry	condition B
2021-02-05_13-31-28.407	condition_entry	condition B
2021-02-05_13-31-28.806	condition_entry	condition B
2021-02-05_13-31-29.340	condition_entry	condition B
2021-02-05_13-31-29.774	condition_entry	condition B
2021-02-05_13-31-30.178	condition_entry	condition B
2021-02-05_13-31-30.655	condition_entry	condition B
2021-02-05_13-31-31.027	condition_entry	condition B
2021-02-05_13-31-31.413	condition_entry	condition B
2021-02-05_13-31-31.732	condition_entry	condition A	src 8	dst 7
2021-02-05_13-31-32.096	condition_entry	condition B
2021-02-05_13-31-32.416	condition_entry	condition B	discarded
2021-02-05_13-31-32.772	condition_entry	condition B	discarded
2021-02-05_13-31-32.837	warning	multiple_fingers
2021-02-05_13-31-33.697	condition_entry	condition B
2021-02-05_13-31-34.107	condition_entry	condition B
2021-02-05_13-31-34.515	condition_entry	condition B
2021-02-05_13-31-35.139	condition_entry	condition B
2021-02-05_13-31-35.626	condition_entry	condition B
2021-02-05_13-31-36.280	condition_entry	condition A	src 0	dst 3
2021-02-05_13-31-36.793	condition_entry	condition B
2021-02-05_13-31-37.625	pedal_entry	pedal_correct
2021-02-05_13-31-40.804	answer_entry	selected_answer 10
2021-02-05_13-31-42.428	condition_entry	condition B
2021-02-05_13-31-43.034	condition_entry	condition B
2021-02-05_13-31-43.644	condition_entry	condition B
2021-02-05_13-31-44.246	warning	multiple_fingers
2021-02-05_13-31-45.579	warning	multiple_fingers
2021-02-05_13-31-48.135	condition_entry	condition B
2021-02-05_13-31-48.654	warning	multiple_fingers
2021-02-05_13-31-50.019	warning	multiple_fingers
2021-02-05_13-31-51.375	condition_entry	condition B
2021-02-05_13-31-51.941	warning	multiple_fingers
2021-02-05_13-31-53.308	warning	multiple_fingers
2021-02-05_13-31-54.687	condition_entry	condition B
2021-02-05_13-31-55.195	condition_entry	condition B
2021-02-05_13-31-55.739	condition_entry	condition B
2021-02-05_13-31-56.529	warning	multiple_fingers
2021-02-05_13-31-58.171	condition_entry	condition B
2021-02-05_13-31-59.215	condition_entry	condition B
2021-02-05_13-31-59.770	condition_entry	condition B
2021-02-05_13-32-00.906	warning	multiple_fingers
2021-02-05_13-32-02.325	condition_entry	condition B
2021-02-05_13-32-03.447	warning	multiple_fingers
2021-02-05_13-32-04.839	condition_entry	condition B
2021-02-05_13-32-05.411	warning	multiple_fingers
2021-02-05_13-32-06.153	warning	experimental_break
2021-02-05_13-32-07.160	warning	multiple_fingers
2021-02-05_13-32-07.193	warning	multiple_fingers
2021-02-05_13-32-10.125	warning	hand_movements
2021-02-05_13-32-16.478	warning	hand_movements
2021-02-05_13-32-17.244	warning	hand_movements
2021-02-05_13-32-21.232	warning	hand_movements
2021-02-05_13-32-21.298	warning	hand_movements
2021-02-05_13-32-21.366	warning	hand_movements
2021-02-05_13-32-21.564	warning	hand_movements
2021-02-05_13-32-21.598	warning	hand_movements
2021-02-05_13-32-21.619	warning	hand_movements
2021-02-05_13-32-22.085	warning	multiple_fingers
2021-02-05_13-32-22.095	warning	hand_movements
2021-02-05_13-32-22.095	warning	multiple_fingers
2021-02-05_13-32-23.252	warning	hand_movements
2021-02-05_13-32-34.259	condition_entry	condition B
2021-02-05_13-32-34.811	condition_entry	condition B
2021-02-05_13-32-35.381	condition_entry	condition B
2021-02-05_13-32-35.887	condition_entry	condition B
2021-02-05_13-32-36.509	condition_entry	condition B
2021-02-05_13-32-37.031	condition_entry	condition B
2021-02-05_13-32-37.557	condition_entry	condition B
2021-02-05_13-32-38.110	condition_entry	condition B	discarded
2021-02-05_13-32-38.119	warning	multiple_fingers
2021-02-05_13-32-39.377	condition_entry	condition B
2021-02-05_13-32-39.920	condition_entry	condition B
2021-02-05_13-32-40.474	condition_entry	condition B
2021-02-05_13-32-41.085	condition_entry	condition B
2021-02-05_13-32-41.685	condition_entry	condition B
2021-02-05_13-32-42.264	condition_entry	condition B
2021-02-05_13-32-42.785	condition_entry	condition B
2021-02-05_13-32-43.272	condition_entry	condition B
2021-02-05_13-32-43.773	condition_entry	condition B
2021-02-05_13-32-44.195	condition_entry	condition B
2021-02-05_13-32-44.589	condition_entry	condition B
2021-02-05_13-32-44.951	condition_entry	condition B
2021-02-05_13-32-45.294	condition_entry	condition B
2021-02-05_13-32-45.694	condition_entry	condition B
2021-02-05_13-32-46.050	condition_entry	condition B	discarded
2021-02-05_13-32-46.372	condition_entry	condition C	src 7	dst 6	discarded
2021-02-05_13-32-46.441	warning	multiple_fingers
2021-02-05_13-32-47.320	condition_entry	condition B
2021-02-05_13-32-47.860	condition_entry	condition B
2021-02-05_13-32-48.309	condition_entry	condition B
2021-02-05_13-32-48.961	condition_entry	condition B
2021-02-05_13-32-49.514	condition_entry	condition B
2021-02-05_13-32-50.043	condition_entry	condition B
2021-02-05_13-32-50.636	condition_entry	condition B
2021-02-05_13-32-51.058	condition_entry	condition B
2021-02-05_13-32-51.436	condition_entry	condition B
2021-02-05_13-32-52.074	condition_entry	condition B	discarded
2021-02-05_13-32-52.382	condition_entry	condition C	src 7	dst 8	discarded
2021-02-05_13-32-52.424	warning	multiple_fingers
2021-02-05_13-32-53.513	condition_entry	condition B
2021-02-05_13-32-54.158	condition_entry	condition B
2021-02-05_13-32-54.707	condition_entry	condition B
2021-02-05_13-32-55.278	condition_entry	condition B
2021-02-05_13-32-55.778	condition_entry	condition B
2021-02-05_13-32-56.537	condition_entry	condition B
2021-02-05_13-32-56.988	condition_entry	condition B
2021-02-05_13-32-57.600	condition_entry	condition B
2021-02-05_13-32-58.199	condition_entry	condition B
2021-02-05_13-32-58.600	condition_entry	condition A	src 2	dst 3
2021-02-05_13-32-59.022	condition_entry	condition B
2021-02-05_13-32-59.590	condition_entry	condition B
2021-02-05_13-32-59.909	condition_entry	condition B
2021-02-05_13-33-00.280	condition_entry	condition D warning
2021-02-05_13-33-00.798	condition_entry	condition B
2021-02-05_13-33-01.088	condition_entry	condition B
2021-02-05_13-33-01.487	condition_entry	condition B
2021-02-05_13-33-02.002	condition_entry	condition B
2021-02-05_13-33-02.298	pedal_entry	pedal_timeout
2021-02-05_13-33-02.675	condition_entry	condition B
2021-02-05_13-33-03.259	condition_entry	condition B
2021-02-05_13-33-03.724	condition_entry	condition B
2021-02-05_13-33-04.200	condition_entry	condition B
2021-02-05_13-33-04.646	condition_entry	condition B
2021-02-05_13-33-05.074	condition_entry	condition B
2021-02-05_13-33-05.551	condition_entry	condition B
2021-02-05_13-33-05.929	condition_entry	condition B
2021-02-05_13-33-06.318	condition_entry	condition A	src 3	dst 1
2021-02-05_13-33-06.696	condition_entry	condition D warning
2021-02-05_13-33-07.145	condition_entry	condition B
2021-02-05_13-33-07.464	condition_entry	condition B
2021-02-05_13-33-07.806	condition_entry	condition B
2021-02-05_13-33-08.117	condition_entry	condition B
2021-02-05_13-33-08.672	condition_entry	condition B
2021-02-05_13-33-08.709	pedal_entry	pedal_timeout
2021-02-05_13-33-09.228	condition_entry	condition B
2021-02-05_13-33-09.797	condition_entry	condition B
2021-02-05_13-33-10.227	condition_entry	condition B
2021-02-05_13-33-10.794	condition_entry	condition B
2021-02-05_13-33-11.207	condition_entry	condition B
2021-02-05_13-33-11.626	condition_entry	condition C	src 1	dst 2
2021-02-05_13-33-12.186	condition_entry	condition B
2021-02-05_13-33-12.940	pedal_entry	pedal_correct
2021-02-05_13-33-15.664	answer_entry	selected_answer 10
2021-02-05_13-33-16.893	condition_entry	condition B
2021-02-05_13-33-17.368	condition_entry	condition B
2021-02-05_13-33-18.001	condition_entry	condition B
2021-02-05_13-33-18.535	condition_entry	condition B
2021-02-05_13-33-19.148	condition_entry	condition B
2021-02-05_13-33-19.701	condition_entry	condition B
2021-02-05_13-33-20.156	condition_entry	condition B
2021-02-05_13-33-20.697	condition_entry	condition B
2021-02-05_13-33-21.182	condition_entry	condition B
2021-02-05_13-33-21.638	condition_entry	condition B
2021-02-05_13-33-21.966	condition_entry	condition B
2021-02-05_13-33-22.428	condition_entry	condition A	src 6	dst 7
2021-02-05_13-33-22.799	condition_entry	condition D warning	discarded
2021-02-05_13-33-23.110	condition_entry	condition D warning	discarded
2021-02-05_13-33-23.255	warning	multiple_fingers
2021-02-05_13-33-24.249	condition_entry	condition A	src 3	dst 1
2021-02-05_13-33-24.725	condition_entry	condition B
2021-02-05_13-33-25.287	condition_entry	condition B
2021-02-05_13-33-26.023	condition_entry	condition B
2021-02-05_13-33-26.264	pedal_entry	pedal_timeout
2021-02-05_13-33-26.508	condition_entry	condition B
2021-02-05_13-33-27.032	condition_entry	condition B
2021-02-05_13-33-27.674	condition_entry	condition A	src 0	dst 3
2021-02-05_13-33-28.303	pedal_entry	pedal_correct
2021-02-05_13-33-31.113	answer_entry	selected_answer 10
2021-02-05_13-33-32.267	condition_entry	condition B
2021-02-05_13-33-32.862	condition_entry	condition B	discarded
2021-02-05_13-33-32.954	warning	hand_movements
2021-02-05_13-33-34.255	condition_entry	condition B
2021-02-05_13-33-34.783	condition_entry	condition B
2021-02-05_13-33-35.443	condition_entry	condition B
2021-02-05_13-33-35.982	condition_entry	condition B
2021-02-05_13-33-36.554	condition_entry	condition B
2021-02-05_13-33-36.982	condition_entry	condition B
2021-02-05_13-33-37.516	condition_entry	condition B
2021-02-05_13-33-37.927	condition_entry	condition B
2021-02-05_13-33-38.392	condition_entry	condition B
2021-02-05_13-33-38.826	condition_entry	condition B
2021-02-05_13-33-39.303	condition_entry	condition B
2021-02-05_13-33-39.700	condition_entry	condition B
2021-02-05_13-33-40.003	condition_entry	condition B	discarded
2021-02-05_13-33-40.402	warning	multiple_fingers
2021-02-05_13-33-40.403	condition_entry	condition C	src 7	dst 8	discarded
2021-02-05_13-33-40.557	warning	hand_movements
2021-02-05_13-33-41.592	condition_entry	condition B
2021-02-05_13-33-41.946	condition_entry	condition B
2021-02-05_13-33-42.594	condition_entry	condition B
2021-02-05_13-33-43.167	condition_entry	condition B
2021-02-05_13-33-43.629	condition_entry	condition B
2021-02-05_13-33-44.256	condition_entry	condition B
2021-02-05_13-33-44.700	condition_entry	condition B
2021-02-05_13-33-45.312	condition_entry	condition B
2021-02-05_13-33-45.623	condition_entry	condition B
2021-02-05_13-33-46.060	condition_entry	condition C	src 6	dst 7
2021-02-05_13-33-46.444	condition_entry	condition B
2021-02-05_13-33-46.755	condition_entry	condition B
2021-02-05_13-33-47.188	condition_entry	condition D warning	discarded
2021-02-05_13-33-47.324	warning	multiple_fingers
2021-02-05_13-33-47.421	warning	hand_movements
2021-02-05_13-33-48.724	condition_entry	condition B
2021-02-05_13-33-49.209	condition_entry	condition B
2021-02-05_13-33-49.854	condition_entry	condition B
2021-02-05_13-33-50.435	condition_entry	condition B
2021-02-05_13-33-50.997	condition_entry	condition B
2021-02-05_13-33-51.503	condition_entry	condition B
2021-02-05_13-33-51.969	condition_entry	condition B
2021-02-05_13-33-52.398	condition_entry	condition B
2021-02-05_13-33-52.864	condition_entry	condition B
2021-02-05_13-33-53.286	condition_entry	condition B
2021-02-05_13-33-53.641	condition_entry	condition B
2021-02-05_13-33-54.008	condition_entry	condition B
2021-02-05_13-33-54.396	condition_entry	condition B
2021-02-05_13-33-54.840	condition_entry	condition B
2021-02-05_13-33-55.118	condition_entry	condition B
2021-02-05_13-33-55.573	condition_entry	condition C	src 1	dst 2
2021-02-05_13-33-55.972	condition_entry	condition D warning	discarded
2021-02-05_13-33-56.096	warning	multiple_fingers
2021-02-05_13-33-57.028	condition_entry	condition B
2021-02-05_13-33-57.517	condition_entry	condition B
2021-02-05_13-33-57.961	condition_entry	condition B
2021-02-05_13-33-58.484	condition_entry	condition B
2021-02-05_13-33-59.161	condition_entry	condition B
2021-02-05_13-33-59.632	condition_entry	condition B
2021-02-05_13-33-59.994	condition_entry	condition B
2021-02-05_13-34-00.505	condition_entry	condition B
2021-02-05_13-34-00.936	condition_entry	condition B
2021-02-05_13-34-01.414	condition_entry	condition B
2021-02-05_13-34-01.795	condition_entry	condition B
2021-02-05_13-34-02.254	condition_entry	condition B
2021-02-05_13-34-02.637	condition_entry	condition B
2021-02-05_13-34-02.992	condition_entry	condition B
2021-02-05_13-34-03.281	condition_entry	condition A	src 3	dst 0
2021-02-05_13-34-03.749	condition_entry	condition B
2021-02-05_13-34-04.136	pedal_entry	pedal_correct
2021-02-05_13-34-06.807	answer_entry	selected_answer 10
2021-02-05_13-34-07.685	condition_entry	condition D	discarded
2021-02-05_13-34-08.012	condition_entry	condition D warning	discarded
2021-02-05_13-34-08.122	warning	multiple_fingers
2021-02-05_13-34-09.422	condition_entry	condition B
2021-02-05_13-34-10.047	condition_entry	condition B
2021-02-05_13-34-10.600	condition_entry	condition B
2021-02-05_13-34-11.279	condition_entry	condition B
2021-02-05_13-34-11.810	condition_entry	condition B
2021-02-05_13-34-12.300	condition_entry	condition B
2021-02-05_13-34-12.721	condition_entry	condition B
2021-02-05_13-34-13.221	condition_entry	condition B
2021-02-05_13-34-13.687	condition_entry	condition B
2021-02-05_13-34-14.110	condition_entry	condition B
2021-02-05_13-34-14.454	condition_entry	condition B
2021-02-05_13-34-14.820	condition_entry	condition B
2021-02-05_13-34-15.298	condition_entry	condition B
2021-02-05_13-34-15.635	condition_entry	condition B	discarded
2021-02-05_13-34-16.019	condition_entry	condition A	src 1	dst 0	discarded
2021-02-05_13-34-16.041	warning	hand_movements
2021-02-05_13-34-17.206	condition_entry	condition B
2021-02-05_13-34-17.607	condition_entry	condition A	src 6	dst 9
2021-02-05_13-34-18.152	condition_entry	condition B
2021-02-05_13-34-18.745	condition_entry	condition B
2021-02-05_13-34-19.297	condition_entry	condition B
2021-02-05_13-34-19.629	pedal_entry	pedal_timeout
2021-02-05_13-34-19.857	condition_entry	condition B
2021-02-05_13-34-20.324	condition_entry	condition B
2021-02-05_13-34-20.791	condition_entry	condition B	discarded
2021-02-05_13-34-20.906	warning	hand_movements
2021-02-05_13-34-22.038	condition_entry	condition B
2021-02-05_13-34-22.663	condition_entry	condition B
2021-02-05_13-34-23.227	condition_entry	condition B
2021-02-05_13-34-23.784	condition_entry	condition B
2021-02-05_13-34-24.353	condition_entry	condition B
2021-02-05_13-34-24.915	condition_entry	condition B
2021-02-05_13-34-25.393	condition_entry	condition B
2021-02-05_13-34-25.815	condition_entry	condition B	discarded
2021-02-05_13-34-26.070	warning	hand_movements
2021-02-05_13-34-27.375	condition_entry	condition B
2021-02-05_13-34-27.947	condition_entry	condition B
2021-02-05_13-34-28.436	condition_entry	condition B
2021-02-05_13-34-28.947	condition_entry	condition B
2021-02-05_13-34-29.570	condition_entry	condition B
2021-02-05_13-34-30.149	condition_entry	condition B
2021-02-05_13-34-30.714	condition_entry	condition B
2021-02-05_13-34-31.237	condition_entry	condition B
2021-02-05_13-34-31.684	condition_entry	condition B
2021-02-05_13-34-32.046	condition_entry	condition B
2021-02-05_13-34-32.501	condition_entry	condition A	src 9	dst 6
2021-02-05_13-34-32.917	condition_entry	condition B
2021-02-05_13-34-33.289	condition_entry	condition B
2021-02-05_13-34-33.656	pedal_entry	pedal_correct
2021-02-05_13-34-36.285	answer_entry	selected_answer 10
2021-02-05_13-34-37.124	condition_entry	condition B
2021-02-05_13-34-37.665	condition_entry	condition B
2021-02-05_13-34-38.309	condition_entry	condition B
2021-02-05_13-34-38.877	condition_entry	condition B
2021-02-05_13-34-39.420	condition_entry	condition A	src 6	dst 9
2021-02-05_13-34-39.897	condition_entry	condition B
2021-02-05_13-34-40.414	condition_entry	condition B
2021-02-05_13-34-40.857	condition_entry	condition B
2021-02-05_13-34-41.308	condition_entry	condition B
2021-02-05_13-34-41.443	pedal_entry	pedal_timeout
2021-02-05_13-34-41.816	condition_entry	condition B	discarded
2021-02-05_13-34-41.871	warning	hand_movements
2021-02-05_13-34-43.205	condition_entry	condition B
2021-02-05_13-34-43.811	condition_entry	condition B
2021-02-05_13-34-44.406	condition_entry	condition B
2021-02-05_13-34-44.939	condition_entry	condition B
2021-02-05_13-34-45.440	condition_entry	condition B
[truncated: 6,490 more rows]
