# Supplementary material for: Avatar error in your favor: Embodied avatars can fix users’ mistakes without them noticing
Source: PLoS One. 2023 Jan 20;18(1):e0266212. doi: 10.1371/journal.pone.0266212 (PMC9858437; doi:10.1371/journal.pone.0266212)
Supplement: S1 Dataset — (ZIP) [file pone.0266212.s003.zip › static/raw_data/36/events.csv]

timestamp	event
2021-02-05_13-08-02.870	main_start
2021-02-05_13-08-03.895	launch_welcome_scene
2021-02-05_13-08-19.387	launch_calibration_explanation_scene
2021-02-05_13-08-26.950	hands_calibrated
2021-02-05_13-08-26.951	launch_practice_explanation_scene
2021-02-05_13-08-52.016	launch_practice_session
2021-02-05_13-08-52.028	no_button_but_finger_pressed RightPinkyTip
2021-02-05_13-08-52.029	set_speed 0.510000021457672
2021-02-05_13-08-52.029	no_button_but_finger_pressed RightRingTip
2021-02-05_13-08-52.030	set_speed 0.330000021457672
2021-02-05_13-08-52.030	no_button_but_finger_pressed RightMiddleTip
2021-02-05_13-08-52.030	set_speed 0.150000021457672
2021-02-05_13-08-52.030	no_button_but_finger_pressed RightIndexTip
2021-02-05_13-08-52.030	set_speed 0
2021-02-05_13-08-52.030	no_button_but_finger_pressed RightThumbTip
2021-02-05_13-08-52.030	set_speed 0
2021-02-05_13-08-52.030	no_button_but_finger_pressed LeftIndexTip
2021-02-05_13-08-52.030	set_speed 0
2021-02-05_13-08-52.031	no_button_but_finger_pressed LeftMiddleTip
2021-02-05_13-08-52.031	set_speed 0
2021-02-05_13-08-52.031	no_button_but_finger_pressed LeftRingTip
2021-02-05_13-08-52.031	set_speed 0
2021-02-05_13-08-52.031	no_button_but_finger_pressed LeftPinkyTip
2021-02-05_13-08-52.031	set_speed 0
2021-02-05_13-08-52.043	button_created 0
2021-02-05_13-08-52.607	button_created 1
2021-02-05_13-08-53.144	button_enters_active_area 0
2021-02-05_13-08-53.178	button_created 2
2021-02-05_13-08-53.311	pinky_moved
2021-02-05_13-08-53.345	button_pressed 0
2021-02-05_13-08-53.345	set_speed 0
2021-02-05_13-08-53.590	pinky_released
2021-02-05_13-08-53.702	button_enters_active_area 7
2021-02-05_13-08-53.749	button_created 3
2021-02-05_13-08-53.856	index_moved
2021-02-05_13-08-53.905	multiple_finger_start
2021-02-05_13-08-53.988	middle_moved
2021-02-05_13-08-54.060	multiple_finger_stop
2021-02-05_13-08-54.062	index_released
2021-02-05_13-08-54.070	no_button_but_finger_pressed LeftPinkyTip
2021-02-05_13-08-54.071	set_speed 0
2021-02-05_13-08-54.071	no_button_but_finger_pressed LeftRingTip
2021-02-05_13-08-54.071	set_speed 0
2021-02-05_13-08-54.071	no_button_but_finger_pressed LeftMiddleTip
2021-02-05_13-08-54.071	set_speed 0
2021-02-05_13-08-54.071	no_button_but_finger_pressed LeftIndexTip
2021-02-05_13-08-54.071	set_speed 0
2021-02-05_13-08-54.071	no_button_but_finger_pressed RightThumbTip
2021-02-05_13-08-54.072	set_speed 0
2021-02-05_13-08-54.072	no_button_but_finger_pressed RightIndexTip
2021-02-05_13-08-54.072	set_speed 0
2021-02-05_13-08-54.072	no_button_but_finger_pressed RightMiddleTip
2021-02-05_13-08-54.072	set_speed 0
2021-02-05_13-08-54.072	no_button_but_finger_pressed RightRingTip
2021-02-05_13-08-54.072	set_speed 0
2021-02-05_13-08-54.072	no_button_but_finger_pressed RightPinkyTip
2021-02-05_13-08-54.072	set_speed 0
2021-02-05_13-08-54.084	button_created 0
2021-02-05_13-08-54.176	middle_released
2021-02-05_13-08-54.386	middle_moved
2021-02-05_13-08-54.509	middle_released
2021-02-05_13-08-54.648	button_created 1
2021-02-05_13-08-55.179	button_enters_active_area 1
2021-02-05_13-08-55.226	button_created 2
2021-02-05_13-08-55.310	ring_moved
2021-02-05_13-08-55.328	button_pressed 1
2021-02-05_13-08-55.328	set_speed 0
2021-02-05_13-08-55.420	multiple_finger_start
2021-02-05_13-08-55.486	multiple_finger_stop
2021-02-05_13-08-55.500	no_button_but_finger_pressed LeftPinkyTip
2021-02-05_13-08-55.500	set_speed 0
2021-02-05_13-08-55.500	no_button_but_finger_pressed LeftMiddleTip
2021-02-05_13-08-55.500	set_speed 0
2021-02-05_13-08-55.501	no_button_but_finger_pressed LeftIndexTip
2021-02-05_13-08-55.501	set_speed 0
2021-02-05_13-08-55.501	no_button_but_finger_pressed RightThumbTip
2021-02-05_13-08-55.501	set_speed 0
2021-02-05_13-08-55.501	no_button_but_finger_pressed RightIndexTip
2021-02-05_13-08-55.501	set_speed 0
2021-02-05_13-08-55.501	no_button_but_finger_pressed RightMiddleTip
2021-02-05_13-08-55.501	set_speed 0
2021-02-05_13-08-55.501	no_button_but_finger_pressed RightRingTip
2021-02-05_13-08-55.502	set_speed 0
2021-02-05_13-08-55.502	no_button_but_finger_pressed RightPinkyTip
2021-02-05_13-08-55.502	set_speed 0
2021-02-05_13-08-55.516	button_created 0
2021-02-05_13-08-55.553	ring_released
2021-02-05_13-08-56.073	button_created 1
2021-02-05_13-08-56.609	button_enters_active_area 6
2021-02-05_13-08-56.644	button_created 2
2021-02-05_13-08-56.654	index_moved
2021-02-05_13-08-56.854	button_pressed 6
2021-02-05_13-08-56.854	set_speed 0
2021-02-05_13-08-56.893	index_released
2021-02-05_13-08-57.165	button_enters_active_area 3
2021-02-05_13-08-57.223	button_created 3
2021-02-05_13-08-57.324	index_moved
2021-02-05_13-08-57.346	button_pressed 3
2021-02-05_13-08-57.346	set_speed 0.150000021457672
2021-02-05_13-08-57.510	index_released
2021-02-05_13-08-57.733	button_enters_active_area 1
2021-02-05_13-08-57.790	button_created 4
2021-02-05_13-08-57.833	ring_moved
2021-02-05_13-08-58.089	ring_released
2021-02-05_13-08-58.179	button_leaves_active_area 1
2021-02-05_13-08-58.312	button_enters_active_area 2
2021-02-05_13-08-58.358	button_created 5
2021-02-05_13-08-58.510	middle_moved
2021-02-05_13-08-58.534	button_pressed 2
2021-02-05_13-08-58.534	set_speed 0.330000021457672
2021-02-05_13-08-58.604	button_missed 1
2021-02-05_13-08-58.604	set_speed 0.330000021457672
2021-02-05_13-08-58.686	middle_released
2021-02-05_13-08-58.886	button_enters_active_area 3
2021-02-05_13-08-58.932	button_created 6
2021-02-05_13-08-58.987	index_moved
2021-02-05_13-08-59.233	button_pressed 3
2021-02-05_13-08-59.233	set_speed 0.510000021457672
2021-02-05_13-08-59.269	index_released
2021-02-05_13-08-59.444	button_enters_active_area 1
2021-02-05_13-08-59.501	button_created 7
2021-02-05_13-08-59.541	ring_moved
2021-02-05_13-08-59.606	multiple_finger_start
2021-02-05_13-08-59.695	multiple_finger_stop
2021-02-05_13-08-59.706	no_button_but_finger_pressed LeftPinkyTip
2021-02-05_13-08-59.707	set_speed 0.330000021457672
2021-02-05_13-08-59.707	no_button_but_finger_pressed LeftRingTip
2021-02-05_13-08-59.707	set_speed 0.150000021457672
2021-02-05_13-08-59.707	no_button_but_finger_pressed LeftMiddleTip
2021-02-05_13-08-59.707	set_speed 0
2021-02-05_13-08-59.707	no_button_but_finger_pressed RightThumbTip
2021-02-05_13-08-59.707	set_speed 0
2021-02-05_13-08-59.708	no_button_but_finger_pressed RightIndexTip
2021-02-05_13-08-59.708	set_speed 0
2021-02-05_13-08-59.708	no_button_but_finger_pressed RightMiddleTip
2021-02-05_13-08-59.708	set_speed 0
2021-02-05_13-08-59.708	no_button_but_finger_pressed RightRingTip
2021-02-05_13-08-59.708	set_speed 0
2021-02-05_13-08-59.708	no_button_but_finger_pressed RightPinkyTip
2021-02-05_13-08-59.708	set_speed 0
2021-02-05_13-08-59.719	button_created 0
2021-02-05_13-08-59.824	ring_released
2021-02-05_13-09-00.286	button_created 1
2021-02-05_13-09-00.809	button_enters_active_area 7
2021-02-05_13-09-00.856	button_created 2
2021-02-05_13-09-00.922	middle_moved
2021-02-05_13-09-00.944	button_pressed 7
2021-02-05_13-09-00.944	set_speed 0
2021-02-05_13-09-01.095	middle_released
2021-02-05_13-09-01.373	button_enters_active_area 2
2021-02-05_13-09-01.419	button_created 3
2021-02-05_13-09-01.442	middle_moved
2021-02-05_13-09-01.595	button_pressed 2
2021-02-05_13-09-01.595	set_speed 0.150000021457672
2021-02-05_13-09-01.634	middle_released
2021-02-05_13-09-01.954	button_enters_active_area 9
2021-02-05_13-09-01.999	button_created 4
2021-02-05_13-09-02.009	pinky_moved
2021-02-05_13-09-02.227	pinky_released
2021-02-05_13-09-02.398	button_leaves_active_area 9
2021-02-05_13-09-02.516	button_enters_active_area 2
2021-02-05_13-09-02.562	button_created 5
2021-02-05_13-09-02.720	middle_moved
2021-02-05_13-09-02.742	button_pressed 2
2021-02-05_13-09-02.742	set_speed 0.330000021457672
2021-02-05_13-09-02.819	button_missed 9
2021-02-05_13-09-02.819	set_speed 0.330000021457672
2021-02-05_13-09-02.861	middle_released
2021-02-05_13-09-03.095	button_enters_active_area 7
2021-02-05_13-09-03.141	button_created 6
2021-02-05_13-09-03.208	middle_moved
2021-02-05_13-09-03.222	button_pressed 7
2021-02-05_13-09-03.222	set_speed 0.510000021457672
2021-02-05_13-09-03.410	middle_released
2021-02-05_13-09-03.643	button_enters_active_area 3
2021-02-05_13-09-03.689	button_created 7
2021-02-05_13-09-03.860	index_moved
2021-02-05_13-09-03.872	button_pressed 3
2021-02-05_13-09-03.872	set_speed 0.510000021457672
2021-02-05_13-09-04.008	index_released
2021-02-05_13-09-04.171	button_enters_active_area 6
2021-02-05_13-09-04.216	button_created 8
2021-02-05_13-09-04.249	index_moved
2021-02-05_13-09-04.272	button_pressed 6
2021-02-05_13-09-04.272	set_speed 0.510000021457672
2021-02-05_13-09-04.441	index_released
2021-02-05_13-09-04.652	button_enters_active_area 1
2021-02-05_13-09-04.699	button_created 9
2021-02-05_13-09-04.742	pinky_moved
2021-02-05_13-09-04.887	multiple_finger_start
2021-02-05_13-09-04.899	multiple_finger_stop
2021-02-05_13-09-04.900	ring_moved
2021-02-05_13-09-04.900	pinky_released
2021-02-05_13-09-04.913	no_button_but_finger_pressed LeftPinkyTip
2021-02-05_13-09-04.913	set_speed 0.330000021457672
2021-02-05_13-09-04.913	no_button_but_finger_pressed LeftRingTip
2021-02-05_13-09-04.914	set_speed 0.330000021457672
2021-02-05_13-09-04.914	no_button_but_finger_pressed LeftMiddleTip
2021-02-05_13-09-04.914	set_speed 0.150000021457672
2021-02-05_13-09-04.914	no_button_but_finger_pressed LeftIndexTip
2021-02-05_13-09-04.915	set_speed 0
2021-02-05_13-09-04.915	no_button_but_finger_pressed RightThumbTip
2021-02-05_13-09-04.915	set_speed 0
2021-02-05_13-09-04.915	no_button_but_finger_pressed RightIndexTip
2021-02-05_13-09-04.915	set_speed 0
2021-02-05_13-09-04.916	no_button_but_finger_pressed RightMiddleTip
2021-02-05_13-09-04.916	set_speed 0
2021-02-05_13-09-04.916	no_button_but_finger_pressed RightRingTip
2021-02-05_13-09-04.916	set_speed 0
2021-02-05_13-09-04.917	no_button_but_finger_pressed RightPinkyTip
2021-02-05_13-09-04.917	set_speed 0
2021-02-05_13-09-04.935	button_created 0
2021-02-05_13-09-04.983	ring_released
2021-02-05_13-09-05.094	ring_moved
2021-02-05_13-09-05.150	ring_released
2021-02-05_13-09-05.428	button_created 1
2021-02-05_13-09-05.958	button_enters_active_area 0
2021-02-05_13-09-05.994	button_created 2
2021-02-05_13-09-06.061	pinky_moved
2021-02-05_13-09-06.405	button_leaves_active_area 0
2021-02-05_13-09-06.405	pinky_released
2021-02-05_13-09-06.519	button_enters_active_area 7
2021-02-05_13-09-06.566	button_created 3
2021-02-05_13-09-06.608	middle_moved
2021-02-05_13-09-06.630	button_pressed 7
2021-02-05_13-09-06.630	set_speed 0
2021-02-05_13-09-06.819	middle_released
2021-02-05_13-09-06.820	button_missed 0
2021-02-05_13-09-06.820	set_speed 0
2021-02-05_13-09-07.084	button_enters_active_area 0
2021-02-05_13-09-07.141	button_created 4
2021-02-05_13-09-07.324	pinky_moved
2021-02-05_13-09-07.362	button_pressed 0
2021-02-05_13-09-07.363	set_speed 0.150000021457672
2021-02-05_13-09-07.415	multiple_finger_start
2021-02-05_13-09-07.513	multiple_finger_stop
2021-02-05_13-09-07.525	no_button_but_finger_pressed LeftRingTip
2021-02-05_13-09-07.525	set_speed 0.150000021457672
2021-02-05_13-09-07.525	no_button_but_finger_pressed LeftMiddleTip
2021-02-05_13-09-07.525	set_speed 0.150000021457672
2021-02-05_13-09-07.525	no_button_but_finger_pressed LeftIndexTip
2021-02-05_13-09-07.525	set_speed 0
2021-02-05_13-09-07.525	no_button_but_finger_pressed RightThumbTip
2021-02-05_13-09-07.526	set_speed 0
2021-02-05_13-09-07.526	no_button_but_finger_pressed RightIndexTip
2021-02-05_13-09-07.526	set_speed 0
2021-02-05_13-09-07.526	no_button_but_finger_pressed RightMiddleTip
2021-02-05_13-09-07.526	set_speed 0
2021-02-05_13-09-07.526	no_button_but_finger_pressed RightRingTip
2021-02-05_13-09-07.526	set_speed 0
2021-02-05_13-09-07.526	no_button_but_finger_pressed RightPinkyTip
2021-02-05_13-09-07.526	set_speed 0
2021-02-05_13-09-07.537	button_created 0
2021-02-05_13-09-07.780	pinky_released
2021-02-05_13-09-08.106	button_created 1
2021-02-05_13-09-08.627	button_enters_active_area 9
2021-02-05_13-09-08.674	button_created 2
2021-02-05_13-09-08.728	pinky_moved
2021-02-05_13-09-08.762	button_pressed 9
2021-02-05_13-09-08.762	set_speed 0
2021-02-05_13-09-08.873	pinky_released
2021-02-05_13-09-09.202	button_enters_active_area 6
2021-02-05_13-09-09.247	index_moved
2021-02-05_13-09-09.248	button_created 3
2021-02-05_13-09-09.458	index_released
2021-02-05_13-09-09.650	button_leaves_active_area 6
2021-02-05_13-09-09.762	button_enters_active_area 9
2021-02-05_13-09-09.807	pinky_moved
2021-02-05_13-09-09.819	button_created 4
2021-02-05_13-09-09.980	wrong_button_pressed finger RightThumbTip button 9
2021-02-05_13-09-09.981	set_speed 0
2021-02-05_13-09-10.025	pinky_released
2021-02-05_13-09-10.072	button_missed 6
2021-02-05_13-09-10.072	set_speed 0
2021-02-05_13-09-10.213	button_leaves_active_area 9
2021-02-05_13-09-10.336	button_enters_active_area 1
2021-02-05_13-09-10.393	button_created 5
2021-02-05_13-09-10.564	ring_moved
2021-02-05_13-09-10.572	button_pressed 1
2021-02-05_13-09-10.572	set_speed 0.150000021457672
2021-02-05_13-09-10.638	button_missed 9
2021-02-05_13-09-10.638	set_speed 0.150000021457672
2021-02-05_13-09-10.748	ring_released
2021-02-05_13-09-10.792	no_button_but_finger_pressed RightThumbTip
2021-02-05_13-09-10.793	set_speed 0
2021-02-05_13-09-10.836	no_button_but_finger_pressed RightThumbTip
2021-02-05_13-09-10.837	set_speed 0
2021-02-05_13-09-10.892	no_button_but_finger_pressed RightThumbTip
2021-02-05_13-09-10.892	set_speed 0
2021-02-05_13-09-10.915	button_enters_active_area 7
2021-02-05_13-09-10.960	button_created 6
2021-02-05_13-09-10.982	wrong_button_pressed finger RightThumbTip button 7
2021-02-05_13-09-10.983	set_speed 0
2021-02-05_13-09-11.071	wrong_button_pressed finger RightThumbTip button 7
2021-02-05_13-09-11.072	set_speed 0
2021-02-05_13-09-11.072	middle_moved
2021-02-05_13-09-11.090	button_pressed 7
2021-02-05_13-09-11.090	set_speed 0
2021-02-05_13-09-11.138	no_button_but_finger_pressed RightThumbTip
2021-02-05_13-09-11.138	set_speed 0
2021-02-05_13-09-11.257	no_button_but_finger_pressed RightThumbTip
2021-02-05_13-09-11.257	set_speed 0
2021-02-05_13-09-11.257	middle_released
2021-02-05_13-09-11.303	no_button_but_finger_pressed RightThumbTip
2021-02-05_13-09-11.303	set_speed 0
2021-02-05_13-09-11.323	no_button_but_finger_pressed RightThumbTip
2021-02-05_13-09-11.323	set_speed 0
2021-02-05_13-09-11.424	no_button_but_finger_pressed RightThumbTip
2021-02-05_13-09-11.424	set_speed 0
2021-02-05_13-09-11.490	no_button_but_finger_pressed RightThumbTip
2021-02-05_13-09-11.491	set_speed 0
2021-02-05_13-09-11.491	button_enters_active_area 9
2021-02-05_13-09-11.525	wrong_button_pressed finger RightThumbTip button 9
2021-02-05_13-09-11.525	set_speed 0
2021-02-05_13-09-11.535	button_created 7
2021-02-05_13-09-11.557	wrong_button_pressed finger RightThumbTip button 9
2021-02-05_13-09-11.557	set_speed 0
2021-02-05_13-09-11.580	wrong_button_pressed finger RightThumbTip button 9
2021-02-05_13-09-11.580	set_speed 0
2021-02-05_13-09-11.615	pinky_moved
2021-02-05_13-09-11.625	button_pressed 9
2021-02-05_13-09-11.625	set_speed 0
2021-02-05_13-09-11.799	pinky_released
2021-02-05_13-09-12.052	button_enters_active_area 8
2021-02-05_13-09-12.097	button_created 8
2021-02-05_13-09-12.185	middle_moved
2021-02-05_13-09-12.209	multiple_finger_start
2021-02-05_13-09-12.231	ring_moved
2021-02-05_13-09-12.307	middle_released
2021-02-05_13-09-12.401	multiple_finger_stop
2021-02-05_13-09-12.414	no_button_but_finger_pressed LeftPinkyTip
2021-02-05_13-09-12.414	set_speed 0
2021-02-05_13-09-12.414	no_button_but_finger_pressed LeftRingTip
2021-02-05_13-09-12.415	set_speed 0
2021-02-05_13-09-12.415	no_button_but_finger_pressed LeftMiddleTip
2021-02-05_13-09-12.415	set_speed 0
2021-02-05_13-09-12.415	no_button_but_finger_pressed LeftIndexTip
2021-02-05_13-09-12.415	set_speed 0
2021-02-05_13-09-12.415	no_button_but_finger_pressed RightIndexTip
2021-02-05_13-09-12.415	set_speed 0
2021-02-05_13-09-12.415	no_button_but_finger_pressed RightMiddleTip
2021-02-05_13-09-12.416	set_speed 0
2021-02-05_13-09-12.416	no_button_but_finger_pressed RightRingTip
2021-02-05_13-09-12.416	set_speed 0
2021-02-05_13-09-12.416	no_button_but_finger_pressed RightPinkyTip
2021-02-05_13-09-12.416	set_speed 0
2021-02-05_13-09-12.426	button_created 0
2021-02-05_13-09-12.612	ring_released
2021-02-05_13-09-12.992	button_created 1
2021-02-05_13-09-13.517	button_enters_active_area 7
2021-02-05_13-09-13.561	middle_moved
2021-02-05_13-09-13.562	button_created 2
2021-02-05_13-09-13.582	button_pressed 7
2021-02-05_13-09-13.582	set_speed 0
2021-02-05_13-09-13.772	middle_released
2021-02-05_13-09-14.082	button_enters_active_area 8
2021-02-05_13-09-14.127	ring_moved
2021-02-05_13-09-14.129	button_created 3
2021-02-05_13-09-14.150	button_pressed 8
2021-02-05_13-09-14.150	set_speed 0.150000021457672
2021-02-05_13-09-14.339	ring_released
2021-02-05_13-09-14.657	button_enters_active_area 6
2021-02-05_13-09-14.705	button_created 4
2021-02-05_13-09-14.737	index_moved
2021-02-05_13-09-14.762	button_pressed 6
2021-02-05_13-09-14.762	set_speed 0.330000021457672
2021-02-05_13-09-14.876	index_released
2021-02-05_13-09-15.223	button_enters_active_area 3
2021-02-05_13-09-15.281	button_created 5
2021-02-05_13-09-15.377	index_moved
2021-02-05_13-09-15.396	button_pressed 3
2021-02-05_13-09-15.396	set_speed 0.510000021457672
2021-02-05_13-09-15.488	index_released
2021-02-05_13-09-15.789	button_enters_active_area 1
2021-02-05_13-09-15.835	button_created 6
2021-02-05_13-09-15.934	ring_moved
2021-02-05_13-09-15.946	button_pressed 1
2021-02-05_13-09-15.946	set_speed 0.690000021457672
2021-02-05_13-09-16.137	ring_released
2021-02-05_13-09-16.314	button_enters_active_area 6
2021-02-05_13-09-16.347	button_created 7
2021-02-05_13-09-16.493	index_moved
2021-02-05_13-09-16.501	button_pressed 6
2021-02-05_13-09-16.501	set_speed 0.735000032186508
2021-02-05_13-09-16.647	index_released
2021-02-05_13-09-16.800	button_enters_active_area 9
2021-02-05_13-09-16.844	button_created 8
2021-02-05_13-09-16.921	pinky_moved
2021-02-05_13-09-16.936	button_pressed 9
2021-02-05_13-09-16.936	set_speed 0.780000042915344
2021-02-05_13-09-17.115	pinky_released
2021-02-05_13-09-17.258	button_enters_active_area 6
2021-02-05_13-09-17.304	button_created 9
2021-02-05_13-09-17.359	index_moved
2021-02-05_13-09-17.369	button_pressed 6
2021-02-05_13-09-17.369	set_speed 0.82500005364418
2021-02-05_13-09-17.535	index_released
2021-02-05_13-09-17.702	button_enters_active_area 3
2021-02-05_13-09-17.739	button_created 10
2021-02-05_13-09-17.825	index_moved
2021-02-05_13-09-17.847	button_pressed 3
2021-02-05_13-09-17.847	set_speed 0.870000064373016
2021-02-05_13-09-18.003	index_released
2021-02-05_13-09-18.126	button_enters_active_area 6
2021-02-05_13-09-18.160	button_created 11
2021-02-05_13-09-18.198	index_moved
2021-02-05_13-09-18.217	button_pressed 6
2021-02-05_13-09-18.217	set_speed 0.915000075101852
2021-02-05_13-09-18.399	index_released
2021-02-05_13-09-18.521	button_enters_active_area 7
2021-02-05_13-09-18.567	button_created 12
2021-02-05_13-09-18.611	middle_moved
2021-02-05_13-09-18.633	button_pressed 7
2021-02-05_13-09-18.633	set_speed 0.960000085830688
2021-02-05_13-09-18.789	middle_released
2021-02-05_13-09-18.911	button_enters_active_area 3
2021-02-05_13-09-18.946	button_created 13
2021-02-05_13-09-19.011	middle_moved
2021-02-05_13-09-19.047	multiple_finger_start
2021-02-05_13-09-19.057	index_moved
2021-02-05_13-09-19.081	multiple_finger_stop
2021-02-05_13-09-19.082	middle_released
2021-02-05_13-09-19.090	no_button_but_finger_pressed LeftPinkyTip
2021-02-05_13-09-19.091	set_speed 0.825000096559525
2021-02-05_13-09-19.091	no_button_but_finger_pressed LeftRingTip
2021-02-05_13-09-19.091	set_speed 0.600000107288361
2021-02-05_13-09-19.091	no_button_but_finger_pressed LeftMiddleTip
2021-02-05_13-09-19.091	set_speed 0.285000118017197
2021-02-05_13-09-19.091	no_button_but_finger_pressed LeftIndexTip
2021-02-05_13-09-19.092	set_speed 0
2021-02-05_13-09-19.092	no_button_but_finger_pressed RightIndexTip
2021-02-05_13-09-19.092	set_speed 0
2021-02-05_13-09-19.092	no_button_but_finger_pressed RightRingTip
2021-02-05_13-09-19.092	set_speed 0
2021-02-05_13-09-19.092	no_button_but_finger_pressed RightPinkyTip
2021-02-05_13-09-19.092	set_speed 0
2021-02-05_13-09-19.103	button_created 0
2021-02-05_13-09-19.168	hand_moved
2021-02-05_13-09-19.180	hand_replaced
2021-02-05_13-09-19.192	no_button_but_finger_pressed LeftPinkyTip
2021-02-05_13-09-19.192	set_speed 0
2021-02-05_13-09-19.192	no_button_but_finger_pressed LeftRingTip
2021-02-05_13-09-19.192	set_speed 0
2021-02-05_13-09-19.193	no_button_but_finger_pressed LeftMiddleTip
2021-02-05_13-09-19.193	set_speed 0
2021-02-05_13-09-19.193	no_button_but_finger_pressed LeftIndexTip
2021-02-05_13-09-19.193	set_speed 0
2021-02-05_13-09-19.193	no_button_but_finger_pressed RightIndexTip
2021-02-05_13-09-19.193	set_speed 0
2021-02-05_13-09-19.193	no_button_but_finger_pressed RightMiddleTip
2021-02-05_13-09-19.193	set_speed 0
2021-02-05_13-09-19.193	no_button_but_finger_pressed RightRingTip
2021-02-05_13-09-19.194	set_speed 0
2021-02-05_13-09-19.194	no_button_but_finger_pressed RightPinkyTip
2021-02-05_13-09-19.194	set_speed 0
2021-02-05_13-09-19.194	hand_moved
2021-02-05_13-09-19.205	hand_replaced
2021-02-05_13-09-19.216	no_button_but_finger_pressed LeftPinkyTip
2021-02-05_13-09-19.216	set_speed 0
2021-02-05_13-09-19.216	no_button_but_finger_pressed LeftRingTip
2021-02-05_13-09-19.216	set_speed 0
2021-02-05_13-09-19.216	no_button_but_finger_pressed LeftMiddleTip
2021-02-05_13-09-19.217	set_speed 0
2021-02-05_13-09-19.217	no_button_but_finger_pressed LeftIndexTip
2021-02-05_13-09-19.217	set_speed 0
2021-02-05_13-09-19.217	no_button_but_finger_pressed RightIndexTip
2021-02-05_13-09-19.217	set_speed 0
2021-02-05_13-09-19.217	no_button_but_finger_pressed RightMiddleTip
2021-02-05_13-09-19.217	set_speed 0
2021-02-05_13-09-19.217	no_button_but_finger_pressed RightRingTip
2021-02-05_13-09-19.218	set_speed 0
2021-02-05_13-09-19.218	no_button_but_finger_pressed RightPinkyTip
2021-02-05_13-09-19.218	set_speed 0
2021-02-05_13-09-19.228	button_created 0
2021-02-05_13-09-19.281	index_released
2021-02-05_13-09-19.636	button_created 1
2021-02-05_13-09-20.067	button_enters_active_area 6
2021-02-05_13-09-20.101	button_created 2
2021-02-05_13-09-20.157	index_moved
2021-02-05_13-09-20.168	button_pressed 6
2021-02-05_13-09-20.168	set_speed 0
2021-02-05_13-09-20.275	index_released
2021-02-05_13-09-20.619	button_enters_active_area 7
2021-02-05_13-09-20.631	middle_moved
2021-02-05_13-09-20.667	button_created 3
2021-02-05_13-09-20.839	middle_released
2021-02-05_13-09-21.069	button_leaves_active_area 7
2021-02-05_13-09-21.179	button_enters_active_area 3
2021-02-05_13-09-21.237	button_created 4
2021-02-05_13-09-21.346	index_moved
2021-02-05_13-09-21.368	button_pressed 3
2021-02-05_13-09-21.368	set_speed 0.150000021457672
2021-02-05_13-09-21.483	button_missed 7
2021-02-05_13-09-21.483	set_speed 0.150000021457672
2021-02-05_13-09-21.491	index_released
2021-02-05_13-09-21.755	button_enters_active_area 1
2021-02-05_13-09-21.801	button_created 5
2021-02-05_13-09-21.899	ring_moved
2021-02-05_13-09-21.926	button_pressed 1
2021-02-05_13-09-21.926	set_speed 0.330000021457672
2021-02-05_13-09-22.063	ring_released
2021-02-05_13-09-22.329	button_enters_active_area 7
2021-02-05_13-09-22.375	button_created 6
2021-02-05_13-09-22.433	middle_moved
2021-02-05_13-09-22.454	button_pressed 7
2021-02-05_13-09-22.454	set_speed 0.510000021457672
2021-02-05_13-09-22.577	middle_released
2021-02-05_13-09-22.878	button_enters_active_area 9
2021-02-05_13-09-22.935	button_created 7
2021-02-05_13-09-22.990	pinky_moved
2021-02-05_13-09-23.016	button_pressed 9
2021-02-05_13-09-23.016	set_speed 0.510000021457672
2021-02-05_13-09-23.141	pinky_released
2021-02-05_13-09-23.408	button_enters_active_area 7
2021-02-05_13-09-23.455	button_created 8
2021-02-05_13-09-23.490	middle_moved
2021-02-05_13-09-23.509	button_pressed 7
2021-02-05_13-09-23.509	set_speed 0.510000021457672
2021-02-05_13-09-23.656	middle_released
2021-02-05_13-09-23.899	button_enters_active_area 6
2021-02-05_13-09-23.933	button_created 9
2021-02-05_13-09-23.965	index_moved
2021-02-05_13-09-23.988	button_pressed 6
2021-02-05_13-09-23.988	set_speed 0.690000021457672
2021-02-05_13-09-24.142	index_released
2021-02-05_13-09-24.364	button_enters_active_area 7
2021-02-05_13-09-24.400	button_created 10
2021-02-05_13-09-24.409	middle_moved
2021-02-05_13-09-24.431	button_pressed 7
2021-02-05_13-09-24.431	set_speed 0.735000032186508
2021-02-05_13-09-24.595	middle_released
2021-02-05_13-09-24.795	button_enters_active_area 0
2021-02-05_13-09-24.830	button_created 11
2021-02-05_13-09-24.929	pinky_moved
2021-02-05_13-09-24.963	button_pressed 0
2021-02-05_13-09-24.963	set_speed 0.780000042915344
2021-02-05_13-09-25.128	pinky_released
2021-02-05_13-09-25.218	button_enters_active_area 7
2021-02-05_13-09-25.251	button_created 12
2021-02-05_13-09-25.371	middle_moved
2021-02-05_13-09-25.380	button_pressed 7
2021-02-05_13-09-25.380	set_speed 0.82500005364418
2021-02-05_13-09-25.539	middle_released
2021-02-05_13-09-25.616	button_enters_active_area 0
2021-02-05_13-09-25.652	button_created 13
2021-02-05_13-09-25.772	ring_moved
2021-02-05_13-09-25.920	button_leaves_active_area 0
2021-02-05_13-09-25.920	ring_released
2021-02-05_13-09-25.954	pinky_moved
2021-02-05_13-09-26.022	button_enters_active_area 6
2021-02-05_13-09-26.036	button_created 14
2021-02-05_13-09-26.198	button_missed 0
2021-02-05_13-09-26.198	set_speed 0.690000064373016
2021-02-05_13-09-26.208	index_moved
2021-02-05_13-09-26.242	pinky_released
2021-02-05_13-09-26.304	button_leaves_active_area 6
2021-02-05_13-09-26.304	index_released
2021-02-05_13-09-26.373	button_enters_active_area 1
2021-02-05_13-09-26.407	button_created 15
2021-02-05_13-09-26.539	pinky_moved
2021-02-05_13-09-26.563	button_missed 6
2021-02-05_13-09-26.563	set_speed 0.465000075101852
2021-02-05_13-09-26.598	multiple_finger_start
2021-02-05_13-09-26.639	ring_moved
2021-02-05_13-09-26.674	multiple_finger_stop
2021-02-05_13-09-26.675	pinky_released
2021-02-05_13-09-26.685	no_button_but_finger_pressed LeftPinkyTip
2021-02-05_13-09-26.685	set_speed 0.150000085830689
2021-02-05_13-09-26.685	no_button_but_finger_pressed LeftRingTip
2021-02-05_13-09-26.685	set_speed 0
2021-02-05_13-09-26.685	no_button_but_finger_pressed LeftMiddleTip
2021-02-05_13-09-26.686	set_speed 0
2021-02-05_13-09-26.686	no_button_but_finger_pressed LeftIndexTip
2021-02-05_13-09-26.686	set_speed 0
2021-02-05_13-09-26.686	no_button_but_finger_pressed RightIndexTip
2021-02-05_13-09-26.686	set_speed 0
2021-02-05_13-09-26.686	no_button_but_finger_pressed RightMiddleTip
2021-02-05_13-09-26.686	set_speed 0
2021-02-05_13-09-26.686	no_button_but_finger_pressed RightRingTip
2021-02-05_13-09-26.686	set_speed 0
2021-02-05_13-09-26.686	no_button_but_finger_pressed RightPinkyTip
2021-02-05_13-09-26.687	set_speed 0
2021-02-05_13-09-26.687	ring_released
2021-02-05_13-09-26.700	button_created 0
2021-02-05_13-09-26.785	middle_moved
2021-02-05_13-09-26.852	multiple_finger_start
2021-02-05_13-09-26.888	multiple_finger_stop
2021-02-05_13-09-26.900	no_button_but_finger_pressed LeftPinkyTip
2021-02-05_13-09-26.901	set_speed 0
2021-02-05_13-09-26.901	no_button_but_finger_pressed LeftRingTip
2021-02-05_13-09-26.901	set_speed 0
2021-02-05_13-09-26.901	no_button_but_finger_pressed LeftMiddleTip
2021-02-05_13-09-26.902	set_speed 0
2021-02-05_13-09-26.902	no_button_but_finger_pressed LeftIndexTip
2021-02-05_13-09-26.902	set_speed 0
2021-02-05_13-09-26.902	no_button_but_finger_pressed RightIndexTip
2021-02-05_13-09-26.902	set_speed 0
2021-02-05_13-09-26.903	no_button_but_finger_pressed RightMiddleTip
2021-02-05_13-09-26.903	set_speed 0
2021-02-05_13-09-26.903	no_button_but_finger_pressed RightRingTip
2021-02-05_13-09-26.903	set_speed 0
2021-02-05_13-09-26.903	no_button_but_finger_pressed RightPinkyTip
2021-02-05_13-09-26.904	set_speed 0
2021-02-05_13-09-26.917	button_created 0
2021-02-05_13-09-26.925	middle_released
2021-02-05_13-09-27.308	button_created 1
2021-02-05_13-09-27.610	launch_speed_calibration_explanation_scene
2021-02-05_13-09-27.620	no_button_but_finger_pressed RightPinkyTip
2021-02-05_13-09-27.621	set_speed 0
2021-02-05_13-09-27.621	no_button_but_finger_pressed RightRingTip
2021-02-05_13-09-27.621	set_speed 0
2021-02-05_13-09-27.621	no_button_but_finger_pressed RightMiddleTip
2021-02-05_13-09-27.621	set_speed 0
2021-02-05_13-09-27.621	no_button_but_finger_pressed RightIndexTip
2021-02-05_13-09-27.621	set_speed 0
2021-02-05_13-09-27.621	no_button_but_finger_pressed LeftIndexTip
2021-02-05_13-09-27.622	set_speed 0
2021-02-05_13-09-27.622	no_button_but_finger_pressed LeftMiddleTip
2021-02-05_13-09-27.622	set_speed 0
2021-02-05_13-09-27.622	no_button_but_finger_pressed LeftRingTip
2021-02-05_13-09-27.622	set_speed 0
2021-02-05_13-09-27.622	no_button_but_finger_pressed LeftPinkyTip
2021-02-05_13-09-27.622	set_speed 0
2021-02-05_13-09-39.147	launch_speed_calibration
2021-02-05_13-09-39.159	no_button_but_finger_pressed RightPinkyTip
2021-02-05_13-09-39.159	set_speed 0
2021-02-05_13-09-39.159	no_button_but_finger_pressed RightRingTip
2021-02-05_13-09-39.159	set_speed 0
2021-02-05_13-09-39.159	no_button_but_finger_pressed RightMiddleTip
2021-02-05_13-09-39.160	set_speed 0
2021-02-05_13-09-39.160	no_button_but_finger_pressed RightIndexTip
2021-02-05_13-09-39.160	set_speed 0
2021-02-05_13-09-39.160	no_button_but_finger_pressed LeftIndexTip
2021-02-05_13-09-39.160	set_speed 0
2021-02-05_13-09-39.160	no_button_but_finger_pressed LeftMiddleTip
2021-02-05_13-09-39.160	set_speed 0
2021-02-05_13-09-39.160	no_button_but_finger_pressed LeftRingTip
2021-02-05_13-09-39.161	set_speed 0
2021-02-05_13-09-39.161	no_button_but_finger_pressed LeftPinkyTip
2021-02-05_13-09-39.161	set_speed 0
2021-02-05_13-09-39.171	button_created 0
2021-02-05_13-09-39.738	button_created 1
2021-02-05_13-09-40.259	button_enters_active_area 6
2021-02-05_13-09-40.306	button_created 2
2021-02-05_13-09-40.370	index_moved
2021-02-05_13-09-40.392	button_pressed 6
2021-02-05_13-09-40.392	set_speed 0
2021-02-05_13-09-40.526	index_released
2021-02-05_13-09-40.825	button_enters_active_area 8
2021-02-05_13-09-40.847	ring_moved
2021-02-05_13-09-40.882	button_created 3
2021-02-05_13-09-41.080	ring_released
2021-02-05_13-09-41.278	button_leaves_active_area 8
2021-02-05_13-09-41.400	button_enters_active_area 1
2021-02-05_13-09-41.448	button_created 4
2021-02-05_13-09-41.579	ring_moved
2021-02-05_13-09-41.590	button_pressed 1
2021-02-05_13-09-41.590	set_speed 0.150000021457672
2021-02-05_13-09-41.683	hand_moved
2021-02-05_13-09-41.788	ring_released
2021-02-05_13-09-41.977	hand_replaced
2021-02-05_13-09-41.988	no_button_but_finger_pressed LeftPinkyTip
2021-02-05_13-09-41.988	set_speed 0.150000021457672
2021-02-05_13-09-41.988	no_button_but_finger_pressed LeftMiddleTip
2021-02-05_13-09-41.989	set_speed 0.150000021457672
2021-02-05_13-09-41.989	no_button_but_finger_pressed LeftIndexTip
2021-02-05_13-09-41.989	set_speed 0.150000021457672
2021-02-05_13-09-41.989	no_button_but_finger_pressed RightIndexTip
2021-02-05_13-09-41.989	set_speed 0
2021-02-05_13-09-41.989	no_button_but_finger_pressed RightMiddleTip
2021-02-05_13-09-41.989	set_speed 0
2021-02-05_13-09-41.989	no_button_but_finger_pressed RightRingTip
2021-02-05_13-09-41.990	set_speed 0
2021-02-05_13-09-41.990	no_button_but_finger_pressed RightPinkyTip
2021-02-05_13-09-41.990	set_speed 0
2021-02-05_13-09-41.990	hand_moved
2021-02-05_13-09-42.016	hand_replaced
2021-02-05_13-09-42.025	no_button_but_finger_pressed LeftPinkyTip
2021-02-05_13-09-42.025	set_speed 0
2021-02-05_13-09-42.025	no_button_but_finger_pressed LeftMiddleTip
2021-02-05_13-09-42.025	set_speed 0
2021-02-05_13-09-42.025	no_button_but_finger_pressed LeftIndexTip
2021-02-05_13-09-42.026	set_speed 0
2021-02-05_13-09-42.026	no_button_but_finger_pressed RightIndexTip
2021-02-05_13-09-42.026	set_speed 0
2021-02-05_13-09-42.026	no_button_but_finger_pressed RightMiddleTip
2021-02-05_13-09-42.026	set_speed 0
2021-02-05_13-09-42.026	no_button_but_finger_pressed RightRingTip
2021-02-05_13-09-42.026	set_speed 0
2021-02-05_13-09-42.026	no_button_but_finger_pressed RightPinkyTip
2021-02-05_13-09-42.026	set_speed 0
2021-02-05_13-09-42.037	button_created 0
2021-02-05_13-09-42.602	button_created 1
2021-02-05_13-09-43.124	button_enters_active_area 2
2021-02-05_13-09-43.181	button_created 2
2021-02-05_13-09-43.303	middle_moved
2021-02-05_13-09-43.324	button_pressed 2
2021-02-05_13-09-43.324	set_speed 0
2021-02-05_13-09-43.437	middle_released
2021-02-05_13-09-43.692	button_enters_active_area 6
2021-02-05_13-09-43.751	button_created 3
2021-02-05_13-09-43.803	index_moved
2021-02-05_13-09-43.825	button_pressed 6
2021-02-05_13-09-43.825	set_speed 0.150000021457672
2021-02-05_13-09-43.946	index_released
2021-02-05_13-09-44.277	button_enters_active_area 9
2021-02-05_13-09-44.330	button_created 4
2021-02-05_13-09-44.398	pinky_moved
2021-02-05_13-09-44.419	button_pressed 9
2021-02-05_13-09-44.419	set_speed 0.330000021457672
2021-02-05_13-09-44.565	pinky_released
2021-02-05_13-09-44.844	button_enters_active_area 2
2021-02-05_13-09-44.900	button_created 5
2021-02-05_13-09-44.969	middle_moved
2021-02-05_13-09-44.998	button_pressed 2
2021-02-05_13-09-44.998	set_speed 0.510000021457672
2021-02-05_13-09-45.009	hand_moved
2021-02-05_13-09-45.108	middle_released
2021-02-05_13-09-45.244	hand_replaced
2021-02-05_13-09-45.255	no_button_but_finger_pressed LeftPinkyTip
2021-02-05_13-09-45.256	set_speed 0.510000021457672
2021-02-05_13-09-45.256	no_button_but_finger_pressed LeftRingTip
2021-02-05_13-09-45.256	set_speed 0.330000021457672
2021-02-05_13-09-45.256	no_button_but_finger_pressed LeftIndexTip
2021-02-05_13-09-45.257	set_speed 0.150000021457672
2021-02-05_13-09-45.257	no_button_but_finger_pressed RightIndexTip
2021-02-05_13-09-45.257	set_speed 0
2021-02-05_13-09-45.257	no_button_but_finger_pressed RightMiddleTip
2021-02-05_13-09-45.258	set_speed 0
2021-02-05_13-09-45.258	no_button_but_finger_pressed RightRingTip
2021-02-05_13-09-45.258	set_speed 0
2021-02-05_13-09-45.258	no_button_but_finger_pressed RightPinkyTip
2021-02-05_13-09-45.259	set_speed 0
2021-02-05_13-09-45.269	button_created 0
2021-02-05_13-09-45.834	button_created 1
2021-02-05_13-09-46.365	button_enters_active_area 3
2021-02-05_13-09-46.401	button_created 2
2021-02-05_13-09-46.490	index_moved
2021-02-05_13-09-46.657	index_released
2021-02-05_13-09-46.801	button_leaves_active_area 3
2021-02-05_13-09-46.923	button_enters_active_area 8
2021-02-05_13-09-46.980	button_created 3
2021-02-05_13-09-47.012	ring_moved
2021-02-05_13-09-47.024	multiple_finger_start
2021-02-05_13-09-47.180	multiple_finger_stop
2021-02-05_13-09-47.190	no_button_but_finger_pressed LeftPinkyTip
2021-02-05_13-09-47.191	set_speed 0
2021-02-05_13-09-47.191	no_button_but_finger_pressed LeftRingTip
2021-02-05_13-09-47.191	set_speed 0
2021-02-05_13-09-47.191	no_button_but_finger_pressed LeftMiddleTip
2021-02-05_13-09-47.191	set_speed 0
2021-02-05_13-09-47.191	no_button_but_finger_pressed LeftIndexTip
2021-02-05_13-09-47.191	set_speed 0
2021-02-05_13-09-47.191	no_button_but_finger_pressed RightIndexTip
2021-02-05_13-09-47.192	set_speed 0
2021-02-05_13-09-47.192	no_button_but_finger_pressed RightMiddleTip
2021-02-05_13-09-47.192	set_speed 0
2021-02-05_13-09-47.192	no_button_but_finger_pressed RightRingTip
2021-02-05_13-09-47.192	set_speed 0
2021-02-05_13-09-47.192	no_button_but_finger_pressed RightPinkyTip
2021-02-05_13-09-47.193	set_speed 0
2021-02-05_13-09-47.203	button_created 0
2021-02-05_13-09-47.236	ring_released
2021-02-05_13-09-47.765	button_created 1
2021-02-05_13-09-48.298	button_enters_active_area 2
2021-02-05_13-09-48.344	button_created 2
2021-02-05_13-09-48.389	middle_moved
2021-02-05_13-09-48.422	button_pressed 2
2021-02-05_13-09-48.423	set_speed 0
2021-02-05_13-09-48.501	middle_released
2021-02-05_13-09-48.567	hand_moved
2021-02-05_13-09-48.579	hand_replaced
2021-02-05_13-09-48.592	no_button_but_finger_pressed LeftPinkyTip
2021-02-05_13-09-48.593	set_speed 0
2021-02-05_13-09-48.593	no_button_but_finger_pressed LeftRingTip
2021-02-05_13-09-48.593	set_speed 0
2021-02-05_13-09-48.593	no_button_but_finger_pressed LeftIndexTip
2021-02-05_13-09-48.593	set_speed 0
2021-02-05_13-09-48.593	no_button_but_finger_pressed RightIndexTip
2021-02-05_13-09-48.593	set_speed 0
2021-02-05_13-09-48.593	no_button_but_finger_pressed RightMiddleTip
2021-02-05_13-09-48.594	set_speed 0
2021-02-05_13-09-48.594	no_button_but_finger_pressed RightRingTip
2021-02-05_13-09-48.594	set_speed 0
2021-02-05_13-09-48.594	no_button_but_finger_pressed RightPinkyTip
2021-02-05_13-09-48.594	set_speed 0
2021-02-05_13-09-48.612	button_created 0
2021-02-05_13-09-49.166	button_created 1
2021-02-05_13-09-49.697	button_enters_active_area 9
2021-02-05_13-09-49.744	button_created 2
2021-02-05_13-09-49.776	pinky_moved
2021-02-05_13-09-49.909	pinky_released
2021-02-05_13-09-50.140	button_leaves_active_area 9
2021-02-05_13-09-50.261	button_enters_active_area 3
2021-02-05_13-09-50.307	button_created 3
2021-02-05_13-09-50.476	index_moved
2021-02-05_13-09-50.499	button_pressed 3
2021-02-05_13-09-50.499	set_speed 0
2021-02-05_13-09-50.559	button_missed 9
2021-02-05_13-09-50.559	set_speed 0
2021-02-05_13-09-50.582	index_released
2021-02-05_13-09-50.839	button_enters_active_area 3
2021-02-05_13-09-50.885	button_created 4
2021-02-05_13-09-51.016	index_moved
2021-02-05_13-09-51.037	button_pressed 3
2021-02-05_13-09-51.037	set_speed 0.150000021457672
2021-02-05_13-09-51.217	index_released
2021-02-05_13-09-51.405	button_enters_active_area 2
2021-02-05_13-09-51.454	button_created 5
2021-02-05_13-09-51.586	middle_moved
2021-02-05_13-09-51.608	button_pressed 2
2021-02-05_13-09-51.608	set_speed 0.330000021457672
2021-02-05_13-09-51.708	middle_released
2021-02-05_13-09-51.976	button_enters_active_area 3
2021-02-05_13-09-52.021	button_created 6
2021-02-05_13-09-52.174	index_moved
2021-02-05_13-09-52.196	button_pressed 3
2021-02-05_13-09-52.196	set_speed 0.510000021457672
2021-02-05_13-09-52.322	index_released
2021-02-05_13-09-52.540	button_enters_active_area 9
2021-02-05_13-09-52.586	button_created 7
2021-02-05_13-09-52.662	pinky_moved
2021-02-05_13-09-52.685	button_pressed 9
2021-02-05_13-09-52.685	set_speed 0.510000021457672
2021-02-05_13-09-52.827	pinky_released
2021-02-05_13-09-53.061	button_enters_active_area 2
2021-02-05_13-09-53.107	button_created 8
2021-02-05_13-09-53.175	middle_moved
2021-02-05_13-09-53.195	button_pressed 2
2021-02-05_13-09-53.195	set_speed 0.690000021457672
2021-02-05_13-09-53.308	middle_released
2021-02-05_13-09-53.563	button_enters_active_area 0
2021-02-05_13-09-53.600	button_created 9
2021-02-05_13-09-53.760	hand_moved
2021-02-05_13-09-53.760	pinky_moved
2021-02-05_13-09-53.976	pinky_released
2021-02-05_13-09-54.030	hand_replaced
2021-02-05_13-09-54.041	no_button_but_finger_pressed LeftPinkyTip
2021-02-05_13-09-54.041	set_speed 0.555000032186508
2021-02-05_13-09-54.041	no_button_but_finger_pressed LeftRingTip
2021-02-05_13-09-54.041	set_speed 0.330000042915344
2021-02-05_13-09-54.042	no_button_but_finger_pressed LeftMiddleTip
2021-02-05_13-09-54.042	set_speed 0.150000021457672
2021-02-05_13-09-54.042	no_button_but_finger_pressed LeftIndexTip
2021-02-05_13-09-54.042	set_speed 0
2021-02-05_13-09-54.042	no_button_but_finger_pressed RightIndexTip
2021-02-05_13-09-54.042	set_speed 0
2021-02-05_13-09-54.042	no_button_but_finger_pressed RightMiddleTip
2021-02-05_13-09-54.042	set_speed 0
2021-02-05_13-09-54.042	no_button_but_finger_pressed RightRingTip
2021-02-05_13-09-54.043	set_speed 0
2021-02-05_13-09-54.043	no_button_but_finger_pressed RightPinkyTip
2021-02-05_13-09-54.043	set_speed 0
2021-02-05_13-09-54.064	button_created 0
2021-02-05_13-09-54.561	button_created 1
2021-02-05_13-09-55.094	button_enters_active_area 7
2021-02-05_13-09-55.129	middle_moved
2021-02-05_13-09-55.142	button_created 2
2021-02-05_13-09-55.152	button_pressed 7
2021-02-05_13-09-55.152	set_speed 0
2021-02-05_13-09-55.312	middle_released
2021-02-05_13-09-55.642	index_moved
2021-02-05_13-09-55.653	button_enters_active_area 6
2021-02-05_13-09-55.709	button_created 3
2021-02-05_13-09-55.851	index_released
2021-02-05_13-09-56.095	button_leaves_active_area 6
2021-02-05_13-09-56.229	button_enters_active_area 2
2021-02-05_13-09-56.275	button_created 4
2021-02-05_13-09-56.411	middle_moved
2021-02-05_13-09-56.429	button_pressed 2
2021-02-05_13-09-56.429	set_speed 0.150000021457672
2021-02-05_13-09-56.519	middle_released
2021-02-05_13-09-56.521	button_missed 6
2021-02-05_13-09-56.521	set_speed 0.150000021457672
2021-02-05_13-09-56.803	button_enters_active_area 3
2021-02-05_13-09-56.848	button_created 5
2021-02-05_13-09-57.006	index_moved
2021-02-05_13-09-57.026	button_pressed 3
2021-02-05_13-09-57.026	set_speed 0.330000021457672
2021-02-05_13-09-57.114	index_released
2021-02-05_13-09-57.371	button_enters_active_area 2
2021-02-05_13-09-57.416	button_created 6
2021-02-05_13-09-57.504	middle_moved
2021-02-05_13-09-57.538	button_pressed 2
2021-02-05_13-09-57.538	set_speed 0.510000021457672
2021-02-05_13-09-57.642	middle_released
2021-02-05_13-09-57.929	button_enters_active_area 8
2021-02-05_13-09-57.975	button_created 7
2021-02-05_13-09-58.062	middle_moved
2021-02-05_13-09-58.100	multiple_finger_start
2021-02-05_13-09-58.152	multiple_finger_stop
2021-02-05_13-09-58.162	no_button_but_finger_pressed LeftPinkyTip
2021-02-05_13-09-58.163	set_speed 0.330000021457672
2021-02-05_13-09-58.163	no_button_but_finger_pressed LeftRingTip
2021-02-05_13-09-58.163	set_speed 0.150000021457672
2021-02-05_13-09-58.163	no_button_but_finger_pressed LeftMiddleTip
2021-02-05_13-09-58.163	set_speed 0.150000021457672
2021-02-05_13-09-58.163	no_button_but_finger_pressed LeftIndexTip
2021-02-05_13-09-58.163	set_speed 0
2021-02-05_13-09-58.163	no_button_but_finger_pressed RightIndexTip
2021-02-05_13-09-58.164	set_speed 0
2021-02-05_13-09-58.164	no_button_but_finger_pressed RightMiddleTip
2021-02-05_13-09-58.164	set_speed 0
2021-02-05_13-09-58.164	no_button_but_finger_pressed RightRingTip
2021-02-05_13-09-58.164	set_speed 0
2021-02-05_13-09-58.164	no_button_but_finger_pressed RightPinkyTip
2021-02-05_13-09-58.164	set_speed 0
2021-02-05_13-09-58.175	button_created 0
2021-02-05_13-09-58.230	middle_released
2021-02-05_13-09-58.729	button_created 1
2021-02-05_13-09-59.152	launch_multitask_explanation_scene
2021-02-05_13-10-19.358	hands_calibrated
2021-02-05_13-11-34.040	launch_multitask_session
2021-02-05_13-11-34.067	no_button_but_finger_pressed RightPinkyTip
2021-02-05_13-11-34.068	set_speed 0
2021-02-05_13-11-34.068	no_button_but_finger_pressed RightRingTip
2021-02-05_13-11-34.068	set_speed 0
2021-02-05_13-11-34.069	no_button_but_finger_pressed RightMiddleTip
2021-02-05_13-11-34.069	set_speed 0
2021-02-05_13-11-34.069	no_button_but_finger_pressed RightIndexTip
2021-02-05_13-11-34.069	set_speed 0
2021-02-05_13-11-34.069	no_button_but_finger_pressed LeftIndexTip
2021-02-05_13-11-34.070	set_speed 0
2021-02-05_13-11-34.070	no_button_but_finger_pressed LeftMiddleTip
2021-02-05_13-11-34.070	set_speed 0
2021-02-05_13-11-34.070	no_button_but_finger_pressed LeftRingTip
2021-02-05_13-11-34.071	set_speed 0
2021-02-05_13-11-34.071	no_button_but_finger_pressed LeftPinkyTip
2021-02-05_13-11-34.071	set_speed 0
2021-02-05_13-11-34.099	button_created 0
2021-02-05_13-11-34.627	button_created 1
2021-02-05_13-11-35.174	button_enters_active_area 0
2021-02-05_13-11-35.200	button_created 2
2021-02-05_13-11-35.319	pinky_moved
2021-02-05_13-11-35.357	button_pressed 0
2021-02-05_13-11-35.357	set_speed 0
2021-02-05_13-11-35.499	pinky_released
2021-02-05_13-11-35.714	button_enters_active_area 6
2021-02-05_13-11-35.771	button_created 3
2021-02-05_13-11-35.870	index_moved
2021-02-05_13-11-35.880	button_pressed 6
2021-02-05_13-11-35.880	set_speed 0.150000021457672
2021-02-05_13-11-35.983	index_released
2021-02-05_13-11-36.292	button_enters_active_area 2
2021-02-05_13-11-36.349	button_created 4
2021-02-05_13-11-36.382	middle_moved
2021-02-05_13-11-36.421	button_pressed 2
2021-02-05_13-11-36.422	set_speed 0.330000021457672
2021-02-05_13-11-36.505	middle_released
2021-02-05_13-11-36.861	button_enters_active_area 6
2021-02-05_13-11-36.918	button_created 5
2021-02-05_13-11-37.007	index_moved
2021-02-05_13-11-37.029	button_pressed 6
2021-02-05_13-11-37.029	set_speed 0.510000021457672
2021-02-05_13-11-37.125	index_released
2021-02-05_13-11-37.425	button_enters_active_area 6
2021-02-05_13-11-37.470	button_created 6
2021-02-05_13-11-37.583	index_moved
2021-02-05_13-11-37.594	button_pressed 6
2021-02-05_13-11-37.594	set_speed 0.690000021457672
2021-02-05_13-11-37.713	index_released
2021-02-05_13-11-37.946	button_enters_active_area 2
2021-02-05_13-11-37.993	button_created 7
2021-02-05_13-11-38.057	middle_moved
2021-02-05_13-11-38.079	button_pressed 2
2021-02-05_13-11-38.080	set_speed 0.735000032186508
2021-02-05_13-11-38.201	middle_released
2021-02-05_13-11-38.435	button_enters_active_area 8
2021-02-05_13-11-38.481	button_created 8
2021-02-05_13-11-38.534	ring_moved
2021-02-05_13-11-38.557	button_pressed 8
2021-02-05_13-11-38.557	set_speed 0.780000042915344
2021-02-05_13-11-38.725	ring_released
2021-02-05_13-11-38.903	button_enters_active_area 2
2021-02-05_13-11-38.938	button_created 9
2021-02-05_13-11-39.098	middle_moved
2021-02-05_13-11-39.105	button_pressed 2
2021-02-05_13-11-39.105	set_speed 0.82500005364418
2021-02-05_13-11-39.105	button_pressed_with_notification 2
2021-02-05_13-11-39.106	pedal_window_open 2000ms
2021-02-05_13-11-39.213	middle_released
2021-02-05_13-11-39.245	button_leaves_active_area 2
2021-02-05_13-11-39.345	button_enters_active_area 1
2021-02-05_13-11-39.380	button_created 10
2021-02-05_13-11-39.490	ring_moved
2021-02-05_13-11-39.501	button_pressed 1
2021-02-05_13-11-39.501	set_speed 0.870000064373016
2021-02-05_13-11-39.561	button_missed 2
2021-02-05_13-11-39.561	set_speed 0.735000075101853
2021-02-05_13-11-39.659	ring_released
2021-02-05_13-11-39.759	button_enters_active_area 6
2021-02-05_13-11-39.794	button_created 11
2021-02-05_13-11-39.959	middle_moved
2021-02-05_13-11-40.014	middle_released
2021-02-05_13-11-40.048	index_moved
2021-02-05_13-11-40.070	button_leaves_active_area 6
2021-02-05_13-11-40.171	button_enters_active_area 1
2021-02-05_13-11-40.183	index_released
2021-02-05_13-11-40.194	button_created 12
2021-02-05_13-11-40.273	ring_moved
2021-02-05_13-11-40.294	button_pressed 1
2021-02-05_13-11-40.294	set_speed 0.690000085830689
2021-02-05_13-11-40.361	button_missed 6
2021-02-05_13-11-40.361	set_speed 0.465000096559525
2021-02-05_13-11-40.427	ring_released
2021-02-05_13-11-40.560	button_enters_active_area 7
2021-02-05_13-11-40.595	button_created 13
2021-02-05_13-11-40.725	middle_moved
2021-02-05_13-11-40.735	button_pressed 7
2021-02-05_13-11-40.735	set_speed 0.330000107288361
2021-02-05_13-11-40.900	middle_released
2021-02-05_13-11-40.989	button_enters_active_area 2
2021-02-05_13-11-41.036	button_created 14
2021-02-05_13-11-41.125	pedal_window_timeout
2021-02-05_13-11-41.125	pedal_not_pressed
2021-02-05_13-11-41.133	middle_moved
2021-02-05_13-11-41.155	button_pressed 2
2021-02-05_13-11-41.155	set_speed 0.330000021457672
2021-02-05_13-11-41.281	middle_released
2021-02-05_13-11-41.514	button_enters_active_area 7
2021-02-05_13-11-41.514	middle_moved
2021-02-05_13-11-41.560	button_created 15
2021-02-05_13-11-41.648	index_moved
2021-02-05_13-11-41.649	middle_released
2021-02-05_13-11-41.744	index_released
2021-02-05_13-11-41.803	middle_moved
2021-02-05_13-11-41.960	button_leaves_active_area 7
2021-02-05_13-11-41.970	middle_released
2021-02-05_13-11-42.047	middle_moved
2021-02-05_13-11-42.081	button_enters_active_area 0
2021-02-05_13-11-42.081	multiple_finger_start
2021-02-05_13-11-42.122	ring_moved
2021-02-05_13-11-42.156	multiple_finger_stop
2021-02-05_13-11-42.158	middle_released
2021-02-05_13-11-42.167	no_button_but_finger_pressed LeftPinkyTip
2021-02-05_13-11-42.168	set_speed 0.330000021457672
2021-02-05_13-11-42.168	no_button_but_finger_pressed LeftRingTip
2021-02-05_13-11-42.168	set_speed 0.150000021457672
2021-02-05_13-11-42.168	no_button_but_finger_pressed LeftMiddleTip
2021-02-05_13-11-42.169	set_speed 0.150000021457672
2021-02-05_13-11-42.169	no_button_but_finger_pressed LeftIndexTip
2021-02-05_13-11-42.169	set_speed 0
2021-02-05_13-11-42.169	no_button_but_finger_pressed RightIndexTip
2021-02-05_13-11-42.170	set_speed 0
2021-02-05_13-11-42.170	no_button_but_finger_pressed RightMiddleTip
2021-02-05_13-11-42.170	set_speed 0
2021-02-05_13-11-42.170	no_button_but_finger_pressed RightRingTip
2021-02-05_13-11-42.171	set_speed 0
2021-02-05_13-11-42.171	no_button_but_finger_pressed RightPinkyTip
2021-02-05_13-11-42.171	set_speed 0
2021-02-05_13-11-42.185	button_created 0
2021-02-05_13-11-42.263	ring_released
2021-02-05_13-11-42.279	pinky_moved
2021-02-05_13-11-42.612	pinky_released
2021-02-05_13-11-42.747	button_created 1
2021-02-05_13-11-43.267	button_enters_active_area 8
2021-02-05_13-11-43.315	button_created 2
2021-02-05_13-11-43.370	ring_moved
2021-02-05_13-11-43.381	button_pressed 8
2021-02-05_13-11-43.381	set_speed 0
2021-02-05_13-11-43.512	ring_released
2021-02-05_13-11-43.834	button_enters_active_area 6
2021-02-05_13-11-43.892	button_created 3
2021-02-05_13-11-43.982	index_moved
2021-02-05_13-11-44.004	button_pressed 6
2021-02-05_13-11-44.004	set_speed 0.150000021457672
2021-02-05_13-11-44.110	index_released
2021-02-05_13-11-44.409	button_enters_active_area 9
2021-02-05_13-11-44.457	button_created 4
2021-02-05_13-11-44.536	pinky_moved
2021-02-05_13-11-44.556	button_pressed 9
2021-02-05_13-11-44.556	set_speed 0.330000021457672
2021-02-05_13-11-44.668	pinky_released
2021-02-05_13-11-44.990	button_enters_active_area 6
2021-02-05_13-11-45.037	button_created 5
2021-02-05_13-11-45.148	index_moved
2021-02-05_13-11-45.174	button_pressed 6
2021-02-05_13-11-45.175	set_speed 0.510000021457672
2021-02-05_13-11-45.270	index_released
2021-02-05_13-11-45.543	button_enters_active_area 3
2021-02-05_13-11-45.591	button_created 6
2021-02-05_13-11-45.743	index_moved
2021-02-05_13-11-45.754	button_pressed 3
2021-02-05_13-11-45.754	set_speed 0.690000021457672
2021-02-05_13-11-45.832	index_released
2021-02-05_13-11-46.077	button_enters_active_area 2
2021-02-05_13-11-46.111	button_created 7
2021-02-05_13-11-46.154	middle_moved
2021-02-05_13-11-46.177	button_pressed 2
2021-02-05_13-11-46.178	set_speed 0.735000032186508
2021-02-05_13-11-46.178	button_pressed_with_notification 2
2021-02-05_13-11-46.178	pedal_window_open 2000ms
2021-02-05_13-11-46.332	middle_released
2021-02-05_13-11-46.453	button_leaves_active_area 2
2021-02-05_13-11-46.565	button_enters_active_area 8
2021-02-05_13-11-46.600	button_created 8
2021-02-05_13-11-46.791	pedal_pressed_correclty
2021-02-05_13-12-05.569	pedal_pressed_incorreclty
2021-02-05_13-12-15.847	selected_answer 10
2021-02-05_13-12-15.858	no_button_but_finger_pressed LeftPinkyTip
2021-02-05_13-12-15.858	set_speed 0.600000042915344
2021-02-05_13-12-15.858	no_button_but_finger_pressed LeftRingTip
2021-02-05_13-12-15.858	set_speed 0.37500005364418
2021-02-05_13-12-15.858	no_button_but_finger_pressed LeftMiddleTip
2021-02-05_13-12-15.859	set_speed 0.150000021457672
2021-02-05_13-12-15.859	no_button_but_finger_pressed LeftIndexTip
2021-02-05_13-12-15.859	set_speed 0
2021-02-05_13-12-15.859	no_button_but_finger_pressed RightIndexTip
2021-02-05_13-12-15.859	set_speed 0
2021-02-05_13-12-15.859	no_button_but_finger_pressed RightMiddleTip
2021-02-05_13-12-15.859	set_speed 0
2021-02-05_13-12-15.859	no_button_but_finger_pressed RightRingTip
2021-02-05_13-12-15.859	set_speed 0
2021-02-05_13-12-15.860	no_button_but_finger_pressed RightPinkyTip
2021-02-05_13-12-15.860	set_speed 0
2021-02-05_13-12-15.873	button_created 0
2021-02-05_13-12-16.378	button_created 1
2021-02-05_13-12-16.909	button_enters_active_area 2
2021-02-05_13-12-16.945	button_created 2
2021-02-05_13-12-16.977	middle_moved
2021-02-05_13-12-17.010	button_pressed 2
2021-02-05_13-12-17.011	set_speed 0
2021-02-05_13-12-17.173	middle_released
2021-02-05_13-12-17.472	button_enters_active_area 3
2021-02-05_13-12-17.519	button_created 3
2021-02-05_13-12-17.610	index_moved
2021-02-05_13-12-17.643	button_pressed 3
2021-02-05_13-12-17.643	set_speed 0.150000021457672
2021-02-05_13-12-17.734	index_released
2021-02-05_13-12-18.033	button_enters_active_area 0
2021-02-05_13-12-18.091	button_created 4
2021-02-05_13-12-18.242	pinky_moved
2021-02-05_13-12-18.275	button_pressed 0
2021-02-05_13-12-18.275	set_speed 0.330000021457672
2021-02-05_13-12-18.398	pinky_released
2021-02-05_13-12-18.615	button_enters_active_area 3
2021-02-05_13-12-18.665	button_created 5
2021-02-05_13-12-18.762	index_moved
2021-02-05_13-12-18.795	button_pressed 3
2021-02-05_13-12-18.795	set_speed 0.510000021457672
2021-02-05_13-12-18.882	index_released
2021-02-05_13-12-19.171	button_enters_active_area 6
2021-02-05_13-12-19.218	button_created 6
2021-02-05_13-12-19.306	index_moved
2021-02-05_13-12-19.329	button_pressed 6
2021-02-05_13-12-19.329	set_speed 0.690000021457672
2021-02-05_13-12-19.423	index_released
2021-02-05_13-12-19.699	button_enters_active_area 0
2021-02-05_13-12-19.733	button_created 7
2021-02-05_13-12-19.898	pinky_moved
2021-02-05_13-12-19.930	button_pressed 0
2021-02-05_13-12-19.930	set_speed 0.735000032186508
2021-02-05_13-12-20.054	pinky_released
2021-02-05_13-12-20.184	button_enters_active_area 1
2021-02-05_13-12-20.230	button_created 8
2021-02-05_13-12-20.305	ring_moved
2021-02-05_13-12-20.332	button_pressed 1
2021-02-05_13-12-20.332	set_speed 0.780000042915344
2021-02-05_13-12-20.503	ring_released
2021-02-05_13-12-20.638	button_enters_active_area 0
2021-02-05_13-12-20.684	button_created 9
2021-02-05_13-12-20.830	pinky_moved
2021-02-05_13-12-20.850	button_pressed 0
2021-02-05_13-12-20.850	set_speed 0.82500005364418
2021-02-05_13-12-20.955	pinky_released
2021-02-05_13-12-21.095	button_enters_active_area 7
2021-02-05_13-12-21.129	button_created 10
2021-02-05_13-12-21.240	middle_moved
2021-02-05_13-12-21.267	button_pressed 7
2021-02-05_13-12-21.267	set_speed 0.870000064373016
2021-02-05_13-12-21.433	middle_released
2021-02-05_13-12-21.505	button_enters_active_area 0
2021-02-05_13-12-21.540	button_created 11
2021-02-05_13-12-21.706	pinky_moved
2021-02-05_13-12-21.739	button_pressed 0
2021-02-05_13-12-21.739	set_speed 0.915000075101852
2021-02-05_13-12-21.898	pinky_released
2021-02-05_13-12-21.915	button_enters_active_area 0
2021-02-05_13-12-21.950	button_created 12
2021-02-05_13-12-22.063	pinky_moved
2021-02-05_13-12-22.092	button_pressed 0
2021-02-05_13-12-22.092	set_speed 0.960000085830688
2021-02-05_13-12-22.259	pinky_released
2021-02-05_13-12-22.292	button_enters_active_area 6
2021-02-05_13-12-22.329	button_created 13
2021-02-05_13-12-22.497	index_moved
2021-02-05_13-12-22.507	button_pressed 6
2021-02-05_13-12-22.507	set_speed 1.00500009655952
2021-02-05_13-12-22.507	button_pressed_with_notification 6
2021-02-05_13-12-22.508	pedal_window_open 2000ms
2021-02-05_13-12-22.585	button_leaves_active_area 6
2021-02-05_13-12-22.630	index_released
2021-02-05_13-12-22.674	button_enters_active_area 1
2021-02-05_13-12-22.709	button_created 14
2021-02-05_13-12-22.839	ring_moved
2021-02-05_13-12-22.848	button_pressed 1
2021-02-05_13-12-22.848	set_speed 1.05000010728836
2021-02-05_13-12-22.862	button_missed 6
2021-02-05_13-12-22.863	set_speed 0.915000118017197
2021-02-05_13-12-22.995	ring_released
2021-02-05_13-12-23.037	button_enters_active_area 3
2021-02-05_13-12-23.071	button_created 15
2021-02-05_13-12-23.282	index_moved
2021-02-05_13-12-23.303	button_leaves_active_area 3
2021-02-05_13-12-23.303	index_moved
2021-02-05_13-12-23.392	button_enters_active_area 8
2021-02-05_13-12-23.392	index_released
2021-02-05_13-12-23.415	button_created 16
2021-02-05_13-12-23.442	index_released
2021-02-05_13-12-23.563	button_missed 3
2021-02-05_13-12-23.563	set_speed 0.690000128746033
2021-02-05_13-12-23.611	pinky_moved
2021-02-05_13-12-23.650	button_leaves_active_area 8
2021-02-05_13-12-23.728	button_enters_active_area 3
2021-02-05_13-12-23.739	pinky_released
2021-02-05_13-12-23.751	button_created 17
2021-02-05_13-12-23.761	index_moved
2021-02-05_13-12-23.913	button_missed 8
2021-02-05_13-12-23.913	set_speed 0.375000139474869
2021-02-05_13-12-23.994	button_leaves_active_area 3
2021-02-05_13-12-24.028	index_released
2021-02-05_13-12-24.065	button_enters_active_area 3
2021-02-05_13-12-24.090	button_created 18
2021-02-05_13-12-24.195	index_moved
2021-02-05_13-12-24.222	button_pressed 3
2021-02-05_13-12-24.222	set_speed 0.150000150203705
2021-02-05_13-12-24.246	button_missed 3
2021-02-05_13-12-24.246	set_speed 0
2021-02-05_13-12-24.363	index_released
2021-02-05_13-12-24.416	button_enters_active_area 9
2021-02-05_13-12-24.452	button_created 19
2021-02-05_13-12-24.533	pedal_window_timeout
2021-02-05_13-12-24.533	pedal_not_pressed
2021-02-05_13-12-24.545	pinky_moved
2021-02-05_13-12-24.555	button_pressed 9
2021-02-05_13-12-24.555	set_speed 0.150000021457672
2021-02-05_13-12-24.684	pinky_released
2021-02-05_13-12-24.813	button_enters_active_area 2
2021-02-05_13-12-24.848	button_created 20
2021-02-05_13-12-24.858	index_moved
2021-02-05_13-12-24.935	index_released
2021-02-05_13-12-24.969	middle_moved
2021-02-05_13-12-24.996	button_pressed 2
2021-02-05_13-12-24.996	set_speed 0.330000021457672
2021-02-05_13-12-25.183	middle_released
2021-02-05_13-12-25.271	button_enters_active_area 1
2021-02-05_13-12-25.317	button_created 21
2021-02-05_13-12-25.439	ring_moved
2021-02-05_13-12-25.465	button_pressed 1
2021-02-05_13-12-25.465	set_speed 0.510000021457672
2021-02-05_13-12-25.605	ring_released
2021-02-05_13-12-25.782	button_enters_active_area 2
2021-02-05_13-12-25.827	button_created 22
2021-02-05_13-12-25.943	middle_moved
2021-02-05_13-12-25.960	button_pressed 2
2021-02-05_13-12-25.960	set_speed 0.510000021457672
2021-02-05_13-12-26.047	middle_released
2021-02-05_13-12-26.280	button_enters_active_area 6
2021-02-05_13-12-26.326	button_created 23
2021-02-05_13-12-26.401	index_moved
2021-02-05_13-12-26.413	button_pressed 6
2021-02-05_13-12-26.413	set_speed 0.690000021457672
2021-02-05_13-12-26.413	button_pressed_with_notification 6
2021-02-05_13-12-26.414	pedal_window_open 2000ms
2021-02-05_13-12-26.513	button_pressed 6
2021-02-05_13-12-26.513	set_speed 0.735000032186508
2021-02-05_13-12-26.539	index_released
2021-02-05_13-12-26.746	button_enters_active_area 1
2021-02-05_13-12-26.792	button_created 24
2021-02-05_13-12-26.902	pedal_pressed_correclty
2021-02-05_13-12-32.582	selected_answer 10
2021-02-05_13-12-32.593	no_button_but_finger_pressed LeftPinkyTip
2021-02-05_13-12-32.593	set_speed 0.600000042915344
2021-02-05_13-12-32.593	no_button_but_finger_pressed LeftRingTip
2021-02-05_13-12-32.594	set_speed 0.37500005364418
2021-02-05_13-12-32.594	no_button_but_finger_pressed LeftMiddleTip
2021-02-05_13-12-32.594	set_speed 0.150000021457672
2021-02-05_13-12-32.594	no_button_but_finger_pressed LeftIndexTip
2021-02-05_13-12-32.594	set_speed 0
2021-02-05_13-12-32.594	no_button_but_finger_pressed RightIndexTip
2021-02-05_13-12-32.594	set_speed 0
2021-02-05_13-12-32.594	no_button_but_finger_pressed RightMiddleTip
2021-02-05_13-12-32.595	set_speed 0
2021-02-05_13-12-32.595	no_button_but_finger_pressed RightRingTip
2021-02-05_13-12-32.595	set_speed 0
2021-02-05_13-12-32.595	no_button_but_finger_pressed RightPinkyTip
2021-02-05_13-12-32.595	set_speed 0
2021-02-05_13-12-32.612	button_created 0
2021-02-05_13-12-33.091	button_created 1
2021-02-05_13-12-33.614	button_enters_active_area 3
2021-02-05_13-12-33.649	button_created 2
2021-02-05_13-12-33.832	index_moved
2021-02-05_13-12-33.865	button_pressed 3
2021-02-05_13-12-33.865	set_speed 0
2021-02-05_13-12-33.932	index_released
2021-02-05_13-12-34.177	button_enters_active_area 0
2021-02-05_13-12-34.222	button_created 3
2021-02-05_13-12-34.337	pinky_moved
2021-02-05_13-12-34.368	button_pressed 0
2021-02-05_13-12-34.368	set_speed 0.150000021457672
2021-02-05_13-12-34.519	pinky_released
2021-02-05_13-12-34.747	button_enters_active_area 7
2021-02-05_13-12-34.800	button_created 4
2021-02-05_13-12-34.832	middle_moved
2021-02-05_13-12-34.853	button_pressed 7
2021-02-05_13-12-34.853	set_speed 0.330000021457672
2021-02-05_13-12-34.991	middle_released
2021-02-05_13-12-35.311	button_enters_active_area 3
2021-02-05_13-12-35.368	button_created 5
2021-02-05_13-12-35.487	index_moved
2021-02-05_13-12-35.498	button_pressed 3
2021-02-05_13-12-35.498	set_speed 0.510000021457672
2021-02-05_13-12-35.621	index_released
2021-02-05_13-12-35.877	button_enters_active_area 2
2021-02-05_13-12-35.924	button_created 6
2021-02-05_13-12-35.991	middle_moved
2021-02-05_13-12-36.013	button_pressed 2
2021-02-05_13-12-36.013	set_speed 0.690000021457672
2021-02-05_13-12-36.109	middle_released
2021-02-05_13-12-36.397	button_enters_active_area 3
2021-02-05_13-12-36.444	button_created 7
2021-02-05_13-12-36.549	index_moved
2021-02-05_13-12-36.566	button_pressed 3
2021-02-05_13-12-36.566	set_speed 0.735000032186508
2021-02-05_13-12-36.655	index_released
2021-02-05_13-12-36.887	button_enters_active_area 6
2021-02-05_13-12-36.932	button_created 8
2021-02-05_13-12-37.031	index_moved
2021-02-05_13-12-37.041	button_pressed 6
2021-02-05_13-12-37.041	set_speed 0.780000042915344
2021-02-05_13-12-37.041	button_pressed_with_notification 6
2021-02-05_13-12-37.042	pedal_window_open 2000ms
2021-02-05_13-12-37.143	index_released
2021-02-05_13-12-37.253	button_leaves_active_area 6
2021-02-05_13-12-37.354	button_enters_active_area 0
2021-02-05_13-12-37.401	button_created 9
2021-02-05_13-12-37.473	pinky_moved
2021-02-05_13-12-37.512	button_pressed 0
2021-02-05_13-12-37.512	set_speed 0.82500005364418
2021-02-05_13-12-37.591	button_missed 6
2021-02-05_13-12-37.591	set_speed 0.690000064373016
2021-02-05_13-12-37.654	pinky_released
2021-02-05_13-12-37.810	button_enters_active_area 2
2021-02-05_13-12-37.834	button_created 10
2021-02-05_13-12-38.007	middle_moved
2021-02-05_13-12-38.030	button_pressed 2
2021-02-05_13-12-38.030	set_speed 0.645000075101852
2021-02-05_13-12-38.119	middle_released
2021-02-05_13-12-38.219	button_enters_active_area 3
2021-02-05_13-12-38.253	button_created 11
2021-02-05_13-12-38.409	index_moved
2021-02-05_13-12-38.418	button_pressed 3
2021-02-05_13-12-38.418	set_speed 0.600000085830689
2021-02-05_13-12-38.521	index_released
2021-02-05_13-12-38.623	button_enters_active_area 3
2021-02-05_13-12-38.657	button_created 12
2021-02-05_13-12-38.764	index_moved
2021-02-05_13-12-38.775	button_pressed 3
2021-02-05_13-12-38.775	set_speed 0.555000096559525
2021-02-05_13-12-38.909	index_released
2021-02-05_13-12-39.008	button_enters_active_area 8
2021-02-05_13-12-39.044	button_created 13
2021-02-05_13-12-39.053	pedal_window_timeout
2021-02-05_13-12-39.053	pedal_not_pressed
2021-02-05_13-12-39.109	multiple_finger_start
2021-02-05_13-12-39.109	ring_moved
2021-02-05_13-12-39.220	multiple_finger_stop
2021-02-05_13-12-39.232	no_button_but_finger_pressed LeftPinkyTip
2021-02-05_13-12-39.232	set_speed 0.330000107288361
2021-02-05_13-12-39.232	no_button_but_finger_pressed LeftRingTip
2021-02-05_13-12-39.233	set_speed 0.330000021457672
2021-02-05_13-12-39.233	no_button_but_finger_pressed LeftMiddleTip
2021-02-05_13-12-39.233	set_speed 0.150000021457672
2021-02-05_13-12-39.233	no_button_but_finger_pressed LeftIndexTip
2021-02-05_13-12-39.233	set_speed 0
2021-02-05_13-12-39.233	no_button_but_finger_pressed RightIndexTip
2021-02-05_13-12-39.233	set_speed 0
2021-02-05_13-12-39.233	no_button_but_finger_pressed RightMiddleTip
2021-02-05_13-12-39.233	set_speed 0
2021-02-05_13-12-39.233	no_button_but_finger_pressed RightRingTip
2021-02-05_13-12-39.234	set_speed 0
2021-02-05_13-12-39.234	no_button_but_finger_pressed RightPinkyTip
2021-02-05_13-12-39.234	set_speed 0
2021-02-05_13-12-39.243	ring_released
2021-02-05_13-12-39.245	button_created 0
2021-02-05_13-12-39.636	button_created 1
2021-02-05_13-12-40.067	button_enters_active_area 9
2021-02-05_13-12-40.102	button_created 2
2021-02-05_13-12-40.178	pinky_moved
2021-02-05_13-12-40.201	button_pressed 9
2021-02-05_13-12-40.201	set_speed 0
2021-02-05_13-12-40.288	pinky_released
2021-02-05_13-12-40.596	button_enters_active_area 0
2021-02-05_13-12-40.642	button_created 3
2021-02-05_13-12-40.776	pinky_moved
2021-02-05_13-12-40.810	button_pressed 0
2021-02-05_13-12-40.810	set_speed 0.150000021457672
2021-02-05_13-12-40.920	pinky_released
2021-02-05_13-12-41.174	button_enters_active_area 8
2021-02-05_13-12-41.219	button_created 4
2021-02-05_13-12-41.274	ring_moved
2021-02-05_13-12-41.285	button_pressed 8
2021-02-05_13-12-41.285	set_speed 0.330000021457672
2021-02-05_13-12-41.417	ring_released
2021-02-05_13-12-41.732	button_enters_active_area 3
2021-02-05_13-12-41.790	button_created 5
2021-02-05_13-12-41.889	index_moved
2021-02-05_13-12-41.911	button_pressed 3
2021-02-05_13-12-41.911	set_speed 0.510000021457672
2021-02-05_13-12-42.012	index_released
2021-02-05_13-12-42.307	button_enters_active_area 8
2021-02-05_13-12-42.352	button_created 6
2021-02-05_13-12-42.396	ring_moved
2021-02-05_13-12-42.408	button_pressed 8
2021-02-05_13-12-42.408	set_speed 0.690000021457672
2021-02-05_13-12-42.574	ring_released
2021-02-05_13-12-42.818	button_enters_active_area 0
2021-02-05_13-12-42.864	button_created 7
2021-02-05_13-12-43.063	pinky_moved
2021-02-05_13-12-43.085	button_pressed 0
2021-02-05_13-12-43.085	set_speed 0.735000032186508
2021-02-05_13-12-43.186	pinky_released
2021-02-05_13-12-43.318	button_enters_active_area 0
2021-02-05_13-12-43.354	button_created 8
2021-02-05_13-12-43.530	pinky_moved
2021-02-05_13-12-43.552	button_pressed 0
2021-02-05_13-12-43.552	set_speed 0.780000042915344
2021-02-05_13-12-43.664	pinky_released
2021-02-05_13-12-43.776	button_enters_active_area 6
2021-02-05_13-12-43.810	button_created 9
2021-02-05_13-12-43.908	index_moved
2021-02-05_13-12-43.918	button_pressed 6
2021-02-05_13-12-43.918	set_speed 0.82500005364418
2021-02-05_13-12-44.019	index_released
2021-02-05_13-12-44.217	button_enters_active_area 8
2021-02-05_13-12-44.254	button_created 10
2021-02-05_13-12-44.427	middle_moved
2021-02-05_13-12-44.549	button_leaves_active_area 8
2021-02-05_13-12-44.594	middle_released
2021-02-05_13-12-44.638	button_enters_active_area 2
2021-02-05_13-12-44.673	button_created 11
2021-02-05_13-12-44.798	ring_moved
2021-02-05_13-12-44.840	multiple_finger_start
2021-02-05_13-12-44.851	middle_moved
2021-02-05_13-12-44.877	multiple_finger_stop
2021-02-05_13-12-44.878	ring_released
2021-02-05_13-12-44.888	no_button_but_finger_pressed LeftPinkyTip
2021-02-05_13-12-44.888	set_speed 0.690000064373016
2021-02-05_13-12-44.888	no_button_but_finger_pressed LeftRingTip
2021-02-05_13-12-44.888	set_speed 0.465000075101852
2021-02-05_13-12-44.888	no_button_but_finger_pressed LeftMiddleTip
2021-02-05_13-12-44.888	set_speed 0.150000085830689
2021-02-05_13-12-44.888	no_button_but_finger_pressed LeftIndexTip
2021-02-05_13-12-44.889	set_speed 0
2021-02-05_13-12-44.889	no_button_but_finger_pressed RightIndexTip
2021-02-05_13-12-44.889	set_speed 0
2021-02-05_13-12-44.889	no_button_but_finger_pressed RightMiddleTip
2021-02-05_13-12-44.889	set_speed 0
2021-02-05_13-12-44.889	no_button_but_finger_pressed RightRingTip
2021-02-05_13-12-44.889	set_speed 0
2021-02-05_13-12-44.889	no_button_but_finger_pressed RightPinkyTip
2021-02-05_13-12-44.889	set_speed 0
2021-02-05_13-12-44.899	button_created 0
2021-02-05_13-12-44.964	middle_released
2021-02-05_13-12-45.331	button_created 1
2021-02-05_13-12-45.800	button_enters_active_area 7
2021-02-05_13-12-45.831	middle_moved
2021-02-05_13-12-45.833	button_created 2
2021-02-05_13-12-46.009	middle_released
2021-02-05_13-12-46.241	button_leaves_active_area 7
2021-02-05_13-12-46.365	button_enters_active_area 6
2021-02-05_13-12-46.410	button_created 3
2021-02-05_13-12-46.530	index_moved
2021-02-05_13-12-46.542	button_pressed 6
2021-02-05_13-12-46.542	set_speed 0
2021-02-05_13-12-46.676	button_missed 7
2021-02-05_13-12-46.676	set_speed 0
2021-02-05_13-12-46.700	index_released
2021-02-05_13-12-46.929	button_enters_active_area 3
2021-02-05_13-12-46.977	button_created 4
2021-02-05_13-12-47.032	index_moved
2021-02-05_13-12-47.219	index_released
2021-02-05_13-12-47.376	button_leaves_active_area 3
2021-02-05_13-12-47.508	button_enters_active_area 8
2021-02-05_13-12-47.547	button_created 5
2021-02-05_13-12-47.636	ring_moved
2021-02-05_13-12-47.647	button_pressed 8
2021-02-05_13-12-47.647	set_speed 0.150000021457672
2021-02-05_13-12-47.792	ring_released
2021-02-05_13-12-47.795	button_missed 3
2021-02-05_13-12-47.795	set_speed 0.150000021457672
2021-02-05_13-12-48.071	button_enters_active_area 6
2021-02-05_13-12-48.128	button_created 6
2021-02-05_13-12-48.210	index_moved
2021-02-05_13-12-48.227	button_pressed 6
2021-02-05_13-12-48.227	set_speed 0.330000021457672
2021-02-05_13-12-48.369	index_released
2021-02-05_13-12-48.639	button_enters_active_area 6
2021-02-05_13-12-48.696	button_created 7
2021-02-05_13-12-48.845	index_moved
2021-02-05_13-12-48.861	button_pressed 6
2021-02-05_13-12-48.861	set_speed 0.330000021457672
2021-02-05_13-12-48.950	index_released
2021-02-05_13-12-49.217	button_enters_active_area 0
2021-02-05_13-12-49.264	button_created 8
2021-02-05_13-12-49.458	pinky_moved
2021-02-05_13-12-49.491	button_pressed 0
2021-02-05_13-12-49.491	set_speed 0.510000021457672
2021-02-05_13-12-49.491	button_pressed_with_notification 0
2021-02-05_13-12-49.491	pedal_window_open 2000ms
2021-02-05_13-12-49.592	pinky_released
2021-02-05_13-12-49.670	button_leaves_active_area 0
2021-02-05_13-12-49.782	button_enters_active_area 7
2021-02-05_13-12-49.828	button_created 9
2021-02-05_13-12-49.935	middle_moved
2021-02-05_13-12-49.960	button_pressed 7
2021-02-05_13-12-49.960	set_speed 0.510000021457672
2021-02-05_13-12-50.064	button_missed 0
2021-02-05_13-12-50.064	set_speed 0.510000021457672
2021-02-05_13-12-50.087	middle_released
2021-02-05_13-12-50.314	button_enters_active_area 8
2021-02-05_13-12-50.361	button_created 10
2021-02-05_13-12-50.393	ring_moved
2021-02-05_13-12-50.405	button_pressed 8
2021-02-05_13-12-50.405	set_speed 0.510000021457672
2021-02-05_13-12-50.640	ring_released
2021-02-05_13-12-50.802	button_enters_active_area 9
2021-02-05_13-12-50.847	button_created 11
2021-02-05_13-12-50.936	pinky_moved
2021-02-05_13-12-50.958	button_pressed 9
2021-02-05_13-12-50.958	set_speed 0.510000021457672
2021-02-05_13-12-51.091	pinky_released
2021-02-05_13-12-51.283	button_enters_active_area 9
2021-02-05_13-12-51.317	button_created 12
2021-02-05_13-12-51.477	pinky_moved
2021-02-05_13-12-51.494	button_pressed 9
2021-02-05_13-12-51.494	set_speed 0.510000021457672
2021-02-05_13-12-51.505	pedal_window_timeout
2021-02-05_13-12-51.505	pedal_not_pressed
2021-02-05_13-12-51.520	baseline_data : correct 2 - incorrect 1 - missed 4
2021-02-05_13-12-51.521	baseline_accuracy 0
2021-02-05_13-12-51.521	lauunch_remapping_illustration_scene
2021-02-05_13-12-51.580	pinky_released
2021-02-05_13-13-18.106	middle_moved
2021-02-05_13-13-18.127	multiple_finger_start
2021-02-05_13-13-18.483	start_remapping 1 to 4
2021-02-05_13-13-18.483	index_moved
2021-02-05_13-13-18.493	multiple_finger_stop
2021-02-05_13-13-18.494	middle_released
2021-02-05_13-13-18.504	index_released
2021-02-05_13-13-18.543	stop_remapping 1 to 4
2021-02-05_13-13-19.217	thumb_moved
2021-02-05_13-13-19.228	thumb_moved
2021-02-05_13-13-19.458	thumb_released
2021-02-05_13-13-19.491	thumb_released
2021-02-05_13-13-19.558	index_moved
2021-02-05_13-13-19.680	index_released
2021-02-05_13-13-19.927	start_remapping 1 to 3
2021-02-05_13-13-19.927	index_moved
2021-02-05_13-13-20.087	index_released
2021-02-05_13-13-20.293	stop_remapping 1 to 3
2021-02-05_13-13-20.505	index_moved
2021-02-05_13-13-20.893	index_released
2021-02-05_13-13-21.203	start_remapping 1 to 2
2021-02-05_13-13-21.203	index_moved
2021-02-05_13-13-21.515	index_released
2021-02-05_13-13-21.726	stop_remapping 1 to 2
2021-02-05_13-13-21.948	index_moved
2021-02-05_13-13-22.823	index_released
2021-02-05_13-13-23.114	start_remapping 1 to 3
2021-02-05_13-13-23.114	index_moved
2021-02-05_13-13-23.380	index_released
2021-02-05_13-13-23.591	stop_remapping 1 to 3
2021-02-05_13-13-24.026	index_moved
2021-02-05_13-13-24.303	index_released
2021-02-05_13-13-24.492	start_remapping 1 to 4
2021-02-05_13-13-24.492	index_moved
2021-02-05_13-13-24.758	index_released
2021-02-05_13-13-24.965	stop_remapping 1 to 4
2021-02-05_13-13-25.120	index_moved
2021-02-05_13-13-25.367	index_released
2021-02-05_13-13-25.589	start_remapping 1 to 4
2021-02-05_13-13-25.589	index_moved
2021-02-05_13-13-25.869	index_released
2021-02-05_13-13-26.078	stop_remapping 1 to 4
2021-02-05_13-13-26.111	index_moved
2021-02-05_13-13-26.390	index_released
2021-02-05_13-13-26.568	start_remapping 1 to 4
2021-02-05_13-13-26.568	index_moved
2021-02-05_13-13-27.880	index_released
2021-02-05_13-13-28.092	stop_remapping 1 to 4
2021-02-05_13-13-28.490	middle_moved
2021-02-05_13-13-29.000	middle_released
2021-02-05_13-13-29.142	start_remapping 2 to 3
2021-02-05_13-13-29.142	middle_moved
2021-02-05_13-13-29.900	middle_released
2021-02-05_13-13-30.075	middle_moved
2021-02-05_13-13-30.107	stop_remapping 2 to 3
2021-02-05_13-13-30.543	middle_released
2021-02-05_13-13-30.766	start_remapping 3 to 4
2021-02-05_13-13-30.766	ring_moved
2021-02-05_13-13-30.900	multiple_finger_start
2021-02-05_13-13-31.028	multiple_finger_stop
2021-02-05_13-13-31.206	ring_released
2021-02-05_13-13-31.417	stop_remapping 3 to 4
2021-02-05_13-13-31.632	pinky_moved
2021-02-05_13-13-32.763	pinky_released
2021-02-05_13-13-32.876	start_remapping 4 to 1
2021-02-05_13-13-32.876	pinky_moved
2021-02-05_13-13-34.332	pinky_released
2021-02-05_13-13-34.518	pinky_moved
2021-02-05_13-13-34.541	stop_remapping 4 to 1
2021-02-05_13-13-35.197	pinky_released
2021-02-05_13-13-35.609	start_remapping 2 to 3
2021-02-05_13-13-35.609	middle_moved
2021-02-05_13-13-36.783	middle_released
2021-02-05_13-13-37.003	stop_remapping 2 to 3
2021-02-05_13-13-37.314	index_moved
2021-02-05_13-13-38.452	index_released
2021-02-05_13-13-38.785	start_remapping 1 to 3
2021-02-05_13-13-38.785	index_moved
2021-02-05_13-13-40.440	index_released
2021-02-05_13-13-40.650	stop_remapping 1 to 3
2021-02-05_13-13-41.473	index_moved
2021-02-05_13-13-41.995	index_released
2021-02-05_13-13-42.422	start_remapping 2 to 4
2021-02-05_13-13-42.422	middle_moved
2021-02-05_13-13-44.027	middle_released
2021-02-05_13-13-44.238	stop_remapping 2 to 4
2021-02-05_13-13-44.334	middle_moved
2021-02-05_13-13-44.680	middle_released
2021-02-05_13-13-45.568	start_remapping 2 to 3
2021-02-05_13-13-45.568	middle_moved
2021-02-05_13-13-45.615	multiple_finger_start
2021-02-05_13-13-45.690	multiple_finger_stop
2021-02-05_13-13-45.723	middle_released
2021-02-05_13-13-45.936	stop_remapping 2 to 3
2021-02-05_13-13-47.392	index_moved
2021-02-05_13-13-47.580	index_released
2021-02-05_13-13-52.453	thumb_moved
2021-02-05_13-13-52.723	thumb_released
2021-02-05_13-13-53.357	thumb_moved
2021-02-05_13-13-53.390	thumb_moved
2021-02-05_13-13-53.523	thumb_released
2021-02-05_13-13-53.789	thumb_released
2021-02-05_13-13-57.387	pinky_moved
2021-02-05_13-13-58.299	pinky_released
2021-02-05_13-13-58.420	start_remapping 4 to 1
2021-02-05_13-13-58.420	pinky_moved
2021-02-05_13-14-01.719	pinky_released
2021-02-05_13-14-01.935	stop_remapping 4 to 1
2021-02-05_13-14-11.292	start_remapping 1 to 2
2021-02-05_13-14-11.292	index_moved
2021-02-05_13-14-13.536	index_released
2021-02-05_13-14-13.746	stop_remapping 1 to 2
2021-02-05_13-14-14.102	index_moved
2021-02-05_13-14-14.901	index_released
2021-02-05_13-14-15.288	start_remapping 2 to 1
2021-02-05_13-14-15.288	middle_moved
2021-02-05_13-14-15.611	middle_released
2021-02-05_13-14-15.822	stop_remapping 2 to 1
2021-02-05_13-14-18.360	launch_dry_run_explanation_scene
2021-02-05_13-14-18.368	no_button_but_finger_pressed LeftPinkyTip
2021-02-05_13-14-18.368	set_speed 0.330000021457672
2021-02-05_13-14-18.368	no_button_but_finger_pressed LeftRingTip
2021-02-05_13-14-18.369	set_speed 0.330000021457672
2021-02-05_13-14-18.369	no_button_but_finger_pressed LeftMiddleTip
2021-02-05_13-14-18.369	set_speed 0.150000021457672
2021-02-05_13-14-18.369	no_button_but_finger_pressed LeftIndexTip
2021-02-05_13-14-18.369	set_speed 0
2021-02-05_13-14-18.369	no_button_but_finger_pressed RightIndexTip
2021-02-05_13-14-18.369	set_speed 0
2021-02-05_13-14-18.369	no_button_but_finger_pressed RightMiddleTip
2021-02-05_13-14-18.370	set_speed 0
2021-02-05_13-14-18.370	no_button_but_finger_pressed RightRingTip
2021-02-05_13-14-18.371	set_speed 0
2021-02-05_13-14-18.371	no_button_but_finger_pressed RightPinkyTip
2021-02-05_13-14-18.371	set_speed 0
2021-02-05_13-14-40.846	no_button_but_finger_pressed RightThumbTip
2021-02-05_13-14-40.846	set_speed 0
2021-02-05_13-14-52.062	launch_dry_run_session
2021-02-05_13-14-52.089	no_button_but_finger_pressed RightPinkyTip
2021-02-05_13-14-52.089	set_speed 0
2021-02-05_13-14-52.089	no_button_but_finger_pressed RightRingTip
2021-02-05_13-14-52.089	set_speed 0
2021-02-05_13-14-52.089	no_button_but_finger_pressed RightMiddleTip
2021-02-05_13-14-52.090	set_speed 0
2021-02-05_13-14-52.090	no_button_but_finger_pressed RightIndexTip
2021-02-05_13-14-52.090	set_speed 0
2021-02-05_13-14-52.090	no_button_but_finger_pressed LeftIndexTip
2021-02-05_13-14-52.090	set_speed 0
2021-02-05_13-14-52.090	no_button_but_finger_pressed LeftMiddleTip
2021-02-05_13-14-52.091	set_speed 0
2021-02-05_13-14-52.091	no_button_but_finger_pressed LeftRingTip
2021-02-05_13-14-52.091	set_speed 0
2021-02-05_13-14-52.091	no_button_but_finger_pressed LeftPinkyTip
2021-02-05_13-14-52.091	set_speed 0
2021-02-05_13-14-52.109	button_created 0
2021-02-05_13-14-52.648	button_created 1
2021-02-05_13-14-53.194	button_enters_active_area 0
2021-02-05_13-14-53.218	button_created 2
2021-02-05_13-14-53.372	start_remapping 4 to 2
2021-02-05_13-14-53.372	pedal_window_open 2000ms
2021-02-05_13-14-53.373	condition A
2021-02-05_13-14-53.373	pinky_moved
2021-02-05_13-14-53.407	button_pressed 0
2021-02-05_13-14-53.407	set_speed 0
2021-02-05_13-14-53.526	stop_remapping 4 to 2
2021-02-05_13-14-53.560	pinky_released
2021-02-05_13-14-53.737	button_enters_active_area 9
2021-02-05_13-14-53.795	button_created 3
2021-02-05_13-14-53.973	condition D_w
2021-02-05_13-14-53.973	pedal_window_open 2000ms
2021-02-05_13-14-53.973	ring_moved
2021-02-05_13-14-53.984	multiple_finger_start
2021-02-05_13-14-53.985	delete_condition 2021-02-05_13-14-53.973	condition_entry	condition D warning
2021-02-05_13-14-54.012	pinky_moved
2021-02-05_13-14-54.083	multiple_finger_stop
2021-02-05_13-14-54.084	ring_released
2021-02-05_13-14-54.092	no_button_but_finger_pressed LeftPinkyTip
2021-02-05_13-14-54.092	set_speed 0
2021-02-05_13-14-54.092	no_button_but_finger_pressed LeftRingTip
2021-02-05_13-14-54.092	set_speed 0
2021-02-05_13-14-54.093	no_button_but_finger_pressed LeftMiddleTip
2021-02-05_13-14-54.093	set_speed 0
2021-02-05_13-14-54.093	no_button_but_finger_pressed LeftIndexTip
2021-02-05_13-14-54.093	set_speed 0
2021-02-05_13-14-54.093	no_button_but_finger_pressed RightIndexTip
2021-02-05_13-14-54.093	set_speed 0
2021-02-05_13-14-54.093	no_button_but_finger_pressed RightMiddleTip
2021-02-05_13-14-54.094	set_speed 0
2021-02-05_13-14-54.094	no_button_but_finger_pressed RightRingTip
2021-02-05_13-14-54.094	set_speed 0
2021-02-05_13-14-54.094	no_button_but_finger_pressed RightPinkyTip
2021-02-05_13-14-54.094	set_speed 0
2021-02-05_13-14-54.104	button_created 0
2021-02-05_13-14-54.135	pinky_released
2021-02-05_13-14-54.671	button_created 1
2021-02-05_13-14-55.193	button_enters_active_area 7
2021-02-05_13-14-55.239	button_created 2
2021-02-05_13-14-55.261	condition B
2021-02-05_13-14-55.261	middle_moved
2021-02-05_13-14-55.286	button_pressed 7
2021-02-05_13-14-55.286	set_speed 0
2021-02-05_13-14-55.435	middle_released
2021-02-05_13-14-55.757	button_enters_active_area 1
2021-02-05_13-14-55.813	button_created 3
2021-02-05_13-14-55.868	condition B
2021-02-05_13-14-55.868	ring_moved
2021-02-05_13-14-55.890	button_pressed 1
2021-02-05_13-14-55.890	set_speed 0.150000021457672
2021-02-05_13-14-56.124	ring_released
2021-02-05_13-14-56.334	button_enters_active_area 6
2021-02-05_13-14-56.398	button_created 4
2021-02-05_13-14-56.461	condition B
2021-02-05_13-14-56.461	index_moved
2021-02-05_13-14-56.482	button_pressed 6
2021-02-05_13-14-56.482	set_speed 0.330000021457672
2021-02-05_13-14-56.583	index_released
2021-02-05_13-14-56.911	button_enters_active_area 2
2021-02-05_13-14-56.957	button_created 5
2021-02-05_13-14-57.000	condition B
2021-02-05_13-14-57.001	middle_moved
2021-02-05_13-14-57.027	button_pressed 2
2021-02-05_13-14-57.027	set_speed 0.510000021457672
2021-02-05_13-14-57.146	middle_released
2021-02-05_13-14-57.470	button_enters_active_area 0
2021-02-05_13-14-57.520	button_created 6
2021-02-05_13-14-57.660	condition B
2021-02-05_13-14-57.661	pinky_moved
2021-02-05_13-14-57.694	button_pressed 0
2021-02-05_13-14-57.694	set_speed 0.690000021457672
2021-02-05_13-14-57.824	pinky_released
2021-02-05_13-14-57.989	button_enters_active_area 8
2021-02-05_13-14-58.031	button_created 7
2021-02-05_13-14-58.100	condition B
2021-02-05_13-14-58.101	ring_moved
2021-02-05_13-14-58.117	button_pressed 8
2021-02-05_13-14-58.117	set_speed 0.735000032186508
2021-02-05_13-14-58.299	ring_released
2021-02-05_13-14-58.467	button_enters_active_area 2
2021-02-05_13-14-58.517	button_created 8
2021-02-05_13-14-58.612	condition B
2021-02-05_13-14-58.612	middle_moved
2021-02-05_13-14-58.632	button_pressed 2
2021-02-05_13-14-58.633	set_speed 0.780000042915344
2021-02-05_13-14-58.755	middle_released
2021-02-05_13-14-58.932	button_enters_active_area 6
2021-02-05_13-14-58.971	button_created 9
2021-02-05_13-14-59.034	condition B
2021-02-05_13-14-59.035	index_moved
2021-02-05_13-14-59.062	button_pressed 6
2021-02-05_13-14-59.062	set_speed 0.82500005364418
2021-02-05_13-14-59.180	index_released
2021-02-05_13-14-59.377	button_enters_active_area 3
2021-02-05_13-14-59.412	button_created 10
2021-02-05_13-14-59.489	start_remapping 1 to 2
2021-02-05_13-14-59.489	pedal_window_open 2000ms
2021-02-05_13-14-59.489	condition A
2021-02-05_13-14-59.489	index_moved
2021-02-05_13-14-59.515	button_pressed 3
2021-02-05_13-14-59.516	set_speed 0.870000064373016
2021-02-05_13-14-59.587	stop_remapping 1 to 2
2021-02-05_13-14-59.655	index_released
2021-02-05_13-14-59.788	button_enters_active_area 0
2021-02-05_13-14-59.822	button_created 11
2021-02-05_13-14-59.929	condition B
2021-02-05_13-14-59.930	pinky_moved
2021-02-05_13-14-59.946	button_pressed 0
2021-02-05_13-14-59.946	set_speed 0.915000075101852
2021-02-05_13-15-00.132	pinky_released
2021-02-05_13-15-00.199	button_enters_active_area 6
2021-02-05_13-15-00.224	button_created 12
2021-02-05_13-15-00.366	condition D_w
2021-02-05_13-15-00.367	pedal_window_open 2000ms
2021-02-05_13-15-00.367	middle_moved
2021-02-05_13-15-00.421	multiple_finger_start
2021-02-05_13-15-00.422	delete_condition 2021-02-05_13-15-00.367	condition_entry	condition D warning
2021-02-05_13-15-00.422	delete_condition 2021-02-05_13-14-59.930	condition_entry	condition B
2021-02-05_13-15-00.459	index_moved
2021-02-05_13-15-00.477	multiple_finger_stop
2021-02-05_13-15-00.477	middle_released
2021-02-05_13-15-00.490	no_button_but_finger_pressed LeftPinkyTip
2021-02-05_13-15-00.491	set_speed 0.780000085830689
2021-02-05_13-15-00.491	no_button_but_finger_pressed LeftRingTip
2021-02-05_13-15-00.491	set_speed 0.555000096559525
2021-02-05_13-15-00.491	no_button_but_finger_pressed LeftMiddleTip
2021-02-05_13-15-00.491	set_speed 0.240000107288361
2021-02-05_13-15-00.491	no_button_but_finger_pressed LeftIndexTip
2021-02-05_13-15-00.491	set_speed 0
2021-02-05_13-15-00.491	no_button_but_finger_pressed RightIndexTip
2021-02-05_13-15-00.492	set_speed 0
2021-02-05_13-15-00.492	no_button_but_finger_pressed RightMiddleTip
2021-02-05_13-15-00.492	set_speed 0
2021-02-05_13-15-00.492	no_button_but_finger_pressed RightRingTip
2021-02-05_13-15-00.492	set_speed 0
2021-02-05_13-15-00.492	no_button_but_finger_pressed RightPinkyTip
2021-02-05_13-15-00.492	set_speed 0
2021-02-05_13-15-00.502	button_created 0
2021-02-05_13-15-00.544	index_released
2021-02-05_13-15-00.900	button_created 1
2021-02-05_13-15-01.344	button_enters_active_area 3
2021-02-05_13-15-01.378	button_created 2
2021-02-05_13-15-01.433	condition B
2021-02-05_13-15-01.433	index_moved
2021-02-05_13-15-01.632	index_released
2021-02-05_13-15-01.776	button_enters_active_area 3
2021-02-05_13-15-01.887	button_enters_active_area 3
2021-02-05_13-15-01.933	button_created 3
2021-02-05_13-15-01.954	condition B
2021-02-05_13-15-01.954	index_moved
2021-02-05_13-15-02.187	index_released
2021-02-05_13-15-02.199	button_missed 3
2021-02-05_13-15-02.199	set_speed 0
2021-02-05_13-15-02.328	button_enters_active_area 3
2021-02-05_13-15-02.464	button_enters_active_area 9
2021-02-05_13-15-02.511	button_created 4
2021-02-05_13-15-02.589	condition B
2021-02-05_13-15-02.590	pinky_moved
2021-02-05_13-15-02.613	button_pressed 9
2021-02-05_13-15-02.613	set_speed 0
2021-02-05_13-15-02.720	pinky_released
2021-02-05_13-15-02.754	button_missed 3
2021-02-05_13-15-02.754	set_speed 0
2021-02-05_13-15-03.020	button_enters_active_area 9
2021-02-05_13-15-03.077	button_created 5
2021-02-05_13-15-03.247	condition B
2021-02-05_13-15-03.248	pinky_moved
2021-02-05_13-15-03.260	button_pressed 9
2021-02-05_13-15-03.260	set_speed 0.150000021457672
2021-02-05_13-15-03.342	pinky_released
2021-02-05_13-15-03.609	button_enters_active_area 0
2021-02-05_13-15-03.654	button_created 6
2021-02-05_13-15-03.841	condition B
2021-02-05_13-15-03.842	pinky_moved
2021-02-05_13-15-03.875	button_pressed 0
2021-02-05_13-15-03.875	set_speed 0.330000021457672
2021-02-05_13-15-03.998	pinky_released
2021-02-05_13-15-04.175	button_enters_active_area 7
2021-02-05_13-15-04.220	button_created 7
2021-02-05_13-15-04.298	condition B
2021-02-05_13-15-04.298	middle_moved
2021-02-05_13-15-04.320	button_pressed 7
2021-02-05_13-15-04.320	set_speed 0.510000021457672
2021-02-05_13-15-04.452	middle_released
2021-02-05_13-15-04.729	button_enters_active_area 0
2021-02-05_13-15-04.776	button_created 8
2021-02-05_13-15-04.975	condition B
2021-02-05_13-15-04.976	pinky_moved
2021-02-05_13-15-05.008	button_pressed 0
2021-02-05_13-15-05.008	set_speed 0.510000021457672
2021-02-05_13-15-05.120	pinky_released
2021-02-05_13-15-05.252	button_enters_active_area 1
2021-02-05_13-15-05.298	button_created 9
2021-02-05_13-15-05.408	start_remapping 3 to 2
2021-02-05_13-15-05.408	pedal_window_open 2000ms
2021-02-05_13-15-05.408	condition A
2021-02-05_13-15-05.409	ring_moved
2021-02-05_13-15-05.424	button_pressed 1
2021-02-05_13-15-05.425	set_speed 0.690000021457672
2021-02-05_13-15-05.467	stop_remapping 3 to 2
2021-02-05_13-15-05.600	hand_moved
2021-02-05_13-15-05.601	delete_condition 2021-02-05_13-15-05.409	condition_entry	condition A	src 1	dst 2
2021-02-05_13-15-05.740	ring_released
2021-02-05_13-15-05.752	hand_replaced
2021-02-05_13-15-05.762	no_button_but_finger_pressed LeftPinkyTip
2021-02-05_13-15-05.762	set_speed 0.555000032186508
2021-02-05_13-15-05.763	no_button_but_finger_pressed LeftMiddleTip
2021-02-05_13-15-05.763	set_speed 0.330000042915344
2021-02-05_13-15-05.763	no_button_but_finger_pressed LeftIndexTip
2021-02-05_13-15-05.763	set_speed 0.150000021457672
2021-02-05_13-15-05.763	no_button_but_finger_pressed RightIndexTip
2021-02-05_13-15-05.763	set_speed 0
2021-02-05_13-15-05.763	no_button_but_finger_pressed RightMiddleTip
2021-02-05_13-15-05.763	set_speed 0
2021-02-05_13-15-05.763	no_button_but_finger_pressed RightRingTip
2021-02-05_13-15-05.764	set_speed 0
2021-02-05_13-15-05.764	no_button_but_finger_pressed RightPinkyTip
2021-02-05_13-15-05.764	set_speed 0
2021-02-05_13-15-05.775	button_created 0
2021-02-05_13-15-06.308	button_created 1
2021-02-05_13-15-06.833	button_enters_active_area 7
2021-02-05_13-15-06.879	button_created 2
2021-02-05_13-15-06.889	start_remapping 2 to 3
2021-02-05_13-15-06.889	pedal_window_open 2000ms
2021-02-05_13-15-06.889	condition A
2021-02-05_13-15-06.889	middle_moved
2021-02-05_13-15-07.052	middle_released
2021-02-05_13-15-07.274	button_enters_active_area 7
2021-02-05_13-15-07.296	middle_moved
2021-02-05_13-15-07.407	button_enters_active_area 6
2021-02-05_13-15-07.444	button_created 3
2021-02-05_13-15-07.451	middle_released
2021-02-05_13-15-07.484	stop_remapping 2 to 3
2021-02-05_13-15-07.700	button_missed 7
2021-02-05_13-15-07.700	set_speed 0
2021-02-05_13-15-07.852	button_enters_active_area 6
2021-02-05_13-15-07.952	pedal_pressed_correclty
2021-02-05_13-15-11.587	selected_answer 10
2021-02-05_13-15-11.598	no_button_but_finger_pressed LeftPinkyTip
2021-02-05_13-15-11.598	set_speed 0
2021-02-05_13-15-11.598	no_button_but_finger_pressed LeftRingTip
2021-02-05_13-15-11.599	set_speed 0
2021-02-05_13-15-11.599	no_button_but_finger_pressed LeftMiddleTip
2021-02-05_13-15-11.599	set_speed 0
2021-02-05_13-15-11.599	no_button_but_finger_pressed LeftIndexTip
2021-02-05_13-15-11.599	set_speed 0
2021-02-05_13-15-11.599	no_button_but_finger_pressed RightIndexTip
2021-02-05_13-15-11.599	set_speed 0
2021-02-05_13-15-11.599	no_button_but_finger_pressed RightMiddleTip
2021-02-05_13-15-11.600	set_speed 0
2021-02-05_13-15-11.600	no_button_but_finger_pressed RightRingTip
2021-02-05_13-15-11.600	set_speed 0
2021-02-05_13-15-11.600	no_button_but_finger_pressed RightPinkyTip
2021-02-05_13-15-11.600	set_speed 0
2021-02-05_13-15-11.616	button_created 0
2021-02-05_13-15-12.182	button_created 1
2021-02-05_13-15-12.704	button_enters_active_area 1
2021-02-05_13-15-12.750	button_created 2
2021-02-05_13-15-12.805	condition B
2021-02-05_13-15-12.806	ring_moved
2021-02-05_13-15-12.827	button_pressed 1
2021-02-05_13-15-12.827	set_speed 0
2021-02-05_13-15-13.071	ring_released
2021-02-05_13-15-13.271	button_enters_active_area 0
2021-02-05_13-15-13.317	button_created 3
2021-02-05_13-15-13.460	condition B
2021-02-05_13-15-13.461	pinky_moved
2021-02-05_13-15-13.482	button_pressed 0
2021-02-05_13-15-13.482	set_speed 0.150000021457672
2021-02-05_13-15-13.593	pinky_released
2021-02-05_13-15-13.836	button_enters_active_area 9
2021-02-05_13-15-13.885	button_created 4
2021-02-05_13-15-14.049	condition B
2021-02-05_13-15-14.049	pinky_moved
2021-02-05_13-15-14.059	button_pressed 9
2021-02-05_13-15-14.059	set_speed 0.330000021457672
2021-02-05_13-15-14.162	pinky_released
2021-02-05_13-15-14.406	button_enters_active_area 0
2021-02-05_13-15-14.463	button_created 5
2021-02-05_13-15-14.672	condition B
2021-02-05_13-15-14.672	pinky_moved
2021-02-05_13-15-14.694	button_pressed 0
2021-02-05_13-15-14.694	set_speed 0.510000021457672
2021-02-05_13-15-14.824	pinky_released
2021-02-05_13-15-14.970	button_enters_active_area 2
2021-02-05_13-15-15.027	button_created 6
2021-02-05_13-15-15.114	condition B
2021-02-05_13-15-15.114	middle_moved
2021-02-05_13-15-15.140	button_pressed 2
2021-02-05_13-15-15.140	set_speed 0.690000021457672
2021-02-05_13-15-15.237	middle_released
2021-02-05_13-15-15.503	button_enters_active_area 1
2021-02-05_13-15-15.552	button_created 7
2021-02-05_13-15-15.614	condition B
2021-02-05_13-15-15.614	ring_moved
2021-02-05_13-15-15.625	button_pressed 1
2021-02-05_13-15-15.625	set_speed 0.735000032186508
2021-02-05_13-15-15.764	ring_released
[truncated: 77,626 more rows]
