# Supplementary material for: Avatar error in your favor: Embodied avatars can fix users’ mistakes without them noticing
Source: PLoS One. 2023 Jan 20;18(1):e0266212. doi: 10.1371/journal.pone.0266212 (PMC9858437; doi:10.1371/journal.pone.0266212)
Supplement: S1 Dataset — (ZIP) [file pone.0266212.s003.zip › static/raw_data/37/data.csv]

2021-02-05_15-55-02.684	condition_entry	condition B
2021-02-05_15-55-03.406	condition_entry	condition A	src 0	dst 2
2021-02-05_15-55-04.017	condition_entry	condition B
2021-02-05_15-55-04.411	pedal_entry	pedal_correct
2021-02-05_15-55-07.901	answer_entry	selected_answer 10
2021-02-05_15-55-09.237	condition_entry	condition B
2021-02-05_15-55-09.777	condition_entry	condition B
2021-02-05_15-55-10.331	condition_entry	condition B
2021-02-05_15-55-10.885	condition_entry	condition B	discarded
2021-02-05_15-55-10.914	warning	multiple_fingers
2021-02-05_15-55-12.301	condition_entry	condition B
2021-02-05_15-55-12.863	condition_entry	condition B
2021-02-05_15-55-13.510	condition_entry	condition B
2021-02-05_15-55-14.087	condition_entry	condition B
2021-02-05_15-55-14.584	condition_entry	condition B
2021-02-05_15-55-15.107	condition_entry	condition B
2021-02-05_15-55-15.574	condition_entry	condition B	discarded
2021-02-05_15-55-15.619	warning	multiple_fingers
2021-02-05_15-55-16.921	condition_entry	condition B
2021-02-05_15-55-17.360	condition_entry	condition B
2021-02-05_15-55-18.018	condition_entry	condition B
2021-02-05_15-55-18.708	condition_entry	condition B	discarded
2021-02-05_15-55-18.772	warning	multiple_fingers
2021-02-05_15-55-20.053	condition_entry	condition B
2021-02-05_15-55-20.697	condition_entry	condition B
2021-02-05_15-55-21.247	condition_entry	condition B	discarded
2021-02-05_15-55-21.285	warning	multiple_fingers
2021-02-05_15-55-22.630	condition_entry	condition B
2021-02-05_15-55-23.182	condition_entry	condition B
2021-02-05_15-55-23.793	condition_entry	condition B
2021-02-05_15-55-24.280	condition_entry	condition C	src 6	dst 7
2021-02-05_15-55-24.961	condition_entry	condition B
2021-02-05_15-55-25.148	pedal_entry	pedal_correct
2021-02-05_15-55-28.728	answer_entry	selected_answer 10
2021-02-05_15-55-30.078	condition_entry	condition B
2021-02-05_15-55-30.510	condition_entry	condition B
2021-02-05_15-55-31.068	condition_entry	condition B
2021-02-05_15-55-31.742	condition_entry	condition B
2021-02-05_15-55-32.243	condition_entry	condition D	discarded
2021-02-05_15-55-32.265	warning	multiple_fingers
2021-02-05_15-55-33.590	condition_entry	condition B
2021-02-05_15-55-34.179	condition_entry	condition B
2021-02-05_15-55-34.842	condition_entry	condition B
2021-02-05_15-55-35.358	condition_entry	condition B
2021-02-05_15-55-35.887	condition_entry	condition B
2021-02-05_15-55-36.353	condition_entry	condition B
2021-02-05_15-55-36.964	condition_entry	condition B	discarded
2021-02-05_15-55-37.033	warning	multiple_fingers
2021-02-05_15-55-38.940	condition_entry	condition B
2021-02-05_15-55-39.417	condition_entry	condition B
2021-02-05_15-55-39.939	condition_entry	condition B	discarded
2021-02-05_15-55-40.013	warning	multiple_fingers
2021-02-05_15-55-41.382	condition_entry	condition B
2021-02-05_15-55-41.860	condition_entry	condition B
2021-02-05_15-55-42.507	condition_entry	condition A	src 1	dst 2	discarded
2021-02-05_15-55-42.530	warning	multiple_fingers
2021-02-05_15-55-43.414	pedal_entry	pedal_incorrect
2021-02-05_15-55-46.707	answer_entry	selected_answer 10
2021-02-05_15-55-47.973	condition_entry	condition A	src 1	dst 0	discarded
2021-02-05_15-55-47.984	warning	multiple_fingers
2021-02-05_15-55-48.983	pedal_entry	pedal_incorrect
2021-02-05_15-55-51.710	answer_entry	selected_answer 10
2021-02-05_15-55-53.051	condition_entry	condition A	src 2	dst 0
2021-02-05_15-55-53.603	pedal_entry	pedal_correct
2021-02-05_15-55-56.377	answer_entry	selected_answer 10
2021-02-05_15-55-57.601	condition_entry	condition A	src 0	dst 1
2021-02-05_15-55-58.221	pedal_entry	pedal_correct
2021-02-05_15-56-02.069	answer_entry	selected_answer 10
2021-02-05_15-56-03.251	condition_entry	condition B
2021-02-05_15-56-03.822	condition_entry	condition D	discarded
2021-02-05_15-56-03.854	warning	multiple_fingers
2021-02-05_15-56-05.335	condition_entry	condition B
2021-02-05_15-56-05.884	condition_entry	condition B
2021-02-05_15-56-06.482	condition_entry	condition B
2021-02-05_15-56-07.044	condition_entry	condition B
2021-02-05_15-56-07.560	condition_entry	condition B
2021-02-05_15-56-08.107	condition_entry	condition B
2021-02-05_15-56-08.641	condition_entry	condition B	discarded
2021-02-05_15-56-08.695	warning	multiple_fingers
2021-02-05_15-56-09.831	condition_entry	condition B
2021-02-05_15-56-10.637	condition_entry	condition B
2021-02-05_15-56-11.192	condition_entry	condition B	discarded
2021-02-05_15-56-11.213	warning	multiple_fingers
2021-02-05_15-56-12.509	condition_entry	condition B
2021-02-05_15-56-13.090	condition_entry	condition B
2021-02-05_15-56-13.612	condition_entry	condition B
2021-02-05_15-56-14.467	condition_entry	condition B
2021-02-05_15-56-14.934	condition_entry	condition B
2021-02-05_15-56-15.465	condition_entry	condition D	discarded
2021-02-05_15-56-15.477	warning	multiple_fingers
2021-02-05_15-56-16.760	condition_entry	condition B
2021-02-05_15-56-17.337	condition_entry	condition B
2021-02-05_15-56-17.965	condition_entry	condition D	discarded
2021-02-05_15-56-18.077	warning	multiple_fingers
2021-02-05_15-56-19.380	condition_entry	condition B
2021-02-05_15-56-19.898	condition_entry	condition B
2021-02-05_15-56-20.534	condition_entry	condition B
2021-02-05_15-56-21.175	condition_entry	condition B
2021-02-05_15-56-21.664	condition_entry	condition B
2021-02-05_15-56-22.288	condition_entry	condition B
2021-02-05_15-56-22.797	condition_entry	condition B
2021-02-05_15-56-23.187	condition_entry	condition D
2021-02-05_15-56-23.618	condition_entry	condition B
2021-02-05_15-56-24.024	condition_entry	condition B
2021-02-05_15-56-24.490	condition_entry	condition D warning	discarded
2021-02-05_15-56-24.541	warning	multiple_fingers
2021-02-05_15-56-25.906	condition_entry	condition B
2021-02-05_15-56-26.439	condition_entry	condition B
2021-02-05_15-56-27.050	condition_entry	condition B
2021-02-05_15-56-27.528	condition_entry	condition A	src 7	dst 8
2021-02-05_15-56-28.117	condition_entry	condition B
2021-02-05_15-56-28.796	condition_entry	condition B
2021-02-05_15-56-29.294	condition_entry	condition B
2021-02-05_15-56-29.549	pedal_entry	pedal_timeout
2021-02-05_15-56-29.749	condition_entry	condition D	discarded
2021-02-05_15-56-29.820	warning	multiple_fingers
2021-02-05_15-56-31.138	condition_entry	condition B
2021-02-05_15-56-31.760	condition_entry	condition B
2021-02-05_15-56-32.236	condition_entry	condition B
2021-02-05_15-56-32.838	condition_entry	condition B
2021-02-05_15-56-33.214	condition_entry	condition D
2021-02-05_15-56-33.883	condition_entry	condition B
2021-02-05_15-56-34.370	condition_entry	condition D warning
2021-02-05_15-56-34.972	condition_entry	condition D warning
2021-02-05_15-56-35.376	condition_entry	condition D warning	discarded
2021-02-05_15-56-35.744	condition_entry	condition D warning	discarded
2021-02-05_15-56-35.842	warning	multiple_fingers
2021-02-05_15-56-37.183	condition_entry	condition B
2021-02-05_15-56-37.701	condition_entry	condition B
2021-02-05_15-56-38.428	warning	multiple_fingers
2021-02-05_15-56-39.814	condition_entry	condition B
2021-02-05_15-56-40.289	condition_entry	condition C	src 6	dst 7
2021-02-05_15-56-40.924	condition_entry	condition B	discarded
2021-02-05_15-56-40.969	warning	multiple_fingers
2021-02-05_15-56-42.321	condition_entry	condition B
2021-02-05_15-56-42.934	condition_entry	condition B
2021-02-05_15-56-43.392	condition_entry	condition B
2021-02-05_15-56-43.932	condition_entry	condition B
2021-02-05_15-56-44.591	condition_entry	condition B	discarded
2021-02-05_15-56-44.618	warning	multiple_fingers
2021-02-05_15-56-45.969	condition_entry	condition B
2021-02-05_15-56-46.577	condition_entry	condition B
2021-02-05_15-56-47.288	condition_entry	condition B
2021-02-05_15-56-47.763	condition_entry	condition C	src 8	dst 9
2021-02-05_15-56-48.264	condition_entry	condition D warning	discarded
2021-02-05_15-56-48.376	warning	multiple_fingers
2021-02-05_15-56-49.945	condition_entry	condition B
2021-02-05_15-56-50.395	condition_entry	condition A	src 6	dst 8
2021-02-05_15-56-51.196	pedal_entry	pedal_correct
2021-02-05_15-56-54.078	answer_entry	selected_answer 10
2021-02-05_15-56-55.310	condition_entry	condition B	discarded
2021-02-05_15-56-55.366	warning	multiple_fingers
2021-02-05_15-56-56.652	condition_entry	condition B
2021-02-05_15-56-57.204	condition_entry	condition B
2021-02-05_15-56-57.725	condition_entry	condition B
2021-02-05_15-56-58.318	condition_entry	condition B
2021-02-05_15-56-59.041	condition_entry	condition B
2021-02-05_15-57-00.194	condition_entry	condition B
2021-02-05_15-57-00.734	condition_entry	condition B
2021-02-05_15-57-01.168	condition_entry	condition B
2021-02-05_15-57-01.836	condition_entry	condition B
2021-02-05_15-57-02.470	condition_entry	condition B
2021-02-05_15-57-03.082	condition_entry	condition B
2021-02-05_15-57-03.644	condition_entry	condition B
2021-02-05_15-57-04.133	condition_entry	condition D
2021-02-05_15-57-04.633	condition_entry	condition B
2021-02-05_15-57-05.133	condition_entry	condition B
2021-02-05_15-57-05.488	condition_entry	condition B
2021-02-05_15-57-05.988	condition_entry	condition B	discarded
2021-02-05_15-57-06.021	warning	multiple_fingers
2021-02-05_15-57-07.255	condition_entry	condition A	src 3	dst 1
2021-02-05_15-57-07.732	condition_entry	condition D warning
2021-02-05_15-57-08.325	condition_entry	condition D warning	discarded
2021-02-05_15-57-08.544	warning	multiple_fingers
2021-02-05_15-57-10.052	condition_entry	condition B
2021-02-05_15-57-10.689	condition_entry	condition B
2021-02-05_15-57-11.140	condition_entry	condition B
2021-02-05_15-57-11.687	condition_entry	condition B	discarded
2021-02-05_15-57-11.762	warning	multiple_fingers
2021-02-05_15-57-13.296	condition_entry	condition B
2021-02-05_15-57-13.769	condition_entry	condition B
2021-02-05_15-57-14.365	condition_entry	condition B
2021-02-05_15-57-14.908	condition_entry	condition C	src 9	dst 8	discarded
2021-02-05_15-57-14.992	warning	multiple_fingers
2021-02-05_15-57-16.519	condition_entry	condition B
2021-02-05_15-57-17.023	condition_entry	condition B
2021-02-05_15-57-17.549	condition_entry	condition B
2021-02-05_15-57-18.073	condition_entry	condition B
2021-02-05_15-57-18.817	condition_entry	condition B	discarded
2021-02-05_15-57-19.248	condition_entry	condition B	discarded
2021-02-05_15-57-19.315	warning	multiple_fingers
2021-02-05_15-57-20.617	condition_entry	condition B
2021-02-05_15-57-21.229	condition_entry	condition B
2021-02-05_15-57-21.860	condition_entry	condition B
2021-02-05_15-57-22.436	condition_entry	condition B
2021-02-05_15-57-22.891	condition_entry	condition B
2021-02-05_15-57-23.527	condition_entry	condition C	src 7	dst 6	discarded
2021-02-05_15-57-23.603	warning	multiple_fingers
2021-02-05_15-57-24.832	condition_entry	condition B
2021-02-05_15-57-25.312	condition_entry	condition B
2021-02-05_15-57-25.884	condition_entry	condition C	src 9	dst 8	discarded
2021-02-05_15-57-25.980	warning	multiple_fingers
2021-02-05_15-57-27.456	condition_entry	condition B	discarded
2021-02-05_15-57-27.467	warning	multiple_fingers
2021-02-05_15-57-28.845	condition_entry	condition B
2021-02-05_15-57-29.333	condition_entry	condition C	src 1	dst 2	discarded
2021-02-05_15-57-29.489	warning	multiple_fingers
2021-02-05_15-57-30.888	condition_entry	condition B
2021-02-05_15-57-31.432	condition_entry	condition B
2021-02-05_15-57-32.224	condition_entry	condition B
2021-02-05_15-57-32.697	condition_entry	condition B
2021-02-05_15-57-33.253	condition_entry	condition C	src 6	dst 7	discarded
2021-02-05_15-57-33.314	warning	multiple_fingers
2021-02-05_15-57-34.746	condition_entry	condition B
2021-02-05_15-57-35.196	condition_entry	condition B
2021-02-05_15-57-35.698	condition_entry	condition C	src 7	dst 8
2021-02-05_15-57-36.316	condition_entry	condition B	discarded
2021-02-05_15-57-36.377	warning	multiple_fingers
2021-02-05_15-57-37.810	condition_entry	condition B
2021-02-05_15-57-38.331	condition_entry	condition B
2021-02-05_15-57-38.887	condition_entry	condition B
2021-02-05_15-57-39.439	condition_entry	condition B
2021-02-05_15-57-39.996	condition_entry	condition B
2021-02-05_15-57-40.500	condition_entry	condition B
2021-02-05_15-57-41.028	condition_entry	condition B
2021-02-05_15-57-41.589	warning	multiple_fingers
2021-02-05_15-57-42.960	condition_entry	condition B
2021-02-05_15-57-43.471	condition_entry	condition B
2021-02-05_15-57-44.026	condition_entry	condition D
2021-02-05_15-57-44.636	condition_entry	condition B
2021-02-05_15-57-45.071	condition_entry	condition B
2021-02-05_15-57-45.603	condition_entry	condition B
2021-02-05_15-57-46.048	pedal_entry	pedal_timeout
2021-02-05_15-57-46.171	condition_entry	condition B
2021-02-05_15-57-46.769	condition_entry	condition D
2021-02-05_15-57-47.519	condition_entry	condition D warning
2021-02-05_15-57-47.942	condition_entry	condition D warning
2021-02-05_15-57-48.369	condition_entry	condition B	discarded
2021-02-05_15-57-48.455	warning	multiple_fingers
2021-02-05_15-57-50.061	condition_entry	condition B	discarded
2021-02-05_15-57-50.120	warning	multiple_fingers
2021-02-05_15-57-51.478	condition_entry	condition B
2021-02-05_15-57-52.146	condition_entry	condition B
2021-02-05_15-57-52.676	condition_entry	condition B	discarded
2021-02-05_15-57-52.727	warning	multiple_fingers
2021-02-05_15-57-53.981	condition_entry	condition B
2021-02-05_15-57-54.701	condition_entry	condition C	src 7	dst 8	discarded
2021-02-05_15-57-54.769	warning	multiple_fingers
2021-02-05_15-57-56.176	condition_entry	condition B
2021-02-05_15-57-56.610	condition_entry	condition B
2021-02-05_15-57-57.254	condition_entry	condition B
2021-02-05_15-57-57.814	condition_entry	condition B	discarded
2021-02-05_15-57-57.930	warning	multiple_fingers
2021-02-05_15-57-59.379	condition_entry	condition B
2021-02-05_15-57-59.897	condition_entry	condition B
2021-02-05_15-58-00.553	condition_entry	condition B
2021-02-05_15-58-01.106	condition_entry	condition B
2021-02-05_15-58-01.651	condition_entry	condition B
2021-02-05_15-58-02.184	condition_entry	condition B	discarded
2021-02-05_15-58-02.209	warning	multiple_fingers
2021-02-05_15-58-03.577	condition_entry	condition B	discarded
2021-02-05_15-58-03.593	warning	multiple_fingers
2021-02-05_15-58-05.096	condition_entry	condition B
2021-02-05_15-58-05.649	condition_entry	condition B
2021-02-05_15-58-06.207	condition_entry	condition C	src 8	dst 9	discarded
2021-02-05_15-58-06.233	warning	multiple_fingers
2021-02-05_15-58-06.246	warning	hand_movements
2021-02-05_15-58-07.830	condition_entry	condition B
2021-02-05_15-58-08.229	condition_entry	condition C	src 8	dst 7	discarded
2021-02-05_15-58-08.340	warning	multiple_fingers
2021-02-05_15-58-09.773	condition_entry	condition B
2021-02-05_15-58-10.270	condition_entry	condition B	discarded
2021-02-05_15-58-10.413	warning	hand_movements
2021-02-05_15-58-11.807	condition_entry	condition B
2021-02-05_15-58-12.279	condition_entry	condition B
2021-02-05_15-58-12.858	condition_entry	condition B
2021-02-05_15-58-13.427	condition_entry	condition B
2021-02-05_15-58-14.074	condition_entry	condition B
2021-02-05_15-58-14.613	condition_entry	condition B
2021-02-05_15-58-15.115	condition_entry	condition C	src 3	dst 1	discarded
2021-02-05_15-58-15.551	warning	hand_movements
2021-02-05_15-58-16.771	condition_entry	condition B	discarded
2021-02-05_15-58-16.831	warning	multiple_fingers
2021-02-05_15-58-18.124	condition_entry	condition B
2021-02-05_15-58-18.759	condition_entry	condition B
2021-02-05_15-58-19.321	condition_entry	condition B
2021-02-05_15-58-19.833	condition_entry	condition C	src 9	dst 8	discarded
2021-02-05_15-58-19.902	warning	multiple_fingers
2021-02-05_15-58-21.390	condition_entry	condition B
2021-02-05_15-58-21.952	condition_entry	condition B
2021-02-05_15-58-22.597	condition_entry	condition A	src 2	dst 3
2021-02-05_15-58-23.246	condition_entry	condition B
2021-02-05_15-58-23.719	condition_entry	condition B
2021-02-05_15-58-24.330	condition_entry	condition B
2021-02-05_15-58-24.618	pedal_entry	pedal_timeout
2021-02-05_15-58-24.752	condition_entry	condition B
2021-02-05_15-58-25.264	condition_entry	condition C	src 8	dst 6	discarded
2021-02-05_15-58-25.355	warning	multiple_fingers
2021-02-05_15-58-26.670	condition_entry	condition B
2021-02-05_15-58-27.172	condition_entry	condition C	src 6	dst 7
2021-02-05_15-58-27.807	condition_entry	condition B
2021-02-05_15-58-28.329	condition_entry	condition B
2021-02-05_15-58-28.894	condition_entry	condition B
2021-02-05_15-58-29.211	pedal_entry	pedal_timeout
2021-02-05_15-58-29.616	condition_entry	condition B
2021-02-05_15-58-30.183	condition_entry	condition B
2021-02-05_15-58-30.760	condition_entry	condition C	src 0	dst 1
2021-02-05_15-58-31.404	condition_entry	condition D warning
2021-02-05_15-58-31.804	condition_entry	condition B
2021-02-05_15-58-32.461	condition_entry	condition B
2021-02-05_15-58-32.836	condition_entry	condition D warning	discarded
2021-02-05_15-58-32.994	warning	multiple_fingers
2021-02-05_15-58-34.386	condition_entry	condition B	discarded
2021-02-05_15-58-34.424	warning	hand_movements
2021-02-05_15-58-35.829	condition_entry	condition B
2021-02-05_15-58-36.268	condition_entry	condition B
2021-02-05_15-58-36.860	condition_entry	condition B
2021-02-05_15-58-37.491	condition_entry	condition B
2021-02-05_15-58-38.072	condition_entry	condition B
2021-02-05_15-58-38.490	condition_entry	condition D
2021-02-05_15-58-39.090	condition_entry	condition B	discarded
2021-02-05_15-58-39.494	condition_entry	condition D warning	discarded
2021-02-05_15-58-39.589	warning	multiple_fingers
2021-02-05_15-58-40.792	condition_entry	condition B
2021-02-05_15-58-41.380	condition_entry	condition B
2021-02-05_15-58-42.058	condition_entry	condition A	src 9	dst 6
2021-02-05_15-58-42.621	condition_entry	condition D warning
2021-02-05_15-58-43.224	condition_entry	condition B	discarded
2021-02-05_15-58-43.289	warning	hand_movements
2021-02-05_15-58-44.581	condition_entry	condition B
2021-02-05_15-58-45.176	condition_entry	condition B	discarded
2021-02-05_15-58-45.189	warning	hand_movements
2021-02-05_15-58-46.613	condition_entry	condition B
2021-02-05_15-58-47.201	condition_entry	condition B
2021-02-05_15-58-47.757	condition_entry	condition B
2021-02-05_15-58-48.263	condition_entry	condition B	discarded
2021-02-05_15-58-48.313	warning	hand_movements
2021-02-05_15-58-49.601	condition_entry	condition B
2021-02-05_15-58-50.174	condition_entry	condition B	discarded
2021-02-05_15-58-50.235	warning	multiple_fingers
2021-02-05_15-58-51.574	condition_entry	condition B
2021-02-05_15-58-52.072	condition_entry	condition B
2021-02-05_15-58-52.720	condition_entry	condition B
2021-02-05_15-58-53.283	condition_entry	condition B	discarded
2021-02-05_15-58-53.327	warning	multiple_fingers
2021-02-05_15-58-54.614	condition_entry	condition B
2021-02-05_15-58-55.231	condition_entry	condition B
2021-02-05_15-58-55.820	condition_entry	condition B
2021-02-05_15-58-56.381	condition_entry	condition B	discarded
2021-02-05_15-58-56.443	warning	hand_movements
2021-02-05_15-58-57.806	condition_entry	condition B
2021-02-05_15-58-58.342	condition_entry	condition B
2021-02-05_15-58-58.847	condition_entry	condition B
2021-02-05_15-58-59.358	condition_entry	condition C	src 1	dst 0
2021-02-05_15-59-00.013	condition_entry	condition D warning
2021-02-05_15-59-00.702	condition_entry	condition B	discarded
2021-02-05_15-59-00.766	warning	hand_movements
2021-02-05_15-59-02.356	condition_entry	condition B
2021-02-05_15-59-02.835	condition_entry	condition A	src 6	dst 7
2021-02-05_15-59-03.402	condition_entry	condition B	discarded
2021-02-05_15-59-03.436	warning	hand_movements
2021-02-05_15-59-03.536	warning	hand_movements
2021-02-05_15-59-03.734	pedal_entry	pedal_incorrect
2021-02-05_15-59-06.806	answer_entry	selected_answer 10
2021-02-05_15-59-08.014	condition_entry	condition B
2021-02-05_15-59-08.615	condition_entry	condition B
2021-02-05_15-59-09.202	condition_entry	condition B
2021-02-05_15-59-09.788	condition_entry	condition B	discarded
2021-02-05_15-59-09.826	warning	hand_movements
2021-02-05_15-59-09.973	warning	hand_movements
2021-02-05_15-59-11.219	condition_entry	condition B
2021-02-05_15-59-11.746	condition_entry	condition B
2021-02-05_15-59-12.334	condition_entry	condition B
2021-02-05_15-59-12.952	condition_entry	condition B	discarded
2021-02-05_15-59-13.011	warning	hand_movements
2021-02-05_15-59-13.086	warning	hand_movements
2021-02-05_15-59-13.108	warning	hand_movements
2021-02-05_15-59-14.450	condition_entry	condition B
2021-02-05_15-59-15.041	condition_entry	condition B
2021-02-05_15-59-15.606	condition_entry	condition B
2021-02-05_15-59-16.161	condition_entry	condition B	discarded
2021-02-05_15-59-16.212	warning	hand_movements
2021-02-05_15-59-17.639	condition_entry	condition B
2021-02-05_15-59-18.138	condition_entry	condition B
2021-02-05_15-59-18.761	condition_entry	condition B	discarded
2021-02-05_15-59-19.251	condition_entry	condition B	discarded
2021-02-05_15-59-19.260	warning	multiple_fingers
2021-02-05_15-59-20.839	condition_entry	condition B
2021-02-05_15-59-21.216	condition_entry	condition B
2021-02-05_15-59-21.770	condition_entry	condition B
2021-02-05_15-59-22.414	condition_entry	condition B
2021-02-05_15-59-22.975	condition_entry	condition B
2021-02-05_15-59-23.591	condition_entry	condition B	discarded
2021-02-05_15-59-24.052	condition_entry	condition B	discarded
2021-02-05_15-59-24.075	warning	multiple_fingers
2021-02-05_15-59-25.451	condition_entry	condition B	discarded
2021-02-05_15-59-25.484	warning	multiple_fingers
2021-02-05_15-59-26.894	condition_entry	condition B
2021-02-05_15-59-27.433	condition_entry	condition D	discarded
2021-02-05_15-59-27.498	warning	multiple_fingers
2021-02-05_15-59-28.839	condition_entry	condition B
2021-02-05_15-59-29.345	condition_entry	condition B
2021-02-05_15-59-30.024	condition_entry	condition B
2021-02-05_15-59-30.613	condition_entry	condition B	discarded
2021-02-05_15-59-30.634	warning	hand_movements
2021-02-05_15-59-31.970	condition_entry	condition B
2021-02-05_15-59-32.632	condition_entry	condition D
2021-02-05_15-59-33.113	condition_entry	condition B	discarded
2021-02-05_15-59-33.209	warning	hand_movements
2021-02-05_15-59-34.480	condition_entry	condition B
2021-02-05_15-59-35.086	condition_entry	condition B
2021-02-05_15-59-35.686	condition_entry	condition B	discarded
2021-02-05_15-59-35.708	warning	multiple_fingers
2021-02-05_15-59-36.978	condition_entry	condition B
2021-02-05_15-59-37.551	condition_entry	condition B
2021-02-05_15-59-38.211	condition_entry	condition D	discarded
2021-02-05_15-59-38.250	warning	multiple_fingers
2021-02-05_15-59-38.361	warning	multiple_fingers
2021-02-05_15-59-38.388	warning	hand_movements
2021-02-05_15-59-38.531	warning	hand_movements
2021-02-05_15-59-39.831	condition_entry	condition B
2021-02-05_15-59-40.306	condition_entry	condition B
2021-02-05_15-59-41.020	condition_entry	condition B
2021-02-05_15-59-41.511	condition_entry	condition B
2021-02-05_15-59-42.152	condition_entry	condition B
2021-02-05_15-59-42.727	condition_entry	condition B	discarded
2021-02-05_15-59-42.815	warning	multiple_fingers
2021-02-05_15-59-44.338	condition_entry	condition B
2021-02-05_15-59-44.848	condition_entry	condition B	discarded
2021-02-05_15-59-44.871	warning	hand_movements
2021-02-05_15-59-44.871	warning	multiple_fingers
2021-02-05_15-59-45.015	warning	multiple_fingers
2021-02-05_15-59-45.065	warning	multiple_fingers
2021-02-05_15-59-46.507	condition_entry	condition D
2021-02-05_15-59-47.149	condition_entry	condition B
2021-02-05_15-59-47.558	condition_entry	condition B
2021-02-05_15-59-48.102	condition_entry	condition B
2021-02-05_15-59-48.525	pedal_entry	pedal_timeout
2021-02-05_15-59-48.547	condition_entry	condition C	src 1	dst 0
2021-02-05_15-59-49.216	condition_entry	condition B
2021-02-05_15-59-49.780	condition_entry	condition D warning	discarded
2021-02-05_15-59-49.894	warning	multiple_fingers
2021-02-05_15-59-51.561	condition_entry	condition B
2021-02-05_15-59-52.058	condition_entry	condition C	src 1	dst 2
2021-02-05_15-59-52.644	condition_entry	condition D warning	discarded
2021-02-05_15-59-52.666	warning	multiple_fingers
2021-02-05_15-59-54.089	condition_entry	condition B
2021-02-05_15-59-54.632	condition_entry	condition B
2021-02-05_15-59-55.177	condition_entry	condition B
2021-02-05_15-59-55.667	condition_entry	condition B	discarded
2021-02-05_15-59-56.098	warning	multiple_fingers
2021-02-05_15-59-57.478	condition_entry	condition B
2021-02-05_15-59-57.864	condition_entry	condition D
2021-02-05_15-59-58.465	condition_entry	condition B	discarded
2021-02-05_15-59-58.719	warning	multiple_fingers
2021-02-05_15-59-58.745	warning	hand_movements
2021-02-05_16-00-00.130	condition_entry	condition B
2021-02-05_16-00-00.645	condition_entry	condition B
2021-02-05_16-00-01.279	condition_entry	condition B
2021-02-05_16-00-01.841	condition_entry	condition C	src 1	dst 2	discarded
2021-02-05_16-00-01.976	warning	multiple_fingers
2021-02-05_16-00-03.373	condition_entry	condition B
2021-02-05_16-00-03.935	condition_entry	condition B
2021-02-05_16-00-04.506	warning	multiple_fingers
2021-02-05_16-00-05.992	condition_entry	condition B	discarded
2021-02-05_16-00-06.012	warning	multiple_fingers
2021-02-05_16-00-07.374	condition_entry	condition B
2021-02-05_16-00-07.937	condition_entry	condition B
2021-02-05_16-00-08.453	condition_entry	condition B	discarded
2021-02-05_16-00-08.548	warning	multiple_fingers
2021-02-05_16-00-09.796	condition_entry	condition B
2021-02-05_16-00-10.247	condition_entry	condition B
2021-02-05_16-00-10.944	condition_entry	condition B	discarded
2021-02-05_16-00-10.954	warning	multiple_fingers
2021-02-05_16-00-11.108	warning	hand_movements
2021-02-05_16-00-11.140	warning	hand_movements
2021-02-05_16-00-11.161	warning	hand_movements
2021-02-05_16-00-12.525	condition_entry	condition B
2021-02-05_16-00-13.238	condition_entry	condition B
2021-02-05_16-00-13.824	condition_entry	condition B
2021-02-05_16-00-14.258	condition_entry	condition B
2021-02-05_16-00-14.816	condition_entry	condition C	src 6	dst 7
2021-02-05_16-00-15.314	condition_entry	condition B
2021-02-05_16-00-15.945	condition_entry	condition B
2021-02-05_16-00-16.402	condition_entry	condition D warning	discarded
2021-02-05_16-00-16.877	warning	multiple_fingers
2021-02-05_16-00-17.643	warning	multiple_fingers
2021-02-05_16-00-19.327	condition_entry	condition B
2021-02-05_16-00-19.788	condition_entry	condition D
2021-02-05_16-00-20.367	condition_entry	condition B
2021-02-05_16-00-20.988	condition_entry	condition B
2021-02-05_16-00-21.642	condition_entry	condition B	discarded
2021-02-05_16-00-21.800	pedal_entry	pedal_timeout
2021-02-05_16-00-22.025	condition_entry	condition D	discarded
2021-02-05_16-00-22.099	warning	multiple_fingers
2021-02-05_16-00-23.721	condition_entry	condition B	discarded
2021-02-05_16-00-23.781	warning	multiple_fingers
2021-02-05_16-00-25.116	condition_entry	condition B
2021-02-05_16-00-25.640	condition_entry	condition B
2021-02-05_16-00-26.212	condition_entry	condition D
2021-02-05_16-00-26.696	condition_entry	condition B
2021-02-05_16-00-27.405	condition_entry	condition B
2021-02-05_16-00-27.957	condition_entry	condition B
2021-02-05_16-00-28.228	pedal_entry	pedal_timeout
2021-02-05_16-00-28.506	condition_entry	condition A	src 0	dst 1
2021-02-05_16-00-29.153	condition_entry	condition D warning
2021-02-05_16-00-29.728	condition_entry	condition B
2021-02-05_16-00-30.351	condition_entry	condition B	discarded
2021-02-05_16-00-30.399	warning	multiple_fingers
2021-02-05_16-00-31.775	condition_entry	condition B
2021-02-05_16-00-32.271	condition_entry	condition C	src 8	dst 9	discarded
2021-02-05_16-00-32.338	warning	multiple_fingers
2021-02-05_16-00-33.770	condition_entry	condition B
2021-02-05_16-00-34.373	condition_entry	condition B
2021-02-05_16-00-35.005	condition_entry	condition B
2021-02-05_16-00-35.637	condition_entry	condition B
2021-02-05_16-00-36.209	condition_entry	condition B
2021-02-05_16-00-36.734	condition_entry	condition B
2021-02-05_16-00-37.191	condition_entry	condition B
2021-02-05_16-00-37.668	condition_entry	condition B
2021-02-05_16-00-38.135	condition_entry	condition B
2021-02-05_16-00-38.635	condition_entry	condition B
2021-02-05_16-00-39.046	condition_entry	condition B	discarded
2021-02-05_16-00-39.296	warning	multiple_fingers
2021-02-05_16-00-39.380	warning	multiple_fingers
2021-02-05_16-00-40.595	condition_entry	condition B
2021-02-05_16-00-41.314	condition_entry	condition B
2021-02-05_16-00-41.789	condition_entry	condition B
2021-02-05_16-00-42.466	condition_entry	condition B	discarded
2021-02-05_16-00-42.499	warning	multiple_fingers
2021-02-05_16-00-44.014	condition_entry	condition B
2021-02-05_16-00-44.509	condition_entry	condition B
2021-02-05_16-00-45.155	condition_entry	condition B
2021-02-05_16-00-45.631	condition_entry	condition B
2021-02-05_16-00-46.320	condition_entry	condition A	src 3	dst 2
2021-02-05_16-00-46.814	condition_entry	condition B
2021-02-05_16-00-47.278	condition_entry	condition B
2021-02-05_16-00-47.697	condition_entry	condition B
2021-02-05_16-00-48.286	warning	multiple_fingers
2021-02-05_16-00-48.286	condition_entry	condition D warning
2021-02-05_16-00-49.334	condition_entry	condition B
2021-02-05_16-00-49.874	condition_entry	condition B
2021-02-05_16-00-50.726	warning	multiple_fingers
2021-02-05_16-00-52.257	condition_entry	condition B
2021-02-05_16-00-52.761	condition_entry	condition B
2021-02-05_16-00-53.930	condition_entry	condition B
2021-02-05_16-00-54.446	condition_entry	condition B
2021-02-05_16-00-55.072	condition_entry	condition B
2021-02-05_16-00-55.519	condition_entry	condition B
2021-02-05_16-00-55.983	condition_entry	condition C	src 7	dst 6
2021-02-05_16-00-56.516	condition_entry	condition B
2021-02-05_16-00-56.949	condition_entry	condition B
2021-02-05_16-00-57.148	condition_entry	condition B
2021-02-05_16-00-57.725	condition_entry	condition B
2021-02-05_16-00-58.003	pedal_entry	pedal_timeout
2021-02-05_16-00-58.162	condition_entry	condition C	src 2	dst 1
2021-02-05_16-00-58.892	condition_entry	condition B
2021-02-05_16-00-59.415	condition_entry	condition B
2021-02-05_16-00-59.979	condition_entry	condition D warning	discarded
2021-02-05_16-01-00.025	warning	multiple_fingers
2021-02-05_16-01-01.338	condition_entry	condition B
2021-02-05_16-01-01.980	condition_entry	condition B
2021-02-05_16-01-02.458	condition_entry	condition D	discarded
2021-02-05_16-01-02.513	warning	multiple_fingers
2021-02-05_16-01-04.113	condition_entry	condition B
2021-02-05_16-01-04.536	condition_entry	condition B
2021-02-05_16-01-05.337	condition_entry	condition B
2021-02-05_16-01-05.801	condition_entry	condition B
2021-02-05_16-01-06.365	condition_entry	condition D
2021-02-05_16-01-06.969	condition_entry	condition B	discarded
2021-02-05_16-01-07.028	warning	hand_movements
2021-02-05_16-01-07.100	warning	hand_movements
2021-02-05_16-01-08.360	condition_entry	condition B
2021-02-05_16-01-08.976	condition_entry	condition B
2021-02-05_16-01-09.501	condition_entry	condition C	src 6	dst 7
2021-02-05_16-01-10.075	condition_entry	condition B
2021-02-05_16-01-10.687	condition_entry	condition B	discarded
2021-02-05_16-01-10.726	warning	multiple_fingers
2021-02-05_16-01-12.161	condition_entry	condition B
2021-02-05_16-01-12.731	condition_entry	condition B	discarded
2021-02-05_16-01-12.803	warning	multiple_fingers
2021-02-05_16-01-14.167	condition_entry	condition B
2021-02-05_16-01-14.854	condition_entry	condition B
2021-02-05_16-01-15.351	condition_entry	condition B
2021-02-05_16-01-15.909	condition_entry	condition D	discarded
2021-02-05_16-01-16.022	warning	multiple_fingers
2021-02-05_16-01-17.711	condition_entry	condition B	discarded
2021-02-05_16-01-17.721	warning	multiple_fingers
2021-02-05_16-01-19.158	condition_entry	condition B
2021-02-05_16-01-19.772	condition_entry	condition B	discarded
2021-02-05_16-01-19.795	warning	multiple_fingers
2021-02-05_16-01-20.754	pedal_entry	pedal_incorrect
2021-02-05_16-01-24.198	answer_entry	selected_answer 9
2021-02-05_16-01-25.339	condition_entry	condition B
2021-02-05_16-01-26.058	condition_entry	condition D
2021-02-05_16-01-26.641	condition_entry	condition B
2021-02-05_16-01-27.248	condition_entry	condition B
2021-02-05_16-01-27.733	condition_entry	condition B
2021-02-05_16-01-28.077	pedal_entry	pedal_timeout
2021-02-05_16-01-28.278	condition_entry	condition D
2021-02-05_16-01-28.914	condition_entry	condition D warning
2021-02-05_16-01-29.629	condition_entry	condition B
2021-02-05_16-01-30.133	condition_entry	condition B
2021-02-05_16-01-30.744	condition_entry	condition D warning	discarded
2021-02-05_16-01-30.832	warning	multiple_fingers
2021-02-05_16-01-32.148	condition_entry	condition B	discarded
2021-02-05_16-01-32.181	warning	multiple_fingers
2021-02-05_16-01-33.725	condition_entry	condition B
2021-02-05_16-01-34.257	condition_entry	condition B
2021-02-05_16-01-34.842	condition_entry	condition B
2021-02-05_16-01-35.397	condition_entry	condition B
2021-02-05_16-01-35.987	condition_entry	condition B
2021-02-05_16-01-36.486	condition_entry	condition B
2021-02-05_16-01-37.051	condition_entry	condition C	src 3	dst 2
2021-02-05_16-01-37.496	condition_entry	condition B
2021-02-05_16-01-37.996	warning	multiple_fingers
2021-02-05_16-01-39.166	condition_entry	condition B	discarded
2021-02-05_16-01-39.223	warning	multiple_fingers
2021-02-05_16-01-40.660	condition_entry	condition B	discarded
2021-02-05_16-01-40.688	warning	multiple_fingers
2021-02-05_16-01-40.803	warning	hand_movements
2021-02-05_16-01-42.188	condition_entry	condition B
2021-02-05_16-01-42.820	condition_entry	condition B	discarded
2021-02-05_16-01-42.872	warning	multiple_fingers
2021-02-05_16-01-44.400	condition_entry	condition B
2021-02-05_16-01-44.841	condition_entry	condition B
2021-02-05_16-01-45.491	condition_entry	condition B
2021-02-05_16-01-46.071	condition_entry	condition B
2021-02-05_16-01-46.552	condition_entry	condition A	src 8	dst 7
2021-02-05_16-01-47.137	condition_entry	condition B
2021-02-05_16-01-47.815	condition_entry	condition B
2021-02-05_16-01-48.279	condition_entry	condition B
2021-02-05_16-01-48.575	pedal_entry	pedal_timeout
2021-02-05_16-01-48.735	condition_entry	condition B
2021-02-05_16-01-49.135	condition_entry	condition C	src 8	dst 7
2021-02-05_16-01-49.546	condition_entry	condition D warning	discarded
2021-02-05_16-01-49.924	condition_entry	condition B	discarded
2021-02-05_16-01-49.934	warning	multiple_fingers
2021-02-05_16-01-51.284	condition_entry	condition B
2021-02-05_16-01-51.822	condition_entry	condition B
2021-02-05_16-01-52.488	condition_entry	condition B
2021-02-05_16-01-53.045	condition_entry	condition B
2021-02-05_16-01-53.489	condition_entry	condition B
2021-02-05_16-01-54.200	condition_entry	condition B
2021-02-05_16-01-54.664	condition_entry	condition B
2021-02-05_16-01-55.187	condition_entry	condition B
2021-02-05_16-01-55.601	condition_entry	condition B
2021-02-05_16-01-55.976	condition_entry	condition B
2021-02-05_16-01-56.454	condition_entry	condition D
2021-02-05_16-01-56.943	condition_entry	condition B
2021-02-05_16-01-57.167	condition_entry	condition B
2021-02-05_16-01-57.620	condition_entry	condition D warning	discarded
2021-02-05_16-01-57.719	warning	multiple_fingers
2021-02-05_16-01-58.858	condition_entry	condition B
2021-02-05_16-01-59.380	condition_entry	condition B
2021-02-05_16-02-00.063	condition_entry	condition B
2021-02-05_16-02-00.519	condition_entry	condition B
2021-02-05_16-02-01.119	condition_entry	condition B
2021-02-05_16-02-01.664	condition_entry	condition B
2021-02-05_16-02-02.329	condition_entry	condition C	src 6	dst 7
2021-02-05_16-02-02.607	condition_entry	condition B
2021-02-05_16-02-03.084	condition_entry	condition B	discarded
2021-02-05_16-02-03.140	warning	multiple_fingers
2021-02-05_16-02-04.338	condition_entry	condition B
2021-02-05_16-02-05.531	condition_entry	condition B
2021-02-05_16-02-06.072	condition_entry	condition B
2021-02-05_16-02-06.563	condition_entry	condition B
2021-02-05_16-02-07.239	condition_entry	condition D
2021-02-05_16-02-07.896	condition_entry	condition B
2021-02-05_16-02-08.266	condition_entry	condition B	discarded
2021-02-05_16-02-08.481	warning	multiple_fingers
2021-02-05_16-02-09.855	condition_entry	condition B
2021-02-05_16-02-10.414	condition_entry	condition D
2021-02-05_16-02-11.141	condition_entry	condition D warning
2021-02-05_16-02-12.187	condition_entry	condition B
2021-02-05_16-02-12.763	condition_entry	condition B
2021-02-05_16-02-13.158	pedal_entry	pedal_timeout
2021-02-05_16-02-13.413	condition_entry	condition C	src 3	dst 2
2021-02-05_16-02-13.968	condition_entry	condition B
2021-02-05_16-02-14.448	condition_entry	condition B
2021-02-05_16-02-14.890	condition_entry	condition B
2021-02-05_16-02-15.426	pedal_entry	pedal_timeout
2021-02-05_16-02-15.492	condition_entry	condition B
2021-02-05_16-02-16.001	condition_entry	condition B
2021-02-05_16-02-16.286	condition_entry	condition B
2021-02-05_16-02-16.890	condition_entry	condition B	discarded
2021-02-05_16-02-17.189	warning	multiple_fingers
2021-02-05_16-02-18.530	condition_entry	condition B
2021-02-05_16-02-19.099	condition_entry	condition B
2021-02-05_16-02-19.677	condition_entry	condition B
2021-02-05_16-02-20.368	condition_entry	condition B
2021-02-05_16-02-20.791	condition_entry	condition B
2021-02-05_16-02-21.314	condition_entry	condition B
2021-02-05_16-02-22.025	condition_entry	condition B
2021-02-05_16-02-22.652	condition_entry	condition B
2021-02-05_16-02-23.131	condition_entry	condition B
2021-02-05_16-02-23.635	condition_entry	condition B
2021-02-05_16-02-24.308	condition_entry	condition B
2021-02-05_16-02-24.763	condition_entry	condition C	src 1	dst 2	discarded
2021-02-05_16-02-24.818	warning	multiple_fingers
2021-02-05_16-02-26.101	condition_entry	condition B
2021-02-05_16-02-26.696	condition_entry	condition A	src 7	dst 8
2021-02-05_16-02-27.544	pedal_entry	pedal_correct
2021-02-05_16-02-31.000	answer_entry	selected_answer 10
2021-02-05_16-02-32.363	condition_entry	condition B
2021-02-05_16-02-32.893	condition_entry	condition C	src 3	dst 2
2021-02-05_16-02-33.382	condition_entry	condition D warning	discarded
2021-02-05_16-02-33.404	warning	multiple_fingers
2021-02-05_16-02-34.850	condition_entry	condition B
2021-02-05_16-02-35.515	condition_entry	condition B
2021-02-05_16-02-36.024	condition_entry	condition D
2021-02-05_16-02-36.603	condition_entry	condition B	discarded
2021-02-05_16-02-36.625	warning	multiple_fingers
2021-02-05_16-02-38.024	condition_entry	condition B
2021-02-05_16-02-38.468	condition_entry	condition B
2021-02-05_16-02-39.115	condition_entry	condition C	src 6	dst 7
2021-02-05_16-02-40.261	condition_entry	condition D warning	discarded
2021-02-05_16-02-40.382	warning	multiple_fingers
2021-02-05_16-02-41.781	condition_entry	condition B
2021-02-05_16-02-42.333	condition_entry	condition B	discarded
2021-02-05_16-02-42.381	warning	multiple_fingers
2021-02-05_16-02-43.882	condition_entry	condition B
2021-02-05_16-02-44.340	condition_entry	condition B
2021-02-05_16-02-44.820	condition_entry	condition D
2021-02-05_16-02-45.598	condition_entry	condition D warning	discarded
2021-02-05_16-02-45.642	warning	multiple_fingers
2021-02-05_16-02-46.958	condition_entry	condition B	discarded
2021-02-05_16-02-46.993	warning	multiple_fingers
2021-02-05_16-02-47.431	pedal_entry	pedal_incorrect
2021-02-05_16-02-50.435	answer_entry	selected_answer 8
2021-02-05_16-02-51.784	condition_entry	condition B
2021-02-05_16-02-52.339	condition_entry	condition B
2021-02-05_16-02-52.795	condition_entry	condition B	discarded
2021-02-05_16-02-52.871	warning	multiple_fingers
2021-02-05_16-02-54.219	condition_entry	condition B
2021-02-05_16-02-54.754	condition_entry	condition D
2021-02-05_16-02-55.305	condition_entry	condition B
2021-02-05_16-02-55.882	condition_entry	condition D warning
2021-02-05_16-02-56.548	condition_entry	condition D warning	discarded
2021-02-05_16-02-56.608	warning	multiple_fingers
2021-02-05_16-02-58.024	condition_entry	condition B
2021-02-05_16-02-58.525	condition_entry	condition B
2021-02-05_16-02-59.180	condition_entry	condition B
2021-02-05_16-02-59.715	condition_entry	condition C	src 2	dst 3
2021-02-05_16-03-00.268	condition_entry	condition B	discarded
2021-02-05_16-03-00.320	warning	multiple_fingers
2021-02-05_16-03-01.601	condition_entry	condition A	src 7	dst 9
2021-02-05_16-03-02.168	condition_entry	condition B
2021-02-05_16-03-02.690	condition_entry	condition D warning	discarded
2021-02-05_16-03-02.922	warning	multiple_fingers
2021-02-05_16-03-04.268	condition_entry	condition C	src 8	dst 7	discarded
2021-02-05_16-03-04.456	warning	multiple_fingers
2021-02-05_16-03-05.818	condition_entry	condition B
2021-02-05_16-03-06.322	condition_entry	condition B	discarded
2021-02-05_16-03-06.345	warning	multiple_fingers
2021-02-05_16-03-07.978	condition_entry	condition B
2021-02-05_16-03-08.449	condition_entry	condition B
2021-02-05_16-03-09.054	condition_entry	condition B	discarded
2021-02-05_16-03-09.126	warning	multiple_fingers
2021-02-05_16-03-10.536	condition_entry	condition B
2021-02-05_16-03-11.064	condition_entry	condition B
2021-02-05_16-03-11.732	condition_entry	condition B
2021-02-05_16-03-12.153	condition_entry	condition B
2021-02-05_16-03-12.878	condition_entry	condition B
2021-02-05_16-03-13.352	condition_entry	condition B
2021-02-05_16-03-13.820	condition_entry	condition B
2021-02-05_16-03-14.300	condition_entry	condition B
2021-02-05_16-03-14.662	condition_entry	condition B
2021-02-05_16-03-15.284	condition_entry	condition B
2021-02-05_16-03-15.751	condition_entry	condition B
2021-02-05_16-03-16.395	condition_entry	condition B
2021-02-05_16-03-16.886	condition_entry	condition B
2021-02-05_16-03-17.517	condition_entry	condition C	src 3	dst 2	discarded
2021-02-05_16-03-17.599	warning	multiple_fingers
2021-02-05_16-03-18.911	condition_entry	condition B	discarded
2021-02-05_16-03-18.921	warning	multiple_fingers
2021-02-05_16-03-20.308	condition_entry	condition B
2021-02-05_16-03-20.882	condition_entry	condition B
2021-02-05_16-03-21.525	condition_entry	condition B
2021-02-05_16-03-22.036	condition_entry	condition B
2021-02-05_16-03-22.654	condition_entry	condition B
2021-02-05_16-03-23.258	condition_entry	condition B	discarded
2021-02-05_16-03-23.681	condition_entry	condition B	discarded
2021-02-05_16-03-23.740	warning	hand_movements
2021-02-05_16-03-25.173	condition_entry	condition B
2021-02-05_16-03-25.514	condition_entry	condition C	src 6	dst 7
2021-02-05_16-03-26.091	condition_entry	condition B
2021-02-05_16-03-26.758	condition_entry	condition B
2021-02-05_16-03-27.279	condition_entry	condition B
2021-02-05_16-03-27.534	pedal_entry	pedal_timeout
2021-02-05_16-03-27.823	condition_entry	condition B
2021-02-05_16-03-28.190	condition_entry	condition B
2021-02-05_16-03-28.705	condition_entry	condition B
2021-02-05_16-03-29.183	condition_entry	condition B
2021-02-05_16-03-29.612	condition_entry	condition B
2021-02-05_16-03-30.011	condition_entry	condition B
2021-02-05_16-03-30.400	condition_entry	condition B
2021-02-05_16-03-30.866	condition_entry	condition A	src 9	dst 8
2021-02-05_16-03-31.143	condition_entry	condition B
2021-02-05_16-03-31.589	condition_entry	condition B
2021-02-05_16-03-31.895	condition_entry	condition D warning
2021-02-05_16-03-32.466	condition_entry	condition B
2021-02-05_16-03-32.809	condition_entry	condition B
2021-02-05_16-03-33.363	condition_entry	condition D warning	discarded
2021-02-05_16-03-33.598	condition_entry	condition B	discarded
2021-02-05_16-03-33.839	warning	multiple_fingers
2021-02-05_16-03-35.323	condition_entry	condition B
2021-02-05_16-03-35.831	condition_entry	condition B
2021-02-05_16-03-36.335	condition_entry	condition B
2021-02-05_16-03-36.975	condition_entry	condition B
2021-02-05_16-03-37.496	condition_entry	condition B
2021-02-05_16-03-38.129	condition_entry	condition D	discarded
2021-02-05_16-03-38.153	warning	multiple_fingers
2021-02-05_16-03-39.533	condition_entry	condition B
2021-02-05_16-03-40.106	condition_entry	condition B	discarded
2021-02-05_16-03-40.128	warning	multiple_fingers
2021-02-05_16-03-41.411	condition_entry	condition B
2021-02-05_16-03-42.061	condition_entry	condition B
2021-02-05_16-03-42.597	condition_entry	condition D
2021-02-05_16-03-43.129	condition_entry	condition D warning
2021-02-05_16-03-44.218	condition_entry	condition B
2021-02-05_16-03-44.949	condition_entry	condition B
2021-02-05_16-03-45.139	pedal_entry	pedal_timeout
2021-02-05_16-03-45.451	condition_entry	condition B
2021-02-05_16-03-46.044	condition_entry	condition B	discarded
2021-02-05_16-03-46.101	warning	multiple_fingers
2021-02-05_16-03-47.459	condition_entry	condition B
2021-02-05_16-03-47.992	condition_entry	condition C	src 6	dst 7	discarded
2021-02-05_16-03-48.115	warning	multiple_fingers
2021-02-05_16-03-49.513	condition_entry	condition B
2021-02-05_16-03-50.013	condition_entry	condition B
2021-02-05_16-03-50.635	condition_entry	condition B
2021-02-05_16-03-51.268	condition_entry	condition B
2021-02-05_16-03-51.823	condition_entry	condition B
2021-02-05_16-03-52.390	condition_entry	condition C	src 3	dst 2	discarded
2021-02-05_16-03-52.401	warning	multiple_fingers
2021-02-05_16-03-53.850	condition_entry	condition B
2021-02-05_16-03-54.481	condition_entry	condition B
2021-02-05_16-03-54.999	condition_entry	condition C	src 7	dst 6	discarded
2021-02-05_16-03-55.033	warning	multiple_fingers
2021-02-05_16-03-56.425	condition_entry	condition B
2021-02-05_16-03-56.955	condition_entry	condition B
2021-02-05_16-03-57.574	condition_entry	condition C	src 3	dst 2	discarded
2021-02-05_16-03-57.623	warning	multiple_fingers
2021-02-05_16-03-58.824	condition_entry	condition B
2021-02-05_16-03-59.555	condition_entry	condition B
2021-02-05_16-04-00.142	condition_entry	condition B
2021-02-05_16-04-00.642	condition_entry	condition C	src 3	dst 2	discarded
2021-02-05_16-04-00.722	warning	multiple_fingers
2021-02-05_16-04-01.990	condition_entry	condition C	src 6	dst 7
2021-02-05_16-04-02.596	condition_entry	condition B
2021-02-05_16-04-03.167	condition_entry	condition B
2021-02-05_16-04-03.706	condition_entry	condition B
2021-02-05_16-04-04.006	pedal_entry	pedal_timeout
2021-02-05_16-04-04.387	condition_entry	condition B
2021-02-05_16-04-05.453	condition_entry	condition B
2021-02-05_16-04-05.966	condition_entry	condition D	discarded
2021-02-05_16-04-06.017	warning	multiple_fingers
2021-02-05_16-04-07.391	condition_entry	condition B
2021-02-05_16-04-08.017	condition_entry	condition B
2021-02-05_16-04-08.479	condition_entry	condition D
2021-02-05_16-04-09.017	condition_entry	condition B
2021-02-05_16-04-09.726	condition_entry	condition B
2021-02-05_16-04-10.248	condition_entry	condition D warning	discarded
2021-02-05_16-04-10.338	warning	multiple_fingers
2021-02-05_16-04-11.663	condition_entry	condition B
2021-02-05_16-04-12.336	condition_entry	condition B
2021-02-05_16-04-12.802	condition_entry	condition B
2021-02-05_16-04-13.246	condition_entry	condition B
2021-02-05_16-04-13.972	condition_entry	condition B
2021-02-05_16-04-14.592	condition_entry	condition B
2021-02-05_16-04-15.127	warning	multiple_fingers
2021-02-05_16-04-15.127	condition_entry	condition B
2021-02-05_16-04-16.494	condition_entry	condition B
2021-02-05_16-04-17.122	condition_entry	condition B
2021-02-05_16-04-17.723	condition_entry	condition B
2021-02-05_16-04-18.225	condition_entry	condition B
2021-02-05_16-04-18.748	condition_entry	condition B
2021-02-05_16-04-19.477	condition_entry	condition A	src 7	dst 6
2021-02-05_16-04-19.966	condition_entry	condition B
2021-02-05_16-04-20.501	condition_entry	condition D warning
2021-02-05_16-04-21.169	condition_entry	condition D warning	discarded
2021-02-05_16-04-21.256	warning	multiple_fingers
2021-02-05_16-04-22.764	condition_entry	condition B
2021-02-05_16-04-23.176	condition_entry	condition B
2021-02-05_16-04-23.665	condition_entry	condition B
2021-02-05_16-04-24.179	condition_entry	condition B
2021-02-05_16-04-24.826	condition_entry	condition B	discarded
2021-02-05_16-04-24.843	warning	multiple_fingers
2021-02-05_16-04-26.174	condition_entry	condition B
2021-02-05_16-04-26.680	condition_entry	condition B
2021-02-05_16-04-27.252	condition_entry	condition B
2021-02-05_16-04-27.829	condition_entry	condition B
2021-02-05_16-04-28.509	condition_entry	condition B
2021-02-05_16-04-28.929	condition_entry	condition B
2021-02-05_16-04-29.956	condition_entry	condition B
2021-02-05_16-04-30.439	condition_entry	condition B
2021-02-05_16-04-30.905	condition_entry	condition B
2021-02-05_16-04-31.261	condition_entry	condition B
2021-02-05_16-04-31.707	condition_entry	condition A	src 0	dst 1
2021-02-05_16-04-32.099	condition_entry	condition B
2021-02-05_16-04-33.143	pedal_entry	pedal_correct
2021-02-05_16-04-36.342	answer_entry	selected_answer 7
2021-02-05_16-04-37.527	condition_entry	condition B
2021-02-05_16-04-38.094	condition_entry	condition B
2021-02-05_16-04-38.668	condition_entry	condition B
2021-02-05_16-04-39.347	condition_entry	condition D	discarded
2021-02-05_16-04-39.370	warning	multiple_fingers
2021-02-05_16-04-40.820	condition_entry	condition B
2021-02-05_16-04-41.367	condition_entry	condition B
2021-02-05_16-04-42.004	condition_entry	condition B
2021-02-05_16-04-42.614	condition_entry	condition B
2021-02-05_16-04-43.110	condition_entry	condition D
2021-02-05_16-04-43.668	condition_entry	condition B	discarded
2021-02-05_16-04-43.722	warning	multiple_fingers
2021-02-05_16-04-45.234	condition_entry	condition B	discarded
2021-02-05_16-04-45.245	warning	multiple_fingers
2021-02-05_16-04-46.712	condition_entry	condition B
2021-02-05_16-04-47.201	condition_entry	condition C	src 8	dst 9	discarded
2021-02-05_16-04-47.213	warning	multiple_fingers
2021-02-05_16-04-48.713	condition_entry	condition B
2021-02-05_16-04-49.236	condition_entry	condition B	discarded
2021-02-05_16-04-49.275	warning	multiple_fingers
2021-02-05_16-04-49.380	warning	multiple_fingers
2021-02-05_16-04-50.658	condition_entry	condition B
2021-02-05_16-04-51.276	condition_entry	condition B	discarded
2021-02-05_16-04-51.298	warning	multiple_fingers
2021-02-05_16-04-52.710	condition_entry	condition B	discarded
2021-02-05_16-04-52.752	warning	multiple_fingers
2021-02-05_16-04-52.767	warning	hand_movements
2021-02-05_16-04-54.319	condition_entry	condition B
2021-02-05_16-04-54.771	condition_entry	condition B
2021-02-05_16-04-55.473	condition_entry	condition B
2021-02-05_16-04-56.015	condition_entry	condition B
2021-02-05_16-04-56.573	condition_entry	condition B
2021-02-05_16-04-57.072	condition_entry	condition B
2021-02-05_16-04-57.658	condition_entry	condition B
2021-02-05_16-04-58.081	condition_entry	condition C	src 8	dst 7	discarded
2021-02-05_16-04-58.193	warning	multiple_fingers
2021-02-05_16-04-59.386	condition_entry	condition B
2021-02-05_16-05-00.081	pedal_entry	pedal_incorrect
2021-02-05_16-05-03.629	answer_entry	selected_answer 10
2021-02-05_16-05-04.883	condition_entry	condition B
2021-02-05_16-05-05.439	condition_entry	condition B
2021-02-05_16-05-06.076	condition_entry	condition B
2021-02-05_16-05-06.610	condition_entry	condition B
2021-02-05_16-05-07.221	condition_entry	condition B
2021-02-05_16-05-07.699	condition_entry	condition C	src 6	dst 7
2021-02-05_16-05-08.266	condition_entry	condition B
2021-02-05_16-05-08.620	condition_entry	condition B
2021-02-05_16-05-09.187	condition_entry	condition B
2021-02-05_16-05-09.582	condition_entry	condition D warning
2021-02-05_16-05-09.809	condition_entry	condition D warning
2021-02-05_16-05-10.614	pedal_entry	pedal_correct
2021-02-05_16-05-14.802	answer_entry	selected_answer 10
2021-02-05_16-05-16.132	condition_entry	condition B
2021-02-05_16-05-16.573	condition_entry	condition B
2021-02-05_16-05-17.168	condition_entry	condition B
2021-02-05_16-05-17.785	condition_entry	condition B
2021-02-05_16-05-18.372	condition_entry	condition C	src 1	dst 0
2021-02-05_16-05-18.972	condition_entry	condition B
2021-02-05_16-05-19.560	condition_entry	condition B
2021-02-05_16-05-19.983	condition_entry	condition B
2021-02-05_16-05-20.398	pedal_entry	pedal_timeout
2021-02-05_16-05-20.483	condition_entry	condition A	src 7	dst 8
2021-02-05_16-05-21.138	pedal_entry	pedal_correct
2021-02-05_16-05-24.519	answer_entry	selected_answer 10
2021-02-05_16-05-25.736	condition_entry	condition B
2021-02-05_16-05-26.212	condition_entry	condition B
2021-02-05_16-05-26.858	condition_entry	condition B
2021-02-05_16-05-27.501	condition_entry	condition B
2021-02-05_16-05-28.067	condition_entry	condition B
2021-02-05_16-05-28.578	condition_entry	condition B	discarded
2021-02-05_16-05-28.622	warning	hand_movements
2021-02-05_16-05-30.092	condition_entry	condition B
2021-02-05_16-05-30.682	condition_entry	condition B
2021-02-05_16-05-31.235	condition_entry	condition B	discarded
2021-02-05_16-05-31.255	warning	hand_movements
2021-02-05_16-05-32.581	condition_entry	condition B	discarded
2021-02-05_16-05-32.614	warning	multiple_fingers
2021-02-05_16-05-33.972	condition_entry	condition B
2021-02-05_16-05-34.609	condition_entry	condition B	discarded
2021-02-05_16-05-34.632	warning	multiple_fingers
2021-02-05_16-05-36.005	condition_entry	condition B	discarded
2021-02-05_16-05-36.056	warning	multiple_fingers
2021-02-05_16-05-37.395	condition_entry	condition B	discarded
2021-02-05_16-05-37.426	warning	multiple_fingers
2021-02-05_16-05-38.645	condition_entry	condition D
2021-02-05_16-05-39.341	condition_entry	condition D warning
2021-02-05_16-05-40.030	condition_entry	condition B
2021-02-05_16-05-40.484	condition_entry	condition B
2021-02-05_16-05-41.139	condition_entry	condition D warning	discarded
2021-02-05_16-05-41.184	warning	multiple_fingers
2021-02-05_16-05-42.549	condition_entry	condition B
2021-02-05_16-05-43.060	condition_entry	condition B
2021-02-05_16-05-43.650	condition_entry	condition B
2021-02-05_16-05-44.317	condition_entry	condition B
2021-02-05_16-05-44.793	condition_entry	condition B
2021-02-05_16-05-45.371	condition_entry	condition B
2021-02-05_16-05-46.073	condition_entry	condition C	src 3	dst 2
2021-02-05_16-05-46.448	condition_entry	condition B
2021-02-05_16-05-47.003	condition_entry	condition B
2021-02-05_16-05-47.451	pedal_entry	pedal_correct
2021-02-05_16-05-50.719	answer_entry	selected_answer 9
2021-02-05_16-05-51.917	condition_entry	condition B
2021-02-05_16-05-52.445	condition_entry	condition B
2021-02-05_16-05-53.131	condition_entry	condition B
2021-02-05_16-05-53.688	condition_entry	condition D
2021-02-05_16-05-54.481	condition_entry	condition B
2021-02-05_16-05-54.996	condition_entry	condition B
2021-02-05_16-05-55.438	condition_entry	condition B
2021-02-05_16-05-55.709	pedal_entry	pedal_timeout
2021-02-05_16-05-56.032	condition_entry	condition D
2021-02-05_16-05-56.666	condition_entry	condition B
2021-02-05_16-05-57.178	condition_entry	condition D warning	discarded
2021-02-05_16-05-57.331	warning	multiple_fingers
2021-02-05_16-05-58.708	condition_entry	condition B	discarded
2021-02-05_16-05-58.729	warning	hand_movements
2021-02-05_16-06-00.187	condition_entry	condition B
2021-02-05_16-06-00.653	condition_entry	condition B
2021-02-05_16-06-01.400	condition_entry	condition B
2021-02-05_16-06-01.931	condition_entry	condition C	src 3	dst 2	discarded
2021-02-05_16-06-02.041	warning	multiple_fingers
2021-02-05_16-06-03.539	condition_entry	condition A	src 6	dst 7
2021-02-05_16-06-04.363	pedal_entry	pedal_correct
2021-02-05_16-06-07.433	answer_entry	selected_answer 10
2021-02-05_16-06-08.648	condition_entry	condition B
2021-02-05_16-06-09.227	condition_entry	condition B	discarded
2021-02-05_16-06-09.249	warning	multiple_fingers
2021-02-05_16-06-10.702	condition_entry	condition B
2021-02-05_16-06-11.215	condition_entry	condition C	src 3	dst 2	discarded
2021-02-05_16-06-11.300	warning	multiple_fingers
2021-02-05_16-06-12.725	condition_entry	condition B
2021-02-05_16-06-13.185	condition_entry	condition B
2021-02-05_16-06-13.861	condition_entry	condition B
2021-02-05_16-06-14.469	condition_entry	condition B
2021-02-05_16-06-15.067	condition_entry	condition B
2021-02-05_16-06-15.613	condition_entry	condition B
2021-02-05_16-06-16.134	condition_entry	condition B
2021-02-05_16-06-16.590	condition_entry	condition C	src 6	dst 7
2021-02-05_16-06-17.111	condition_entry	condition D warning
2021-02-05_16-06-17.600	condition_entry	condition B
2021-02-05_16-06-17.890	condition_entry	condition D warning	discarded
2021-02-05_16-06-18.322	condition_entry	condition D warning	discarded
2021-02-05_16-06-18.350	warning	hand_movements
2021-02-05_16-06-19.738	condition_entry	condition B
2021-02-05_16-06-20.243	condition_entry	condition C	src 2	dst 1
2021-02-05_16-06-20.776	condition_entry	condition D warning	discarded
2021-02-05_16-06-20.798	warning	hand_movements
2021-02-05_16-06-22.213	condition_entry	condition B
2021-02-05_16-06-22.776	condition_entry	condition B
2021-02-05_16-06-23.289	condition_entry	condition B	discarded
2021-02-05_16-06-23.316	warning	multiple_fingers
2021-02-05_16-06-24.621	condition_entry	condition B
2021-02-05_16-06-25.153	condition_entry	condition D
2021-02-05_16-06-25.940	condition_entry	condition B
2021-02-05_16-06-26.462	condition_entry	condition B
2021-02-05_16-06-26.831	condition_entry	condition B
2021-02-05_16-06-27.172	pedal_entry	pedal_timeout
2021-02-05_16-06-27.693	condition_entry	condition B
2021-02-05_16-06-28.216	condition_entry	condition B
2021-02-05_16-06-28.728	condition_entry	condition A	src 9	dst 6
2021-02-05_16-06-29.273	condition_entry	condition B
2021-02-05_16-06-29.772	condition_entry	condition D warning	discarded
2021-02-05_16-06-29.822	warning	multiple_fingers
2021-02-05_16-09-20.452	condition_entry	condition B
2021-02-05_16-09-21.527	condition_entry	condition B
2021-02-05_16-09-22.277	condition_entry	condition B
2021-02-05_16-09-22.747	condition_entry	condition B
2021-02-05_16-09-23.471	condition_entry	condition C	src 1	dst 0
2021-02-05_16-09-23.970	condition_entry	condition D warning
2021-02-05_16-09-24.548	condition_entry	condition B
2021-02-05_16-09-25.086	condition_entry	condition B
2021-02-05_16-09-25.699	condition_entry	condition B
2021-02-05_16-09-25.992	pedal_entry	pedal_timeout
2021-02-05_16-09-26.269	condition_entry	condition B
2021-02-05_16-09-26.808	condition_entry	condition B
2021-02-05_16-09-27.357	condition_entry	condition B
2021-02-05_16-09-27.834	condition_entry	condition B
2021-02-05_16-09-28.327	condition_entry	condition B
2021-02-05_16-09-28.745	condition_entry	condition D
2021-02-05_16-09-29.305	condition_entry	condition B
2021-02-05_16-09-29.646	condition_entry	condition B
2021-02-05_16-09-29.945	condition_entry	condition B
2021-02-05_16-09-30.382	condition_entry	condition B
2021-02-05_16-09-30.766	pedal_entry	pedal_timeout
2021-02-05_16-09-30.822	condition_entry	condition A	src 0	dst 2
2021-02-05_16-09-31.715	pedal_entry	pedal_correct
2021-02-05_16-09-35.255	answer_entry	selected_answer 10
2021-02-05_16-09-36.575	condition_entry	condition B
2021-02-05_16-09-37.171	condition_entry	condition B
2021-02-05_16-09-37.649	condition_entry	condition B
2021-02-05_16-09-38.210	condition_entry	condition B
2021-02-05_16-09-38.746	condition_entry	condition B
2021-02-05_16-09-39.299	condition_entry	condition B
2021-02-05_16-09-39.762	condition_entry	condition C	src 8	dst 9
2021-02-05_16-09-40.288	condition_entry	condition B
2021-02-05_16-09-40.693	condition_entry	condition B
2021-02-05_16-09-41.129	condition_entry	condition B
2021-02-05_16-09-41.511	condition_entry	condition B
2021-02-05_16-09-41.784	pedal_entry	pedal_timeout
2021-02-05_16-09-41.977	condition_entry	condition B
2021-02-05_16-09-42.309	condition_entry	condition C	src 6	dst 7	discarded
2021-02-05_16-09-42.661	condition_entry	condition B	discarded
2021-02-05_16-09-42.683	warning	multiple_fingers
2021-02-05_16-09-43.664	condition_entry	condition B
2021-02-05_16-09-44.138	condition_entry	condition B
2021-02-05_16-09-44.726	condition_entry	condition B
2021-02-05_16-09-45.308	condition_entry	condition B
2021-02-05_16-09-45.838	condition_entry	condition C	src 2	dst 1
2021-02-05_16-09-46.460	condition_entry	condition B	discarded
2021-02-05_16-09-46.470	warning	multiple_fingers
2021-02-05_16-09-47.852	condition_entry	condition B
2021-02-05_16-09-48.372	condition_entry	condition A	src 3	dst 2
2021-02-05_16-09-49.146	pedal_entry	pedal_correct
2021-02-05_16-09-52.768	answer_entry	selected_answer 10
2021-02-05_16-09-53.965	condition_entry	condition A	src 1	dst 2
2021-02-05_16-09-55.236	condition_entry	condition B
2021-02-05_16-09-55.703	condition_entry	condition B
2021-02-05_16-09-55.988	pedal_entry	pedal_timeout
2021-02-05_16-09-56.307	condition_entry	condition D
2021-02-05_16-09-57.011	condition_entry	condition B
2021-02-05_16-09-57.520	condition_entry	condition B
2021-02-05_16-09-58.099	condition_entry	condition B
2021-02-05_16-09-58.321	pedal_entry	pedal_timeout
2021-02-05_16-09-58.658	condition_entry	condition B
2021-02-05_16-09-59.197	condition_entry	condition B
2021-02-05_16-09-59.697	condition_entry	condition D
2021-02-05_16-10-00.131	condition_entry	condition B
2021-02-05_16-10-00.564	condition_entry	condition B
2021-02-05_16-10-01.010	condition_entry	condition D warning
2021-02-05_16-10-01.697	condition_entry	condition B
2021-02-05_16-10-02.186	condition_entry	condition B
2021-02-05_16-10-02.829	condition_entry	condition B
2021-02-05_16-10-03.025	pedal_entry	pedal_timeout
2021-02-05_16-10-03.407	condition_entry	condition C	src 1	dst 0
2021-02-05_16-10-04.300	warning	multiple_fingers
2021-02-05_16-10-05.800	condition_entry	condition B
2021-02-05_16-10-06.329	condition_entry	condition B
2021-02-05_16-10-06.860	condition_entry	condition B
2021-02-05_16-10-07.461	condition_entry	condition B
2021-02-05_16-10-08.061	condition_entry	condition B
2021-02-05_16-10-08.639	condition_entry	condition D
2021-02-05_16-10-09.113	condition_entry	condition D warning
2021-02-05_16-10-09.661	condition_entry	condition D warning
2021-02-05_16-10-10.259	condition_entry	condition B
2021-02-05_16-10-11.408	condition_entry	condition B
2021-02-05_16-10-11.680	pedal_entry	pedal_timeout
2021-02-05_16-10-11.958	condition_entry	condition B
2021-02-05_16-10-12.470	condition_entry	condition B
2021-02-05_16-10-13.196	condition_entry	condition C	src 1	dst 2	discarded
2021-02-05_16-10-13.251	warning	multiple_fingers
2021-02-05_16-10-14.640	condition_entry	condition B
2021-02-05_16-10-15.208	condition_entry	condition B
2021-02-05_16-10-15.712	condition_entry	condition B
2021-02-05_16-10-16.235	condition_entry	condition B
2021-02-05_16-10-16.896	condition_entry	condition B
2021-02-05_16-10-17.480	condition_entry	condition C	src 6	dst 7
2021-02-05_16-10-18.557	pedal_entry	pedal_correct
2021-02-05_16-10-22.194	answer_entry	selected_answer 9
2021-02-05_16-10-23.353	condition_entry	condition B
2021-02-05_16-10-23.904	condition_entry	condition B
2021-02-05_16-10-24.541	condition_entry	condition B
2021-02-05_16-10-25.042	condition_entry	condition B
2021-02-05_16-10-25.646	condition_entry	condition B
2021-02-05_16-10-26.236	condition_entry	condition B	discarded
2021-02-05_16-10-26.311	warning	multiple_fingers
2021-02-05_16-10-27.627	condition_entry	condition B
2021-02-05_16-10-28.277	condition_entry	condition B
2021-02-05_16-10-28.773	condition_entry	condition B
2021-02-05_16-10-29.362	condition_entry	condition B
2021-02-05_16-10-29.917	condition_entry	condition B
2021-02-05_16-10-30.450	condition_entry	condition B
2021-02-05_16-10-30.983	condition_entry	condition B
2021-02-05_16-10-31.440	condition_entry	condition B
2021-02-05_16-10-31.927	condition_entry	condition B
2021-02-05_16-10-32.394	condition_entry	condition A	src 8	dst 7
2021-02-05_16-10-32.788	condition_entry	condition B
2021-02-05_16-10-33.119	condition_entry	condition D warning
2021-02-05_16-10-33.527	condition_entry	condition B
2021-02-05_16-10-34.070	condition_entry	condition B
2021-02-05_16-10-34.626	condition_entry	condition B	discarded
2021-02-05_16-10-34.697	warning	multiple_fingers
2021-02-05_16-10-36.033	condition_entry	condition B
2021-02-05_16-10-36.614	condition_entry	condition B
2021-02-05_16-10-37.284	condition_entry	condition C	src 2	dst 3
2021-02-05_16-10-37.847	condition_entry	condition B
2021-02-05_16-10-38.313	condition_entry	condition D warning
2021-02-05_16-10-38.725	condition_entry	condition B
2021-02-05_16-10-39.268	condition_entry	condition B
2021-02-05_16-10-39.897	condition_entry	condition B
2021-02-05_16-10-40.239	condition_entry	condition B
2021-02-05_16-10-40.324	pedal_entry	pedal_timeout
2021-02-05_16-10-40.724	condition_entry	condition B
2021-02-05_16-10-41.305	condition_entry	condition B
2021-02-05_16-10-41.980	condition_entry	condition B
2021-02-05_16-10-42.578	condition_entry	condition B
2021-02-05_16-10-43.179	condition_entry	condition B
2021-02-05_16-10-43.663	condition_entry	condition B
2021-02-05_16-10-44.199	condition_entry	condition B
2021-02-05_16-10-44.752	condition_entry	condition B
2021-02-05_16-10-45.277	condition_entry	condition B
2021-02-05_16-10-45.734	condition_entry	condition B
2021-02-05_16-10-46.077	condition_entry	condition B
2021-02-05_16-10-46.587	condition_entry	condition B
2021-02-05_16-10-47.054	condition_entry	condition B	discarded
2021-02-05_16-10-47.099	warning	multiple_fingers
2021-02-05_16-10-48.490	condition_entry	condition B
2021-02-05_16-10-49.031	condition_entry	condition B
2021-02-05_16-10-49.532	condition_entry	condition B
2021-02-05_16-10-50.087	condition_entry	condition D
2021-02-05_16-10-50.719	condition_entry	condition B
2021-02-05_16-10-51.365	condition_entry	condition B
2021-02-05_16-10-51.840	condition_entry	condition D warning
2021-02-05_16-10-52.399	condition_entry	condition B
2021-02-05_16-10-53.406	condition_entry	condition B
2021-02-05_16-10-53.861	pedal_entry	pedal_timeout
2021-02-05_16-10-54.465	condition_entry	condition B
2021-02-05_16-10-54.961	condition_entry	condition B
2021-02-05_16-10-55.585	condition_entry	condition B
2021-02-05_16-10-56.182	condition_entry	condition B
2021-02-05_16-10-56.707	condition_entry	condition B
2021-02-05_16-10-57.229	condition_entry	condition B
2021-02-05_16-10-57.628	condition_entry	condition B
2021-02-05_16-10-58.881	condition_entry	condition B
2021-02-05_16-10-59.221	condition_entry	condition B
2021-02-05_16-10-59.748	condition_entry	condition A	src 3	dst 0
2021-02-05_16-11-00.615	pedal_entry	pedal_correct
2021-02-05_16-11-03.731	answer_entry	selected_answer 9
2021-02-05_16-11-04.989	condition_entry	condition B
2021-02-05_16-11-05.434	condition_entry	condition A	src 6	dst 9
2021-02-05_16-11-06.250	pedal_entry	pedal_correct
2021-02-05_16-11-09.296	answer_entry	selected_answer 10
2021-02-05_16-11-10.548	condition_entry	condition B
2021-02-05_16-11-11.166	condition_entry	condition B
2021-02-05_16-11-11.667	condition_entry	condition B
2021-02-05_16-11-12.279	condition_entry	condition D
2021-02-05_16-11-12.887	condition_entry	condition B
2021-02-05_16-11-13.424	condition_entry	condition B
2021-02-05_16-11-14.053	condition_entry	condition D warning	discarded
2021-02-05_16-11-14.110	warning	multiple_fingers
2021-02-05_16-11-15.506	condition_entry	condition C	src 8	dst 9
2021-02-05_16-11-16.067	condition_entry	condition B
2021-02-05_16-11-16.679	condition_entry	condition B
2021-02-05_16-11-17.194	condition_entry	condition B
2021-02-05_16-11-17.528	pedal_entry	pedal_timeout
2021-02-05_16-11-18.188	condition_entry	condition D	discarded
2021-02-05_16-11-18.400	warning	multiple_fingers
2021-02-05_16-11-19.756	condition_entry	condition B
2021-02-05_16-11-20.374	condition_entry	condition B
2021-02-05_16-11-20.875	condition_entry	condition D
2021-02-05_16-11-21.419	condition_entry	condition B	discarded
2021-02-05_16-11-21.450	warning	multiple_fingers
2021-02-05_16-11-22.831	condition_entry	condition B
2021-02-05_16-11-23.970	condition_entry	condition B
2021-02-05_16-11-24.483	condition_entry	condition B
2021-02-05_16-11-25.058	condition_entry	condition B
2021-02-05_16-11-25.708	condition_entry	condition B
2021-02-05_16-11-26.224	condition_entry	condition B
2021-02-05_16-11-26.680	condition_entry	condition A	src 1	dst 2
2021-02-05_16-11-27.146	condition_entry	condition B
2021-02-05_16-11-27.585	condition_entry	condition B
2021-02-05_16-11-28.691	pedal_entry	pedal_timeout
2021-02-05_16-11-28.839	condition_entry	condition B
2021-02-05_16-11-29.202	condition_entry	condition C	src 3	dst 2
2021-02-05_16-11-29.898	condition_entry	condition B
2021-02-05_16-11-30.424	condition_entry	condition B
2021-02-05_16-11-30.956	condition_entry	condition B
2021-02-05_16-11-31.221	pedal_entry	pedal_timeout
2021-02-05_16-11-31.500	condition_entry	condition B
2021-02-05_16-11-31.988	condition_entry	condition C	src 2	dst 1
2021-02-05_16-11-32.579	condition_entry	condition B
2021-02-05_16-11-33.388	condition_entry	condition B
2021-02-05_16-11-33.910	condition_entry	condition B
2021-02-05_16-11-33.998	pedal_entry	pedal_timeout
2021-02-05_16-11-34.337	condition_entry	condition B
2021-02-05_16-11-34.642	condition_entry	condition B
2021-02-05_16-11-35.020	condition_entry	condition B
2021-02-05_16-11-35.698	condition_entry	condition B
2021-02-05_16-11-36.158	condition_entry	condition B
2021-02-05_16-11-36.732	condition_entry	condition B
2021-02-05_16-11-37.341	condition_entry	condition B
2021-02-05_16-11-37.841	condition_entry	condition D
2021-02-05_16-11-38.277	condition_entry	condition B
2021-02-05_16-11-38.729	condition_entry	condition B
2021-02-05_16-11-39.124	condition_entry	condition B
2021-02-05_16-11-39.476	condition_entry	condition B
2021-02-05_16-11-39.863	pedal_entry	pedal_timeout
2021-02-05_16-11-40.084	condition_entry	condition B
2021-02-05_16-11-40.552	condition_entry	condition B	discarded
2021-02-05_16-11-40.676	warning	multiple_fingers
2021-02-05_16-11-42.065	condition_entry	condition B
2021-02-05_16-11-42.628	condition_entry	condition B
2021-02-05_16-11-43.176	condition_entry	condition B	discarded
2021-02-05_16-11-43.205	warning	multiple_fingers
2021-02-05_16-11-44.683	condition_entry	condition B	discarded
2021-02-05_16-11-45.116	condition_entry	condition B	discarded
2021-02-05_16-11-45.150	warning	multiple_fingers
2021-02-05_16-11-46.591	condition_entry	condition B
2021-02-05_16-11-47.136	condition_entry	condition B
2021-02-05_16-11-47.675	condition_entry	condition B
2021-02-05_16-11-48.237	condition_entry	condition B
2021-02-05_16-11-48.892	condition_entry	condition B
2021-02-05_16-11-49.358	condition_entry	condition B
2021-02-05_16-11-49.813	condition_entry	condition B
2021-02-05_16-11-50.291	condition_entry	condition B	discarded
2021-02-05_16-11-50.360	warning	multiple_fingers
2021-02-05_16-11-51.639	condition_entry	condition B
2021-02-05_16-11-52.157	condition_entry	condition B
2021-02-05_16-11-52.736	condition_entry	condition B
2021-02-05_16-11-53.304	condition_entry	condition B
2021-02-05_16-11-53.889	condition_entry	condition B
2021-02-05_16-11-54.421	condition_entry	condition D
2021-02-05_16-11-54.956	condition_entry	condition B
2021-02-05_16-11-55.345	condition_entry	condition B
2021-02-05_16-11-55.854	condition_entry	condition B
2021-02-05_16-11-56.321	condition_entry	condition B
2021-02-05_16-11-56.453	pedal_entry	pedal_timeout
2021-02-05_16-11-56.934	condition_entry	condition C	src 8	dst 7
2021-02-05_16-11-57.668	condition_entry	condition B
2021-02-05_16-11-57.972	condition_entry	condition B
2021-02-05_16-11-58.542	condition_entry	condition B
2021-02-05_16-11-58.942	pedal_entry	pedal_timeout
2021-02-05_16-11-59.054	condition_entry	condition B
2021-02-05_16-11-59.402	condition_entry	condition D
2021-02-05_16-11-59.876	condition_entry	condition B
2021-02-05_16-12-00.264	condition_entry	condition B
2021-02-05_16-12-00.990	condition_entry	condition B
2021-02-05_16-12-01.419	pedal_entry	pedal_timeout
2021-02-05_16-12-01.486	condition_entry	condition C	src 3	dst 2
2021-02-05_16-12-02.075	condition_entry	condition B
2021-02-05_16-12-02.563	condition_entry	condition B
2021-02-05_16-12-03.109	condition_entry	condition D warning
2021-02-05_16-12-03.644	condition_entry	condition B
2021-02-05_16-12-04.063	condition_entry	condition B
2021-02-05_16-12-04.470	condition_entry	condition B
2021-02-05_16-12-05.028	condition_entry	condition B
2021-02-05_16-12-05.118	pedal_entry	pedal_timeout
2021-02-05_16-12-05.372	condition_entry	condition B
2021-02-05_16-12-06.161	condition_entry	condition B
2021-02-05_16-12-06.606	condition_entry	condition B
2021-02-05_16-12-07.155	condition_entry	condition B	discarded
2021-02-05_16-12-07.187	warning	multiple_fingers
2021-02-05_16-12-08.516	condition_entry	condition B
2021-02-05_16-12-09.130	condition_entry	condition B
2021-02-05_16-12-09.651	condition_entry	condition B
2021-02-05_16-12-10.284	condition_entry	condition B
2021-02-05_16-12-10.927	condition_entry	condition C	src 8	dst 7
2021-02-05_16-12-11.426	condition_entry	condition B
2021-02-05_16-12-11.892	condition_entry	condition D warning
2021-02-05_16-12-12.360	condition_entry	condition B
2021-02-05_16-12-12.908	condition_entry	condition B
2021-02-05_16-12-13.425	condition_entry	condition B
2021-02-05_16-12-13.912	pedal_entry	pedal_timeout
2021-02-05_16-12-14.025	condition_entry	condition B
2021-02-05_16-12-14.501	condition_entry	condition B
2021-02-05_16-12-15.137	condition_entry	condition B
2021-02-05_16-12-15.580	condition_entry	condition B
2021-02-05_16-12-16.056	condition_entry	condition B
2021-02-05_16-12-16.557	condition_entry	condition B	discarded
2021-02-05_16-12-17.034	warning	multiple_fingers
2021-02-05_16-12-18.200	condition_entry	condition B
2021-02-05_16-12-18.845	condition_entry	condition B
2021-02-05_16-12-19.456	condition_entry	condition B
2021-02-05_16-12-20.033	condition_entry	condition D	discarded
2021-02-05_16-12-20.065	warning	multiple_fingers
2021-02-05_16-12-21.391	condition_entry	condition B
2021-02-05_16-12-21.965	condition_entry	condition B
2021-02-05_16-12-22.549	condition_entry	condition B	discarded
2021-02-05_16-12-22.594	warning	multiple_fingers
2021-02-05_16-12-23.903	condition_entry	condition B
2021-02-05_16-12-24.555	condition_entry	condition B
2021-02-05_16-12-25.057	condition_entry	condition B
2021-02-05_16-12-25.753	condition_entry	condition B
2021-02-05_16-12-26.207	condition_entry	condition B
2021-02-05_16-12-26.974	condition_entry	condition B
2021-02-05_16-12-27.529	condition_entry	condition A	src 1	dst 2
2021-02-05_16-12-27.751	condition_entry	condition B
2021-02-05_16-12-28.240	condition_entry	condition D warning
2021-02-05_16-12-28.787	condition_entry	condition D warning
2021-02-05_16-12-29.528	condition_entry	condition B
2021-02-05_16-12-29.762	condition_entry	condition B
2021-02-05_16-12-30.507	condition_entry	condition B
2021-02-05_16-12-30.806	pedal_entry	pedal_timeout
2021-02-05_16-12-31.095	condition_entry	condition B
2021-02-05_16-12-31.654	condition_entry	condition B
2021-02-05_16-12-32.161	condition_entry	condition B
2021-02-05_16-12-32.771	condition_entry	condition B
2021-02-05_16-12-33.262	condition_entry	condition D	discarded
2021-02-05_16-12-33.474	warning	multiple_fingers
2021-02-05_16-12-34.766	condition_entry	condition B
2021-02-05_16-12-35.326	condition_entry	condition B
2021-02-05_16-12-35.972	condition_entry	condition B
2021-02-05_16-12-36.492	condition_entry	condition B
2021-02-05_16-12-37.070	condition_entry	condition B
2021-02-05_16-12-37.571	condition_entry	condition B
2021-02-05_16-12-38.159	condition_entry	condition B
2021-02-05_16-12-38.657	condition_entry	condition D	discarded
2021-02-05_16-12-39.002	condition_entry	condition D warning	discarded
2021-02-05_16-12-39.091	warning	multiple_fingers
2021-02-05_16-12-40.299	condition_entry	condition B
2021-02-05_16-12-40.901	condition_entry	condition B	discarded
2021-02-05_16-12-40.937	warning	multiple_fingers
2021-02-05_16-12-42.377	condition_entry	condition B
2021-02-05_16-12-42.878	condition_entry	condition B
2021-02-05_16-12-43.428	condition_entry	condition A	src 3	dst 2
2021-02-05_16-12-44.171	pedal_entry	pedal_correct
2021-02-05_16-12-47.163	answer_entry	selected_answer 10
2021-02-05_16-12-48.369	condition_entry	condition A	src 9	dst 6
2021-02-05_16-12-49.184	pedal_entry	pedal_correct
2021-02-05_16-12-52.158	answer_entry	selected_answer 10
2021-02-05_16-12-53.299	condition_entry	condition B
2021-02-05_16-12-53.978	condition_entry	condition D	discarded
2021-02-05_16-12-54.066	warning	multiple_fingers
2021-02-05_16-12-55.321	condition_entry	condition B	discarded
2021-02-05_16-12-55.354	warning	multiple_fingers
2021-02-05_16-12-56.621	condition_entry	condition B
2021-02-05_16-12-57.172	condition_entry	condition D	discarded
2021-02-05_16-12-57.285	warning	multiple_fingers
2021-02-05_16-12-58.575	condition_entry	condition B
2021-02-05_16-12-59.160	condition_entry	condition A	src 2	dst 3
2021-02-05_16-12-59.899	condition_entry	condition B
2021-02-05_16-13-00.369	condition_entry	condition B
2021-02-05_16-13-00.824	condition_entry	condition D warning
2021-02-05_16-13-02.014	condition_entry	condition B
2021-02-05_16-13-02.597	condition_entry	condition B
2021-02-05_16-13-02.836	pedal_entry	pedal_timeout
2021-02-05_16-13-03.168	condition_entry	condition B
2021-02-05_16-13-03.704	condition_entry	condition B
2021-02-05_16-13-04.349	condition_entry	condition B
2021-02-05_16-13-04.834	condition_entry	condition B
2021-02-05_16-13-05.313	condition_entry	condition B	discarded
2021-02-05_16-13-05.388	warning	multiple_fingers
2021-02-05_16-13-05.409	warning	hand_movements
2021-02-05_16-13-06.800	condition_entry	condition B
2021-02-05_16-13-07.368	condition_entry	condition B
2021-02-05_16-13-07.811	condition_entry	condition B
2021-02-05_16-13-08.459	condition_entry	condition D
2021-02-05_16-13-09.132	condition_entry	condition B
2021-02-05_16-13-09.665	condition_entry	condition B
2021-02-05_16-13-10.177	condition_entry	condition B
2021-02-05_16-13-10.476	pedal_entry	pedal_timeout
2021-02-05_16-13-10.701	condition_entry	condition D	discarded
2021-02-05_16-13-10.970	warning	multiple_fingers
2021-02-05_16-13-12.531	condition_entry	condition B	discarded
2021-02-05_16-13-12.725	warning	multiple_fingers
2021-02-05_16-13-13.331	pedal_entry	pedal_incorrect
2021-02-05_16-13-17.413	answer_entry	selected_answer 8
2021-02-05_16-13-18.728	condition_entry	condition B
2021-02-05_16-13-19.229	condition_entry	condition B
2021-02-05_16-13-19.771	condition_entry	condition B
2021-02-05_16-13-20.417	condition_entry	condition B
2021-02-05_16-13-20.973	condition_entry	condition B
2021-02-05_16-13-21.452	condition_entry	condition D
2021-02-05_16-13-21.901	condition_entry	condition B
2021-02-05_16-13-22.449	condition_entry	condition B
2021-02-05_16-13-22.915	condition_entry	condition B
2021-02-05_16-13-23.415	condition_entry	condition B
2021-02-05_16-13-23.470	pedal_entry	pedal_timeout
2021-02-05_16-13-24.003	condition_entry	condition B
2021-02-05_16-13-25.125	condition_entry	condition B
2021-02-05_16-13-25.620	condition_entry	condition B
2021-02-05_16-13-26.091	condition_entry	condition C	src 3	dst 2	discarded
2021-02-05_16-13-26.513	condition_entry	condition B	discarded
2021-02-05_16-13-26.547	warning	multiple_fingers
2021-02-05_16-13-27.808	condition_entry	condition B
2021-02-05_16-13-28.391	condition_entry	condition B	discarded
2021-02-05_16-13-28.437	warning	multiple_fingers
2021-02-05_16-13-29.836	condition_entry	condition B
2021-02-05_16-13-30.473	condition_entry	condition C	src 1	dst 2
2021-02-05_16-13-31.022	condition_entry	condition B
2021-02-05_16-13-31.655	condition_entry	condition B	discarded
2021-02-05_16-13-32.133	warning	multiple_fingers
2021-02-05_16-13-32.133	condition_entry	condition B
2021-02-05_16-13-33.479	condition_entry	condition B	discarded
2021-02-05_16-13-33.887	warning	multiple_fingers
2021-02-05_16-13-33.888	condition_entry	condition B
2021-02-05_16-13-35.266	condition_entry	condition B
2021-02-05_16-13-35.786	condition_entry	condition B
2021-02-05_16-13-36.348	condition_entry	condition B
2021-02-05_16-13-36.975	condition_entry	condition B
2021-02-05_16-13-37.531	condition_entry	condition B
2021-02-05_16-13-37.963	condition_entry	condition D
2021-02-05_16-13-38.588	condition_entry	condition D warning	discarded
2021-02-05_16-13-38.634	warning	multiple_fingers
2021-02-05_16-13-39.874	condition_entry	condition A	src 0	dst 2
2021-02-05_16-13-40.578	condition_entry	condition B
2021-02-05_16-13-41.095	condition_entry	condition B	discarded
2021-02-05_16-13-41.107	warning	multiple_fingers
2021-02-05_16-13-42.501	condition_entry	condition B
2021-02-05_16-13-42.961	condition_entry	condition B
2021-02-05_16-13-43.483	condition_entry	condition B
2021-02-05_16-13-44.197	condition_entry	condition B
2021-02-05_16-13-44.705	condition_entry	condition C	src 2	dst 1
2021-02-05_16-13-45.441	condition_entry	condition B
2021-02-05_16-13-45.707	pedal_entry	pedal_correct
2021-02-05_16-13-48.321	answer_entry	selected_answer 9
2021-02-05_16-13-49.601	condition_entry	condition B
2021-02-05_16-13-50.192	condition_entry	condition B
2021-02-05_16-13-50.624	condition_entry	condition C	src 1	dst 2
2021-02-05_16-13-51.225	warning	multiple_fingers
2021-02-05_16-13-51.226	condition_entry	condition B
2021-02-05_16-13-52.694	condition_entry	condition B
2021-02-05_16-13-53.157	condition_entry	condition B
2021-02-05_16-13-53.669	condition_entry	condition B
2021-02-05_16-13-54.535	condition_entry	condition B
2021-02-05_16-13-54.927	condition_entry	condition B
2021-02-05_16-13-55.478	condition_entry	condition B
2021-02-05_16-13-56.045	condition_entry	condition B
2021-02-05_16-13-56.637	condition_entry	condition D	discarded
2021-02-05_16-13-56.690	warning	multiple_fingers
2021-02-05_16-13-58.080	condition_entry	condition B
2021-02-05_16-13-58.609	condition_entry	condition B
2021-02-05_16-13-59.154	condition_entry	condition B
2021-02-05_16-13-59.727	condition_entry	condition B
2021-02-05_16-14-00.298	condition_entry	condition B
2021-02-05_16-14-00.776	condition_entry	condition B
2021-02-05_16-14-01.282	condition_entry	condition B
2021-02-05_16-14-01.798	condition_entry	condition B	discarded
2021-02-05_16-14-02.034	condition_entry	condition B	discarded
2021-02-05_16-14-02.291	warning	multiple_fingers
2021-02-05_16-14-03.631	condition_entry	condition B
2021-02-05_16-14-04.174	condition_entry	condition B	discarded
2021-02-05_16-14-04.351	warning	multiple_fingers
2021-02-05_16-14-05.812	condition_entry	condition B
2021-02-05_16-14-06.266	condition_entry	condition B
2021-02-05_16-14-06.902	condition_entry	condition B
2021-02-05_16-14-07.461	condition_entry	condition B
2021-02-05_16-14-08.063	condition_entry	condition D
2021-02-05_16-14-08.639	warning	multiple_fingers
2021-02-05_16-14-08.718	warning	multiple_fingers
2021-02-05_16-14-10.085	condition_entry	condition B
2021-02-05_16-14-10.526	condition_entry	condition B
2021-02-05_16-14-11.248	condition_entry	condition B
2021-02-05_16-14-11.794	condition_entry	condition B
2021-02-05_16-14-12.403	condition_entry	condition B
2021-02-05_16-14-12.847	condition_entry	condition D	discarded
2021-02-05_16-14-13.037	warning	multiple_fingers
2021-02-05_16-14-14.297	condition_entry	condition B
2021-02-05_16-14-14.849	condition_entry	condition B
2021-02-05_16-14-15.391	condition_entry	condition B
2021-02-05_16-14-16.068	condition_entry	condition B	discarded
2021-02-05_16-14-16.324	warning	multiple_fingers
2021-02-05_16-14-17.678	condition_entry	condition B
2021-02-05_16-14-18.191	condition_entry	condition B
2021-02-05_16-14-18.683	condition_entry	condition A	src 0	dst 2
2021-02-05_16-14-19.289	condition_entry	condition B
2021-02-05_16-14-19.590	pedal_entry	pedal_correct
2021-02-05_16-14-22.770	answer_entry	selected_answer 7
2021-02-05_16-14-24.102	condition_entry	condition A	src 0	dst 3
2021-02-05_16-14-24.833	pedal_entry	pedal_correct
2021-02-05_16-14-27.658	answer_entry	selected_answer 10
2021-02-05_16-14-28.929	condition_entry	condition B
2021-02-05_16-14-29.454	condition_entry	condition B
2021-02-05_16-14-29.996	condition_entry	condition B
2021-02-05_16-14-30.682	condition_entry	condition B
2021-02-05_16-14-31.273	condition_entry	condition B
2021-02-05_16-14-31.738	condition_entry	condition B
2021-02-05_16-14-32.304	condition_entry	condition D
2021-02-05_16-14-32.771	condition_entry	condition B
2021-02-05_16-14-33.282	condition_entry	condition B
2021-02-05_16-14-33.749	condition_entry	condition D warning	discarded
2021-02-05_16-14-33.830	warning	multiple_fingers
2021-02-05_16-14-35.285	condition_entry	condition B
2021-02-05_16-14-35.844	condition_entry	condition B
2021-02-05_16-14-36.426	condition_entry	condition B
2021-02-05_16-14-36.902	condition_entry	condition B
2021-02-05_16-14-37.525	condition_entry	condition B
2021-02-05_16-14-38.069	condition_entry	condition B
2021-02-05_16-14-38.547	condition_entry	condition B
2021-02-05_16-14-39.003	condition_entry	condition B
2021-02-05_16-14-39.440	condition_entry	condition A	src 6	dst 8
2021-02-05_16-14-40.113	pedal_entry	pedal_correct
2021-02-05_16-14-42.640	answer_entry	selected_answer 10
2021-02-05_16-14-43.632	condition_entry	condition C	src 1	dst 2
2021-02-05_16-14-44.200	condition_entry	condition B
2021-02-05_16-14-44.779	condition_entry	condition D warning
2021-02-05_16-14-45.468	condition_entry	condition B
2021-02-05_16-14-45.948	condition_entry	condition B
2021-02-05_16-14-46.570	condition_entry	condition B
2021-02-05_16-14-46.797	pedal_entry	pedal_timeout
2021-02-05_16-14-47.209	condition_entry	condition A	src 3	dst 1
2021-02-05_16-14-47.798	condition_entry	condition B
2021-02-05_16-14-48.281	condition_entry	condition B
2021-02-05_16-14-48.933	condition_entry	condition D warning
2021-02-05_16-14-49.484	condition_entry	condition B
2021-02-05_16-14-49.963	condition_entry	condition B	discarded
2021-02-05_16-14-49.996	warning	multiple_fingers
2021-02-05_16-14-51.425	condition_entry	condition B
2021-02-05_16-14-51.942	condition_entry	condition B
2021-02-05_16-14-52.513	condition_entry	condition D
2021-02-05_16-14-53.184	condition_entry	condition B
2021-02-05_16-14-53.709	condition_entry	condition B	discarded
2021-02-05_16-14-53.787	warning	multiple_fingers
2021-02-05_16-14-55.251	condition_entry	condition B
2021-02-05_16-14-55.716	condition_entry	condition B
2021-02-05_16-14-56.316	condition_entry	condition C	src 6	dst 7
2021-02-05_16-14-56.888	condition_entry	condition B
2021-02-05_16-14-57.463	condition_entry	condition B
2021-02-05_16-14-57.964	condition_entry	condition B	discarded
2021-02-05_16-14-58.048	warning	multiple_fingers
2021-02-05_16-14-59.543	condition_entry	condition B
2021-02-05_16-15-00.149	condition_entry	condition C	src 1	dst 0
2021-02-05_16-15-00.693	condition_entry	condition D warning
2021-02-05_16-15-01.183	condition_entry	condition B
2021-02-05_16-15-01.824	condition_entry	condition B	discarded
2021-02-05_16-15-01.910	warning	multiple_fingers
2021-02-05_16-15-03.362	condition_entry	condition B	discarded
2021-02-05_16-15-03.384	warning	multiple_fingers
2021-02-05_16-15-04.665	condition_entry	condition B
2021-02-05_16-15-05.367	condition_entry	condition B
2021-02-05_16-15-05.923	condition_entry	condition B
2021-02-05_16-15-06.548	condition_entry	condition B
2021-02-05_16-15-07.100	condition_entry	condition B
2021-02-05_16-15-07.689	condition_entry	condition B
2021-02-05_16-15-08.189	condition_entry	condition B
2021-02-05_16-15-08.755	condition_entry	condition B
2021-02-05_16-15-09.172	condition_entry	condition B
2021-02-05_16-15-09.599	condition_entry	condition D
2021-02-05_16-15-09.956	condition_entry	condition B	discarded
2021-02-05_16-15-10.404	condition_entry	condition D warning	discarded
2021-02-05_16-15-10.416	warning	multiple_fingers
2021-02-05_16-15-11.505	condition_entry	condition B
2021-02-05_16-15-12.055	condition_entry	condition B
2021-02-05_16-15-12.657	condition_entry	condition B
2021-02-05_16-15-13.214	condition_entry	condition D	discarded
2021-02-05_16-15-13.322	warning	multiple_fingers
2021-02-05_16-15-14.656	condition_entry	condition B
2021-02-05_16-15-15.186	condition_entry	condition B
2021-02-05_16-15-15.830	condition_entry	condition B
2021-02-05_16-15-16.386	condition_entry	condition D	discarded
2021-02-05_16-15-16.532	warning	multiple_fingers
2021-02-05_16-15-17.894	condition_entry	condition B
2021-02-05_16-15-18.572	warning	multiple_fingers
2021-02-05_16-15-18.573	condition_entry	condition D
2021-02-05_16-15-20.027	condition_entry	condition B
2021-02-05_16-15-20.521	condition_entry	condition C	src 8	dst 9
2021-02-05_16-15-21.175	condition_entry	condition D warning	discarded
2021-02-05_16-15-21.253	warning	multiple_fingers
2021-02-05_16-15-22.532	condition_entry	condition B
2021-02-05_16-15-23.103	condition_entry	condition B
2021-02-05_16-15-23.681	condition_entry	condition B
2021-02-05_16-15-24.325	condition_entry	condition B
2021-02-05_16-15-24.848	condition_entry	condition B
2021-02-05_16-15-25.364	condition_entry	condition B	discarded
2021-02-05_16-15-25.432	warning	multiple_fingers
2021-02-05_16-15-26.739	condition_entry	condition B
2021-02-05_16-15-27.236	condition_entry	condition B
2021-02-05_16-15-27.982	condition_entry	condition A	src 0	dst 1
2021-02-05_16-15-28.381	condition_entry	condition B
2021-02-05_16-15-28.991	condition_entry	condition B
2021-02-05_16-15-29.570	condition_entry	condition B
2021-02-05_16-15-30.000	pedal_entry	pedal_timeout
2021-02-05_16-15-30.179	condition_entry	condition B
2021-02-05_16-15-30.506	condition_entry	condition B
2021-02-05_16-15-31.144	condition_entry	condition B
2021-02-05_16-15-31.535	condition_entry	condition B
2021-02-05_16-15-31.934	condition_entry	condition B
2021-02-05_16-15-32.377	condition_entry	condition D
2021-02-05_16-15-33.449	condition_entry	condition D warning	discarded
2021-02-05_16-15-33.532	warning	multiple_fingers
2021-02-05_16-15-34.781	condition_entry	condition B
2021-02-05_16-15-35.276	condition_entry	condition B
2021-02-05_16-15-36.024	condition_entry	condition B
2021-02-05_16-15-36.580	condition_entry	condition B
2021-02-05_16-15-37.056	condition_entry	condition B
2021-02-05_16-15-37.657	condition_entry	condition B
2021-02-05_16-15-38.164	condition_entry	condition B
2021-02-05_16-15-38.575	condition_entry	condition C	src 2	dst 3
2021-02-05_16-15-39.089	condition_entry	condition B
2021-02-05_16-15-39.519	condition_entry	condition B
2021-02-05_16-15-39.842	condition_entry	condition D warning	discarded
2021-02-05_16-15-40.207	condition_entry	condition D warning	discarded
2021-02-05_16-15-40.329	warning	multiple_fingers
2021-02-05_16-15-41.705	condition_entry	condition C	src 6	dst 7
2021-02-05_16-15-42.206	condition_entry	condition B
2021-02-05_16-15-42.820	condition_entry	condition D warning
2021-02-05_16-15-43.343	condition_entry	condition D warning
2021-02-05_16-15-44.050	warning	multiple_fingers
2021-02-05_16-15-44.050	condition_entry	condition D warning
2021-02-05_16-15-45.376	condition_entry	condition B
2021-02-05_16-15-45.994	condition_entry	condition B
2021-02-05_16-15-46.604	condition_entry	condition B
2021-02-05_16-15-47.115	condition_entry	condition B
2021-02-05_16-15-47.654	condition_entry	condition D
2021-02-05_16-15-48.228	condition_entry	condition B
2021-02-05_16-15-48.747	condition_entry	condition B
2021-02-05_16-15-49.125	condition_entry	condition B
2021-02-05_16-15-49.591	condition_entry	condition B
2021-02-05_16-15-49.675	pedal_entry	pedal_timeout
2021-02-05_16-15-50.018	condition_entry	condition B	discarded
2021-02-05_16-15-50.435	warning	multiple_fingers
2021-02-05_16-15-51.980	condition_entry	condition B
2021-02-05_16-15-52.450	condition_entry	condition B
2021-02-05_16-15-53.179	condition_entry	condition B	discarded
2021-02-05_16-15-53.589	warning	multiple_fingers
2021-02-05_16-15-55.130	condition_entry	condition B
2021-02-05_16-15-55.633	condition_entry	condition B
2021-02-05_16-15-56.288	condition_entry	condition B
2021-02-05_16-15-56.800	condition_entry	condition D
2021-02-05_16-15-57.436	condition_entry	condition B
2021-02-05_16-15-57.916	condition_entry	condition B
2021-02-05_16-15-58.465	condition_entry	condition B
2021-02-05_16-15-58.820	pedal_entry	pedal_timeout
2021-02-05_16-15-59.032	condition_entry	condition B
2021-02-05_16-15-59.471	condition_entry	condition B
2021-02-05_16-15-59.842	condition_entry	condition B
2021-02-05_16-16-00.488	condition_entry	condition B
2021-02-05_16-16-00.943	condition_entry	condition C	src 6	dst 7
2021-02-05_16-16-01.398	condition_entry	condition B
2021-02-05_16-16-02.269	condition_entry	condition D warning
2021-02-05_16-16-02.608	condition_entry	condition B
2021-02-05_16-16-03.097	condition_entry	condition B	discarded
2021-02-05_16-16-03.485	condition_entry	condition B	discarded
2021-02-05_16-16-03.572	warning	multiple_fingers
2021-02-05_16-16-05.030	condition_entry	condition A	src 9	dst 7
2021-02-05_16-16-05.606	condition_entry	condition B
2021-02-05_16-16-06.018	condition_entry	condition B
2021-02-05_16-16-06.676	condition_entry	condition B
2021-02-05_16-16-07.049	pedal_entry	pedal_timeout
2021-02-05_16-16-07.149	condition_entry	condition D
2021-02-05_16-16-07.961	condition_entry	condition D warning
2021-02-05_16-16-08.272	condition_entry	condition D warning
2021-02-05_16-16-08.838	condition_entry	condition D warning
2021-02-05_16-16-09.508	condition_entry	condition B
2021-02-05_16-16-10.081	condition_entry	condition D warning	discarded
2021-02-05_16-16-10.118	warning	multiple_fingers
2021-02-05_16-16-11.552	condition_entry	condition B
2021-02-05_16-16-12.027	condition_entry	condition C	src 3	dst 2
2021-02-05_16-16-12.581	condition_entry	condition D warning	discarded
2021-02-05_16-16-12.626	warning	multiple_fingers
2021-02-05_16-16-13.949	condition_entry	condition B
2021-02-05_16-16-14.468	condition_entry	condition B
2021-02-05_16-16-15.082	condition_entry	condition B
2021-02-05_16-16-15.681	condition_entry	condition C	src 8	dst 9
2021-02-05_16-16-16.282	condition_entry	condition B
2021-02-05_16-16-16.801	condition_entry	condition B
2021-02-05_16-16-17.267	condition_entry	condition B
2021-02-05_16-16-17.690	pedal_entry	pedal_timeout
2021-02-05_16-16-17.791	condition_entry	condition B
2021-02-05_16-16-18.212	condition_entry	condition B
2021-02-05_16-16-18.594	condition_entry	condition B
2021-02-05_16-16-18.979	condition_entry	condition D	discarded
2021-02-05_16-16-19.438	condition_entry	condition B	discarded
2021-02-05_16-16-19.450	warning	multiple_fingers
2021-02-05_16-16-20.435	condition_entry	condition B
2021-02-05_16-16-20.926	condition_entry	condition B	discarded
2021-02-05_16-16-20.948	warning	multiple_fingers
2021-02-05_16-16-22.440	condition_entry	condition B
2021-02-05_16-16-23.020	condition_entry	condition A	src 0	dst 3
2021-02-05_16-16-23.596	condition_entry	condition B
2021-02-05_16-16-24.071	condition_entry	condition B	discarded
2021-02-05_16-16-24.109	warning	multiple_fingers
2021-02-05_16-16-25.628	warning	multiple_fingers
2021-02-05_16-16-25.628	condition_entry	condition D
2021-02-05_16-16-27.088	condition_entry	condition B
2021-02-05_16-16-27.541	condition_entry	condition B
2021-02-05_16-16-28.186	condition_entry	condition B	discarded
2021-02-05_16-16-28.210	warning	multiple_fingers
2021-02-05_16-16-29.656	condition_entry	condition B
2021-02-05_16-16-30.172	condition_entry	condition A	src 6	dst 8
2021-02-05_16-16-31.030	pedal_entry	pedal_correct
2021-02-05_16-16-33.956	answer_entry	selected_answer 10
2021-02-05_16-18-34.316	condition_entry	condition B
2021-02-05_16-18-34.960	condition_entry	condition B
2021-02-05_16-18-35.517	condition_entry	condition B
2021-02-05_16-18-36.483	condition_entry	condition B
2021-02-05_16-18-36.752	condition_entry	condition C	src 2	dst 1
2021-02-05_16-18-37.192	condition_entry	condition D warning
2021-02-05_16-18-37.835	condition_entry	condition D warning
2021-02-05_16-18-38.446	condition_entry	condition B
2021-02-05_16-18-38.952	condition_entry	condition B
2021-02-05_16-18-39.589	condition_entry	condition B
2021-02-05_16-18-39.857	pedal_entry	pedal_timeout
2021-02-05_16-18-40.057	condition_entry	condition B
2021-02-05_16-18-40.701	condition_entry	condition C	src 1	dst 2
2021-02-05_16-18-41.367	condition_entry	condition B
2021-02-05_16-18-41.836	condition_entry	condition B
2021-02-05_16-18-42.414	condition_entry	condition B
2021-02-05_16-18-42.722	pedal_entry	pedal_timeout
2021-02-05_16-18-42.994	condition_entry	condition A	src 0	dst 1
2021-02-05_16-18-43.711	pedal_entry	pedal_correct
2021-02-05_16-18-46.980	answer_entry	selected_answer 10
2021-02-05_16-18-48.146	condition_entry	condition B
2021-02-05_16-18-48.709	condition_entry	condition D	discarded
2021-02-05_16-18-48.797	warning	multiple_fingers
2021-02-05_16-18-50.580	condition_entry	condition A	src 1	dst 0
2021-02-05_16-18-51.542	pedal_entry	pedal_correct
2021-02-05_16-18-54.368	answer_entry	selected_answer 10
2021-02-05_16-18-55.615	condition_entry	condition B
2021-02-05_16-18-56.161	condition_entry	condition B
2021-02-05_16-18-56.649	condition_entry	condition B
2021-02-05_16-18-57.324	condition_entry	condition B
2021-02-05_16-18-57.838	condition_entry	condition B
2021-02-05_16-18-58.393	condition_entry	condition B
2021-02-05_16-18-58.948	condition_entry	condition B
2021-02-05_16-18-59.627	condition_entry	condition B
2021-02-05_16-19-00.083	condition_entry	condition B
2021-02-05_16-19-00.249	condition_entry	condition B
2021-02-05_16-19-00.826	condition_entry	condition D	discarded
2021-02-05_16-19-00.886	warning	multiple_fingers
2021-02-05_16-19-00.991	warning	multiple_fingers
2021-02-05_16-19-02.269	condition_entry	condition B
2021-02-05_16-19-02.736	condition_entry	condition B
2021-02-05_16-19-03.416	condition_entry	condition B
2021-02-05_16-19-04.041	condition_entry	condition B
2021-02-05_16-19-04.579	condition_entry	condition B
2021-02-05_16-19-05.106	condition_entry	condition D
2021-02-05_16-19-05.701	condition_entry	condition B
2021-02-05_16-19-06.311	condition_entry	condition B
2021-02-05_16-19-06.825	condition_entry	condition D warning
2021-02-05_16-19-07.378	condition_entry	condition B
2021-02-05_16-19-07.878	condition_entry	condition B
2021-02-05_16-19-08.466	condition_entry	condition D warning	discarded
2021-02-05_16-19-08.515	warning	multiple_fingers
2021-02-05_16-19-09.777	condition_entry	condition B
2021-02-05_16-19-10.277	condition_entry	condition C	src 6	dst 7
2021-02-05_16-19-11.577	condition_entry	condition B
2021-02-05_16-19-12.043	condition_entry	condition D warning	discarded
2021-02-05_16-19-12.133	warning	multiple_fingers
2021-02-05_16-19-13.423	condition_entry	condition A	src 8	dst 9
2021-02-05_16-19-13.919	condition_entry	condition B
2021-02-05_16-19-14.554	condition_entry	condition D warning	discarded
2021-02-05_16-19-14.649	warning	multiple_fingers
2021-02-05_16-19-16.173	condition_entry	condition B
2021-02-05_16-19-16.708	condition_entry	condition B
2021-02-05_16-19-17.273	condition_entry	condition B
2021-02-05_16-19-17.820	condition_entry	condition B
2021-02-05_16-19-18.418	condition_entry	condition B
2021-02-05_16-19-18.906	condition_entry	condition D
2021-02-05_16-19-19.839	condition_entry	condition B
2021-02-05_16-19-20.327	condition_entry	condition B
2021-02-05_16-19-20.918	pedal_entry	pedal_timeout
2021-02-05_16-19-20.918	condition_entry	condition D
2021-02-05_16-19-21.465	condition_entry	condition B
2021-02-05_16-19-22.049	condition_entry	condition B
2021-02-05_16-19-22.627	condition_entry	condition B
2021-02-05_16-19-22.936	pedal_entry	pedal_timeout
2021-02-05_16-19-23.183	condition_entry	condition B
2021-02-05_16-19-23.748	condition_entry	condition B
2021-02-05_16-19-24.110	condition_entry	condition B
2021-02-05_16-19-24.647	condition_entry	condition B
2021-02-05_16-19-25.060	condition_entry	condition B	discarded
2021-02-05_16-19-25.485	condition_entry	condition C	src 7	dst 6	discarded
2021-02-05_16-19-25.531	warning	multiple_fingers
2021-02-05_16-19-26.640	condition_entry	condition B
2021-02-05_16-19-27.184	condition_entry	condition B
2021-02-05_16-19-27.842	condition_entry	condition B	discarded
2021-02-05_16-19-27.859	warning	multiple_fingers
2021-02-05_16-19-29.312	condition_entry	condition B
2021-02-05_16-19-29.823	condition_entry	condition B
2021-02-05_16-19-30.436	condition_entry	condition B	discarded
2021-02-05_16-19-30.475	warning	multiple_fingers
2021-02-05_16-19-31.781	condition_entry	condition B
2021-02-05_16-19-32.350	condition_entry	condition B
2021-02-05_16-19-32.989	condition_entry	condition B
2021-02-05_16-19-33.499	condition_entry	condition B
2021-02-05_16-19-33.976	condition_entry	condition C	src 7	dst 6
2021-02-05_16-19-34.824	pedal_entry	pedal_correct
2021-02-05_16-19-38.137	answer_entry	selected_answer 10
2021-02-05_16-19-39.388	condition_entry	condition B
2021-02-05_16-19-39.884	condition_entry	condition B
2021-02-05_16-19-40.454	condition_entry	condition B
2021-02-05_16-19-41.065	condition_entry	condition C	src 1	dst 2
2021-02-05_16-19-41.596	condition_entry	condition B
2021-02-05_16-19-42.173	condition_entry	condition B
2021-02-05_16-19-42.662	condition_entry	condition B
2021-02-05_16-19-43.078	pedal_entry	pedal_timeout
2021-02-05_16-19-43.095	condition_entry	condition B
2021-02-05_16-19-43.557	condition_entry	condition B
2021-02-05_16-19-44.012	condition_entry	condition B
2021-02-05_16-19-44.322	condition_entry	condition B
2021-02-05_16-19-44.776	condition_entry	condition D
2021-02-05_16-19-45.224	condition_entry	condition D warning
2021-02-05_16-19-45.574	condition_entry	condition B
2021-02-05_16-19-45.864	condition_entry	condition B
2021-02-05_16-19-46.282	condition_entry	condition B
2021-02-05_16-19-46.805	condition_entry	condition B
2021-02-05_16-19-47.237	pedal_entry	pedal_timeout
2021-02-05_16-19-47.326	condition_entry	condition B
2021-02-05_16-19-47.837	condition_entry	condition B
2021-02-05_16-19-48.363	condition_entry	condition B
2021-02-05_16-19-48.892	condition_entry	condition C	src 2	dst 1
2021-02-05_16-19-49.459	condition_entry	condition B
2021-02-05_16-19-49.792	condition_entry	condition D warning
2021-02-05_16-19-50.047	condition_entry	condition B
2021-02-05_16-19-50.759	condition_entry	condition B
2021-02-05_16-19-51.340	condition_entry	condition B
2021-02-05_16-19-51.807	pedal_entry	pedal_timeout
2021-02-05_16-19-51.946	condition_entry	condition B
2021-02-05_16-19-52.470	condition_entry	condition B
2021-02-05_16-19-52.967	condition_entry	condition D
2021-02-05_16-19-54.183	condition_entry	condition B
2021-02-05_16-19-54.739	condition_entry	condition B
2021-02-05_16-19-54.989	pedal_entry	pedal_timeout
2021-02-05_16-19-55.244	condition_entry	condition B
2021-02-05_16-19-55.904	condition_entry	condition D
2021-02-05_16-19-56.477	condition_entry	condition B
2021-02-05_16-19-56.988	condition_entry	condition B
2021-02-05_16-19-57.537	condition_entry	condition B
2021-02-05_16-19-57.921	pedal_entry	pedal_timeout
2021-02-05_16-19-58.078	condition_entry	condition B	discarded
2021-02-05_16-19-58.521	condition_entry	condition C	src 8	dst 9	discarded
2021-02-05_16-19-58.554	warning	multiple_fingers
2021-02-05_16-19-59.923	condition_entry	condition B
2021-02-05_16-20-00.477	condition_entry	condition B
2021-02-05_16-20-01.101	condition_entry	condition B
2021-02-05_16-20-01.654	condition_entry	condition B	discarded
2021-02-05_16-20-01.676	warning	multiple_fingers
2021-02-05_16-20-03.046	condition_entry	condition B
2021-02-05_16-20-03.643	condition_entry	condition B
2021-02-05_16-20-04.285	condition_entry	condition B
2021-02-05_16-20-04.841	condition_entry	condition B
2021-02-05_16-20-05.363	condition_entry	condition B
2021-02-05_16-20-05.919	condition_entry	condition B
2021-02-05_16-20-06.434	condition_entry	condition B
2021-02-05_16-20-06.931	condition_entry	condition B
2021-02-05_16-20-07.367	condition_entry	condition B
2021-02-05_16-20-07.772	condition_entry	condition B
2021-02-05_16-20-08.205	condition_entry	condition C	src 6	dst 7
2021-02-05_16-20-09.561	pedal_entry	pedal_correct
2021-02-05_16-20-13.520	answer_entry	selected_answer 6
2021-02-05_16-20-14.469	condition_entry	condition B
2021-02-05_16-20-15.036	condition_entry	condition B
2021-02-05_16-20-15.670	condition_entry	condition B
2021-02-05_16-20-16.191	condition_entry	condition B
2021-02-05_16-20-16.814	condition_entry	condition B
2021-02-05_16-20-17.402	condition_entry	condition B
2021-02-05_16-20-17.928	condition_entry	condition B
2021-02-05_16-20-18.395	condition_entry	condition B
2021-02-05_16-20-18.887	condition_entry	condition B
2021-02-05_16-20-19.327	condition_entry	condition B
2021-02-05_16-20-19.822	condition_entry	condition C	src 7	dst 6
2021-02-05_16-20-20.272	condition_entry	condition B
2021-02-05_16-20-20.980	condition_entry	condition D warning	discarded
2021-02-05_16-20-20.991	warning	multiple_fingers
2021-02-05_16-20-22.403	condition_entry	condition B	discarded
2021-02-05_16-20-22.437	warning	multiple_fingers
2021-02-05_16-20-23.764	condition_entry	condition B
2021-02-05_16-20-24.365	condition_entry	condition A	src 7	dst 8
2021-02-05_16-20-25.178	pedal_entry	pedal_correct
2021-02-05_16-20-28.047	answer_entry	selected_answer 10
2021-02-05_16-20-29.272	condition_entry	condition B
2021-02-05_16-20-29.762	condition_entry	condition B
2021-02-05_16-20-30.442	condition_entry	condition B
2021-02-05_16-20-30.972	condition_entry	condition B	discarded
2021-02-05_16-20-30.999	warning	multiple_fingers
2021-02-05_16-20-32.521	condition_entry	condition B
2021-02-05_16-20-33.032	condition_entry	condition B
2021-02-05_16-20-33.585	condition_entry	condition B
2021-02-05_16-20-34.082	condition_entry	condition D
2021-02-05_16-20-34.837	condition_entry	condition B
2021-02-05_16-20-35.437	condition_entry	condition B	discarded
2021-02-05_16-20-35.459	warning	multiple_fingers
2021-02-05_16-20-36.963	condition_entry	condition B
2021-02-05_16-20-37.415	condition_entry	condition B
2021-02-05_16-20-38.018	condition_entry	condition B
2021-02-05_16-20-38.583	condition_entry	condition B
2021-02-05_16-20-39.226	condition_entry	condition B
2021-02-05_16-20-39.692	condition_entry	condition B
2021-02-05_16-20-40.224	condition_entry	condition B
2021-02-05_16-20-40.740	condition_entry	condition B
2021-02-05_16-20-41.131	condition_entry	condition B
2021-02-05_16-20-41.546	condition_entry	condition B
2021-02-05_16-20-42.134	condition_entry	condition B
2021-02-05_16-20-42.589	condition_entry	condition B
2021-02-05_16-20-43.046	condition_entry	condition B
2021-02-05_16-20-43.692	condition_entry	condition B
2021-02-05_16-20-44.222	condition_entry	condition A	src 8	dst 9
2021-02-05_16-20-44.653	condition_entry	condition B
2021-02-05_16-20-45.133	pedal_entry	pedal_correct
2021-02-05_16-20-47.955	answer_entry	selected_answer 10
2021-02-05_16-20-49.158	condition_entry	condition B	discarded
2021-02-05_16-20-49.501	warning	multiple_fingers
2021-02-05_16-20-49.502	condition_entry	condition B
2021-02-05_16-20-50.811	condition_entry	condition B
2021-02-05_16-20-51.308	condition_entry	condition B
2021-02-05_16-20-51.955	condition_entry	condition C	src 7	dst 8
2021-02-05_16-20-52.480	warning	multiple_fingers
2021-02-05_16-20-54.027	condition_entry	condition B
2021-02-05_16-20-54.488	condition_entry	condition B
2021-02-05_16-20-55.124	condition_entry	condition B
2021-02-05_16-20-55.662	condition_entry	condition D	discarded
2021-02-05_16-20-55.695	warning	multiple_fingers
2021-02-05_16-20-57.085	condition_entry	condition B
2021-02-05_16-20-57.582	condition_entry	condition D	discarded
2021-02-05_16-20-57.760	warning	multiple_fingers
2021-02-05_16-20-59.061	condition_entry	condition B
2021-02-05_16-20-59.606	condition_entry	condition B
2021-02-05_16-21-00.237	condition_entry	condition B	discarded
2021-02-05_16-21-00.264	warning	multiple_fingers
2021-02-05_16-21-01.609	condition_entry	condition B
2021-02-05_16-21-02.225	condition_entry	condition B
2021-02-05_16-21-02.702	condition_entry	condition B
2021-02-05_16-21-03.398	condition_entry	condition B
2021-02-05_16-21-03.968	condition_entry	condition B
2021-02-05_16-21-04.616	condition_entry	condition B
2021-02-05_16-21-05.080	condition_entry	condition B
2021-02-05_16-21-05.546	condition_entry	condition B
2021-02-05_16-21-06.234	condition_entry	condition D
[truncated: 584 more rows]
