# Supplementary material for: Avatar error in your favor: Embodied avatars can fix users’ mistakes without them noticing
Source: PLoS One. 2023 Jan 20;18(1):e0266212. doi: 10.1371/journal.pone.0266212 (PMC9858437; doi:10.1371/journal.pone.0266212)
Supplement: S1 Dataset — (ZIP) [file pone.0266212.s003.zip › static/raw_data/37/events.csv]

timestamp	event
2021-02-05_15-41-01.597	main_start
2021-02-05_15-41-02.061	launch_welcome_scene
2021-02-05_15-41-42.826	launch_calibration_explanation_scene
2021-02-05_15-41-54.305	hands_calibrated
2021-02-05_15-41-54.305	launch_practice_explanation_scene
2021-02-05_15-42-33.862	launch_practice_session
2021-02-05_15-42-33.876	no_button_but_finger_pressed RightPinkyTip
2021-02-05_15-42-33.877	set_speed 0.510000021457672
2021-02-05_15-42-33.877	no_button_but_finger_pressed RightRingTip
2021-02-05_15-42-33.878	set_speed 0.330000021457672
2021-02-05_15-42-33.878	no_button_but_finger_pressed RightMiddleTip
2021-02-05_15-42-33.878	set_speed 0.150000021457672
2021-02-05_15-42-33.878	no_button_but_finger_pressed RightIndexTip
2021-02-05_15-42-33.878	set_speed 0
2021-02-05_15-42-33.878	no_button_but_finger_pressed LeftIndexTip
2021-02-05_15-42-33.878	set_speed 0
2021-02-05_15-42-33.878	no_button_but_finger_pressed LeftMiddleTip
2021-02-05_15-42-33.879	set_speed 0
2021-02-05_15-42-33.879	no_button_but_finger_pressed LeftRingTip
2021-02-05_15-42-33.879	set_speed 0
2021-02-05_15-42-33.879	no_button_but_finger_pressed LeftPinkyTip
2021-02-05_15-42-33.879	set_speed 0
2021-02-05_15-42-33.892	button_created 0
2021-02-05_15-42-34.449	button_created 1
2021-02-05_15-42-34.981	button_enters_active_area 8
2021-02-05_15-42-35.026	ring_moved
2021-02-05_15-42-35.027	button_created 2
2021-02-05_15-42-35.104	multiple_finger_start
2021-02-05_15-42-35.224	multiple_finger_stop
2021-02-05_15-42-35.235	no_button_but_finger_pressed LeftPinkyTip
2021-02-05_15-42-35.236	set_speed 0
2021-02-05_15-42-35.236	no_button_but_finger_pressed LeftRingTip
2021-02-05_15-42-35.236	set_speed 0
2021-02-05_15-42-35.236	no_button_but_finger_pressed LeftMiddleTip
2021-02-05_15-42-35.236	set_speed 0
2021-02-05_15-42-35.236	no_button_but_finger_pressed LeftIndexTip
2021-02-05_15-42-35.236	set_speed 0
2021-02-05_15-42-35.236	no_button_but_finger_pressed RightIndexTip
2021-02-05_15-42-35.237	set_speed 0
2021-02-05_15-42-35.237	no_button_but_finger_pressed RightMiddleTip
2021-02-05_15-42-35.237	set_speed 0
2021-02-05_15-42-35.237	no_button_but_finger_pressed RightRingTip
2021-02-05_15-42-35.237	set_speed 0
2021-02-05_15-42-35.237	no_button_but_finger_pressed RightPinkyTip
2021-02-05_15-42-35.237	set_speed 0
2021-02-05_15-42-35.250	button_created 0
2021-02-05_15-42-35.434	ring_released
2021-02-05_15-42-35.816	button_created 1
2021-02-05_15-42-36.004	middle_moved
2021-02-05_15-42-36.105	middle_released
2021-02-05_15-42-36.338	button_enters_active_area 8
2021-02-05_15-42-36.384	button_created 2
2021-02-05_15-42-36.461	middle_moved
2021-02-05_15-42-36.689	middle_released
2021-02-05_15-42-36.789	button_leaves_active_area 8
2021-02-05_15-42-36.911	button_enters_active_area 8
2021-02-05_15-42-36.956	middle_moved
2021-02-05_15-42-36.957	button_created 3
2021-02-05_15-42-37.001	middle_released
2021-02-05_15-42-37.111	middle_moved
2021-02-05_15-42-37.212	button_missed 8
2021-02-05_15-42-37.212	set_speed 0
2021-02-05_15-42-37.260	middle_released
2021-02-05_15-42-37.355	button_leaves_active_area 8
2021-02-05_15-42-37.477	button_enters_active_area 3
2021-02-05_15-42-37.522	button_created 4
2021-02-05_15-42-37.667	index_moved
2021-02-05_15-42-37.711	button_pressed 3
2021-02-05_15-42-37.711	set_speed 0
2021-02-05_15-42-37.779	button_missed 8
2021-02-05_15-42-37.779	set_speed 0
2021-02-05_15-42-37.899	index_released
2021-02-05_15-42-38.054	button_enters_active_area 8
2021-02-05_15-42-38.100	button_created 5
2021-02-05_15-42-38.256	middle_moved
2021-02-05_15-42-38.300	multiple_finger_start
2021-02-05_15-42-38.346	ring_moved
2021-02-05_15-42-38.436	multiple_finger_stop
2021-02-05_15-42-38.438	middle_released
2021-02-05_15-42-38.447	no_button_but_finger_pressed LeftPinkyTip
2021-02-05_15-42-38.447	set_speed 0
2021-02-05_15-42-38.448	no_button_but_finger_pressed LeftRingTip
2021-02-05_15-42-38.448	set_speed 0
2021-02-05_15-42-38.448	no_button_but_finger_pressed LeftMiddleTip
2021-02-05_15-42-38.448	set_speed 0
2021-02-05_15-42-38.448	no_button_but_finger_pressed LeftIndexTip
2021-02-05_15-42-38.448	set_speed 0
2021-02-05_15-42-38.448	no_button_but_finger_pressed RightIndexTip
2021-02-05_15-42-38.448	set_speed 0
2021-02-05_15-42-38.448	no_button_but_finger_pressed RightMiddleTip
2021-02-05_15-42-38.449	set_speed 0
2021-02-05_15-42-38.449	no_button_but_finger_pressed RightRingTip
2021-02-05_15-42-38.449	set_speed 0
2021-02-05_15-42-38.449	no_button_but_finger_pressed RightPinkyTip
2021-02-05_15-42-38.449	set_speed 0
2021-02-05_15-42-38.460	button_created 0
2021-02-05_15-42-38.557	ring_released
2021-02-05_15-42-39.023	button_created 1
2021-02-05_15-42-39.468	ring_moved
2021-02-05_15-42-39.558	button_enters_active_area 1
2021-02-05_15-42-39.593	button_created 2
2021-02-05_15-42-39.722	ring_released
2021-02-05_15-42-39.999	button_leaves_active_area 1
2021-02-05_15-42-40.113	button_enters_active_area 8
2021-02-05_15-42-40.170	button_created 3
2021-02-05_15-42-40.236	ring_moved
2021-02-05_15-42-40.265	button_pressed 8
2021-02-05_15-42-40.266	set_speed 0
2021-02-05_15-42-40.425	button_missed 1
2021-02-05_15-42-40.425	set_speed 0
2021-02-05_15-42-40.498	ring_released
2021-02-05_15-42-40.687	button_enters_active_area 3
2021-02-05_15-42-40.697	ring_moved
2021-02-05_15-42-40.742	multiple_finger_start
2021-02-05_15-42-40.753	middle_moved
2021-02-05_15-42-40.780	index_moved
2021-02-05_15-42-40.780	ring_released
2021-02-05_15-42-40.816	multiple_finger_stop
2021-02-05_15-42-40.817	middle_released
2021-02-05_15-42-40.826	no_button_but_finger_pressed LeftPinkyTip
2021-02-05_15-42-40.826	set_speed 0
2021-02-05_15-42-40.826	no_button_but_finger_pressed LeftRingTip
2021-02-05_15-42-40.826	set_speed 0
2021-02-05_15-42-40.826	no_button_but_finger_pressed LeftMiddleTip
2021-02-05_15-42-40.827	set_speed 0
2021-02-05_15-42-40.827	no_button_but_finger_pressed LeftIndexTip
2021-02-05_15-42-40.827	set_speed 0
2021-02-05_15-42-40.827	no_button_but_finger_pressed RightIndexTip
2021-02-05_15-42-40.827	set_speed 0
2021-02-05_15-42-40.827	no_button_but_finger_pressed RightMiddleTip
2021-02-05_15-42-40.827	set_speed 0
2021-02-05_15-42-40.827	no_button_but_finger_pressed RightRingTip
2021-02-05_15-42-40.828	set_speed 0
2021-02-05_15-42-40.828	no_button_but_finger_pressed RightPinkyTip
2021-02-05_15-42-40.828	set_speed 0
2021-02-05_15-42-40.837	button_created 0
2021-02-05_15-42-41.053	index_released
2021-02-05_15-42-41.405	button_created 1
2021-02-05_15-42-41.898	middle_moved
2021-02-05_15-42-41.931	button_enters_active_area 2
2021-02-05_15-42-41.978	button_created 2
2021-02-05_15-42-42.178	middle_released
2021-02-05_15-42-42.378	button_leaves_active_area 2
2021-02-05_15-42-42.501	button_enters_active_area 1
2021-02-05_15-42-42.512	pinky_moved
2021-02-05_15-42-42.534	multiple_finger_start
2021-02-05_15-42-42.545	ring_moved
2021-02-05_15-42-42.645	multiple_finger_stop
2021-02-05_15-42-42.647	pinky_released
2021-02-05_15-42-42.657	no_button_but_finger_pressed LeftPinkyTip
2021-02-05_15-42-42.657	set_speed 0
2021-02-05_15-42-42.657	no_button_but_finger_pressed LeftRingTip
2021-02-05_15-42-42.658	set_speed 0
2021-02-05_15-42-42.658	no_button_but_finger_pressed LeftMiddleTip
2021-02-05_15-42-42.658	set_speed 0
2021-02-05_15-42-42.658	no_button_but_finger_pressed LeftIndexTip
2021-02-05_15-42-42.659	set_speed 0
2021-02-05_15-42-42.659	no_button_but_finger_pressed RightIndexTip
2021-02-05_15-42-42.659	set_speed 0
2021-02-05_15-42-42.659	no_button_but_finger_pressed RightMiddleTip
2021-02-05_15-42-42.659	set_speed 0
2021-02-05_15-42-42.659	no_button_but_finger_pressed RightRingTip
2021-02-05_15-42-42.660	set_speed 0
2021-02-05_15-42-42.660	no_button_but_finger_pressed RightPinkyTip
2021-02-05_15-42-42.660	set_speed 0
2021-02-05_15-42-42.672	button_created 0
2021-02-05_15-42-42.800	ring_released
2021-02-05_15-42-43.242	button_created 1
2021-02-05_15-42-43.719	middle_moved
2021-02-05_15-42-43.763	button_enters_active_area 2
2021-02-05_15-42-43.810	button_created 2
2021-02-05_15-42-44.019	middle_released
2021-02-05_15-42-44.210	button_leaves_active_area 2
2021-02-05_15-42-44.243	index_moved
2021-02-05_15-42-44.333	button_enters_active_area 3
2021-02-05_15-42-44.379	button_created 3
2021-02-05_15-42-44.585	index_released
2021-02-05_15-42-44.631	button_missed 2
2021-02-05_15-42-44.631	set_speed 0
2021-02-05_15-42-44.790	button_leaves_active_area 3
2021-02-05_15-42-44.862	ring_moved
2021-02-05_15-42-44.914	button_enters_active_area 9
2021-02-05_15-42-44.947	button_created 4
2021-02-05_15-42-45.185	ring_released
2021-02-05_15-42-45.208	button_missed 3
2021-02-05_15-42-45.208	set_speed 0
2021-02-05_15-42-45.354	button_leaves_active_area 9
2021-02-05_15-42-45.478	button_enters_active_area 7
2021-02-05_15-42-45.523	button_created 5
2021-02-05_15-42-45.632	middle_moved
2021-02-05_15-42-45.688	button_pressed 7
2021-02-05_15-42-45.688	set_speed 0
2021-02-05_15-42-45.688	multiple_finger_start
2021-02-05_15-42-45.888	multiple_finger_stop
2021-02-05_15-42-45.899	no_button_but_finger_pressed LeftPinkyTip
2021-02-05_15-42-45.900	set_speed 0
2021-02-05_15-42-45.900	no_button_but_finger_pressed LeftRingTip
2021-02-05_15-42-45.900	set_speed 0
2021-02-05_15-42-45.900	no_button_but_finger_pressed LeftMiddleTip
2021-02-05_15-42-45.900	set_speed 0
2021-02-05_15-42-45.900	no_button_but_finger_pressed LeftIndexTip
2021-02-05_15-42-45.900	set_speed 0
2021-02-05_15-42-45.900	no_button_but_finger_pressed RightIndexTip
2021-02-05_15-42-45.900	set_speed 0
2021-02-05_15-42-45.901	no_button_but_finger_pressed RightRingTip
2021-02-05_15-42-45.901	set_speed 0
2021-02-05_15-42-45.901	no_button_but_finger_pressed RightPinkyTip
2021-02-05_15-42-45.901	set_speed 0
2021-02-05_15-42-45.920	button_created 0
2021-02-05_15-42-45.984	middle_released
2021-02-05_15-42-46.478	button_created 1
2021-02-05_15-42-46.873	middle_moved
2021-02-05_15-42-46.940	middle_released
2021-02-05_15-42-47.006	button_enters_active_area 7
2021-02-05_15-42-47.052	button_created 2
2021-02-05_15-42-47.095	index_moved
2021-02-05_15-42-47.343	index_released
2021-02-05_15-42-47.454	button_leaves_active_area 7
2021-02-05_15-42-47.565	button_enters_active_area 7
2021-02-05_15-42-47.623	button_created 3
2021-02-05_15-42-47.654	index_moved
2021-02-05_15-42-47.873	button_missed 7
2021-02-05_15-42-47.873	set_speed 0
2021-02-05_15-42-47.898	index_released
2021-02-05_15-42-48.017	button_leaves_active_area 7
2021-02-05_15-42-48.130	middle_moved
2021-02-05_15-42-48.139	button_enters_active_area 0
2021-02-05_15-42-48.187	button_created 4
2021-02-05_15-42-48.209	middle_released
2021-02-05_15-42-48.432	button_missed 7
2021-02-05_15-42-48.432	set_speed 0
2021-02-05_15-42-48.565	ring_moved
2021-02-05_15-42-48.593	button_leaves_active_area 0
2021-02-05_15-42-48.660	multiple_finger_start
2021-02-05_15-42-48.661	pinky_moved
2021-02-05_15-42-48.672	multiple_finger_stop
2021-02-05_15-42-48.673	ring_released
2021-02-05_15-42-48.687	no_button_but_finger_pressed LeftPinkyTip
2021-02-05_15-42-48.687	set_speed 0
2021-02-05_15-42-48.687	no_button_but_finger_pressed LeftRingTip
2021-02-05_15-42-48.687	set_speed 0
2021-02-05_15-42-48.687	no_button_but_finger_pressed LeftMiddleTip
2021-02-05_15-42-48.688	set_speed 0
2021-02-05_15-42-48.688	no_button_but_finger_pressed LeftIndexTip
2021-02-05_15-42-48.688	set_speed 0
2021-02-05_15-42-48.688	no_button_but_finger_pressed RightIndexTip
2021-02-05_15-42-48.688	set_speed 0
2021-02-05_15-42-48.688	no_button_but_finger_pressed RightMiddleTip
2021-02-05_15-42-48.688	set_speed 0
2021-02-05_15-42-48.688	no_button_but_finger_pressed RightRingTip
2021-02-05_15-42-48.688	set_speed 0
2021-02-05_15-42-48.689	no_button_but_finger_pressed RightPinkyTip
2021-02-05_15-42-48.689	set_speed 0
2021-02-05_15-42-48.703	button_created 0
2021-02-05_15-42-48.995	pinky_released
2021-02-05_15-42-49.263	button_created 1
2021-02-05_15-42-49.788	button_enters_active_area 0
2021-02-05_15-42-49.836	button_created 2
2021-02-05_15-42-49.845	pinky_moved
2021-02-05_15-42-50.049	pinky_released
2021-02-05_15-42-50.238	button_leaves_active_area 0
2021-02-05_15-42-50.338	ring_moved
2021-02-05_15-42-50.361	button_enters_active_area 1
2021-02-05_15-42-50.407	button_created 3
2021-02-05_15-42-50.419	multiple_finger_start
2021-02-05_15-42-50.505	multiple_finger_stop
2021-02-05_15-42-50.521	no_button_but_finger_pressed LeftPinkyTip
2021-02-05_15-42-50.521	set_speed 0
2021-02-05_15-42-50.521	no_button_but_finger_pressed LeftRingTip
2021-02-05_15-42-50.521	set_speed 0
2021-02-05_15-42-50.521	no_button_but_finger_pressed LeftMiddleTip
2021-02-05_15-42-50.521	set_speed 0
2021-02-05_15-42-50.521	no_button_but_finger_pressed LeftIndexTip
2021-02-05_15-42-50.522	set_speed 0
2021-02-05_15-42-50.522	no_button_but_finger_pressed RightIndexTip
2021-02-05_15-42-50.522	set_speed 0
2021-02-05_15-42-50.522	no_button_but_finger_pressed RightMiddleTip
2021-02-05_15-42-50.522	set_speed 0
2021-02-05_15-42-50.522	no_button_but_finger_pressed RightRingTip
2021-02-05_15-42-50.522	set_speed 0
2021-02-05_15-42-50.522	no_button_but_finger_pressed RightPinkyTip
2021-02-05_15-42-50.522	set_speed 0
2021-02-05_15-42-50.538	button_created 0
2021-02-05_15-42-50.583	ring_released
2021-02-05_15-42-51.094	button_created 1
2021-02-05_15-42-51.627	button_enters_active_area 0
2021-02-05_15-42-51.662	button_created 2
2021-02-05_15-42-51.706	pinky_moved
2021-02-05_15-42-51.963	pinky_released
2021-02-05_15-42-52.074	button_leaves_active_area 0
2021-02-05_15-42-52.185	button_enters_active_area 7
2021-02-05_15-42-52.231	button_created 3
2021-02-05_15-42-52.354	index_moved
2021-02-05_15-42-52.498	button_missed 0
2021-02-05_15-42-52.499	set_speed 0
2021-02-05_15-42-52.637	button_leaves_active_area 7
2021-02-05_15-42-52.637	index_released
2021-02-05_15-42-52.758	button_enters_active_area 1
2021-02-05_15-42-52.806	button_created 4
2021-02-05_15-42-52.937	ring_moved
2021-02-05_15-42-52.992	button_pressed 1
2021-02-05_15-42-52.992	set_speed 0
2021-02-05_15-42-53.049	button_missed 7
2021-02-05_15-42-53.049	set_speed 0
2021-02-05_15-42-53.159	ring_released
2021-02-05_15-42-53.325	button_enters_active_area 7
2021-02-05_15-42-53.359	ring_moved
2021-02-05_15-42-53.382	button_created 5
2021-02-05_15-42-53.469	multiple_finger_start
2021-02-05_15-42-53.654	multiple_finger_stop
2021-02-05_15-42-53.664	no_button_but_finger_pressed LeftPinkyTip
2021-02-05_15-42-53.665	set_speed 0
2021-02-05_15-42-53.665	no_button_but_finger_pressed LeftRingTip
2021-02-05_15-42-53.665	set_speed 0
2021-02-05_15-42-53.665	no_button_but_finger_pressed LeftMiddleTip
2021-02-05_15-42-53.665	set_speed 0
2021-02-05_15-42-53.666	no_button_but_finger_pressed LeftIndexTip
2021-02-05_15-42-53.666	set_speed 0
2021-02-05_15-42-53.666	no_button_but_finger_pressed RightIndexTip
2021-02-05_15-42-53.666	set_speed 0
2021-02-05_15-42-53.667	no_button_but_finger_pressed RightMiddleTip
2021-02-05_15-42-53.667	set_speed 0
2021-02-05_15-42-53.667	no_button_but_finger_pressed RightRingTip
2021-02-05_15-42-53.667	set_speed 0
2021-02-05_15-42-53.667	no_button_but_finger_pressed RightPinkyTip
2021-02-05_15-42-53.668	set_speed 0
2021-02-05_15-42-53.681	button_created 0
2021-02-05_15-42-53.726	ring_released
2021-02-05_15-42-54.240	button_created 1
2021-02-05_15-42-54.718	index_moved
2021-02-05_15-42-54.773	button_enters_active_area 3
2021-02-05_15-42-54.820	button_created 2
2021-02-05_15-42-54.890	index_released
2021-02-05_15-42-54.922	thumb_moved
2021-02-05_15-42-55.214	button_leaves_active_area 3
2021-02-05_15-42-55.214	index_moved
2021-02-05_15-42-55.315	thumb_released
2021-02-05_15-42-55.338	button_enters_active_area 8
2021-02-05_15-42-55.383	index_released
2021-02-05_15-42-55.384	button_created 3
2021-02-05_15-42-55.640	button_missed 3
2021-02-05_15-42-55.640	set_speed 0
2021-02-05_15-42-55.781	button_leaves_active_area 8
2021-02-05_15-42-55.857	index_moved
2021-02-05_15-42-55.912	button_enters_active_area 2
2021-02-05_15-42-55.959	button_created 4
2021-02-05_15-42-56.203	button_missed 8
2021-02-05_15-42-56.203	set_speed 0
2021-02-05_15-42-56.314	index_released
2021-02-05_15-42-56.358	button_leaves_active_area 2
2021-02-05_15-42-56.424	index_moved
2021-02-05_15-42-56.479	button_enters_active_area 2
2021-02-05_15-42-56.526	button_created 5
2021-02-05_15-42-56.735	index_released
2021-02-05_15-42-56.780	button_missed 2
2021-02-05_15-42-56.780	set_speed 0
2021-02-05_15-42-56.927	button_leaves_active_area 2
2021-02-05_15-42-57.058	button_enters_active_area 6
2021-02-05_15-42-57.105	button_created 6
2021-02-05_15-42-57.126	index_moved
2021-02-05_15-42-57.138	index_moved
2021-02-05_15-42-57.205	button_pressed 6
2021-02-05_15-42-57.205	set_speed 0
2021-02-05_15-42-57.328	index_released
2021-02-05_15-42-57.340	button_missed 2
2021-02-05_15-42-57.340	set_speed 0
2021-02-05_15-42-57.378	index_released
2021-02-05_15-42-57.516	index_moved
2021-02-05_15-42-57.614	button_enters_active_area 1
2021-02-05_15-42-57.670	button_created 7
2021-02-05_15-42-57.714	index_released
2021-02-05_15-42-57.842	ring_moved
2021-02-05_15-42-57.866	button_pressed 1
2021-02-05_15-42-57.866	set_speed 0.150000021457672
2021-02-05_15-42-58.057	ring_released
2021-02-05_15-42-58.167	index_moved
2021-02-05_15-42-58.201	button_enters_active_area 2
2021-02-05_15-42-58.246	button_created 8
2021-02-05_15-42-58.317	index_released
2021-02-05_15-42-58.400	middle_moved
2021-02-05_15-42-58.411	multiple_finger_start
2021-02-05_15-42-58.615	index_moved
2021-02-05_15-42-58.626	multiple_finger_stop
2021-02-05_15-42-58.627	index_released
2021-02-05_15-42-58.627	middle_released
2021-02-05_15-42-58.637	no_button_but_finger_pressed LeftPinkyTip
2021-02-05_15-42-58.637	set_speed 0.150000021457672
2021-02-05_15-42-58.637	no_button_but_finger_pressed LeftRingTip
2021-02-05_15-42-58.637	set_speed 0.150000021457672
2021-02-05_15-42-58.637	no_button_but_finger_pressed LeftMiddleTip
2021-02-05_15-42-58.638	set_speed 0
2021-02-05_15-42-58.638	no_button_but_finger_pressed LeftIndexTip
2021-02-05_15-42-58.638	set_speed 0
2021-02-05_15-42-58.638	no_button_but_finger_pressed RightIndexTip
2021-02-05_15-42-58.638	set_speed 0
2021-02-05_15-42-58.638	no_button_but_finger_pressed RightMiddleTip
2021-02-05_15-42-58.638	set_speed 0
2021-02-05_15-42-58.638	no_button_but_finger_pressed RightRingTip
2021-02-05_15-42-58.638	set_speed 0
2021-02-05_15-42-58.638	no_button_but_finger_pressed RightPinkyTip
2021-02-05_15-42-58.639	set_speed 0
2021-02-05_15-42-58.649	button_created 0
2021-02-05_15-42-59.219	button_created 1
2021-02-05_15-42-59.744	button_enters_active_area 7
2021-02-05_15-42-59.789	middle_moved
2021-02-05_15-42-59.790	button_created 2
2021-02-05_15-42-59.956	middle_released
2021-02-05_15-43-00.159	ring_moved
2021-02-05_15-43-00.193	button_leaves_active_area 7
2021-02-05_15-43-00.316	button_enters_active_area 8
2021-02-05_15-43-00.362	button_created 3
2021-02-05_15-43-00.591	ring_released
2021-02-05_15-43-00.615	button_missed 7
2021-02-05_15-43-00.615	set_speed 0
2021-02-05_15-43-00.755	button_leaves_active_area 8
2021-02-05_15-43-00.789	ring_moved
2021-02-05_15-43-00.801	ring_moved
2021-02-05_15-43-00.869	multiple_finger_start
2021-02-05_15-43-01.088	multiple_finger_stop
2021-02-05_15-43-01.100	no_button_but_finger_pressed LeftPinkyTip
2021-02-05_15-43-01.100	set_speed 0
2021-02-05_15-43-01.100	no_button_but_finger_pressed LeftRingTip
2021-02-05_15-43-01.100	set_speed 0
2021-02-05_15-43-01.100	no_button_but_finger_pressed LeftMiddleTip
2021-02-05_15-43-01.100	set_speed 0
2021-02-05_15-43-01.100	no_button_but_finger_pressed LeftIndexTip
2021-02-05_15-43-01.101	set_speed 0
2021-02-05_15-43-01.101	no_button_but_finger_pressed RightIndexTip
2021-02-05_15-43-01.101	set_speed 0
2021-02-05_15-43-01.101	no_button_but_finger_pressed RightMiddleTip
2021-02-05_15-43-01.101	set_speed 0
2021-02-05_15-43-01.101	no_button_but_finger_pressed RightRingTip
2021-02-05_15-43-01.101	set_speed 0
2021-02-05_15-43-01.101	no_button_but_finger_pressed RightPinkyTip
2021-02-05_15-43-01.101	set_speed 0
2021-02-05_15-43-01.118	button_created 0
2021-02-05_15-43-01.147	ring_released
2021-02-05_15-43-01.223	ring_released
2021-02-05_15-43-01.680	button_created 1
2021-02-05_15-43-02.204	button_enters_active_area 2
2021-02-05_15-43-02.249	button_created 2
2021-02-05_15-43-02.304	middle_moved
2021-02-05_15-43-02.326	button_pressed 2
2021-02-05_15-43-02.326	set_speed 0
2021-02-05_15-43-02.444	middle_released
2021-02-05_15-43-02.754	index_moved
2021-02-05_15-43-02.785	button_enters_active_area 3
2021-02-05_15-43-02.824	button_created 3
2021-02-05_15-43-03.010	index_released
2021-02-05_15-43-03.221	button_leaves_active_area 3
2021-02-05_15-43-03.268	index_moved
2021-02-05_15-43-03.347	button_enters_active_area 3
2021-02-05_15-43-03.358	index_released
2021-02-05_15-43-03.393	button_created 4
2021-02-05_15-43-03.515	index_moved
2021-02-05_15-43-03.543	button_pressed 3
2021-02-05_15-43-03.543	set_speed 0.150000021457672
2021-02-05_15-43-03.637	button_missed 3
2021-02-05_15-43-03.637	set_speed 0.150000021457672
2021-02-05_15-43-03.732	ring_moved
2021-02-05_15-43-03.790	index_released
2021-02-05_15-43-03.909	button_enters_active_area 8
2021-02-05_15-43-03.966	button_created 5
2021-02-05_15-43-04.210	ring_released
2021-02-05_15-43-04.365	button_leaves_active_area 8
2021-02-05_15-43-04.487	button_enters_active_area 1
2021-02-05_15-43-04.533	button_created 6
2021-02-05_15-43-04.634	ring_moved
2021-02-05_15-43-04.656	button_pressed 1
2021-02-05_15-43-04.656	set_speed 0.330000021457672
2021-02-05_15-43-04.787	button_missed 8
2021-02-05_15-43-04.787	set_speed 0.330000021457672
2021-02-05_15-43-04.843	ring_released
2021-02-05_15-43-05.031	pinky_moved
2021-02-05_15-43-05.064	button_enters_active_area 1
2021-02-05_15-43-05.110	button_created 7
2021-02-05_15-43-05.370	multiple_finger_start
2021-02-05_15-43-05.413	middle_moved
2021-02-05_15-43-05.664	multiple_finger_stop
2021-02-05_15-43-05.665	middle_released
2021-02-05_15-43-05.675	no_button_but_finger_pressed LeftPinkyTip
2021-02-05_15-43-05.675	set_speed 0.150000021457672
2021-02-05_15-43-05.675	no_button_but_finger_pressed LeftRingTip
2021-02-05_15-43-05.675	set_speed 0
2021-02-05_15-43-05.675	no_button_but_finger_pressed LeftMiddleTip
2021-02-05_15-43-05.676	set_speed 0
2021-02-05_15-43-05.676	no_button_but_finger_pressed LeftIndexTip
2021-02-05_15-43-05.676	set_speed 0
2021-02-05_15-43-05.676	no_button_but_finger_pressed RightIndexTip
2021-02-05_15-43-05.676	set_speed 0
2021-02-05_15-43-05.676	no_button_but_finger_pressed RightMiddleTip
2021-02-05_15-43-05.676	set_speed 0
2021-02-05_15-43-05.676	no_button_but_finger_pressed RightRingTip
2021-02-05_15-43-05.676	set_speed 0
2021-02-05_15-43-05.677	no_button_but_finger_pressed RightPinkyTip
2021-02-05_15-43-05.677	set_speed 0
2021-02-05_15-43-05.687	pinky_released
2021-02-05_15-43-05.688	button_created 0
2021-02-05_15-43-06.254	button_created 1
2021-02-05_15-43-06.779	button_enters_active_area 6
2021-02-05_15-43-06.825	button_created 2
2021-02-05_15-43-06.935	index_moved
2021-02-05_15-43-06.964	button_pressed 6
2021-02-05_15-43-06.964	set_speed 0
2021-02-05_15-43-07.096	index_released
2021-02-05_15-43-07.342	button_enters_active_area 6
2021-02-05_15-43-07.401	button_created 3
2021-02-05_15-43-07.455	index_moved
2021-02-05_15-43-07.501	button_pressed 6
2021-02-05_15-43-07.501	set_speed 0.150000021457672
2021-02-05_15-43-07.697	index_released
2021-02-05_15-43-07.918	button_enters_active_area 3
2021-02-05_15-43-07.964	button_created 4
2021-02-05_15-43-08.041	thumb_moved
2021-02-05_15-43-08.363	button_leaves_active_area 3
2021-02-05_15-43-08.364	thumb_released
2021-02-05_15-43-08.490	button_enters_active_area 7
2021-02-05_15-43-08.522	index_moved
2021-02-05_15-43-08.534	button_created 5
2021-02-05_15-43-08.790	button_missed 3
2021-02-05_15-43-08.790	set_speed 0.150000021457672
2021-02-05_15-43-08.843	index_released
2021-02-05_15-43-08.937	button_leaves_active_area 7
2021-02-05_15-43-09.054	button_enters_active_area 8
2021-02-05_15-43-09.114	button_created 6
2021-02-05_15-43-09.185	ring_moved
2021-02-05_15-43-09.196	button_pressed 8
2021-02-05_15-43-09.196	set_speed 0.330000021457672
2021-02-05_15-43-09.207	multiple_finger_start
2021-02-05_15-43-09.440	multiple_finger_stop
2021-02-05_15-43-09.451	no_button_but_finger_pressed LeftPinkyTip
2021-02-05_15-43-09.451	set_speed 0.330000021457672
2021-02-05_15-43-09.451	no_button_but_finger_pressed LeftRingTip
2021-02-05_15-43-09.452	set_speed 0.150000021457672
2021-02-05_15-43-09.452	no_button_but_finger_pressed LeftMiddleTip
2021-02-05_15-43-09.452	set_speed 0
2021-02-05_15-43-09.452	no_button_but_finger_pressed LeftIndexTip
2021-02-05_15-43-09.452	set_speed 0
2021-02-05_15-43-09.452	no_button_but_finger_pressed RightIndexTip
2021-02-05_15-43-09.452	set_speed 0
2021-02-05_15-43-09.452	no_button_but_finger_pressed RightMiddleTip
2021-02-05_15-43-09.453	set_speed 0
2021-02-05_15-43-09.453	no_button_but_finger_pressed RightPinkyTip
2021-02-05_15-43-09.453	set_speed 0
2021-02-05_15-43-09.464	button_created 0
2021-02-05_15-43-09.565	ring_released
2021-02-05_15-43-10.024	button_created 1
2021-02-05_15-43-10.574	button_enters_active_area 7
2021-02-05_15-43-10.597	button_created 2
2021-02-05_15-43-10.729	middle_moved
2021-02-05_15-43-10.763	button_pressed 7
2021-02-05_15-43-10.763	set_speed 0
2021-02-05_15-43-10.885	middle_released
2021-02-05_15-43-11.121	button_enters_active_area 3
2021-02-05_15-43-11.178	button_created 3
2021-02-05_15-43-11.283	index_moved
2021-02-05_15-43-11.291	button_pressed 3
2021-02-05_15-43-11.291	set_speed 0.150000021457672
2021-02-05_15-43-11.433	index_released
2021-02-05_15-43-11.685	button_enters_active_area 0
2021-02-05_15-43-11.743	button_created 4
2021-02-05_15-43-11.798	pinky_moved
2021-02-05_15-43-11.976	pinky_released
2021-02-05_15-43-12.131	button_leaves_active_area 0
2021-02-05_15-43-12.275	button_enters_active_area 6
2021-02-05_15-43-12.321	button_created 5
2021-02-05_15-43-12.359	index_moved
2021-02-05_15-43-12.405	button_pressed 6
2021-02-05_15-43-12.405	set_speed 0.330000021457672
2021-02-05_15-43-12.555	button_missed 0
2021-02-05_15-43-12.555	set_speed 0.330000021457672
2021-02-05_15-43-12.562	index_released
2021-02-05_15-43-12.839	button_enters_active_area 9
2021-02-05_15-43-12.884	button_created 6
2021-02-05_15-43-12.917	pinky_moved
2021-02-05_15-43-13.093	pinky_released
2021-02-05_15-43-13.283	button_leaves_active_area 9
2021-02-05_15-43-13.415	button_enters_active_area 1
2021-02-05_15-43-13.462	button_created 7
2021-02-05_15-43-13.518	middle_moved
2021-02-05_15-43-13.699	button_missed 9
2021-02-05_15-43-13.699	set_speed 0.330000021457672
2021-02-05_15-43-13.736	multiple_finger_start
2021-02-05_15-43-13.736	ring_moved
2021-02-05_15-43-13.749	multiple_finger_stop
2021-02-05_15-43-13.750	middle_released
2021-02-05_15-43-13.762	no_button_but_finger_pressed LeftPinkyTip
2021-02-05_15-43-13.762	set_speed 0.150000021457672
2021-02-05_15-43-13.762	no_button_but_finger_pressed LeftRingTip
2021-02-05_15-43-13.762	set_speed 0
2021-02-05_15-43-13.762	no_button_but_finger_pressed LeftMiddleTip
2021-02-05_15-43-13.763	set_speed 0
2021-02-05_15-43-13.763	no_button_but_finger_pressed LeftIndexTip
2021-02-05_15-43-13.763	set_speed 0
2021-02-05_15-43-13.763	no_button_but_finger_pressed RightIndexTip
2021-02-05_15-43-13.763	set_speed 0
2021-02-05_15-43-13.763	no_button_but_finger_pressed RightMiddleTip
2021-02-05_15-43-13.763	set_speed 0
2021-02-05_15-43-13.763	no_button_but_finger_pressed RightRingTip
2021-02-05_15-43-13.764	set_speed 0
2021-02-05_15-43-13.764	no_button_but_finger_pressed RightPinkyTip
2021-02-05_15-43-13.764	set_speed 0
2021-02-05_15-43-13.774	button_created 0
2021-02-05_15-43-13.850	ring_released
2021-02-05_15-43-14.342	button_created 1
2021-02-05_15-43-14.862	button_enters_active_area 6
2021-02-05_15-43-14.909	button_created 2
2021-02-05_15-43-15.014	index_moved
2021-02-05_15-43-15.031	button_pressed 6
2021-02-05_15-43-15.031	set_speed 0
2021-02-05_15-43-15.142	index_released
2021-02-05_15-43-15.348	pinky_moved
2021-02-05_15-43-15.437	button_enters_active_area 9
2021-02-05_15-43-15.483	button_created 3
2021-02-05_15-43-15.605	pinky_released
2021-02-05_15-43-15.881	button_leaves_active_area 9
2021-02-05_15-43-15.893	pinky_moved
2021-02-05_15-43-16.006	button_enters_active_area 2
2021-02-05_15-43-16.050	button_created 4
2021-02-05_15-43-16.160	index_moved
2021-02-05_15-43-16.307	button_missed 9
2021-02-05_15-43-16.307	set_speed 0
2021-02-05_15-43-16.374	pinky_released
2021-02-05_15-43-16.400	index_released
2021-02-05_15-43-16.451	button_leaves_active_area 2
2021-02-05_15-43-16.462	pinky_moved
2021-02-05_15-43-16.574	button_enters_active_area 8
2021-02-05_15-43-16.620	button_created 5
2021-02-05_15-43-16.750	pinky_released
2021-02-05_15-43-16.873	ring_moved
2021-02-05_15-43-16.875	button_missed 2
2021-02-05_15-43-16.875	set_speed 0
2021-02-05_15-43-16.885	button_pressed 8
2021-02-05_15-43-16.885	set_speed 0.150000021457672
2021-02-05_15-43-16.885	multiple_finger_start
2021-02-05_15-43-17.095	multiple_finger_stop
2021-02-05_15-43-17.106	no_button_but_finger_pressed LeftPinkyTip
2021-02-05_15-43-17.106	set_speed 0.150000021457672
2021-02-05_15-43-17.107	no_button_but_finger_pressed LeftRingTip
2021-02-05_15-43-17.107	set_speed 0
2021-02-05_15-43-17.107	no_button_but_finger_pressed LeftMiddleTip
2021-02-05_15-43-17.107	set_speed 0
2021-02-05_15-43-17.107	no_button_but_finger_pressed LeftIndexTip
2021-02-05_15-43-17.107	set_speed 0
2021-02-05_15-43-17.107	no_button_but_finger_pressed RightIndexTip
2021-02-05_15-43-17.107	set_speed 0
2021-02-05_15-43-17.107	no_button_but_finger_pressed RightMiddleTip
2021-02-05_15-43-17.108	set_speed 0
2021-02-05_15-43-17.108	no_button_but_finger_pressed RightPinkyTip
2021-02-05_15-43-17.108	set_speed 0
2021-02-05_15-43-17.119	button_created 0
2021-02-05_15-43-17.155	ring_released
2021-02-05_15-43-17.686	button_created 1
2021-02-05_15-43-18.215	button_enters_active_area 3
2021-02-05_15-43-18.261	button_created 2
2021-02-05_15-43-18.306	index_moved
2021-02-05_15-43-18.562	index_released
2021-02-05_15-43-18.662	button_leaves_active_area 3
2021-02-05_15-43-18.784	button_enters_active_area 7
2021-02-05_15-43-18.837	button_created 3
2021-02-05_15-43-18.929	ring_moved
2021-02-05_15-43-19.013	multiple_finger_start
2021-02-05_15-43-19.124	multiple_finger_stop
2021-02-05_15-43-19.135	no_button_but_finger_pressed LeftPinkyTip
2021-02-05_15-43-19.136	set_speed 0
2021-02-05_15-43-19.136	no_button_but_finger_pressed LeftRingTip
2021-02-05_15-43-19.136	set_speed 0
2021-02-05_15-43-19.136	no_button_but_finger_pressed LeftMiddleTip
2021-02-05_15-43-19.136	set_speed 0
2021-02-05_15-43-19.136	no_button_but_finger_pressed LeftIndexTip
2021-02-05_15-43-19.136	set_speed 0
2021-02-05_15-43-19.136	no_button_but_finger_pressed RightIndexTip
2021-02-05_15-43-19.137	set_speed 0
2021-02-05_15-43-19.137	no_button_but_finger_pressed RightMiddleTip
2021-02-05_15-43-19.137	set_speed 0
2021-02-05_15-43-19.137	no_button_but_finger_pressed RightRingTip
2021-02-05_15-43-19.137	set_speed 0
2021-02-05_15-43-19.137	no_button_but_finger_pressed RightPinkyTip
2021-02-05_15-43-19.137	set_speed 0
2021-02-05_15-43-19.148	button_created 0
2021-02-05_15-43-19.249	ring_released
2021-02-05_15-43-19.369	ring_moved
2021-02-05_15-43-19.625	ring_released
2021-02-05_15-43-19.719	button_created 1
2021-02-05_15-43-20.235	button_enters_active_area 6
2021-02-05_15-43-20.283	button_created 2
2021-02-05_15-43-20.477	index_moved
2021-02-05_15-43-20.503	button_pressed 6
2021-02-05_15-43-20.503	set_speed 0
2021-02-05_15-43-20.595	index_released
2021-02-05_15-43-20.780	index_moved
2021-02-05_15-43-20.813	button_enters_active_area 2
2021-02-05_15-43-20.858	button_created 3
2021-02-05_15-43-20.947	index_released
2021-02-05_15-43-20.992	index_moved
2021-02-05_15-43-21.158	multiple_finger_start
2021-02-05_15-43-21.171	middle_moved
2021-02-05_15-43-21.184	multiple_finger_stop
2021-02-05_15-43-21.185	index_released
2021-02-05_15-43-21.197	no_button_but_finger_pressed LeftPinkyTip
2021-02-05_15-43-21.197	set_speed 0
2021-02-05_15-43-21.197	no_button_but_finger_pressed LeftRingTip
2021-02-05_15-43-21.197	set_speed 0
2021-02-05_15-43-21.197	no_button_but_finger_pressed LeftMiddleTip
2021-02-05_15-43-21.198	set_speed 0
2021-02-05_15-43-21.198	no_button_but_finger_pressed LeftIndexTip
2021-02-05_15-43-21.198	set_speed 0
2021-02-05_15-43-21.198	no_button_but_finger_pressed RightIndexTip
2021-02-05_15-43-21.198	set_speed 0
2021-02-05_15-43-21.198	no_button_but_finger_pressed RightMiddleTip
2021-02-05_15-43-21.198	set_speed 0
2021-02-05_15-43-21.198	no_button_but_finger_pressed RightRingTip
2021-02-05_15-43-21.199	set_speed 0
2021-02-05_15-43-21.199	no_button_but_finger_pressed RightPinkyTip
2021-02-05_15-43-21.199	set_speed 0
2021-02-05_15-43-21.210	button_created 0
2021-02-05_15-43-21.323	middle_released
2021-02-05_15-43-21.771	button_created 1
2021-02-05_15-43-22.301	button_enters_active_area 8
2021-02-05_15-43-22.348	button_created 2
2021-02-05_15-43-22.412	ring_moved
2021-02-05_15-43-22.434	button_pressed 8
2021-02-05_15-43-22.434	set_speed 0
2021-02-05_15-43-22.485	multiple_finger_start
2021-02-05_15-43-22.520	multiple_finger_stop
2021-02-05_15-43-22.539	no_button_but_finger_pressed LeftPinkyTip
2021-02-05_15-43-22.539	set_speed 0
2021-02-05_15-43-22.539	no_button_but_finger_pressed LeftRingTip
2021-02-05_15-43-22.540	set_speed 0
2021-02-05_15-43-22.540	no_button_but_finger_pressed LeftMiddleTip
2021-02-05_15-43-22.540	set_speed 0
2021-02-05_15-43-22.540	no_button_but_finger_pressed LeftIndexTip
2021-02-05_15-43-22.540	set_speed 0
2021-02-05_15-43-22.540	no_button_but_finger_pressed RightIndexTip
2021-02-05_15-43-22.540	set_speed 0
2021-02-05_15-43-22.540	no_button_but_finger_pressed RightMiddleTip
2021-02-05_15-43-22.541	set_speed 0
2021-02-05_15-43-22.541	no_button_but_finger_pressed RightPinkyTip
2021-02-05_15-43-22.541	set_speed 0
2021-02-05_15-43-22.542	button_created 0
2021-02-05_15-43-22.580	ring_released
2021-02-05_15-43-23.114	button_created 1
2021-02-05_15-43-23.634	button_enters_active_area 9
2021-02-05_15-43-23.679	button_created 2
2021-02-05_15-43-23.689	pinky_moved
2021-02-05_15-43-23.878	pinky_released
2021-02-05_15-43-24.078	button_leaves_active_area 9
2021-02-05_15-43-24.204	button_enters_active_area 6
2021-02-05_15-43-24.225	index_moved
2021-02-05_15-43-24.249	button_created 3
2021-02-05_15-43-24.493	index_released
2021-02-05_15-43-24.504	button_missed 9
2021-02-05_15-43-24.504	set_speed 0
2021-02-05_15-43-24.653	button_leaves_active_area 6
2021-02-05_15-43-24.771	button_enters_active_area 3
2021-02-05_15-43-24.827	button_created 4
2021-02-05_15-43-24.837	index_moved
2021-02-05_15-43-25.071	button_missed 6
2021-02-05_15-43-25.071	set_speed 0
2021-02-05_15-43-25.082	index_released
2021-02-05_15-43-25.222	button_leaves_active_area 3
2021-02-05_15-43-25.332	pinky_moved
2021-02-05_15-43-25.343	button_enters_active_area 0
2021-02-05_15-43-25.389	button_created 5
2021-02-05_15-43-25.647	button_missed 3
2021-02-05_15-43-25.647	set_speed 0
2021-02-05_15-43-25.694	pinky_released
2021-02-05_15-43-25.790	button_leaves_active_area 0
2021-02-05_15-43-25.928	button_enters_active_area 9
2021-02-05_15-43-25.969	button_created 6
2021-02-05_15-43-26.025	pinky_moved
2021-02-05_15-43-26.215	button_missed 0
2021-02-05_15-43-26.215	set_speed 0
2021-02-05_15-43-26.291	pinky_released
2021-02-05_15-43-26.372	button_leaves_active_area 9
2021-02-05_15-43-26.479	button_enters_active_area 6
2021-02-05_15-43-26.537	button_created 7
2021-02-05_15-43-26.545	index_moved
2021-02-05_15-43-26.782	index_released
2021-02-05_15-43-26.793	button_missed 9
2021-02-05_15-43-26.793	set_speed 0
2021-02-05_15-43-26.932	button_leaves_active_area 6
2021-02-05_15-43-27.065	button_enters_active_area 1
2021-02-05_15-43-27.111	button_created 8
2021-02-05_15-43-27.184	ring_moved
2021-02-05_15-43-27.201	button_pressed 1
2021-02-05_15-43-27.201	set_speed 0
2021-02-05_15-43-27.236	multiple_finger_start
2021-02-05_15-43-27.376	multiple_finger_stop
2021-02-05_15-43-27.387	no_button_but_finger_pressed LeftPinkyTip
2021-02-05_15-43-27.388	set_speed 0
2021-02-05_15-43-27.388	no_button_but_finger_pressed LeftMiddleTip
2021-02-05_15-43-27.388	set_speed 0
2021-02-05_15-43-27.388	no_button_but_finger_pressed LeftIndexTip
2021-02-05_15-43-27.388	set_speed 0
2021-02-05_15-43-27.388	no_button_but_finger_pressed RightIndexTip
2021-02-05_15-43-27.388	set_speed 0
2021-02-05_15-43-27.388	no_button_but_finger_pressed RightMiddleTip
2021-02-05_15-43-27.388	set_speed 0
2021-02-05_15-43-27.389	no_button_but_finger_pressed RightRingTip
2021-02-05_15-43-27.389	set_speed 0
2021-02-05_15-43-27.389	no_button_but_finger_pressed RightPinkyTip
2021-02-05_15-43-27.389	set_speed 0
2021-02-05_15-43-27.400	button_created 0
2021-02-05_15-43-27.421	ring_released
2021-02-05_15-43-27.968	button_created 1
2021-02-05_15-43-28.498	button_enters_active_area 3
2021-02-05_15-43-28.533	button_created 2
2021-02-05_15-43-28.743	index_moved
2021-02-05_15-43-28.764	button_pressed 3
2021-02-05_15-43-28.764	set_speed 0
2021-02-05_15-43-28.901	index_released
2021-02-05_15-43-29.056	button_enters_active_area 1
2021-02-05_15-43-29.112	button_created 3
2021-02-05_15-43-29.133	ring_moved
2021-02-05_15-43-29.167	button_pressed 1
2021-02-05_15-43-29.167	set_speed 0.150000021457672
2021-02-05_15-43-29.185	multiple_finger_start
2021-02-05_15-43-29.320	multiple_finger_stop
2021-02-05_15-43-29.336	no_button_but_finger_pressed LeftPinkyTip
2021-02-05_15-43-29.336	set_speed 0.150000021457672
2021-02-05_15-43-29.336	no_button_but_finger_pressed LeftMiddleTip
2021-02-05_15-43-29.336	set_speed 0.150000021457672
2021-02-05_15-43-29.336	no_button_but_finger_pressed LeftIndexTip
2021-02-05_15-43-29.336	set_speed 0.150000021457672
2021-02-05_15-43-29.336	no_button_but_finger_pressed RightIndexTip
2021-02-05_15-43-29.337	set_speed 0
2021-02-05_15-43-29.337	no_button_but_finger_pressed RightMiddleTip
2021-02-05_15-43-29.337	set_speed 0
2021-02-05_15-43-29.337	no_button_but_finger_pressed RightRingTip
2021-02-05_15-43-29.337	set_speed 0
2021-02-05_15-43-29.337	no_button_but_finger_pressed RightPinkyTip
2021-02-05_15-43-29.337	set_speed 0
2021-02-05_15-43-29.355	button_created 0
2021-02-05_15-43-29.365	ring_released
2021-02-05_15-43-29.913	button_created 1
2021-02-05_15-43-30.444	button_enters_active_area 9
2021-02-05_15-43-30.479	button_created 2
2021-02-05_15-43-30.613	pinky_moved
2021-02-05_15-43-30.624	button_pressed 9
2021-02-05_15-43-30.624	set_speed 0
2021-02-05_15-43-30.787	pinky_released
2021-02-05_15-43-31.009	button_enters_active_area 9
2021-02-05_15-43-31.055	button_created 3
2021-02-05_15-43-31.205	pinky_moved
2021-02-05_15-43-31.218	button_pressed 9
2021-02-05_15-43-31.219	set_speed 0.150000021457672
2021-02-05_15-43-31.398	pinky_released
2021-02-05_15-43-31.576	button_enters_active_area 3
2021-02-05_15-43-31.622	button_created 4
2021-02-05_15-43-31.691	thumb_moved
2021-02-05_15-43-31.841	button_pressed 3
2021-02-05_15-43-31.841	set_speed 0.330000021457672
2021-02-05_15-43-31.841	index_moved
2021-02-05_15-43-31.979	thumb_released
2021-02-05_15-43-32.063	index_released
2021-02-05_15-43-32.153	button_enters_active_area 8
2021-02-05_15-43-32.198	button_created 5
2021-02-05_15-43-32.313	middle_moved
2021-02-05_15-43-32.341	multiple_finger_start
2021-02-05_15-43-32.420	multiple_finger_stop
2021-02-05_15-43-32.432	no_button_but_finger_pressed LeftPinkyTip
2021-02-05_15-43-32.432	set_speed 0.330000021457672
2021-02-05_15-43-32.432	no_button_but_finger_pressed LeftRingTip
2021-02-05_15-43-32.432	set_speed 0.330000021457672
2021-02-05_15-43-32.432	no_button_but_finger_pressed LeftMiddleTip
2021-02-05_15-43-32.432	set_speed 0.150000021457672
2021-02-05_15-43-32.432	no_button_but_finger_pressed LeftIndexTip
2021-02-05_15-43-32.433	set_speed 0
2021-02-05_15-43-32.433	no_button_but_finger_pressed RightIndexTip
2021-02-05_15-43-32.433	set_speed 0
2021-02-05_15-43-32.433	no_button_but_finger_pressed RightMiddleTip
2021-02-05_15-43-32.433	set_speed 0
2021-02-05_15-43-32.433	no_button_but_finger_pressed RightRingTip
2021-02-05_15-43-32.433	set_speed 0
2021-02-05_15-43-32.433	no_button_but_finger_pressed RightPinkyTip
2021-02-05_15-43-32.433	set_speed 0
2021-02-05_15-43-32.449	button_created 0
2021-02-05_15-43-32.480	middle_released
2021-02-05_15-43-33.008	button_created 1
2021-02-05_15-43-33.533	button_enters_active_area 1
2021-02-05_15-43-33.583	button_created 2
2021-02-05_15-43-33.603	ring_moved
2021-02-05_15-43-33.633	button_pressed 1
2021-02-05_15-43-33.633	set_speed 0
2021-02-05_15-43-33.633	multiple_finger_start
2021-02-05_15-43-33.722	multiple_finger_stop
2021-02-05_15-43-33.734	no_button_but_finger_pressed LeftPinkyTip
2021-02-05_15-43-33.734	set_speed 0
2021-02-05_15-43-33.734	no_button_but_finger_pressed LeftMiddleTip
2021-02-05_15-43-33.734	set_speed 0
2021-02-05_15-43-33.734	no_button_but_finger_pressed LeftIndexTip
2021-02-05_15-43-33.734	set_speed 0
2021-02-05_15-43-33.734	no_button_but_finger_pressed RightIndexTip
2021-02-05_15-43-33.734	set_speed 0
2021-02-05_15-43-33.735	no_button_but_finger_pressed RightMiddleTip
2021-02-05_15-43-33.735	set_speed 0
2021-02-05_15-43-33.735	no_button_but_finger_pressed RightRingTip
2021-02-05_15-43-33.735	set_speed 0
2021-02-05_15-43-33.735	no_button_but_finger_pressed RightPinkyTip
2021-02-05_15-43-33.735	set_speed 0
2021-02-05_15-43-33.746	button_created 0
2021-02-05_15-43-33.771	ring_released
2021-02-05_15-43-34.312	button_created 1
2021-02-05_15-43-34.833	button_enters_active_area 7
2021-02-05_15-43-34.885	button_created 2
2021-02-05_15-43-34.965	index_moved
2021-02-05_15-43-35.139	index_released
2021-02-05_15-43-35.283	button_leaves_active_area 7
2021-02-05_15-43-35.408	button_enters_active_area 7
2021-02-05_15-43-35.455	button_created 3
2021-02-05_15-43-35.644	launch_speed_calibration_explanation_scene
2021-02-05_15-43-35.654	no_button_but_finger_pressed RightPinkyTip
2021-02-05_15-43-35.654	set_speed 0
2021-02-05_15-43-35.654	no_button_but_finger_pressed RightRingTip
2021-02-05_15-43-35.655	set_speed 0
2021-02-05_15-43-35.655	no_button_but_finger_pressed RightMiddleTip
2021-02-05_15-43-35.655	set_speed 0
2021-02-05_15-43-35.655	no_button_but_finger_pressed RightIndexTip
2021-02-05_15-43-35.655	set_speed 0
2021-02-05_15-43-35.655	no_button_but_finger_pressed LeftIndexTip
2021-02-05_15-43-35.655	set_speed 0
2021-02-05_15-43-35.655	no_button_but_finger_pressed LeftMiddleTip
2021-02-05_15-43-35.656	set_speed 0
2021-02-05_15-43-35.656	no_button_but_finger_pressed LeftRingTip
2021-02-05_15-43-35.656	set_speed 0
2021-02-05_15-43-35.656	no_button_but_finger_pressed LeftPinkyTip
2021-02-05_15-43-35.656	set_speed 0
2021-02-05_15-43-47.381	launch_speed_calibration
2021-02-05_15-43-47.392	no_button_but_finger_pressed RightPinkyTip
2021-02-05_15-43-47.392	set_speed 0
2021-02-05_15-43-47.392	no_button_but_finger_pressed RightRingTip
2021-02-05_15-43-47.393	set_speed 0
2021-02-05_15-43-47.393	no_button_but_finger_pressed RightMiddleTip
2021-02-05_15-43-47.393	set_speed 0
2021-02-05_15-43-47.393	no_button_but_finger_pressed RightIndexTip
2021-02-05_15-43-47.394	set_speed 0
2021-02-05_15-43-47.394	no_button_but_finger_pressed LeftIndexTip
2021-02-05_15-43-47.395	set_speed 0
2021-02-05_15-43-47.395	no_button_but_finger_pressed LeftMiddleTip
2021-02-05_15-43-47.395	set_speed 0
2021-02-05_15-43-47.395	no_button_but_finger_pressed LeftRingTip
2021-02-05_15-43-47.396	set_speed 0
2021-02-05_15-43-47.396	no_button_but_finger_pressed LeftPinkyTip
2021-02-05_15-43-47.396	set_speed 0
2021-02-05_15-43-47.409	button_created 0
2021-02-05_15-43-47.968	button_created 1
2021-02-05_15-43-48.492	button_enters_active_area 9
2021-02-05_15-43-48.538	button_created 2
2021-02-05_15-43-48.604	ring_moved
2021-02-05_15-43-48.638	multiple_finger_start
2021-02-05_15-43-48.778	multiple_finger_stop
2021-02-05_15-43-48.789	no_button_but_finger_pressed LeftPinkyTip
2021-02-05_15-43-48.789	set_speed 0
2021-02-05_15-43-48.789	no_button_but_finger_pressed LeftRingTip
2021-02-05_15-43-48.790	set_speed 0
2021-02-05_15-43-48.790	no_button_but_finger_pressed LeftMiddleTip
2021-02-05_15-43-48.790	set_speed 0
2021-02-05_15-43-48.790	no_button_but_finger_pressed LeftIndexTip
2021-02-05_15-43-48.790	set_speed 0
2021-02-05_15-43-48.790	no_button_but_finger_pressed RightIndexTip
2021-02-05_15-43-48.790	set_speed 0
2021-02-05_15-43-48.790	no_button_but_finger_pressed RightMiddleTip
2021-02-05_15-43-48.791	set_speed 0
2021-02-05_15-43-48.791	no_button_but_finger_pressed RightRingTip
2021-02-05_15-43-48.791	set_speed 0
2021-02-05_15-43-48.791	no_button_but_finger_pressed RightPinkyTip
2021-02-05_15-43-48.791	set_speed 0
2021-02-05_15-43-48.802	button_created 0
2021-02-05_15-43-48.811	ring_released
2021-02-05_15-43-49.384	button_created 1
2021-02-05_15-43-49.902	button_enters_active_area 6
2021-02-05_15-43-49.912	index_moved
2021-02-05_15-43-49.934	button_created 2
2021-02-05_15-43-50.089	index_released
2021-02-05_15-43-50.345	button_leaves_active_area 6
2021-02-05_15-43-50.424	ring_moved
2021-02-05_15-43-50.480	button_enters_active_area 8
2021-02-05_15-43-50.506	button_created 3
2021-02-05_15-43-50.651	ring_released
2021-02-05_15-43-50.767	button_missed 6
2021-02-05_15-43-50.767	set_speed 0
2021-02-05_15-43-50.927	button_leaves_active_area 8
2021-02-05_15-43-50.976	ring_moved
2021-02-05_15-43-51.032	button_enters_active_area 8
2021-02-05_15-43-51.078	button_created 4
2021-02-05_15-43-51.332	ring_released
2021-02-05_15-43-51.344	button_missed 8
2021-02-05_15-43-51.344	set_speed 0
2021-02-05_15-43-51.477	button_leaves_active_area 8
2021-02-05_15-43-51.553	pinky_moved
2021-02-05_15-43-51.598	button_enters_active_area 9
2021-02-05_15-43-51.656	button_created 5
2021-02-05_15-43-51.866	pinky_released
2021-02-05_15-43-51.901	button_missed 8
2021-02-05_15-43-51.901	set_speed 0
2021-02-05_15-43-52.039	button_leaves_active_area 9
2021-02-05_15-43-52.168	button_enters_active_area 0
2021-02-05_15-43-52.179	pinky_moved
2021-02-05_15-43-52.226	button_created 6
2021-02-05_15-43-52.354	pinky_released
2021-02-05_15-43-52.468	button_missed 9
2021-02-05_15-43-52.468	set_speed 0
2021-02-05_15-43-52.612	button_leaves_active_area 0
2021-02-05_15-43-52.745	button_enters_active_area 3
2021-02-05_15-43-52.791	button_created 7
2021-02-05_15-43-52.880	index_moved
2021-02-05_15-43-52.913	button_pressed 3
2021-02-05_15-43-52.913	set_speed 0
2021-02-05_15-43-53.034	button_missed 0
2021-02-05_15-43-53.034	set_speed 0
2021-02-05_15-43-53.083	index_released
2021-02-05_15-43-53.321	button_enters_active_area 3
2021-02-05_15-43-53.367	button_created 8
2021-02-05_15-43-53.479	index_moved
2021-02-05_15-43-53.499	button_pressed 3
2021-02-05_15-43-53.499	set_speed 0.150000021457672
2021-02-05_15-43-53.654	index_released
2021-02-05_15-43-53.887	button_enters_active_area 3
2021-02-05_15-43-53.943	button_created 9
2021-02-05_15-43-54.019	index_moved
2021-02-05_15-43-54.055	button_pressed 3
2021-02-05_15-43-54.055	set_speed 0.330000021457672
2021-02-05_15-43-54.235	index_released
2021-02-05_15-43-54.463	button_enters_active_area 3
2021-02-05_15-43-54.510	button_created 10
2021-02-05_15-43-54.655	index_moved
2021-02-05_15-43-54.684	button_pressed 3
2021-02-05_15-43-54.684	set_speed 0.510000021457672
2021-02-05_15-43-54.826	index_released
2021-02-05_15-43-55.031	button_enters_active_area 1
2021-02-05_15-43-55.067	button_created 11
2021-02-05_15-43-55.157	ring_moved
2021-02-05_15-43-55.169	multiple_finger_start
2021-02-05_15-43-55.303	multiple_finger_stop
2021-02-05_15-43-55.313	no_button_but_finger_pressed LeftPinkyTip
2021-02-05_15-43-55.313	set_speed 0.330000021457672
2021-02-05_15-43-55.313	no_button_but_finger_pressed LeftRingTip
2021-02-05_15-43-55.313	set_speed 0.330000021457672
2021-02-05_15-43-55.313	no_button_but_finger_pressed LeftMiddleTip
2021-02-05_15-43-55.313	set_speed 0.150000021457672
2021-02-05_15-43-55.313	no_button_but_finger_pressed LeftIndexTip
2021-02-05_15-43-55.314	set_speed 0
2021-02-05_15-43-55.314	no_button_but_finger_pressed RightIndexTip
2021-02-05_15-43-55.314	set_speed 0
2021-02-05_15-43-55.314	no_button_but_finger_pressed RightMiddleTip
2021-02-05_15-43-55.314	set_speed 0
2021-02-05_15-43-55.314	no_button_but_finger_pressed RightRingTip
2021-02-05_15-43-55.314	set_speed 0
2021-02-05_15-43-55.314	no_button_but_finger_pressed RightPinkyTip
2021-02-05_15-43-55.314	set_speed 0
2021-02-05_15-43-55.325	button_created 0
2021-02-05_15-43-55.354	ring_released
2021-02-05_15-43-55.893	button_created 1
2021-02-05_15-43-56.411	button_enters_active_area 6
2021-02-05_15-43-56.458	button_created 2
2021-02-05_15-43-56.581	index_moved
2021-02-05_15-43-56.610	button_pressed 6
2021-02-05_15-43-56.610	set_speed 0
2021-02-05_15-43-56.705	index_released
2021-02-05_15-43-56.988	button_enters_active_area 1
2021-02-05_15-43-57.034	button_created 3
2021-02-05_15-43-57.055	ring_moved
2021-02-05_15-43-57.077	multiple_finger_start
2021-02-05_15-43-57.218	multiple_finger_stop
2021-02-05_15-43-57.229	no_button_but_finger_pressed LeftPinkyTip
2021-02-05_15-43-57.229	set_speed 0
2021-02-05_15-43-57.230	no_button_but_finger_pressed LeftRingTip
2021-02-05_15-43-57.230	set_speed 0
2021-02-05_15-43-57.230	no_button_but_finger_pressed LeftMiddleTip
2021-02-05_15-43-57.230	set_speed 0
2021-02-05_15-43-57.230	no_button_but_finger_pressed LeftIndexTip
2021-02-05_15-43-57.230	set_speed 0
2021-02-05_15-43-57.230	no_button_but_finger_pressed RightIndexTip
2021-02-05_15-43-57.230	set_speed 0
2021-02-05_15-43-57.230	no_button_but_finger_pressed RightMiddleTip
2021-02-05_15-43-57.231	set_speed 0
2021-02-05_15-43-57.231	no_button_but_finger_pressed RightRingTip
2021-02-05_15-43-57.231	set_speed 0
2021-02-05_15-43-57.231	no_button_but_finger_pressed RightPinkyTip
2021-02-05_15-43-57.231	set_speed 0
2021-02-05_15-43-57.242	ring_released
2021-02-05_15-43-57.243	button_created 0
2021-02-05_15-43-57.813	button_created 1
2021-02-05_15-43-58.332	button_enters_active_area 7
2021-02-05_15-43-58.379	button_created 2
2021-02-05_15-43-58.477	index_moved
2021-02-05_15-43-58.534	multiple_finger_start
2021-02-05_15-43-58.642	multiple_finger_stop
2021-02-05_15-43-58.643	index_released
2021-02-05_15-43-58.653	no_button_but_finger_pressed LeftPinkyTip
2021-02-05_15-43-58.653	set_speed 0
2021-02-05_15-43-58.653	no_button_but_finger_pressed LeftRingTip
2021-02-05_15-43-58.654	set_speed 0
2021-02-05_15-43-58.654	no_button_but_finger_pressed LeftMiddleTip
2021-02-05_15-43-58.654	set_speed 0
2021-02-05_15-43-58.654	no_button_but_finger_pressed LeftIndexTip
2021-02-05_15-43-58.654	set_speed 0
2021-02-05_15-43-58.654	no_button_but_finger_pressed RightIndexTip
2021-02-05_15-43-58.655	set_speed 0
2021-02-05_15-43-58.655	no_button_but_finger_pressed RightMiddleTip
2021-02-05_15-43-58.655	set_speed 0
2021-02-05_15-43-58.655	no_button_but_finger_pressed RightRingTip
2021-02-05_15-43-58.655	set_speed 0
2021-02-05_15-43-58.655	no_button_but_finger_pressed RightPinkyTip
2021-02-05_15-43-58.655	set_speed 0
2021-02-05_15-43-58.666	button_created 0
2021-02-05_15-43-59.231	button_created 1
2021-02-05_15-43-59.762	button_enters_active_area 1
2021-02-05_15-43-59.809	button_created 2
2021-02-05_15-43-59.819	ring_moved
2021-02-05_15-43-59.831	multiple_finger_start
2021-02-05_15-43-59.944	multiple_finger_stop
2021-02-05_15-43-59.956	no_button_but_finger_pressed LeftPinkyTip
2021-02-05_15-43-59.956	set_speed 0
2021-02-05_15-43-59.956	no_button_but_finger_pressed LeftRingTip
2021-02-05_15-43-59.956	set_speed 0
2021-02-05_15-43-59.956	no_button_but_finger_pressed LeftMiddleTip
2021-02-05_15-43-59.956	set_speed 0
2021-02-05_15-43-59.956	no_button_but_finger_pressed LeftIndexTip
2021-02-05_15-43-59.957	set_speed 0
2021-02-05_15-43-59.957	no_button_but_finger_pressed RightIndexTip
2021-02-05_15-43-59.957	set_speed 0
2021-02-05_15-43-59.957	no_button_but_finger_pressed RightMiddleTip
2021-02-05_15-43-59.957	set_speed 0
2021-02-05_15-43-59.957	no_button_but_finger_pressed RightRingTip
2021-02-05_15-43-59.957	set_speed 0
2021-02-05_15-43-59.957	no_button_but_finger_pressed RightPinkyTip
2021-02-05_15-43-59.958	set_speed 0
2021-02-05_15-43-59.972	button_created 0
2021-02-05_15-43-59.983	ring_released
2021-02-05_15-44-00.529	button_created 1
2021-02-05_15-44-01.042	ring_moved
2021-02-05_15-44-01.065	button_enters_active_area 1
2021-02-05_15-44-01.075	multiple_finger_start
2021-02-05_15-44-01.297	multiple_finger_stop
2021-02-05_15-44-01.308	no_button_but_finger_pressed LeftPinkyTip
2021-02-05_15-44-01.309	set_speed 0
2021-02-05_15-44-01.309	no_button_but_finger_pressed LeftRingTip
2021-02-05_15-44-01.309	set_speed 0
2021-02-05_15-44-01.309	no_button_but_finger_pressed LeftMiddleTip
2021-02-05_15-44-01.309	set_speed 0
2021-02-05_15-44-01.309	no_button_but_finger_pressed LeftIndexTip
2021-02-05_15-44-01.310	set_speed 0
2021-02-05_15-44-01.310	no_button_but_finger_pressed RightIndexTip
2021-02-05_15-44-01.310	set_speed 0
2021-02-05_15-44-01.310	no_button_but_finger_pressed RightMiddleTip
2021-02-05_15-44-01.310	set_speed 0
2021-02-05_15-44-01.310	no_button_but_finger_pressed RightRingTip
2021-02-05_15-44-01.310	set_speed 0
2021-02-05_15-44-01.310	no_button_but_finger_pressed RightPinkyTip
2021-02-05_15-44-01.310	set_speed 0
2021-02-05_15-44-01.321	button_created 0
2021-02-05_15-44-01.392	ring_released
2021-02-05_15-44-01.888	button_created 1
2021-02-05_15-44-02.416	button_enters_active_area 1
2021-02-05_15-44-02.463	button_created 2
2021-02-05_15-44-02.585	ring_moved
2021-02-05_15-44-02.596	button_pressed 1
2021-02-05_15-44-02.597	set_speed 0
2021-02-05_15-44-02.597	multiple_finger_start
2021-02-05_15-44-02.728	multiple_finger_stop
2021-02-05_15-44-02.738	no_button_but_finger_pressed LeftPinkyTip
2021-02-05_15-44-02.739	set_speed 0
2021-02-05_15-44-02.739	no_button_but_finger_pressed LeftMiddleTip
2021-02-05_15-44-02.739	set_speed 0
2021-02-05_15-44-02.739	no_button_but_finger_pressed LeftIndexTip
2021-02-05_15-44-02.740	set_speed 0
2021-02-05_15-44-02.740	no_button_but_finger_pressed RightIndexTip
2021-02-05_15-44-02.740	set_speed 0
2021-02-05_15-44-02.740	no_button_but_finger_pressed RightMiddleTip
2021-02-05_15-44-02.741	set_speed 0
2021-02-05_15-44-02.741	no_button_but_finger_pressed RightRingTip
2021-02-05_15-44-02.741	set_speed 0
2021-02-05_15-44-02.741	no_button_but_finger_pressed RightPinkyTip
2021-02-05_15-44-02.742	set_speed 0
2021-02-05_15-44-02.742	ring_released
2021-02-05_15-44-02.754	button_created 0
2021-02-05_15-44-03.320	button_created 1
2021-02-05_15-44-03.848	button_enters_active_area 0
2021-02-05_15-44-03.895	button_created 2
2021-02-05_15-44-03.970	pinky_moved
2021-02-05_15-44-04.009	button_pressed 0
2021-02-05_15-44-04.009	set_speed 0
2021-02-05_15-44-04.149	pinky_released
2021-02-05_15-44-04.415	button_enters_active_area 9
2021-02-05_15-44-04.460	button_created 3
2021-02-05_15-44-04.594	ring_moved
2021-02-05_15-44-04.618	multiple_finger_start
2021-02-05_15-44-04.647	pinky_moved
2021-02-05_15-44-04.699	multiple_finger_stop
2021-02-05_15-44-04.700	ring_released
2021-02-05_15-44-04.709	no_button_but_finger_pressed LeftPinkyTip
2021-02-05_15-44-04.710	set_speed 0
2021-02-05_15-44-04.710	no_button_but_finger_pressed LeftRingTip
2021-02-05_15-44-04.710	set_speed 0
2021-02-05_15-44-04.710	no_button_but_finger_pressed LeftMiddleTip
2021-02-05_15-44-04.711	set_speed 0
2021-02-05_15-44-04.711	no_button_but_finger_pressed LeftIndexTip
2021-02-05_15-44-04.711	set_speed 0
2021-02-05_15-44-04.711	no_button_but_finger_pressed RightIndexTip
2021-02-05_15-44-04.711	set_speed 0
2021-02-05_15-44-04.712	no_button_but_finger_pressed RightMiddleTip
2021-02-05_15-44-04.712	set_speed 0
2021-02-05_15-44-04.712	no_button_but_finger_pressed RightRingTip
2021-02-05_15-44-04.712	set_speed 0
2021-02-05_15-44-04.712	no_button_but_finger_pressed RightPinkyTip
2021-02-05_15-44-04.713	set_speed 0
2021-02-05_15-44-04.730	button_created 0
2021-02-05_15-44-04.748	pinky_released
2021-02-05_15-44-05.285	button_created 1
2021-02-05_15-44-05.813	button_enters_active_area 7
2021-02-05_15-44-05.860	button_created 2
2021-02-05_15-44-05.904	middle_moved
2021-02-05_15-44-05.927	button_pressed 7
2021-02-05_15-44-05.927	set_speed 0
2021-02-05_15-44-06.150	multiple_finger_start
2021-02-05_15-44-06.151	index_moved
2021-02-05_15-44-06.162	multiple_finger_stop
2021-02-05_15-44-06.163	middle_released
2021-02-05_15-44-06.177	no_button_but_finger_pressed LeftPinkyTip
2021-02-05_15-44-06.177	set_speed 0
2021-02-05_15-44-06.177	no_button_but_finger_pressed LeftRingTip
2021-02-05_15-44-06.177	set_speed 0
2021-02-05_15-44-06.177	no_button_but_finger_pressed LeftMiddleTip
2021-02-05_15-44-06.177	set_speed 0
2021-02-05_15-44-06.177	no_button_but_finger_pressed LeftIndexTip
2021-02-05_15-44-06.178	set_speed 0
2021-02-05_15-44-06.178	no_button_but_finger_pressed RightIndexTip
2021-02-05_15-44-06.178	set_speed 0
2021-02-05_15-44-06.178	no_button_but_finger_pressed RightRingTip
2021-02-05_15-44-06.178	set_speed 0
2021-02-05_15-44-06.178	no_button_but_finger_pressed RightPinkyTip
2021-02-05_15-44-06.178	set_speed 0
2021-02-05_15-44-06.194	button_created 0
2021-02-05_15-44-06.211	index_released
2021-02-05_15-44-06.751	button_created 1
2021-02-05_15-44-07.280	button_enters_active_area 1
2021-02-05_15-44-07.326	button_created 2
2021-02-05_15-44-07.392	launch_multitask_explanation_scene
2021-02-05_15-45-22.729	launch_multitask_session
2021-02-05_15-45-22.741	no_button_but_finger_pressed RightPinkyTip
2021-02-05_15-45-22.741	set_speed 0
2021-02-05_15-45-22.741	no_button_but_finger_pressed RightRingTip
2021-02-05_15-45-22.742	set_speed 0
2021-02-05_15-45-22.742	no_button_but_finger_pressed RightMiddleTip
2021-02-05_15-45-22.742	set_speed 0
2021-02-05_15-45-22.742	no_button_but_finger_pressed RightIndexTip
2021-02-05_15-45-22.742	set_speed 0
2021-02-05_15-45-22.742	no_button_but_finger_pressed LeftIndexTip
2021-02-05_15-45-22.742	set_speed 0
2021-02-05_15-45-22.742	no_button_but_finger_pressed LeftMiddleTip
2021-02-05_15-45-22.742	set_speed 0
2021-02-05_15-45-22.742	no_button_but_finger_pressed LeftRingTip
2021-02-05_15-45-22.743	set_speed 0
2021-02-05_15-45-22.743	no_button_but_finger_pressed LeftPinkyTip
2021-02-05_15-45-22.743	set_speed 0
2021-02-05_15-45-22.752	button_created 0
2021-02-05_15-45-23.313	button_created 1
2021-02-05_15-45-23.844	button_enters_active_area 0
2021-02-05_15-45-23.892	button_created 2
2021-02-05_15-45-23.902	pinky_moved
2021-02-05_15-45-24.090	pinky_released
2021-02-05_15-45-24.295	button_leaves_active_area 0
2021-02-05_15-45-24.405	button_enters_active_area 9
2021-02-05_15-45-24.462	button_created 3
2021-02-05_15-45-24.549	pinky_moved
2021-02-05_15-45-24.588	button_pressed 9
2021-02-05_15-45-24.588	set_speed 0
2021-02-05_15-45-24.627	multiple_finger_start
2021-02-05_15-45-24.727	multiple_finger_stop
2021-02-05_15-45-24.739	no_button_but_finger_pressed LeftPinkyTip
2021-02-05_15-45-24.739	set_speed 0
2021-02-05_15-45-24.739	no_button_but_finger_pressed LeftRingTip
2021-02-05_15-45-24.739	set_speed 0
2021-02-05_15-45-24.739	no_button_but_finger_pressed LeftMiddleTip
2021-02-05_15-45-24.740	set_speed 0
2021-02-05_15-45-24.740	no_button_but_finger_pressed LeftIndexTip
2021-02-05_15-45-24.740	set_speed 0
2021-02-05_15-45-24.740	no_button_but_finger_pressed RightIndexTip
2021-02-05_15-45-24.740	set_speed 0
2021-02-05_15-45-24.740	no_button_but_finger_pressed RightMiddleTip
2021-02-05_15-45-24.740	set_speed 0
2021-02-05_15-45-24.740	no_button_but_finger_pressed RightRingTip
2021-02-05_15-45-24.740	set_speed 0
2021-02-05_15-45-24.740	no_button_but_finger_pressed RightPinkyTip
2021-02-05_15-45-24.742	set_speed 0
2021-02-05_15-45-24.753	button_created 0
2021-02-05_15-45-24.761	pinky_released
2021-02-05_15-45-25.317	button_created 1
2021-02-05_15-45-25.848	button_enters_active_area 9
2021-02-05_15-45-25.883	button_created 2
2021-02-05_15-45-25.949	pinky_moved
2021-02-05_15-45-26.170	hand_moved
2021-02-05_15-45-26.181	hand_replaced
2021-02-05_15-45-26.184	multiple_finger_start
2021-02-05_15-45-26.199	multiple_finger_stop
2021-02-05_15-45-26.212	no_button_but_finger_pressed LeftPinkyTip
2021-02-05_15-45-26.213	set_speed 0
2021-02-05_15-45-26.213	no_button_but_finger_pressed LeftRingTip
2021-02-05_15-45-26.213	set_speed 0
2021-02-05_15-45-26.213	no_button_but_finger_pressed LeftMiddleTip
2021-02-05_15-45-26.213	set_speed 0
2021-02-05_15-45-26.213	no_button_but_finger_pressed LeftIndexTip
2021-02-05_15-45-26.213	set_speed 0
2021-02-05_15-45-26.213	no_button_but_finger_pressed RightIndexTip
2021-02-05_15-45-26.214	set_speed 0
2021-02-05_15-45-26.214	no_button_but_finger_pressed RightMiddleTip
2021-02-05_15-45-26.214	set_speed 0
2021-02-05_15-45-26.214	no_button_but_finger_pressed RightRingTip
2021-02-05_15-45-26.214	set_speed 0
2021-02-05_15-45-26.214	no_button_but_finger_pressed RightPinkyTip
2021-02-05_15-45-26.214	set_speed 0
2021-02-05_15-45-26.224	button_created 0
2021-02-05_15-45-26.245	pinky_released
2021-02-05_15-45-26.792	button_created 1
2021-02-05_15-45-27.320	button_enters_active_area 3
2021-02-05_15-45-27.355	button_created 2
2021-02-05_15-45-27.410	index_moved
2021-02-05_15-45-27.624	button_pressed 3
2021-02-05_15-45-27.624	set_speed 0
2021-02-05_15-45-27.670	index_released
2021-02-05_15-45-27.888	button_enters_active_area 2
2021-02-05_15-45-27.935	button_created 3
2021-02-05_15-45-27.992	middle_moved
2021-02-05_15-45-28.034	button_pressed 2
2021-02-05_15-45-28.034	set_speed 0.150000021457672
2021-02-05_15-45-28.071	multiple_finger_start
2021-02-05_15-45-28.147	multiple_finger_stop
2021-02-05_15-45-28.160	no_button_but_finger_pressed LeftPinkyTip
2021-02-05_15-45-28.160	set_speed 0.150000021457672
2021-02-05_15-45-28.160	no_button_but_finger_pressed LeftRingTip
2021-02-05_15-45-28.160	set_speed 0.150000021457672
2021-02-05_15-45-28.160	no_button_but_finger_pressed LeftMiddleTip
2021-02-05_15-45-28.161	set_speed 0.150000021457672
2021-02-05_15-45-28.161	no_button_but_finger_pressed LeftIndexTip
2021-02-05_15-45-28.161	set_speed 0
2021-02-05_15-45-28.161	no_button_but_finger_pressed RightIndexTip
2021-02-05_15-45-28.161	set_speed 0
2021-02-05_15-45-28.161	no_button_but_finger_pressed RightMiddleTip
2021-02-05_15-45-28.161	set_speed 0
2021-02-05_15-45-28.161	no_button_but_finger_pressed RightRingTip
2021-02-05_15-45-28.161	set_speed 0
2021-02-05_15-45-28.161	no_button_but_finger_pressed RightPinkyTip
2021-02-05_15-45-28.162	set_speed 0
2021-02-05_15-45-28.170	middle_released
2021-02-05_15-45-28.171	button_created 0
2021-02-05_15-45-28.737	button_created 1
2021-02-05_15-45-29.269	button_enters_active_area 6
2021-02-05_15-45-29.304	button_created 2
2021-02-05_15-45-29.446	index_moved
2021-02-05_15-45-29.479	button_pressed 6
2021-02-05_15-45-29.479	set_speed 0
2021-02-05_15-45-29.587	index_released
2021-02-05_15-45-29.831	button_enters_active_area 3
2021-02-05_15-45-29.876	button_created 3
2021-02-05_15-45-30.035	index_moved
2021-02-05_15-45-30.053	button_pressed 3
2021-02-05_15-45-30.053	set_speed 0.150000021457672
2021-02-05_15-45-30.182	index_released
2021-02-05_15-45-30.397	button_enters_active_area 7
2021-02-05_15-45-30.455	button_created 4
2021-02-05_15-45-30.511	index_moved
2021-02-05_15-45-30.588	multiple_finger_start
2021-02-05_15-45-30.599	middle_moved
2021-02-05_15-45-30.698	multiple_finger_stop
2021-02-05_15-45-30.699	index_released
2021-02-05_15-45-30.709	no_button_but_finger_pressed LeftPinkyTip
2021-02-05_15-45-30.709	set_speed 0.150000021457672
2021-02-05_15-45-30.709	no_button_but_finger_pressed LeftRingTip
2021-02-05_15-45-30.710	set_speed 0.150000021457672
2021-02-05_15-45-30.710	no_button_but_finger_pressed LeftMiddleTip
2021-02-05_15-45-30.710	set_speed 0.150000021457672
2021-02-05_15-45-30.710	no_button_but_finger_pressed LeftIndexTip
2021-02-05_15-45-30.710	set_speed 0
2021-02-05_15-45-30.710	no_button_but_finger_pressed RightIndexTip
2021-02-05_15-45-30.710	set_speed 0
2021-02-05_15-45-30.710	no_button_but_finger_pressed RightMiddleTip
2021-02-05_15-45-30.711	set_speed 0
2021-02-05_15-45-30.711	no_button_but_finger_pressed RightRingTip
2021-02-05_15-45-30.711	set_speed 0
2021-02-05_15-45-30.711	no_button_but_finger_pressed RightPinkyTip
2021-02-05_15-45-30.711	set_speed 0
2021-02-05_15-45-30.724	button_created 0
2021-02-05_15-45-30.742	middle_released
2021-02-05_15-45-31.281	button_created 1
2021-02-05_15-45-31.812	button_enters_active_area 2
2021-02-05_15-45-31.858	button_created 2
2021-02-05_15-45-32.046	middle_moved
2021-02-05_15-45-32.054	button_pressed 2
2021-02-05_15-45-32.054	set_speed 0
2021-02-05_15-45-32.078	multiple_finger_start
2021-02-05_15-45-32.141	multiple_finger_stop
2021-02-05_15-45-32.152	no_button_but_finger_pressed LeftPinkyTip
2021-02-05_15-45-32.153	set_speed 0
2021-02-05_15-45-32.153	no_button_but_finger_pressed LeftRingTip
2021-02-05_15-45-32.153	set_speed 0
2021-02-05_15-45-32.153	no_button_but_finger_pressed LeftMiddleTip
2021-02-05_15-45-32.153	set_speed 0
2021-02-05_15-45-32.153	no_button_but_finger_pressed LeftIndexTip
2021-02-05_15-45-32.153	set_speed 0
2021-02-05_15-45-32.153	no_button_but_finger_pressed RightIndexTip
2021-02-05_15-45-32.154	set_speed 0
2021-02-05_15-45-32.154	no_button_but_finger_pressed RightMiddleTip
2021-02-05_15-45-32.154	set_speed 0
2021-02-05_15-45-32.154	no_button_but_finger_pressed RightRingTip
2021-02-05_15-45-32.154	set_speed 0
2021-02-05_15-45-32.154	no_button_but_finger_pressed RightPinkyTip
2021-02-05_15-45-32.154	set_speed 0
2021-02-05_15-45-32.165	button_created 0
2021-02-05_15-45-32.200	middle_released
2021-02-05_15-45-32.732	button_created 1
2021-02-05_15-45-33.262	button_enters_active_area 3
2021-02-05_15-45-33.297	button_created 2
2021-02-05_15-45-33.435	index_moved
2021-02-05_15-45-33.452	button_pressed 3
2021-02-05_15-45-33.452	set_speed 0
2021-02-05_15-45-33.552	index_released
2021-02-05_15-45-33.821	button_enters_active_area 0
2021-02-05_15-45-33.854	pinky_moved
2021-02-05_15-45-33.877	button_created 3
2021-02-05_15-45-34.022	pinky_released
2021-02-05_15-45-34.266	button_leaves_active_area 0
2021-02-05_15-45-34.388	button_enters_active_area 6
2021-02-05_15-45-34.445	button_created 4
2021-02-05_15-45-34.579	index_moved
2021-02-05_15-45-34.599	button_pressed 6
2021-02-05_15-45-34.599	set_speed 0.150000021457672
2021-02-05_15-45-34.690	index_released
2021-02-05_15-45-34.691	button_missed 0
2021-02-05_15-45-34.691	set_speed 0.150000021457672
2021-02-05_15-45-34.974	button_enters_active_area 7
2021-02-05_15-45-34.986	middle_moved
2021-02-05_15-45-35.020	button_created 5
2021-02-05_15-45-35.149	middle_released
2021-02-05_15-45-35.420	button_leaves_active_area 7
2021-02-05_15-45-35.542	button_enters_active_area 9
2021-02-05_15-45-35.543	pinky_moved
2021-02-05_15-45-35.589	button_created 6
2021-02-05_15-45-35.774	pinky_released
2021-02-05_15-45-35.840	button_missed 7
2021-02-05_15-45-35.840	set_speed 0.150000021457672
2021-02-05_15-45-35.984	button_leaves_active_area 9
2021-02-05_15-45-36.117	button_enters_active_area 0
2021-02-05_15-45-36.163	button_created 7
2021-02-05_15-45-36.380	pinky_moved
2021-02-05_15-45-36.388	button_pressed 0
2021-02-05_15-45-36.388	set_speed 0.330000021457672
2021-02-05_15-45-36.400	button_missed 9
2021-02-05_15-45-36.400	set_speed 0.150000021457672
2021-02-05_15-45-36.528	pinky_released
2021-02-05_15-45-36.695	button_enters_active_area 3
2021-02-05_15-45-36.728	middle_moved
2021-02-05_15-45-36.729	button_created 8
2021-02-05_15-45-36.806	middle_released
2021-02-05_15-45-36.908	index_moved
2021-02-05_15-45-36.931	button_pressed 3
2021-02-05_15-45-36.931	set_speed 0.150000021457672
2021-02-05_15-45-36.931	button_pressed_with_notification 3
2021-02-05_15-45-36.932	pedal_window_open 2000ms
2021-02-05_15-45-37.065	index_released
2021-02-05_15-45-37.131	button_leaves_active_area 3
2021-02-05_15-45-37.254	button_enters_active_area 9
2021-02-05_15-45-37.301	button_created 9
2021-02-05_15-45-37.310	pinky_moved
2021-02-05_15-45-37.551	button_missed 3
2021-02-05_15-45-37.551	set_speed 0.150000021457672
2021-02-05_15-45-37.576	pinky_released
2021-02-05_15-45-37.592	index_moved
2021-02-05_15-45-37.705	button_leaves_active_area 9
2021-02-05_15-45-37.738	index_released
2021-02-05_15-45-37.739	pedal_pressed_correclty
2021-02-05_15-45-37.883	index_moved
2021-02-05_15-45-38.005	pinky_moved
2021-02-05_15-45-38.085	pinky_released
2021-02-05_15-45-38.342	index_released
2021-02-05_15-46-05.808	pedal_pressed_incorreclty
2021-02-05_15-46-22.457	selected_answer 10
2021-02-05_15-46-22.468	no_button_but_finger_pressed LeftPinkyTip
2021-02-05_15-46-22.469	set_speed 0.150000021457672
2021-02-05_15-46-22.469	no_button_but_finger_pressed LeftRingTip
2021-02-05_15-46-22.469	set_speed 0
2021-02-05_15-46-22.469	no_button_but_finger_pressed LeftMiddleTip
2021-02-05_15-46-22.469	set_speed 0
2021-02-05_15-46-22.469	no_button_but_finger_pressed LeftIndexTip
2021-02-05_15-46-22.469	set_speed 0
2021-02-05_15-46-22.469	no_button_but_finger_pressed RightIndexTip
2021-02-05_15-46-22.470	set_speed 0
2021-02-05_15-46-22.470	no_button_but_finger_pressed RightMiddleTip
2021-02-05_15-46-22.470	set_speed 0
2021-02-05_15-46-22.470	no_button_but_finger_pressed RightRingTip
2021-02-05_15-46-22.470	set_speed 0
2021-02-05_15-46-22.470	no_button_but_finger_pressed RightPinkyTip
2021-02-05_15-46-22.470	set_speed 0
2021-02-05_15-46-22.483	button_created 0
2021-02-05_15-46-23.045	button_created 1
2021-02-05_15-46-23.578	button_enters_active_area 6
2021-02-05_15-46-23.600	index_moved
2021-02-05_15-46-23.611	button_created 2
2021-02-05_15-46-23.808	index_released
2021-02-05_15-46-24.020	button_leaves_active_area 6
2021-02-05_15-46-24.143	button_enters_active_area 1
2021-02-05_15-46-24.190	button_created 3
2021-02-05_15-46-24.222	ring_moved
2021-02-05_15-46-24.233	multiple_finger_start
2021-02-05_15-46-24.365	multiple_finger_stop
2021-02-05_15-46-24.376	no_button_but_finger_pressed LeftPinkyTip
2021-02-05_15-46-24.376	set_speed 0
2021-02-05_15-46-24.376	no_button_but_finger_pressed LeftRingTip
2021-02-05_15-46-24.376	set_speed 0
2021-02-05_15-46-24.376	no_button_but_finger_pressed LeftMiddleTip
2021-02-05_15-46-24.376	set_speed 0
2021-02-05_15-46-24.376	no_button_but_finger_pressed LeftIndexTip
2021-02-05_15-46-24.376	set_speed 0
2021-02-05_15-46-24.376	no_button_but_finger_pressed RightIndexTip
2021-02-05_15-46-24.377	set_speed 0
2021-02-05_15-46-24.377	no_button_but_finger_pressed RightMiddleTip
2021-02-05_15-46-24.377	set_speed 0
2021-02-05_15-46-24.377	no_button_but_finger_pressed RightRingTip
2021-02-05_15-46-24.377	set_speed 0
2021-02-05_15-46-24.377	no_button_but_finger_pressed RightPinkyTip
2021-02-05_15-46-24.377	set_speed 0
2021-02-05_15-46-24.389	button_created 0
2021-02-05_15-46-24.408	ring_released
2021-02-05_15-46-24.954	button_created 1
2021-02-05_15-46-25.476	button_enters_active_area 8
2021-02-05_15-46-25.522	button_created 2
2021-02-05_15-46-25.544	ring_moved
2021-02-05_15-46-25.760	ring_released
2021-02-05_15-46-25.928	button_leaves_active_area 8
2021-02-05_15-46-26.050	button_enters_active_area 0
2021-02-05_15-46-26.095	button_created 3
2021-02-05_15-46-26.196	pinky_moved
2021-02-05_15-46-26.219	button_pressed 0
2021-02-05_15-46-26.219	set_speed 0
2021-02-05_15-46-26.350	button_missed 8
2021-02-05_15-46-26.350	set_speed 0
2021-02-05_15-46-26.389	pinky_released
2021-02-05_15-46-26.616	button_enters_active_area 1
2021-02-05_15-46-26.649	ring_moved
2021-02-05_15-46-26.660	multiple_finger_start
2021-02-05_15-46-26.883	multiple_finger_stop
2021-02-05_15-46-26.895	no_button_but_finger_pressed LeftPinkyTip
2021-02-05_15-46-26.895	set_speed 0
2021-02-05_15-46-26.895	no_button_but_finger_pressed LeftRingTip
2021-02-05_15-46-26.895	set_speed 0
2021-02-05_15-46-26.895	no_button_but_finger_pressed LeftMiddleTip
2021-02-05_15-46-26.895	set_speed 0
2021-02-05_15-46-26.895	no_button_but_finger_pressed LeftIndexTip
2021-02-05_15-46-26.896	set_speed 0
2021-02-05_15-46-26.896	no_button_but_finger_pressed RightIndexTip
2021-02-05_15-46-26.896	set_speed 0
2021-02-05_15-46-26.896	no_button_but_finger_pressed RightMiddleTip
2021-02-05_15-46-26.896	set_speed 0
2021-02-05_15-46-26.896	no_button_but_finger_pressed RightRingTip
2021-02-05_15-46-26.896	set_speed 0
2021-02-05_15-46-26.896	no_button_but_finger_pressed RightPinkyTip
2021-02-05_15-46-26.896	set_speed 0
2021-02-05_15-46-26.897	ring_released
2021-02-05_15-46-26.912	button_created 0
2021-02-05_15-46-27.476	button_created 1
2021-02-05_15-46-28.005	button_enters_active_area 7
2021-02-05_15-46-28.041	button_created 2
2021-02-05_15-46-28.157	middle_moved
2021-02-05_15-46-28.178	button_pressed 7
2021-02-05_15-46-28.178	set_speed 0
2021-02-05_15-46-28.298	middle_released
2021-02-05_15-46-28.570	button_enters_active_area 9
2021-02-05_15-46-28.615	pinky_moved
2021-02-05_15-46-28.618	button_created 3
2021-02-05_15-46-28.818	pinky_released
2021-02-05_15-46-29.007	button_leaves_active_area 9
2021-02-05_15-46-29.131	button_enters_active_area 1
2021-02-05_15-46-29.187	button_created 4
2021-02-05_15-46-29.339	multiple_finger_start
2021-02-05_15-46-29.339	pinky_moved
2021-02-05_15-46-29.350	ring_moved
2021-02-05_15-46-29.484	multiple_finger_stop
2021-02-05_15-46-29.485	ring_released
2021-02-05_15-46-29.485	pinky_released
2021-02-05_15-46-29.505	no_button_but_finger_pressed LeftPinkyTip
2021-02-05_15-46-29.506	set_speed 0
2021-02-05_15-46-29.506	no_button_but_finger_pressed LeftRingTip
2021-02-05_15-46-29.506	set_speed 0
2021-02-05_15-46-29.506	no_button_but_finger_pressed LeftMiddleTip
2021-02-05_15-46-29.506	set_speed 0
2021-02-05_15-46-29.506	no_button_but_finger_pressed LeftIndexTip
2021-02-05_15-46-29.506	set_speed 0
2021-02-05_15-46-29.506	no_button_but_finger_pressed RightIndexTip
2021-02-05_15-46-29.506	set_speed 0
2021-02-05_15-46-29.506	no_button_but_finger_pressed RightMiddleTip
2021-02-05_15-46-29.507	set_speed 0
2021-02-05_15-46-29.507	no_button_but_finger_pressed RightRingTip
2021-02-05_15-46-29.507	set_speed 0
2021-02-05_15-46-29.507	no_button_but_finger_pressed RightPinkyTip
2021-02-05_15-46-29.507	set_speed 0
2021-02-05_15-46-29.508	button_created 0
2021-02-05_15-46-30.077	button_created 1
2021-02-05_15-46-30.597	button_enters_active_area 3
2021-02-05_15-46-30.642	button_created 2
2021-02-05_15-46-30.821	index_moved
2021-02-05_15-46-30.848	button_pressed 3
2021-02-05_15-46-30.848	set_speed 0
2021-02-05_15-46-30.971	index_released
2021-02-05_15-46-31.170	button_enters_active_area 8
2021-02-05_15-46-31.217	button_created 3
2021-02-05_15-46-31.350	multiple_finger_start
2021-02-05_15-46-31.350	ring_moved
2021-02-05_15-46-31.441	multiple_finger_stop
2021-02-05_15-46-31.453	no_button_but_finger_pressed LeftPinkyTip
2021-02-05_15-46-31.453	set_speed 0
2021-02-05_15-46-31.453	no_button_but_finger_pressed LeftRingTip
2021-02-05_15-46-31.454	set_speed 0
2021-02-05_15-46-31.454	no_button_but_finger_pressed LeftMiddleTip
2021-02-05_15-46-31.454	set_speed 0
2021-02-05_15-46-31.454	no_button_but_finger_pressed LeftIndexTip
2021-02-05_15-46-31.454	set_speed 0
2021-02-05_15-46-31.454	no_button_but_finger_pressed RightIndexTip
2021-02-05_15-46-31.454	set_speed 0
2021-02-05_15-46-31.454	no_button_but_finger_pressed RightMiddleTip
2021-02-05_15-46-31.455	set_speed 0
2021-02-05_15-46-31.455	no_button_but_finger_pressed RightRingTip
2021-02-05_15-46-31.455	set_speed 0
2021-02-05_15-46-31.455	no_button_but_finger_pressed RightPinkyTip
2021-02-05_15-46-31.456	set_speed 0
2021-02-05_15-46-31.468	button_created 0
2021-02-05_15-46-31.506	ring_released
2021-02-05_15-46-32.029	button_created 1
2021-02-05_15-46-32.559	button_enters_active_area 6
2021-02-05_15-46-32.605	button_created 2
2021-02-05_15-46-32.696	index_moved
2021-02-05_15-46-32.715	button_pressed 6
2021-02-05_15-46-32.715	set_speed 0
2021-02-05_15-46-32.841	index_released
2021-02-05_15-46-33.126	button_enters_active_area 8
2021-02-05_15-46-33.149	middle_moved
2021-02-05_15-46-33.171	multiple_finger_start
2021-02-05_15-46-33.237	ring_moved
2021-02-05_15-46-33.378	multiple_finger_stop
2021-02-05_15-46-33.380	middle_released
2021-02-05_15-46-33.390	no_button_but_finger_pressed LeftPinkyTip
2021-02-05_15-46-33.391	set_speed 0
2021-02-05_15-46-33.391	no_button_but_finger_pressed LeftRingTip
2021-02-05_15-46-33.391	set_speed 0
2021-02-05_15-46-33.391	no_button_but_finger_pressed LeftMiddleTip
2021-02-05_15-46-33.391	set_speed 0
2021-02-05_15-46-33.391	no_button_but_finger_pressed LeftIndexTip
2021-02-05_15-46-33.391	set_speed 0
2021-02-05_15-46-33.391	no_button_but_finger_pressed RightIndexTip
2021-02-05_15-46-33.392	set_speed 0
2021-02-05_15-46-33.392	no_button_but_finger_pressed RightMiddleTip
2021-02-05_15-46-33.392	set_speed 0
2021-02-05_15-46-33.392	no_button_but_finger_pressed RightRingTip
2021-02-05_15-46-33.392	set_speed 0
2021-02-05_15-46-33.392	no_button_but_finger_pressed RightPinkyTip
2021-02-05_15-46-33.392	set_speed 0
2021-02-05_15-46-33.392	ring_released
2021-02-05_15-46-33.405	button_created 0
2021-02-05_15-46-33.963	button_created 1
2021-02-05_15-46-34.493	button_enters_active_area 2
2021-02-05_15-46-34.540	button_created 2
2021-02-05_15-46-34.640	middle_moved
2021-02-05_15-46-34.662	button_pressed 2
2021-02-05_15-46-34.662	set_speed 0
2021-02-05_15-46-34.772	middle_released
2021-02-05_15-46-35.062	button_enters_active_area 2
2021-02-05_15-46-35.107	button_created 3
2021-02-05_15-46-35.117	index_moved
2021-02-05_15-46-35.204	multiple_finger_start
2021-02-05_15-46-35.230	middle_moved
2021-02-05_15-46-35.241	multiple_finger_stop
2021-02-05_15-46-35.242	index_released
2021-02-05_15-46-35.253	no_button_but_finger_pressed LeftPinkyTip
2021-02-05_15-46-35.253	set_speed 0
2021-02-05_15-46-35.254	no_button_but_finger_pressed LeftRingTip
2021-02-05_15-46-35.254	set_speed 0
2021-02-05_15-46-35.254	no_button_but_finger_pressed LeftMiddleTip
2021-02-05_15-46-35.254	set_speed 0
2021-02-05_15-46-35.254	no_button_but_finger_pressed LeftIndexTip
2021-02-05_15-46-35.255	set_speed 0
2021-02-05_15-46-35.255	no_button_but_finger_pressed RightIndexTip
2021-02-05_15-46-35.255	set_speed 0
2021-02-05_15-46-35.255	no_button_but_finger_pressed RightMiddleTip
2021-02-05_15-46-35.256	set_speed 0
2021-02-05_15-46-35.256	no_button_but_finger_pressed RightRingTip
2021-02-05_15-46-35.256	set_speed 0
2021-02-05_15-46-35.256	no_button_but_finger_pressed RightPinkyTip
2021-02-05_15-46-35.257	set_speed 0
2021-02-05_15-46-35.268	button_created 0
2021-02-05_15-46-35.401	middle_released
2021-02-05_15-46-35.827	button_created 1
2021-02-05_15-46-36.359	button_enters_active_area 2
2021-02-05_15-46-36.406	button_created 2
2021-02-05_15-46-36.495	middle_moved
2021-02-05_15-46-36.527	button_pressed 2
2021-02-05_15-46-36.527	set_speed 0
2021-02-05_15-46-36.624	middle_released
2021-02-05_15-46-36.913	button_enters_active_area 9
2021-02-05_15-46-36.971	button_created 3
2021-02-05_15-46-36.992	ring_moved
2021-02-05_15-46-37.053	multiple_finger_start
2021-02-05_15-46-37.125	pinky_moved
2021-02-05_15-46-37.137	multiple_finger_stop
2021-02-05_15-46-37.138	ring_released
2021-02-05_15-46-37.149	no_button_but_finger_pressed LeftPinkyTip
2021-02-05_15-46-37.149	set_speed 0
2021-02-05_15-46-37.149	no_button_but_finger_pressed LeftRingTip
2021-02-05_15-46-37.150	set_speed 0
2021-02-05_15-46-37.150	no_button_but_finger_pressed LeftMiddleTip
2021-02-05_15-46-37.150	set_speed 0
2021-02-05_15-46-37.150	no_button_but_finger_pressed LeftIndexTip
2021-02-05_15-46-37.150	set_speed 0
2021-02-05_15-46-37.150	no_button_but_finger_pressed RightIndexTip
2021-02-05_15-46-37.150	set_speed 0
2021-02-05_15-46-37.151	no_button_but_finger_pressed RightMiddleTip
2021-02-05_15-46-37.151	set_speed 0
2021-02-05_15-46-37.151	no_button_but_finger_pressed RightRingTip
2021-02-05_15-46-37.151	set_speed 0
2021-02-05_15-46-37.151	no_button_but_finger_pressed RightPinkyTip
2021-02-05_15-46-37.151	set_speed 0
2021-02-05_15-46-37.151	pinky_released
2021-02-05_15-46-37.161	button_created 0
2021-02-05_15-46-37.725	button_created 1
2021-02-05_15-46-38.249	button_enters_active_area 0
2021-02-05_15-46-38.295	button_created 2
2021-02-05_15-46-38.337	pinky_moved
2021-02-05_15-46-38.560	pinky_released
2021-02-05_15-46-38.704	button_leaves_active_area 0
2021-02-05_15-46-38.815	button_enters_active_area 2
2021-02-05_15-46-38.870	ring_moved
2021-02-05_15-46-38.872	button_created 3
2021-02-05_15-46-38.893	multiple_finger_start
2021-02-05_15-46-38.981	middle_moved
2021-02-05_15-46-39.075	multiple_finger_stop
2021-02-05_15-46-39.077	ring_released
2021-02-05_15-46-39.084	no_button_but_finger_pressed LeftPinkyTip
2021-02-05_15-46-39.085	set_speed 0
2021-02-05_15-46-39.085	no_button_but_finger_pressed LeftRingTip
2021-02-05_15-46-39.085	set_speed 0
2021-02-05_15-46-39.085	no_button_but_finger_pressed LeftMiddleTip
2021-02-05_15-46-39.085	set_speed 0
2021-02-05_15-46-39.085	no_button_but_finger_pressed LeftIndexTip
2021-02-05_15-46-39.085	set_speed 0
2021-02-05_15-46-39.086	no_button_but_finger_pressed RightIndexTip
2021-02-05_15-46-39.086	set_speed 0
2021-02-05_15-46-39.086	no_button_but_finger_pressed RightMiddleTip
2021-02-05_15-46-39.086	set_speed 0
2021-02-05_15-46-39.086	no_button_but_finger_pressed RightRingTip
2021-02-05_15-46-39.086	set_speed 0
2021-02-05_15-46-39.086	no_button_but_finger_pressed RightPinkyTip
2021-02-05_15-46-39.087	set_speed 0
2021-02-05_15-46-39.087	middle_released
2021-02-05_15-46-39.097	button_created 0
2021-02-05_15-46-39.671	button_created 1
2021-02-05_15-46-40.190	button_enters_active_area 9
2021-02-05_15-46-40.236	button_created 2
2021-02-05_15-46-40.338	pinky_moved
2021-02-05_15-46-40.369	button_pressed 9
2021-02-05_15-46-40.369	set_speed 0
2021-02-05_15-46-40.499	pinky_released
2021-02-05_15-46-40.766	button_enters_active_area 9
2021-02-05_15-46-40.813	button_created 3
2021-02-05_15-46-40.875	pinky_moved
2021-02-05_15-46-41.047	pinky_released
2021-02-05_15-46-41.214	button_leaves_active_area 9
2021-02-05_15-46-41.325	button_enters_active_area 8
2021-02-05_15-46-41.384	button_created 4
2021-02-05_15-46-41.414	ring_moved
2021-02-05_15-46-41.426	multiple_finger_start
2021-02-05_15-46-41.567	multiple_finger_stop
2021-02-05_15-46-41.577	no_button_but_finger_pressed LeftPinkyTip
2021-02-05_15-46-41.577	set_speed 0
2021-02-05_15-46-41.577	no_button_but_finger_pressed LeftRingTip
2021-02-05_15-46-41.577	set_speed 0
2021-02-05_15-46-41.577	no_button_but_finger_pressed LeftMiddleTip
2021-02-05_15-46-41.578	set_speed 0
2021-02-05_15-46-41.578	no_button_but_finger_pressed LeftIndexTip
2021-02-05_15-46-41.578	set_speed 0
2021-02-05_15-46-41.578	no_button_but_finger_pressed RightIndexTip
2021-02-05_15-46-41.578	set_speed 0
2021-02-05_15-46-41.578	no_button_but_finger_pressed RightMiddleTip
2021-02-05_15-46-41.579	set_speed 0
2021-02-05_15-46-41.579	no_button_but_finger_pressed RightRingTip
2021-02-05_15-46-41.579	set_speed 0
2021-02-05_15-46-41.579	no_button_but_finger_pressed RightPinkyTip
2021-02-05_15-46-41.579	set_speed 0
2021-02-05_15-46-41.591	button_created 0
2021-02-05_15-46-41.610	ring_released
2021-02-05_15-46-42.163	button_created 1
2021-02-05_15-46-42.680	button_enters_active_area 1
2021-02-05_15-46-42.728	button_created 2
2021-02-05_15-46-42.836	ring_moved
2021-02-05_15-46-42.864	button_pressed 1
2021-02-05_15-46-42.864	set_speed 0
2021-02-05_15-46-42.865	multiple_finger_start
2021-02-05_15-46-42.975	multiple_finger_stop
2021-02-05_15-46-42.986	no_button_but_finger_pressed LeftPinkyTip
2021-02-05_15-46-42.986	set_speed 0
2021-02-05_15-46-42.986	no_button_but_finger_pressed LeftRingTip
2021-02-05_15-46-42.986	set_speed 0
2021-02-05_15-46-42.986	no_button_but_finger_pressed LeftMiddleTip
2021-02-05_15-46-42.986	set_speed 0
2021-02-05_15-46-42.986	no_button_but_finger_pressed LeftIndexTip
2021-02-05_15-46-42.986	set_speed 0
2021-02-05_15-46-42.987	no_button_but_finger_pressed RightIndexTip
2021-02-05_15-46-42.987	set_speed 0
2021-02-05_15-46-42.987	no_button_but_finger_pressed RightMiddleTip
2021-02-05_15-46-42.987	set_speed 0
2021-02-05_15-46-42.987	no_button_but_finger_pressed RightRingTip
2021-02-05_15-46-42.987	set_speed 0
2021-02-05_15-46-42.987	no_button_but_finger_pressed RightPinkyTip
2021-02-05_15-46-42.987	set_speed 0
2021-02-05_15-46-42.997	ring_released
2021-02-05_15-46-42.999	button_created 0
2021-02-05_15-46-43.567	button_created 1
2021-02-05_15-46-44.087	button_enters_active_area 7
2021-02-05_15-46-44.121	middle_moved
2021-02-05_15-46-44.134	button_created 2
2021-02-05_15-46-44.275	middle_released
2021-02-05_15-46-44.540	button_leaves_active_area 7
2021-02-05_15-46-44.664	button_enters_active_area 2
2021-02-05_15-46-44.711	button_created 3
2021-02-05_15-46-44.766	middle_moved
2021-02-05_15-46-44.816	button_pressed 2
2021-02-05_15-46-44.816	set_speed 0
2021-02-05_15-46-44.931	middle_released
2021-02-05_15-46-44.957	button_missed 7
2021-02-05_15-46-44.957	set_speed 0
2021-02-05_15-46-45.229	button_enters_active_area 6
2021-02-05_15-46-45.275	button_created 4
2021-02-05_15-46-45.341	index_moved
2021-02-05_15-46-45.374	button_pressed 6
2021-02-05_15-46-45.374	set_speed 0.150000021457672
2021-02-05_15-46-45.374	button_pressed_with_notification 6
2021-02-05_15-46-45.374	pedal_window_open 2000ms
2021-02-05_15-46-45.485	index_released
2021-02-05_15-46-45.678	button_leaves_active_area 6
2021-02-05_15-46-45.800	button_enters_active_area 3
2021-02-05_15-46-45.846	button_created 5
2021-02-05_15-46-45.989	index_moved
2021-02-05_15-46-46.033	button_pressed 3
2021-02-05_15-46-46.033	set_speed 0.330000021457672
2021-02-05_15-46-46.187	pedal_pressed_correclty
2021-02-05_15-46-46.236	index_released
2021-02-05_15-46-52.032	selected_answer 10
2021-02-05_15-46-52.043	no_button_but_finger_pressed LeftPinkyTip
2021-02-05_15-46-52.043	set_speed 0.330000021457672
2021-02-05_15-46-52.043	no_button_but_finger_pressed LeftRingTip
2021-02-05_15-46-52.043	set_speed 0.150000021457672
2021-02-05_15-46-52.043	no_button_but_finger_pressed LeftMiddleTip
2021-02-05_15-46-52.043	set_speed 0.150000021457672
2021-02-05_15-46-52.044	no_button_but_finger_pressed LeftIndexTip
2021-02-05_15-46-52.044	set_speed 0
2021-02-05_15-46-52.044	no_button_but_finger_pressed RightIndexTip
2021-02-05_15-46-52.044	set_speed 0
2021-02-05_15-46-52.044	no_button_but_finger_pressed RightMiddleTip
2021-02-05_15-46-52.044	set_speed 0
2021-02-05_15-46-52.044	no_button_but_finger_pressed RightRingTip
2021-02-05_15-46-52.044	set_speed 0
2021-02-05_15-46-52.044	no_button_but_finger_pressed RightPinkyTip
2021-02-05_15-46-52.045	set_speed 0
2021-02-05_15-46-52.059	button_created 0
2021-02-05_15-46-52.621	button_created 1
2021-02-05_15-46-53.064	ring_moved
2021-02-05_15-46-53.153	button_enters_active_area 8
2021-02-05_15-46-53.190	button_created 2
2021-02-05_15-46-53.437	ring_released
2021-02-05_15-46-53.592	button_leaves_active_area 8
2021-02-05_15-46-53.714	button_enters_active_area 7
2021-02-05_15-46-53.761	button_created 3
2021-02-05_15-46-53.772	middle_moved
2021-02-05_15-46-53.941	middle_released
2021-02-05_15-46-54.022	button_missed 8
2021-02-05_15-46-54.022	set_speed 0
2021-02-05_15-46-54.170	button_leaves_active_area 7
2021-02-05_15-46-54.282	button_enters_active_area 2
2021-02-05_15-46-54.339	button_created 4
2021-02-05_15-46-54.464	middle_moved
2021-02-05_15-46-54.485	button_pressed 2
2021-02-05_15-46-54.485	set_speed 0
2021-02-05_15-46-54.584	button_missed 7
2021-02-05_15-46-54.585	set_speed 0
2021-02-05_15-46-54.623	middle_released
2021-02-05_15-46-54.858	button_enters_active_area 1
2021-02-05_15-46-54.904	button_created 5
2021-02-05_15-46-54.954	ring_moved
2021-02-05_15-46-54.970	multiple_finger_start
2021-02-05_15-46-55.058	multiple_finger_stop
2021-02-05_15-46-55.069	no_button_but_finger_pressed LeftPinkyTip
2021-02-05_15-46-55.070	set_speed 0
2021-02-05_15-46-55.070	no_button_but_finger_pressed LeftRingTip
2021-02-05_15-46-55.070	set_speed 0
2021-02-05_15-46-55.070	no_button_but_finger_pressed LeftMiddleTip
2021-02-05_15-46-55.070	set_speed 0
2021-02-05_15-46-55.070	no_button_but_finger_pressed LeftIndexTip
2021-02-05_15-46-55.070	set_speed 0
2021-02-05_15-46-55.070	no_button_but_finger_pressed RightIndexTip
2021-02-05_15-46-55.070	set_speed 0
2021-02-05_15-46-55.070	no_button_but_finger_pressed RightMiddleTip
2021-02-05_15-46-55.071	set_speed 0
2021-02-05_15-46-55.071	no_button_but_finger_pressed RightRingTip
2021-02-05_15-46-55.071	set_speed 0
2021-02-05_15-46-55.071	no_button_but_finger_pressed RightPinkyTip
2021-02-05_15-46-55.071	set_speed 0
2021-02-05_15-46-55.082	button_created 0
2021-02-05_15-46-55.161	ring_released
2021-02-05_15-46-55.653	button_created 1
2021-02-05_15-46-56.129	pinky_moved
2021-02-05_15-46-56.174	button_enters_active_area 9
2021-02-05_15-46-56.222	button_created 2
2021-02-05_15-46-56.422	pinky_released
2021-02-05_15-46-56.624	button_leaves_active_area 9
2021-02-05_15-46-56.746	button_enters_active_area 8
2021-02-05_15-46-56.792	button_created 3
2021-02-05_15-46-56.825	ring_moved
2021-02-05_15-46-57.003	ring_released
2021-02-05_15-46-57.039	button_missed 9
2021-02-05_15-46-57.039	set_speed 0
2021-02-05_15-46-57.195	button_leaves_active_area 8
2021-02-05_15-46-57.318	button_enters_active_area 1
2021-02-05_15-46-57.363	button_created 4
2021-02-05_15-46-57.433	ring_moved
2021-02-05_15-46-57.455	button_pressed 1
2021-02-05_15-46-57.455	set_speed 0
2021-02-05_15-46-57.606	ring_released
2021-02-05_15-46-57.607	button_missed 8
2021-02-05_15-46-57.607	set_speed 0
2021-02-05_15-46-57.890	button_enters_active_area 6
2021-02-05_15-46-57.937	button_created 5
2021-02-05_15-46-58.024	middle_moved
2021-02-05_15-46-58.035	multiple_finger_start
2021-02-05_15-46-58.035	index_moved
2021-02-05_15-46-58.101	multiple_finger_stop
2021-02-05_15-46-58.102	middle_released
2021-02-05_15-46-58.112	no_button_but_finger_pressed LeftPinkyTip
2021-02-05_15-46-58.113	set_speed 0
2021-02-05_15-46-58.113	no_button_but_finger_pressed LeftRingTip
2021-02-05_15-46-58.113	set_speed 0
2021-02-05_15-46-58.113	no_button_but_finger_pressed LeftMiddleTip
2021-02-05_15-46-58.113	set_speed 0
2021-02-05_15-46-58.113	no_button_but_finger_pressed LeftIndexTip
2021-02-05_15-46-58.113	set_speed 0
2021-02-05_15-46-58.113	no_button_but_finger_pressed RightIndexTip
2021-02-05_15-46-58.113	set_speed 0
2021-02-05_15-46-58.114	no_button_but_finger_pressed RightMiddleTip
2021-02-05_15-46-58.114	set_speed 0
2021-02-05_15-46-58.114	no_button_but_finger_pressed RightRingTip
2021-02-05_15-46-58.114	set_speed 0
2021-02-05_15-46-58.114	no_button_but_finger_pressed RightPinkyTip
2021-02-05_15-46-58.114	set_speed 0
2021-02-05_15-46-58.125	button_created 0
2021-02-05_15-46-58.271	index_released
2021-02-05_15-46-58.696	button_created 1
2021-02-05_15-46-59.217	button_enters_active_area 3
2021-02-05_15-46-59.263	button_created 2
2021-02-05_15-46-59.360	index_moved
2021-02-05_15-46-59.527	index_released
2021-02-05_15-46-59.660	button_leaves_active_area 3
2021-02-05_15-46-59.789	button_enters_active_area 2
2021-02-05_15-46-59.835	button_created 3
2021-02-05_15-46-59.890	middle_moved
2021-02-05_15-46-59.957	button_pressed 2
2021-02-05_15-46-59.957	set_speed 0
2021-02-05_15-47-00.057	middle_released
2021-02-05_15-47-00.087	button_missed 3
2021-02-05_15-47-00.087	set_speed 0
2021-02-05_15-47-00.356	button_enters_active_area 8
2021-02-05_15-47-00.402	button_created 4
2021-02-05_15-47-00.434	ring_moved
2021-02-05_15-47-00.611	ring_released
2021-02-05_15-47-00.804	button_leaves_active_area 8
2021-02-05_15-47-00.927	button_enters_active_area 6
2021-02-05_15-47-00.972	button_created 5
2021-02-05_15-47-01.080	index_moved
2021-02-05_15-47-01.114	button_pressed 6
2021-02-05_15-47-01.114	set_speed 0.150000021457672
2021-02-05_15-47-01.195	index_released
2021-02-05_15-47-01.225	button_missed 8
2021-02-05_15-47-01.225	set_speed 0.150000021457672
2021-02-05_15-47-01.489	button_enters_active_area 3
2021-02-05_15-47-01.547	button_created 6
2021-02-05_15-47-01.640	index_moved
2021-02-05_15-47-01.770	index_released
2021-02-05_15-47-01.782	hand_moved
2021-02-05_15-47-01.871	hand_replaced
2021-02-05_15-47-01.882	no_button_but_finger_pressed LeftPinkyTip
2021-02-05_15-47-01.882	set_speed 0.150000021457672
2021-02-05_15-47-01.882	no_button_but_finger_pressed LeftRingTip
2021-02-05_15-47-01.883	set_speed 0
2021-02-05_15-47-01.883	no_button_but_finger_pressed LeftMiddleTip
2021-02-05_15-47-01.883	set_speed 0
2021-02-05_15-47-01.883	no_button_but_finger_pressed LeftIndexTip
2021-02-05_15-47-01.883	set_speed 0
2021-02-05_15-47-01.883	no_button_but_finger_pressed RightIndexTip
2021-02-05_15-47-01.883	set_speed 0
2021-02-05_15-47-01.883	no_button_but_finger_pressed RightMiddleTip
2021-02-05_15-47-01.883	set_speed 0
2021-02-05_15-47-01.884	no_button_but_finger_pressed RightRingTip
2021-02-05_15-47-01.884	set_speed 0
[truncated: 28,403 more rows]
[truncated: 4 more columns]
