# Supplementary material for: Avatar error in your favor: Embodied avatars can fix users’ mistakes without them noticing
Source: PLoS One. 2023 Jan 20;18(1):e0266212. doi: 10.1371/journal.pone.0266212 (PMC9858437; doi:10.1371/journal.pone.0266212)
Supplement: S1 Dataset — (ZIP) [file pone.0266212.s003.zip › static/raw_data/38/data.csv]

2021-02-08_10-42-57.688	condition_entry	condition B
2021-02-08_10-42-58.365	condition_entry	condition B
2021-02-08_10-42-59.020	condition_entry	condition D	discarded
2021-02-08_10-42-59.066	warning	multiple_fingers
2021-02-08_10-43-00.265	condition_entry	condition B
2021-02-08_10-43-00.884	condition_entry	condition B
2021-02-08_10-43-01.462	condition_entry	condition B
2021-02-08_10-43-02.040	condition_entry	condition D	discarded
2021-02-08_10-43-02.507	warning	hand_movements
2021-02-08_10-43-02.518	warning	multiple_fingers
2021-02-08_10-43-02.533	warning	hand_movements
2021-02-08_10-43-02.575	warning	multiple_fingers
2021-02-08_10-43-03.763	condition_entry	condition B
2021-02-08_10-43-04.898	condition_entry	condition B
2021-02-08_10-43-06.099	condition_entry	condition B
2021-02-08_10-43-07.592	condition_entry	condition B	discarded
2021-02-08_10-43-07.736	warning	multiple_fingers
2021-02-08_10-43-08.951	condition_entry	condition B
2021-02-08_10-43-09.662	condition_entry	condition B
2021-02-08_10-43-10.658	condition_entry	condition B
2021-02-08_10-43-11.246	condition_entry	condition B
2021-02-08_10-43-12.116	condition_entry	condition B
2021-02-08_10-43-13.126	condition_entry	condition B
2021-02-08_10-43-14.057	condition_entry	condition B
2021-02-08_10-43-14.890	condition_entry	condition D
2021-02-08_10-43-15.323	condition_entry	condition B
2021-02-08_10-43-15.890	condition_entry	condition B
2021-02-08_10-43-16.398	warning	multiple_fingers
2021-02-08_10-43-16.399	condition_entry	condition B
2021-02-08_10-43-17.144	warning	hand_movements
2021-02-08_10-43-17.174	warning	multiple_fingers
2021-02-08_10-43-17.182	warning	hand_movements
2021-02-08_10-43-17.203	warning	multiple_fingers
2021-02-08_10-43-17.213	warning	hand_movements
2021-02-08_10-43-17.225	warning	multiple_fingers
2021-02-08_10-43-17.234	warning	hand_movements
2021-02-08_10-43-17.249	warning	multiple_fingers
2021-02-08_10-43-17.258	warning	hand_movements
2021-02-08_10-43-17.270	warning	multiple_fingers
2021-02-08_10-43-17.279	warning	hand_movements
2021-02-08_10-43-17.294	warning	multiple_fingers
2021-02-08_10-43-18.468	condition_entry	condition B
2021-02-08_10-43-19.103	condition_entry	condition B
2021-02-08_10-43-19.720	condition_entry	condition B
2021-02-08_10-43-20.252	condition_entry	condition B
2021-02-08_10-43-20.821	condition_entry	condition B
2021-02-08_10-43-21.389	condition_entry	condition B
2021-02-08_10-43-21.930	condition_entry	condition B
2021-02-08_10-43-23.011	condition_entry	condition B
2021-02-08_10-43-23.840	condition_entry	condition B
2021-02-08_10-43-24.508	condition_entry	condition B
2021-02-08_10-43-25.395	condition_entry	condition A	src 2	dst 1
2021-02-08_10-43-26.428	pedal_entry	pedal_correct
2021-02-08_10-43-29.910	answer_entry	selected_answer 10
2021-02-08_10-43-31.076	condition_entry	condition B
2021-02-08_10-43-31.651	condition_entry	condition B	discarded
2021-02-08_10-43-31.882	warning	hand_movements
2021-02-08_10-43-31.892	warning	multiple_fingers
2021-02-08_10-43-31.927	warning	hand_movements
2021-02-08_10-43-31.936	warning	multiple_fingers
2021-02-08_10-43-33.152	condition_entry	condition B
2021-02-08_10-43-33.759	condition_entry	condition B
2021-02-08_10-43-34.304	condition_entry	condition A	src 7	dst 6
2021-02-08_10-43-35.071	pedal_entry	pedal_correct
2021-02-08_10-43-43.156	answer_entry	selected_answer 3
2021-02-08_10-43-44.278	condition_entry	condition B
2021-02-08_10-43-45.010	condition_entry	condition B
2021-02-08_10-43-45.520	condition_entry	condition B	discarded
2021-02-08_10-43-45.542	warning	multiple_fingers
2021-02-08_10-43-47.456	condition_entry	condition B
2021-02-08_10-43-48.642	condition_entry	condition B
2021-02-08_10-43-49.712	condition_entry	condition B
2021-02-08_10-43-50.240	condition_entry	condition B
2021-02-08_10-43-50.876	condition_entry	condition A	src 1	dst 3
2021-02-08_10-43-52.584	condition_entry	condition B
2021-02-08_10-43-52.893	pedal_entry	pedal_timeout
2021-02-08_10-43-53.318	condition_entry	condition B
2021-02-08_10-43-54.284	condition_entry	condition B
2021-02-08_10-43-54.993	condition_entry	condition B
2021-02-08_10-43-55.637	condition_entry	condition B
2021-02-08_10-43-56.224	condition_entry	condition B
2021-02-08_10-43-57.080	condition_entry	condition C	src 7	dst 8
2021-02-08_10-43-57.916	condition_entry	condition B
2021-02-08_10-43-58.225	condition_entry	condition B
2021-02-08_10-43-59.080	condition_entry	condition B
2021-02-08_10-43-59.101	pedal_entry	pedal_timeout
2021-02-08_10-43-59.868	condition_entry	condition C	src 2	dst 0	discarded
2021-02-08_10-44-00.038	warning	multiple_fingers
2021-02-08_10-44-01.467	condition_entry	condition B
2021-02-08_10-44-02.412	pedal_entry	pedal_incorrect
2021-02-08_10-44-05.638	answer_entry	selected_answer 7
2021-02-08_10-44-06.901	condition_entry	condition B
2021-02-08_10-44-07.387	condition_entry	condition B
2021-02-08_10-44-08.009	condition_entry	condition B
2021-02-08_10-44-08.587	condition_entry	condition B
2021-02-08_10-44-09.231	condition_entry	condition B
2021-02-08_10-44-09.708	condition_entry	condition B
2021-02-08_10-44-11.107	condition_entry	condition C	src 0	dst 1	discarded
2021-02-08_10-44-11.227	warning	multiple_fingers
2021-02-08_10-44-12.532	condition_entry	condition B
2021-02-08_10-44-12.975	condition_entry	condition B
2021-02-08_10-44-13.607	condition_entry	condition B
2021-02-08_10-44-14.262	condition_entry	condition B
2021-02-08_10-44-15.352	condition_entry	condition B
2021-02-08_10-44-15.982	condition_entry	condition B	discarded
2021-02-08_10-44-16.021	warning	multiple_fingers
2021-02-08_10-44-17.419	condition_entry	condition B
2021-02-08_10-44-18.430	condition_entry	condition B
2021-02-08_10-44-19.094	condition_entry	condition B
2021-02-08_10-44-19.626	condition_entry	condition B
2021-02-08_10-44-20.193	condition_entry	condition B
2021-02-08_10-44-21.435	condition_entry	condition B
2021-02-08_10-44-21.916	condition_entry	condition B
2021-02-08_10-44-22.517	condition_entry	condition B
2021-02-08_10-44-23.080	condition_entry	condition B
2021-02-08_10-44-23.959	condition_entry	condition B
2021-02-08_10-44-24.713	condition_entry	condition B
2021-02-08_10-44-25.492	condition_entry	condition B
2021-02-08_10-44-26.334	condition_entry	condition B
2021-02-08_10-44-27.160	condition_entry	condition B
2021-02-08_10-44-27.893	condition_entry	condition B
2021-02-08_10-44-28.479	condition_entry	condition A	src 1	dst 0
2021-02-08_10-44-29.636	warning	hand_movements
2021-02-08_10-44-29.718	warning	hand_movements
2021-02-08_10-44-31.157	warning	multiple_fingers
2021-02-08_10-44-31.157	condition_entry	condition B
2021-02-08_10-44-32.442	condition_entry	condition B
2021-02-08_10-44-33.055	condition_entry	condition B
2021-02-08_10-44-33.574	warning	hand_movements
2021-02-08_10-44-33.602	warning	multiple_fingers
2021-02-08_10-44-33.610	warning	hand_movements
2021-02-08_10-44-33.633	warning	multiple_fingers
2021-02-08_10-44-34.710	warning	hand_movements
2021-02-08_10-44-34.737	warning	multiple_fingers
2021-02-08_10-44-34.754	warning	hand_movements
2021-02-08_10-44-34.766	warning	multiple_fingers
2021-02-08_10-44-36.101	condition_entry	condition B
2021-02-08_10-44-36.741	condition_entry	condition B	discarded
2021-02-08_10-44-36.975	warning	hand_movements
2021-02-08_10-44-37.000	warning	multiple_fingers
2021-02-08_10-44-37.013	warning	hand_movements
2021-02-08_10-44-37.067	warning	multiple_fingers
2021-02-08_10-44-37.594	warning	hand_movements
2021-02-08_10-44-37.620	warning	hand_movements
2021-02-08_10-44-37.653	warning	multiple_fingers
2021-02-08_10-44-37.667	warning	hand_movements
2021-02-08_10-44-37.679	warning	multiple_fingers
2021-02-08_10-44-37.688	warning	hand_movements
2021-02-08_10-44-38.872	condition_entry	condition B
2021-02-08_10-44-40.343	condition_entry	condition B
2021-02-08_10-44-41.098	condition_entry	condition B
2021-02-08_10-44-41.671	condition_entry	condition C	src 2	dst 3
2021-02-08_10-44-43.275	condition_entry	condition B
2021-02-08_10-44-43.692	pedal_entry	pedal_timeout
2021-02-08_10-44-44.508	condition_entry	condition B
2021-02-08_10-44-45.981	condition_entry	condition B
2021-02-08_10-44-46.735	condition_entry	condition B
2021-02-08_10-44-47.325	condition_entry	condition A	src 1	dst 2
2021-02-08_10-44-49.336	pedal_entry	pedal_timeout
2021-02-08_10-44-49.747	condition_entry	condition A	src 3	dst 0
2021-02-08_10-44-50.903	pedal_entry	pedal_correct
2021-02-08_10-44-52.426	warning	hand_movements
2021-02-08_10-44-54.128	answer_entry	selected_answer 9
2021-02-08_10-44-54.969	warning	hand_movements
2021-02-08_10-44-55.053	warning	hand_movements
2021-02-08_10-44-55.090	warning	hand_movements
2021-02-08_10-44-55.153	warning	hand_movements
2021-02-08_10-44-55.297	warning	hand_movements
2021-02-08_10-44-55.365	warning	hand_movements
2021-02-08_10-44-55.439	warning	hand_movements
2021-02-08_10-44-55.458	warning	hand_movements
2021-02-08_10-44-55.478	warning	hand_movements
2021-02-08_10-44-55.508	warning	hand_movements
2021-02-08_10-44-55.581	warning	hand_movements
2021-02-08_10-44-55.635	warning	hand_movements
2021-02-08_10-44-55.699	warning	hand_movements
2021-02-08_10-44-55.841	warning	hand_movements
2021-02-08_10-44-56.269	warning	hand_movements
2021-02-08_10-44-57.543	condition_entry	condition B
2021-02-08_10-44-58.201	warning	multiple_fingers
2021-02-08_10-44-58.201	condition_entry	condition D
2021-02-08_10-44-59.468	condition_entry	condition B
2021-02-08_10-45-00.652	condition_entry	condition B
2021-02-08_10-45-01.264	condition_entry	condition B
2021-02-08_10-45-01.831	condition_entry	condition B
2021-02-08_10-45-02.644	condition_entry	condition B
2021-02-08_10-45-03.202	condition_entry	condition B
2021-02-08_10-45-04.105	condition_entry	condition B
2021-02-08_10-45-04.794	condition_entry	condition B
2021-02-08_10-45-05.664	condition_entry	condition D
2021-02-08_10-45-06.417	condition_entry	condition D warning
2021-02-08_10-45-07.475	condition_entry	condition B
2021-02-08_10-45-08.427	pedal_entry	pedal_timeout
2021-02-08_10-45-08.617	condition_entry	condition B
2021-02-08_10-45-09.264	condition_entry	condition B
2021-02-08_10-45-09.969	condition_entry	condition B
2021-02-08_10-45-10.502	condition_entry	condition B
2021-02-08_10-45-11.184	condition_entry	condition B
2021-02-08_10-45-11.691	condition_entry	condition B	discarded
2021-02-08_10-45-11.769	warning	multiple_fingers
2021-02-08_10-45-13.572	condition_entry	condition B
2021-02-08_10-45-14.639	condition_entry	condition B
2021-02-08_10-45-15.356	condition_entry	condition B
2021-02-08_10-45-16.382	condition_entry	condition B	discarded
2021-02-08_10-45-16.404	warning	multiple_fingers
2021-02-08_10-45-17.900	condition_entry	condition B
2021-02-08_10-45-18.389	condition_entry	condition B
2021-02-08_10-45-19.010	condition_entry	condition B
2021-02-08_10-45-19.621	warning	hand_movements
2021-02-08_10-45-20.870	condition_entry	condition B
2021-02-08_10-45-21.912	condition_entry	condition B
2021-02-08_10-45-23.018	warning	hand_movements
2021-02-08_10-45-24.290	condition_entry	condition B
2021-02-08_10-45-24.874	condition_entry	condition B
2021-02-08_10-45-25.362	condition_entry	condition B
2021-02-08_10-45-25.887	condition_entry	condition B
2021-02-08_10-45-26.417	warning	hand_movements
2021-02-08_10-45-27.553	warning	hand_movements
2021-02-08_10-45-28.695	condition_entry	condition B
2021-02-08_10-45-29.388	condition_entry	condition B	discarded
2021-02-08_10-45-29.398	warning	multiple_fingers
2021-02-08_10-45-30.420	warning	hand_movements
2021-02-08_10-45-30.687	warning	hand_movements
2021-02-08_10-45-31.952	condition_entry	condition B
2021-02-08_10-45-32.540	condition_entry	condition B
2021-02-08_10-45-33.003	condition_entry	condition B
2021-02-08_10-45-33.584	condition_entry	condition B
2021-02-08_10-45-34.257	condition_entry	condition B
2021-02-08_10-45-34.669	condition_entry	condition B
2021-02-08_10-45-35.303	condition_entry	condition B
2021-02-08_10-45-36.408	condition_entry	condition B
2021-02-08_10-45-36.923	warning	hand_movements
2021-02-08_10-45-37.179	warning	multiple_fingers
2021-02-08_10-45-38.472	condition_entry	condition B
2021-02-08_10-45-38.956	condition_entry	condition B
2021-02-08_10-45-39.653	condition_entry	condition A	src 1	dst 0
2021-02-08_10-45-40.432	condition_entry	condition B
2021-02-08_10-45-40.777	condition_entry	condition B	discarded
2021-02-08_10-45-40.979	warning	hand_movements
2021-02-08_10-45-41.177	warning	hand_movements
2021-02-08_10-45-42.382	condition_entry	condition B
2021-02-08_10-45-43.114	condition_entry	condition B
2021-02-08_10-45-44.257	condition_entry	condition A	src 1	dst 0
2021-02-08_10-45-45.257	condition_entry	condition B
2021-02-08_10-45-45.966	condition_entry	condition B
2021-02-08_10-45-46.275	pedal_entry	pedal_timeout
2021-02-08_10-45-46.969	condition_entry	condition B
2021-02-08_10-45-47.521	condition_entry	condition B
2021-02-08_10-45-48.062	condition_entry	condition B
2021-02-08_10-45-49.033	condition_entry	condition B
2021-02-08_10-45-50.473	condition_entry	condition A	src 7	dst 9
2021-02-08_10-45-51.421	pedal_entry	pedal_correct
2021-02-08_10-45-54.289	answer_entry	selected_answer 10
2021-02-08_10-45-55.510	condition_entry	condition B
2021-02-08_10-45-56.059	condition_entry	condition B
2021-02-08_10-45-57.271	condition_entry	condition C	src 7	dst 8
2021-02-08_10-45-58.454	condition_entry	condition B
2021-02-08_10-45-58.914	condition_entry	condition B
2021-02-08_10-45-59.291	pedal_entry	pedal_timeout
2021-02-08_10-45-59.549	condition_entry	condition B
2021-02-08_10-46-00.172	condition_entry	condition B
2021-02-08_10-46-00.805	condition_entry	condition B
2021-02-08_10-46-01.401	condition_entry	condition B
2021-02-08_10-46-01.924	condition_entry	condition B
2021-02-08_10-46-02.792	condition_entry	condition B
2021-02-08_10-46-03.479	condition_entry	condition B
2021-02-08_10-46-04.711	condition_entry	condition B
2021-02-08_10-46-05.179	condition_entry	condition B
2021-02-08_10-46-05.790	condition_entry	condition B
2021-02-08_10-46-06.726	condition_entry	condition B
2021-02-08_10-46-07.368	condition_entry	condition D	discarded
2021-02-08_10-46-07.390	warning	multiple_fingers
2021-02-08_10-46-08.565	condition_entry	condition B
2021-02-08_10-46-09.165	condition_entry	condition B
2021-02-08_10-46-09.755	condition_entry	condition B
2021-02-08_10-46-10.512	condition_entry	condition B
2021-02-08_10-46-11.111	condition_entry	condition B
2021-02-08_10-46-12.144	condition_entry	condition B
2021-02-08_10-46-12.786	condition_entry	condition B
2021-02-08_10-46-13.362	condition_entry	condition B
2021-02-08_10-46-13.963	condition_entry	condition B
2021-02-08_10-46-14.474	condition_entry	condition B
2021-02-08_10-46-15.051	condition_entry	condition B
2021-02-08_10-46-15.772	condition_entry	condition B
2021-02-08_10-46-16.363	condition_entry	condition B
2021-02-08_10-46-17.028	condition_entry	condition B
2021-02-08_10-46-18.765	condition_entry	condition B
2021-02-08_10-46-19.260	condition_entry	condition D
2021-02-08_10-46-19.960	condition_entry	condition B
2021-02-08_10-46-20.948	condition_entry	condition B
2021-02-08_10-46-21.281	pedal_entry	pedal_timeout
2021-02-08_10-46-22.018	condition_entry	condition B	discarded
2021-02-08_10-46-22.067	warning	multiple_fingers
2021-02-08_10-46-23.272	condition_entry	condition B
2021-02-08_10-46-23.891	condition_entry	condition B
2021-02-08_10-46-24.623	condition_entry	condition B
2021-02-08_10-46-25.235	condition_entry	condition B
2021-02-08_10-46-25.726	condition_entry	condition A	src 3	dst 0
2021-02-08_10-46-26.724	pedal_entry	pedal_correct
2021-02-08_10-46-30.314	answer_entry	selected_answer 10
2021-02-08_10-46-31.481	condition_entry	condition B
2021-02-08_10-46-32.097	condition_entry	condition B
2021-02-08_10-46-32.744	condition_entry	condition B
2021-02-08_10-46-33.365	condition_entry	condition B
2021-02-08_10-46-33.964	condition_entry	condition B
2021-02-08_10-46-34.442	condition_entry	condition C	src 7	dst 6
2021-02-08_10-46-35.397	condition_entry	condition B
2021-02-08_10-46-36.319	condition_entry	condition B
2021-02-08_10-46-36.474	pedal_entry	pedal_timeout
2021-02-08_10-46-36.808	condition_entry	condition B
2021-02-08_10-46-37.329	condition_entry	condition B
2021-02-08_10-46-37.954	warning	multiple_fingers
2021-02-08_10-46-37.954	condition_entry	condition B
2021-02-08_10-46-39.236	condition_entry	condition B
2021-02-08_10-46-39.751	condition_entry	condition A	src 8	dst 6
2021-02-08_10-46-40.821	pedal_entry	pedal_correct
2021-02-08_10-46-43.843	answer_entry	selected_answer 10
2021-02-08_10-46-45.098	condition_entry	condition A	src 7	dst 8
2021-02-08_10-46-46.251	condition_entry	condition B
2021-02-08_10-46-46.791	condition_entry	condition B
2021-02-08_10-46-47.118	pedal_entry	pedal_timeout
2021-02-08_10-46-47.503	condition_entry	condition B
2021-02-08_10-46-48.496	condition_entry	condition B
2021-02-08_10-46-49.068	condition_entry	condition B
2021-02-08_10-46-49.638	condition_entry	condition B
2021-02-08_10-46-50.214	condition_entry	condition B
2021-02-08_10-46-50.846	condition_entry	condition B	discarded
2021-02-08_10-46-50.937	warning	multiple_fingers
2021-02-08_10-46-52.247	condition_entry	condition B
2021-02-08_10-46-52.813	condition_entry	condition B	discarded
2021-02-08_10-46-52.861	warning	multiple_fingers
2021-02-08_10-46-54.248	condition_entry	condition B
2021-02-08_10-46-54.759	condition_entry	condition C	src 2	dst 1	discarded
2021-02-08_10-46-54.790	warning	multiple_fingers
2021-02-08_10-46-56.169	condition_entry	condition B
2021-02-08_10-46-57.323	condition_entry	condition B
2021-02-08_10-46-57.997	condition_entry	condition C	src 3	dst 2	discarded
2021-02-08_10-46-58.154	warning	multiple_fingers
2021-02-08_10-46-59.356	condition_entry	condition B
2021-02-08_10-47-00.419	condition_entry	condition C	src 2	dst 3
2021-02-08_10-47-01.230	condition_entry	condition B
2021-02-08_10-47-01.641	condition_entry	condition B
2021-02-08_10-47-02.233	condition_entry	condition D warning
2021-02-08_10-47-04.054	condition_entry	condition B
2021-02-08_10-47-04.250	pedal_entry	pedal_timeout
2021-02-08_10-47-05.237	condition_entry	condition B
2021-02-08_10-47-05.772	condition_entry	condition B
2021-02-08_10-47-06.843	condition_entry	condition B
2021-02-08_10-47-07.340	condition_entry	condition B
2021-02-08_10-47-08.541	condition_entry	condition B
2021-02-08_10-47-09.185	condition_entry	condition B
2021-02-08_10-47-09.874	condition_entry	condition B
2021-02-08_10-47-11.430	condition_entry	condition B
2021-02-08_10-47-12.004	condition_entry	condition B
2021-02-08_10-47-12.625	condition_entry	condition B
2021-02-08_10-47-13.213	condition_entry	condition B
2021-02-08_10-47-13.769	condition_entry	condition B
2021-02-08_10-47-14.235	condition_entry	condition D
2021-02-08_10-47-15.745	condition_entry	condition B	discarded
2021-02-08_10-47-15.824	warning	hand_movements
2021-02-08_10-47-15.859	warning	hand_movements
2021-02-08_10-47-15.889	warning	hand_movements
2021-02-08_10-47-17.302	condition_entry	condition B
2021-02-08_10-47-17.801	condition_entry	condition B
2021-02-08_10-47-18.277	condition_entry	condition B
2021-02-08_10-47-18.869	condition_entry	condition B
2021-02-08_10-47-19.454	condition_entry	condition B
2021-02-08_10-47-20.269	condition_entry	condition B
2021-02-08_10-47-21.002	condition_entry	condition B
2021-02-08_10-47-21.593	condition_entry	condition B
2021-02-08_10-47-22.256	condition_entry	condition B
2021-02-08_10-47-23.332	condition_entry	condition B
2021-02-08_10-47-24.519	condition_entry	condition B
2021-02-08_10-47-25.034	condition_entry	condition A	src 8	dst 9	discarded
2021-02-08_10-47-25.130	warning	multiple_fingers
2021-02-08_10-47-26.544	condition_entry	condition A	src 9	dst 6
2021-02-08_10-47-27.232	condition_entry	condition B
2021-02-08_10-47-27.740	condition_entry	condition B	discarded
2021-02-08_10-47-27.802	warning	hand_movements
2021-02-08_10-47-29.164	condition_entry	condition B
2021-02-08_10-47-30.919	condition_entry	condition B
2021-02-08_10-47-31.472	condition_entry	condition A	src 7	dst 8
2021-02-08_10-47-33.492	pedal_entry	pedal_timeout
2021-02-08_10-47-34.153	condition_entry	condition B
2021-02-08_10-47-34.692	condition_entry	condition B
2021-02-08_10-47-35.417	condition_entry	condition B
2021-02-08_10-47-36.473	condition_entry	condition B
2021-02-08_10-47-37.105	condition_entry	condition B
2021-02-08_10-47-37.713	condition_entry	condition B
2021-02-08_10-47-38.817	condition_entry	condition A	src 7	dst 6
2021-02-08_10-47-39.801	condition_entry	condition B
2021-02-08_10-47-40.434	condition_entry	condition D warning
2021-02-08_10-47-40.720	pedal_entry	pedal_correct
2021-02-08_10-47-44.500	answer_entry	selected_answer 4
2021-02-08_10-47-45.736	condition_entry	condition B
2021-02-08_10-47-46.311	condition_entry	condition B
2021-02-08_10-47-46.831	condition_entry	condition B
2021-02-08_10-47-47.519	condition_entry	condition B
2021-02-08_10-47-48.101	condition_entry	condition B
2021-02-08_10-47-48.994	condition_entry	condition B
2021-02-08_10-47-49.585	condition_entry	condition B
2021-02-08_10-47-50.129	condition_entry	condition B	discarded
2021-02-08_10-47-50.241	warning	multiple_fingers
2021-02-08_10-47-51.379	condition_entry	condition B
2021-02-08_10-47-52.078	condition_entry	condition B
2021-02-08_10-47-52.719	condition_entry	condition B
2021-02-08_10-47-53.207	condition_entry	condition B
2021-02-08_10-47-54.205	condition_entry	condition B
2021-02-08_10-47-54.909	condition_entry	condition B	discarded
2021-02-08_10-47-54.996	warning	multiple_fingers
2021-02-08_10-47-56.432	condition_entry	condition B
2021-02-08_10-47-57.486	condition_entry	condition B
2021-02-08_10-47-58.574	condition_entry	condition B	discarded
2021-02-08_10-47-58.992	warning	hand_movements
2021-02-08_10-47-59.018	warning	hand_movements
2021-02-08_10-48-00.464	condition_entry	condition B	discarded
2021-02-08_10-48-00.547	warning	multiple_fingers
2021-02-08_10-48-00.577	warning	multiple_fingers
2021-02-08_10-48-01.994	condition_entry	condition B
2021-02-08_10-48-02.459	condition_entry	condition D
2021-02-08_10-48-04.167	condition_entry	condition B
2021-02-08_10-48-04.478	pedal_entry	pedal_timeout
2021-02-08_10-48-04.718	condition_entry	condition B
2021-02-08_10-48-05.445	condition_entry	condition B
2021-02-08_10-48-05.956	condition_entry	condition B
2021-02-08_10-48-06.400	condition_entry	condition C	src 1	dst 2
2021-02-08_10-48-07.548	condition_entry	condition D warning
2021-02-08_10-48-07.921	condition_entry	condition B
2021-02-08_10-48-08.410	condition_entry	condition B
2021-02-08_10-48-08.822	condition_entry	condition B
2021-02-08_10-48-09.432	condition_entry	condition B
2021-02-08_10-48-09.558	pedal_entry	pedal_timeout
2021-02-08_10-48-10.044	condition_entry	condition B
2021-02-08_10-48-10.656	condition_entry	condition B
2021-02-08_10-48-11.520	condition_entry	condition B	discarded
2021-02-08_10-48-11.629	warning	multiple_fingers
2021-02-08_10-48-12.798	condition_entry	condition B
2021-02-08_10-48-13.388	condition_entry	condition B
2021-02-08_10-48-13.986	condition_entry	condition B
2021-02-08_10-48-14.686	condition_entry	condition B
2021-02-08_10-48-15.330	condition_entry	condition B
2021-02-08_10-48-15.863	condition_entry	condition B
2021-02-08_10-48-16.450	condition_entry	condition B
2021-02-08_10-48-16.936	condition_entry	condition B	discarded
2021-02-08_10-48-16.995	warning	multiple_fingers
2021-02-08_10-48-19.026	condition_entry	condition B	discarded
2021-02-08_10-48-19.075	warning	multiple_fingers
2021-02-08_10-48-20.899	condition_entry	condition D
2021-02-08_10-48-21.837	warning	multiple_fingers
2021-02-08_10-48-23.264	condition_entry	condition B	discarded
2021-02-08_10-48-23.483	warning	multiple_fingers
2021-02-08_10-48-25.119	condition_entry	condition B
2021-02-08_10-48-25.503	condition_entry	condition C	src 2	dst 3
2021-02-08_10-48-27.524	pedal_entry	pedal_timeout
2021-02-08_10-48-28.602	condition_entry	condition B
2021-02-08_10-48-28.923	condition_entry	condition B
2021-02-08_10-48-29.659	condition_entry	condition C	src 6	dst 9	discarded
2021-02-08_10-48-29.692	warning	multiple_fingers
2021-02-08_10-48-31.018	condition_entry	condition A	src 7	dst 9
2021-02-08_10-48-31.657	condition_entry	condition B
2021-02-08_10-48-32.234	pedal_entry	pedal_correct
2021-02-08_10-48-35.626	answer_entry	selected_answer 8
2021-02-08_10-48-36.808	condition_entry	condition B
2021-02-08_10-48-37.376	condition_entry	condition C	src 7	dst 8
2021-02-08_10-48-38.088	condition_entry	condition B
2021-02-08_10-48-38.563	condition_entry	condition B
2021-02-08_10-48-39.396	pedal_entry	pedal_timeout
2021-02-08_10-48-39.688	condition_entry	condition B
2021-02-08_10-48-40.364	condition_entry	condition B
2021-02-08_10-48-40.908	condition_entry	condition D
2021-02-08_10-48-41.984	condition_entry	condition B
2021-02-08_10-48-42.927	pedal_entry	pedal_timeout
2021-02-08_10-48-43.550	condition_entry	condition B
2021-02-08_10-48-44.139	condition_entry	condition B
2021-02-08_10-48-44.764	condition_entry	condition B
2021-02-08_10-48-45.407	condition_entry	condition B
2021-02-08_10-48-46.015	condition_entry	condition A	src 9	dst 8
2021-02-08_10-48-47.509	condition_entry	condition B
2021-02-08_10-48-48.037	pedal_entry	pedal_timeout
2021-02-08_10-48-48.731	condition_entry	condition B
2021-02-08_10-48-49.380	condition_entry	condition B
2021-02-08_10-48-49.928	condition_entry	condition B
2021-02-08_10-48-51.001	condition_entry	condition B
2021-02-08_10-48-51.603	condition_entry	condition D	discarded
2021-02-08_10-48-51.614	warning	multiple_fingers
2021-02-08_10-48-52.963	condition_entry	condition B
2021-02-08_10-48-53.482	condition_entry	condition B
2021-02-08_10-48-54.070	condition_entry	condition B
2021-02-08_10-48-54.611	condition_entry	condition B
2021-02-08_10-48-55.233	condition_entry	condition B
2021-02-08_10-48-55.822	condition_entry	condition B
2021-02-08_10-48-56.301	condition_entry	condition B
2021-02-08_10-48-57.199	condition_entry	condition B
2021-02-08_10-48-57.802	condition_entry	condition B
2021-02-08_10-48-58.621	condition_entry	condition B
2021-02-08_10-48-59.174	condition_entry	condition B
2021-02-08_10-49-00.209	condition_entry	condition B
2021-02-08_10-49-00.766	condition_entry	condition B
2021-02-08_10-49-01.487	condition_entry	condition D	discarded
2021-02-08_10-49-01.686	warning	multiple_fingers
2021-02-08_10-49-03.070	condition_entry	condition B
2021-02-08_10-49-03.634	condition_entry	condition B
2021-02-08_10-49-04.329	condition_entry	condition B
2021-02-08_10-49-04.899	condition_entry	condition B
2021-02-08_10-49-05.999	condition_entry	condition B
2021-02-08_10-49-07.032	condition_entry	condition B
2021-02-08_10-49-07.617	condition_entry	condition B
2021-02-08_10-49-08.317	condition_entry	condition B
2021-02-08_10-49-08.834	condition_entry	condition B
2021-02-08_10-49-09.519	condition_entry	condition B
2021-02-08_10-49-10.229	condition_entry	condition D
2021-02-08_10-49-11.587	condition_entry	condition B
2021-02-08_10-49-12.094	condition_entry	condition B
2021-02-08_10-49-12.248	pedal_entry	pedal_timeout
2021-02-08_10-49-12.726	condition_entry	condition B
2021-02-08_10-49-13.203	condition_entry	condition B
2021-02-08_10-49-13.805	condition_entry	condition B
2021-02-08_10-49-14.358	condition_entry	condition B
2021-02-08_10-49-15.214	condition_entry	condition B
2021-02-08_10-49-15.768	condition_entry	condition B
2021-02-08_10-49-16.179	condition_entry	condition B
2021-02-08_10-49-16.602	condition_entry	condition B
2021-02-08_10-49-17.013	condition_entry	condition B
2021-02-08_10-49-17.456	condition_entry	condition A	src 9	dst 7
2021-02-08_10-49-18.427	condition_entry	condition B
2021-02-08_10-49-18.978	condition_entry	condition B
2021-02-08_10-49-19.468	condition_entry	condition D warning	discarded
2021-02-08_10-49-19.722	warning	multiple_fingers
2021-02-08_10-49-21.070	condition_entry	condition B
2021-02-08_10-49-21.921	condition_entry	condition A	src 2	dst 3
2021-02-08_10-49-22.555	condition_entry	condition D warning
2021-02-08_10-49-23.314	condition_entry	condition B
2021-02-08_10-49-24.086	condition_entry	condition B	discarded
2021-02-08_10-49-24.120	warning	multiple_fingers
2021-02-08_10-49-25.462	condition_entry	condition B
2021-02-08_10-49-25.997	condition_entry	condition B
2021-02-08_10-49-26.680	condition_entry	condition B
2021-02-08_10-49-28.384	condition_entry	condition B
2021-02-08_10-49-29.052	condition_entry	condition B
2021-02-08_10-49-29.588	condition_entry	condition A	src 2	dst 1
2021-02-08_10-49-30.851	pedal_entry	pedal_correct
2021-02-08_10-49-34.413	answer_entry	selected_answer 6
2021-02-08_10-49-35.709	condition_entry	condition B
2021-02-08_10-49-36.171	condition_entry	condition B
2021-02-08_10-49-36.793	condition_entry	condition B
2021-02-08_10-49-37.392	condition_entry	condition B
2021-02-08_10-49-37.959	condition_entry	condition B	discarded
2021-02-08_10-49-37.981	warning	multiple_fingers
2021-02-08_10-49-39.651	condition_entry	condition B
2021-02-08_10-49-40.060	condition_entry	condition B
2021-02-08_10-49-41.090	condition_entry	condition B
2021-02-08_10-49-41.653	condition_entry	condition B
2021-02-08_10-49-42.101	condition_entry	condition C	src 8	dst 7
2021-02-08_10-49-42.744	condition_entry	condition B
2021-02-08_10-49-43.326	condition_entry	condition B
2021-02-08_10-49-43.903	condition_entry	condition B
2021-02-08_10-49-44.111	pedal_entry	pedal_timeout
2021-02-08_10-49-44.622	condition_entry	condition B
2021-02-08_10-49-45.202	condition_entry	condition B
2021-02-08_10-49-45.633	condition_entry	condition B
2021-02-08_10-49-46.728	condition_entry	condition B
2021-02-08_10-49-47.354	condition_entry	condition D
2021-02-08_10-49-47.765	condition_entry	condition B
2021-02-08_10-49-48.457	condition_entry	condition B
2021-02-08_10-49-48.968	condition_entry	condition D warning	discarded
2021-02-08_10-49-49.140	warning	multiple_fingers
2021-02-08_10-49-50.464	condition_entry	condition B
2021-02-08_10-49-51.131	condition_entry	condition B
2021-02-08_10-49-51.554	condition_entry	condition B
2021-02-08_10-49-52.198	condition_entry	condition B
2021-02-08_10-49-53.275	condition_entry	condition B
2021-02-08_10-49-53.764	condition_entry	condition B
2021-02-08_10-49-54.261	condition_entry	condition B
2021-02-08_10-49-54.739	condition_entry	condition B
2021-02-08_10-49-55.129	condition_entry	condition B
2021-02-08_10-49-55.639	condition_entry	condition B
2021-02-08_10-49-56.773	condition_entry	condition B	discarded
2021-02-08_10-49-56.823	warning	multiple_fingers
2021-02-08_10-49-58.099	condition_entry	condition B
2021-02-08_10-49-58.763	condition_entry	condition B
2021-02-08_10-49-59.296	condition_entry	condition B	discarded
2021-02-08_10-49-59.417	warning	multiple_fingers
2021-02-08_10-50-01.017	condition_entry	condition B
2021-02-08_10-50-01.440	condition_entry	condition B
2021-02-08_10-50-01.826	condition_entry	condition C	src 3	dst 2
2021-02-08_10-50-03.614	condition_entry	condition B
2021-02-08_10-50-03.836	pedal_entry	pedal_timeout
2021-02-08_10-50-04.129	condition_entry	condition B
2021-02-08_10-50-04.772	condition_entry	condition B
2021-02-08_10-50-05.891	condition_entry	condition B
2021-02-08_10-50-06.503	condition_entry	condition B
2021-02-08_10-50-07.635	condition_entry	condition C	src 9	dst 8
2021-02-08_10-50-08.478	condition_entry	condition B
2021-02-08_10-50-09.362	condition_entry	condition B
2021-02-08_10-50-09.654	pedal_entry	pedal_timeout
2021-02-08_10-50-10.944	condition_entry	condition B
2021-02-08_10-50-12.644	condition_entry	condition B
2021-02-08_10-50-13.231	condition_entry	condition B
2021-02-08_10-50-13.809	condition_entry	condition B
2021-02-08_10-50-14.319	condition_entry	condition B
2021-02-08_10-50-15.970	condition_entry	condition B
2021-02-08_10-50-16.452	condition_entry	condition B
2021-02-08_10-50-17.010	condition_entry	condition B
2021-02-08_10-50-17.763	condition_entry	condition B
2021-02-08_10-50-18.285	condition_entry	condition B
2021-02-08_10-50-18.865	condition_entry	condition D	discarded
2021-02-08_10-50-18.922	warning	multiple_fingers
2021-02-08_10-50-20.195	condition_entry	condition A	src 1	dst 2
2021-02-08_10-50-22.210	pedal_entry	pedal_timeout
2021-02-08_10-50-23.119	condition_entry	condition A	src 6	dst 9
2021-02-08_10-50-23.573	condition_entry	condition B
2021-02-08_10-50-24.126	condition_entry	condition B	discarded
2021-02-08_10-50-24.282	warning	multiple_fingers
2021-02-08_10-50-25.541	condition_entry	condition B
2021-02-08_10-50-26.737	condition_entry	condition B
2021-02-08_10-50-27.831	condition_entry	condition B
2021-02-08_10-50-28.335	condition_entry	condition B
2021-02-08_10-50-29.196	condition_entry	condition B
2021-02-08_10-50-29.750	condition_entry	condition B	discarded
2021-02-08_10-50-30.002	warning	hand_movements
2021-02-08_10-50-31.383	condition_entry	condition B
2021-02-08_10-50-31.868	condition_entry	condition B	discarded
2021-02-08_10-50-32.368	warning	multiple_fingers
2021-02-08_10-50-32.369	condition_entry	condition B
2021-02-08_10-50-33.343	warning	hand_movements
2021-02-08_10-50-34.630	condition_entry	condition B
2021-02-08_10-50-35.613	condition_entry	condition B
2021-02-08_10-50-36.290	condition_entry	condition B
2021-02-08_10-50-37.509	condition_entry	condition B
2021-02-08_10-50-37.976	condition_entry	condition B
2021-02-08_10-50-38.722	condition_entry	condition B
2021-02-08_10-50-39.242	condition_entry	condition B
2021-02-08_10-50-39.799	condition_entry	condition B
2021-02-08_10-50-40.365	condition_entry	condition B
2021-02-08_10-50-40.818	condition_entry	condition B
2021-02-08_10-50-41.230	condition_entry	condition B
2021-02-08_10-50-42.200	condition_entry	condition D	discarded
2021-02-08_10-50-42.210	warning	multiple_fingers
2021-02-08_10-50-42.506	warning	hand_movements
2021-02-08_10-50-43.088	warning	hand_movements
2021-02-08_10-50-43.170	warning	hand_movements
2021-02-08_10-50-43.192	warning	hand_movements
2021-02-08_10-50-43.234	warning	hand_movements
2021-02-08_10-50-43.254	warning	hand_movements
2021-02-08_10-50-43.599	warning	hand_movements
2021-02-08_10-50-43.841	warning	hand_movements
2021-02-08_10-50-43.867	warning	hand_movements
2021-02-08_10-50-43.966	warning	hand_movements
2021-02-08_10-50-44.032	warning	hand_movements
2021-02-08_10-50-44.076	warning	hand_movements
2021-02-08_10-50-45.289	condition_entry	condition B
2021-02-08_10-50-45.918	condition_entry	condition B
2021-02-08_10-50-47.090	condition_entry	condition B
2021-02-08_10-50-47.695	condition_entry	condition B
2021-02-08_10-50-48.238	condition_entry	condition B
2021-02-08_10-50-48.792	condition_entry	condition B
2021-02-08_10-50-49.653	condition_entry	condition B
2021-02-08_10-50-50.170	warning	hand_movements
2021-02-08_10-50-50.171	condition_entry	condition B	discarded
2021-02-08_10-50-50.182	warning	multiple_fingers
2021-02-08_10-50-50.195	warning	hand_movements
2021-02-08_10-50-51.619	condition_entry	condition B
2021-02-08_10-50-52.136	condition_entry	condition B
2021-02-08_10-50-52.783	condition_entry	condition B
2021-02-08_10-50-53.417	condition_entry	condition B
2021-02-08_10-50-53.957	condition_entry	condition B
2021-02-08_10-50-54.883	condition_entry	condition D	discarded
2021-02-08_10-50-54.959	warning	multiple_fingers
2021-02-08_10-50-56.127	condition_entry	condition B
2021-02-08_10-50-56.691	condition_entry	condition B
2021-02-08_10-50-57.281	condition_entry	condition B
2021-02-08_10-50-58.057	condition_entry	condition B
2021-02-08_10-50-58.544	condition_entry	condition D
2021-02-08_10-50-59.238	condition_entry	condition B
2021-02-08_10-50-59.644	condition_entry	condition B
2021-02-08_10-51-00.190	condition_entry	condition B	discarded
2021-02-08_10-51-00.270	warning	hand_movements
2021-02-08_10-51-00.455	warning	hand_movements
2021-02-08_10-51-00.513	warning	hand_movements
2021-02-08_10-51-01.676	condition_entry	condition D	discarded
2021-02-08_10-51-01.710	warning	multiple_fingers
2021-02-08_10-51-03.102	condition_entry	condition B
2021-02-08_10-51-03.620	condition_entry	condition A	src 2	dst 0
2021-02-08_10-51-04.311	condition_entry	condition B
2021-02-08_10-51-04.955	condition_entry	condition B
2021-02-08_10-51-05.633	pedal_entry	pedal_timeout
2021-02-08_10-51-05.910	condition_entry	condition B
2021-02-08_10-51-06.588	condition_entry	condition A	src 1	dst 2
2021-02-08_10-51-07.606	condition_entry	condition B
2021-02-08_10-51-08.268	condition_entry	condition B
2021-02-08_10-51-08.606	pedal_entry	pedal_timeout
2021-02-08_10-51-08.829	condition_entry	condition B
2021-02-08_10-51-09.422	condition_entry	condition B
2021-02-08_10-51-10.072	condition_entry	condition B
2021-02-08_10-51-11.063	condition_entry	condition B
2021-02-08_10-51-11.515	condition_entry	condition D
2021-02-08_10-51-13.294	condition_entry	condition B
2021-02-08_10-51-13.539	pedal_entry	pedal_timeout
2021-02-08_10-51-14.561	condition_entry	condition B
2021-02-08_10-51-15.137	condition_entry	condition B
2021-02-08_10-51-15.599	condition_entry	condition B
2021-02-08_10-51-16.271	condition_entry	condition B
2021-02-08_10-51-16.994	condition_entry	condition B
2021-02-08_10-51-17.835	condition_entry	condition B
2021-02-08_10-51-18.417	condition_entry	condition B
2021-02-08_10-51-19.035	condition_entry	condition B
2021-02-08_10-51-19.558	condition_entry	condition B
2021-02-08_10-51-20.056	condition_entry	condition C	src 7	dst 8	discarded
2021-02-08_10-51-20.264	warning	hand_movements
2021-02-08_10-51-21.494	condition_entry	condition B
2021-02-08_10-51-22.667	condition_entry	condition B
2021-02-08_10-51-23.325	condition_entry	condition B
2021-02-08_10-51-23.810	condition_entry	condition B
2021-02-08_10-51-24.401	condition_entry	condition B
2021-02-08_10-51-24.966	condition_entry	condition B
2021-02-08_10-51-25.477	warning	hand_movements
2021-02-08_10-51-25.581	warning	hand_movements
2021-02-08_10-51-25.605	warning	hand_movements
2021-02-08_10-51-25.630	warning	hand_movements
2021-02-08_10-51-26.960	condition_entry	condition B
2021-02-08_10-51-27.510	condition_entry	condition B
2021-02-08_10-51-28.186	condition_entry	condition B
2021-02-08_10-51-29.252	condition_entry	condition B
2021-02-08_10-51-29.741	condition_entry	condition B
2021-02-08_10-51-30.376	condition_entry	condition B
2021-02-08_10-51-30.889	condition_entry	condition B
2021-02-08_10-51-31.465	condition_entry	condition B
2021-02-08_10-51-32.545	condition_entry	condition B
2021-02-08_10-51-33.141	condition_entry	condition B
2021-02-08_10-51-33.814	condition_entry	condition B
2021-02-08_10-51-34.395	condition_entry	condition B
2021-02-08_10-51-34.928	condition_entry	condition B
2021-02-08_10-51-35.827	condition_entry	condition B
2021-02-08_10-51-36.486	condition_entry	condition B
2021-02-08_10-51-37.015	condition_entry	condition B
2021-02-08_10-51-37.615	condition_entry	condition B
2021-02-08_10-51-38.062	condition_entry	condition B
2021-02-08_10-51-38.638	condition_entry	condition C	src 8	dst 7	discarded
2021-02-08_10-51-38.684	warning	multiple_fingers
2021-02-08_10-51-40.018	condition_entry	condition B
2021-02-08_10-51-40.678	condition_entry	condition B
2021-02-08_10-51-41.315	condition_entry	condition C	src 1	dst 2	discarded
2021-02-08_10-51-41.491	warning	multiple_fingers
2021-02-08_10-51-42.860	condition_entry	condition B
2021-02-08_10-51-43.447	condition_entry	condition A	src 7	dst 6
2021-02-08_10-51-45.473	pedal_entry	pedal_timeout
2021-02-08_10-51-45.767	condition_entry	condition B
2021-02-08_10-51-46.312	warning	hand_movements
2021-02-08_10-51-46.312	condition_entry	condition B	discarded
2021-02-08_10-51-46.346	warning	multiple_fingers
2021-02-08_10-51-46.356	warning	hand_movements
2021-02-08_10-51-47.825	condition_entry	condition B
2021-02-08_10-51-48.470	condition_entry	condition B
2021-02-08_10-51-49.147	warning	multiple_fingers
2021-02-08_10-51-49.148	condition_entry	condition B
2021-02-08_10-51-50.609	condition_entry	condition B
2021-02-08_10-51-51.082	condition_entry	condition B
2021-02-08_10-51-51.566	condition_entry	condition B
2021-02-08_10-51-52.198	condition_entry	condition C	src 3	dst 2
2021-02-08_10-51-53.420	condition_entry	condition B
2021-02-08_10-51-54.226	condition_entry	condition B	discarded
2021-02-08_10-51-54.267	pedal_entry	pedal_timeout
2021-02-08_10-51-54.634	condition_entry	condition D	discarded
2021-02-08_10-51-54.684	warning	multiple_fingers
2021-02-08_10-51-56.087	condition_entry	condition B
2021-02-08_10-51-56.679	condition_entry	condition B	discarded
2021-02-08_10-51-56.892	warning	hand_movements
2021-02-08_10-51-58.093	condition_entry	condition B
2021-02-08_10-51-58.754	warning	hand_movements
2021-02-08_10-52-00.122	condition_entry	condition B
2021-02-08_10-52-00.893	condition_entry	condition A	src 2	dst 3
2021-02-08_10-52-01.949	condition_entry	condition B
2021-02-08_10-52-02.917	pedal_entry	pedal_timeout
2021-02-08_10-52-03.626	condition_entry	condition B
2021-02-08_10-52-04.619	condition_entry	condition B
2021-02-08_10-52-05.293	condition_entry	condition D
2021-02-08_10-52-06.935	condition_entry	condition B
2021-02-08_10-52-07.312	pedal_entry	pedal_timeout
2021-02-08_10-52-08.137	condition_entry	condition B
2021-02-08_10-52-08.659	condition_entry	condition B
2021-02-08_10-52-09.246	condition_entry	condition B
2021-02-08_10-52-09.927	condition_entry	condition B
2021-02-08_10-52-10.955	condition_entry	condition B
2021-02-08_10-52-11.512	condition_entry	condition B
2021-02-08_10-52-12.023	condition_entry	condition B
2021-02-08_10-52-12.737	condition_entry	condition B
2021-02-08_10-52-13.310	condition_entry	condition B
2021-02-08_10-52-13.911	condition_entry	condition B
2021-02-08_10-52-14.914	condition_entry	condition B
2021-02-08_10-52-15.586	condition_entry	condition B
2021-02-08_10-52-16.132	condition_entry	condition B
2021-02-08_10-52-16.720	condition_entry	condition B
2021-02-08_10-52-17.286	condition_entry	condition B
2021-02-08_10-52-18.340	condition_entry	condition B
2021-02-08_10-52-18.930	condition_entry	condition B
2021-02-08_10-52-19.374	condition_entry	condition C	src 8	dst 7
2021-02-08_10-52-19.874	condition_entry	condition B
2021-02-08_10-52-20.474	condition_entry	condition B
2021-02-08_10-52-21.387	pedal_entry	pedal_timeout
2021-02-08_10-52-21.739	condition_entry	condition B
2021-02-08_10-52-22.265	condition_entry	condition B
2021-02-08_10-52-23.239	condition_entry	condition B
2021-02-08_10-52-24.017	condition_entry	condition B
2021-02-08_10-52-24.542	condition_entry	condition B	discarded
2021-02-08_10-52-24.607	warning	multiple_fingers
2021-02-08_10-52-25.864	condition_entry	condition B
2021-02-08_10-52-26.392	condition_entry	condition B
2021-02-08_10-52-27.182	condition_entry	condition B
2021-02-08_10-52-27.670	condition_entry	condition B
2021-02-08_10-52-28.430	condition_entry	condition B
2021-02-08_10-52-28.849	condition_entry	condition B
2021-02-08_10-52-29.448	condition_entry	condition B
2021-02-08_10-52-30.162	condition_entry	condition B	discarded
2021-02-08_10-52-30.173	warning	multiple_fingers
2021-02-08_10-52-31.577	condition_entry	condition B
2021-02-08_10-52-32.672	condition_entry	condition B
2021-02-08_10-52-33.179	condition_entry	condition B
2021-02-08_10-52-33.781	condition_entry	condition B
2021-02-08_10-52-34.893	condition_entry	condition B
2021-02-08_10-52-35.971	condition_entry	condition A	src 1	dst 3
2021-02-08_10-52-37.066	condition_entry	condition B
2021-02-08_10-52-37.988	pedal_entry	pedal_timeout
2021-02-08_10-52-38.101	condition_entry	condition B
2021-02-08_10-52-38.698	condition_entry	condition B
2021-02-08_10-52-40.032	condition_entry	condition A	src 1	dst 0
2021-02-08_10-52-40.942	warning	multiple_fingers
2021-02-08_10-52-42.499	condition_entry	condition B	discarded
2021-02-08_10-52-42.531	warning	multiple_fingers
2021-02-08_10-52-43.800	condition_entry	condition B
2021-02-08_10-52-45.064	condition_entry	condition B
2021-02-08_10-52-45.595	condition_entry	condition B
2021-02-08_10-52-46.109	condition_entry	condition B
2021-02-08_10-52-46.666	condition_entry	condition B
2021-02-08_10-52-47.640	condition_entry	condition B
2021-02-08_10-52-48.261	condition_entry	condition A	src 8	dst 7
2021-02-08_10-52-48.739	condition_entry	condition D warning
2021-02-08_10-52-49.528	condition_entry	condition B
2021-02-08_10-52-50.105	condition_entry	condition B
2021-02-08_10-52-50.760	pedal_entry	pedal_timeout
2021-02-08_10-52-50.794	condition_entry	condition B
2021-02-08_10-52-51.926	condition_entry	condition B	discarded
2021-02-08_10-52-52.315	condition_entry	condition B	discarded
2021-02-08_10-52-52.336	warning	multiple_fingers
2021-02-08_10-52-53.838	condition_entry	condition B
2021-02-08_10-52-54.427	condition_entry	condition B
2021-02-08_10-52-54.859	condition_entry	condition C	src 6	dst 7
2021-02-08_10-52-56.062	condition_entry	condition B
2021-02-08_10-52-56.679	condition_entry	condition B
2021-02-08_10-52-56.879	pedal_entry	pedal_timeout
2021-02-08_10-52-57.213	condition_entry	condition B
2021-02-08_10-52-57.717	condition_entry	condition B
2021-02-08_10-52-58.947	condition_entry	condition D	discarded
2021-02-08_10-52-58.979	warning	multiple_fingers
2021-02-08_10-53-00.304	condition_entry	condition B
2021-02-08_10-53-00.811	condition_entry	condition B
2021-02-08_10-53-01.428	condition_entry	condition B
2021-02-08_10-53-02.098	condition_entry	condition B
2021-02-08_10-53-02.668	condition_entry	condition B
2021-02-08_10-53-03.511	condition_entry	condition B
2021-02-08_10-53-03.926	condition_entry	condition B
2021-02-08_10-53-04.825	condition_entry	condition B
2021-02-08_10-53-05.309	condition_entry	condition D	discarded
2021-02-08_10-53-05.333	warning	multiple_fingers
2021-02-08_10-53-06.690	condition_entry	condition B
2021-02-08_10-53-07.480	condition_entry	condition B
2021-02-08_10-53-08.078	condition_entry	condition B	discarded
2021-02-08_10-53-08.244	warning	multiple_fingers
2021-02-08_10-53-10.042	condition_entry	condition D	discarded
2021-02-08_10-53-10.064	warning	multiple_fingers
2021-02-08_10-53-12.073	condition_entry	condition B
2021-02-08_10-53-13.184	condition_entry	condition B
2021-02-08_10-53-13.921	condition_entry	condition B
2021-02-08_10-53-14.404	condition_entry	condition B	discarded
2021-02-08_10-53-14.504	warning	multiple_fingers
2021-02-08_10-53-16.114	condition_entry	condition B	discarded
2021-02-08_10-53-16.137	warning	multiple_fingers
2021-02-08_10-53-17.414	condition_entry	condition B
2021-02-08_10-53-18.052	condition_entry	condition B
2021-02-08_10-53-18.614	condition_entry	condition B
2021-02-08_10-53-19.371	condition_entry	condition D
2021-02-08_10-53-19.873	condition_entry	condition B
2021-02-08_10-53-20.368	condition_entry	condition B
2021-02-08_10-53-21.007	condition_entry	condition B
2021-02-08_10-53-21.389	pedal_entry	pedal_timeout
2021-02-08_10-53-21.770	condition_entry	condition D
2021-02-08_10-53-22.570	condition_entry	condition B
2021-02-08_10-53-23.786	pedal_entry	pedal_timeout
2021-02-08_10-53-24.777	condition_entry	condition B
2021-02-08_10-53-25.366	condition_entry	condition B
2021-02-08_10-53-26.178	condition_entry	condition B
2021-02-08_10-53-27.223	condition_entry	condition B
2021-02-08_10-53-27.631	condition_entry	condition B
2021-02-08_10-53-28.314	condition_entry	condition B
2021-02-08_10-53-28.820	condition_entry	condition B
2021-02-08_10-53-29.455	condition_entry	condition A	src 1	dst 3	discarded
2021-02-08_10-53-29.523	warning	multiple_fingers
2021-02-08_10-53-31.079	condition_entry	condition A	src 9	dst 8
2021-02-08_10-53-31.508	condition_entry	condition B
2021-02-08_10-53-32.163	condition_entry	condition B
2021-02-08_10-53-33.098	pedal_entry	pedal_timeout
2021-02-08_10-53-33.473	condition_entry	condition B
2021-02-08_10-53-33.951	condition_entry	condition B	discarded
2021-02-08_10-53-34.390	warning	multiple_fingers
2021-02-08_10-53-35.640	condition_entry	condition B
2021-02-08_10-53-36.865	condition_entry	condition B
2021-02-08_10-53-37.606	condition_entry	condition B
2021-02-08_10-53-38.082	condition_entry	condition B
2021-02-08_10-53-38.589	condition_entry	condition B
2021-02-08_10-53-39.471	condition_entry	condition B
2021-02-08_10-53-40.296	condition_entry	condition B	discarded
2021-02-08_10-53-40.304	warning	multiple_fingers
2021-02-08_10-53-41.626	condition_entry	condition B
2021-02-08_10-53-42.264	condition_entry	condition B
2021-02-08_10-53-43.006	condition_entry	condition A	src 3	dst 2
2021-02-08_10-53-43.516	condition_entry	condition D warning	discarded
2021-02-08_10-53-43.780	warning	multiple_fingers
2021-02-08_10-53-45.561	condition_entry	condition A	src 2	dst 0
2021-02-08_10-53-46.924	pedal_entry	pedal_correct
2021-02-08_10-53-49.805	answer_entry	selected_answer 4
2021-02-08_10-53-51.622	condition_entry	condition B
2021-02-08_10-53-52.211	condition_entry	condition B
2021-02-08_10-53-52.768	condition_entry	condition B
2021-02-08_10-53-53.410	condition_entry	condition B
2021-02-08_10-53-54.036	condition_entry	condition B
2021-02-08_10-53-54.720	condition_entry	condition C	src 8	dst 7
2021-02-08_10-53-55.166	condition_entry	condition B
2021-02-08_10-53-56.142	condition_entry	condition B
2021-02-08_10-53-56.710	condition_entry	condition B
2021-02-08_10-53-56.732	pedal_entry	pedal_timeout
2021-02-08_10-53-57.109	condition_entry	condition B
2021-02-08_10-53-57.808	condition_entry	condition B
2021-02-08_10-53-58.444	condition_entry	condition B
2021-02-08_10-53-59.012	condition_entry	condition B
2021-02-08_10-53-59.574	condition_entry	condition D
2021-02-08_10-54-00.586	condition_entry	condition B
2021-02-08_10-54-01.586	pedal_entry	pedal_timeout
2021-02-08_10-54-01.696	condition_entry	condition B
2021-02-08_10-54-02.264	condition_entry	condition B
2021-02-08_10-54-02.908	condition_entry	condition B	discarded
2021-02-08_10-54-02.927	warning	multiple_fingers
2021-02-08_10-54-04.408	condition_entry	condition B
2021-02-08_10-54-04.863	condition_entry	condition B
2021-02-08_10-54-05.410	condition_entry	condition B
2021-02-08_10-54-06.047	condition_entry	condition B
2021-02-08_10-54-06.673	condition_entry	condition B
2021-02-08_10-54-07.118	condition_entry	condition B
2021-02-08_10-54-07.731	condition_entry	condition B
2021-02-08_10-54-08.235	condition_entry	condition B
2021-02-08_10-54-08.682	condition_entry	condition B
2021-02-08_10-54-09.079	condition_entry	condition B
2021-02-08_10-54-09.593	condition_entry	condition B
2021-02-08_10-54-09.979	condition_entry	condition B
2021-02-08_10-54-10.702	condition_entry	condition B
2021-02-08_10-54-11.404	condition_entry	condition B
2021-02-08_10-54-12.467	condition_entry	condition B
2021-02-08_10-54-13.056	condition_entry	condition B
2021-02-08_10-54-13.604	condition_entry	condition B
2021-02-08_10-54-14.165	condition_entry	condition B
2021-02-08_10-54-14.699	condition_entry	condition B
2021-02-08_10-54-15.510	condition_entry	condition B
2021-02-08_10-54-16.032	condition_entry	condition C	src 6	dst 7
2021-02-08_10-54-16.498	condition_entry	condition B
2021-02-08_10-54-17.312	condition_entry	condition B	discarded
2021-02-08_10-54-17.369	warning	multiple_fingers
2021-02-08_10-54-18.797	condition_entry	condition B	discarded
2021-02-08_10-54-18.809	warning	multiple_fingers
2021-02-08_10-54-20.079	condition_entry	condition B	discarded
2021-02-08_10-54-20.090	warning	multiple_fingers
2021-02-08_10-54-21.444	condition_entry	condition B	discarded
2021-02-08_10-54-21.555	warning	multiple_fingers
2021-02-08_10-54-22.901	condition_entry	condition B
2021-02-08_10-54-23.495	condition_entry	condition B
2021-02-08_10-54-24.240	warning	multiple_fingers
2021-02-08_10-54-24.240	condition_entry	condition C	src 2	dst 1
2021-02-08_10-54-25.566	condition_entry	condition A	src 7	dst 8
2021-02-08_10-54-26.565	pedal_entry	pedal_correct
2021-02-08_10-54-29.499	answer_entry	selected_answer 10
2021-02-08_10-54-30.768	condition_entry	condition B
2021-02-08_10-54-31.259	condition_entry	condition D
2021-02-08_10-54-32.039	condition_entry	condition D warning
2021-02-08_10-54-32.980	condition_entry	condition B
2021-02-08_10-54-33.624	condition_entry	condition B
2021-02-08_10-54-34.058	pedal_entry	pedal_timeout
2021-02-08_10-54-34.172	condition_entry	condition A	src 7	dst 6	discarded
2021-02-08_10-54-34.184	warning	multiple_fingers
2021-02-08_10-54-35.547	condition_entry	condition A	src 2	dst 1
2021-02-08_10-54-36.327	pedal_entry	pedal_correct
2021-02-08_10-54-39.372	answer_entry	selected_answer 10
2021-02-08_10-54-40.548	condition_entry	condition B	discarded
2021-02-08_10-54-40.642	warning	multiple_fingers
2021-02-08_10-54-41.909	condition_entry	condition B
2021-02-08_10-54-42.477	condition_entry	condition B
2021-02-08_10-54-43.087	condition_entry	condition B
2021-02-08_10-54-43.889	condition_entry	condition B
2021-02-08_10-54-44.375	condition_entry	condition B
2021-02-08_10-54-44.978	condition_entry	condition D	discarded
2021-02-08_10-54-45.000	warning	multiple_fingers
2021-02-08_10-54-46.233	condition_entry	condition B
2021-02-08_10-54-46.833	condition_entry	condition A	src 3	dst 2
2021-02-08_10-54-48.850	pedal_entry	pedal_timeout
2021-02-08_10-54-50.939	condition_entry	condition B
2021-02-08_10-54-51.461	condition_entry	condition B
2021-02-08_10-54-52.138	warning	multiple_fingers
2021-02-08_10-54-53.519	condition_entry	condition B
2021-02-08_10-54-54.161	condition_entry	condition B	discarded
2021-02-08_10-54-54.245	warning	multiple_fingers
2021-02-08_10-54-55.695	condition_entry	condition B
2021-02-08_10-54-56.672	condition_entry	condition B
2021-02-08_10-54-58.082	condition_entry	condition B	discarded
2021-02-08_10-54-58.325	condition_entry	condition B	discarded
2021-02-08_10-54-58.491	warning	multiple_fingers
2021-02-08_10-54-59.794	condition_entry	condition B
2021-02-08_10-55-00.356	condition_entry	condition B
2021-02-08_10-55-00.944	condition_entry	condition B
2021-02-08_10-55-01.512	condition_entry	condition D	discarded
2021-02-08_10-55-01.561	warning	multiple_fingers
2021-02-08_10-55-02.902	condition_entry	condition B	discarded
2021-02-08_10-55-02.936	warning	multiple_fingers
2021-02-08_10-55-04.281	condition_entry	condition B
2021-02-08_10-55-04.936	condition_entry	condition B
2021-02-08_10-55-05.564	warning	multiple_fingers
2021-02-08_10-55-05.565	condition_entry	condition B
2021-02-08_10-55-07.042	condition_entry	condition B
2021-02-08_10-55-10.287	condition_entry	condition B
2021-02-08_10-55-10.900	condition_entry	condition B
2021-02-08_10-55-11.462	condition_entry	condition B	discarded
2021-02-08_10-55-11.574	warning	multiple_fingers
2021-02-08_10-55-12.878	condition_entry	condition B
2021-02-08_10-55-13.440	condition_entry	condition B
2021-02-08_10-55-14.041	condition_entry	condition B	discarded
2021-02-08_10-55-14.062	warning	multiple_fingers
2021-02-08_10-55-15.727	condition_entry	condition B	discarded
2021-02-08_10-55-16.160	condition_entry	condition B	discarded
2021-02-08_10-55-16.214	warning	multiple_fingers
2021-02-08_10-55-17.663	condition_entry	condition B
2021-02-08_10-55-18.208	condition_entry	condition B
2021-02-08_10-55-19.007	warning	multiple_fingers
2021-02-08_10-55-19.007	condition_entry	condition B
2021-02-08_10-55-20.360	condition_entry	condition B
2021-02-08_10-55-21.074	condition_entry	condition B	discarded
2021-02-08_10-55-21.129	warning	multiple_fingers
2021-02-08_10-55-22.373	condition_entry	condition B
2021-02-08_10-55-22.950	condition_entry	condition D
2021-02-08_10-55-23.591	condition_entry	condition B
2021-02-08_10-55-24.022	condition_entry	condition B
2021-02-08_10-55-24.634	condition_entry	condition B
2021-02-08_10-55-24.967	pedal_entry	pedal_timeout
2021-02-08_10-55-25.312	condition_entry	condition B
2021-02-08_10-55-26.459	condition_entry	condition C	src 9	dst 8	discarded
2021-02-08_10-55-26.470	warning	multiple_fingers
2021-02-08_10-55-28.425	condition_entry	condition B	discarded
2021-02-08_10-55-28.548	warning	multiple_fingers
2021-02-08_10-55-30.454	condition_entry	condition B	discarded
2021-02-08_10-55-30.487	warning	multiple_fingers
2021-02-08_10-55-31.813	condition_entry	condition C	src 7	dst 8	discarded
2021-02-08_10-55-31.847	warning	multiple_fingers
2021-02-08_10-55-33.223	warning	multiple_fingers
2021-02-08_10-55-34.511	condition_entry	condition B
2021-02-08_10-55-35.140	condition_entry	condition B
2021-02-08_10-55-35.678	condition_entry	condition B
2021-02-08_10-55-36.265	condition_entry	condition B
2021-02-08_10-55-36.830	condition_entry	condition B
2021-02-08_10-55-37.433	condition_entry	condition B
2021-02-08_10-55-38.005	condition_entry	condition B
2021-02-08_10-55-38.672	condition_entry	condition B
2021-02-08_10-55-39.062	condition_entry	condition B	discarded
2021-02-08_10-55-39.216	warning	multiple_fingers
2021-02-08_10-55-41.372	condition_entry	condition B
2021-02-08_10-55-42.295	condition_entry	condition B
2021-02-08_10-55-42.896	condition_entry	condition B
2021-02-08_10-55-43.348	condition_entry	condition A	src 2	dst 0
2021-02-08_10-55-44.049	condition_entry	condition B
2021-02-08_10-55-44.470	condition_entry	condition B
2021-02-08_10-55-44.981	condition_entry	condition B
2021-02-08_10-55-45.368	pedal_entry	pedal_timeout
2021-02-08_10-55-45.535	condition_entry	condition B
2021-02-08_10-55-45.983	condition_entry	condition B
2021-02-08_10-55-46.884	condition_entry	condition B
2021-02-08_10-55-47.401	condition_entry	condition B
2021-02-08_10-55-48.103	condition_entry	condition B
2021-02-08_10-55-48.523	condition_entry	condition B
2021-02-08_10-55-49.438	condition_entry	condition B
2021-02-08_10-55-50.113	condition_entry	condition B	discarded
2021-02-08_10-55-50.190	warning	multiple_fingers
2021-02-08_10-55-51.654	condition_entry	condition B
2021-02-08_10-55-52.088	condition_entry	condition A	src 8	dst 7
2021-02-08_10-55-53.044	condition_entry	condition B
2021-02-08_10-55-53.892	condition_entry	condition B
2021-02-08_10-55-54.097	pedal_entry	pedal_timeout
2021-02-08_10-55-54.384	condition_entry	condition C	src 1	dst 2
2021-02-08_10-55-55.468	warning	multiple_fingers
2021-02-08_10-55-55.469	condition_entry	condition B
2021-02-08_10-55-56.902	condition_entry	condition B
2021-02-08_10-55-57.996	condition_entry	condition B
2021-02-08_10-55-58.530	condition_entry	condition B
2021-02-08_10-55-59.133	condition_entry	condition D	discarded
2021-02-08_10-55-59.238	warning	multiple_fingers
2021-02-08_10-56-00.650	condition_entry	condition B
2021-02-08_10-56-01.174	condition_entry	condition B
2021-02-08_10-56-01.728	condition_entry	condition B
2021-02-08_10-56-02.309	condition_entry	condition B
2021-02-08_10-56-02.952	condition_entry	condition B
2021-02-08_10-56-03.498	condition_entry	condition B
2021-02-08_10-56-03.974	condition_entry	condition B
2021-02-08_10-56-04.427	condition_entry	condition B
2021-02-08_10-56-05.228	condition_entry	condition B
2021-02-08_10-56-05.704	condition_entry	condition B
2021-02-08_10-56-06.407	condition_entry	condition B
2021-02-08_10-56-06.785	condition_entry	condition B
2021-02-08_10-56-07.339	condition_entry	condition B
2021-02-08_10-56-07.976	condition_entry	condition D	discarded
2021-02-08_10-56-08.102	warning	multiple_fingers
2021-02-08_10-56-09.407	condition_entry	condition B
2021-02-08_10-56-09.880	condition_entry	condition B
2021-02-08_10-56-10.461	condition_entry	condition B
2021-02-08_10-56-11.192	condition_entry	condition B
2021-02-08_10-56-11.669	condition_entry	condition B
2021-02-08_10-56-12.236	condition_entry	condition B
2021-02-08_10-56-13.525	condition_entry	condition D
2021-02-08_10-56-15.544	pedal_entry	pedal_timeout
2021-02-08_10-56-16.194	condition_entry	condition B
2021-02-08_10-56-17.099	condition_entry	condition B
2021-02-08_10-56-18.268	condition_entry	condition B
2021-02-08_10-56-18.691	condition_entry	condition B
2021-02-08_10-56-19.178	condition_entry	condition B
2021-02-08_10-56-19.600	condition_entry	condition B
2021-02-08_10-56-20.157	condition_entry	condition B	discarded
2021-02-08_10-56-20.211	warning	multiple_fingers
2021-02-08_10-56-20.286	warning	multiple_fingers
2021-02-08_10-56-21.577	condition_entry	condition B
2021-02-08_10-56-22.113	condition_entry	condition B
2021-02-08_10-56-22.727	condition_entry	condition B
2021-02-08_10-56-23.196	condition_entry	condition B
2021-02-08_10-56-24.267	condition_entry	condition B	discarded
2021-02-08_10-56-24.343	warning	multiple_fingers
2021-02-08_10-56-25.667	condition_entry	condition B	discarded
2021-02-08_10-56-25.683	warning	multiple_fingers
2021-02-08_10-56-26.972	condition_entry	condition B
2021-02-08_10-56-27.606	condition_entry	condition B
2021-02-08_10-56-29.895	warning	multiple_fingers
2021-02-08_10-56-29.896	condition_entry	condition B
2021-02-08_10-56-31.206	warning	multiple_fingers
2021-02-08_10-56-33.581	condition_entry	condition B
2021-02-08_10-56-34.896	condition_entry	condition A	src 7	dst 8
2021-02-08_10-56-35.502	condition_entry	condition B
2021-02-08_10-56-36.001	condition_entry	condition B
2021-02-08_10-56-36.590	condition_entry	condition B
2021-02-08_10-56-36.911	pedal_entry	pedal_timeout
2021-02-08_10-56-37.090	condition_entry	condition A	src 2	dst 3
2021-02-08_10-56-37.802	condition_entry	condition B
2021-02-08_10-56-38.447	condition_entry	condition B
2021-02-08_10-56-38.793	condition_entry	condition B
2021-02-08_10-56-39.111	pedal_entry	pedal_timeout
2021-02-08_10-56-39.511	condition_entry	condition B
2021-02-08_10-56-40.777	condition_entry	condition B
2021-02-08_10-56-41.354	condition_entry	condition B
2021-02-08_10-56-41.899	condition_entry	condition A	src 8	dst 7
2021-02-08_10-56-42.832	condition_entry	condition B
2021-02-08_10-56-43.412	condition_entry	condition D warning
2021-02-08_10-56-44.221	condition_entry	condition B
2021-02-08_10-56-45.397	condition_entry	condition B
2021-02-08_10-56-45.430	pedal_entry	pedal_timeout
2021-02-08_10-56-45.942	condition_entry	condition B
2021-02-08_10-56-46.541	condition_entry	condition B
2021-02-08_10-56-47.729	condition_entry	condition B
2021-02-08_10-56-48.701	condition_entry	condition B
2021-02-08_10-56-49.330	condition_entry	condition B
2021-02-08_10-56-49.951	condition_entry	condition B
2021-02-08_10-56-50.528	condition_entry	condition B
2021-02-08_10-56-51.106	condition_entry	condition B	discarded
2021-02-08_10-56-51.138	warning	multiple_fingers
2021-02-08_10-56-52.342	condition_entry	condition C	src 8	dst 7	discarded
2021-02-08_10-56-52.367	warning	multiple_fingers
2021-02-08_10-56-53.687	condition_entry	condition B
2021-02-08_10-56-54.257	condition_entry	condition B
2021-02-08_10-56-54.782	condition_entry	condition C	src 7	dst 8	discarded
2021-02-08_10-56-54.851	warning	multiple_fingers
2021-02-08_10-56-56.141	condition_entry	condition B
2021-02-08_10-56-56.805	condition_entry	condition B
2021-02-08_10-56-57.424	condition_entry	condition B
2021-02-08_10-56-57.937	condition_entry	condition B
2021-02-08_10-56-58.526	condition_entry	condition B
2021-02-08_10-56-59.002	condition_entry	condition B
2021-02-08_10-56-59.602	condition_entry	condition B
2021-02-08_10-57-00.597	condition_entry	condition B
2021-02-08_10-57-01.516	condition_entry	condition B
2021-02-08_10-57-01.989	condition_entry	condition C	src 1	dst 0
2021-02-08_10-57-02.512	condition_entry	condition B
2021-02-08_10-57-03.000	condition_entry	condition B
2021-02-08_10-57-03.747	condition_entry	condition B
2021-02-08_10-57-04.001	pedal_entry	pedal_timeout
2021-02-08_10-57-04.314	condition_entry	condition B
2021-02-08_10-57-04.854	condition_entry	condition B
2021-02-08_10-57-05.492	condition_entry	condition C	src 1	dst 2
2021-02-08_10-57-06.022	condition_entry	condition D warning
2021-02-08_10-57-07.114	condition_entry	condition B
2021-02-08_10-57-07.587	condition_entry	condition D warning
2021-02-08_10-57-09.297	condition_entry	condition D warning
2021-02-08_10-57-09.954	condition_entry	condition B
2021-02-08_10-57-10.976	condition_entry	condition B
2021-02-08_10-57-11.311	pedal_entry	pedal_timeout
2021-02-08_10-57-11.700	condition_entry	condition B
2021-02-08_10-57-12.163	condition_entry	condition B
2021-02-08_10-57-12.789	condition_entry	condition B
2021-02-08_10-57-13.309	condition_entry	condition B
2021-02-08_10-57-14.043	condition_entry	condition B
2021-02-08_10-57-14.639	condition_entry	condition B	discarded
2021-02-08_10-57-14.673	warning	multiple_fingers
2021-02-08_10-57-15.943	condition_entry	condition B
2021-02-08_10-57-16.473	condition_entry	condition B
2021-02-08_10-57-17.161	condition_entry	condition A	src 8	dst 9
2021-02-08_10-57-17.795	condition_entry	condition B
2021-02-08_10-57-18.183	condition_entry	condition B
2021-02-08_10-57-18.786	condition_entry	condition B
2021-02-08_10-57-19.181	pedal_entry	pedal_timeout
2021-02-08_10-57-19.426	condition_entry	condition B
2021-02-08_10-57-20.014	condition_entry	condition B
2021-02-08_10-57-20.459	condition_entry	condition B
2021-02-08_10-57-21.181	condition_entry	condition B
2021-02-08_10-57-21.792	condition_entry	condition B
2021-02-08_10-57-22.239	condition_entry	condition B
2021-02-08_10-57-22.871	warning	multiple_fingers
2021-02-08_10-57-22.872	condition_entry	condition D
2021-02-08_11-02-45.015	condition_entry	condition B
2021-02-08_11-02-45.679	condition_entry	condition B
2021-02-08_11-02-46.266	condition_entry	condition D
2021-02-08_11-02-46.981	warning	multiple_fingers
2021-02-08_11-02-46.981	condition_entry	condition D warning
2021-02-08_11-02-48.280	condition_entry	condition B	discarded
2021-02-08_11-02-48.398	warning	multiple_fingers
2021-02-08_11-02-49.858	condition_entry	condition B
2021-02-08_11-02-50.360	condition_entry	condition B
2021-02-08_11-02-50.975	condition_entry	condition C	src 7	dst 8	discarded
2021-02-08_11-02-51.042	warning	multiple_fingers
2021-02-08_11-02-52.368	condition_entry	condition B
2021-02-08_11-02-52.777	condition_entry	condition C	src 1	dst 2	discarded
2021-02-08_11-02-52.943	warning	multiple_fingers
2021-02-08_11-02-54.666	condition_entry	condition B
2021-02-08_11-02-55.522	condition_entry	condition B
2021-02-08_11-02-56.006	condition_entry	condition B
2021-02-08_11-02-56.496	condition_entry	condition B
2021-02-08_11-02-57.083	condition_entry	condition B
2021-02-08_11-02-58.238	condition_entry	condition B	discarded
2021-02-08_11-02-58.272	warning	multiple_fingers
2021-02-08_11-03-00.097	condition_entry	condition B
2021-02-08_11-03-00.606	condition_entry	condition B
2021-02-08_11-03-01.242	condition_entry	condition B
2021-02-08_11-03-01.859	condition_entry	condition A	src 7	dst 8
2021-02-08_11-03-02.326	condition_entry	condition B
2021-02-08_11-03-02.951	condition_entry	condition B
2021-02-08_11-03-03.481	condition_entry	condition B
2021-02-08_11-03-03.880	pedal_entry	pedal_timeout
2021-02-08_11-03-04.140	condition_entry	condition B
2021-02-08_11-03-04.659	condition_entry	condition B
2021-02-08_11-03-05.272	condition_entry	condition B
2021-02-08_11-03-05.835	condition_entry	condition B
2021-02-08_11-03-06.490	condition_entry	condition B
2021-02-08_11-03-07.059	condition_entry	condition B	discarded
2021-02-08_11-03-07.070	warning	multiple_fingers
2021-02-08_11-03-08.559	condition_entry	condition B
2021-02-08_11-03-09.013	condition_entry	condition B
2021-02-08_11-03-09.601	condition_entry	condition B
2021-02-08_11-03-10.088	condition_entry	condition A	src 2	dst 3
2021-02-08_11-03-10.677	condition_entry	condition B
2021-02-08_11-03-11.244	condition_entry	condition B
2021-02-08_11-03-11.757	warning	multiple_fingers
2021-02-08_11-03-11.758	condition_entry	condition B
2021-02-08_11-03-12.969	condition_entry	condition C	src 2	dst 1
2021-02-08_11-03-13.736	condition_entry	condition B
2021-02-08_11-03-14.219	condition_entry	condition B
2021-02-08_11-03-14.913	condition_entry	condition B
2021-02-08_11-03-14.989	pedal_entry	pedal_timeout
2021-02-08_11-03-15.359	condition_entry	condition B
2021-02-08_11-03-16.474	condition_entry	condition D	discarded
2021-02-08_11-03-16.521	warning	multiple_fingers
2021-02-08_11-03-17.763	condition_entry	condition B
2021-02-08_11-03-18.344	condition_entry	condition B
2021-02-08_11-03-18.955	condition_entry	condition B
2021-02-08_11-03-19.707	condition_entry	condition D
2021-02-08_11-03-20.251	condition_entry	condition B
2021-02-08_11-03-21.250	condition_entry	condition B
2021-02-08_11-03-21.594	condition_entry	condition B
2021-02-08_11-03-21.728	pedal_entry	pedal_timeout
2021-02-08_11-03-22.153	condition_entry	condition B
2021-02-08_11-03-23.985	condition_entry	condition B
2021-02-08_11-03-25.109	condition_entry	condition B
2021-02-08_11-03-25.740	condition_entry	condition A	src 6	dst 7
2021-02-08_11-03-26.296	condition_entry	condition D warning
2021-02-08_11-03-26.805	condition_entry	condition D warning
2021-02-08_11-03-27.369	condition_entry	condition B
2021-02-08_11-03-27.992	condition_entry	condition B
2021-02-08_11-03-28.559	condition_entry	condition D warning	discarded
2021-02-08_11-03-28.640	warning	multiple_fingers
2021-02-08_11-03-29.983	condition_entry	condition B
2021-02-08_11-03-30.479	condition_entry	condition C	src 8	dst 7	discarded
2021-02-08_11-03-30.505	warning	multiple_fingers
2021-02-08_11-03-31.957	condition_entry	condition B
2021-02-08_11-03-33.028	condition_entry	condition C	src 7	dst 8	discarded
2021-02-08_11-03-33.039	warning	multiple_fingers
2021-02-08_11-03-34.471	condition_entry	condition B
2021-02-08_11-03-34.959	condition_entry	condition B
2021-02-08_11-03-35.522	condition_entry	condition B
2021-02-08_11-03-36.066	condition_entry	condition B
2021-02-08_11-03-36.740	condition_entry	condition B
2021-02-08_11-03-37.212	condition_entry	condition B
2021-02-08_11-03-37.834	condition_entry	condition B
2021-02-08_11-03-38.737	condition_entry	condition B
2021-02-08_11-03-39.152	condition_entry	condition B
2021-02-08_11-03-39.664	condition_entry	condition B
2021-02-08_11-03-40.098	condition_entry	condition B
2021-02-08_11-03-40.774	condition_entry	condition B
2021-02-08_11-03-41.174	condition_entry	condition C	src 8	dst 7
2021-02-08_11-03-41.765	condition_entry	condition D warning
2021-02-08_11-03-42.477	condition_entry	condition B
2021-02-08_11-03-43.720	condition_entry	condition B
2021-02-08_11-03-43.779	pedal_entry	pedal_timeout
2021-02-08_11-03-44.163	condition_entry	condition B
2021-02-08_11-03-44.707	condition_entry	condition B	discarded
2021-02-08_11-03-44.720	warning	multiple_fingers
2021-02-08_11-03-45.383	warning	hand_movements
2021-02-08_11-03-46.705	condition_entry	condition B
2021-02-08_11-03-47.396	condition_entry	condition B
2021-02-08_11-03-47.949	condition_entry	condition B
2021-02-08_11-03-48.519	condition_entry	condition B
2021-02-08_11-03-49.050	condition_entry	condition B	discarded
2021-02-08_11-03-49.104	warning	multiple_fingers
2021-02-08_11-03-50.364	condition_entry	condition B	discarded
2021-02-08_11-03-50.375	warning	multiple_fingers
2021-02-08_11-03-51.906	condition_entry	condition B
2021-02-08_11-03-52.405	condition_entry	condition B
2021-02-08_11-03-53.419	condition_entry	condition B	discarded
2021-02-08_11-03-53.453	warning	multiple_fingers
2021-02-08_11-03-54.923	condition_entry	condition B
2021-02-08_11-03-55.379	condition_entry	condition B
2021-02-08_11-03-56.682	condition_entry	condition B
2021-02-08_11-03-57.037	condition_entry	condition B
2021-02-08_11-03-57.479	condition_entry	condition B	discarded
2021-02-08_11-03-57.547	warning	multiple_fingers
2021-02-08_11-03-58.793	condition_entry	condition B
2021-02-08_11-03-59.344	condition_entry	condition B
2021-02-08_11-03-59.980	condition_entry	condition B
2021-02-08_11-04-00.691	condition_entry	condition A	src 9	dst 6
2021-02-08_11-04-01.187	condition_entry	condition B
2021-02-08_11-04-01.809	condition_entry	condition B
2021-02-08_11-04-02.431	condition_entry	condition B
2021-02-08_11-04-02.708	pedal_entry	pedal_timeout
2021-02-08_11-04-02.908	condition_entry	condition A	src 2	dst 0
2021-02-08_11-04-03.690	condition_entry	condition D warning
2021-02-08_11-04-04.503	condition_entry	condition B
2021-02-08_11-04-05.312	condition_entry	condition D warning	discarded
2021-02-08_11-04-05.608	condition_entry	condition B	discarded
2021-02-08_11-04-05.663	warning	multiple_fingers
2021-02-08_11-04-06.912	condition_entry	condition B
2021-02-08_11-04-07.523	condition_entry	condition B
2021-02-08_11-04-08.142	condition_entry	condition B
2021-02-08_11-04-08.574	condition_entry	condition B
2021-02-08_11-04-09.218	condition_entry	condition D	discarded
2021-02-08_11-04-09.325	warning	multiple_fingers
2021-02-08_11-04-11.349	condition_entry	condition B
2021-02-08_11-04-11.704	condition_entry	condition B
2021-02-08_11-04-12.227	condition_entry	condition B
2021-02-08_11-04-12.984	condition_entry	condition B
2021-02-08_11-04-13.449	condition_entry	condition B
2021-02-08_11-04-14.695	condition_entry	condition B
2021-02-08_11-04-15.708	condition_entry	condition B
2021-02-08_11-04-16.772	condition_entry	condition B
2021-02-08_11-04-17.515	condition_entry	condition B
2021-02-08_11-04-18.060	condition_entry	condition B
2021-02-08_11-04-18.825	condition_entry	condition B
2021-02-08_11-04-19.214	condition_entry	condition B
2021-02-08_11-04-19.763	condition_entry	condition B
2021-02-08_11-04-20.828	condition_entry	condition B
2021-02-08_11-04-22.059	condition_entry	condition B
2021-02-08_11-04-22.575	condition_entry	condition B
2021-02-08_11-04-23.626	condition_entry	condition B
2021-02-08_11-04-24.327	condition_entry	condition B
2021-02-08_11-04-24.866	condition_entry	condition B
2021-02-08_11-04-25.536	condition_entry	condition B
2021-02-08_11-04-26.556	condition_entry	condition B
2021-02-08_11-04-27.135	condition_entry	condition B
2021-02-08_11-04-27.723	condition_entry	condition B
2021-02-08_11-04-28.174	condition_entry	condition B	discarded
2021-02-08_11-04-28.631	condition_entry	condition B	discarded
2021-02-08_11-04-28.653	warning	multiple_fingers
2021-02-08_11-04-29.846	condition_entry	condition B
2021-02-08_11-04-30.274	condition_entry	condition B
2021-02-08_11-04-30.854	condition_entry	condition B
2021-02-08_11-04-31.701	condition_entry	condition B
2021-02-08_11-04-32.184	condition_entry	condition B
2021-02-08_11-04-33.199	condition_entry	condition A	src 9	dst 6
2021-02-08_11-04-33.828	condition_entry	condition B
2021-02-08_11-04-34.440	condition_entry	condition B
2021-02-08_11-04-35.018	condition_entry	condition B
2021-02-08_11-04-35.218	pedal_entry	pedal_timeout
2021-02-08_11-04-35.563	condition_entry	condition B
2021-02-08_11-04-36.531	condition_entry	condition B
2021-02-08_11-04-37.261	condition_entry	condition B
2021-02-08_11-04-37.615	condition_entry	condition B
2021-02-08_11-04-38.503	condition_entry	condition B
2021-02-08_11-04-39.042	condition_entry	condition B
2021-02-08_11-04-39.751	condition_entry	condition B
2021-02-08_11-04-40.269	condition_entry	condition B
2021-02-08_11-04-40.913	condition_entry	condition A	src 2	dst 3
2021-02-08_11-04-41.393	condition_entry	condition B
2021-02-08_11-04-41.825	condition_entry	condition B
2021-02-08_11-04-42.404	condition_entry	condition B
2021-02-08_11-04-42.927	pedal_entry	pedal_timeout
2021-02-08_11-04-43.115	condition_entry	condition B
2021-02-08_11-04-43.546	condition_entry	condition B
2021-02-08_11-04-43.939	condition_entry	condition B
2021-02-08_11-04-44.458	condition_entry	condition B	discarded
2021-02-08_11-04-44.515	warning	multiple_fingers
2021-02-08_11-04-45.790	condition_entry	condition B
2021-02-08_11-04-46.211	condition_entry	condition B
2021-02-08_11-04-46.911	condition_entry	condition B
2021-02-08_11-04-47.405	condition_entry	condition B
2021-02-08_11-04-48.028	condition_entry	condition B
2021-02-08_11-04-48.656	condition_entry	condition B
2021-02-08_11-04-49.225	condition_entry	condition B
2021-02-08_11-04-49.527	condition_entry	condition B
2021-02-08_11-04-50.044	condition_entry	condition B
2021-02-08_11-04-50.687	condition_entry	condition B
2021-02-08_11-04-51.087	condition_entry	condition A	src 0	dst 1
2021-02-08_11-04-51.309	condition_entry	condition B
2021-02-08_11-04-51.734	condition_entry	condition B
2021-02-08_11-04-52.332	condition_entry	condition B	discarded
2021-02-08_11-04-52.766	condition_entry	condition D warning	discarded
2021-02-08_11-04-52.823	warning	multiple_fingers
2021-02-08_11-04-54.822	condition_entry	condition B
2021-02-08_11-04-55.423	condition_entry	condition B
2021-02-08_11-04-55.947	condition_entry	condition B
2021-02-08_11-04-56.508	condition_entry	condition B
2021-02-08_11-04-57.179	condition_entry	condition B
2021-02-08_11-04-57.585	condition_entry	condition B
2021-02-08_11-04-58.349	condition_entry	condition B
2021-02-08_11-04-59.255	condition_entry	condition B
2021-02-08_11-04-59.610	condition_entry	condition B
2021-02-08_11-05-00.061	condition_entry	condition B
2021-02-08_11-05-00.550	condition_entry	condition B
2021-02-08_11-05-01.253	condition_entry	condition B
2021-02-08_11-05-01.786	condition_entry	condition B
2021-02-08_11-05-02.263	condition_entry	condition B
2021-02-08_11-05-02.693	condition_entry	condition B
2021-02-08_11-05-03.314	condition_entry	condition B	discarded
2021-02-08_11-05-03.742	condition_entry	condition B	discarded
2021-02-08_11-05-03.760	warning	multiple_fingers
2021-02-08_11-05-04.993	condition_entry	condition B
2021-02-08_11-05-05.661	condition_entry	condition B
2021-02-08_11-05-06.062	condition_entry	condition B
2021-02-08_11-05-06.782	condition_entry	condition B
2021-02-08_11-05-07.215	condition_entry	condition B
2021-02-08_11-05-07.760	condition_entry	condition B
2021-02-08_11-05-08.258	condition_entry	condition B
2021-02-08_11-05-08.724	condition_entry	condition B
2021-02-08_11-05-09.190	condition_entry	condition D
2021-02-08_11-05-09.667	condition_entry	condition B
2021-02-08_11-05-10.136	condition_entry	condition B
2021-02-08_11-05-10.416	condition_entry	condition B	discarded
2021-02-08_11-05-10.881	condition_entry	condition B	discarded
2021-02-08_11-05-10.892	warning	multiple_fingers
2021-02-08_11-05-12.104	condition_entry	condition B
2021-02-08_11-05-12.811	condition_entry	condition B
2021-02-08_11-05-13.332	condition_entry	condition B
2021-02-08_11-05-13.766	condition_entry	condition B
2021-02-08_11-05-14.354	condition_entry	condition B
2021-02-08_11-05-14.998	condition_entry	condition A	src 2	dst 3
2021-02-08_11-05-15.557	condition_entry	condition B	discarded
2021-02-08_11-05-15.994	warning	multiple_fingers
2021-02-08_11-05-16.759	warning	hand_movements
2021-02-08_11-05-16.989	warning	hand_movements
2021-02-08_11-05-17.084	warning	hand_movements
2021-02-08_11-05-18.380	condition_entry	condition B
2021-02-08_11-05-18.929	condition_entry	condition B
2021-02-08_11-05-19.529	condition_entry	condition B
2021-02-08_11-05-20.322	condition_entry	condition A	src 9	dst 7
2021-02-08_11-05-20.741	condition_entry	condition B
2021-02-08_11-05-21.365	condition_entry	condition B
2021-02-08_11-05-21.985	condition_entry	condition B
2021-02-08_11-05-22.339	pedal_entry	pedal_timeout
2021-02-08_11-05-22.553	condition_entry	condition B
2021-02-08_11-05-23.164	warning	multiple_fingers
2021-02-08_11-05-24.444	condition_entry	condition B
2021-02-08_11-05-24.916	condition_entry	condition B
2021-02-08_11-05-25.682	condition_entry	condition B
2021-02-08_11-05-26.240	condition_entry	condition B
2021-02-08_11-05-26.931	condition_entry	condition B
2021-02-08_11-05-27.417	condition_entry	condition B
2021-02-08_11-05-27.992	condition_entry	condition B
2021-02-08_11-05-28.541	condition_entry	condition B
2021-02-08_11-05-29.073	condition_entry	condition B
2021-02-08_11-05-29.517	condition_entry	condition C	src 7	dst 6
2021-02-08_11-05-30.047	condition_entry	condition B
2021-02-08_11-05-30.513	condition_entry	condition B
2021-02-08_11-05-30.968	condition_entry	condition B
2021-02-08_11-05-31.470	condition_entry	condition D warning	discarded
2021-02-08_11-05-31.647	warning	multiple_fingers
2021-02-08_11-05-32.651	condition_entry	condition B
2021-02-08_11-05-33.506	condition_entry	condition D	discarded
2021-02-08_11-05-33.580	warning	multiple_fingers
2021-02-08_11-05-34.997	condition_entry	condition B
2021-02-08_11-05-35.434	condition_entry	condition B
2021-02-08_11-05-35.989	condition_entry	condition B
2021-02-08_11-05-36.626	condition_entry	condition B
2021-02-08_11-05-37.194	condition_entry	condition B
2021-02-08_11-05-37.827	condition_entry	condition B
2021-02-08_11-05-38.291	condition_entry	condition B
2021-02-08_11-05-38.787	condition_entry	condition B
2021-02-08_11-05-39.378	condition_entry	condition B
2021-02-08_11-05-39.646	condition_entry	condition B
2021-02-08_11-05-40.002	condition_entry	condition D
2021-02-08_11-05-40.412	condition_entry	condition B
2021-02-08_11-05-40.808	condition_entry	condition B
2021-02-08_11-05-41.350	condition_entry	condition B
2021-02-08_11-05-41.607	condition_entry	condition B
2021-02-08_11-05-42.020	pedal_entry	pedal_timeout
2021-02-08_11-05-42.288	condition_entry	condition B	discarded
2021-02-08_11-05-42.585	condition_entry	condition C	src 2	dst 1	discarded
2021-02-08_11-05-42.651	warning	multiple_fingers
2021-02-08_11-05-43.653	condition_entry	condition B
2021-02-08_11-05-44.064	condition_entry	condition B
2021-02-08_11-05-44.665	condition_entry	condition A	src 2	dst 0
2021-02-08_11-05-45.208	condition_entry	condition B
2021-02-08_11-05-45.774	condition_entry	condition B
2021-02-08_11-05-46.430	condition_entry	condition B
2021-02-08_11-05-46.684	pedal_entry	pedal_timeout
2021-02-08_11-05-46.929	condition_entry	condition B	discarded
2021-02-08_11-05-46.977	warning	multiple_fingers
2021-02-08_11-05-48.253	condition_entry	condition B
2021-02-08_11-05-49.427	condition_entry	condition B
2021-02-08_11-05-50.060	condition_entry	condition B
2021-02-08_11-05-50.570	condition_entry	condition B
2021-02-08_11-05-51.105	condition_entry	condition B
2021-02-08_11-05-51.962	condition_entry	condition B	discarded
2021-02-08_11-05-51.983	warning	multiple_fingers
2021-02-08_11-05-53.330	condition_entry	condition B
2021-02-08_11-05-53.975	condition_entry	condition B	discarded
2021-02-08_11-05-53.995	warning	multiple_fingers
2021-02-08_11-05-54.807	warning	hand_movements
2021-02-08_11-05-56.028	condition_entry	condition B
2021-02-08_11-05-56.750	condition_entry	condition B
2021-02-08_11-05-57.193	condition_entry	condition A	src 9	dst 8
2021-02-08_11-05-57.976	condition_entry	condition B
2021-02-08_11-05-58.381	condition_entry	condition B
2021-02-08_11-05-58.867	condition_entry	condition D warning	discarded
2021-02-08_11-05-58.992	warning	multiple_fingers
2021-02-08_11-06-00.456	condition_entry	condition C	src 1	dst 0	discarded
2021-02-08_11-06-00.466	warning	multiple_fingers
2021-02-08_11-06-01.855	condition_entry	condition B
2021-02-08_11-06-02.366	condition_entry	condition B
2021-02-08_11-06-03.024	condition_entry	condition B
2021-02-08_11-06-03.555	condition_entry	condition B
2021-02-08_11-06-04.020	condition_entry	condition B
2021-02-08_11-06-04.622	condition_entry	condition B
2021-02-08_11-06-05.099	condition_entry	condition B
2021-02-08_11-06-05.542	condition_entry	condition B
2021-02-08_11-06-05.959	condition_entry	condition B
2021-02-08_11-06-06.421	condition_entry	condition B
2021-02-08_11-06-06.831	condition_entry	condition B
2021-02-08_11-06-07.199	condition_entry	condition B
2021-02-08_11-06-07.585	condition_entry	condition B
2021-02-08_11-06-08.332	condition_entry	condition B	discarded
2021-02-08_11-06-08.653	condition_entry	condition A	src 7	dst 6	discarded
2021-02-08_11-06-08.686	warning	multiple_fingers
2021-02-08_11-06-09.665	condition_entry	condition B
2021-02-08_11-06-10.017	condition_entry	condition A	src 3	dst 0
2021-02-08_11-06-10.517	condition_entry	condition B
2021-02-08_11-06-11.017	condition_entry	condition B
2021-02-08_11-06-11.939	condition_entry	condition B
2021-02-08_11-06-12.027	pedal_entry	pedal_timeout
2021-02-08_11-06-12.283	condition_entry	condition B
2021-02-08_11-06-12.783	condition_entry	condition B
2021-02-08_11-06-13.316	condition_entry	condition B
2021-02-08_11-06-13.923	condition_entry	condition B
2021-02-08_11-06-14.452	condition_entry	condition B
2021-02-08_11-06-14.997	condition_entry	condition B	discarded
2021-02-08_11-06-15.031	warning	multiple_fingers
2021-02-08_11-06-16.452	condition_entry	condition B
2021-02-08_11-06-16.981	condition_entry	condition B
2021-02-08_11-06-17.651	condition_entry	condition B
2021-02-08_11-06-18.394	condition_entry	condition B
2021-02-08_11-06-18.732	condition_entry	condition B
2021-02-08_11-06-19.379	condition_entry	condition B	discarded
2021-02-08_11-06-19.725	condition_entry	condition C	src 9	dst 8	discarded
2021-02-08_11-06-19.746	warning	multiple_fingers
2021-02-08_11-06-21.325	condition_entry	condition B
2021-02-08_11-06-21.779	condition_entry	condition B
2021-02-08_11-06-22.211	condition_entry	condition B
2021-02-08_11-06-23.156	condition_entry	condition B
2021-02-08_11-06-23.948	warning	multiple_fingers
2021-02-08_11-06-25.392	condition_entry	condition B	discarded
2021-02-08_11-06-25.414	warning	multiple_fingers
2021-02-08_11-06-26.477	warning	hand_movements
2021-02-08_11-06-27.726	condition_entry	condition B
2021-02-08_11-06-28.556	condition_entry	condition C	src 1	dst 0	discarded
2021-02-08_11-06-28.568	warning	multiple_fingers
2021-02-08_11-06-29.845	condition_entry	condition B
2021-02-08_11-06-30.487	condition_entry	condition B
2021-02-08_11-06-31.110	condition_entry	condition B
2021-02-08_11-06-31.518	condition_entry	condition B
2021-02-08_11-06-32.165	condition_entry	condition C	src 8	dst 7
2021-02-08_11-06-33.289	condition_entry	condition B
2021-02-08_11-06-33.785	condition_entry	condition D warning
2021-02-08_11-06-34.587	condition_entry	condition B	discarded
2021-02-08_11-06-34.609	warning	multiple_fingers
2021-02-08_11-06-35.975	condition_entry	condition B
2021-02-08_11-06-36.518	condition_entry	condition B
2021-02-08_11-06-37.155	condition_entry	condition B
2021-02-08_11-06-37.572	condition_entry	condition B
2021-02-08_11-06-38.249	condition_entry	condition B
2021-02-08_11-06-38.751	condition_entry	condition B
2021-02-08_11-06-39.271	condition_entry	condition B
2021-02-08_11-06-39.681	condition_entry	condition B
2021-02-08_11-06-40.148	condition_entry	condition B
2021-02-08_11-06-40.614	condition_entry	condition A	src 0	dst 2
2021-02-08_11-06-41.148	condition_entry	condition D warning
2021-02-08_11-06-41.416	condition_entry	condition D warning
2021-02-08_11-06-41.925	condition_entry	condition B
2021-02-08_11-06-42.447	condition_entry	condition B
2021-02-08_11-06-42.992	condition_entry	condition B
2021-02-08_11-06-43.435	pedal_entry	pedal_timeout
2021-02-08_11-06-43.891	condition_entry	condition D	discarded
2021-02-08_11-06-43.901	warning	multiple_fingers
2021-02-08_11-06-45.348	condition_entry	condition A	src 3	dst 2
2021-02-08_11-06-46.312	condition_entry	condition D warning
2021-02-08_11-06-47.448	condition_entry	condition B
2021-02-08_11-06-47.957	condition_entry	condition B
2021-02-08_11-06-48.333	pedal_entry	pedal_timeout
2021-02-08_11-06-48.694	condition_entry	condition B
2021-02-08_11-06-49.312	condition_entry	condition B
2021-02-08_11-06-49.774	condition_entry	condition B	discarded
2021-02-08_11-06-49.877	warning	multiple_fingers
2021-02-08_11-06-51.114	condition_entry	condition B
2021-02-08_11-06-51.782	condition_entry	condition B
2021-02-08_11-06-52.366	condition_entry	condition B	discarded
2021-02-08_11-06-52.378	warning	multiple_fingers
2021-02-08_11-06-53.824	condition_entry	condition B
2021-02-08_11-06-54.388	condition_entry	condition B
2021-02-08_11-06-54.919	condition_entry	condition B
2021-02-08_11-06-55.555	condition_entry	condition B
2021-02-08_11-06-56.029	condition_entry	condition B
2021-02-08_11-06-56.599	condition_entry	condition B
2021-02-08_11-06-57.143	condition_entry	condition B
2021-02-08_11-06-57.652	condition_entry	condition B
2021-02-08_11-06-58.034	condition_entry	condition B
2021-02-08_11-06-58.451	condition_entry	condition B
2021-02-08_11-06-59.695	condition_entry	condition B	discarded
2021-02-08_11-06-59.897	condition_entry	condition B	discarded
2021-02-08_11-06-59.928	warning	multiple_fingers
2021-02-08_11-07-01.105	condition_entry	condition B	discarded
2021-02-08_11-07-01.461	condition_entry	condition B	discarded
2021-02-08_11-07-01.533	warning	multiple_fingers
2021-02-08_11-07-03.430	condition_entry	condition B
2021-02-08_11-07-04.481	condition_entry	condition D	discarded
2021-02-08_11-07-04.584	warning	multiple_fingers
2021-02-08_11-07-05.752	condition_entry	condition B
2021-02-08_11-07-06.464	condition_entry	condition B
2021-02-08_11-07-06.936	condition_entry	condition D
2021-02-08_11-07-07.639	condition_entry	condition B
2021-02-08_11-07-08.146	warning	multiple_fingers
2021-02-08_11-07-10.116	condition_entry	condition B
2021-02-08_11-07-10.658	condition_entry	condition B
2021-02-08_11-07-11.334	condition_entry	condition B
2021-02-08_11-07-12.424	condition_entry	condition B
2021-02-08_11-07-12.878	condition_entry	condition B
2021-02-08_11-07-13.438	condition_entry	condition B
2021-02-08_11-07-13.933	condition_entry	condition B
2021-02-08_11-07-14.367	condition_entry	condition B
2021-02-08_11-07-14.777	condition_entry	condition B
2021-02-08_11-07-15.157	condition_entry	condition B
2021-02-08_11-07-15.533	condition_entry	condition B
2021-02-08_11-07-16.354	condition_entry	condition B	discarded
2021-02-08_11-07-16.743	warning	multiple_fingers
2021-02-08_11-07-16.744	condition_entry	condition B
2021-02-08_11-07-17.735	condition_entry	condition B
2021-02-08_11-07-18.198	condition_entry	condition A	src 3	dst 1
2021-02-08_11-07-18.811	condition_entry	condition B
2021-02-08_11-07-19.468	warning	multiple_fingers
2021-02-08_11-07-19.468	condition_entry	condition B
2021-02-08_11-07-20.976	condition_entry	condition B
2021-02-08_11-07-21.851	condition_entry	condition B	discarded
2021-02-08_11-07-21.863	warning	multiple_fingers
2021-02-08_11-07-23.329	condition_entry	condition B
2021-02-08_11-07-23.906	condition_entry	condition B
2021-02-08_11-07-24.542	condition_entry	condition B
2021-02-08_11-07-25.039	condition_entry	condition B
2021-02-08_11-07-25.581	condition_entry	condition B
2021-02-08_11-07-26.315	condition_entry	condition B	discarded
2021-02-08_11-07-26.349	warning	multiple_fingers
2021-02-08_11-07-28.139	condition_entry	condition B	discarded
2021-02-08_11-07-28.603	warning	hand_movements
2021-02-08_11-07-28.795	warning	hand_movements
2021-02-08_11-07-30.066	condition_entry	condition B
2021-02-08_11-07-30.718	condition_entry	condition B
2021-02-08_11-07-31.125	condition_entry	condition B
2021-02-08_11-07-31.776	condition_entry	condition A	src 7	dst 9
2021-02-08_11-07-32.457	condition_entry	condition B
2021-02-08_11-07-32.813	condition_entry	condition B
2021-02-08_11-07-33.521	condition_entry	condition B
2021-02-08_11-07-33.790	pedal_entry	pedal_timeout
2021-02-08_11-07-34.069	condition_entry	condition B
2021-02-08_11-07-34.580	condition_entry	condition B
2021-02-08_11-07-35.167	condition_entry	condition B
2021-02-08_11-07-35.814	condition_entry	condition B
2021-02-08_11-07-36.267	condition_entry	condition B
2021-02-08_11-07-36.799	condition_entry	condition B
2021-02-08_11-07-37.311	condition_entry	condition B
2021-02-08_11-07-37.800	condition_entry	condition B	discarded
2021-02-08_11-07-38.261	warning	multiple_fingers
2021-02-08_11-07-38.262	condition_entry	condition C	src 8	dst 7
2021-02-08_11-07-39.779	condition_entry	condition B	discarded
2021-02-08_11-07-39.834	warning	hand_movements
2021-02-08_11-07-39.956	warning	hand_movements
2021-02-08_11-07-41.076	warning	hand_movements
2021-02-08_11-07-41.105	warning	hand_movements
2021-02-08_11-07-41.132	warning	hand_movements
2021-02-08_11-07-41.190	warning	hand_movements
2021-02-08_11-07-41.221	warning	hand_movements
2021-02-08_11-07-41.709	warning	hand_movements
2021-02-08_11-07-43.342	condition_entry	condition B
2021-02-08_11-07-43.852	condition_entry	condition D
2021-02-08_11-07-44.576	condition_entry	condition B
2021-02-08_11-07-45.309	condition_entry	condition B
2021-02-08_11-07-45.673	condition_entry	condition B
2021-02-08_11-07-45.874	pedal_entry	pedal_timeout
2021-02-08_11-07-46.140	condition_entry	condition B
2021-02-08_11-07-46.764	condition_entry	condition B
2021-02-08_11-07-47.185	condition_entry	condition A	src 9	dst 7
2021-02-08_11-07-47.676	condition_entry	condition B
2021-02-08_11-07-48.106	condition_entry	condition B
2021-02-08_11-07-48.551	condition_entry	condition B
2021-02-08_11-07-48.972	condition_entry	condition B
2021-02-08_11-07-49.205	pedal_entry	pedal_timeout
2021-02-08_11-07-49.340	condition_entry	condition C	src 2	dst 1
2021-02-08_11-07-49.772	condition_entry	condition B
2021-02-08_11-07-50.129	condition_entry	condition B	discarded
2021-02-08_11-07-50.527	condition_entry	condition D warning	discarded
2021-02-08_11-07-50.593	warning	multiple_fingers
2021-02-08_11-07-51.596	warning	multiple_fingers
2021-02-08_11-07-51.597	condition_entry	condition B
2021-02-08_11-07-52.992	condition_entry	condition B
2021-02-08_11-07-53.570	condition_entry	condition B
2021-02-08_11-07-54.696	condition_entry	condition B
2021-02-08_11-07-55.214	condition_entry	condition B
2021-02-08_11-07-55.959	condition_entry	condition B	discarded
2021-02-08_11-07-55.981	warning	multiple_fingers
2021-02-08_11-07-57.547	condition_entry	condition B
2021-02-08_11-07-57.959	condition_entry	condition B
2021-02-08_11-07-58.702	condition_entry	condition B
2021-02-08_11-07-59.081	condition_entry	condition B
2021-02-08_11-07-59.567	condition_entry	condition B
2021-02-08_11-08-00.223	condition_entry	condition B
2021-02-08_11-08-00.779	condition_entry	condition B
2021-02-08_11-08-01.215	condition_entry	condition B
2021-02-08_11-08-01.744	condition_entry	condition D
2021-02-08_11-08-02.413	condition_entry	condition B
2021-02-08_11-08-03.143	warning	multiple_fingers
2021-02-08_11-08-03.169	warning	hand_movements
2021-02-08_11-08-03.190	warning	multiple_fingers
2021-02-08_11-08-04.508	condition_entry	condition B
2021-02-08_11-08-05.009	condition_entry	condition B
2021-02-08_11-08-05.654	condition_entry	condition B
2021-02-08_11-08-06.480	condition_entry	condition B
2021-02-08_11-08-06.876	condition_entry	condition B
2021-02-08_11-08-07.420	warning	multiple_fingers
2021-02-08_11-08-08.730	condition_entry	condition B
2021-02-08_11-08-09.896	condition_entry	condition B
2021-02-08_11-08-10.533	condition_entry	condition B
2021-02-08_11-08-10.973	condition_entry	condition C	src 7	dst 8	discarded
2021-02-08_11-08-11.069	warning	multiple_fingers
2021-02-08_11-08-12.422	condition_entry	condition B
2021-02-08_11-08-13.005	condition_entry	condition B
2021-02-08_11-08-13.528	condition_entry	condition B
2021-02-08_11-08-14.206	condition_entry	condition B
2021-02-08_11-08-14.716	condition_entry	condition B
2021-02-08_11-08-15.420	condition_entry	condition A	src 9	dst 8
2021-02-08_11-08-16.008	condition_entry	condition B
2021-02-08_11-08-16.461	condition_entry	condition B
2021-02-08_11-08-16.940	condition_entry	condition B
2021-02-08_11-08-17.427	condition_entry	condition B
2021-02-08_11-08-17.438	pedal_entry	pedal_timeout
2021-02-08_11-08-18.161	warning	multiple_fingers
2021-02-08_11-08-19.472	condition_entry	condition B
2021-02-08_11-08-20.791	warning	multiple_fingers
2021-02-08_11-08-20.791	condition_entry	condition C	src 1	dst 0
2021-02-08_11-08-22.193	condition_entry	condition B
2021-02-08_11-08-22.760	condition_entry	condition B
2021-02-08_11-08-23.326	condition_entry	condition B
2021-02-08_11-08-24.169	condition_entry	condition B	discarded
2021-02-08_11-08-24.192	warning	multiple_fingers
2021-02-08_11-08-25.604	condition_entry	condition B	discarded
2021-02-08_11-08-25.655	warning	multiple_fingers
2021-02-08_11-08-27.088	condition_entry	condition B
2021-02-08_11-08-28.465	condition_entry	condition B	discarded
2021-02-08_11-08-28.635	warning	multiple_fingers
2021-02-08_11-08-28.635	condition_entry	condition B
2021-02-08_11-08-29.904	condition_entry	condition B
2021-02-08_11-08-31.058	condition_entry	condition B
2021-02-08_11-08-31.519	condition_entry	condition B
2021-02-08_11-08-32.088	condition_entry	condition B
2021-02-08_11-08-32.632	condition_entry	condition B
2021-02-08_11-08-33.176	condition_entry	condition B
2021-02-08_11-08-33.696	condition_entry	condition D
2021-02-08_11-08-34.165	condition_entry	condition B
2021-02-08_11-08-34.531	condition_entry	condition B
2021-02-08_11-08-35.129	condition_entry	condition B
2021-02-08_11-08-35.596	condition_entry	condition B
2021-02-08_11-08-35.717	pedal_entry	pedal_timeout
2021-02-08_11-08-36.161	condition_entry	condition B
2021-02-08_11-08-36.909	condition_entry	condition B	discarded
2021-02-08_11-08-36.921	warning	multiple_fingers
2021-02-08_11-08-38.430	condition_entry	condition B
2021-02-08_11-08-38.916	condition_entry	condition B
2021-02-08_11-08-39.473	condition_entry	condition B
2021-02-08_11-08-40.074	condition_entry	condition B
2021-02-08_11-08-40.497	condition_entry	condition B
2021-02-08_11-08-40.937	condition_entry	condition B
2021-02-08_11-08-41.626	condition_entry	condition B	discarded
2021-02-08_11-08-41.660	warning	multiple_fingers
2021-02-08_11-08-43.042	condition_entry	condition B
2021-02-08_11-08-43.741	condition_entry	condition B
2021-02-08_11-08-44.158	condition_entry	condition B
2021-02-08_11-08-44.832	condition_entry	condition B	discarded
2021-02-08_11-08-44.882	warning	multiple_fingers
2021-02-08_11-08-46.272	condition_entry	condition B
2021-02-08_11-08-46.768	condition_entry	condition B
2021-02-08_11-08-47.371	condition_entry	condition B
2021-02-08_11-08-47.957	condition_entry	condition B	discarded
2021-02-08_11-08-48.025	warning	multiple_fingers
2021-02-08_11-08-49.538	condition_entry	condition B
2021-02-08_11-08-49.934	condition_entry	condition C	src 8	dst 7
2021-02-08_11-08-50.597	condition_entry	condition B
2021-02-08_11-08-51.159	condition_entry	condition B
2021-02-08_11-08-51.710	condition_entry	condition B	discarded
2021-02-08_11-08-51.755	warning	multiple_fingers
2021-02-08_11-08-53.177	condition_entry	condition B
2021-02-08_11-08-53.666	condition_entry	condition A	src 2	dst 1
2021-02-08_11-08-54.223	condition_entry	condition B
2021-02-08_11-08-54.875	condition_entry	condition B	discarded
2021-02-08_11-08-55.210	warning	experimental_break
2021-02-08_11-09-04.372	warning	multiple_fingers
2021-02-08_11-09-04.372	warning	multiple_fingers
2021-02-08_11-09-04.920	warning	multiple_fingers
2021-02-08_11-09-04.976	warning	multiple_fingers
2021-02-08_11-09-17.854	condition_entry	condition B	discarded
2021-02-08_11-09-17.925	warning	multiple_fingers
2021-02-08_11-09-19.277	condition_entry	condition B
2021-02-08_11-09-19.764	condition_entry	condition B
2021-02-08_11-09-21.023	condition_entry	condition D	discarded
2021-02-08_11-09-21.057	warning	multiple_fingers
2021-02-08_11-09-22.286	condition_entry	condition B
2021-02-08_11-09-22.887	condition_entry	condition B
2021-02-08_11-09-23.578	condition_entry	condition B
2021-02-08_11-09-24.618	condition_entry	condition B
2021-02-08_11-09-25.299	condition_entry	condition B
2021-02-08_11-09-25.764	condition_entry	condition B
2021-02-08_11-09-26.294	condition_entry	condition B
2021-02-08_11-09-27.106	condition_entry	condition B
2021-02-08_11-09-27.561	condition_entry	condition A	src 2	dst 1
2021-02-08_11-09-29.075	pedal_entry	pedal_correct
2021-02-08_11-09-31.999	answer_entry	selected_answer 3
2021-02-08_11-09-33.249	condition_entry	condition B
2021-02-08_11-09-33.827	condition_entry	condition B
2021-02-08_11-09-34.281	condition_entry	condition B
2021-02-08_11-09-35.039	condition_entry	condition B
2021-02-08_11-09-35.574	condition_entry	condition B
2021-02-08_11-09-36.212	condition_entry	condition B
2021-02-08_11-09-36.723	condition_entry	condition B	discarded
2021-02-08_11-09-36.768	warning	multiple_fingers
2021-02-08_11-09-38.134	condition_entry	condition B
2021-02-08_11-09-38.722	condition_entry	condition B
2021-02-08_11-09-39.211	condition_entry	condition B
2021-02-08_11-09-39.764	condition_entry	condition B
2021-02-08_11-09-40.424	condition_entry	condition B
2021-02-08_11-09-40.857	condition_entry	condition B
2021-02-08_11-09-41.358	condition_entry	condition B
2021-02-08_11-09-41.932	condition_entry	condition B	discarded
2021-02-08_11-09-42.331	condition_entry	condition D	discarded
2021-02-08_11-09-42.387	warning	multiple_fingers
2021-02-08_11-09-43.908	condition_entry	condition B	discarded
2021-02-08_11-09-43.986	warning	multiple_fingers
2021-02-08_11-09-45.343	condition_entry	condition B
2021-02-08_11-09-45.786	condition_entry	condition B
2021-02-08_11-09-46.333	condition_entry	condition D
2021-02-08_11-09-47.199	condition_entry	condition B
2021-02-08_11-09-47.776	condition_entry	condition B
2021-02-08_11-09-48.229	condition_entry	condition B
2021-02-08_11-09-48.355	pedal_entry	pedal_timeout
2021-02-08_11-09-48.807	condition_entry	condition B
2021-02-08_11-09-49.374	condition_entry	condition B
2021-02-08_11-09-49.817	condition_entry	condition B
2021-02-08_11-09-50.513	condition_entry	condition B
2021-02-08_11-09-51.083	condition_entry	condition B
2021-02-08_11-09-51.623	warning	multiple_fingers
2021-02-08_11-09-53.149	condition_entry	condition B	discarded
2021-02-08_11-09-53.560	condition_entry	condition B	discarded
2021-02-08_11-09-53.594	warning	multiple_fingers
2021-02-08_11-09-53.627	warning	multiple_fingers
2021-02-08_11-09-55.182	condition_entry	condition B
2021-02-08_11-09-55.507	condition_entry	condition B
2021-02-08_11-09-56.006	condition_entry	condition B	discarded
2021-02-08_11-09-56.117	warning	multiple_fingers
2021-02-08_11-09-57.581	condition_entry	condition B
2021-02-08_11-10-00.267	condition_entry	condition B
2021-02-08_11-10-00.779	condition_entry	condition B
2021-02-08_11-10-01.569	condition_entry	condition C	src 1	dst 2
2021-02-08_11-10-02.191	condition_entry	condition B
2021-02-08_11-10-02.579	condition_entry	condition B
2021-02-08_11-10-03.281	condition_entry	condition B
2021-02-08_11-10-03.588	pedal_entry	pedal_timeout
2021-02-08_11-10-04.439	condition_entry	condition B
2021-02-08_11-10-04.826	condition_entry	condition B
2021-02-08_11-10-06.077	condition_entry	condition B
2021-02-08_11-10-06.443	condition_entry	condition B
2021-02-08_11-10-07.011	condition_entry	condition B
2021-02-08_11-10-07.778	condition_entry	condition B
2021-02-08_11-10-08.248	condition_entry	condition B
2021-02-08_11-10-09.046	condition_entry	condition D	discarded
2021-02-08_11-10-09.057	warning	multiple_fingers
2021-02-08_11-10-10.414	condition_entry	condition B
2021-02-08_11-10-11.057	condition_entry	condition B
2021-02-08_11-10-11.441	condition_entry	condition B
2021-02-08_11-10-12.254	condition_entry	condition D	discarded
2021-02-08_11-10-12.322	warning	multiple_fingers
2021-02-08_11-10-13.811	condition_entry	condition B
2021-02-08_11-10-14.642	condition_entry	condition B
2021-02-08_11-10-15.464	condition_entry	condition B
2021-02-08_11-10-15.983	condition_entry	condition B
2021-02-08_11-10-16.428	condition_entry	condition B	discarded
2021-02-08_11-10-16.498	warning	multiple_fingers
2021-02-08_11-10-17.787	condition_entry	condition B
2021-02-08_11-10-18.354	condition_entry	condition B
2021-02-08_11-10-18.893	condition_entry	condition B
2021-02-08_11-10-19.588	condition_entry	condition B	discarded
2021-02-08_11-10-19.649	warning	multiple_fingers
2021-02-08_11-10-20.963	condition_entry	condition B
2021-02-08_11-10-21.582	condition_entry	condition A	src 9	dst 7
2021-02-08_11-10-22.096	condition_entry	condition B	discarded
2021-02-08_11-10-22.158	warning	multiple_fingers
2021-02-08_11-10-23.488	condition_entry	condition B
2021-02-08_11-10-24.028	condition_entry	condition B
2021-02-08_11-10-24.604	condition_entry	condition B
2021-02-08_11-10-25.279	condition_entry	condition A	src 3	dst 0
2021-02-08_11-10-26.305	pedal_entry	pedal_correct
2021-02-08_11-10-29.494	answer_entry	selected_answer 5
2021-02-08_11-10-30.621	condition_entry	condition B
2021-02-08_11-10-31.923	condition_entry	condition B
2021-02-08_11-10-32.475	condition_entry	condition B
2021-02-08_11-10-32.954	condition_entry	condition D
2021-02-08_11-10-34.201	condition_entry	condition B
2021-02-08_11-10-34.775	condition_entry	condition B
2021-02-08_11-10-34.975	pedal_entry	pedal_timeout
2021-02-08_11-10-35.956	condition_entry	condition B
2021-02-08_11-10-36.946	condition_entry	condition B
2021-02-08_11-10-37.495	condition_entry	condition B
2021-02-08_11-10-38.334	condition_entry	condition B
2021-02-08_11-10-38.784	condition_entry	condition B
2021-02-08_11-10-39.317	condition_entry	condition B
2021-02-08_11-10-39.762	condition_entry	condition C	src 7	dst 8
2021-02-08_11-10-40.606	condition_entry	condition B
2021-02-08_11-10-41.216	condition_entry	condition B
2021-02-08_11-10-41.784	pedal_entry	pedal_timeout
2021-02-08_11-10-41.818	condition_entry	condition B
2021-02-08_11-10-43.084	condition_entry	condition B
2021-02-08_11-10-44.238	condition_entry	condition D	discarded
2021-02-08_11-10-44.283	warning	multiple_fingers
2021-02-08_11-10-45.718	condition_entry	condition B
2021-02-08_11-10-46.235	condition_entry	condition B
2021-02-08_11-10-47.894	condition_entry	condition B
2021-02-08_11-10-48.513	condition_entry	condition D
2021-02-08_11-10-49.790	condition_entry	condition B
2021-02-08_11-10-50.533	pedal_entry	pedal_timeout
2021-02-08_11-10-50.826	condition_entry	condition B
2021-02-08_11-10-51.315	condition_entry	condition B
2021-02-08_11-10-51.880	condition_entry	condition B
2021-02-08_11-10-52.467	condition_entry	condition B
2021-02-08_11-10-53.078	condition_entry	condition B
2021-02-08_11-10-53.633	condition_entry	condition B
2021-02-08_11-10-54.771	condition_entry	condition B
2021-02-08_11-10-55.234	condition_entry	condition B
2021-02-08_11-10-55.732	condition_entry	condition B
2021-02-08_11-10-57.024	warning	multiple_fingers
2021-02-08_11-10-58.456	condition_entry	condition B
2021-02-08_11-10-58.953	condition_entry	condition B
2021-02-08_11-11-00.207	condition_entry	condition B
2021-02-08_11-11-00.597	condition_entry	condition C	src 8	dst 7	discarded
2021-02-08_11-11-00.741	warning	multiple_fingers
2021-02-08_11-11-02.051	condition_entry	condition B
2021-02-08_11-11-02.702	condition_entry	condition B
2021-02-08_11-11-03.261	condition_entry	condition A	src 3	dst 1
2021-02-08_11-11-03.663	condition_entry	condition D warning
2021-02-08_11-11-04.321	pedal_entry	pedal_correct
2021-02-08_11-11-07.465	answer_entry	selected_answer 7
2021-02-08_11-11-08.717	condition_entry	condition B
2021-02-08_11-11-09.258	condition_entry	condition B
2021-02-08_11-11-09.796	condition_entry	condition B
2021-02-08_11-11-10.392	condition_entry	condition B
2021-02-08_11-11-11.082	condition_entry	condition B
2021-02-08_11-11-11.593	condition_entry	condition B
2021-02-08_11-11-12.170	condition_entry	condition B
2021-02-08_11-11-12.768	condition_entry	condition B
[truncated: 1,999 more rows]
