# Supplementary material for: Avatar error in your favor: Embodied avatars can fix users’ mistakes without them noticing
Source: PLoS One. 2023 Jan 20;18(1):e0266212. doi: 10.1371/journal.pone.0266212 (PMC9858437; doi:10.1371/journal.pone.0266212)
Supplement: S1 Dataset — (ZIP) [file pone.0266212.s003.zip › static/raw_data/38/events0.csv]

timestamp	event
2021-02-08_10-26-56.787	main_start
2021-02-08_10-26-57.815	launch_welcome_scene
2021-02-08_10-27-03.945	launch_calibration_explanation_scene
2021-02-08_10-27-14.099	hands_calibrated
2021-02-08_10-27-14.099	launch_practice_explanation_scene
2021-02-08_10-27-50.225	launch_practice_session
2021-02-08_10-27-50.243	no_button_but_finger_pressed RightPinkyTip
2021-02-08_10-27-50.246	set_speed 0.510000021457672
2021-02-08_10-27-50.246	no_button_but_finger_pressed RightRingTip
2021-02-08_10-27-50.247	set_speed 0.330000021457672
2021-02-08_10-27-50.247	no_button_but_finger_pressed RightMiddleTip
2021-02-08_10-27-50.247	set_speed 0.150000021457672
2021-02-08_10-27-50.247	no_button_but_finger_pressed RightIndexTip
2021-02-08_10-27-50.248	set_speed 0
2021-02-08_10-27-50.248	no_button_but_finger_pressed LeftIndexTip
2021-02-08_10-27-50.248	set_speed 0
2021-02-08_10-27-50.248	no_button_but_finger_pressed LeftMiddleTip
2021-02-08_10-27-50.249	set_speed 0
2021-02-08_10-27-50.249	no_button_but_finger_pressed LeftRingTip
2021-02-08_10-27-50.249	set_speed 0
2021-02-08_10-27-50.249	no_button_but_finger_pressed LeftPinkyTip
2021-02-08_10-27-50.250	set_speed 0
2021-02-08_10-27-50.264	button_created 0
2021-02-08_10-27-50.808	button_created 1
2021-02-08_10-27-51.346	button_enters_active_area 1
2021-02-08_10-27-51.380	button_created 2
2021-02-08_10-27-51.425	middle_moved
2021-02-08_10-27-51.445	multiple_finger_start
2021-02-08_10-27-51.740	index_moved
2021-02-08_10-27-51.763	multiple_finger_stop
2021-02-08_10-27-51.764	middle_released
2021-02-08_10-27-51.785	no_button_but_finger_pressed LeftPinkyTip
2021-02-08_10-27-51.785	set_speed 0
2021-02-08_10-27-51.785	no_button_but_finger_pressed LeftRingTip
2021-02-08_10-27-51.786	set_speed 0
2021-02-08_10-27-51.786	no_button_but_finger_pressed LeftMiddleTip
2021-02-08_10-27-51.786	set_speed 0
2021-02-08_10-27-51.786	no_button_but_finger_pressed LeftIndexTip
2021-02-08_10-27-51.787	set_speed 0
2021-02-08_10-27-51.787	no_button_but_finger_pressed RightIndexTip
2021-02-08_10-27-51.787	set_speed 0
2021-02-08_10-27-51.787	no_button_but_finger_pressed RightMiddleTip
2021-02-08_10-27-51.788	set_speed 0
2021-02-08_10-27-51.788	no_button_but_finger_pressed RightRingTip
2021-02-08_10-27-51.788	set_speed 0
2021-02-08_10-27-51.788	no_button_but_finger_pressed RightPinkyTip
2021-02-08_10-27-51.789	set_speed 0
2021-02-08_10-27-51.810	button_created 0
2021-02-08_10-27-51.828	index_released
2021-02-08_10-27-52.354	button_created 1
2021-02-08_10-27-52.729	index_moved
2021-02-08_10-27-52.967	button_enters_active_area 3
2021-02-08_10-27-52.969	button_created 2
2021-02-08_10-27-53.329	index_released
2021-02-08_10-27-53.340	button_leaves_active_area 3
2021-02-08_10-27-53.443	button_enters_active_area 2
2021-02-08_10-27-53.487	button_created 3
2021-02-08_10-27-53.529	middle_moved
2021-02-08_10-27-53.561	button_pressed 2
2021-02-08_10-27-53.562	set_speed 0
2021-02-08_10-27-53.763	button_missed 3
2021-02-08_10-27-53.763	set_speed 0
2021-02-08_10-27-53.863	middle_released
2021-02-08_10-27-54.055	button_enters_active_area 8
2021-02-08_10-27-54.068	button_created 4
2021-02-08_10-27-54.132	middle_moved
2021-02-08_10-27-54.162	multiple_finger_start
2021-02-08_10-27-54.351	multiple_finger_stop
2021-02-08_10-27-54.364	no_button_but_finger_pressed LeftPinkyTip
2021-02-08_10-27-54.364	set_speed 0
2021-02-08_10-27-54.364	no_button_but_finger_pressed LeftRingTip
2021-02-08_10-27-54.364	set_speed 0
2021-02-08_10-27-54.364	no_button_but_finger_pressed LeftMiddleTip
2021-02-08_10-27-54.365	set_speed 0
2021-02-08_10-27-54.365	no_button_but_finger_pressed LeftIndexTip
2021-02-08_10-27-54.365	set_speed 0
2021-02-08_10-27-54.365	no_button_but_finger_pressed RightIndexTip
2021-02-08_10-27-54.365	set_speed 0
2021-02-08_10-27-54.365	no_button_but_finger_pressed RightMiddleTip
2021-02-08_10-27-54.365	set_speed 0
2021-02-08_10-27-54.365	no_button_but_finger_pressed RightRingTip
2021-02-08_10-27-54.365	set_speed 0
2021-02-08_10-27-54.365	no_button_but_finger_pressed RightPinkyTip
2021-02-08_10-27-54.366	set_speed 0
2021-02-08_10-27-54.376	middle_released
2021-02-08_10-27-54.378	button_created 0
2021-02-08_10-27-54.940	button_created 1
2021-02-08_10-27-55.142	middle_moved
2021-02-08_10-27-55.465	button_enters_active_area 1
2021-02-08_10-27-55.488	multiple_finger_start
2021-02-08_10-27-55.599	ring_moved
2021-02-08_10-27-55.667	middle_released
2021-02-08_10-27-55.950	pinky_moved
2021-02-08_10-27-55.962	multiple_finger_stop
2021-02-08_10-27-55.964	ring_released
2021-02-08_10-27-55.973	no_button_but_finger_pressed LeftPinkyTip
2021-02-08_10-27-55.973	set_speed 0
2021-02-08_10-27-55.973	no_button_but_finger_pressed LeftRingTip
2021-02-08_10-27-55.973	set_speed 0
2021-02-08_10-27-55.973	no_button_but_finger_pressed LeftMiddleTip
2021-02-08_10-27-55.973	set_speed 0
2021-02-08_10-27-55.973	no_button_but_finger_pressed LeftIndexTip
2021-02-08_10-27-55.974	set_speed 0
2021-02-08_10-27-55.974	no_button_but_finger_pressed RightIndexTip
2021-02-08_10-27-55.974	set_speed 0
2021-02-08_10-27-55.974	no_button_but_finger_pressed RightMiddleTip
2021-02-08_10-27-55.974	set_speed 0
2021-02-08_10-27-55.974	no_button_but_finger_pressed RightRingTip
2021-02-08_10-27-55.974	set_speed 0
2021-02-08_10-27-55.974	no_button_but_finger_pressed RightPinkyTip
2021-02-08_10-27-55.974	set_speed 0
2021-02-08_10-27-55.986	button_created 0
2021-02-08_10-27-55.995	pinky_released
2021-02-08_10-27-56.552	button_created 1
2021-02-08_10-27-56.851	middle_moved
2021-02-08_10-27-57.073	button_enters_active_area 2
2021-02-08_10-27-57.121	button_created 2
2021-02-08_10-27-57.394	middle_released
2021-02-08_10-27-57.429	middle_moved
2021-02-08_10-27-57.526	button_leaves_active_area 2
2021-02-08_10-27-57.537	middle_released
2021-02-08_10-27-57.638	button_enters_active_area 6
2021-02-08_10-27-57.694	button_created 3
2021-02-08_10-27-57.751	index_moved
2021-02-08_10-27-57.771	button_pressed 6
2021-02-08_10-27-57.771	set_speed 0
2021-02-08_10-27-57.943	button_missed 2
2021-02-08_10-27-57.943	set_speed 0
2021-02-08_10-27-57.969	index_released
2021-02-08_10-27-58.194	middle_moved
2021-02-08_10-27-58.217	button_enters_active_area 7
2021-02-08_10-27-58.262	button_created 4
2021-02-08_10-27-58.283	multiple_finger_start
2021-02-08_10-27-58.394	multiple_finger_stop
2021-02-08_10-27-58.406	no_button_but_finger_pressed LeftPinkyTip
2021-02-08_10-27-58.407	set_speed 0
2021-02-08_10-27-58.407	no_button_but_finger_pressed LeftRingTip
2021-02-08_10-27-58.407	set_speed 0
2021-02-08_10-27-58.407	no_button_but_finger_pressed LeftMiddleTip
2021-02-08_10-27-58.407	set_speed 0
2021-02-08_10-27-58.407	no_button_but_finger_pressed LeftIndexTip
2021-02-08_10-27-58.407	set_speed 0
2021-02-08_10-27-58.407	no_button_but_finger_pressed RightIndexTip
2021-02-08_10-27-58.407	set_speed 0
2021-02-08_10-27-58.407	no_button_but_finger_pressed RightMiddleTip
2021-02-08_10-27-58.408	set_speed 0
2021-02-08_10-27-58.408	no_button_but_finger_pressed RightRingTip
2021-02-08_10-27-58.408	set_speed 0
2021-02-08_10-27-58.408	no_button_but_finger_pressed RightPinkyTip
2021-02-08_10-27-58.408	set_speed 0
2021-02-08_10-27-58.423	button_created 0
2021-02-08_10-27-58.473	middle_released
2021-02-08_10-27-58.983	button_created 1
2021-02-08_10-27-59.506	button_enters_active_area 6
2021-02-08_10-27-59.552	button_created 2
2021-02-08_10-27-59.595	index_moved
2021-02-08_10-27-59.630	button_pressed 6
2021-02-08_10-27-59.630	set_speed 0
2021-02-08_10-27-59.773	index_released
2021-02-08_10-28-00.081	button_enters_active_area 0
2021-02-08_10-28-00.129	button_created 3
2021-02-08_10-28-00.280	pinky_moved
2021-02-08_10-28-00.302	button_pressed 0
2021-02-08_10-28-00.302	set_speed 0.150000021457672
2021-02-08_10-28-00.326	multiple_finger_start
2021-02-08_10-28-00.471	multiple_finger_stop
2021-02-08_10-28-00.489	no_button_but_finger_pressed LeftRingTip
2021-02-08_10-28-00.490	set_speed 0.150000021457672
2021-02-08_10-28-00.490	no_button_but_finger_pressed LeftMiddleTip
2021-02-08_10-28-00.490	set_speed 0.150000021457672
2021-02-08_10-28-00.490	no_button_but_finger_pressed LeftIndexTip
2021-02-08_10-28-00.490	set_speed 0.150000021457672
2021-02-08_10-28-00.490	no_button_but_finger_pressed RightIndexTip
2021-02-08_10-28-00.491	set_speed 0
2021-02-08_10-28-00.491	no_button_but_finger_pressed RightMiddleTip
2021-02-08_10-28-00.491	set_speed 0
2021-02-08_10-28-00.491	no_button_but_finger_pressed RightRingTip
2021-02-08_10-28-00.491	set_speed 0
2021-02-08_10-28-00.491	no_button_but_finger_pressed RightPinkyTip
2021-02-08_10-28-00.491	set_speed 0
2021-02-08_10-28-00.502	button_created 0
2021-02-08_10-28-00.534	pinky_released
2021-02-08_10-28-00.747	index_moved
2021-02-08_10-28-00.946	index_released
2021-02-08_10-28-01.060	button_created 1
2021-02-08_10-28-01.598	button_enters_active_area 0
2021-02-08_10-28-01.626	button_created 2
2021-02-08_10-28-01.758	pinky_moved
2021-02-08_10-28-01.802	button_pressed 0
2021-02-08_10-28-01.802	set_speed 0
2021-02-08_10-28-02.009	pinky_released
2021-02-08_10-28-02.163	button_enters_active_area 6
2021-02-08_10-28-02.204	button_created 3
2021-02-08_10-28-02.225	index_moved
2021-02-08_10-28-02.258	button_pressed 6
2021-02-08_10-28-02.258	set_speed 0.150000021457672
2021-02-08_10-28-02.413	index_released
2021-02-08_10-28-02.717	button_enters_active_area 2
2021-02-08_10-28-02.762	middle_moved
2021-02-08_10-28-02.775	button_created 4
2021-02-08_10-28-03.018	middle_released
2021-02-08_10-28-03.162	button_leaves_active_area 2
2021-02-08_10-28-03.295	button_enters_active_area 6
2021-02-08_10-28-03.341	button_created 5
2021-02-08_10-28-03.406	index_moved
2021-02-08_10-28-03.443	button_pressed 6
2021-02-08_10-28-03.443	set_speed 0.330000021457672
2021-02-08_10-28-03.588	index_released
2021-02-08_10-28-03.589	button_missed 2
2021-02-08_10-28-03.589	set_speed 0.330000021457672
2021-02-08_10-28-03.872	button_enters_active_area 7
2021-02-08_10-28-03.918	button_created 6
2021-02-08_10-28-03.939	middle_moved
2021-02-08_10-28-03.973	button_pressed 7
2021-02-08_10-28-03.973	set_speed 0.510000021457672
2021-02-08_10-28-04.128	middle_released
2021-02-08_10-28-04.416	button_enters_active_area 2
2021-02-08_10-28-04.475	button_created 7
2021-02-08_10-28-04.495	middle_moved
2021-02-08_10-28-04.521	button_pressed 2
2021-02-08_10-28-04.521	set_speed 0.510000021457672
2021-02-08_10-28-04.736	middle_released
2021-02-08_10-28-04.945	button_enters_active_area 0
2021-02-08_10-28-04.992	ring_moved
2021-02-08_10-28-04.994	button_created 8
2021-02-08_10-28-05.020	multiple_finger_start
2021-02-08_10-28-05.039	pinky_moved
2021-02-08_10-28-05.213	multiple_finger_stop
2021-02-08_10-28-05.214	ring_released
2021-02-08_10-28-05.224	no_button_but_finger_pressed LeftPinkyTip
2021-02-08_10-28-05.224	set_speed 0.330000021457672
2021-02-08_10-28-05.224	no_button_but_finger_pressed LeftRingTip
2021-02-08_10-28-05.224	set_speed 0.150000021457672
2021-02-08_10-28-05.224	no_button_but_finger_pressed LeftMiddleTip
2021-02-08_10-28-05.224	set_speed 0.150000021457672
2021-02-08_10-28-05.224	no_button_but_finger_pressed LeftIndexTip
2021-02-08_10-28-05.225	set_speed 0
2021-02-08_10-28-05.225	no_button_but_finger_pressed RightIndexTip
2021-02-08_10-28-05.225	set_speed 0
2021-02-08_10-28-05.225	no_button_but_finger_pressed RightMiddleTip
2021-02-08_10-28-05.225	set_speed 0
2021-02-08_10-28-05.225	no_button_but_finger_pressed RightRingTip
2021-02-08_10-28-05.225	set_speed 0
2021-02-08_10-28-05.225	no_button_but_finger_pressed RightPinkyTip
2021-02-08_10-28-05.226	set_speed 0
2021-02-08_10-28-05.237	button_created 0
2021-02-08_10-28-05.257	pinky_released
2021-02-08_10-28-05.781	button_created 1
2021-02-08_10-28-06.260	middle_moved
2021-02-08_10-28-06.303	button_enters_active_area 7
2021-02-08_10-28-06.351	button_created 2
2021-02-08_10-28-06.559	middle_released
2021-02-08_10-28-06.694	middle_moved
2021-02-08_10-28-06.749	button_leaves_active_area 7
2021-02-08_10-28-06.872	button_enters_active_area 7
2021-02-08_10-28-06.918	button_created 3
2021-02-08_10-28-07.030	middle_released
2021-02-08_10-28-07.149	middle_moved
2021-02-08_10-28-07.172	button_missed 7
2021-02-08_10-28-07.172	set_speed 0
2021-02-08_10-28-07.327	button_leaves_active_area 7
2021-02-08_10-28-07.447	button_enters_active_area 3
2021-02-08_10-28-07.493	button_created 4
2021-02-08_10-28-07.615	index_moved
2021-02-08_10-28-07.648	button_pressed 3
2021-02-08_10-28-07.648	set_speed 0
2021-02-08_10-28-07.737	button_missed 7
2021-02-08_10-28-07.737	set_speed 0
2021-02-08_10-28-07.800	index_released
2021-02-08_10-28-08.010	button_enters_active_area 6
2021-02-08_10-28-08.067	button_created 5
2021-02-08_10-28-08.189	multiple_finger_start
2021-02-08_10-28-08.199	index_moved
2021-02-08_10-28-08.324	multiple_finger_stop
2021-02-08_10-28-08.327	index_released
2021-02-08_10-28-08.338	no_button_but_finger_pressed LeftPinkyTip
2021-02-08_10-28-08.339	set_speed 0
2021-02-08_10-28-08.339	no_button_but_finger_pressed LeftRingTip
2021-02-08_10-28-08.339	set_speed 0
2021-02-08_10-28-08.339	no_button_but_finger_pressed LeftMiddleTip
2021-02-08_10-28-08.339	set_speed 0
2021-02-08_10-28-08.339	no_button_but_finger_pressed LeftIndexTip
2021-02-08_10-28-08.339	set_speed 0
2021-02-08_10-28-08.339	no_button_but_finger_pressed RightIndexTip
2021-02-08_10-28-08.340	set_speed 0
2021-02-08_10-28-08.340	no_button_but_finger_pressed RightMiddleTip
2021-02-08_10-28-08.340	set_speed 0
2021-02-08_10-28-08.340	no_button_but_finger_pressed RightRingTip
2021-02-08_10-28-08.340	set_speed 0
2021-02-08_10-28-08.340	no_button_but_finger_pressed RightPinkyTip
2021-02-08_10-28-08.341	set_speed 0
2021-02-08_10-28-08.351	button_created 0
2021-02-08_10-28-08.385	middle_released
2021-02-08_10-28-08.913	button_created 1
2021-02-08_10-28-09.449	button_enters_active_area 9
2021-02-08_10-28-09.482	button_created 2
2021-02-08_10-28-09.571	pinky_moved
2021-02-08_10-28-09.626	multiple_finger_start
2021-02-08_10-28-09.662	multiple_finger_stop
2021-02-08_10-28-09.674	no_button_but_finger_pressed LeftPinkyTip
2021-02-08_10-28-09.674	set_speed 0
2021-02-08_10-28-09.674	no_button_but_finger_pressed LeftRingTip
2021-02-08_10-28-09.674	set_speed 0
2021-02-08_10-28-09.674	no_button_but_finger_pressed LeftMiddleTip
2021-02-08_10-28-09.674	set_speed 0
2021-02-08_10-28-09.674	no_button_but_finger_pressed LeftIndexTip
2021-02-08_10-28-09.674	set_speed 0
2021-02-08_10-28-09.675	no_button_but_finger_pressed RightIndexTip
2021-02-08_10-28-09.675	set_speed 0
2021-02-08_10-28-09.675	no_button_but_finger_pressed RightMiddleTip
2021-02-08_10-28-09.675	set_speed 0
2021-02-08_10-28-09.675	no_button_but_finger_pressed RightRingTip
2021-02-08_10-28-09.675	set_speed 0
2021-02-08_10-28-09.675	no_button_but_finger_pressed RightPinkyTip
2021-02-08_10-28-09.675	set_speed 0
2021-02-08_10-28-09.686	button_created 0
2021-02-08_10-28-09.748	pinky_released
2021-02-08_10-28-10.249	button_created 1
2021-02-08_10-28-10.778	button_enters_active_area 0
2021-02-08_10-28-10.824	button_created 2
2021-02-08_10-28-11.056	pinky_moved
2021-02-08_10-28-11.089	button_pressed 0
2021-02-08_10-28-11.089	set_speed 0
2021-02-08_10-28-11.100	multiple_finger_start
2021-02-08_10-28-11.177	multiple_finger_stop
2021-02-08_10-28-11.188	no_button_but_finger_pressed LeftRingTip
2021-02-08_10-28-11.189	set_speed 0
2021-02-08_10-28-11.189	no_button_but_finger_pressed LeftMiddleTip
2021-02-08_10-28-11.189	set_speed 0
2021-02-08_10-28-11.189	no_button_but_finger_pressed LeftIndexTip
2021-02-08_10-28-11.189	set_speed 0
2021-02-08_10-28-11.189	no_button_but_finger_pressed RightIndexTip
2021-02-08_10-28-11.189	set_speed 0
2021-02-08_10-28-11.189	no_button_but_finger_pressed RightMiddleTip
2021-02-08_10-28-11.189	set_speed 0
2021-02-08_10-28-11.189	no_button_but_finger_pressed RightRingTip
2021-02-08_10-28-11.190	set_speed 0
2021-02-08_10-28-11.190	no_button_but_finger_pressed RightPinkyTip
2021-02-08_10-28-11.190	set_speed 0
2021-02-08_10-28-11.204	button_created 0
2021-02-08_10-28-11.244	pinky_released
2021-02-08_10-28-11.758	button_created 1
2021-02-08_10-28-12.291	button_enters_active_area 9
2021-02-08_10-28-12.337	button_created 2
2021-02-08_10-28-12.485	pinky_moved
2021-02-08_10-28-12.646	pinky_released
2021-02-08_10-28-12.735	button_leaves_active_area 9
2021-02-08_10-28-12.857	button_enters_active_area 8
2021-02-08_10-28-12.891	middle_moved
2021-02-08_10-28-12.914	button_created 3
2021-02-08_10-28-12.926	multiple_finger_start
2021-02-08_10-28-13.031	multiple_finger_stop
2021-02-08_10-28-13.042	no_button_but_finger_pressed LeftPinkyTip
2021-02-08_10-28-13.042	set_speed 0
2021-02-08_10-28-13.042	no_button_but_finger_pressed LeftRingTip
2021-02-08_10-28-13.043	set_speed 0
2021-02-08_10-28-13.043	no_button_but_finger_pressed LeftMiddleTip
2021-02-08_10-28-13.043	set_speed 0
2021-02-08_10-28-13.043	no_button_but_finger_pressed LeftIndexTip
2021-02-08_10-28-13.043	set_speed 0
2021-02-08_10-28-13.043	no_button_but_finger_pressed RightIndexTip
2021-02-08_10-28-13.043	set_speed 0
2021-02-08_10-28-13.043	no_button_but_finger_pressed RightMiddleTip
2021-02-08_10-28-13.045	set_speed 0
2021-02-08_10-28-13.045	no_button_but_finger_pressed RightRingTip
2021-02-08_10-28-13.045	set_speed 0
2021-02-08_10-28-13.045	no_button_but_finger_pressed RightPinkyTip
2021-02-08_10-28-13.045	set_speed 0
2021-02-08_10-28-13.055	button_created 0
2021-02-08_10-28-13.308	middle_released
2021-02-08_10-28-13.623	button_created 1
2021-02-08_10-28-14.143	button_enters_active_area 2
2021-02-08_10-28-14.143	middle_moved
2021-02-08_10-28-14.190	button_created 2
2021-02-08_10-28-14.324	middle_released
2021-02-08_10-28-14.587	button_leaves_active_area 2
2021-02-08_10-28-14.721	button_enters_active_area 6
2021-02-08_10-28-14.765	index_moved
2021-02-08_10-28-14.766	button_created 3
2021-02-08_10-28-14.921	index_released
2021-02-08_10-28-15.019	button_missed 2
2021-02-08_10-28-15.019	set_speed 0
2021-02-08_10-28-15.163	button_leaves_active_area 6
2021-02-08_10-28-15.287	button_enters_active_area 0
2021-02-08_10-28-15.331	button_created 4
2021-02-08_10-28-15.590	button_missed 6
2021-02-08_10-28-15.590	set_speed 0
2021-02-08_10-28-15.677	pinky_moved
2021-02-08_10-28-15.734	button_leaves_active_area 0
2021-02-08_10-28-15.798	pinky_released
2021-02-08_10-28-15.854	button_enters_active_area 9
2021-02-08_10-28-15.913	button_created 5
2021-02-08_10-28-15.987	pinky_moved
2021-02-08_10-28-16.020	multiple_finger_start
2021-02-08_10-28-16.098	multiple_finger_stop
2021-02-08_10-28-16.109	no_button_but_finger_pressed LeftPinkyTip
2021-02-08_10-28-16.110	set_speed 0
2021-02-08_10-28-16.110	no_button_but_finger_pressed LeftRingTip
2021-02-08_10-28-16.110	set_speed 0
2021-02-08_10-28-16.110	no_button_but_finger_pressed LeftMiddleTip
2021-02-08_10-28-16.110	set_speed 0
2021-02-08_10-28-16.110	no_button_but_finger_pressed LeftIndexTip
2021-02-08_10-28-16.110	set_speed 0
2021-02-08_10-28-16.110	no_button_but_finger_pressed RightIndexTip
2021-02-08_10-28-16.111	set_speed 0
2021-02-08_10-28-16.111	no_button_but_finger_pressed RightMiddleTip
2021-02-08_10-28-16.111	set_speed 0
2021-02-08_10-28-16.111	no_button_but_finger_pressed RightRingTip
2021-02-08_10-28-16.111	set_speed 0
2021-02-08_10-28-16.111	no_button_but_finger_pressed RightPinkyTip
2021-02-08_10-28-16.111	set_speed 0
2021-02-08_10-28-16.122	button_created 0
2021-02-08_10-28-16.143	pinky_released
2021-02-08_10-28-16.689	button_created 1
2021-02-08_10-28-17.211	button_enters_active_area 9
2021-02-08_10-28-17.256	button_created 2
2021-02-08_10-28-17.322	pinky_moved
2021-02-08_10-28-17.488	pinky_released
2021-02-08_10-28-17.653	button_leaves_active_area 9
2021-02-08_10-28-17.786	button_enters_active_area 0
2021-02-08_10-28-17.833	button_created 3
2021-02-08_10-28-18.089	button_missed 9
2021-02-08_10-28-18.089	set_speed 0
2021-02-08_10-28-18.124	pinky_moved
2021-02-08_10-28-18.156	button_pressed 0
2021-02-08_10-28-18.156	set_speed 0
2021-02-08_10-28-18.272	pinky_released
2021-02-08_10-28-18.350	button_enters_active_area 3
2021-02-08_10-28-18.407	button_created 4
2021-02-08_10-28-18.485	index_moved
2021-02-08_10-28-18.528	button_pressed 3
2021-02-08_10-28-18.529	set_speed 0.150000021457672
2021-02-08_10-28-18.661	index_released
2021-02-08_10-28-18.928	button_enters_active_area 0
2021-02-08_10-28-18.975	button_created 5
2021-02-08_10-28-19.110	pinky_moved
2021-02-08_10-28-19.143	button_pressed 0
2021-02-08_10-28-19.143	set_speed 0.330000021457672
2021-02-08_10-28-19.244	pinky_released
2021-02-08_10-28-19.498	button_enters_active_area 0
2021-02-08_10-28-19.499	pinky_moved
2021-02-08_10-28-19.543	button_created 6
2021-02-08_10-28-19.721	pinky_released
2021-02-08_10-28-19.942	button_leaves_active_area 0
2021-02-08_10-28-20.065	button_enters_active_area 8
2021-02-08_10-28-20.112	button_created 7
2021-02-08_10-28-20.122	middle_moved
2021-02-08_10-28-20.133	multiple_finger_start
2021-02-08_10-28-20.187	ring_moved
2021-02-08_10-28-20.232	multiple_finger_stop
2021-02-08_10-28-20.234	middle_released
2021-02-08_10-28-20.259	no_button_but_finger_pressed LeftPinkyTip
2021-02-08_10-28-20.259	set_speed 0.330000021457672
2021-02-08_10-28-20.259	no_button_but_finger_pressed LeftRingTip
2021-02-08_10-28-20.259	set_speed 0.330000021457672
2021-02-08_10-28-20.259	no_button_but_finger_pressed LeftMiddleTip
2021-02-08_10-28-20.259	set_speed 0.150000021457672
2021-02-08_10-28-20.260	no_button_but_finger_pressed LeftIndexTip
2021-02-08_10-28-20.260	set_speed 0
2021-02-08_10-28-20.260	no_button_but_finger_pressed RightIndexTip
2021-02-08_10-28-20.260	set_speed 0
2021-02-08_10-28-20.260	no_button_but_finger_pressed RightMiddleTip
2021-02-08_10-28-20.260	set_speed 0
2021-02-08_10-28-20.260	no_button_but_finger_pressed RightRingTip
2021-02-08_10-28-20.260	set_speed 0
2021-02-08_10-28-20.260	no_button_but_finger_pressed RightPinkyTip
2021-02-08_10-28-20.261	set_speed 0
2021-02-08_10-28-20.274	button_created 0
2021-02-08_10-28-20.286	ring_released
2021-02-08_10-28-20.817	button_created 1
2021-02-08_10-28-21.310	pinky_moved
2021-02-08_10-28-21.370	button_enters_active_area 9
2021-02-08_10-28-21.395	button_created 2
2021-02-08_10-28-21.761	pinky_released
2021-02-08_10-28-21.805	button_leaves_active_area 9
2021-02-08_10-28-21.909	button_enters_active_area 8
2021-02-08_10-28-21.965	button_created 3
2021-02-08_10-28-22.000	ring_moved
2021-02-08_10-28-22.020	button_pressed 8
2021-02-08_10-28-22.020	set_speed 0
2021-02-08_10-28-22.032	multiple_finger_start
2021-02-08_10-28-22.177	multiple_finger_stop
2021-02-08_10-28-22.178	ring_released
2021-02-08_10-28-22.187	no_button_but_finger_pressed LeftPinkyTip
2021-02-08_10-28-22.187	set_speed 0
2021-02-08_10-28-22.187	no_button_but_finger_pressed LeftRingTip
2021-02-08_10-28-22.188	set_speed 0
2021-02-08_10-28-22.188	no_button_but_finger_pressed LeftMiddleTip
2021-02-08_10-28-22.188	set_speed 0
2021-02-08_10-28-22.188	no_button_but_finger_pressed LeftIndexTip
2021-02-08_10-28-22.189	set_speed 0
2021-02-08_10-28-22.189	no_button_but_finger_pressed RightIndexTip
2021-02-08_10-28-22.189	set_speed 0
2021-02-08_10-28-22.189	no_button_but_finger_pressed RightMiddleTip
2021-02-08_10-28-22.190	set_speed 0
2021-02-08_10-28-22.190	no_button_but_finger_pressed RightPinkyTip
2021-02-08_10-28-22.191	set_speed 0
2021-02-08_10-28-22.206	button_created 0
2021-02-08_10-28-22.763	button_created 1
2021-02-08_10-28-23.296	button_enters_active_area 2
2021-02-08_10-28-23.319	middle_moved
2021-02-08_10-28-23.342	button_created 2
2021-02-08_10-28-23.551	middle_released
2021-02-08_10-28-23.739	button_leaves_active_area 2
2021-02-08_10-28-23.861	button_enters_active_area 7
2021-02-08_10-28-23.884	middle_moved
2021-02-08_10-28-23.910	button_created 3
2021-02-08_10-28-23.963	middle_released
2021-02-08_10-28-23.985	index_moved
2021-02-08_10-28-24.103	index_released
2021-02-08_10-28-24.160	button_missed 2
2021-02-08_10-28-24.160	set_speed 0
2021-02-08_10-28-24.304	button_leaves_active_area 7
2021-02-08_10-28-24.436	button_enters_active_area 1
2021-02-08_10-28-24.470	middle_moved
2021-02-08_10-28-24.483	button_created 4
2021-02-08_10-28-24.621	multiple_finger_start
2021-02-08_10-28-24.736	multiple_finger_stop
2021-02-08_10-28-24.748	no_button_but_finger_pressed LeftPinkyTip
2021-02-08_10-28-24.748	set_speed 0
2021-02-08_10-28-24.748	no_button_but_finger_pressed LeftRingTip
2021-02-08_10-28-24.748	set_speed 0
2021-02-08_10-28-24.748	no_button_but_finger_pressed LeftMiddleTip
2021-02-08_10-28-24.748	set_speed 0
2021-02-08_10-28-24.748	no_button_but_finger_pressed LeftIndexTip
2021-02-08_10-28-24.749	set_speed 0
2021-02-08_10-28-24.749	no_button_but_finger_pressed RightIndexTip
2021-02-08_10-28-24.749	set_speed 0
2021-02-08_10-28-24.749	no_button_but_finger_pressed RightMiddleTip
2021-02-08_10-28-24.749	set_speed 0
2021-02-08_10-28-24.749	no_button_but_finger_pressed RightRingTip
2021-02-08_10-28-24.749	set_speed 0
2021-02-08_10-28-24.749	no_button_but_finger_pressed RightPinkyTip
2021-02-08_10-28-24.749	set_speed 0
2021-02-08_10-28-24.764	middle_released
2021-02-08_10-28-24.765	button_created 0
2021-02-08_10-28-25.331	button_created 1
2021-02-08_10-28-25.847	button_enters_active_area 2
2021-02-08_10-28-25.870	middle_moved
2021-02-08_10-28-25.894	button_created 2
2021-02-08_10-28-26.128	middle_released
2021-02-08_10-28-26.294	button_leaves_active_area 2
2021-02-08_10-28-26.294	middle_moved
2021-02-08_10-28-26.339	middle_released
2021-02-08_10-28-26.418	ring_moved
2021-02-08_10-28-26.429	button_enters_active_area 1
2021-02-08_10-28-26.429	multiple_finger_start
2021-02-08_10-28-26.474	pinky_moved
2021-02-08_10-28-26.651	multiple_finger_stop
2021-02-08_10-28-26.652	ring_released
2021-02-08_10-28-26.662	no_button_but_finger_pressed LeftPinkyTip
2021-02-08_10-28-26.662	set_speed 0
2021-02-08_10-28-26.662	no_button_but_finger_pressed LeftRingTip
2021-02-08_10-28-26.663	set_speed 0
2021-02-08_10-28-26.663	no_button_but_finger_pressed LeftMiddleTip
2021-02-08_10-28-26.663	set_speed 0
2021-02-08_10-28-26.663	no_button_but_finger_pressed LeftIndexTip
2021-02-08_10-28-26.663	set_speed 0
2021-02-08_10-28-26.663	no_button_but_finger_pressed RightIndexTip
2021-02-08_10-28-26.663	set_speed 0
2021-02-08_10-28-26.663	no_button_but_finger_pressed RightMiddleTip
2021-02-08_10-28-26.664	set_speed 0
2021-02-08_10-28-26.664	no_button_but_finger_pressed RightRingTip
2021-02-08_10-28-26.665	set_speed 0
2021-02-08_10-28-26.665	no_button_but_finger_pressed RightPinkyTip
2021-02-08_10-28-26.665	set_speed 0
2021-02-08_10-28-26.675	button_created 0
2021-02-08_10-28-26.850	pinky_released
2021-02-08_10-28-27.240	button_created 1
2021-02-08_10-28-27.773	button_enters_active_area 9
2021-02-08_10-28-27.808	button_created 2
2021-02-08_10-28-28.024	pinky_moved
2021-02-08_10-28-28.035	button_pressed 9
2021-02-08_10-28-28.035	set_speed 0
2021-02-08_10-28-28.123	pinky_released
2021-02-08_10-28-28.337	button_enters_active_area 7
2021-02-08_10-28-28.384	button_created 3
2021-02-08_10-28-28.451	middle_moved
2021-02-08_10-28-28.483	multiple_finger_start
2021-02-08_10-28-28.549	multiple_finger_stop
2021-02-08_10-28-28.560	no_button_but_finger_pressed LeftPinkyTip
2021-02-08_10-28-28.561	set_speed 0
2021-02-08_10-28-28.561	no_button_but_finger_pressed LeftRingTip
2021-02-08_10-28-28.561	set_speed 0
2021-02-08_10-28-28.561	no_button_but_finger_pressed LeftMiddleTip
2021-02-08_10-28-28.561	set_speed 0
2021-02-08_10-28-28.561	no_button_but_finger_pressed LeftIndexTip
2021-02-08_10-28-28.561	set_speed 0
2021-02-08_10-28-28.562	no_button_but_finger_pressed RightIndexTip
2021-02-08_10-28-28.562	set_speed 0
2021-02-08_10-28-28.562	no_button_but_finger_pressed RightMiddleTip
2021-02-08_10-28-28.562	set_speed 0
2021-02-08_10-28-28.562	no_button_but_finger_pressed RightRingTip
2021-02-08_10-28-28.563	set_speed 0
2021-02-08_10-28-28.563	no_button_but_finger_pressed RightPinkyTip
2021-02-08_10-28-28.563	set_speed 0
2021-02-08_10-28-28.580	button_created 0
2021-02-08_10-28-28.605	middle_released
2021-02-08_10-28-29.140	button_created 1
2021-02-08_10-28-29.660	button_enters_active_area 6
2021-02-08_10-28-29.706	button_created 2
2021-02-08_10-28-29.861	index_moved
2021-02-08_10-28-29.884	button_pressed 6
2021-02-08_10-28-29.884	set_speed 0
2021-02-08_10-28-29.972	index_released
2021-02-08_10-28-30.227	button_enters_active_area 0
2021-02-08_10-28-30.227	pinky_moved
2021-02-08_10-28-30.284	button_created 3
2021-02-08_10-28-30.429	button_pressed 0
2021-02-08_10-28-30.429	set_speed 0.150000021457672
2021-02-08_10-28-30.562	pinky_released
2021-02-08_10-28-30.801	button_enters_active_area 8
2021-02-08_10-28-30.851	button_created 4
2021-02-08_10-28-30.903	ring_moved
2021-02-08_10-28-30.914	button_pressed 8
2021-02-08_10-28-30.914	set_speed 0.330000021457672
2021-02-08_10-28-31.038	ring_released
2021-02-08_10-28-31.378	button_enters_active_area 0
2021-02-08_10-28-31.426	button_created 5
2021-02-08_10-28-31.625	pinky_moved
2021-02-08_10-28-31.703	pinky_released
2021-02-08_10-28-31.826	button_leaves_active_area 0
2021-02-08_10-28-31.937	button_enters_active_area 3
2021-02-08_10-28-31.995	button_created 6
2021-02-08_10-28-32.149	index_moved
2021-02-08_10-28-32.205	button_pressed 3
2021-02-08_10-28-32.205	set_speed 0.510000021457672
2021-02-08_10-28-32.249	button_missed 0
2021-02-08_10-28-32.249	set_speed 0.510000021457672
2021-02-08_10-28-32.274	index_released
2021-02-08_10-28-32.510	button_enters_active_area 3
2021-02-08_10-28-32.556	button_created 7
2021-02-08_10-28-32.633	index_moved
2021-02-08_10-28-32.666	button_pressed 3
2021-02-08_10-28-32.666	set_speed 0.510000021457672
2021-02-08_10-28-32.768	index_released
2021-02-08_10-28-33.036	button_enters_active_area 3
2021-02-08_10-28-33.081	button_created 8
2021-02-08_10-28-33.195	index_moved
2021-02-08_10-28-33.358	index_released
2021-02-08_10-28-33.425	button_leaves_active_area 3
2021-02-08_10-28-33.537	button_enters_active_area 7
2021-02-08_10-28-33.571	button_created 9
2021-02-08_10-28-33.615	middle_moved
2021-02-08_10-28-33.725	middle_released
2021-02-08_10-28-33.777	button_missed 3
2021-02-08_10-28-33.777	set_speed 0.330000021457672
2021-02-08_10-28-33.899	button_leaves_active_area 7
2021-02-08_10-28-34.010	button_enters_active_area 8
2021-02-08_10-28-34.057	button_created 10
2021-02-08_10-28-34.111	middle_moved
2021-02-08_10-28-34.167	multiple_finger_start
2021-02-08_10-28-34.290	multiple_finger_stop
2021-02-08_10-28-34.300	no_button_but_finger_pressed LeftPinkyTip
2021-02-08_10-28-34.300	set_speed 0.150000021457672
2021-02-08_10-28-34.300	no_button_but_finger_pressed LeftRingTip
2021-02-08_10-28-34.300	set_speed 0
2021-02-08_10-28-34.300	no_button_but_finger_pressed LeftMiddleTip
2021-02-08_10-28-34.301	set_speed 0
2021-02-08_10-28-34.301	no_button_but_finger_pressed LeftIndexTip
2021-02-08_10-28-34.301	set_speed 0
2021-02-08_10-28-34.301	no_button_but_finger_pressed RightIndexTip
2021-02-08_10-28-34.301	set_speed 0
2021-02-08_10-28-34.301	no_button_but_finger_pressed RightMiddleTip
2021-02-08_10-28-34.301	set_speed 0
2021-02-08_10-28-34.301	no_button_but_finger_pressed RightRingTip
2021-02-08_10-28-34.302	set_speed 0
2021-02-08_10-28-34.302	no_button_but_finger_pressed RightPinkyTip
2021-02-08_10-28-34.302	set_speed 0
2021-02-08_10-28-34.312	middle_released
2021-02-08_10-28-34.315	button_created 0
2021-02-08_10-28-34.871	button_created 1
2021-02-08_10-28-35.346	middle_moved
2021-02-08_10-28-35.402	button_enters_active_area 7
2021-02-08_10-28-35.449	button_created 2
2021-02-08_10-28-35.515	button_pressed 7
2021-02-08_10-28-35.515	set_speed 0
2021-02-08_10-28-35.615	middle_released
2021-02-08_10-28-35.877	middle_moved
2021-02-08_10-28-35.888	middle_released
2021-02-08_10-28-35.911	middle_moved
2021-02-08_10-28-35.965	button_enters_active_area 7
2021-02-08_10-28-36.024	button_created 3
2021-02-08_10-28-36.088	button_pressed 7
2021-02-08_10-28-36.088	set_speed 0.150000021457672
2021-02-08_10-28-36.134	middle_released
2021-02-08_10-28-36.545	button_enters_active_area 2
2021-02-08_10-28-36.567	middle_moved
2021-02-08_10-28-36.591	button_created 4
2021-02-08_10-28-36.653	button_pressed 2
2021-02-08_10-28-36.653	set_speed 0.330000021457672
2021-02-08_10-28-36.779	middle_released
2021-02-08_10-28-37.120	button_enters_active_area 2
2021-02-08_10-28-37.156	button_created 5
2021-02-08_10-28-37.224	middle_moved
2021-02-08_10-28-37.256	button_pressed 2
2021-02-08_10-28-37.256	set_speed 0.510000021457672
2021-02-08_10-28-37.405	middle_released
2021-02-08_10-28-37.631	ring_moved
2021-02-08_10-28-37.675	button_enters_active_area 8
2021-02-08_10-28-37.721	button_created 6
2021-02-08_10-28-37.858	ring_released
2021-02-08_10-28-38.079	button_leaves_active_area 8
2021-02-08_10-28-38.190	button_enters_active_area 0
2021-02-08_10-28-38.236	button_created 7
2021-02-08_10-28-38.388	pinky_moved
2021-02-08_10-28-38.432	button_pressed 0
2021-02-08_10-28-38.432	set_speed 0.690000021457672
2021-02-08_10-28-38.459	button_missed 8
2021-02-08_10-28-38.459	set_speed 0.555000032186508
2021-02-08_10-28-38.576	pinky_released
2021-02-08_10-28-38.689	button_enters_active_area 9
2021-02-08_10-28-38.723	button_created 8
2021-02-08_10-28-38.844	pinky_moved
2021-02-08_10-28-38.855	button_pressed 9
2021-02-08_10-28-38.855	set_speed 0.510000042915344
2021-02-08_10-28-38.977	pinky_released
2021-02-08_10-28-39.144	button_enters_active_area 8
2021-02-08_10-28-39.180	button_created 9
2021-02-08_10-28-39.282	pinky_moved
2021-02-08_10-28-39.305	multiple_finger_start
2021-02-08_10-28-39.442	multiple_finger_stop
2021-02-08_10-28-39.453	no_button_but_finger_pressed LeftPinkyTip
2021-02-08_10-28-39.453	set_speed 0.330000021457672
2021-02-08_10-28-39.454	no_button_but_finger_pressed LeftRingTip
2021-02-08_10-28-39.454	set_speed 0.150000021457672
2021-02-08_10-28-39.454	no_button_but_finger_pressed LeftMiddleTip
2021-02-08_10-28-39.454	set_speed 0
2021-02-08_10-28-39.454	no_button_but_finger_pressed LeftIndexTip
2021-02-08_10-28-39.454	set_speed 0
2021-02-08_10-28-39.454	no_button_but_finger_pressed RightIndexTip
2021-02-08_10-28-39.454	set_speed 0
2021-02-08_10-28-39.454	no_button_but_finger_pressed RightMiddleTip
2021-02-08_10-28-39.455	set_speed 0
2021-02-08_10-28-39.455	no_button_but_finger_pressed RightRingTip
2021-02-08_10-28-39.455	set_speed 0
2021-02-08_10-28-39.455	no_button_but_finger_pressed RightPinkyTip
2021-02-08_10-28-39.455	set_speed 0
2021-02-08_10-28-39.466	button_created 0
2021-02-08_10-28-39.555	pinky_released
2021-02-08_10-28-39.949	button_created 1
2021-02-08_10-28-40.334	ring_moved
2021-02-08_10-28-40.466	button_enters_active_area 8
2021-02-08_10-28-40.500	button_created 2
2021-02-08_10-28-40.762	ring_released
2021-02-08_10-28-40.907	button_leaves_active_area 8
2021-02-08_10-28-41.029	button_enters_active_area 6
2021-02-08_10-28-41.074	ring_moved
2021-02-08_10-28-41.075	button_created 3
2021-02-08_10-28-41.134	ring_released
2021-02-08_10-28-41.300	index_moved
2021-02-08_10-28-41.334	button_missed 8
2021-02-08_10-28-41.335	set_speed 0
2021-02-08_10-28-41.370	index_released
2021-02-08_10-28-41.478	button_leaves_active_area 6
2021-02-08_10-28-41.589	button_enters_active_area 0
2021-02-08_10-28-41.646	button_created 4
2021-02-08_10-28-41.900	pinky_moved
2021-02-08_10-28-41.901	button_missed 6
2021-02-08_10-28-41.901	set_speed 0
2021-02-08_10-28-41.947	button_pressed 0
2021-02-08_10-28-41.947	set_speed 0
2021-02-08_10-28-42.002	pinky_released
2021-02-08_10-28-42.164	button_enters_active_area 7
2021-02-08_10-28-42.221	button_created 5
2021-02-08_10-28-42.321	middle_moved
2021-02-08_10-28-42.466	middle_released
2021-02-08_10-28-42.611	button_leaves_active_area 7
2021-02-08_10-28-42.733	button_enters_active_area 8
2021-02-08_10-28-42.790	button_created 6
2021-02-08_10-28-42.847	ring_moved
2021-02-08_10-28-42.867	button_pressed 8
2021-02-08_10-28-42.867	set_speed 0.150000021457672
2021-02-08_10-28-43.040	button_missed 7
2021-02-08_10-28-43.040	set_speed 0.150000021457672
2021-02-08_10-28-43.050	ring_released
2021-02-08_10-28-43.317	button_enters_active_area 0
2021-02-08_10-28-43.363	button_created 7
2021-02-08_10-28-43.474	pinky_moved
2021-02-08_10-28-43.519	button_pressed 0
2021-02-08_10-28-43.519	set_speed 0.330000021457672
2021-02-08_10-28-43.643	pinky_released
2021-02-08_10-28-43.883	button_enters_active_area 6
2021-02-08_10-28-43.929	button_created 8
2021-02-08_10-28-44.006	index_moved
2021-02-08_10-28-44.106	index_released
2021-02-08_10-28-44.331	button_leaves_active_area 6
2021-02-08_10-28-44.452	button_enters_active_area 7
2021-02-08_10-28-44.485	middle_moved
2021-02-08_10-28-44.509	button_created 9
2021-02-08_10-28-44.575	button_pressed 7
2021-02-08_10-28-44.575	set_speed 0.510000021457672
2021-02-08_10-28-44.683	middle_released
2021-02-08_10-28-44.750	button_missed 6
2021-02-08_10-28-44.750	set_speed 0.330000021457672
2021-02-08_10-28-45.015	button_enters_active_area 7
2021-02-08_10-28-45.073	button_created 10
2021-02-08_10-28-45.083	middle_moved
2021-02-08_10-28-45.231	middle_released
2021-02-08_10-28-45.465	button_leaves_active_area 7
2021-02-08_10-28-45.598	button_enters_active_area 8
2021-02-08_10-28-45.633	ring_moved
2021-02-08_10-28-45.644	button_created 11
2021-02-08_10-28-45.863	ring_released
2021-02-08_10-28-45.887	button_missed 7
2021-02-08_10-28-45.887	set_speed 0.150000021457672
2021-02-08_10-28-46.048	button_leaves_active_area 8
2021-02-08_10-28-46.170	button_enters_active_area 9
2021-02-08_10-28-46.171	pinky_moved
2021-02-08_10-28-46.218	button_created 12
2021-02-08_10-28-46.461	pinky_released
2021-02-08_10-28-46.476	button_missed 8
2021-02-08_10-28-46.476	set_speed 0.150000021457672
2021-02-08_10-28-46.607	button_leaves_active_area 9
2021-02-08_10-28-46.740	button_enters_active_area 3
2021-02-08_10-28-46.787	button_created 13
2021-02-08_10-28-46.890	index_moved
2021-02-08_10-28-46.940	button_pressed 3
2021-02-08_10-28-46.940	set_speed 0.150000021457672
2021-02-08_10-28-47.045	button_missed 9
2021-02-08_10-28-47.045	set_speed 0
2021-02-08_10-28-47.053	index_released
2021-02-08_10-28-47.315	button_enters_active_area 2
2021-02-08_10-28-47.360	button_created 14
2021-02-08_10-28-47.370	middle_moved
2021-02-08_10-28-47.404	button_pressed 2
2021-02-08_10-28-47.404	set_speed 0.150000021457672
2021-02-08_10-28-47.604	middle_released
2021-02-08_10-28-47.885	button_enters_active_area 1
2021-02-08_10-28-47.930	button_created 15
2021-02-08_10-28-47.988	ring_moved
2021-02-08_10-28-48.029	button_pressed 1
2021-02-08_10-28-48.030	set_speed 0.330000021457672
2021-02-08_10-28-48.174	ring_released
2021-02-08_10-28-48.462	button_enters_active_area 0
2021-02-08_10-28-48.507	button_created 16
2021-02-08_10-28-48.628	pinky_moved
2021-02-08_10-28-48.672	button_pressed 0
2021-02-08_10-28-48.672	set_speed 0.510000021457672
2021-02-08_10-28-48.918	pinky_released
2021-02-08_10-28-49.018	button_enters_active_area 6
2021-02-08_10-28-49.064	button_created 17
2021-02-08_10-28-49.234	index_moved
2021-02-08_10-28-49.296	index_released
2021-02-08_10-28-49.428	button_leaves_active_area 6
2021-02-08_10-28-49.550	button_enters_active_area 7
2021-02-08_10-28-49.587	button_created 18
2021-02-08_10-28-49.607	middle_moved
2021-02-08_10-28-49.652	button_pressed 7
2021-02-08_10-28-49.652	set_speed 0.510000021457672
2021-02-08_10-28-49.676	multiple_finger_start
2021-02-08_10-28-49.689	multiple_finger_stop
2021-02-08_10-28-49.701	no_button_but_finger_pressed LeftPinkyTip
2021-02-08_10-28-49.701	set_speed 0.510000021457672
2021-02-08_10-28-49.701	no_button_but_finger_pressed LeftRingTip
2021-02-08_10-28-49.702	set_speed 0.330000021457672
2021-02-08_10-28-49.702	no_button_but_finger_pressed LeftMiddleTip
2021-02-08_10-28-49.702	set_speed 0.150000021457672
2021-02-08_10-28-49.702	no_button_but_finger_pressed LeftIndexTip
2021-02-08_10-28-49.702	set_speed 0
2021-02-08_10-28-49.702	no_button_but_finger_pressed RightIndexTip
2021-02-08_10-28-49.702	set_speed 0
2021-02-08_10-28-49.702	no_button_but_finger_pressed RightRingTip
2021-02-08_10-28-49.703	set_speed 0
2021-02-08_10-28-49.703	no_button_but_finger_pressed RightPinkyTip
2021-02-08_10-28-49.703	set_speed 0
2021-02-08_10-28-49.703	multiple_finger_start
2021-02-08_10-28-49.714	multiple_finger_stop
2021-02-08_10-28-49.723	no_button_but_finger_pressed LeftPinkyTip
2021-02-08_10-28-49.723	set_speed 0
2021-02-08_10-28-49.724	no_button_but_finger_pressed LeftRingTip
2021-02-08_10-28-49.724	set_speed 0
2021-02-08_10-28-49.724	no_button_but_finger_pressed LeftMiddleTip
2021-02-08_10-28-49.724	set_speed 0
2021-02-08_10-28-49.724	no_button_but_finger_pressed LeftIndexTip
2021-02-08_10-28-49.724	set_speed 0
2021-02-08_10-28-49.724	no_button_but_finger_pressed RightIndexTip
2021-02-08_10-28-49.724	set_speed 0
2021-02-08_10-28-49.724	no_button_but_finger_pressed RightRingTip
2021-02-08_10-28-49.725	set_speed 0
2021-02-08_10-28-49.725	no_button_but_finger_pressed RightPinkyTip
2021-02-08_10-28-49.725	set_speed 0
2021-02-08_10-28-49.735	button_created 0
2021-02-08_10-28-49.751	middle_released
2021-02-08_10-28-50.283	button_created 1
2021-02-08_10-28-50.807	button_enters_active_area 6
2021-02-08_10-28-50.807	index_moved
2021-02-08_10-28-50.853	button_created 2
2021-02-08_10-28-50.922	index_released
2021-02-08_10-28-51.250	button_leaves_active_area 6
2021-02-08_10-28-51.373	button_enters_active_area 8
2021-02-08_10-28-51.373	ring_moved
2021-02-08_10-28-51.421	button_created 3
2021-02-08_10-28-51.674	button_missed 6
2021-02-08_10-28-51.674	set_speed 0
2021-02-08_10-28-51.716	ring_released
2021-02-08_10-28-51.816	button_leaves_active_area 8
2021-02-08_10-28-51.941	button_enters_active_area 3
2021-02-08_10-28-51.998	button_created 4
2021-02-08_10-28-52.237	button_missed 8
2021-02-08_10-28-52.237	set_speed 0
2021-02-08_10-28-52.248	index_moved
2021-02-08_10-28-52.372	index_released
2021-02-08_10-28-52.392	button_leaves_active_area 3
2021-02-08_10-28-52.516	button_enters_active_area 8
2021-02-08_10-28-52.560	button_created 5
2021-02-08_10-28-52.571	ring_moved
2021-02-08_10-28-52.631	multiple_finger_start
2021-02-08_10-28-52.702	multiple_finger_stop
2021-02-08_10-28-52.713	no_button_but_finger_pressed LeftPinkyTip
2021-02-08_10-28-52.713	set_speed 0
2021-02-08_10-28-52.713	no_button_but_finger_pressed LeftRingTip
2021-02-08_10-28-52.713	set_speed 0
2021-02-08_10-28-52.713	no_button_but_finger_pressed LeftMiddleTip
2021-02-08_10-28-52.714	set_speed 0
2021-02-08_10-28-52.714	no_button_but_finger_pressed LeftIndexTip
2021-02-08_10-28-52.714	set_speed 0
2021-02-08_10-28-52.714	no_button_but_finger_pressed RightIndexTip
2021-02-08_10-28-52.714	set_speed 0
2021-02-08_10-28-52.714	no_button_but_finger_pressed RightMiddleTip
2021-02-08_10-28-52.714	set_speed 0
2021-02-08_10-28-52.714	no_button_but_finger_pressed RightRingTip
2021-02-08_10-28-52.714	set_speed 0
2021-02-08_10-28-52.715	no_button_but_finger_pressed RightPinkyTip
2021-02-08_10-28-52.715	set_speed 0
2021-02-08_10-28-52.727	button_created 0
2021-02-08_10-28-52.735	ring_released
2021-02-08_10-28-53.293	button_created 1
2021-02-08_10-28-53.823	button_enters_active_area 9
2021-02-08_10-28-53.858	button_created 2
2021-02-08_10-28-53.970	pinky_moved
2021-02-08_10-28-54.003	button_pressed 9
2021-02-08_10-28-54.004	set_speed 0
2021-02-08_10-28-54.104	pinky_released
2021-02-08_10-28-54.393	button_enters_active_area 1
2021-02-08_10-28-54.437	button_created 3
2021-02-08_10-28-54.648	ring_moved
2021-02-08_10-28-54.681	button_pressed 1
2021-02-08_10-28-54.681	set_speed 0.150000021457672
2021-02-08_10-28-54.759	ring_released
2021-02-08_10-28-54.948	button_enters_active_area 3
2021-02-08_10-28-55.005	button_created 4
2021-02-08_10-28-55.216	index_moved
2021-02-08_10-28-55.305	index_released
2021-02-08_10-28-55.394	button_leaves_active_area 3
2021-02-08_10-28-55.527	button_enters_active_area 2
2021-02-08_10-28-55.573	button_created 5
2021-02-08_10-28-55.621	middle_moved
2021-02-08_10-28-55.646	button_pressed 2
2021-02-08_10-28-55.646	set_speed 0.330000021457672
2021-02-08_10-28-55.802	middle_released
2021-02-08_10-28-55.814	button_missed 3
2021-02-08_10-28-55.814	set_speed 0.330000021457672
2021-02-08_10-28-56.104	button_enters_active_area 9
2021-02-08_10-28-56.149	button_created 6
2021-02-08_10-28-56.218	pinky_moved
2021-02-08_10-28-56.382	pinky_released
2021-02-08_10-28-56.549	button_leaves_active_area 9
2021-02-08_10-28-56.667	button_enters_active_area 2
2021-02-08_10-28-56.700	middle_moved
2021-02-08_10-28-56.723	button_created 7
2021-02-08_10-28-56.766	button_pressed 2
2021-02-08_10-28-56.766	set_speed 0.510000021457672
2021-02-08_10-28-56.922	middle_released
2021-02-08_10-28-56.967	button_missed 9
2021-02-08_10-28-56.967	set_speed 0.330000021457672
2021-02-08_10-28-57.238	button_enters_active_area 9
2021-02-08_10-28-57.282	pinky_moved
2021-02-08_10-28-57.283	button_created 8
2021-02-08_10-28-57.480	pinky_released
2021-02-08_10-28-57.680	button_leaves_active_area 9
2021-02-08_10-28-57.815	button_enters_active_area 1
2021-02-08_10-28-57.860	button_created 9
2021-02-08_10-28-57.929	ring_moved
2021-02-08_10-28-57.944	multiple_finger_start
2021-02-08_10-28-58.011	middle_moved
2021-02-08_10-28-58.156	multiple_finger_stop
2021-02-08_10-28-58.157	ring_released
2021-02-08_10-28-58.167	no_button_but_finger_pressed LeftPinkyTip
2021-02-08_10-28-58.167	set_speed 0.150000021457672
2021-02-08_10-28-58.167	no_button_but_finger_pressed LeftRingTip
2021-02-08_10-28-58.167	set_speed 0
2021-02-08_10-28-58.167	no_button_but_finger_pressed LeftMiddleTip
2021-02-08_10-28-58.168	set_speed 0
2021-02-08_10-28-58.168	no_button_but_finger_pressed LeftIndexTip
2021-02-08_10-28-58.168	set_speed 0
2021-02-08_10-28-58.168	no_button_but_finger_pressed RightIndexTip
2021-02-08_10-28-58.168	set_speed 0
2021-02-08_10-28-58.168	no_button_but_finger_pressed RightMiddleTip
2021-02-08_10-28-58.168	set_speed 0
2021-02-08_10-28-58.168	no_button_but_finger_pressed RightRingTip
2021-02-08_10-28-58.169	set_speed 0
2021-02-08_10-28-58.169	no_button_but_finger_pressed RightPinkyTip
2021-02-08_10-28-58.169	set_speed 0
2021-02-08_10-28-58.184	button_created 0
2021-02-08_10-28-58.222	middle_released
2021-02-08_10-28-58.744	button_created 1
2021-02-08_10-28-59.278	button_enters_active_area 6
2021-02-08_10-28-59.313	button_created 2
2021-02-08_10-28-59.333	index_moved
2021-02-08_10-28-59.495	index_released
2021-02-08_10-28-59.714	button_leaves_active_area 6
2021-02-08_10-28-59.833	button_enters_active_area 1
2021-02-08_10-28-59.892	button_created 3
2021-02-08_10-28-59.909	ring_moved
2021-02-08_10-28-59.957	button_pressed 1
2021-02-08_10-28-59.957	set_speed 0
2021-02-08_10-28-59.958	multiple_finger_start
2021-02-08_10-29-00.042	pinky_moved
2021-02-08_10-29-00.131	multiple_finger_stop
2021-02-08_10-29-00.132	ring_released
2021-02-08_10-29-00.142	no_button_but_finger_pressed LeftPinkyTip
2021-02-08_10-29-00.143	set_speed 0
2021-02-08_10-29-00.143	no_button_but_finger_pressed LeftMiddleTip
2021-02-08_10-29-00.143	set_speed 0
2021-02-08_10-29-00.143	no_button_but_finger_pressed LeftIndexTip
2021-02-08_10-29-00.143	set_speed 0
2021-02-08_10-29-00.143	no_button_but_finger_pressed RightIndexTip
2021-02-08_10-29-00.143	set_speed 0
2021-02-08_10-29-00.143	no_button_but_finger_pressed RightMiddleTip
2021-02-08_10-29-00.144	set_speed 0
2021-02-08_10-29-00.144	no_button_but_finger_pressed RightRingTip
2021-02-08_10-29-00.144	set_speed 0
2021-02-08_10-29-00.144	no_button_but_finger_pressed RightPinkyTip
2021-02-08_10-29-00.144	set_speed 0
2021-02-08_10-29-00.155	button_created 0
2021-02-08_10-29-00.198	pinky_released
2021-02-08_10-29-00.724	button_created 1
2021-02-08_10-29-01.246	button_enters_active_area 3
2021-02-08_10-29-01.293	button_created 2
2021-02-08_10-29-01.351	index_moved
2021-02-08_10-29-01.380	button_pressed 3
2021-02-08_10-29-01.380	set_speed 0
2021-02-08_10-29-01.542	index_released
2021-02-08_10-29-01.819	button_enters_active_area 8
2021-02-08_10-29-01.867	button_created 3
2021-02-08_10-29-02.013	ring_moved
2021-02-08_10-29-02.035	button_pressed 8
2021-02-08_10-29-02.035	set_speed 0.150000021457672
2021-02-08_10-29-02.035	multiple_finger_start
2021-02-08_10-29-02.189	multiple_finger_stop
2021-02-08_10-29-02.190	ring_released
2021-02-08_10-29-02.200	no_button_but_finger_pressed LeftPinkyTip
2021-02-08_10-29-02.201	set_speed 0.150000021457672
2021-02-08_10-29-02.201	no_button_but_finger_pressed LeftRingTip
2021-02-08_10-29-02.201	set_speed 0.150000021457672
2021-02-08_10-29-02.201	no_button_but_finger_pressed LeftMiddleTip
2021-02-08_10-29-02.202	set_speed 0.150000021457672
2021-02-08_10-29-02.202	no_button_but_finger_pressed LeftIndexTip
2021-02-08_10-29-02.202	set_speed 0
2021-02-08_10-29-02.202	no_button_but_finger_pressed RightIndexTip
2021-02-08_10-29-02.202	set_speed 0
2021-02-08_10-29-02.203	no_button_but_finger_pressed RightMiddleTip
2021-02-08_10-29-02.203	set_speed 0
2021-02-08_10-29-02.203	no_button_but_finger_pressed RightPinkyTip
2021-02-08_10-29-02.203	set_speed 0
2021-02-08_10-29-02.214	button_created 0
2021-02-08_10-29-02.778	button_created 1
2021-02-08_10-29-03.310	button_enters_active_area 8
2021-02-08_10-29-03.310	ring_moved
2021-02-08_10-29-03.345	button_created 2
2021-02-08_10-29-03.411	multiple_finger_start
2021-02-08_10-29-03.457	multiple_finger_stop
2021-02-08_10-29-03.467	no_button_but_finger_pressed LeftPinkyTip
2021-02-08_10-29-03.467	set_speed 0
2021-02-08_10-29-03.467	no_button_but_finger_pressed LeftRingTip
2021-02-08_10-29-03.467	set_speed 0
2021-02-08_10-29-03.468	no_button_but_finger_pressed LeftMiddleTip
2021-02-08_10-29-03.468	set_speed 0
2021-02-08_10-29-03.468	no_button_but_finger_pressed LeftIndexTip
2021-02-08_10-29-03.468	set_speed 0
2021-02-08_10-29-03.468	no_button_but_finger_pressed RightIndexTip
2021-02-08_10-29-03.468	set_speed 0
2021-02-08_10-29-03.468	no_button_but_finger_pressed RightMiddleTip
2021-02-08_10-29-03.468	set_speed 0
2021-02-08_10-29-03.468	no_button_but_finger_pressed RightRingTip
2021-02-08_10-29-03.469	set_speed 0
2021-02-08_10-29-03.469	no_button_but_finger_pressed RightPinkyTip
2021-02-08_10-29-03.469	set_speed 0
2021-02-08_10-29-03.482	button_created 0
2021-02-08_10-29-03.504	ring_released
2021-02-08_10-29-04.045	button_created 1
2021-02-08_10-29-04.575	button_enters_active_area 9
2021-02-08_10-29-04.620	button_created 2
2021-02-08_10-29-04.769	pinky_moved
2021-02-08_10-29-04.781	button_pressed 9
2021-02-08_10-29-04.781	set_speed 0
2021-02-08_10-29-04.900	pinky_released
2021-02-08_10-29-05.140	button_enters_active_area 3
2021-02-08_10-29-05.186	button_created 3
2021-02-08_10-29-05.206	index_moved
2021-02-08_10-29-05.363	index_released
2021-02-08_10-29-05.577	button_leaves_active_area 3
2021-02-08_10-29-05.712	button_enters_active_area 7
2021-02-08_10-29-05.712	ring_moved
2021-02-08_10-29-05.734	multiple_finger_start
2021-02-08_10-29-06.039	multiple_finger_stop
2021-02-08_10-29-06.051	no_button_but_finger_pressed LeftPinkyTip
2021-02-08_10-29-06.051	set_speed 0
2021-02-08_10-29-06.051	no_button_but_finger_pressed LeftRingTip
2021-02-08_10-29-06.051	set_speed 0
2021-02-08_10-29-06.051	no_button_but_finger_pressed LeftMiddleTip
2021-02-08_10-29-06.052	set_speed 0
2021-02-08_10-29-06.052	no_button_but_finger_pressed LeftIndexTip
2021-02-08_10-29-06.052	set_speed 0
2021-02-08_10-29-06.052	no_button_but_finger_pressed RightIndexTip
2021-02-08_10-29-06.052	set_speed 0
2021-02-08_10-29-06.052	no_button_but_finger_pressed RightMiddleTip
2021-02-08_10-29-06.052	set_speed 0
2021-02-08_10-29-06.052	no_button_but_finger_pressed RightRingTip
2021-02-08_10-29-06.053	set_speed 0
2021-02-08_10-29-06.053	no_button_but_finger_pressed RightPinkyTip
2021-02-08_10-29-06.053	set_speed 0
2021-02-08_10-29-06.066	button_created 0
2021-02-08_10-29-06.208	ring_released
2021-02-08_10-29-06.624	button_created 1
2021-02-08_10-29-07.153	button_enters_active_area 7
2021-02-08_10-29-07.165	middle_moved
2021-02-08_10-29-07.198	button_created 2
2021-02-08_10-29-07.422	middle_released
2021-02-08_10-29-07.599	button_leaves_active_area 7
2021-02-08_10-29-07.721	button_enters_active_area 8
2021-02-08_10-29-07.767	button_created 3
2021-02-08_10-29-07.777	ring_moved
2021-02-08_10-29-07.977	ring_released
2021-02-08_10-29-08.022	button_missed 7
2021-02-08_10-29-08.022	set_speed 0
2021-02-08_10-29-08.166	button_leaves_active_area 8
2021-02-08_10-29-08.289	button_enters_active_area 7
2021-02-08_10-29-08.345	button_created 4
2021-02-08_10-29-08.587	button_missed 8
2021-02-08_10-29-08.587	set_speed 0
2021-02-08_10-29-08.738	button_leaves_active_area 7
2021-02-08_10-29-08.861	button_enters_active_area 8
2021-02-08_10-29-08.907	button_created 5
2021-02-08_10-29-09.161	button_missed 7
2021-02-08_10-29-09.161	set_speed 0
2021-02-08_10-29-09.316	button_leaves_active_area 8
2021-02-08_10-29-09.394	ring_moved
2021-02-08_10-29-09.417	multiple_finger_start
2021-02-08_10-29-09.441	pinky_moved
2021-02-08_10-29-09.583	multiple_finger_stop
2021-02-08_10-29-09.586	ring_released
2021-02-08_10-29-09.594	no_button_but_finger_pressed LeftPinkyTip
2021-02-08_10-29-09.594	set_speed 0
2021-02-08_10-29-09.594	no_button_but_finger_pressed LeftRingTip
2021-02-08_10-29-09.594	set_speed 0
2021-02-08_10-29-09.594	no_button_but_finger_pressed LeftMiddleTip
2021-02-08_10-29-09.595	set_speed 0
2021-02-08_10-29-09.595	no_button_but_finger_pressed LeftIndexTip
2021-02-08_10-29-09.595	set_speed 0
2021-02-08_10-29-09.595	no_button_but_finger_pressed RightIndexTip
2021-02-08_10-29-09.595	set_speed 0
2021-02-08_10-29-09.595	no_button_but_finger_pressed RightMiddleTip
2021-02-08_10-29-09.595	set_speed 0
2021-02-08_10-29-09.595	no_button_but_finger_pressed RightRingTip
2021-02-08_10-29-09.595	set_speed 0
2021-02-08_10-29-09.595	no_button_but_finger_pressed RightPinkyTip
2021-02-08_10-29-09.596	set_speed 0
2021-02-08_10-29-09.608	button_created 0
2021-02-08_10-29-09.628	pinky_released
2021-02-08_10-29-10.178	button_created 1
2021-02-08_10-29-10.651	middle_moved
2021-02-08_10-29-10.695	button_enters_active_area 8
2021-02-08_10-29-10.706	middle_released
2021-02-08_10-29-10.741	button_created 2
2021-02-08_10-29-11.143	button_leaves_active_area 8
2021-02-08_10-29-11.276	button_enters_active_area 6
2021-02-08_10-29-11.276	index_moved
2021-02-08_10-29-11.310	button_created 3
2021-02-08_10-29-11.453	index_released
2021-02-08_10-29-11.563	button_missed 8
2021-02-08_10-29-11.563	set_speed 0
2021-02-08_10-29-11.646	middle_moved
2021-02-08_10-29-11.697	multiple_finger_start
2021-02-08_10-29-11.870	ring_moved
2021-02-08_10-29-11.881	multiple_finger_stop
2021-02-08_10-29-11.882	middle_released
2021-02-08_10-29-11.892	no_button_but_finger_pressed LeftPinkyTip
2021-02-08_10-29-11.893	set_speed 0
2021-02-08_10-29-11.893	no_button_but_finger_pressed LeftRingTip
2021-02-08_10-29-11.893	set_speed 0
2021-02-08_10-29-11.894	no_button_but_finger_pressed LeftMiddleTip
2021-02-08_10-29-11.894	set_speed 0
2021-02-08_10-29-11.894	no_button_but_finger_pressed LeftIndexTip
2021-02-08_10-29-11.894	set_speed 0
2021-02-08_10-29-11.894	no_button_but_finger_pressed RightIndexTip
2021-02-08_10-29-11.895	set_speed 0
2021-02-08_10-29-11.895	no_button_but_finger_pressed RightMiddleTip
2021-02-08_10-29-11.895	set_speed 0
2021-02-08_10-29-11.895	no_button_but_finger_pressed RightRingTip
2021-02-08_10-29-11.896	set_speed 0
2021-02-08_10-29-11.896	no_button_but_finger_pressed RightPinkyTip
2021-02-08_10-29-11.896	set_speed 0
2021-02-08_10-29-11.909	ring_released
2021-02-08_10-29-11.910	button_created 0
2021-02-08_10-29-12.474	button_created 1
2021-02-08_10-29-12.681	ring_moved
2021-02-08_10-29-12.738	ring_released
2021-02-08_10-29-12.882	ring_moved
2021-02-08_10-29-12.904	multiple_finger_start
2021-02-08_10-29-13.085	multiple_finger_stop
2021-02-08_10-29-13.097	no_button_but_finger_pressed LeftPinkyTip
2021-02-08_10-29-13.098	set_speed 0
2021-02-08_10-29-13.098	no_button_but_finger_pressed LeftRingTip
2021-02-08_10-29-13.098	set_speed 0
2021-02-08_10-29-13.098	no_button_but_finger_pressed LeftMiddleTip
2021-02-08_10-29-13.098	set_speed 0
2021-02-08_10-29-13.098	no_button_but_finger_pressed LeftIndexTip
2021-02-08_10-29-13.098	set_speed 0
2021-02-08_10-29-13.098	no_button_but_finger_pressed RightIndexTip
2021-02-08_10-29-13.099	set_speed 0
2021-02-08_10-29-13.099	no_button_but_finger_pressed RightMiddleTip
2021-02-08_10-29-13.099	set_speed 0
2021-02-08_10-29-13.099	no_button_but_finger_pressed RightRingTip
2021-02-08_10-29-13.099	set_speed 0
2021-02-08_10-29-13.099	no_button_but_finger_pressed RightPinkyTip
2021-02-08_10-29-13.099	set_speed 0
2021-02-08_10-29-13.109	button_created 0
2021-02-08_10-29-13.128	ring_released
2021-02-08_10-29-13.675	button_created 1
2021-02-08_10-29-14.017	index_moved
2021-02-08_10-29-14.096	index_released
2021-02-08_10-29-14.197	button_enters_active_area 3
2021-02-08_10-29-14.241	button_created 2
2021-02-08_10-29-14.281	index_moved
2021-02-08_10-29-14.348	button_pressed 3
2021-02-08_10-29-14.348	set_speed 0
2021-02-08_10-29-14.493	index_released
2021-02-08_10-29-14.769	button_enters_active_area 0
2021-02-08_10-29-14.817	button_created 3
2021-02-08_10-29-14.924	pinky_moved
2021-02-08_10-29-15.083	pinky_released
2021-02-08_10-29-15.209	button_leaves_active_area 0
2021-02-08_10-29-15.328	button_enters_active_area 9
2021-02-08_10-29-15.385	button_created 4
2021-02-08_10-29-15.640	button_missed 0
2021-02-08_10-29-15.640	set_speed 0
2021-02-08_10-29-15.781	button_leaves_active_area 9
2021-02-08_10-29-15.902	button_enters_active_area 9
2021-02-08_10-29-15.960	button_created 5
2021-02-08_10-29-16.206	button_missed 9
2021-02-08_10-29-16.206	set_speed 0
2021-02-08_10-29-16.358	button_leaves_active_area 9
2021-02-08_10-29-16.479	button_enters_active_area 1
2021-02-08_10-29-16.536	button_created 6
2021-02-08_10-29-16.760	thumb_moved
2021-02-08_10-29-16.771	hand_moved
2021-02-08_10-29-16.772	multiple_finger_start
2021-02-08_10-29-16.772	pinky_moved
2021-02-08_10-29-16.772	thumb_released
2021-02-08_10-29-16.783	hand_replaced
2021-02-08_10-29-16.784	middle_moved
2021-02-08_10-29-16.797	no_button_but_finger_pressed LeftPinkyTip
2021-02-08_10-29-16.797	set_speed 0
2021-02-08_10-29-16.797	no_button_but_finger_pressed LeftRingTip
2021-02-08_10-29-16.797	set_speed 0
2021-02-08_10-29-16.797	no_button_but_finger_pressed LeftMiddleTip
2021-02-08_10-29-16.797	set_speed 0
2021-02-08_10-29-16.797	no_button_but_finger_pressed LeftIndexTip
2021-02-08_10-29-16.798	set_speed 0
2021-02-08_10-29-16.798	no_button_but_finger_pressed RightIndexTip
2021-02-08_10-29-16.798	set_speed 0
2021-02-08_10-29-16.798	no_button_but_finger_pressed RightMiddleTip
2021-02-08_10-29-16.798	set_speed 0
2021-02-08_10-29-16.798	no_button_but_finger_pressed RightRingTip
2021-02-08_10-29-16.798	set_speed 0
2021-02-08_10-29-16.798	no_button_but_finger_pressed RightPinkyTip
2021-02-08_10-29-16.798	set_speed 0
2021-02-08_10-29-16.811	pinky_released
2021-02-08_10-29-16.812	button_created 0
2021-02-08_10-29-16.820	multiple_finger_stop
2021-02-08_10-29-16.821	middle_released
2021-02-08_10-29-16.829	no_button_but_finger_pressed RightPinkyTip
2021-02-08_10-29-16.829	set_speed 0
2021-02-08_10-29-16.829	no_button_but_finger_pressed RightRingTip
2021-02-08_10-29-16.830	set_speed 0
2021-02-08_10-29-16.830	no_button_but_finger_pressed RightMiddleTip
2021-02-08_10-29-16.830	set_speed 0
2021-02-08_10-29-16.830	no_button_but_finger_pressed RightIndexTip
2021-02-08_10-29-16.830	set_speed 0
2021-02-08_10-29-16.830	no_button_but_finger_pressed LeftIndexTip
2021-02-08_10-29-16.830	set_speed 0
2021-02-08_10-29-16.830	no_button_but_finger_pressed LeftMiddleTip
2021-02-08_10-29-16.831	set_speed 0
2021-02-08_10-29-16.831	no_button_but_finger_pressed LeftRingTip
2021-02-08_10-29-16.831	set_speed 0
2021-02-08_10-29-16.831	no_button_but_finger_pressed LeftPinkyTip
2021-02-08_10-29-16.831	set_speed 0
2021-02-08_10-29-16.846	button_created 0
2021-02-08_10-29-17.038	hand_moved
2021-02-08_10-29-17.038	thumb_moved
2021-02-08_10-29-17.048	hand_replaced
2021-02-08_10-29-17.049	multiple_finger_start
2021-02-08_10-29-17.049	pinky_moved
2021-02-08_10-29-17.049	thumb_released
2021-02-08_10-29-17.062	hand_moved
2021-02-08_10-29-17.077	multiple_finger_stop
2021-02-08_10-29-17.079	pinky_released
2021-02-08_10-29-17.089	no_button_but_finger_pressed LeftPinkyTip
2021-02-08_10-29-17.089	set_speed 0
2021-02-08_10-29-17.089	no_button_but_finger_pressed LeftRingTip
2021-02-08_10-29-17.089	set_speed 0
2021-02-08_10-29-17.089	no_button_but_finger_pressed LeftMiddleTip
2021-02-08_10-29-17.090	set_speed 0
2021-02-08_10-29-17.090	no_button_but_finger_pressed LeftIndexTip
2021-02-08_10-29-17.090	set_speed 0
2021-02-08_10-29-17.090	no_button_but_finger_pressed RightIndexTip
2021-02-08_10-29-17.090	set_speed 0
2021-02-08_10-29-17.090	no_button_but_finger_pressed RightMiddleTip
2021-02-08_10-29-17.090	set_speed 0
2021-02-08_10-29-17.090	no_button_but_finger_pressed RightRingTip
2021-02-08_10-29-17.091	set_speed 0
2021-02-08_10-29-17.091	no_button_but_finger_pressed RightPinkyTip
2021-02-08_10-29-17.091	set_speed 0
2021-02-08_10-29-17.091	hand_replaced
2021-02-08_10-29-17.092	thumb_moved
2021-02-08_10-29-17.101	no_button_but_finger_pressed RightRingTip
2021-02-08_10-29-17.101	set_speed 0
2021-02-08_10-29-17.101	no_button_but_finger_pressed RightMiddleTip
2021-02-08_10-29-17.101	set_speed 0
2021-02-08_10-29-17.101	no_button_but_finger_pressed RightIndexTip
2021-02-08_10-29-17.102	set_speed 0
2021-02-08_10-29-17.102	no_button_but_finger_pressed LeftIndexTip
2021-02-08_10-29-17.102	set_speed 0
2021-02-08_10-29-17.102	no_button_but_finger_pressed LeftMiddleTip
2021-02-08_10-29-17.102	set_speed 0
2021-02-08_10-29-17.102	no_button_but_finger_pressed LeftRingTip
2021-02-08_10-29-17.102	set_speed 0
2021-02-08_10-29-17.102	no_button_but_finger_pressed LeftPinkyTip
2021-02-08_10-29-17.103	set_speed 0
2021-02-08_10-29-17.103	multiple_finger_start
2021-02-08_10-29-17.103	pinky_moved
2021-02-08_10-29-17.103	thumb_released
2021-02-08_10-29-17.134	multiple_finger_stop
2021-02-08_10-29-17.136	pinky_released
2021-02-08_10-29-17.148	no_button_but_finger_pressed LeftPinkyTip
2021-02-08_10-29-17.148	set_speed 0
2021-02-08_10-29-17.148	no_button_but_finger_pressed LeftRingTip
2021-02-08_10-29-17.148	set_speed 0
2021-02-08_10-29-17.148	no_button_but_finger_pressed LeftMiddleTip
2021-02-08_10-29-17.149	set_speed 0
2021-02-08_10-29-17.149	no_button_but_finger_pressed LeftIndexTip
2021-02-08_10-29-17.149	set_speed 0
2021-02-08_10-29-17.149	no_button_but_finger_pressed RightIndexTip
2021-02-08_10-29-17.149	set_speed 0
2021-02-08_10-29-17.149	no_button_but_finger_pressed RightMiddleTip
2021-02-08_10-29-17.149	set_speed 0
2021-02-08_10-29-17.149	no_button_but_finger_pressed RightRingTip
2021-02-08_10-29-17.150	set_speed 0
2021-02-08_10-29-17.150	no_button_but_finger_pressed RightPinkyTip
2021-02-08_10-29-17.150	set_speed 0
2021-02-08_10-29-17.162	button_created 0
2021-02-08_10-29-17.180	thumb_moved
2021-02-08_10-29-17.199	multiple_finger_start
2021-02-08_10-29-17.199	pinky_moved
2021-02-08_10-29-17.199	thumb_released
2021-02-08_10-29-17.211	hand_moved
2021-02-08_10-29-17.211	multiple_finger_stop
2021-02-08_10-29-17.214	pinky_released
2021-02-08_10-29-17.225	no_button_but_finger_pressed LeftPinkyTip
2021-02-08_10-29-17.225	set_speed 0
2021-02-08_10-29-17.225	no_button_but_finger_pressed LeftRingTip
2021-02-08_10-29-17.225	set_speed 0
2021-02-08_10-29-17.225	no_button_but_finger_pressed LeftMiddleTip
2021-02-08_10-29-17.225	set_speed 0
2021-02-08_10-29-17.225	no_button_but_finger_pressed LeftIndexTip
2021-02-08_10-29-17.226	set_speed 0
2021-02-08_10-29-17.226	no_button_but_finger_pressed RightIndexTip
2021-02-08_10-29-17.226	set_speed 0
2021-02-08_10-29-17.226	no_button_but_finger_pressed RightMiddleTip
2021-02-08_10-29-17.226	set_speed 0
2021-02-08_10-29-17.226	no_button_but_finger_pressed RightRingTip
2021-02-08_10-29-17.226	set_speed 0
2021-02-08_10-29-17.226	no_button_but_finger_pressed RightPinkyTip
2021-02-08_10-29-17.227	set_speed 0
2021-02-08_10-29-17.227	hand_replaced
2021-02-08_10-29-17.228	multiple_finger_start
2021-02-08_10-29-17.228	pinky_moved
2021-02-08_10-29-17.246	multiple_finger_stop
2021-02-08_10-29-17.247	pinky_released
2021-02-08_10-29-17.257	no_button_but_finger_pressed LeftPinkyTip
2021-02-08_10-29-17.257	set_speed 0
2021-02-08_10-29-17.257	no_button_but_finger_pressed LeftRingTip
2021-02-08_10-29-17.257	set_speed 0
2021-02-08_10-29-17.257	no_button_but_finger_pressed LeftMiddleTip
2021-02-08_10-29-17.258	set_speed 0
2021-02-08_10-29-17.258	no_button_but_finger_pressed LeftIndexTip
2021-02-08_10-29-17.258	set_speed 0
2021-02-08_10-29-17.258	no_button_but_finger_pressed RightIndexTip
2021-02-08_10-29-17.258	set_speed 0
2021-02-08_10-29-17.258	no_button_but_finger_pressed RightMiddleTip
2021-02-08_10-29-17.258	set_speed 0
2021-02-08_10-29-17.258	no_button_but_finger_pressed RightRingTip
2021-02-08_10-29-17.259	set_speed 0
2021-02-08_10-29-17.259	no_button_but_finger_pressed RightPinkyTip
2021-02-08_10-29-17.259	set_speed 0
2021-02-08_10-29-17.268	hand_moved
2021-02-08_10-29-17.269	multiple_finger_start
2021-02-08_10-29-17.269	middle_moved
2021-02-08_10-29-17.279	hand_replaced
2021-02-08_10-29-17.280	multiple_finger_stop
2021-02-08_10-29-17.281	middle_released
2021-02-08_10-29-17.291	no_button_but_finger_pressed LeftPinkyTip
2021-02-08_10-29-17.292	set_speed 0
2021-02-08_10-29-17.292	no_button_but_finger_pressed LeftRingTip
2021-02-08_10-29-17.292	set_speed 0
2021-02-08_10-29-17.292	no_button_but_finger_pressed LeftMiddleTip
2021-02-08_10-29-17.292	set_speed 0
2021-02-08_10-29-17.292	no_button_but_finger_pressed LeftIndexTip
2021-02-08_10-29-17.292	set_speed 0
2021-02-08_10-29-17.292	no_button_but_finger_pressed RightIndexTip
2021-02-08_10-29-17.293	set_speed 0
2021-02-08_10-29-17.293	no_button_but_finger_pressed RightMiddleTip
2021-02-08_10-29-17.293	set_speed 0
2021-02-08_10-29-17.293	no_button_but_finger_pressed RightRingTip
2021-02-08_10-29-17.293	set_speed 0
2021-02-08_10-29-17.293	no_button_but_finger_pressed RightPinkyTip
2021-02-08_10-29-17.293	set_speed 0
2021-02-08_10-29-17.303	button_created 0
2021-02-08_10-29-17.468	hand_moved
2021-02-08_10-29-17.468	multiple_finger_start
2021-02-08_10-29-17.468	middle_moved
2021-02-08_10-29-17.479	pinky_moved
2021-02-08_10-29-17.493	multiple_finger_stop
2021-02-08_10-29-17.493	middle_released
2021-02-08_10-29-17.493	pinky_released
2021-02-08_10-29-17.505	no_button_but_finger_pressed LeftPinkyTip
2021-02-08_10-29-17.505	set_speed 0
2021-02-08_10-29-17.505	no_button_but_finger_pressed LeftRingTip
2021-02-08_10-29-17.506	set_speed 0
2021-02-08_10-29-17.506	no_button_but_finger_pressed LeftMiddleTip
2021-02-08_10-29-17.506	set_speed 0
2021-02-08_10-29-17.506	no_button_but_finger_pressed LeftIndexTip
2021-02-08_10-29-17.506	set_speed 0
2021-02-08_10-29-17.506	no_button_but_finger_pressed RightIndexTip
2021-02-08_10-29-17.506	set_speed 0
2021-02-08_10-29-17.506	no_button_but_finger_pressed RightMiddleTip
2021-02-08_10-29-17.506	set_speed 0
2021-02-08_10-29-17.506	no_button_but_finger_pressed RightRingTip
2021-02-08_10-29-17.507	set_speed 0
2021-02-08_10-29-17.507	no_button_but_finger_pressed RightPinkyTip
2021-02-08_10-29-17.507	set_speed 0
2021-02-08_10-29-17.507	hand_replaced
2021-02-08_10-29-17.517	no_button_but_finger_pressed RightPinkyTip
2021-02-08_10-29-17.517	set_speed 0
2021-02-08_10-29-17.517	no_button_but_finger_pressed RightRingTip
2021-02-08_10-29-17.518	set_speed 0
2021-02-08_10-29-17.518	no_button_but_finger_pressed RightMiddleTip
2021-02-08_10-29-17.518	set_speed 0
2021-02-08_10-29-17.518	no_button_but_finger_pressed RightIndexTip
2021-02-08_10-29-17.518	set_speed 0
2021-02-08_10-29-17.518	no_button_but_finger_pressed LeftIndexTip
2021-02-08_10-29-17.518	set_speed 0
2021-02-08_10-29-17.518	no_button_but_finger_pressed LeftMiddleTip
2021-02-08_10-29-17.518	set_speed 0
2021-02-08_10-29-17.519	no_button_but_finger_pressed LeftRingTip
2021-02-08_10-29-17.519	set_speed 0
2021-02-08_10-29-17.519	no_button_but_finger_pressed LeftPinkyTip
2021-02-08_10-29-17.519	set_speed 0
2021-02-08_10-29-17.531	hand_moved
2021-02-08_10-29-17.532	multiple_finger_start
2021-02-08_10-29-17.532	middle_moved
2021-02-08_10-29-17.554	multiple_finger_stop
2021-02-08_10-29-17.555	pinky_moved
2021-02-08_10-29-17.555	middle_released
2021-02-08_10-29-17.563	no_button_but_finger_pressed LeftPinkyTip
2021-02-08_10-29-17.564	set_speed 0
2021-02-08_10-29-17.564	no_button_but_finger_pressed LeftRingTip
2021-02-08_10-29-17.564	set_speed 0
2021-02-08_10-29-17.564	no_button_but_finger_pressed LeftMiddleTip
2021-02-08_10-29-17.564	set_speed 0
2021-02-08_10-29-17.564	no_button_but_finger_pressed LeftIndexTip
2021-02-08_10-29-17.564	set_speed 0
2021-02-08_10-29-17.564	no_button_but_finger_pressed RightIndexTip
2021-02-08_10-29-17.565	set_speed 0
2021-02-08_10-29-17.565	no_button_but_finger_pressed RightMiddleTip
2021-02-08_10-29-17.565	set_speed 0
2021-02-08_10-29-17.565	no_button_but_finger_pressed RightRingTip
2021-02-08_10-29-17.565	set_speed 0
2021-02-08_10-29-17.565	no_button_but_finger_pressed RightPinkyTip
2021-02-08_10-29-17.565	set_speed 0
2021-02-08_10-29-17.565	pinky_released
2021-02-08_10-29-17.576	multiple_finger_start
2021-02-08_10-29-17.576	pinky_moved
2021-02-08_10-29-17.586	hand_replaced
2021-02-08_10-29-17.587	multiple_finger_stop
2021-02-08_10-29-17.588	thumb_moved
2021-02-08_10-29-17.588	pinky_released
2021-02-08_10-29-17.597	no_button_but_finger_pressed LeftPinkyTip
2021-02-08_10-29-17.597	set_speed 0
2021-02-08_10-29-17.597	no_button_but_finger_pressed LeftRingTip
2021-02-08_10-29-17.597	set_speed 0
2021-02-08_10-29-17.597	no_button_but_finger_pressed LeftMiddleTip
2021-02-08_10-29-17.597	set_speed 0
2021-02-08_10-29-17.597	no_button_but_finger_pressed LeftIndexTip
2021-02-08_10-29-17.598	set_speed 0
2021-02-08_10-29-17.598	no_button_but_finger_pressed RightIndexTip
2021-02-08_10-29-17.598	set_speed 0
2021-02-08_10-29-17.598	no_button_but_finger_pressed RightMiddleTip
2021-02-08_10-29-17.598	set_speed 0
2021-02-08_10-29-17.598	no_button_but_finger_pressed RightRingTip
2021-02-08_10-29-17.598	set_speed 0
2021-02-08_10-29-17.598	no_button_but_finger_pressed RightPinkyTip
2021-02-08_10-29-17.599	set_speed 0
2021-02-08_10-29-17.599	thumb_released
2021-02-08_10-29-17.607	thumb_moved
2021-02-08_10-29-17.608	button_created 0
2021-02-08_10-29-17.616	multiple_finger_start
2021-02-08_10-29-17.616	pinky_moved
2021-02-08_10-29-17.616	thumb_released
2021-02-08_10-29-17.625	hand_moved
2021-02-08_10-29-17.637	hand_replaced
2021-02-08_10-29-17.638	multiple_finger_stop
2021-02-08_10-29-17.639	pinky_released
2021-02-08_10-29-17.649	no_button_but_finger_pressed LeftPinkyTip
2021-02-08_10-29-17.650	set_speed 0
2021-02-08_10-29-17.650	no_button_but_finger_pressed LeftRingTip
2021-02-08_10-29-17.650	set_speed 0
2021-02-08_10-29-17.650	no_button_but_finger_pressed LeftMiddleTip
2021-02-08_10-29-17.650	set_speed 0
2021-02-08_10-29-17.650	no_button_but_finger_pressed LeftIndexTip
2021-02-08_10-29-17.650	set_speed 0
2021-02-08_10-29-17.650	no_button_but_finger_pressed RightIndexTip
2021-02-08_10-29-17.651	set_speed 0
2021-02-08_10-29-17.651	no_button_but_finger_pressed RightMiddleTip
2021-02-08_10-29-17.651	set_speed 0
2021-02-08_10-29-17.651	no_button_but_finger_pressed RightRingTip
2021-02-08_10-29-17.651	set_speed 0
2021-02-08_10-29-17.651	no_button_but_finger_pressed RightPinkyTip
2021-02-08_10-29-17.651	set_speed 0
2021-02-08_10-29-17.661	button_created 0
2021-02-08_10-29-17.890	thumb_moved
2021-02-08_10-29-17.901	multiple_finger_start
2021-02-08_10-29-17.901	pinky_moved
2021-02-08_10-29-17.901	thumb_released
2021-02-08_10-29-17.925	multiple_finger_stop
2021-02-08_10-29-17.937	no_button_but_finger_pressed LeftPinkyTip
2021-02-08_10-29-17.937	set_speed 0
2021-02-08_10-29-17.937	no_button_but_finger_pressed LeftRingTip
2021-02-08_10-29-17.937	set_speed 0
2021-02-08_10-29-17.937	no_button_but_finger_pressed LeftMiddleTip
2021-02-08_10-29-17.938	set_speed 0
2021-02-08_10-29-17.938	no_button_but_finger_pressed LeftIndexTip
2021-02-08_10-29-17.938	set_speed 0
2021-02-08_10-29-17.938	no_button_but_finger_pressed RightIndexTip
2021-02-08_10-29-17.938	set_speed 0
2021-02-08_10-29-17.938	no_button_but_finger_pressed RightMiddleTip
2021-02-08_10-29-17.938	set_speed 0
2021-02-08_10-29-17.938	no_button_but_finger_pressed RightRingTip
2021-02-08_10-29-17.939	set_speed 0
2021-02-08_10-29-17.939	no_button_but_finger_pressed RightPinkyTip
2021-02-08_10-29-17.939	set_speed 0
2021-02-08_10-29-17.939	pinky_released
2021-02-08_10-29-17.953	button_created 0
2021-02-08_10-29-18.134	hand_moved
2021-02-08_10-29-18.135	multiple_finger_start
2021-02-08_10-29-18.135	pinky_moved
2021-02-08_10-29-18.159	multiple_finger_stop
2021-02-08_10-29-18.160	pinky_released
2021-02-08_10-29-18.170	no_button_but_finger_pressed LeftPinkyTip
2021-02-08_10-29-18.170	set_speed 0
2021-02-08_10-29-18.171	no_button_but_finger_pressed LeftRingTip
2021-02-08_10-29-18.171	set_speed 0
2021-02-08_10-29-18.171	no_button_but_finger_pressed LeftMiddleTip
2021-02-08_10-29-18.171	set_speed 0
2021-02-08_10-29-18.171	no_button_but_finger_pressed LeftIndexTip
2021-02-08_10-29-18.171	set_speed 0
2021-02-08_10-29-18.171	no_button_but_finger_pressed RightIndexTip
2021-02-08_10-29-18.171	set_speed 0
2021-02-08_10-29-18.171	no_button_but_finger_pressed RightMiddleTip
2021-02-08_10-29-18.172	set_speed 0
2021-02-08_10-29-18.172	no_button_but_finger_pressed RightRingTip
2021-02-08_10-29-18.172	set_speed 0
2021-02-08_10-29-18.172	no_button_but_finger_pressed RightPinkyTip
2021-02-08_10-29-18.172	set_speed 0
2021-02-08_10-29-18.182	button_created 0
2021-02-08_10-29-18.748	button_created 1
2021-02-08_10-29-19.205	middle_moved
2021-02-08_10-29-19.272	button_enters_active_area 2
2021-02-08_10-29-19.318	button_created 2
2021-02-08_10-29-19.459	middle_released
2021-02-08_10-29-19.722	button_leaves_active_area 2
2021-02-08_10-29-19.846	button_enters_active_area 9
2021-02-08_10-29-19.892	button_created 3
2021-02-08_10-29-20.149	button_missed 2
2021-02-08_10-29-20.149	set_speed 0
2021-02-08_10-29-20.157	pinky_moved
2021-02-08_10-29-20.233	pinky_released
2021-02-08_10-29-20.289	button_leaves_active_area 9
2021-02-08_10-29-20.411	button_enters_active_area 6
2021-02-08_10-29-20.467	button_created 4
2021-02-08_10-29-20.713	button_missed 9
2021-02-08_10-29-20.713	set_speed 0
2021-02-08_10-29-20.856	button_leaves_active_area 6
2021-02-08_10-29-20.939	middle_moved
2021-02-08_10-29-20.948	middle_released
2021-02-08_10-29-20.958	no_button_but_finger_pressed RightMiddleTip
2021-02-08_10-29-20.958	set_speed 0
2021-02-08_10-29-20.980	button_enters_active_area 1
2021-02-08_10-29-21.013	index_moved
2021-02-08_10-29-21.037	button_created 5
2021-02-08_10-29-21.047	index_released
2021-02-08_10-29-21.281	button_missed 6
2021-02-08_10-29-21.281	set_speed 0
2021-02-08_10-29-21.315	ring_moved
2021-02-08_10-29-21.410	ring_released
2021-02-08_10-29-21.432	button_leaves_active_area 1
2021-02-08_10-29-21.566	button_enters_active_area 0
2021-02-08_10-29-21.601	button_created 6
2021-02-08_10-29-21.857	button_missed 1
2021-02-08_10-29-21.857	set_speed 0
2021-02-08_10-29-22.011	button_leaves_active_area 0
2021-02-08_10-29-22.134	button_enters_active_area 7
2021-02-08_10-29-22.180	button_created 7
2021-02-08_10-29-22.428	button_missed 0
2021-02-08_10-29-22.428	set_speed 0
2021-02-08_10-29-22.570	button_leaves_active_area 7
2021-02-08_10-29-22.691	button_enters_active_area 1
2021-02-08_10-29-22.749	button_created 8
2021-02-08_10-29-23.005	button_missed 7
2021-02-08_10-29-23.005	set_speed 0
2021-02-08_10-29-23.147	button_leaves_active_area 1
2021-02-08_10-29-23.233	hand_moved
2021-02-08_10-29-23.305	hand_replaced
2021-02-08_10-29-23.319	no_button_but_finger_pressed LeftPinkyTip
2021-02-08_10-29-23.320	set_speed 0
2021-02-08_10-29-23.320	no_button_but_finger_pressed LeftRingTip
2021-02-08_10-29-23.320	set_speed 0
2021-02-08_10-29-23.320	no_button_but_finger_pressed LeftMiddleTip
2021-02-08_10-29-23.320	set_speed 0
2021-02-08_10-29-23.320	no_button_but_finger_pressed LeftIndexTip
2021-02-08_10-29-23.320	set_speed 0
2021-02-08_10-29-23.320	no_button_but_finger_pressed RightIndexTip
2021-02-08_10-29-23.321	set_speed 0
2021-02-08_10-29-23.321	no_button_but_finger_pressed RightMiddleTip
2021-02-08_10-29-23.321	set_speed 0
2021-02-08_10-29-23.321	no_button_but_finger_pressed RightRingTip
2021-02-08_10-29-23.321	set_speed 0
2021-02-08_10-29-23.321	no_button_but_finger_pressed RightPinkyTip
2021-02-08_10-29-23.321	set_speed 0
2021-02-08_10-29-23.333	button_created 0
2021-02-08_10-29-23.405	hand_moved
2021-02-08_10-29-25.225	multiple_finger_start
2021-02-08_10-29-25.225	middle_moved
2021-02-08_10-29-25.236	multiple_finger_stop
2021-02-08_10-29-25.237	middle_released
2021-02-08_10-29-25.247	no_button_but_finger_pressed LeftPinkyTip
2021-02-08_10-29-25.247	set_speed 0
2021-02-08_10-29-25.247	no_button_but_finger_pressed LeftRingTip
2021-02-08_10-29-25.247	set_speed 0
2021-02-08_10-29-25.247	no_button_but_finger_pressed LeftMiddleTip
2021-02-08_10-29-25.248	set_speed 0
2021-02-08_10-29-25.248	no_button_but_finger_pressed LeftIndexTip
2021-02-08_10-29-25.248	set_speed 0
2021-02-08_10-29-25.248	no_button_but_finger_pressed RightIndexTip
2021-02-08_10-29-25.248	set_speed 0
2021-02-08_10-29-25.248	no_button_but_finger_pressed RightMiddleTip
2021-02-08_10-29-25.248	set_speed 0
2021-02-08_10-29-25.248	no_button_but_finger_pressed RightRingTip
2021-02-08_10-29-25.249	set_speed 0
2021-02-08_10-29-25.249	no_button_but_finger_pressed RightPinkyTip
2021-02-08_10-29-25.249	set_speed 0
2021-02-08_10-29-25.260	button_created 0
2021-02-08_10-29-25.424	multiple_finger_start
2021-02-08_10-29-25.425	middle_moved
2021-02-08_10-29-25.437	multiple_finger_stop
2021-02-08_10-29-25.440	middle_released
2021-02-08_10-29-25.451	no_button_but_finger_pressed LeftPinkyTip
2021-02-08_10-29-25.451	set_speed 0
2021-02-08_10-29-25.451	no_button_but_finger_pressed LeftRingTip
2021-02-08_10-29-25.451	set_speed 0
2021-02-08_10-29-25.451	no_button_but_finger_pressed LeftMiddleTip
2021-02-08_10-29-25.451	set_speed 0
2021-02-08_10-29-25.451	no_button_but_finger_pressed LeftIndexTip
2021-02-08_10-29-25.451	set_speed 0
2021-02-08_10-29-25.451	no_button_but_finger_pressed RightIndexTip
2021-02-08_10-29-25.452	set_speed 0
2021-02-08_10-29-25.452	no_button_but_finger_pressed RightMiddleTip
2021-02-08_10-29-25.452	set_speed 0
2021-02-08_10-29-25.452	no_button_but_finger_pressed RightRingTip
2021-02-08_10-29-25.453	set_speed 0
2021-02-08_10-29-25.453	no_button_but_finger_pressed RightPinkyTip
2021-02-08_10-29-25.453	set_speed 0
2021-02-08_10-29-25.465	button_created 0
2021-02-08_10-29-26.027	button_created 1
2021-02-08_10-29-26.057	hand_replaced
2021-02-08_10-29-26.069	no_button_but_finger_pressed RightPinkyTip
2021-02-08_10-29-26.070	set_speed 0
2021-02-08_10-29-26.070	no_button_but_finger_pressed RightRingTip
2021-02-08_10-29-26.070	set_speed 0
2021-02-08_10-29-26.070	no_button_but_finger_pressed RightMiddleTip
2021-02-08_10-29-26.070	set_speed 0
2021-02-08_10-29-26.070	no_button_but_finger_pressed RightIndexTip
2021-02-08_10-29-26.070	set_speed 0
2021-02-08_10-29-26.070	no_button_but_finger_pressed LeftIndexTip
2021-02-08_10-29-26.071	set_speed 0
2021-02-08_10-29-26.071	no_button_but_finger_pressed LeftMiddleTip
2021-02-08_10-29-26.071	set_speed 0
2021-02-08_10-29-26.071	no_button_but_finger_pressed LeftRingTip
2021-02-08_10-29-26.071	set_speed 0
2021-02-08_10-29-26.071	no_button_but_finger_pressed LeftPinkyTip
2021-02-08_10-29-26.071	set_speed 0
2021-02-08_10-29-26.084	button_created 0
2021-02-08_10-29-26.642	button_created 1
2021-02-08_10-29-27.186	button_enters_active_area 1
2021-02-08_10-29-27.221	button_created 2
2021-02-08_10-29-27.620	button_leaves_active_area 1
2021-02-08_10-29-27.732	button_enters_active_area 6
2021-02-08_10-29-27.790	button_created 3
2021-02-08_10-29-28.043	button_missed 1
2021-02-08_10-29-28.043	set_speed 0
2021-02-08_10-29-28.177	button_leaves_active_area 6
2021-02-08_10-29-28.318	button_enters_active_area 8
2021-02-08_10-29-28.364	button_created 4
2021-02-08_10-29-28.564	hand_replaced
2021-02-08_10-29-28.576	no_button_but_finger_pressed RightPinkyTip
2021-02-08_10-29-28.576	set_speed 0
2021-02-08_10-29-28.576	no_button_but_finger_pressed RightRingTip
2021-02-08_10-29-28.576	set_speed 0
2021-02-08_10-29-28.576	no_button_but_finger_pressed RightMiddleTip
2021-02-08_10-29-28.577	set_speed 0
2021-02-08_10-29-28.577	no_button_but_finger_pressed RightIndexTip
2021-02-08_10-29-28.577	set_speed 0
2021-02-08_10-29-28.577	no_button_but_finger_pressed LeftIndexTip
2021-02-08_10-29-28.577	set_speed 0
2021-02-08_10-29-28.577	no_button_but_finger_pressed LeftMiddleTip
2021-02-08_10-29-28.577	set_speed 0
2021-02-08_10-29-28.577	no_button_but_finger_pressed LeftRingTip
2021-02-08_10-29-28.577	set_speed 0
2021-02-08_10-29-28.577	no_button_but_finger_pressed LeftPinkyTip
2021-02-08_10-29-28.578	set_speed 0
2021-02-08_10-29-28.591	button_created 0
2021-02-08_10-29-28.675	hand_moved
2021-02-08_10-29-33.301	hand_replaced
2021-02-08_10-29-33.313	no_button_but_finger_pressed LeftPinkyTip
2021-02-08_10-29-33.313	set_speed 0
2021-02-08_10-29-33.313	no_button_but_finger_pressed LeftRingTip
2021-02-08_10-29-33.313	set_speed 0
2021-02-08_10-29-33.313	no_button_but_finger_pressed LeftMiddleTip
2021-02-08_10-29-33.314	set_speed 0
2021-02-08_10-29-33.314	no_button_but_finger_pressed LeftIndexTip
2021-02-08_10-29-33.314	set_speed 0
2021-02-08_10-29-33.314	no_button_but_finger_pressed RightIndexTip
2021-02-08_10-29-33.314	set_speed 0
2021-02-08_10-29-33.314	no_button_but_finger_pressed RightMiddleTip
2021-02-08_10-29-33.315	set_speed 0
2021-02-08_10-29-33.315	no_button_but_finger_pressed RightRingTip
2021-02-08_10-29-33.315	set_speed 0
2021-02-08_10-29-33.315	no_button_but_finger_pressed RightPinkyTip
2021-02-08_10-29-33.315	set_speed 0
2021-02-08_10-29-33.315	hand_moved
2021-02-08_10-29-33.862	hand_replaced
2021-02-08_10-29-33.874	no_button_but_finger_pressed LeftPinkyTip
2021-02-08_10-29-33.874	set_speed 0
2021-02-08_10-29-33.874	no_button_but_finger_pressed LeftRingTip
2021-02-08_10-29-33.874	set_speed 0
2021-02-08_10-29-33.874	no_button_but_finger_pressed LeftMiddleTip
2021-02-08_10-29-33.874	set_speed 0
2021-02-08_10-29-33.874	no_button_but_finger_pressed LeftIndexTip
2021-02-08_10-29-33.875	set_speed 0
2021-02-08_10-29-33.875	no_button_but_finger_pressed RightIndexTip
2021-02-08_10-29-33.875	set_speed 0
2021-02-08_10-29-33.875	no_button_but_finger_pressed RightMiddleTip
2021-02-08_10-29-33.875	set_speed 0
2021-02-08_10-29-33.875	no_button_but_finger_pressed RightRingTip
2021-02-08_10-29-33.875	set_speed 0
2021-02-08_10-29-33.875	no_button_but_finger_pressed RightPinkyTip
2021-02-08_10-29-33.875	set_speed 0
2021-02-08_10-29-33.876	hand_moved
2021-02-08_10-29-33.976	hand_replaced
2021-02-08_10-29-33.988	no_button_but_finger_pressed LeftPinkyTip
2021-02-08_10-29-33.988	set_speed 0
2021-02-08_10-29-33.988	no_button_but_finger_pressed LeftRingTip
2021-02-08_10-29-33.989	set_speed 0
2021-02-08_10-29-33.989	no_button_but_finger_pressed LeftMiddleTip
2021-02-08_10-29-33.989	set_speed 0
2021-02-08_10-29-33.989	no_button_but_finger_pressed LeftIndexTip
2021-02-08_10-29-33.989	set_speed 0
2021-02-08_10-29-33.989	no_button_but_finger_pressed RightIndexTip
2021-02-08_10-29-33.989	set_speed 0
2021-02-08_10-29-33.989	no_button_but_finger_pressed RightMiddleTip
2021-02-08_10-29-33.989	set_speed 0
2021-02-08_10-29-33.989	no_button_but_finger_pressed RightRingTip
2021-02-08_10-29-33.990	set_speed 0
2021-02-08_10-29-33.990	no_button_but_finger_pressed RightPinkyTip
2021-02-08_10-29-33.990	set_speed 0
2021-02-08_10-29-33.990	hand_moved
2021-02-08_10-29-33.998	hand_replaced
2021-02-08_10-29-34.010	no_button_but_finger_pressed LeftPinkyTip
2021-02-08_10-29-34.011	set_speed 0
2021-02-08_10-29-34.011	no_button_but_finger_pressed LeftRingTip
2021-02-08_10-29-34.011	set_speed 0
2021-02-08_10-29-34.011	no_button_but_finger_pressed LeftMiddleTip
2021-02-08_10-29-34.012	set_speed 0
2021-02-08_10-29-34.012	no_button_but_finger_pressed LeftIndexTip
2021-02-08_10-29-34.012	set_speed 0
2021-02-08_10-29-34.012	no_button_but_finger_pressed RightIndexTip
2021-02-08_10-29-34.012	set_speed 0
2021-02-08_10-29-34.013	no_button_but_finger_pressed RightMiddleTip
2021-02-08_10-29-34.013	set_speed 0
2021-02-08_10-29-34.013	no_button_but_finger_pressed RightRingTip
2021-02-08_10-29-34.014	set_speed 0
2021-02-08_10-29-34.014	no_button_but_finger_pressed RightPinkyTip
2021-02-08_10-29-34.014	set_speed 0
2021-02-08_10-29-34.025	hand_moved
2021-02-08_10-29-34.120	hand_replaced
2021-02-08_10-29-34.131	no_button_but_finger_pressed LeftPinkyTip
2021-02-08_10-29-34.131	set_speed 0
2021-02-08_10-29-34.131	no_button_but_finger_pressed LeftRingTip
2021-02-08_10-29-34.131	set_speed 0
2021-02-08_10-29-34.131	no_button_but_finger_pressed LeftMiddleTip
2021-02-08_10-29-34.131	set_speed 0
2021-02-08_10-29-34.131	no_button_but_finger_pressed LeftIndexTip
2021-02-08_10-29-34.132	set_speed 0
2021-02-08_10-29-34.132	no_button_but_finger_pressed RightIndexTip
2021-02-08_10-29-34.132	set_speed 0
2021-02-08_10-29-34.132	no_button_but_finger_pressed RightMiddleTip
2021-02-08_10-29-34.132	set_speed 0
2021-02-08_10-29-34.132	no_button_but_finger_pressed RightRingTip
2021-02-08_10-29-34.132	set_speed 0
2021-02-08_10-29-34.132	no_button_but_finger_pressed RightPinkyTip
2021-02-08_10-29-34.133	set_speed 0
2021-02-08_10-29-34.146	button_created 0
2021-02-08_10-29-34.155	hand_moved
2021-02-08_10-29-34.178	hand_replaced
2021-02-08_10-29-34.191	no_button_but_finger_pressed LeftPinkyTip
2021-02-08_10-29-34.191	set_speed 0
2021-02-08_10-29-34.191	no_button_but_finger_pressed LeftRingTip
2021-02-08_10-29-34.191	set_speed 0
2021-02-08_10-29-34.191	no_button_but_finger_pressed LeftMiddleTip
2021-02-08_10-29-34.191	set_speed 0
2021-02-08_10-29-34.191	no_button_but_finger_pressed LeftIndexTip
2021-02-08_10-29-34.191	set_speed 0
2021-02-08_10-29-34.191	no_button_but_finger_pressed RightIndexTip
2021-02-08_10-29-34.192	set_speed 0
2021-02-08_10-29-34.192	no_button_but_finger_pressed RightMiddleTip
2021-02-08_10-29-34.192	set_speed 0
2021-02-08_10-29-34.192	no_button_but_finger_pressed RightRingTip
2021-02-08_10-29-34.192	set_speed 0
2021-02-08_10-29-34.192	no_button_but_finger_pressed RightPinkyTip
2021-02-08_10-29-34.192	set_speed 0
2021-02-08_10-29-34.193	hand_moved
2021-02-08_10-29-34.262	hand_replaced
2021-02-08_10-29-34.276	no_button_but_finger_pressed LeftPinkyTip
2021-02-08_10-29-34.276	set_speed 0
2021-02-08_10-29-34.276	no_button_but_finger_pressed LeftRingTip
2021-02-08_10-29-34.277	set_speed 0
2021-02-08_10-29-34.277	no_button_but_finger_pressed LeftMiddleTip
2021-02-08_10-29-34.277	set_speed 0
2021-02-08_10-29-34.277	no_button_but_finger_pressed LeftIndexTip
2021-02-08_10-29-34.277	set_speed 0
2021-02-08_10-29-34.277	no_button_but_finger_pressed RightIndexTip
2021-02-08_10-29-34.277	set_speed 0
2021-02-08_10-29-34.277	no_button_but_finger_pressed RightMiddleTip
2021-02-08_10-29-34.278	set_speed 0
2021-02-08_10-29-34.278	no_button_but_finger_pressed RightRingTip
2021-02-08_10-29-34.278	set_speed 0
2021-02-08_10-29-34.278	no_button_but_finger_pressed RightPinkyTip
2021-02-08_10-29-34.278	set_speed 0
2021-02-08_10-29-34.278	hand_moved
2021-02-08_10-29-34.306	hand_replaced
2021-02-08_10-29-34.318	no_button_but_finger_pressed LeftPinkyTip
2021-02-08_10-29-34.318	set_speed 0
2021-02-08_10-29-34.318	no_button_but_finger_pressed LeftRingTip
2021-02-08_10-29-34.318	set_speed 0
2021-02-08_10-29-34.318	no_button_but_finger_pressed LeftMiddleTip
2021-02-08_10-29-34.319	set_speed 0
2021-02-08_10-29-34.319	no_button_but_finger_pressed LeftIndexTip
2021-02-08_10-29-34.319	set_speed 0
2021-02-08_10-29-34.319	no_button_but_finger_pressed RightIndexTip
2021-02-08_10-29-34.319	set_speed 0
2021-02-08_10-29-34.319	no_button_but_finger_pressed RightMiddleTip
2021-02-08_10-29-34.319	set_speed 0
2021-02-08_10-29-34.319	no_button_but_finger_pressed RightRingTip
2021-02-08_10-29-34.320	set_speed 0
2021-02-08_10-29-34.320	no_button_but_finger_pressed RightPinkyTip
2021-02-08_10-29-34.320	set_speed 0
2021-02-08_10-29-34.320	hand_moved
2021-02-08_10-29-34.329	hand_replaced
2021-02-08_10-29-34.343	no_button_but_finger_pressed LeftPinkyTip
2021-02-08_10-29-34.343	set_speed 0
2021-02-08_10-29-34.343	no_button_but_finger_pressed LeftRingTip
2021-02-08_10-29-34.343	set_speed 0
2021-02-08_10-29-34.343	no_button_but_finger_pressed LeftMiddleTip
2021-02-08_10-29-34.344	set_speed 0
2021-02-08_10-29-34.344	no_button_but_finger_pressed LeftIndexTip
2021-02-08_10-29-34.344	set_speed 0
2021-02-08_10-29-34.344	no_button_but_finger_pressed RightIndexTip
2021-02-08_10-29-34.344	set_speed 0
2021-02-08_10-29-34.344	no_button_but_finger_pressed RightMiddleTip
2021-02-08_10-29-34.344	set_speed 0
2021-02-08_10-29-34.344	no_button_but_finger_pressed RightRingTip
2021-02-08_10-29-34.344	set_speed 0
2021-02-08_10-29-34.345	no_button_but_finger_pressed RightPinkyTip
2021-02-08_10-29-34.345	set_speed 0
2021-02-08_10-29-34.345	hand_moved
2021-02-08_10-29-34.356	hand_replaced
2021-02-08_10-29-34.366	no_button_but_finger_pressed LeftPinkyTip
2021-02-08_10-29-34.366	set_speed 0
2021-02-08_10-29-34.366	no_button_but_finger_pressed LeftRingTip
2021-02-08_10-29-34.366	set_speed 0
2021-02-08_10-29-34.366	no_button_but_finger_pressed LeftMiddleTip
2021-02-08_10-29-34.367	set_speed 0
2021-02-08_10-29-34.367	no_button_but_finger_pressed LeftIndexTip
2021-02-08_10-29-34.367	set_speed 0
2021-02-08_10-29-34.367	no_button_but_finger_pressed RightIndexTip
2021-02-08_10-29-34.367	set_speed 0
2021-02-08_10-29-34.367	no_button_but_finger_pressed RightMiddleTip
2021-02-08_10-29-34.367	set_speed 0
2021-02-08_10-29-34.367	no_button_but_finger_pressed RightRingTip
2021-02-08_10-29-34.367	set_speed 0
2021-02-08_10-29-34.367	no_button_but_finger_pressed RightPinkyTip
2021-02-08_10-29-34.367	set_speed 0
2021-02-08_10-29-34.368	hand_moved
2021-02-08_10-29-34.376	hand_replaced
2021-02-08_10-29-34.389	no_button_but_finger_pressed LeftPinkyTip
2021-02-08_10-29-34.389	set_speed 0
2021-02-08_10-29-34.389	no_button_but_finger_pressed LeftRingTip
2021-02-08_10-29-34.389	set_speed 0
2021-02-08_10-29-34.389	no_button_but_finger_pressed LeftMiddleTip
2021-02-08_10-29-34.390	set_speed 0
2021-02-08_10-29-34.390	no_button_but_finger_pressed LeftIndexTip
2021-02-08_10-29-34.390	set_speed 0
2021-02-08_10-29-34.390	no_button_but_finger_pressed RightIndexTip
2021-02-08_10-29-34.390	set_speed 0
2021-02-08_10-29-34.390	no_button_but_finger_pressed RightMiddleTip
2021-02-08_10-29-34.391	set_speed 0
2021-02-08_10-29-34.391	no_button_but_finger_pressed RightRingTip
2021-02-08_10-29-34.391	set_speed 0
2021-02-08_10-29-34.391	no_button_but_finger_pressed RightPinkyTip
2021-02-08_10-29-34.391	set_speed 0
2021-02-08_10-29-34.401	button_created 0
2021-02-08_10-29-34.529	hand_moved
2021-02-08_10-29-34.540	hand_replaced
2021-02-08_10-29-34.553	no_button_but_finger_pressed LeftPinkyTip
2021-02-08_10-29-34.554	set_speed 0
2021-02-08_10-29-34.554	no_button_but_finger_pressed LeftRingTip
2021-02-08_10-29-34.554	set_speed 0
2021-02-08_10-29-34.554	no_button_but_finger_pressed LeftMiddleTip
2021-02-08_10-29-34.554	set_speed 0
2021-02-08_10-29-34.554	no_button_but_finger_pressed LeftIndexTip
2021-02-08_10-29-34.554	set_speed 0
2021-02-08_10-29-34.554	no_button_but_finger_pressed RightIndexTip
2021-02-08_10-29-34.555	set_speed 0
2021-02-08_10-29-34.555	no_button_but_finger_pressed RightMiddleTip
2021-02-08_10-29-34.555	set_speed 0
2021-02-08_10-29-34.555	no_button_but_finger_pressed RightRingTip
2021-02-08_10-29-34.555	set_speed 0
2021-02-08_10-29-34.555	no_button_but_finger_pressed RightPinkyTip
2021-02-08_10-29-34.555	set_speed 0
2021-02-08_10-29-34.567	button_created 0
2021-02-08_10-29-34.575	hand_moved
2021-02-08_10-29-34.584	hand_replaced
2021-02-08_10-29-34.598	no_button_but_finger_pressed LeftPinkyTip
2021-02-08_10-29-34.599	set_speed 0
2021-02-08_10-29-34.599	no_button_but_finger_pressed LeftRingTip
2021-02-08_10-29-34.599	set_speed 0
2021-02-08_10-29-34.599	no_button_but_finger_pressed LeftMiddleTip
2021-02-08_10-29-34.599	set_speed 0
2021-02-08_10-29-34.599	no_button_but_finger_pressed LeftIndexTip
2021-02-08_10-29-34.599	set_speed 0
2021-02-08_10-29-34.599	no_button_but_finger_pressed RightIndexTip
2021-02-08_10-29-34.600	set_speed 0
2021-02-08_10-29-34.600	no_button_but_finger_pressed RightMiddleTip
2021-02-08_10-29-34.600	set_speed 0
2021-02-08_10-29-34.600	no_button_but_finger_pressed RightRingTip
2021-02-08_10-29-34.600	set_speed 0
2021-02-08_10-29-34.600	no_button_but_finger_pressed RightPinkyTip
2021-02-08_10-29-34.600	set_speed 0
2021-02-08_10-29-34.615	button_created 0
2021-02-08_10-29-34.860	hand_moved
2021-02-08_10-29-34.871	hand_replaced
2021-02-08_10-29-34.887	no_button_but_finger_pressed LeftPinkyTip
2021-02-08_10-29-34.888	set_speed 0
2021-02-08_10-29-34.888	no_button_but_finger_pressed LeftRingTip
2021-02-08_10-29-34.888	set_speed 0
2021-02-08_10-29-34.888	no_button_but_finger_pressed LeftMiddleTip
2021-02-08_10-29-34.888	set_speed 0
2021-02-08_10-29-34.888	no_button_but_finger_pressed LeftIndexTip
2021-02-08_10-29-34.888	set_speed 0
2021-02-08_10-29-34.888	no_button_but_finger_pressed RightIndexTip
2021-02-08_10-29-34.889	set_speed 0
2021-02-08_10-29-34.889	no_button_but_finger_pressed RightMiddleTip
2021-02-08_10-29-34.889	set_speed 0
2021-02-08_10-29-34.889	no_button_but_finger_pressed RightRingTip
2021-02-08_10-29-34.889	set_speed 0
2021-02-08_10-29-34.889	no_button_but_finger_pressed RightPinkyTip
2021-02-08_10-29-34.889	set_speed 0
2021-02-08_10-29-34.906	button_created 0
2021-02-08_10-29-34.938	hand_moved
2021-02-08_10-29-34.963	hand_replaced
2021-02-08_10-29-34.975	no_button_but_finger_pressed LeftPinkyTip
2021-02-08_10-29-34.975	set_speed 0
2021-02-08_10-29-34.975	no_button_but_finger_pressed LeftRingTip
2021-02-08_10-29-34.975	set_speed 0
2021-02-08_10-29-34.975	no_button_but_finger_pressed LeftMiddleTip
2021-02-08_10-29-34.975	set_speed 0
2021-02-08_10-29-34.975	no_button_but_finger_pressed LeftIndexTip
[truncated: 6,196 more rows]
