# Supplementary material for: Avatar error in your favor: Embodied avatars can fix users’ mistakes without them noticing
Source: PLoS One. 2023 Jan 20;18(1):e0266212. doi: 10.1371/journal.pone.0266212 (PMC9858437; doi:10.1371/journal.pone.0266212)
Supplement: S1 Dataset — (ZIP) [file pone.0266212.s003.zip › static/raw_data/38/events1.csv]

timestamp	event
2021-02-08_10-35-05.533	main_start
2021-02-08_10-35-05.949	launch_welcome_scene
2021-02-08_10-35-10.223	launch_calibration_explanation_scene
2021-02-08_10-35-12.416	hands_calibrated
2021-02-08_10-35-12.416	launch_practice_explanation_scene
2021-02-08_10-35-13.775	launch_practice_session
2021-02-08_10-35-13.788	no_button_but_finger_pressed RightPinkyTip
2021-02-08_10-35-13.790	set_speed 0.510000021457672
2021-02-08_10-35-13.790	no_button_but_finger_pressed RightRingTip
2021-02-08_10-35-13.790	set_speed 0.330000021457672
2021-02-08_10-35-13.790	no_button_but_finger_pressed RightMiddleTip
2021-02-08_10-35-13.790	set_speed 0.150000021457672
2021-02-08_10-35-13.790	no_button_but_finger_pressed RightIndexTip
2021-02-08_10-35-13.790	set_speed 0
2021-02-08_10-35-13.790	no_button_but_finger_pressed LeftIndexTip
2021-02-08_10-35-13.791	set_speed 0
2021-02-08_10-35-13.791	no_button_but_finger_pressed LeftMiddleTip
2021-02-08_10-35-13.791	set_speed 0
2021-02-08_10-35-13.791	no_button_but_finger_pressed LeftRingTip
2021-02-08_10-35-13.791	set_speed 0
2021-02-08_10-35-13.791	no_button_but_finger_pressed LeftPinkyTip
2021-02-08_10-35-13.791	set_speed 0
2021-02-08_10-35-13.804	button_created 0
2021-02-08_10-35-14.358	button_created 1
2021-02-08_10-35-14.888	button_enters_active_area 3
2021-02-08_10-35-14.934	button_created 2
2021-02-08_10-35-15.077	index_moved
2021-02-08_10-35-15.110	button_pressed 3
2021-02-08_10-35-15.110	set_speed 0
2021-02-08_10-35-15.252	index_released
2021-02-08_10-35-15.452	button_enters_active_area 8
2021-02-08_10-35-15.508	button_created 3
2021-02-08_10-35-15.688	ring_moved
2021-02-08_10-35-15.877	ring_released
2021-02-08_10-35-15.899	button_leaves_active_area 8
2021-02-08_10-35-16.033	button_enters_active_area 0
2021-02-08_10-35-16.078	button_created 4
2021-02-08_10-35-16.234	launch_speed_calibration_explanation_scene
2021-02-08_10-35-16.244	no_button_but_finger_pressed RightPinkyTip
2021-02-08_10-35-16.244	set_speed 0
2021-02-08_10-35-16.244	no_button_but_finger_pressed RightRingTip
2021-02-08_10-35-16.244	set_speed 0
2021-02-08_10-35-16.244	no_button_but_finger_pressed RightMiddleTip
2021-02-08_10-35-16.244	set_speed 0
2021-02-08_10-35-16.244	no_button_but_finger_pressed RightIndexTip
2021-02-08_10-35-16.245	set_speed 0
2021-02-08_10-35-16.245	no_button_but_finger_pressed LeftIndexTip
2021-02-08_10-35-16.245	set_speed 0
2021-02-08_10-35-16.245	no_button_but_finger_pressed LeftMiddleTip
2021-02-08_10-35-16.245	set_speed 0
2021-02-08_10-35-16.245	no_button_but_finger_pressed LeftRingTip
2021-02-08_10-35-16.245	set_speed 0
2021-02-08_10-35-16.245	no_button_but_finger_pressed LeftPinkyTip
2021-02-08_10-35-16.245	set_speed 0
2021-02-08_10-35-18.187	launch_speed_calibration
2021-02-08_10-35-18.197	no_button_but_finger_pressed RightPinkyTip
2021-02-08_10-35-18.198	set_speed 0
2021-02-08_10-35-18.198	no_button_but_finger_pressed RightRingTip
2021-02-08_10-35-18.198	set_speed 0
2021-02-08_10-35-18.198	no_button_but_finger_pressed RightMiddleTip
2021-02-08_10-35-18.198	set_speed 0
2021-02-08_10-35-18.198	no_button_but_finger_pressed RightIndexTip
2021-02-08_10-35-18.198	set_speed 0
2021-02-08_10-35-18.198	no_button_but_finger_pressed LeftIndexTip
2021-02-08_10-35-18.199	set_speed 0
2021-02-08_10-35-18.199	no_button_but_finger_pressed LeftMiddleTip
2021-02-08_10-35-18.199	set_speed 0
2021-02-08_10-35-18.199	no_button_but_finger_pressed LeftRingTip
2021-02-08_10-35-18.199	set_speed 0
2021-02-08_10-35-18.199	no_button_but_finger_pressed LeftPinkyTip
2021-02-08_10-35-18.199	set_speed 0
2021-02-08_10-35-18.210	button_created 0
2021-02-08_10-35-18.777	button_created 1
2021-02-08_10-35-19.286	index_moved
2021-02-08_10-35-19.308	button_enters_active_area 3
2021-02-08_10-35-19.343	button_created 2
2021-02-08_10-35-19.631	index_released
2021-02-08_10-35-19.753	button_leaves_active_area 3
2021-02-08_10-35-19.879	button_enters_active_area 0
2021-02-08_10-35-19.918	button_created 3
2021-02-08_10-35-20.050	pinky_moved
2021-02-08_10-35-20.117	button_pressed 0
2021-02-08_10-35-20.117	set_speed 0
2021-02-08_10-35-20.174	button_missed 3
2021-02-08_10-35-20.174	set_speed 0
2021-02-08_10-35-20.194	pinky_released
2021-02-08_10-35-20.441	button_enters_active_area 8
2021-02-08_10-35-20.487	button_created 4
2021-02-08_10-35-20.608	middle_moved
2021-02-08_10-35-20.664	multiple_finger_start
2021-02-08_10-35-20.702	multiple_finger_stop
2021-02-08_10-35-20.705	middle_released
2021-02-08_10-35-20.716	no_button_but_finger_pressed LeftPinkyTip
2021-02-08_10-35-20.716	set_speed 0
2021-02-08_10-35-20.716	no_button_but_finger_pressed LeftRingTip
2021-02-08_10-35-20.716	set_speed 0
2021-02-08_10-35-20.717	no_button_but_finger_pressed LeftMiddleTip
2021-02-08_10-35-20.717	set_speed 0
2021-02-08_10-35-20.717	no_button_but_finger_pressed LeftIndexTip
2021-02-08_10-35-20.717	set_speed 0
2021-02-08_10-35-20.717	no_button_but_finger_pressed RightIndexTip
2021-02-08_10-35-20.717	set_speed 0
2021-02-08_10-35-20.717	no_button_but_finger_pressed RightMiddleTip
2021-02-08_10-35-20.717	set_speed 0
2021-02-08_10-35-20.717	no_button_but_finger_pressed RightRingTip
2021-02-08_10-35-20.718	set_speed 0
2021-02-08_10-35-20.718	no_button_but_finger_pressed RightPinkyTip
2021-02-08_10-35-20.718	set_speed 0
2021-02-08_10-35-20.727	button_created 0
2021-02-08_10-35-21.295	button_created 1
2021-02-08_10-35-21.787	pinky_moved
2021-02-08_10-35-21.819	button_enters_active_area 9
2021-02-08_10-35-21.865	button_created 2
2021-02-08_10-35-22.095	pinky_released
2021-02-08_10-35-22.262	button_leaves_active_area 9
2021-02-08_10-35-22.385	button_enters_active_area 6
2021-02-08_10-35-22.430	button_created 3
2021-02-08_10-35-22.485	index_moved
2021-02-08_10-35-22.529	button_pressed 6
2021-02-08_10-35-22.529	set_speed 0
2021-02-08_10-35-22.607	index_released
2021-02-08_10-35-22.697	button_missed 9
2021-02-08_10-35-22.697	set_speed 0
2021-02-08_10-35-22.952	button_enters_active_area 9
2021-02-08_10-35-23.009	button_created 4
2021-02-08_10-35-23.107	pinky_moved
2021-02-08_10-35-23.140	button_pressed 9
2021-02-08_10-35-23.140	set_speed 0.150000021457672
2021-02-08_10-35-23.247	pinky_released
2021-02-08_10-35-23.524	button_enters_active_area 6
2021-02-08_10-35-23.568	index_moved
2021-02-08_10-35-23.581	button_created 5
2021-02-08_10-35-23.746	index_released
2021-02-08_10-35-23.971	button_leaves_active_area 6
2021-02-08_10-35-24.095	button_enters_active_area 1
2021-02-08_10-35-24.153	button_created 6
2021-02-08_10-35-24.217	middle_moved
2021-02-08_10-35-24.250	multiple_finger_start
2021-02-08_10-35-24.262	multiple_finger_stop
2021-02-08_10-35-24.262	ring_moved
2021-02-08_10-35-24.262	middle_released
2021-02-08_10-35-24.274	no_button_but_finger_pressed LeftPinkyTip
2021-02-08_10-35-24.274	set_speed 0.150000021457672
2021-02-08_10-35-24.274	no_button_but_finger_pressed LeftRingTip
2021-02-08_10-35-24.275	set_speed 0.150000021457672
2021-02-08_10-35-24.275	no_button_but_finger_pressed LeftMiddleTip
2021-02-08_10-35-24.275	set_speed 0
2021-02-08_10-35-24.275	no_button_but_finger_pressed LeftIndexTip
2021-02-08_10-35-24.275	set_speed 0
2021-02-08_10-35-24.276	no_button_but_finger_pressed RightIndexTip
2021-02-08_10-35-24.276	set_speed 0
2021-02-08_10-35-24.276	no_button_but_finger_pressed RightMiddleTip
2021-02-08_10-35-24.277	set_speed 0
2021-02-08_10-35-24.277	no_button_but_finger_pressed RightRingTip
2021-02-08_10-35-24.277	set_speed 0
2021-02-08_10-35-24.277	no_button_but_finger_pressed RightPinkyTip
2021-02-08_10-35-24.277	set_speed 0
2021-02-08_10-35-24.291	button_created 0
2021-02-08_10-35-24.526	ring_released
2021-02-08_10-35-24.894	button_created 1
2021-02-08_10-35-25.375	button_enters_active_area 8
2021-02-08_10-35-25.418	ring_moved
2021-02-08_10-35-25.419	button_created 2
2021-02-08_10-35-25.590	ring_released
2021-02-08_10-35-25.823	button_leaves_active_area 8
2021-02-08_10-35-25.984	button_enters_active_area 7
2021-02-08_10-35-25.998	button_created 3
2021-02-08_10-35-26.006	middle_moved
2021-02-08_10-35-26.072	button_pressed 7
2021-02-08_10-35-26.072	set_speed 0
2021-02-08_10-35-26.172	middle_released
2021-02-08_10-35-26.251	button_missed 8
2021-02-08_10-35-26.251	set_speed 0
2021-02-08_10-35-26.512	button_enters_active_area 2
2021-02-08_10-35-26.569	button_created 4
2021-02-08_10-35-26.657	middle_moved
2021-02-08_10-35-26.689	button_pressed 2
2021-02-08_10-35-26.689	set_speed 0.150000021457672
2021-02-08_10-35-26.835	middle_released
2021-02-08_10-35-27.103	button_enters_active_area 8
2021-02-08_10-35-27.112	ring_moved
2021-02-08_10-35-27.140	button_created 5
2021-02-08_10-35-27.367	ring_released
2021-02-08_10-35-27.536	button_leaves_active_area 8
2021-02-08_10-35-27.667	button_enters_active_area 8
2021-02-08_10-35-27.718	button_created 6
2021-02-08_10-35-27.734	ring_moved
2021-02-08_10-35-27.944	ring_released
2021-02-08_10-35-27.956	button_missed 8
2021-02-08_10-35-27.956	set_speed 0.150000021457672
2021-02-08_10-35-28.100	button_leaves_active_area 8
2021-02-08_10-35-28.232	button_enters_active_area 8
2021-02-08_10-35-28.233	ring_moved
2021-02-08_10-35-28.281	button_created 7
2021-02-08_10-35-28.531	button_missed 8
2021-02-08_10-35-28.531	set_speed 0.150000021457672
2021-02-08_10-35-28.539	ring_released
2021-02-08_10-35-28.677	button_leaves_active_area 8
2021-02-08_10-35-28.803	button_enters_active_area 8
2021-02-08_10-35-28.856	button_created 8
2021-02-08_10-35-28.962	ring_moved
2021-02-08_10-35-28.989	button_pressed 8
2021-02-08_10-35-28.989	set_speed 0.150000021457672
2021-02-08_10-35-29.100	button_missed 8
2021-02-08_10-35-29.100	set_speed 0.150000021457672
2021-02-08_10-35-29.123	ring_released
2021-02-08_10-35-29.366	button_enters_active_area 6
2021-02-08_10-35-29.425	button_created 9
2021-02-08_10-35-29.522	index_moved
2021-02-08_10-35-29.555	button_pressed 6
2021-02-08_10-35-29.555	set_speed 0.150000021457672
2021-02-08_10-35-29.677	index_released
2021-02-08_10-35-29.947	button_enters_active_area 3
2021-02-08_10-35-29.995	button_created 10
2021-02-08_10-35-30.137	index_moved
2021-02-08_10-35-30.171	button_pressed 3
2021-02-08_10-35-30.171	set_speed 0.330000021457672
2021-02-08_10-35-30.324	index_released
2021-02-08_10-35-30.513	button_enters_active_area 2
2021-02-08_10-35-30.570	button_created 11
2021-02-08_10-35-30.680	middle_moved
2021-02-08_10-35-30.716	button_pressed 2
2021-02-08_10-35-30.716	set_speed 0.510000021457672
2021-02-08_10-35-31.024	middle_released
2021-02-08_10-35-31.079	button_enters_active_area 7
2021-02-08_10-35-31.125	button_created 12
2021-02-08_10-35-31.214	middle_moved
2021-02-08_10-35-31.248	button_pressed 7
2021-02-08_10-35-31.248	set_speed 0.510000021457672
2021-02-08_10-35-31.359	middle_released
2021-02-08_10-35-31.610	button_enters_active_area 1
2021-02-08_10-35-31.645	button_created 13
2021-02-08_10-35-31.720	ring_moved
2021-02-08_10-35-31.779	button_pressed 1
2021-02-08_10-35-31.780	set_speed 0.690000021457672
2021-02-08_10-35-31.853	ring_released
2021-02-08_10-35-32.098	button_enters_active_area 9
2021-02-08_10-35-32.132	button_created 14
2021-02-08_10-35-32.142	ring_moved
2021-02-08_10-35-32.311	ring_released
2021-02-08_10-35-32.322	pinky_moved
2021-02-08_10-35-32.333	pinky_released
2021-02-08_10-35-32.458	button_leaves_active_area 9
2021-02-08_10-35-32.558	button_enters_active_area 6
2021-02-08_10-35-32.606	button_created 15
2021-02-08_10-35-32.738	index_moved
2021-02-08_10-35-32.770	button_pressed 6
2021-02-08_10-35-32.770	set_speed 0.735000032186508
2021-02-08_10-35-32.795	button_missed 9
2021-02-08_10-35-32.795	set_speed 0.600000042915344
2021-02-08_10-35-32.854	index_released
2021-02-08_10-35-32.997	button_enters_active_area 0
2021-02-08_10-35-33.043	button_created 16
2021-02-08_10-35-33.222	pinky_moved
2021-02-08_10-35-33.289	button_pressed 0
2021-02-08_10-35-33.289	set_speed 0.55500005364418
2021-02-08_10-35-33.357	pinky_released
2021-02-08_10-35-33.425	button_enters_active_area 3
2021-02-08_10-35-33.459	button_created 17
2021-02-08_10-35-33.646	index_moved
2021-02-08_10-35-33.746	button_leaves_active_area 3
2021-02-08_10-35-33.835	button_enters_active_area 9
2021-02-08_10-35-33.835	index_released
2021-02-08_10-35-33.859	button_created 18
2021-02-08_10-35-34.024	pinky_moved
2021-02-08_10-35-34.035	button_pressed 9
2021-02-08_10-35-34.035	set_speed 0.510000064373016
2021-02-08_10-35-34.038	button_missed 3
2021-02-08_10-35-34.038	set_speed 0.330000021457672
2021-02-08_10-35-34.158	pinky_released
2021-02-08_10-35-34.228	button_enters_active_area 6
2021-02-08_10-35-34.248	button_created 19
2021-02-08_10-35-34.276	index_moved
2021-02-08_10-35-34.342	button_pressed 6
2021-02-08_10-35-34.342	set_speed 0.330000021457672
2021-02-08_10-35-34.444	index_released
2021-02-08_10-35-34.643	index_moved
2021-02-08_10-35-34.665	button_enters_active_area 2
2021-02-08_10-35-34.703	button_created 20
2021-02-08_10-35-34.813	index_released
2021-02-08_10-35-34.957	multiple_finger_start
2021-02-08_10-35-34.957	ring_moved
2021-02-08_10-35-34.968	middle_moved
2021-02-08_10-35-35.076	multiple_finger_stop
2021-02-08_10-35-35.077	middle_released
2021-02-08_10-35-35.077	ring_released
2021-02-08_10-35-35.087	no_button_but_finger_pressed LeftPinkyTip
2021-02-08_10-35-35.087	set_speed 0.330000021457672
2021-02-08_10-35-35.087	no_button_but_finger_pressed LeftRingTip
2021-02-08_10-35-35.087	set_speed 0.150000021457672
2021-02-08_10-35-35.088	no_button_but_finger_pressed LeftMiddleTip
2021-02-08_10-35-35.088	set_speed 0
2021-02-08_10-35-35.088	no_button_but_finger_pressed LeftIndexTip
2021-02-08_10-35-35.088	set_speed 0
2021-02-08_10-35-35.088	no_button_but_finger_pressed RightIndexTip
2021-02-08_10-35-35.088	set_speed 0
2021-02-08_10-35-35.088	no_button_but_finger_pressed RightMiddleTip
2021-02-08_10-35-35.088	set_speed 0
2021-02-08_10-35-35.088	no_button_but_finger_pressed RightRingTip
2021-02-08_10-35-35.089	set_speed 0
2021-02-08_10-35-35.089	no_button_but_finger_pressed RightPinkyTip
2021-02-08_10-35-35.089	set_speed 0
2021-02-08_10-35-35.101	button_created 0
2021-02-08_10-35-35.655	button_created 1
2021-02-08_10-35-36.190	button_enters_active_area 8
2021-02-08_10-35-36.223	ring_moved
2021-02-08_10-35-36.225	button_created 2
2021-02-08_10-35-36.368	ring_released
2021-02-08_10-35-36.498	hand_moved
2021-02-08_10-35-36.509	hand_replaced
2021-02-08_10-35-36.521	no_button_but_finger_pressed LeftPinkyTip
2021-02-08_10-35-36.521	set_speed 0
2021-02-08_10-35-36.521	no_button_but_finger_pressed LeftRingTip
2021-02-08_10-35-36.521	set_speed 0
2021-02-08_10-35-36.521	no_button_but_finger_pressed LeftMiddleTip
2021-02-08_10-35-36.521	set_speed 0
2021-02-08_10-35-36.521	no_button_but_finger_pressed LeftIndexTip
2021-02-08_10-35-36.521	set_speed 0
2021-02-08_10-35-36.522	no_button_but_finger_pressed RightIndexTip
2021-02-08_10-35-36.522	set_speed 0
2021-02-08_10-35-36.522	no_button_but_finger_pressed RightMiddleTip
2021-02-08_10-35-36.522	set_speed 0
2021-02-08_10-35-36.522	no_button_but_finger_pressed RightRingTip
2021-02-08_10-35-36.522	set_speed 0
2021-02-08_10-35-36.522	no_button_but_finger_pressed RightPinkyTip
2021-02-08_10-35-36.522	set_speed 0
2021-02-08_10-35-36.523	hand_moved
2021-02-08_10-35-36.556	pinky_moved
2021-02-08_10-35-36.564	hand_replaced
2021-02-08_10-35-36.565	multiple_finger_start
2021-02-08_10-35-36.576	multiple_finger_stop
2021-02-08_10-35-36.593	no_button_but_finger_pressed LeftPinkyTip
2021-02-08_10-35-36.593	set_speed 0
2021-02-08_10-35-36.593	no_button_but_finger_pressed LeftRingTip
2021-02-08_10-35-36.593	set_speed 0
2021-02-08_10-35-36.593	no_button_but_finger_pressed LeftMiddleTip
2021-02-08_10-35-36.593	set_speed 0
2021-02-08_10-35-36.593	no_button_but_finger_pressed LeftIndexTip
2021-02-08_10-35-36.594	set_speed 0
2021-02-08_10-35-36.594	no_button_but_finger_pressed RightIndexTip
2021-02-08_10-35-36.594	set_speed 0
2021-02-08_10-35-36.594	no_button_but_finger_pressed RightMiddleTip
2021-02-08_10-35-36.594	set_speed 0
2021-02-08_10-35-36.594	no_button_but_finger_pressed RightRingTip
2021-02-08_10-35-36.594	set_speed 0
2021-02-08_10-35-36.594	no_button_but_finger_pressed RightPinkyTip
2021-02-08_10-35-36.595	set_speed 0
2021-02-08_10-35-36.595	pinky_released
2021-02-08_10-35-36.605	button_created 0
2021-02-08_10-35-37.168	button_created 1
2021-02-08_10-35-37.708	button_enters_active_area 6
2021-02-08_10-35-37.732	button_created 2
2021-02-08_10-35-37.831	index_moved
2021-02-08_10-35-37.881	button_pressed 6
2021-02-08_10-35-37.881	set_speed 0
2021-02-08_10-35-37.973	index_released
2021-02-08_10-35-38.195	launch_multitask_explanation_scene
2021-02-08_10-35-52.838	launch_multitask_session
2021-02-08_10-35-52.867	no_button_but_finger_pressed RightPinkyTip
2021-02-08_10-35-52.867	set_speed 0
2021-02-08_10-35-52.867	no_button_but_finger_pressed RightRingTip
2021-02-08_10-35-52.867	set_speed 0
2021-02-08_10-35-52.867	no_button_but_finger_pressed RightMiddleTip
2021-02-08_10-35-52.868	set_speed 0
2021-02-08_10-35-52.868	no_button_but_finger_pressed RightIndexTip
2021-02-08_10-35-52.868	set_speed 0
2021-02-08_10-35-52.868	no_button_but_finger_pressed LeftIndexTip
2021-02-08_10-35-52.868	set_speed 0
2021-02-08_10-35-52.868	no_button_but_finger_pressed LeftMiddleTip
2021-02-08_10-35-52.868	set_speed 0
2021-02-08_10-35-52.868	no_button_but_finger_pressed LeftRingTip
2021-02-08_10-35-52.869	set_speed 0
2021-02-08_10-35-52.869	no_button_but_finger_pressed LeftPinkyTip
2021-02-08_10-35-52.869	set_speed 0
2021-02-08_10-35-52.891	button_created 0
2021-02-08_10-35-53.423	button_created 1
2021-02-08_10-35-53.977	button_enters_active_area 6
2021-02-08_10-35-54.000	button_created 2
2021-02-08_10-35-54.045	index_moved
2021-02-08_10-35-54.078	button_pressed 6
2021-02-08_10-35-54.078	set_speed 0
2021-02-08_10-35-54.215	index_released
2021-02-08_10-35-54.514	button_enters_active_area 0
2021-02-08_10-35-54.572	button_created 3
2021-02-08_10-35-54.813	pinky_moved
2021-02-08_10-35-54.902	pinky_released
2021-02-08_10-35-54.957	button_leaves_active_area 0
2021-02-08_10-35-55.091	button_enters_active_area 1
2021-02-08_10-35-55.138	button_created 4
2021-02-08_10-35-55.281	ring_moved
2021-02-08_10-35-55.325	button_pressed 1
2021-02-08_10-35-55.325	set_speed 0.150000021457672
2021-02-08_10-35-55.382	button_missed 0
2021-02-08_10-35-55.382	set_speed 0.150000021457672
2021-02-08_10-35-55.488	ring_released
2021-02-08_10-35-55.666	button_enters_active_area 1
2021-02-08_10-35-55.712	button_created 5
2021-02-08_10-35-55.868	ring_moved
2021-02-08_10-35-55.924	button_pressed 1
2021-02-08_10-35-55.924	set_speed 0.330000021457672
2021-02-08_10-35-56.057	ring_released
2021-02-08_10-35-56.235	button_enters_active_area 1
2021-02-08_10-35-56.281	button_created 6
2021-02-08_10-35-56.334	ring_moved
2021-02-08_10-35-56.367	button_pressed 1
2021-02-08_10-35-56.368	set_speed 0.510000021457672
2021-02-08_10-35-56.520	ring_released
2021-02-08_10-35-56.787	button_enters_active_area 6
2021-02-08_10-35-56.845	button_created 7
2021-02-08_10-35-56.855	index_moved
2021-02-08_10-35-56.900	button_pressed 6
2021-02-08_10-35-56.900	set_speed 0.510000021457672
2021-02-08_10-35-56.988	index_released
2021-02-08_10-35-57.310	button_enters_active_area 7
2021-02-08_10-35-57.358	button_created 8
2021-02-08_10-35-57.389	middle_moved
2021-02-08_10-35-57.434	button_pressed 7
2021-02-08_10-35-57.434	set_speed 0.510000021457672
2021-02-08_10-35-57.556	middle_released
2021-02-08_10-35-57.800	button_enters_active_area 0
2021-02-08_10-35-57.847	button_created 9
2021-02-08_10-35-57.901	pinky_moved
2021-02-08_10-35-58.053	pinky_released
2021-02-08_10-35-58.163	button_leaves_active_area 0
2021-02-08_10-35-58.263	button_enters_active_area 1
2021-02-08_10-35-58.299	button_created 10
2021-02-08_10-35-58.428	middle_moved
2021-02-08_10-35-58.465	multiple_finger_start
2021-02-08_10-35-58.508	ring_moved
2021-02-08_10-35-58.553	multiple_finger_stop
2021-02-08_10-35-58.554	middle_released
2021-02-08_10-35-58.566	no_button_but_finger_pressed LeftPinkyTip
2021-02-08_10-35-58.566	set_speed 0.510000021457672
2021-02-08_10-35-58.566	no_button_but_finger_pressed LeftRingTip
2021-02-08_10-35-58.567	set_speed 0.330000021457672
2021-02-08_10-35-58.567	no_button_but_finger_pressed LeftMiddleTip
2021-02-08_10-35-58.567	set_speed 0.150000021457672
2021-02-08_10-35-58.567	no_button_but_finger_pressed LeftIndexTip
2021-02-08_10-35-58.567	set_speed 0
2021-02-08_10-35-58.567	no_button_but_finger_pressed RightIndexTip
2021-02-08_10-35-58.567	set_speed 0
2021-02-08_10-35-58.567	no_button_but_finger_pressed RightMiddleTip
2021-02-08_10-35-58.568	set_speed 0
2021-02-08_10-35-58.568	no_button_but_finger_pressed RightRingTip
2021-02-08_10-35-58.568	set_speed 0
2021-02-08_10-35-58.568	no_button_but_finger_pressed RightPinkyTip
2021-02-08_10-35-58.568	set_speed 0
2021-02-08_10-35-58.581	button_created 0
2021-02-08_10-35-58.630	ring_released
2021-02-08_10-35-59.053	button_created 1
2021-02-08_10-35-59.567	button_enters_active_area 0
2021-02-08_10-35-59.613	button_created 2
2021-02-08_10-35-59.863	pinky_moved
2021-02-08_10-36-00.029	button_leaves_active_area 0
2021-02-08_10-36-00.029	pinky_released
2021-02-08_10-36-00.142	button_enters_active_area 3
2021-02-08_10-36-00.188	button_created 3
2021-02-08_10-36-00.399	index_moved
2021-02-08_10-36-00.432	button_pressed 3
2021-02-08_10-36-00.432	set_speed 0
2021-02-08_10-36-00.444	button_missed 0
2021-02-08_10-36-00.444	set_speed 0
2021-02-08_10-36-00.577	index_released
2021-02-08_10-36-00.709	button_enters_active_area 3
2021-02-08_10-36-00.755	button_created 4
2021-02-08_10-36-00.842	index_moved
2021-02-08_10-36-00.887	button_pressed 3
2021-02-08_10-36-00.887	set_speed 0.150000021457672
2021-02-08_10-36-01.086	index_released
2021-02-08_10-36-01.275	button_enters_active_area 9
2021-02-08_10-36-01.321	button_created 5
2021-02-08_10-36-01.500	pinky_moved
2021-02-08_10-36-01.534	button_pressed 9
2021-02-08_10-36-01.534	set_speed 0.330000021457672
2021-02-08_10-36-01.622	pinky_released
2021-02-08_10-36-01.842	button_enters_active_area 9
2021-02-08_10-36-01.900	button_created 6
2021-02-08_10-36-01.954	pinky_moved
2021-02-08_10-36-02.275	pinky_released
2021-02-08_10-36-02.297	button_leaves_active_area 9
2021-02-08_10-36-02.411	button_enters_active_area 0
2021-02-08_10-36-02.467	button_created 7
2021-02-08_10-36-02.567	pinky_moved
2021-02-08_10-36-02.655	button_pressed 0
2021-02-08_10-36-02.655	set_speed 0.510000021457672
2021-02-08_10-36-02.714	button_missed 9
2021-02-08_10-36-02.714	set_speed 0.330000021457672
2021-02-08_10-36-02.779	pinky_released
2021-02-08_10-36-03.002	button_enters_active_area 6
2021-02-08_10-36-03.041	button_created 8
2021-02-08_10-36-03.108	index_moved
2021-02-08_10-36-03.151	button_pressed 6
2021-02-08_10-36-03.151	set_speed 0.510000021457672
2021-02-08_10-36-03.252	index_released
2021-02-08_10-36-03.553	button_enters_active_area 2
2021-02-08_10-36-03.600	button_created 9
2021-02-08_10-36-03.620	middle_moved
2021-02-08_10-36-03.642	button_pressed 2
2021-02-08_10-36-03.643	set_speed 0.510000021457672
2021-02-08_10-36-03.653	multiple_finger_start
2021-02-08_10-36-03.754	multiple_finger_stop
2021-02-08_10-36-03.765	no_button_but_finger_pressed LeftPinkyTip
2021-02-08_10-36-03.765	set_speed 0.330000021457672
2021-02-08_10-36-03.766	no_button_but_finger_pressed LeftRingTip
2021-02-08_10-36-03.766	set_speed 0.150000021457672
2021-02-08_10-36-03.766	no_button_but_finger_pressed LeftMiddleTip
2021-02-08_10-36-03.766	set_speed 0.150000021457672
2021-02-08_10-36-03.766	no_button_but_finger_pressed LeftIndexTip
2021-02-08_10-36-03.766	set_speed 0
2021-02-08_10-36-03.766	no_button_but_finger_pressed RightIndexTip
2021-02-08_10-36-03.767	set_speed 0
2021-02-08_10-36-03.767	no_button_but_finger_pressed RightMiddleTip
2021-02-08_10-36-03.767	set_speed 0
2021-02-08_10-36-03.767	no_button_but_finger_pressed RightRingTip
2021-02-08_10-36-03.767	set_speed 0
2021-02-08_10-36-03.767	no_button_but_finger_pressed RightPinkyTip
2021-02-08_10-36-03.767	set_speed 0
2021-02-08_10-36-03.778	button_created 0
2021-02-08_10-36-03.944	middle_released
2021-02-08_10-36-04.333	button_created 1
2021-02-08_10-36-04.865	button_enters_active_area 7
2021-02-08_10-36-04.910	middle_moved
2021-02-08_10-36-04.911	button_created 2
2021-02-08_10-36-05.042	button_pressed 7
2021-02-08_10-36-05.042	set_speed 0
2021-02-08_10-36-05.141	middle_released
2021-02-08_10-36-05.429	button_enters_active_area 3
2021-02-08_10-36-05.485	button_created 3
2021-02-08_10-36-05.496	index_moved
2021-02-08_10-36-05.565	button_pressed 3
2021-02-08_10-36-05.565	set_speed 0.150000021457672
2021-02-08_10-36-05.685	index_released
2021-02-08_10-36-06.008	button_enters_active_area 9
2021-02-08_10-36-06.055	button_created 4
2021-02-08_10-36-06.189	pinky_moved
2021-02-08_10-36-06.209	button_pressed 9
2021-02-08_10-36-06.209	set_speed 0.330000021457672
2021-02-08_10-36-06.209	button_pressed_with_notification 9
2021-02-08_10-36-06.210	pedal_window_open 2000ms
2021-02-08_10-36-06.339	pinky_released
2021-02-08_10-36-06.449	button_leaves_active_area 9
2021-02-08_10-36-06.582	button_enters_active_area 1
2021-02-08_10-36-06.618	button_created 5
2021-02-08_10-36-06.640	middle_moved
2021-02-08_10-36-06.653	multiple_finger_start
2021-02-08_10-36-06.810	multiple_finger_stop
2021-02-08_10-36-06.823	no_button_but_finger_pressed LeftPinkyTip
2021-02-08_10-36-06.824	set_speed 0.330000021457672
2021-02-08_10-36-06.824	no_button_but_finger_pressed LeftRingTip
2021-02-08_10-36-06.824	set_speed 0.330000021457672
2021-02-08_10-36-06.824	no_button_but_finger_pressed LeftMiddleTip
2021-02-08_10-36-06.824	set_speed 0.150000021457672
2021-02-08_10-36-06.824	no_button_but_finger_pressed LeftIndexTip
2021-02-08_10-36-06.824	set_speed 0
2021-02-08_10-36-06.824	no_button_but_finger_pressed RightIndexTip
2021-02-08_10-36-06.825	set_speed 0
2021-02-08_10-36-06.825	no_button_but_finger_pressed RightMiddleTip
2021-02-08_10-36-06.825	set_speed 0
2021-02-08_10-36-06.825	no_button_but_finger_pressed RightRingTip
2021-02-08_10-36-06.825	set_speed 0
2021-02-08_10-36-06.825	no_button_but_finger_pressed RightPinkyTip
2021-02-08_10-36-06.825	set_speed 0
2021-02-08_10-36-06.836	button_created 0
2021-02-08_10-36-06.929	middle_released
2021-02-08_10-36-07.397	button_created 1
2021-02-08_10-36-07.931	button_enters_active_area 7
2021-02-08_10-36-07.966	button_created 2
2021-02-08_10-36-08.009	middle_moved
2021-02-08_10-36-08.056	button_pressed 7
2021-02-08_10-36-08.056	set_speed 0
2021-02-08_10-36-08.196	middle_released
2021-02-08_10-36-08.229	pedal_window_timeout
2021-02-08_10-36-08.229	pedal_not_pressed
2021-02-08_10-36-08.497	button_enters_active_area 7
2021-02-08_10-36-08.542	button_created 3
2021-02-08_10-36-08.653	middle_moved
2021-02-08_10-36-08.764	middle_released
2021-02-08_10-36-08.941	button_leaves_active_area 7
2021-02-08_10-36-09.062	button_enters_active_area 9
2021-02-08_10-36-09.085	pinky_moved
2021-02-08_10-36-09.108	button_created 4
2021-02-08_10-36-09.337	pinky_released
2021-02-08_10-36-09.359	button_missed 7
2021-02-08_10-36-09.359	set_speed 0
2021-02-08_10-36-09.503	button_leaves_active_area 9
2021-02-08_10-36-09.636	button_enters_active_area 1
2021-02-08_10-36-09.683	button_created 5
2021-02-08_10-36-09.704	middle_moved
2021-02-08_10-36-09.760	multiple_finger_start
2021-02-08_10-36-09.926	multiple_finger_stop
2021-02-08_10-36-09.938	no_button_but_finger_pressed LeftPinkyTip
2021-02-08_10-36-09.938	set_speed 0
2021-02-08_10-36-09.938	no_button_but_finger_pressed LeftRingTip
2021-02-08_10-36-09.939	set_speed 0
2021-02-08_10-36-09.939	no_button_but_finger_pressed LeftMiddleTip
2021-02-08_10-36-09.939	set_speed 0
2021-02-08_10-36-09.939	no_button_but_finger_pressed LeftIndexTip
2021-02-08_10-36-09.939	set_speed 0
2021-02-08_10-36-09.939	no_button_but_finger_pressed RightIndexTip
2021-02-08_10-36-09.939	set_speed 0
2021-02-08_10-36-09.939	no_button_but_finger_pressed RightMiddleTip
2021-02-08_10-36-09.939	set_speed 0
2021-02-08_10-36-09.939	no_button_but_finger_pressed RightRingTip
2021-02-08_10-36-09.940	set_speed 0
2021-02-08_10-36-09.940	no_button_but_finger_pressed RightPinkyTip
2021-02-08_10-36-09.940	set_speed 0
2021-02-08_10-36-09.952	button_created 0
2021-02-08_10-36-10.038	middle_released
2021-02-08_10-36-10.516	button_created 1
2021-02-08_10-36-11.040	button_enters_active_area 6
2021-02-08_10-36-11.086	button_created 2
2021-02-08_10-36-11.129	index_moved
2021-02-08_10-36-11.282	index_released
2021-02-08_10-36-11.493	button_leaves_active_area 6
2021-02-08_10-36-11.605	button_enters_active_area 0
2021-02-08_10-36-11.663	button_created 3
2021-02-08_10-36-11.732	pinky_moved
2021-02-08_10-36-11.895	pinky_released
2021-02-08_10-36-11.907	button_missed 6
2021-02-08_10-36-11.907	set_speed 0
2021-02-08_10-36-12.057	button_leaves_active_area 0
2021-02-08_10-36-12.180	button_enters_active_area 2
2021-02-08_10-36-12.227	button_created 4
2021-02-08_10-36-12.313	index_moved
2021-02-08_10-36-12.474	button_missed 0
2021-02-08_10-36-12.474	set_speed 0
2021-02-08_10-36-12.483	index_released
2021-02-08_10-36-12.595	ring_moved
2021-02-08_10-36-12.628	button_leaves_active_area 2
2021-02-08_10-36-12.751	button_enters_active_area 0
2021-02-08_10-36-12.803	button_created 5
2021-02-08_10-36-12.859	multiple_finger_start
2021-02-08_10-36-12.872	pinky_moved
2021-02-08_10-36-12.991	multiple_finger_stop
2021-02-08_10-36-12.994	ring_released
2021-02-08_10-36-13.002	no_button_but_finger_pressed LeftPinkyTip
2021-02-08_10-36-13.003	set_speed 0
2021-02-08_10-36-13.003	no_button_but_finger_pressed LeftRingTip
2021-02-08_10-36-13.003	set_speed 0
2021-02-08_10-36-13.003	no_button_but_finger_pressed LeftMiddleTip
2021-02-08_10-36-13.003	set_speed 0
2021-02-08_10-36-13.003	no_button_but_finger_pressed LeftIndexTip
2021-02-08_10-36-13.003	set_speed 0
2021-02-08_10-36-13.003	no_button_but_finger_pressed RightIndexTip
2021-02-08_10-36-13.004	set_speed 0
2021-02-08_10-36-13.004	no_button_but_finger_pressed RightMiddleTip
2021-02-08_10-36-13.004	set_speed 0
2021-02-08_10-36-13.004	no_button_but_finger_pressed RightRingTip
2021-02-08_10-36-13.004	set_speed 0
2021-02-08_10-36-13.004	no_button_but_finger_pressed RightPinkyTip
2021-02-08_10-36-13.004	set_speed 0
2021-02-08_10-36-13.019	button_created 0
2021-02-08_10-36-13.183	pinky_released
2021-02-08_10-36-13.584	button_created 1
2021-02-08_10-36-14.105	button_enters_active_area 8
2021-02-08_10-36-14.150	button_created 2
2021-02-08_10-36-14.183	ring_moved
2021-02-08_10-36-14.205	button_pressed 8
2021-02-08_10-36-14.205	set_speed 0
2021-02-08_10-36-14.391	ring_released
2021-02-08_10-36-14.681	button_enters_active_area 7
2021-02-08_10-36-14.727	button_created 3
2021-02-08_10-36-14.872	middle_moved
2021-02-08_10-36-14.916	button_pressed 7
2021-02-08_10-36-14.917	set_speed 0.150000021457672
2021-02-08_10-36-15.017	middle_released
2021-02-08_10-36-15.238	button_enters_active_area 2
2021-02-08_10-36-15.295	button_created 4
2021-02-08_10-36-15.374	middle_moved
2021-02-08_10-36-15.426	button_pressed 2
2021-02-08_10-36-15.426	set_speed 0.330000021457672
2021-02-08_10-36-15.570	middle_released
2021-02-08_10-36-15.827	button_enters_active_area 8
2021-02-08_10-36-15.862	button_created 5
2021-02-08_10-36-15.904	ring_moved
2021-02-08_10-36-15.927	button_pressed 8
2021-02-08_10-36-15.927	set_speed 0.510000021457672
2021-02-08_10-36-16.070	ring_released
2021-02-08_10-36-16.369	button_enters_active_area 7
2021-02-08_10-36-16.426	button_created 6
2021-02-08_10-36-16.526	middle_moved
2021-02-08_10-36-16.581	button_pressed 7
2021-02-08_10-36-16.581	set_speed 0.690000021457672
2021-02-08_10-36-16.657	middle_released
2021-02-08_10-36-16.891	button_enters_active_area 2
2021-02-08_10-36-16.939	button_created 7
2021-02-08_10-36-16.957	middle_moved
2021-02-08_10-36-17.002	button_pressed 2
2021-02-08_10-36-17.002	set_speed 0.735000032186508
2021-02-08_10-36-17.200	middle_released
2021-02-08_10-36-17.390	button_enters_active_area 2
2021-02-08_10-36-17.423	button_created 8
2021-02-08_10-36-17.522	middle_moved
2021-02-08_10-36-17.545	button_pressed 2
2021-02-08_10-36-17.545	set_speed 0.780000042915344
2021-02-08_10-36-17.757	middle_released
2021-02-08_10-36-17.846	button_enters_active_area 0
2021-02-08_10-36-17.881	button_created 9
2021-02-08_10-36-18.103	pinky_moved
2021-02-08_10-36-18.170	button_pressed 0
2021-02-08_10-36-18.170	set_speed 0.82500005364418
2021-02-08_10-36-18.278	button_enters_active_area 6
2021-02-08_10-36-18.289	pinky_released
2021-02-08_10-36-18.317	button_created 10
2021-02-08_10-36-18.490	index_moved
2021-02-08_10-36-18.612	button_leaves_active_area 6
2021-02-08_10-36-18.623	index_released
2021-02-08_10-36-18.702	button_enters_active_area 2
2021-02-08_10-36-18.736	button_created 11
2021-02-08_10-36-18.859	middle_moved
2021-02-08_10-36-18.905	button_missed 6
2021-02-08_10-36-18.905	set_speed 0.690000064373016
2021-02-08_10-36-18.956	multiple_finger_start
2021-02-08_10-36-19.066	ring_moved
2021-02-08_10-36-19.088	multiple_finger_stop
2021-02-08_10-36-19.091	middle_released
2021-02-08_10-36-19.105	no_button_but_finger_pressed LeftPinkyTip
2021-02-08_10-36-19.106	set_speed 0.465000075101852
2021-02-08_10-36-19.106	no_button_but_finger_pressed LeftRingTip
2021-02-08_10-36-19.106	set_speed 0.150000085830689
2021-02-08_10-36-19.106	no_button_but_finger_pressed LeftMiddleTip
2021-02-08_10-36-19.106	set_speed 0
2021-02-08_10-36-19.106	no_button_but_finger_pressed LeftIndexTip
2021-02-08_10-36-19.106	set_speed 0
2021-02-08_10-36-19.106	no_button_but_finger_pressed RightIndexTip
2021-02-08_10-36-19.107	set_speed 0
2021-02-08_10-36-19.107	no_button_but_finger_pressed RightMiddleTip
2021-02-08_10-36-19.107	set_speed 0
2021-02-08_10-36-19.107	no_button_but_finger_pressed RightRingTip
2021-02-08_10-36-19.107	set_speed 0
2021-02-08_10-36-19.107	no_button_but_finger_pressed RightPinkyTip
2021-02-08_10-36-19.107	set_speed 0
2021-02-08_10-36-19.121	button_created 0
2021-02-08_10-36-19.244	ring_released
2021-02-08_10-36-19.534	button_created 1
2021-02-08_10-36-20.000	button_enters_active_area 6
2021-02-08_10-36-20.037	button_created 2
2021-02-08_10-36-20.056	index_moved
2021-02-08_10-36-20.237	index_released
2021-02-08_10-36-20.446	button_leaves_active_area 6
2021-02-08_10-36-20.557	button_enters_active_area 8
2021-02-08_10-36-20.590	ring_moved
2021-02-08_10-36-20.605	button_created 3
2021-02-08_10-36-20.681	multiple_finger_start
2021-02-08_10-36-20.690	hand_moved
2021-02-08_10-36-20.690	multiple_finger_stop
2021-02-08_10-36-20.691	ring_released
2021-02-08_10-36-20.703	no_button_but_finger_pressed LeftPinkyTip
2021-02-08_10-36-20.703	set_speed 0
2021-02-08_10-36-20.703	no_button_but_finger_pressed LeftRingTip
2021-02-08_10-36-20.703	set_speed 0
2021-02-08_10-36-20.703	no_button_but_finger_pressed LeftMiddleTip
2021-02-08_10-36-20.703	set_speed 0
2021-02-08_10-36-20.703	no_button_but_finger_pressed LeftIndexTip
2021-02-08_10-36-20.704	set_speed 0
2021-02-08_10-36-20.704	no_button_but_finger_pressed RightIndexTip
2021-02-08_10-36-20.704	set_speed 0
2021-02-08_10-36-20.704	no_button_but_finger_pressed RightMiddleTip
2021-02-08_10-36-20.704	set_speed 0
2021-02-08_10-36-20.704	no_button_but_finger_pressed RightRingTip
2021-02-08_10-36-20.704	set_speed 0
2021-02-08_10-36-20.704	no_button_but_finger_pressed RightPinkyTip
2021-02-08_10-36-20.705	set_speed 0
2021-02-08_10-36-20.705	hand_replaced
2021-02-08_10-36-20.706	ring_moved
2021-02-08_10-36-20.718	no_button_but_finger_pressed RightPinkyTip
2021-02-08_10-36-20.718	set_speed 0
2021-02-08_10-36-20.718	no_button_but_finger_pressed RightRingTip
2021-02-08_10-36-20.718	set_speed 0
2021-02-08_10-36-20.718	no_button_but_finger_pressed RightMiddleTip
2021-02-08_10-36-20.719	set_speed 0
2021-02-08_10-36-20.719	no_button_but_finger_pressed RightIndexTip
2021-02-08_10-36-20.719	set_speed 0
2021-02-08_10-36-20.719	no_button_but_finger_pressed LeftIndexTip
2021-02-08_10-36-20.719	set_speed 0
2021-02-08_10-36-20.719	no_button_but_finger_pressed LeftMiddleTip
2021-02-08_10-36-20.719	set_speed 0
2021-02-08_10-36-20.719	no_button_but_finger_pressed LeftRingTip
2021-02-08_10-36-20.719	set_speed 0
2021-02-08_10-36-20.720	no_button_but_finger_pressed LeftPinkyTip
2021-02-08_10-36-20.720	set_speed 0
2021-02-08_10-36-20.720	multiple_finger_start
2021-02-08_10-36-20.737	multiple_finger_stop
2021-02-08_10-36-20.750	no_button_but_finger_pressed LeftPinkyTip
2021-02-08_10-36-20.750	set_speed 0
2021-02-08_10-36-20.750	no_button_but_finger_pressed LeftRingTip
2021-02-08_10-36-20.750	set_speed 0
2021-02-08_10-36-20.750	no_button_but_finger_pressed LeftMiddleTip
2021-02-08_10-36-20.751	set_speed 0
2021-02-08_10-36-20.751	no_button_but_finger_pressed LeftIndexTip
2021-02-08_10-36-20.751	set_speed 0
2021-02-08_10-36-20.751	no_button_but_finger_pressed RightIndexTip
2021-02-08_10-36-20.751	set_speed 0
2021-02-08_10-36-20.751	no_button_but_finger_pressed RightMiddleTip
2021-02-08_10-36-20.752	set_speed 0
2021-02-08_10-36-20.752	no_button_but_finger_pressed RightRingTip
2021-02-08_10-36-20.752	set_speed 0
2021-02-08_10-36-20.752	no_button_but_finger_pressed RightPinkyTip
2021-02-08_10-36-20.752	set_speed 0
2021-02-08_10-36-20.761	ring_released
2021-02-08_10-36-20.762	button_created 0
2021-02-08_10-36-21.323	button_created 1
2021-02-08_10-36-21.862	button_enters_active_area 6
2021-02-08_10-36-21.903	button_created 2
2021-02-08_10-36-21.958	index_moved
2021-02-08_10-36-22.168	index_released
2021-02-08_10-36-22.301	button_leaves_active_area 6
2021-02-08_10-36-22.412	button_enters_active_area 7
2021-02-08_10-36-22.423	middle_moved
2021-02-08_10-36-22.469	button_created 3
2021-02-08_10-36-22.605	middle_released
2021-02-08_10-36-22.720	button_missed 6
2021-02-08_10-36-22.720	set_speed 0
2021-02-08_10-36-22.864	button_leaves_active_area 7
2021-02-08_10-36-22.997	button_enters_active_area 2
2021-02-08_10-36-23.020	middle_moved
2021-02-08_10-36-23.043	multiple_finger_start
2021-02-08_10-36-23.324	multiple_finger_stop
2021-02-08_10-36-23.336	no_button_but_finger_pressed LeftPinkyTip
2021-02-08_10-36-23.336	set_speed 0
2021-02-08_10-36-23.336	no_button_but_finger_pressed LeftRingTip
2021-02-08_10-36-23.336	set_speed 0
2021-02-08_10-36-23.336	no_button_but_finger_pressed LeftMiddleTip
2021-02-08_10-36-23.336	set_speed 0
2021-02-08_10-36-23.336	no_button_but_finger_pressed LeftIndexTip
2021-02-08_10-36-23.337	set_speed 0
2021-02-08_10-36-23.337	no_button_but_finger_pressed RightIndexTip
2021-02-08_10-36-23.337	set_speed 0
2021-02-08_10-36-23.337	no_button_but_finger_pressed RightMiddleTip
2021-02-08_10-36-23.337	set_speed 0
2021-02-08_10-36-23.337	no_button_but_finger_pressed RightRingTip
2021-02-08_10-36-23.337	set_speed 0
2021-02-08_10-36-23.337	no_button_but_finger_pressed RightPinkyTip
2021-02-08_10-36-23.337	set_speed 0
2021-02-08_10-36-23.347	middle_released
2021-02-08_10-36-23.348	button_created 0
2021-02-08_10-36-23.913	middle_moved
2021-02-08_10-36-23.915	button_created 1
2021-02-08_10-36-24.201	middle_released
2021-02-08_10-36-24.445	button_enters_active_area 2
2021-02-08_10-36-24.480	button_created 2
2021-02-08_10-36-24.501	middle_moved
2021-02-08_10-36-24.547	button_pressed 2
2021-02-08_10-36-24.547	set_speed 0
2021-02-08_10-36-24.900	middle_released
2021-02-08_10-36-25.015	button_enters_active_area 1
2021-02-08_10-36-25.056	button_created 3
2021-02-08_10-36-25.166	ring_moved
2021-02-08_10-36-25.221	button_pressed 1
2021-02-08_10-36-25.221	set_speed 0.150000021457672
2021-02-08_10-36-25.221	button_pressed_with_notification 1
2021-02-08_10-36-25.221	pedal_window_open 2000ms
2021-02-08_10-36-25.411	ring_released
2021-02-08_10-36-25.456	button_leaves_active_area 1
2021-02-08_10-36-25.577	button_enters_active_area 3
2021-02-08_10-36-25.623	button_created 4
2021-02-08_10-36-25.869	button_missed 1
2021-02-08_10-36-25.869	set_speed 0.150000021457672
2021-02-08_10-36-26.018	button_leaves_active_area 3
2021-02-08_10-36-26.129	pedal_pressed_correclty
2021-02-08_10-36-59.030	pedal_pressed_incorreclty
2021-02-08_10-37-16.664	selected_answer 10
2021-02-08_10-37-16.674	no_button_but_finger_pressed LeftPinkyTip
2021-02-08_10-37-16.674	set_speed 0.150000021457672
2021-02-08_10-37-16.674	no_button_but_finger_pressed LeftRingTip
2021-02-08_10-37-16.674	set_speed 0.150000021457672
2021-02-08_10-37-16.674	no_button_but_finger_pressed LeftMiddleTip
2021-02-08_10-37-16.674	set_speed 0
2021-02-08_10-37-16.674	no_button_but_finger_pressed LeftIndexTip
2021-02-08_10-37-16.675	set_speed 0
2021-02-08_10-37-16.675	no_button_but_finger_pressed RightIndexTip
2021-02-08_10-37-16.675	set_speed 0
2021-02-08_10-37-16.675	no_button_but_finger_pressed RightMiddleTip
2021-02-08_10-37-16.675	set_speed 0
2021-02-08_10-37-16.675	no_button_but_finger_pressed RightRingTip
2021-02-08_10-37-16.675	set_speed 0
2021-02-08_10-37-16.675	no_button_but_finger_pressed RightPinkyTip
2021-02-08_10-37-16.676	set_speed 0
2021-02-08_10-37-16.689	button_created 0
2021-02-08_10-37-17.256	button_created 1
2021-02-08_10-37-17.765	middle_moved
2021-02-08_10-37-17.776	button_enters_active_area 7
2021-02-08_10-37-17.810	multiple_finger_start
2021-02-08_10-37-17.889	multiple_finger_stop
2021-02-08_10-37-17.905	no_button_but_finger_pressed LeftPinkyTip
2021-02-08_10-37-17.905	set_speed 0
2021-02-08_10-37-17.905	no_button_but_finger_pressed LeftRingTip
2021-02-08_10-37-17.905	set_speed 0
2021-02-08_10-37-17.905	no_button_but_finger_pressed LeftMiddleTip
2021-02-08_10-37-17.905	set_speed 0
2021-02-08_10-37-17.905	no_button_but_finger_pressed LeftIndexTip
2021-02-08_10-37-17.906	set_speed 0
2021-02-08_10-37-17.906	no_button_but_finger_pressed RightIndexTip
2021-02-08_10-37-17.906	set_speed 0
2021-02-08_10-37-17.906	no_button_but_finger_pressed RightMiddleTip
2021-02-08_10-37-17.906	set_speed 0
2021-02-08_10-37-17.906	no_button_but_finger_pressed RightRingTip
2021-02-08_10-37-17.906	set_speed 0
2021-02-08_10-37-17.906	no_button_but_finger_pressed RightPinkyTip
2021-02-08_10-37-17.907	set_speed 0
2021-02-08_10-37-17.918	button_created 0
2021-02-08_10-37-17.939	middle_released
2021-02-08_10-37-18.477	button_created 1
2021-02-08_10-37-18.999	index_moved
2021-02-08_10-37-19.010	button_enters_active_area 3
2021-02-08_10-37-19.044	button_created 2
2021-02-08_10-37-19.298	index_released
2021-02-08_10-37-19.453	button_leaves_active_area 3
2021-02-08_10-37-19.576	button_enters_active_area 3
2021-02-08_10-37-19.619	button_created 3
2021-02-08_10-37-19.674	index_moved
2021-02-08_10-37-19.707	button_pressed 3
2021-02-08_10-37-19.707	set_speed 0
2021-02-08_10-37-19.840	index_released
2021-02-08_10-37-19.876	button_missed 3
2021-02-08_10-37-19.876	set_speed 0
2021-02-08_10-37-20.138	button_enters_active_area 9
2021-02-08_10-37-20.194	button_created 4
2021-02-08_10-37-20.326	pinky_moved
2021-02-08_10-37-20.349	button_pressed 9
2021-02-08_10-37-20.349	set_speed 0.150000021457672
2021-02-08_10-37-20.349	multiple_finger_start
2021-02-08_10-37-20.428	multiple_finger_stop
2021-02-08_10-37-20.439	no_button_but_finger_pressed LeftPinkyTip
2021-02-08_10-37-20.439	set_speed 0.150000021457672
2021-02-08_10-37-20.440	no_button_but_finger_pressed LeftRingTip
2021-02-08_10-37-20.440	set_speed 0.150000021457672
2021-02-08_10-37-20.440	no_button_but_finger_pressed LeftMiddleTip
2021-02-08_10-37-20.440	set_speed 0
2021-02-08_10-37-20.440	no_button_but_finger_pressed LeftIndexTip
2021-02-08_10-37-20.440	set_speed 0
2021-02-08_10-37-20.440	no_button_but_finger_pressed RightIndexTip
2021-02-08_10-37-20.440	set_speed 0
2021-02-08_10-37-20.440	no_button_but_finger_pressed RightMiddleTip
2021-02-08_10-37-20.441	set_speed 0
2021-02-08_10-37-20.441	no_button_but_finger_pressed RightRingTip
2021-02-08_10-37-20.441	set_speed 0
2021-02-08_10-37-20.441	no_button_but_finger_pressed RightPinkyTip
2021-02-08_10-37-20.441	set_speed 0
2021-02-08_10-37-20.453	button_created 0
2021-02-08_10-37-20.463	pinky_released
2021-02-08_10-37-21.021	button_created 1
2021-02-08_10-37-21.541	button_enters_active_area 6
2021-02-08_10-37-21.586	button_created 2
2021-02-08_10-37-21.597	index_moved
2021-02-08_10-37-21.808	index_released
2021-02-08_10-37-21.996	button_leaves_active_area 6
2021-02-08_10-37-22.119	button_enters_active_area 0
2021-02-08_10-37-22.165	button_created 3
2021-02-08_10-37-22.208	pinky_moved
2021-02-08_10-37-22.412	button_missed 6
2021-02-08_10-37-22.412	set_speed 0
2021-02-08_10-37-22.487	pinky_released
2021-02-08_10-37-22.565	button_leaves_active_area 0
2021-02-08_10-37-22.684	button_enters_active_area 0
2021-02-08_10-37-22.731	button_created 4
2021-02-08_10-37-22.970	pinky_moved
2021-02-08_10-37-22.982	button_missed 0
2021-02-08_10-37-22.982	set_speed 0
2021-02-08_10-37-23.047	pinky_released
2021-02-08_10-37-23.125	button_leaves_active_area 0
2021-02-08_10-37-23.258	button_enters_active_area 0
2021-02-08_10-37-23.304	button_created 5
2021-02-08_10-37-23.417	pinky_moved
2021-02-08_10-37-23.555	button_missed 0
2021-02-08_10-37-23.555	set_speed 0
2021-02-08_10-37-23.564	pinky_released
2021-02-08_10-37-23.703	button_leaves_active_area 0
2021-02-08_10-37-23.824	button_enters_active_area 3
2021-02-08_10-37-23.870	button_created 6
2021-02-08_10-37-23.948	index_moved
2021-02-08_10-37-23.982	button_pressed 3
2021-02-08_10-37-23.982	set_speed 0
2021-02-08_10-37-24.131	index_released
2021-02-08_10-37-24.132	button_missed 0
2021-02-08_10-37-24.132	set_speed 0
2021-02-08_10-37-24.402	button_enters_active_area 8
2021-02-08_10-37-24.448	button_created 7
2021-02-08_10-37-24.502	ring_moved
2021-02-08_10-37-24.513	button_pressed 8
2021-02-08_10-37-24.513	set_speed 0.150000021457672
2021-02-08_10-37-24.679	ring_released
2021-02-08_10-37-24.962	button_enters_active_area 3
2021-02-08_10-37-25.018	index_moved
2021-02-08_10-37-25.019	button_created 8
2021-02-08_10-37-25.224	index_released
2021-02-08_10-37-25.412	button_leaves_active_area 3
2021-02-08_10-37-25.546	button_enters_active_area 3
2021-02-08_10-37-25.546	index_moved
2021-02-08_10-37-25.592	button_created 9
2021-02-08_10-37-25.831	button_missed 3
2021-02-08_10-37-25.831	set_speed 0.150000021457672
2021-02-08_10-37-25.928	index_released
2021-02-08_10-37-25.984	button_leaves_active_area 3
2021-02-08_10-37-26.123	button_enters_active_area 2
2021-02-08_10-37-26.158	button_created 10
2021-02-08_10-37-26.309	ring_moved
2021-02-08_10-37-26.414	button_missed 3
2021-02-08_10-37-26.414	set_speed 0.150000021457672
2021-02-08_10-37-26.469	ring_released
2021-02-08_10-37-26.557	button_leaves_active_area 2
2021-02-08_10-37-26.691	button_enters_active_area 7
2021-02-08_10-37-26.736	button_created 11
2021-02-08_10-37-26.826	middle_moved
2021-02-08_10-37-26.861	button_pressed 7
2021-02-08_10-37-26.861	set_speed 0.150000021457672
2021-02-08_10-37-26.986	button_missed 2
2021-02-08_10-37-26.986	set_speed 0.150000021457672
2021-02-08_10-37-26.995	middle_released
2021-02-08_10-37-27.246	button_enters_active_area 8
2021-02-08_10-37-27.302	button_created 12
2021-02-08_10-37-27.312	ring_moved
2021-02-08_10-37-27.346	button_pressed 8
2021-02-08_10-37-27.346	set_speed 0.150000021457672
2021-02-08_10-37-27.527	ring_released
2021-02-08_10-37-27.828	button_enters_active_area 0
2021-02-08_10-37-27.874	button_created 13
2021-02-08_10-37-28.194	pinky_moved
2021-02-08_10-37-28.272	button_leaves_active_area 0
2021-02-08_10-37-28.294	pinky_released
2021-02-08_10-37-28.393	button_enters_active_area 6
2021-02-08_10-37-28.450	button_created 14
2021-02-08_10-37-28.580	index_moved
2021-02-08_10-37-28.635	button_pressed 6
2021-02-08_10-37-28.635	set_speed 0.330000021457672
2021-02-08_10-37-28.692	button_missed 0
2021-02-08_10-37-28.692	set_speed 0.330000021457672
2021-02-08_10-37-28.704	index_released
2021-02-08_10-37-28.967	button_enters_active_area 9
2021-02-08_10-37-29.013	button_created 15
2021-02-08_10-37-29.090	pinky_moved
2021-02-08_10-37-29.103	hand_moved
2021-02-08_10-37-29.103	pinky_released
2021-02-08_10-37-29.115	hand_replaced
2021-02-08_10-37-29.116	multiple_finger_start
2021-02-08_10-37-29.116	pinky_moved
2021-02-08_10-37-29.128	hand_moved
2021-02-08_10-37-29.128	multiple_finger_stop
2021-02-08_10-37-29.129	pinky_released
2021-02-08_10-37-29.137	no_button_but_finger_pressed LeftPinkyTip
2021-02-08_10-37-29.137	set_speed 0.150000021457672
2021-02-08_10-37-29.137	no_button_but_finger_pressed LeftRingTip
2021-02-08_10-37-29.137	set_speed 0.150000021457672
2021-02-08_10-37-29.137	no_button_but_finger_pressed LeftMiddleTip
2021-02-08_10-37-29.137	set_speed 0
2021-02-08_10-37-29.137	no_button_but_finger_pressed LeftIndexTip
2021-02-08_10-37-29.138	set_speed 0
2021-02-08_10-37-29.138	no_button_but_finger_pressed RightIndexTip
2021-02-08_10-37-29.138	set_speed 0
2021-02-08_10-37-29.138	no_button_but_finger_pressed RightMiddleTip
2021-02-08_10-37-29.138	set_speed 0
2021-02-08_10-37-29.138	no_button_but_finger_pressed RightRingTip
2021-02-08_10-37-29.138	set_speed 0
2021-02-08_10-37-29.138	no_button_but_finger_pressed RightPinkyTip
2021-02-08_10-37-29.139	set_speed 0
2021-02-08_10-37-29.147	hand_replaced
2021-02-08_10-37-29.149	multiple_finger_start
2021-02-08_10-37-29.149	pinky_moved
2021-02-08_10-37-29.156	hand_moved
2021-02-08_10-37-29.167	hand_replaced
2021-02-08_10-37-29.168	multiple_finger_stop
2021-02-08_10-37-29.178	no_button_but_finger_pressed LeftPinkyTip
2021-02-08_10-37-29.178	set_speed 0
2021-02-08_10-37-29.178	no_button_but_finger_pressed LeftRingTip
2021-02-08_10-37-29.178	set_speed 0
2021-02-08_10-37-29.178	no_button_but_finger_pressed LeftMiddleTip
2021-02-08_10-37-29.178	set_speed 0
2021-02-08_10-37-29.178	no_button_but_finger_pressed LeftIndexTip
2021-02-08_10-37-29.179	set_speed 0
2021-02-08_10-37-29.179	no_button_but_finger_pressed RightIndexTip
2021-02-08_10-37-29.179	set_speed 0
2021-02-08_10-37-29.179	no_button_but_finger_pressed RightMiddleTip
2021-02-08_10-37-29.179	set_speed 0
2021-02-08_10-37-29.179	no_button_but_finger_pressed RightRingTip
2021-02-08_10-37-29.179	set_speed 0
2021-02-08_10-37-29.179	no_button_but_finger_pressed RightPinkyTip
2021-02-08_10-37-29.179	set_speed 0
2021-02-08_10-37-29.190	button_created 0
2021-02-08_10-37-29.284	pinky_released
2021-02-08_10-37-29.759	button_created 1
2021-02-08_10-37-30.233	hand_moved
2021-02-08_10-37-30.245	hand_replaced
2021-02-08_10-37-30.248	multiple_finger_start
2021-02-08_10-37-30.248	pinky_moved
2021-02-08_10-37-30.260	hand_moved
2021-02-08_10-37-30.260	multiple_finger_stop
2021-02-08_10-37-30.261	pinky_released
2021-02-08_10-37-30.272	no_button_but_finger_pressed LeftPinkyTip
2021-02-08_10-37-30.273	set_speed 0
2021-02-08_10-37-30.273	no_button_but_finger_pressed LeftRingTip
2021-02-08_10-37-30.273	set_speed 0
2021-02-08_10-37-30.273	no_button_but_finger_pressed LeftMiddleTip
2021-02-08_10-37-30.273	set_speed 0
2021-02-08_10-37-30.273	no_button_but_finger_pressed LeftIndexTip
2021-02-08_10-37-30.273	set_speed 0
2021-02-08_10-37-30.273	no_button_but_finger_pressed RightIndexTip
2021-02-08_10-37-30.274	set_speed 0
2021-02-08_10-37-30.274	no_button_but_finger_pressed RightMiddleTip
2021-02-08_10-37-30.274	set_speed 0
2021-02-08_10-37-30.274	no_button_but_finger_pressed RightRingTip
2021-02-08_10-37-30.274	set_speed 0
2021-02-08_10-37-30.274	no_button_but_finger_pressed RightPinkyTip
2021-02-08_10-37-30.274	set_speed 0
2021-02-08_10-37-30.283	hand_replaced
2021-02-08_10-37-30.284	multiple_finger_start
2021-02-08_10-37-30.284	pinky_moved
2021-02-08_10-37-30.294	multiple_finger_stop
2021-02-08_10-37-30.304	no_button_but_finger_pressed LeftPinkyTip
2021-02-08_10-37-30.304	set_speed 0
2021-02-08_10-37-30.304	no_button_but_finger_pressed LeftRingTip
2021-02-08_10-37-30.304	set_speed 0
2021-02-08_10-37-30.304	no_button_but_finger_pressed LeftMiddleTip
2021-02-08_10-37-30.304	set_speed 0
2021-02-08_10-37-30.304	no_button_but_finger_pressed LeftIndexTip
2021-02-08_10-37-30.305	set_speed 0
2021-02-08_10-37-30.305	no_button_but_finger_pressed RightIndexTip
2021-02-08_10-37-30.305	set_speed 0
2021-02-08_10-37-30.305	no_button_but_finger_pressed RightMiddleTip
2021-02-08_10-37-30.305	set_speed 0
2021-02-08_10-37-30.305	no_button_but_finger_pressed RightRingTip
2021-02-08_10-37-30.305	set_speed 0
2021-02-08_10-37-30.305	no_button_but_finger_pressed RightPinkyTip
2021-02-08_10-37-30.305	set_speed 0
2021-02-08_10-37-30.306	pinky_released
2021-02-08_10-37-30.315	button_created 0
2021-02-08_10-37-30.361	ring_moved
2021-02-08_10-37-30.372	multiple_finger_start
2021-02-08_10-37-30.478	multiple_finger_stop
2021-02-08_10-37-30.489	no_button_but_finger_pressed LeftPinkyTip
2021-02-08_10-37-30.490	set_speed 0
2021-02-08_10-37-30.490	no_button_but_finger_pressed LeftRingTip
2021-02-08_10-37-30.490	set_speed 0
2021-02-08_10-37-30.490	no_button_but_finger_pressed LeftMiddleTip
2021-02-08_10-37-30.490	set_speed 0
2021-02-08_10-37-30.490	no_button_but_finger_pressed LeftIndexTip
2021-02-08_10-37-30.490	set_speed 0
2021-02-08_10-37-30.490	no_button_but_finger_pressed RightIndexTip
2021-02-08_10-37-30.491	set_speed 0
2021-02-08_10-37-30.491	no_button_but_finger_pressed RightMiddleTip
2021-02-08_10-37-30.491	set_speed 0
2021-02-08_10-37-30.491	no_button_but_finger_pressed RightRingTip
2021-02-08_10-37-30.491	set_speed 0
2021-02-08_10-37-30.491	no_button_but_finger_pressed RightPinkyTip
2021-02-08_10-37-30.491	set_speed 0
2021-02-08_10-37-30.509	button_created 0
2021-02-08_10-37-30.545	ring_released
2021-02-08_10-37-31.071	button_created 1
2021-02-08_10-37-31.590	button_enters_active_area 3
2021-02-08_10-37-31.637	button_created 2
2021-02-08_10-37-31.750	index_moved
2021-02-08_10-37-31.780	button_pressed 3
2021-02-08_10-37-31.780	set_speed 0
2021-02-08_10-37-31.947	index_released
2021-02-08_10-37-32.160	button_enters_active_area 3
2021-02-08_10-37-32.216	button_created 3
2021-02-08_10-37-32.326	index_moved
2021-02-08_10-37-32.359	button_pressed 3
2021-02-08_10-37-32.359	set_speed 0.150000021457672
2021-02-08_10-37-32.359	button_pressed_with_notification 3
2021-02-08_10-37-32.360	pedal_window_open 2000ms
2021-02-08_10-37-32.515	index_released
2021-02-08_10-37-32.604	button_leaves_active_area 3
2021-02-08_10-37-32.732	button_enters_active_area 0
2021-02-08_10-37-32.778	button_created 4
2021-02-08_10-37-33.036	button_missed 3
2021-02-08_10-37-33.036	set_speed 0.150000021457672
2021-02-08_10-37-33.169	button_leaves_active_area 0
2021-02-08_10-37-33.291	pedal_pressed_correclty
2021-02-08_10-37-33.647	pinky_moved
2021-02-08_10-37-33.659	pinky_released
2021-02-08_10-37-33.681	pinky_moved
2021-02-08_10-37-33.704	pinky_released
2021-02-08_10-37-38.258	selected_answer 10
2021-02-08_10-37-38.268	no_button_but_finger_pressed LeftPinkyTip
2021-02-08_10-37-38.268	set_speed 0.150000021457672
2021-02-08_10-37-38.268	no_button_but_finger_pressed LeftRingTip
2021-02-08_10-37-38.269	set_speed 0.150000021457672
2021-02-08_10-37-38.269	no_button_but_finger_pressed LeftMiddleTip
2021-02-08_10-37-38.269	set_speed 0
2021-02-08_10-37-38.269	no_button_but_finger_pressed LeftIndexTip
2021-02-08_10-37-38.269	set_speed 0
2021-02-08_10-37-38.269	no_button_but_finger_pressed RightIndexTip
2021-02-08_10-37-38.269	set_speed 0
2021-02-08_10-37-38.269	no_button_but_finger_pressed RightMiddleTip
2021-02-08_10-37-38.270	set_speed 0
2021-02-08_10-37-38.270	no_button_but_finger_pressed RightRingTip
2021-02-08_10-37-38.270	set_speed 0
2021-02-08_10-37-38.270	no_button_but_finger_pressed RightPinkyTip
2021-02-08_10-37-38.270	set_speed 0
2021-02-08_10-37-38.284	button_created 0
2021-02-08_10-37-38.842	button_created 1
2021-02-08_10-37-39.373	button_enters_active_area 9
2021-02-08_10-37-39.418	button_created 2
2021-02-08_10-37-39.566	pinky_moved
2021-02-08_10-37-39.585	button_pressed 9
2021-02-08_10-37-39.585	set_speed 0
2021-02-08_10-37-39.706	pinky_released
2021-02-08_10-37-39.941	button_enters_active_area 3
2021-02-08_10-37-39.986	button_created 3
2021-02-08_10-37-40.042	index_moved
2021-02-08_10-37-40.076	button_pressed 3
2021-02-08_10-37-40.076	set_speed 0.150000021457672
2021-02-08_10-37-40.264	index_released
2021-02-08_10-37-40.520	button_enters_active_area 3
2021-02-08_10-37-40.555	button_created 4
2021-02-08_10-37-40.667	index_moved
2021-02-08_10-37-40.689	button_pressed 3
2021-02-08_10-37-40.690	set_speed 0.330000021457672
2021-02-08_10-37-40.840	index_released
2021-02-08_10-37-41.039	ring_moved
2021-02-08_10-37-41.083	button_enters_active_area 8
2021-02-08_10-37-41.129	button_created 5
2021-02-08_10-37-41.246	ring_released
2021-02-08_10-37-41.529	button_leaves_active_area 8
2021-02-08_10-37-41.586	ring_moved
2021-02-08_10-37-41.652	button_enters_active_area 8
2021-02-08_10-37-41.699	button_created 6
2021-02-08_10-37-41.942	ring_released
2021-02-08_10-37-41.943	button_missed 8
2021-02-08_10-37-41.943	set_speed 0.330000021457672
2021-02-08_10-37-42.097	button_leaves_active_area 8
2021-02-08_10-37-42.220	button_enters_active_area 8
2021-02-08_10-37-42.242	ring_moved
2021-02-08_10-37-42.253	ring_released
2021-02-08_10-37-42.265	ring_moved
2021-02-08_10-37-42.276	hand_moved
2021-02-08_10-37-42.276	ring_released
2021-02-08_10-37-42.287	hand_replaced
2021-02-08_10-37-42.288	multiple_finger_start
2021-02-08_10-37-42.288	ring_moved
2021-02-08_10-37-42.301	hand_moved
2021-02-08_10-37-42.302	multiple_finger_stop
2021-02-08_10-37-42.315	no_button_but_finger_pressed LeftPinkyTip
2021-02-08_10-37-42.315	set_speed 0.330000021457672
2021-02-08_10-37-42.315	no_button_but_finger_pressed LeftRingTip
2021-02-08_10-37-42.315	set_speed 0.150000021457672
2021-02-08_10-37-42.315	no_button_but_finger_pressed LeftMiddleTip
2021-02-08_10-37-42.315	set_speed 0
2021-02-08_10-37-42.315	no_button_but_finger_pressed LeftIndexTip
2021-02-08_10-37-42.316	set_speed 0
2021-02-08_10-37-42.316	no_button_but_finger_pressed RightIndexTip
2021-02-08_10-37-42.316	set_speed 0
2021-02-08_10-37-42.316	no_button_but_finger_pressed RightMiddleTip
2021-02-08_10-37-42.316	set_speed 0
2021-02-08_10-37-42.316	no_button_but_finger_pressed RightRingTip
2021-02-08_10-37-42.316	set_speed 0
2021-02-08_10-37-42.316	no_button_but_finger_pressed RightPinkyTip
2021-02-08_10-37-42.317	set_speed 0
2021-02-08_10-37-42.317	ring_released
2021-02-08_10-37-42.330	multiple_finger_start
2021-02-08_10-37-42.330	ring_moved
2021-02-08_10-37-42.341	hand_replaced
2021-02-08_10-37-42.362	no_button_but_finger_pressed LeftPinkyTip
2021-02-08_10-37-42.362	set_speed 0
2021-02-08_10-37-42.362	no_button_but_finger_pressed LeftRingTip
2021-02-08_10-37-42.363	set_speed 0
2021-02-08_10-37-42.363	no_button_but_finger_pressed LeftMiddleTip
2021-02-08_10-37-42.363	set_speed 0
2021-02-08_10-37-42.363	no_button_but_finger_pressed LeftIndexTip
2021-02-08_10-37-42.364	set_speed 0
2021-02-08_10-37-42.364	no_button_but_finger_pressed RightIndexTip
2021-02-08_10-37-42.364	set_speed 0
2021-02-08_10-37-42.364	no_button_but_finger_pressed RightMiddleTip
2021-02-08_10-37-42.365	set_speed 0
2021-02-08_10-37-42.365	no_button_but_finger_pressed RightRingTip
2021-02-08_10-37-42.365	set_speed 0
2021-02-08_10-37-42.365	no_button_but_finger_pressed RightPinkyTip
2021-02-08_10-37-42.366	set_speed 0
2021-02-08_10-37-42.366	multiple_finger_stop
2021-02-08_10-37-42.376	no_button_but_finger_pressed RightPinkyTip
2021-02-08_10-37-42.377	set_speed 0
2021-02-08_10-37-42.377	no_button_but_finger_pressed RightRingTip
2021-02-08_10-37-42.377	set_speed 0
2021-02-08_10-37-42.377	no_button_but_finger_pressed RightMiddleTip
2021-02-08_10-37-42.377	set_speed 0
2021-02-08_10-37-42.377	no_button_but_finger_pressed RightIndexTip
2021-02-08_10-37-42.377	set_speed 0
2021-02-08_10-37-42.377	no_button_but_finger_pressed LeftIndexTip
2021-02-08_10-37-42.378	set_speed 0
2021-02-08_10-37-42.378	no_button_but_finger_pressed LeftMiddleTip
2021-02-08_10-37-42.378	set_speed 0
2021-02-08_10-37-42.378	no_button_but_finger_pressed LeftRingTip
2021-02-08_10-37-42.378	set_speed 0
2021-02-08_10-37-42.378	no_button_but_finger_pressed LeftPinkyTip
2021-02-08_10-37-42.378	set_speed 0
2021-02-08_10-37-42.389	button_created 0
2021-02-08_10-37-42.510	ring_released
2021-02-08_10-37-42.952	button_created 1
2021-02-08_10-37-43.409	hand_moved
2021-02-08_10-37-43.420	hand_replaced
2021-02-08_10-37-43.421	multiple_finger_start
2021-02-08_10-37-43.421	pinky_moved
2021-02-08_10-37-43.434	hand_moved
2021-02-08_10-37-43.434	multiple_finger_stop
2021-02-08_10-37-43.435	pinky_released
2021-02-08_10-37-43.447	no_button_but_finger_pressed LeftPinkyTip
2021-02-08_10-37-43.447	set_speed 0
2021-02-08_10-37-43.447	no_button_but_finger_pressed LeftRingTip
2021-02-08_10-37-43.447	set_speed 0
2021-02-08_10-37-43.447	no_button_but_finger_pressed LeftMiddleTip
2021-02-08_10-37-43.447	set_speed 0
2021-02-08_10-37-43.447	no_button_but_finger_pressed LeftIndexTip
2021-02-08_10-37-43.447	set_speed 0
2021-02-08_10-37-43.447	no_button_but_finger_pressed RightIndexTip
2021-02-08_10-37-43.448	set_speed 0
2021-02-08_10-37-43.448	no_button_but_finger_pressed RightMiddleTip
2021-02-08_10-37-43.448	set_speed 0
2021-02-08_10-37-43.448	no_button_but_finger_pressed RightRingTip
2021-02-08_10-37-43.448	set_speed 0
2021-02-08_10-37-43.448	no_button_but_finger_pressed RightPinkyTip
2021-02-08_10-37-43.448	set_speed 0
2021-02-08_10-37-43.459	multiple_finger_start
2021-02-08_10-37-43.459	pinky_moved
2021-02-08_10-37-43.467	hand_replaced
2021-02-08_10-37-43.481	no_button_but_finger_pressed LeftPinkyTip
2021-02-08_10-37-43.482	set_speed 0
2021-02-08_10-37-43.482	no_button_but_finger_pressed LeftRingTip
2021-02-08_10-37-43.482	set_speed 0
2021-02-08_10-37-43.482	no_button_but_finger_pressed LeftMiddleTip
2021-02-08_10-37-43.482	set_speed 0
2021-02-08_10-37-43.482	no_button_but_finger_pressed LeftIndexTip
2021-02-08_10-37-43.482	set_speed 0
2021-02-08_10-37-43.482	no_button_but_finger_pressed RightIndexTip
2021-02-08_10-37-43.483	set_speed 0
2021-02-08_10-37-43.483	no_button_but_finger_pressed RightMiddleTip
2021-02-08_10-37-43.483	set_speed 0
2021-02-08_10-37-43.483	no_button_but_finger_pressed RightRingTip
2021-02-08_10-37-43.483	set_speed 0
2021-02-08_10-37-43.483	no_button_but_finger_pressed RightPinkyTip
2021-02-08_10-37-43.483	set_speed 0
2021-02-08_10-37-43.483	multiple_finger_stop
2021-02-08_10-37-43.496	no_button_but_finger_pressed RightPinkyTip
2021-02-08_10-37-43.496	set_speed 0
2021-02-08_10-37-43.496	no_button_but_finger_pressed RightRingTip
2021-02-08_10-37-43.497	set_speed 0
2021-02-08_10-37-43.497	no_button_but_finger_pressed RightMiddleTip
2021-02-08_10-37-43.497	set_speed 0
2021-02-08_10-37-43.497	no_button_but_finger_pressed RightIndexTip
2021-02-08_10-37-43.498	set_speed 0
2021-02-08_10-37-43.498	no_button_but_finger_pressed LeftIndexTip
2021-02-08_10-37-43.498	set_speed 0
2021-02-08_10-37-43.498	no_button_but_finger_pressed LeftMiddleTip
2021-02-08_10-37-43.499	set_speed 0
2021-02-08_10-37-43.499	no_button_but_finger_pressed LeftRingTip
2021-02-08_10-37-43.499	set_speed 0
2021-02-08_10-37-43.499	no_button_but_finger_pressed LeftPinkyTip
2021-02-08_10-37-43.500	set_speed 0
2021-02-08_10-37-43.500	pinky_released
2021-02-08_10-37-43.512	button_created 0
2021-02-08_10-37-43.594	index_moved
2021-02-08_10-37-43.738	index_released
2021-02-08_10-37-44.075	button_created 1
2021-02-08_10-37-44.542	hand_moved
2021-02-08_10-37-44.552	hand_replaced
2021-02-08_10-37-44.553	multiple_finger_start
2021-02-08_10-37-44.553	pinky_moved
2021-02-08_10-37-44.570	hand_moved
2021-02-08_10-37-44.570	multiple_finger_stop
2021-02-08_10-37-44.571	pinky_released
2021-02-08_10-37-44.584	no_button_but_finger_pressed LeftPinkyTip
2021-02-08_10-37-44.584	set_speed 0
2021-02-08_10-37-44.584	no_button_but_finger_pressed LeftRingTip
2021-02-08_10-37-44.584	set_speed 0
2021-02-08_10-37-44.584	no_button_but_finger_pressed LeftMiddleTip
2021-02-08_10-37-44.584	set_speed 0
2021-02-08_10-37-44.584	no_button_but_finger_pressed LeftIndexTip
2021-02-08_10-37-44.585	set_speed 0
2021-02-08_10-37-44.585	no_button_but_finger_pressed RightIndexTip
2021-02-08_10-37-44.585	set_speed 0
2021-02-08_10-37-44.585	no_button_but_finger_pressed RightMiddleTip
2021-02-08_10-37-44.585	set_speed 0
2021-02-08_10-37-44.585	no_button_but_finger_pressed RightRingTip
2021-02-08_10-37-44.585	set_speed 0
2021-02-08_10-37-44.585	no_button_but_finger_pressed RightPinkyTip
2021-02-08_10-37-44.585	set_speed 0
2021-02-08_10-37-44.595	multiple_finger_start
2021-02-08_10-37-44.595	pinky_moved
2021-02-08_10-37-44.605	hand_replaced
2021-02-08_10-37-44.616	no_button_but_finger_pressed LeftPinkyTip
2021-02-08_10-37-44.616	set_speed 0
2021-02-08_10-37-44.616	no_button_but_finger_pressed LeftRingTip
2021-02-08_10-37-44.616	set_speed 0
2021-02-08_10-37-44.616	no_button_but_finger_pressed LeftMiddleTip
2021-02-08_10-37-44.617	set_speed 0
2021-02-08_10-37-44.617	no_button_but_finger_pressed LeftIndexTip
2021-02-08_10-37-44.617	set_speed 0
2021-02-08_10-37-44.617	no_button_but_finger_pressed RightIndexTip
2021-02-08_10-37-44.617	set_speed 0
2021-02-08_10-37-44.617	no_button_but_finger_pressed RightMiddleTip
2021-02-08_10-37-44.617	set_speed 0
2021-02-08_10-37-44.617	no_button_but_finger_pressed RightRingTip
2021-02-08_10-37-44.618	set_speed 0
2021-02-08_10-37-44.618	no_button_but_finger_pressed RightPinkyTip
2021-02-08_10-37-44.618	set_speed 0
2021-02-08_10-37-44.627	multiple_finger_stop
2021-02-08_10-37-44.628	pinky_released
2021-02-08_10-37-44.641	no_button_but_finger_pressed RightPinkyTip
2021-02-08_10-37-44.641	set_speed 0
2021-02-08_10-37-44.641	no_button_but_finger_pressed RightRingTip
2021-02-08_10-37-44.641	set_speed 0
2021-02-08_10-37-44.641	no_button_but_finger_pressed RightMiddleTip
2021-02-08_10-37-44.641	set_speed 0
2021-02-08_10-37-44.642	no_button_but_finger_pressed RightIndexTip
2021-02-08_10-37-44.642	set_speed 0
2021-02-08_10-37-44.642	no_button_but_finger_pressed LeftIndexTip
2021-02-08_10-37-44.642	set_speed 0
2021-02-08_10-37-44.642	no_button_but_finger_pressed LeftMiddleTip
2021-02-08_10-37-44.642	set_speed 0
2021-02-08_10-37-44.642	no_button_but_finger_pressed LeftRingTip
2021-02-08_10-37-44.642	set_speed 0
2021-02-08_10-37-44.642	no_button_but_finger_pressed LeftPinkyTip
2021-02-08_10-37-44.643	set_speed 0
2021-02-08_10-37-44.651	button_created 0
2021-02-08_10-37-44.749	index_moved
2021-02-08_10-37-44.949	index_released
2021-02-08_10-37-45.210	button_created 1
2021-02-08_10-37-45.742	button_enters_active_area 7
2021-02-08_10-37-45.788	button_created 2
2021-02-08_10-37-45.847	middle_moved
2021-02-08_10-37-45.876	button_pressed 7
2021-02-08_10-37-45.876	set_speed 0
2021-02-08_10-37-45.982	middle_released
2021-02-08_10-37-46.304	button_enters_active_area 2
2021-02-08_10-37-46.361	button_created 3
2021-02-08_10-37-46.416	middle_moved
2021-02-08_10-37-46.451	button_pressed 2
2021-02-08_10-37-46.451	set_speed 0.150000021457672
2021-02-08_10-37-46.673	middle_released
2021-02-08_10-37-46.885	button_enters_active_area 1
2021-02-08_10-37-46.931	button_created 4
2021-02-08_10-37-47.043	ring_moved
2021-02-08_10-37-47.082	button_pressed 1
2021-02-08_10-37-47.082	set_speed 0.330000021457672
2021-02-08_10-37-47.248	ring_released
2021-02-08_10-37-47.314	ring_moved
2021-02-08_10-37-47.414	ring_released
2021-02-08_10-37-47.459	button_enters_active_area 7
2021-02-08_10-37-47.505	button_created 5
2021-02-08_10-37-47.632	index_moved
2021-02-08_10-37-47.726	multiple_finger_start
2021-02-08_10-37-47.752	multiple_finger_stop
2021-02-08_10-37-47.755	middle_moved
2021-02-08_10-37-47.755	index_released
2021-02-08_10-37-47.771	no_button_but_finger_pressed LeftPinkyTip
2021-02-08_10-37-47.771	set_speed 0.330000021457672
2021-02-08_10-37-47.771	no_button_but_finger_pressed LeftRingTip
2021-02-08_10-37-47.771	set_speed 0.330000021457672
2021-02-08_10-37-47.772	no_button_but_finger_pressed LeftMiddleTip
2021-02-08_10-37-47.772	set_speed 0.150000021457672
2021-02-08_10-37-47.772	no_button_but_finger_pressed LeftIndexTip
2021-02-08_10-37-47.772	set_speed 0
2021-02-08_10-37-47.772	no_button_but_finger_pressed RightIndexTip
2021-02-08_10-37-47.772	set_speed 0
2021-02-08_10-37-47.772	no_button_but_finger_pressed RightMiddleTip
2021-02-08_10-37-47.772	set_speed 0
2021-02-08_10-37-47.772	no_button_but_finger_pressed RightRingTip
2021-02-08_10-37-47.773	set_speed 0
2021-02-08_10-37-47.773	no_button_but_finger_pressed RightPinkyTip
2021-02-08_10-37-47.773	set_speed 0
2021-02-08_10-37-47.789	button_created 0
2021-02-08_10-37-47.892	middle_released
2021-02-08_10-37-48.338	button_created 1
2021-02-08_10-37-48.884	button_enters_active_area 0
2021-02-08_10-37-48.908	button_created 2
2021-02-08_10-37-49.147	pinky_moved
2021-02-08_10-37-49.214	pinky_released
2021-02-08_10-37-49.325	button_leaves_active_area 0
2021-02-08_10-37-49.425	button_enters_active_area 8
2021-02-08_10-37-49.480	pinky_moved
2021-02-08_10-37-49.481	button_created 3
2021-02-08_10-37-49.549	pinky_released
2021-02-08_10-37-49.658	ring_moved
2021-02-08_10-37-49.680	button_pressed 8
2021-02-08_10-37-49.680	set_speed 0
2021-02-08_10-37-49.680	button_pressed_with_notification 8
2021-02-08_10-37-49.680	pedal_window_open 2000ms
2021-02-08_10-37-49.748	button_missed 0
2021-02-08_10-37-49.748	set_speed 0
2021-02-08_10-37-49.803	ring_released
2021-02-08_10-37-49.870	button_leaves_active_area 8
2021-02-08_10-37-50.006	button_enters_active_area 7
2021-02-08_10-37-50.051	button_created 4
2021-02-08_10-37-50.297	button_missed 8
2021-02-08_10-37-50.297	set_speed 0
2021-02-08_10-37-50.384	pedal_pressed_correclty
2021-02-08_10-37-53.628	selected_answer 10
2021-02-08_10-37-53.638	no_button_but_finger_pressed LeftPinkyTip
2021-02-08_10-37-53.639	set_speed 0
2021-02-08_10-37-53.639	no_button_but_finger_pressed LeftRingTip
2021-02-08_10-37-53.639	set_speed 0
2021-02-08_10-37-53.639	no_button_but_finger_pressed LeftMiddleTip
2021-02-08_10-37-53.639	set_speed 0
2021-02-08_10-37-53.639	no_button_but_finger_pressed LeftIndexTip
2021-02-08_10-37-53.639	set_speed 0
2021-02-08_10-37-53.639	no_button_but_finger_pressed RightIndexTip
2021-02-08_10-37-53.640	set_speed 0
2021-02-08_10-37-53.640	no_button_but_finger_pressed RightMiddleTip
2021-02-08_10-37-53.640	set_speed 0
2021-02-08_10-37-53.640	no_button_but_finger_pressed RightRingTip
2021-02-08_10-37-53.640	set_speed 0
2021-02-08_10-37-53.640	no_button_but_finger_pressed RightPinkyTip
2021-02-08_10-37-53.640	set_speed 0
2021-02-08_10-37-53.654	button_created 0
2021-02-08_10-37-54.217	button_created 1
2021-02-08_10-37-54.747	button_enters_active_area 2
2021-02-08_10-37-54.792	button_created 2
2021-02-08_10-37-54.891	ring_moved
2021-02-08_10-37-54.935	multiple_finger_start
2021-02-08_10-37-54.982	middle_moved
2021-02-08_10-37-55.035	multiple_finger_stop
2021-02-08_10-37-55.036	ring_released
2021-02-08_10-37-55.047	no_button_but_finger_pressed LeftPinkyTip
2021-02-08_10-37-55.047	set_speed 0
2021-02-08_10-37-55.047	no_button_but_finger_pressed LeftRingTip
2021-02-08_10-37-55.047	set_speed 0
2021-02-08_10-37-55.047	no_button_but_finger_pressed LeftMiddleTip
2021-02-08_10-37-55.047	set_speed 0
2021-02-08_10-37-55.047	no_button_but_finger_pressed LeftIndexTip
2021-02-08_10-37-55.048	set_speed 0
2021-02-08_10-37-55.048	no_button_but_finger_pressed RightIndexTip
2021-02-08_10-37-55.048	set_speed 0
2021-02-08_10-37-55.048	no_button_but_finger_pressed RightMiddleTip
2021-02-08_10-37-55.048	set_speed 0
2021-02-08_10-37-55.048	no_button_but_finger_pressed RightRingTip
2021-02-08_10-37-55.048	set_speed 0
2021-02-08_10-37-55.048	no_button_but_finger_pressed RightPinkyTip
2021-02-08_10-37-55.048	set_speed 0
2021-02-08_10-37-55.061	button_created 0
2021-02-08_10-37-55.146	middle_released
2021-02-08_10-37-55.628	button_created 1
2021-02-08_10-37-56.155	button_enters_active_area 7
2021-02-08_10-37-56.200	button_created 2
2021-02-08_10-37-56.210	middle_moved
2021-02-08_10-37-56.243	button_pressed 7
2021-02-08_10-37-56.243	set_speed 0
2021-02-08_10-37-56.358	middle_released
2021-02-08_10-37-56.725	button_enters_active_area 2
2021-02-08_10-37-56.771	button_created 3
2021-02-08_10-37-56.814	middle_moved
2021-02-08_10-37-56.853	button_pressed 2
2021-02-08_10-37-56.853	set_speed 0.150000021457672
2021-02-08_10-37-56.991	middle_released
2021-02-08_10-37-57.299	button_enters_active_area 0
2021-02-08_10-37-57.335	button_created 4
2021-02-08_10-37-57.631	pinky_moved
2021-02-08_10-37-57.743	button_leaves_active_area 0
2021-02-08_10-37-57.754	pinky_released
2021-02-08_10-37-57.866	button_enters_active_area 2
2021-02-08_10-37-57.912	button_created 5
2021-02-08_10-37-58.048	index_moved
2021-02-08_10-37-58.165	button_missed 0
2021-02-08_10-37-58.166	set_speed 0.150000021457672
2021-02-08_10-37-58.210	index_released
2021-02-08_10-37-58.287	ring_moved
2021-02-08_10-37-58.309	button_leaves_active_area 2
2021-02-08_10-37-58.432	button_enters_active_area 2
2021-02-08_10-37-58.477	ring_released
2021-02-08_10-37-58.480	button_created 6
2021-02-08_10-37-58.557	middle_moved
2021-02-08_10-37-58.723	middle_released
2021-02-08_10-37-58.736	button_missed 2
2021-02-08_10-37-58.736	set_speed 0.150000021457672
2021-02-08_10-37-58.877	button_leaves_active_area 2
2021-02-08_10-37-59.009	button_enters_active_area 8
2021-02-08_10-37-59.049	button_created 7
2021-02-08_10-37-59.120	middle_moved
2021-02-08_10-37-59.132	multiple_finger_start
2021-02-08_10-37-59.166	ring_moved
2021-02-08_10-37-59.211	multiple_finger_stop
2021-02-08_10-37-59.212	middle_released
2021-02-08_10-37-59.220	no_button_but_finger_pressed LeftPinkyTip
2021-02-08_10-37-59.220	set_speed 0.150000021457672
2021-02-08_10-37-59.220	no_button_but_finger_pressed LeftRingTip
2021-02-08_10-37-59.221	set_speed 0
2021-02-08_10-37-59.221	no_button_but_finger_pressed LeftMiddleTip
2021-02-08_10-37-59.221	set_speed 0
2021-02-08_10-37-59.221	no_button_but_finger_pressed LeftIndexTip
2021-02-08_10-37-59.221	set_speed 0
2021-02-08_10-37-59.221	no_button_but_finger_pressed RightIndexTip
2021-02-08_10-37-59.221	set_speed 0
2021-02-08_10-37-59.221	no_button_but_finger_pressed RightMiddleTip
2021-02-08_10-37-59.222	set_speed 0
2021-02-08_10-37-59.222	no_button_but_finger_pressed RightRingTip
2021-02-08_10-37-59.222	set_speed 0
2021-02-08_10-37-59.222	no_button_but_finger_pressed RightPinkyTip
2021-02-08_10-37-59.222	set_speed 0
2021-02-08_10-37-59.233	button_created 0
2021-02-08_10-37-59.299	ring_released
2021-02-08_10-37-59.801	button_created 1
2021-02-08_10-38-00.324	button_enters_active_area 3
2021-02-08_10-38-00.370	button_created 2
2021-02-08_10-38-00.545	index_moved
2021-02-08_10-38-00.578	button_pressed 3
2021-02-08_10-38-00.578	set_speed 0
2021-02-08_10-38-00.701	index_released
2021-02-08_10-38-00.898	button_enters_active_area 3
2021-02-08_10-38-00.944	button_created 3
2021-02-08_10-38-01.110	index_moved
2021-02-08_10-38-01.155	button_pressed 3
2021-02-08_10-38-01.155	set_speed 0.150000021457672
2021-02-08_10-38-01.225	index_released
2021-02-08_10-38-01.464	button_enters_active_area 2
2021-02-08_10-38-01.510	button_created 4
2021-02-08_10-38-01.586	ring_moved
2021-02-08_10-38-01.711	multiple_finger_start
2021-02-08_10-38-01.734	middle_moved
2021-02-08_10-38-01.746	multiple_finger_stop
2021-02-08_10-38-01.747	ring_released
2021-02-08_10-38-01.756	no_button_but_finger_pressed LeftPinkyTip
2021-02-08_10-38-01.756	set_speed 0.150000021457672
2021-02-08_10-38-01.756	no_button_but_finger_pressed LeftRingTip
2021-02-08_10-38-01.756	set_speed 0.150000021457672
2021-02-08_10-38-01.756	no_button_but_finger_pressed LeftMiddleTip
2021-02-08_10-38-01.756	set_speed 0.150000021457672
2021-02-08_10-38-01.757	no_button_but_finger_pressed LeftIndexTip
2021-02-08_10-38-01.757	set_speed 0
2021-02-08_10-38-01.757	no_button_but_finger_pressed RightIndexTip
2021-02-08_10-38-01.757	set_speed 0
2021-02-08_10-38-01.757	no_button_but_finger_pressed RightMiddleTip
2021-02-08_10-38-01.757	set_speed 0
2021-02-08_10-38-01.757	no_button_but_finger_pressed RightRingTip
2021-02-08_10-38-01.757	set_speed 0
2021-02-08_10-38-01.757	no_button_but_finger_pressed RightPinkyTip
2021-02-08_10-38-01.758	set_speed 0
2021-02-08_10-38-01.769	button_created 0
2021-02-08_10-38-02.065	middle_released
2021-02-08_10-38-02.332	button_created 1
2021-02-08_10-38-02.867	button_enters_active_area 9
2021-02-08_10-38-02.902	button_created 2
2021-02-08_10-38-02.968	pinky_moved
2021-02-08_10-38-03.123	pinky_released
2021-02-08_10-38-03.312	button_leaves_active_area 9
2021-02-08_10-38-03.422	button_enters_active_area 7
2021-02-08_10-38-03.480	button_created 3
2021-02-08_10-38-03.490	middle_moved
2021-02-08_10-38-03.538	button_pressed 7
2021-02-08_10-38-03.538	set_speed 0
2021-02-08_10-38-03.547	multiple_finger_start
2021-02-08_10-38-03.608	multiple_finger_stop
2021-02-08_10-38-03.619	no_button_but_finger_pressed LeftPinkyTip
2021-02-08_10-38-03.619	set_speed 0
2021-02-08_10-38-03.619	no_button_but_finger_pressed LeftRingTip
2021-02-08_10-38-03.619	set_speed 0
2021-02-08_10-38-03.619	no_button_but_finger_pressed LeftMiddleTip
2021-02-08_10-38-03.620	set_speed 0
2021-02-08_10-38-03.620	no_button_but_finger_pressed LeftIndexTip
2021-02-08_10-38-03.620	set_speed 0
2021-02-08_10-38-03.620	no_button_but_finger_pressed RightIndexTip
2021-02-08_10-38-03.620	set_speed 0
2021-02-08_10-38-03.620	no_button_but_finger_pressed RightMiddleTip
2021-02-08_10-38-03.620	set_speed 0
2021-02-08_10-38-03.620	no_button_but_finger_pressed RightRingTip
2021-02-08_10-38-03.621	set_speed 0
2021-02-08_10-38-03.621	no_button_but_finger_pressed RightPinkyTip
2021-02-08_10-38-03.621	set_speed 0
2021-02-08_10-38-03.633	button_created 0
2021-02-08_10-38-03.681	middle_released
2021-02-08_10-38-04.199	button_created 1
2021-02-08_10-38-04.719	button_enters_active_area 1
2021-02-08_10-38-04.768	button_created 2
2021-02-08_10-38-04.855	ring_moved
2021-02-08_10-38-04.888	button_pressed 1
2021-02-08_10-38-04.888	set_speed 0
2021-02-08_10-38-05.042	ring_released
2021-02-08_10-38-05.298	button_enters_active_area 1
2021-02-08_10-38-05.345	button_created 3
2021-02-08_10-38-05.377	ring_moved
2021-02-08_10-38-05.420	button_pressed 1
2021-02-08_10-38-05.420	set_speed 0.150000021457672
2021-02-08_10-38-05.684	ring_released
2021-02-08_10-38-05.862	button_enters_active_area 9
2021-02-08_10-38-05.907	button_created 4
2021-02-08_10-38-06.063	pinky_moved
2021-02-08_10-38-06.085	button_pressed 9
2021-02-08_10-38-06.085	set_speed 0.330000021457672
2021-02-08_10-38-06.164	pinky_released
2021-02-08_10-38-06.441	button_enters_active_area 2
2021-02-08_10-38-06.488	button_created 5
2021-02-08_10-38-06.600	index_moved
2021-02-08_10-38-06.623	index_released
2021-02-08_10-38-06.683	middle_moved
2021-02-08_10-38-06.716	button_pressed 2
2021-02-08_10-38-06.716	set_speed 0.510000021457672
2021-02-08_10-38-06.728	multiple_finger_start
2021-02-08_10-38-06.795	multiple_finger_stop
2021-02-08_10-38-06.808	no_button_but_finger_pressed LeftPinkyTip
2021-02-08_10-38-06.808	set_speed 0.510000021457672
2021-02-08_10-38-06.808	no_button_but_finger_pressed LeftRingTip
2021-02-08_10-38-06.808	set_speed 0.330000021457672
2021-02-08_10-38-06.808	no_button_but_finger_pressed LeftMiddleTip
2021-02-08_10-38-06.808	set_speed 0.150000021457672
2021-02-08_10-38-06.808	no_button_but_finger_pressed LeftIndexTip
2021-02-08_10-38-06.809	set_speed 0
2021-02-08_10-38-06.809	no_button_but_finger_pressed RightIndexTip
2021-02-08_10-38-06.809	set_speed 0
2021-02-08_10-38-06.809	no_button_but_finger_pressed RightMiddleTip
2021-02-08_10-38-06.809	set_speed 0
2021-02-08_10-38-06.809	no_button_but_finger_pressed RightRingTip
2021-02-08_10-38-06.809	set_speed 0
2021-02-08_10-38-06.809	no_button_but_finger_pressed RightPinkyTip
2021-02-08_10-38-06.809	set_speed 0
2021-02-08_10-38-06.818	button_created 0
2021-02-08_10-38-06.952	middle_released
2021-02-08_10-38-07.389	button_created 1
2021-02-08_10-38-07.909	button_enters_active_area 1
2021-02-08_10-38-07.957	button_created 2
2021-02-08_10-38-08.033	ring_moved
2021-02-08_10-38-08.129	button_pressed 1
2021-02-08_10-38-08.129	set_speed 0
2021-02-08_10-38-08.328	ring_released
2021-02-08_10-38-08.485	button_enters_active_area 3
2021-02-08_10-38-08.532	button_created 3
2021-02-08_10-38-08.741	index_moved
2021-02-08_10-38-08.774	button_pressed 3
2021-02-08_10-38-08.774	set_speed 0.150000021457672
2021-02-08_10-38-08.915	index_released
2021-02-08_10-38-09.049	button_enters_active_area 6
2021-02-08_10-38-09.095	button_created 4
2021-02-08_10-38-09.248	index_moved
2021-02-08_10-38-09.304	button_pressed 6
2021-02-08_10-38-09.304	set_speed 0.330000021457672
2021-02-08_10-38-09.359	index_released
2021-02-08_10-38-09.626	button_enters_active_area 3
2021-02-08_10-38-09.672	button_created 5
2021-02-08_10-38-09.738	middle_moved
2021-02-08_10-38-09.872	middle_released
2021-02-08_10-38-09.974	index_moved
2021-02-08_10-38-10.064	button_leaves_active_area 3
2021-02-08_10-38-10.186	button_enters_active_area 0
2021-02-08_10-38-10.243	button_created 6
2021-02-08_10-38-10.391	index_released
2021-02-08_10-38-10.496	button_missed 3
2021-02-08_10-38-10.496	set_speed 0.330000021457672
2021-02-08_10-38-10.595	hand_moved
2021-02-08_10-38-10.618	pinky_moved
2021-02-08_10-38-10.618	hand_replaced
2021-02-08_10-38-10.619	multiple_finger_start
2021-02-08_10-38-10.619	pinky_moved
2021-02-08_10-38-10.632	multiple_finger_stop
2021-02-08_10-38-10.633	pinky_released
2021-02-08_10-38-10.640	no_button_but_finger_pressed LeftPinkyTip
2021-02-08_10-38-10.641	set_speed 0.330000021457672
2021-02-08_10-38-10.641	no_button_but_finger_pressed LeftRingTip
2021-02-08_10-38-10.641	set_speed 0.150000021457672
2021-02-08_10-38-10.641	no_button_but_finger_pressed LeftMiddleTip
2021-02-08_10-38-10.641	set_speed 0
2021-02-08_10-38-10.641	no_button_but_finger_pressed LeftIndexTip
2021-02-08_10-38-10.641	set_speed 0
2021-02-08_10-38-10.641	no_button_but_finger_pressed RightIndexTip
2021-02-08_10-38-10.642	set_speed 0
2021-02-08_10-38-10.642	no_button_but_finger_pressed RightMiddleTip
2021-02-08_10-38-10.642	set_speed 0
2021-02-08_10-38-10.642	no_button_but_finger_pressed RightRingTip
2021-02-08_10-38-10.642	set_speed 0
2021-02-08_10-38-10.642	no_button_but_finger_pressed RightPinkyTip
2021-02-08_10-38-10.642	set_speed 0
2021-02-08_10-38-10.654	button_created 0
2021-02-08_10-38-10.717	pinky_released
2021-02-08_10-38-11.221	button_created 1
2021-02-08_10-38-11.741	button_enters_active_area 6
2021-02-08_10-38-11.788	button_created 2
2021-02-08_10-38-11.886	index_moved
2021-02-08_10-38-11.974	button_pressed 6
2021-02-08_10-38-11.974	set_speed 0
2021-02-08_10-38-11.974	button_pressed_with_notification 6
2021-02-08_10-38-11.974	pedal_window_open 2000ms
2021-02-08_10-38-12.026	index_released
2021-02-08_10-38-12.192	button_leaves_active_area 6
2021-02-08_10-38-12.259	middle_moved
2021-02-08_10-38-12.314	button_enters_active_area 7
2021-02-08_10-38-12.361	button_created 3
2021-02-08_10-38-12.472	middle_released
2021-02-08_10-38-12.618	button_missed 6
2021-02-08_10-38-12.618	set_speed 0
2021-02-08_10-38-12.749	pedal_pressed_correclty
2021-02-08_10-38-12.794	index_moved
2021-02-08_10-38-13.060	middle_moved
2021-02-08_10-38-13.071	index_released
2021-02-08_10-38-13.138	middle_released
2021-02-08_10-38-15.605	selected_answer 10
2021-02-08_10-38-15.615	no_button_but_finger_pressed LeftPinkyTip
2021-02-08_10-38-15.616	set_speed 0
2021-02-08_10-38-15.616	no_button_but_finger_pressed LeftRingTip
2021-02-08_10-38-15.616	set_speed 0
2021-02-08_10-38-15.616	no_button_but_finger_pressed LeftMiddleTip
2021-02-08_10-38-15.616	set_speed 0
2021-02-08_10-38-15.616	no_button_but_finger_pressed LeftIndexTip
2021-02-08_10-38-15.616	set_speed 0
2021-02-08_10-38-15.616	no_button_but_finger_pressed RightIndexTip
2021-02-08_10-38-15.617	set_speed 0
2021-02-08_10-38-15.617	no_button_but_finger_pressed RightMiddleTip
2021-02-08_10-38-15.617	set_speed 0
2021-02-08_10-38-15.617	no_button_but_finger_pressed RightRingTip
2021-02-08_10-38-15.617	set_speed 0
2021-02-08_10-38-15.617	no_button_but_finger_pressed RightPinkyTip
2021-02-08_10-38-15.617	set_speed 0
2021-02-08_10-38-15.631	button_created 0
2021-02-08_10-38-16.193	button_created 1
2021-02-08_10-38-16.723	button_enters_active_area 2
2021-02-08_10-38-16.770	button_created 2
2021-02-08_10-38-16.859	ring_moved
2021-02-08_10-38-16.882	hand_moved
2021-02-08_10-38-16.895	hand_replaced
2021-02-08_10-38-16.896	multiple_finger_start
2021-02-08_10-38-16.896	pinky_moved
2021-02-08_10-38-16.910	multiple_finger_start
2021-02-08_10-38-16.910	hand_moved
2021-02-08_10-38-16.910	multiple_finger_stop
2021-02-08_10-38-16.913	pinky_released
2021-02-08_10-38-16.927	no_button_but_finger_pressed LeftPinkyTip
2021-02-08_10-38-16.927	set_speed 0
2021-02-08_10-38-16.927	no_button_but_finger_pressed LeftRingTip
2021-02-08_10-38-16.927	set_speed 0
2021-02-08_10-38-16.928	no_button_but_finger_pressed LeftMiddleTip
2021-02-08_10-38-16.928	set_speed 0
2021-02-08_10-38-16.928	no_button_but_finger_pressed LeftIndexTip
2021-02-08_10-38-16.928	set_speed 0
2021-02-08_10-38-16.928	no_button_but_finger_pressed RightIndexTip
2021-02-08_10-38-16.928	set_speed 0
2021-02-08_10-38-16.928	no_button_but_finger_pressed RightMiddleTip
2021-02-08_10-38-16.928	set_speed 0
2021-02-08_10-38-16.928	no_button_but_finger_pressed RightRingTip
2021-02-08_10-38-16.929	set_speed 0
2021-02-08_10-38-16.929	no_button_but_finger_pressed RightPinkyTip
2021-02-08_10-38-16.929	set_speed 0
2021-02-08_10-38-16.929	middle_moved
2021-02-08_10-38-16.938	hand_replaced
2021-02-08_10-38-16.939	multiple_finger_start
2021-02-08_10-38-16.939	pinky_moved
2021-02-08_10-38-16.947	multiple_finger_stop
2021-02-08_10-38-16.948	ring_released
2021-02-08_10-38-16.948	hand_moved
2021-02-08_10-38-16.948	multiple_finger_stop
2021-02-08_10-38-16.949	pinky_released
2021-02-08_10-38-16.957	no_button_but_finger_pressed LeftPinkyTip
2021-02-08_10-38-16.958	set_speed 0
2021-02-08_10-38-16.958	no_button_but_finger_pressed LeftRingTip
2021-02-08_10-38-16.958	set_speed 0
2021-02-08_10-38-16.958	no_button_but_finger_pressed LeftMiddleTip
2021-02-08_10-38-16.958	set_speed 0
2021-02-08_10-38-16.958	no_button_but_finger_pressed LeftIndexTip
2021-02-08_10-38-16.958	set_speed 0
2021-02-08_10-38-16.958	no_button_but_finger_pressed RightIndexTip
2021-02-08_10-38-16.958	set_speed 0
2021-02-08_10-38-16.958	no_button_but_finger_pressed RightMiddleTip
2021-02-08_10-38-16.959	set_speed 0
2021-02-08_10-38-16.959	no_button_but_finger_pressed RightRingTip
2021-02-08_10-38-16.959	set_speed 0
2021-02-08_10-38-16.959	no_button_but_finger_pressed RightPinkyTip
2021-02-08_10-38-16.959	set_speed 0
2021-02-08_10-38-16.971	button_created 0
2021-02-08_10-38-17.145	middle_released
2021-02-08_10-38-17.538	button_created 1
2021-02-08_10-38-18.059	button_enters_active_area 0
2021-02-08_10-38-18.105	button_created 2
2021-02-08_10-38-18.334	pinky_moved
2021-02-08_10-38-18.435	pinky_released
2021-02-08_10-38-18.511	button_leaves_active_area 0
2021-02-08_10-38-18.636	button_enters_active_area 8
2021-02-08_10-38-18.682	button_created 3
2021-02-08_10-38-18.734	ring_moved
2021-02-08_10-38-18.769	button_pressed 8
2021-02-08_10-38-18.769	set_speed 0
2021-02-08_10-38-18.937	button_missed 0
2021-02-08_10-38-18.937	set_speed 0
2021-02-08_10-38-18.944	ring_released
2021-02-08_10-38-19.201	button_enters_active_area 0
2021-02-08_10-38-19.247	button_created 4
2021-02-08_10-38-19.444	pinky_moved
2021-02-08_10-38-19.611	pinky_released
2021-02-08_10-38-19.647	button_leaves_active_area 0
2021-02-08_10-38-19.647	hands_calibrated
2021-02-08_10-38-19.657	hand_replaced
2021-02-08_10-38-19.666	no_button_but_finger_pressed RightPinkyTip
2021-02-08_10-38-19.667	set_speed 0
2021-02-08_10-38-19.667	no_button_but_finger_pressed RightRingTip
2021-02-08_10-38-19.667	set_speed 0
2021-02-08_10-38-19.667	no_button_but_finger_pressed RightMiddleTip
2021-02-08_10-38-19.667	set_speed 0
2021-02-08_10-38-19.667	no_button_but_finger_pressed RightIndexTip
2021-02-08_10-38-19.667	set_speed 0
2021-02-08_10-38-19.667	no_button_but_finger_pressed LeftIndexTip
2021-02-08_10-38-19.668	set_speed 0
2021-02-08_10-38-19.668	no_button_but_finger_pressed LeftMiddleTip
2021-02-08_10-38-19.668	set_speed 0
2021-02-08_10-38-19.668	no_button_but_finger_pressed LeftRingTip
2021-02-08_10-38-19.668	set_speed 0
2021-02-08_10-38-19.668	no_button_but_finger_pressed LeftPinkyTip
2021-02-08_10-38-19.668	set_speed 0
2021-02-08_10-38-19.681	button_created 0
2021-02-08_10-38-19.899	pinky_moved
2021-02-08_10-38-20.033	pinky_released
2021-02-08_10-38-20.246	button_created 1
2021-02-08_10-38-20.770	button_enters_active_area 8
2021-02-08_10-38-20.815	button_created 2
2021-02-08_10-38-20.846	ring_moved
2021-02-08_10-38-20.878	button_pressed 8
2021-02-08_10-38-20.878	set_speed 0
2021-02-08_10-38-21.022	ring_released
2021-02-08_10-38-21.335	button_enters_active_area 3
2021-02-08_10-38-21.392	index_moved
2021-02-08_10-38-21.393	button_created 3
2021-02-08_10-38-21.559	index_released
2021-02-08_10-38-21.781	button_leaves_active_area 3
2021-02-08_10-38-21.915	button_enters_active_area 1
2021-02-08_10-38-21.948	ring_moved
2021-02-08_10-38-21.962	button_created 4
2021-02-08_10-38-22.154	ring_released
2021-02-08_10-38-22.211	button_missed 3
2021-02-08_10-38-22.211	set_speed 0
2021-02-08_10-38-22.355	button_leaves_active_area 1
2021-02-08_10-38-22.489	button_enters_active_area 2
2021-02-08_10-38-22.536	button_created 5
2021-02-08_10-38-22.648	middle_moved
2021-02-08_10-38-22.697	button_pressed 2
2021-02-08_10-38-22.697	set_speed 0.150000021457672
2021-02-08_10-38-22.777	button_missed 1
2021-02-08_10-38-22.777	set_speed 0.150000021457672
2021-02-08_10-38-22.864	middle_released
2021-02-08_10-38-23.054	button_enters_active_area 0
2021-02-08_10-38-23.099	button_created 6
2021-02-08_10-38-23.301	pinky_moved
2021-02-08_10-38-23.356	button_pressed 0
2021-02-08_10-38-23.356	set_speed 0.330000021457672
2021-02-08_10-38-23.403	hand_moved
2021-02-08_10-38-23.403	multiple_finger_start
2021-02-08_10-38-23.403	pinky_moved
2021-02-08_10-38-23.425	multiple_finger_stop
2021-02-08_10-38-23.426	pinky_released
2021-02-08_10-38-23.437	no_button_but_finger_pressed LeftPinkyTip
2021-02-08_10-38-23.437	set_speed 0.150000021457672
2021-02-08_10-38-23.437	no_button_but_finger_pressed LeftRingTip
2021-02-08_10-38-23.437	set_speed 0.150000021457672
2021-02-08_10-38-23.439	no_button_but_finger_pressed LeftMiddleTip
2021-02-08_10-38-23.439	set_speed 0
2021-02-08_10-38-23.439	no_button_but_finger_pressed LeftIndexTip
2021-02-08_10-38-23.439	set_speed 0
2021-02-08_10-38-23.439	no_button_but_finger_pressed RightIndexTip
2021-02-08_10-38-23.439	set_speed 0
2021-02-08_10-38-23.439	no_button_but_finger_pressed RightMiddleTip
2021-02-08_10-38-23.439	set_speed 0
2021-02-08_10-38-23.439	no_button_but_finger_pressed RightRingTip
2021-02-08_10-38-23.439	set_speed 0
2021-02-08_10-38-23.439	no_button_but_finger_pressed RightPinkyTip
2021-02-08_10-38-23.439	set_speed 0
2021-02-08_10-38-23.452	button_created 0
2021-02-08_10-38-23.510	pinky_released
2021-02-08_10-38-23.875	middle_moved
2021-02-08_10-38-24.010	middle_released
2021-02-08_10-38-24.011	button_created 1
2021-02-08_10-38-24.547	button_enters_active_area 1
2021-02-08_10-38-24.581	button_created 2
2021-02-08_10-38-24.712	ring_moved
2021-02-08_10-38-24.767	button_pressed 1
2021-02-08_10-38-24.767	set_speed 0
2021-02-08_10-38-24.856	ring_released
2021-02-08_10-38-25.101	button_enters_active_area 9
2021-02-08_10-38-25.157	button_created 3
2021-02-08_10-38-25.218	pinky_moved
2021-02-08_10-38-25.331	pinky_released
2021-02-08_10-38-25.554	button_leaves_active_area 9
2021-02-08_10-38-25.678	button_enters_active_area 9
2021-02-08_10-38-25.725	button_created 4
2021-02-08_10-38-25.770	pinky_moved
2021-02-08_10-38-25.863	button_pressed 9
2021-02-08_10-38-25.863	set_speed 0.150000021457672
2021-02-08_10-38-25.864	pinky_released
2021-02-08_10-38-25.976	button_missed 9
2021-02-08_10-38-25.976	set_speed 0.150000021457672
2021-02-08_10-38-26.253	button_enters_active_area 7
2021-02-08_10-38-26.300	button_created 5
2021-02-08_10-38-26.356	middle_moved
2021-02-08_10-38-26.392	button_pressed 7
2021-02-08_10-38-26.392	set_speed 0.330000021457672
2021-02-08_10-38-26.499	middle_released
2021-02-08_10-38-26.652	middle_moved
2021-02-08_10-38-26.674	middle_released
2021-02-08_10-38-26.818	button_enters_active_area 8
2021-02-08_10-38-26.876	button_created 6
2021-02-08_10-38-26.955	ring_moved
2021-02-08_10-38-26.966	button_pressed 8
2021-02-08_10-38-26.966	set_speed 0.510000021457672
2021-02-08_10-38-26.977	hand_replaced
2021-02-08_10-38-26.992	no_button_but_finger_pressed RightPinkyTip
2021-02-08_10-38-26.992	set_speed 0.330000021457672
2021-02-08_10-38-26.992	no_button_but_finger_pressed RightRingTip
2021-02-08_10-38-26.992	set_speed 0.150000021457672
2021-02-08_10-38-26.992	no_button_but_finger_pressed RightMiddleTip
2021-02-08_10-38-26.992	set_speed 0.150000021457672
2021-02-08_10-38-26.992	no_button_but_finger_pressed RightIndexTip
2021-02-08_10-38-26.993	set_speed 0
2021-02-08_10-38-26.993	no_button_but_finger_pressed LeftIndexTip
2021-02-08_10-38-26.993	set_speed 0
2021-02-08_10-38-26.993	no_button_but_finger_pressed LeftMiddleTip
2021-02-08_10-38-26.993	set_speed 0
2021-02-08_10-38-26.993	no_button_but_finger_pressed LeftRingTip
2021-02-08_10-38-26.993	set_speed 0
2021-02-08_10-38-26.993	no_button_but_finger_pressed LeftPinkyTip
2021-02-08_10-38-26.993	set_speed 0
[truncated: 42,821 more rows]
[truncated: 4 more columns]
