# Supplementary material for: Avatar error in your favor: Embodied avatars can fix users’ mistakes without them noticing
Source: PLoS One. 2023 Jan 20;18(1):e0266212. doi: 10.1371/journal.pone.0266212 (PMC9858437; doi:10.1371/journal.pone.0266212)
Supplement: S1 Dataset — (ZIP) [file pone.0266212.s003.zip › static/raw_data/39/data.csv]

2021-02-09_10-22-21.766	condition_entry	condition B
2021-02-09_10-22-22.310	condition_entry	condition B
2021-02-09_10-22-22.844	condition_entry	condition B
2021-02-09_10-22-23.456	condition_entry	condition B
2021-02-09_10-22-23.975	condition_entry	condition B
2021-02-09_10-22-24.534	condition_entry	condition B
2021-02-09_10-22-25.001	condition_entry	condition B
2021-02-09_10-22-26.031	condition_entry	condition B
2021-02-09_10-22-26.519	condition_entry	condition C	src 8	dst 7
2021-02-09_10-22-27.665	condition_entry	condition B
2021-02-09_10-22-28.018	condition_entry	condition B
2021-02-09_10-22-28.518	condition_entry	condition B
2021-02-09_10-22-28.540	pedal_entry	pedal_timeout
2021-02-09_10-22-29.106	condition_entry	condition B
2021-02-09_10-22-29.729	condition_entry	condition B
2021-02-09_10-22-30.195	condition_entry	condition B
2021-02-09_10-22-30.625	condition_entry	condition B
2021-02-09_10-22-31.117	condition_entry	condition B
2021-02-09_10-22-31.566	condition_entry	condition B
2021-02-09_10-22-32.083	condition_entry	condition B
2021-02-09_10-22-33.207	condition_entry	condition B
2021-02-09_10-22-33.576	condition_entry	condition B
2021-02-09_10-22-33.994	condition_entry	condition B
2021-02-09_10-22-34.782	condition_entry	condition B	discarded
2021-02-09_10-22-34.893	warning	multiple_fingers
2021-02-09_10-22-36.328	condition_entry	condition B
2021-02-09_10-22-36.938	condition_entry	condition B
2021-02-09_10-22-37.415	condition_entry	condition B
2021-02-09_10-22-38.050	condition_entry	condition B
2021-02-09_10-22-38.618	condition_entry	condition B
2021-02-09_10-22-39.169	condition_entry	condition B
2021-02-09_10-22-39.690	condition_entry	condition B
2021-02-09_10-22-40.464	condition_entry	condition B
2021-02-09_10-22-40.925	condition_entry	condition B
2021-02-09_10-22-41.390	condition_entry	condition B
2021-02-09_10-22-42.034	condition_entry	condition B
2021-02-09_10-22-42.484	condition_entry	condition B
2021-02-09_10-22-43.012	condition_entry	condition B
2021-02-09_10-22-44.456	condition_entry	condition B
2021-02-09_10-22-44.949	condition_entry	condition B
2021-02-09_10-22-45.888	condition_entry	condition B
2021-02-09_10-22-46.620	condition_entry	condition B
2021-02-09_10-22-47.099	condition_entry	condition A	src 9	dst 7
2021-02-09_10-22-48.366	condition_entry	condition B
2021-02-09_10-22-48.754	condition_entry	condition B
2021-02-09_10-22-49.120	pedal_entry	pedal_timeout
2021-02-09_10-22-49.353	condition_entry	condition B	discarded
2021-02-09_10-22-49.410	warning	multiple_fingers
2021-02-09_10-22-50.813	condition_entry	condition B
2021-02-09_10-22-52.007	condition_entry	condition B
2021-02-09_10-22-52.619	condition_entry	condition A	src 2	dst 3
2021-02-09_10-22-53.623	condition_entry	condition B
2021-02-09_10-22-54.641	pedal_entry	pedal_timeout
2021-02-09_10-22-54.829	condition_entry	condition B
2021-02-09_10-22-55.395	condition_entry	condition C	src 7	dst 6
2021-02-09_10-22-56.531	condition_entry	condition B
2021-02-09_10-22-57.061	condition_entry	condition B
2021-02-09_10-22-57.417	pedal_entry	pedal_timeout
2021-02-09_10-22-57.685	condition_entry	condition B
2021-02-09_10-22-58.283	condition_entry	condition B
2021-02-09_10-22-58.737	condition_entry	condition B
2021-02-09_10-22-59.226	condition_entry	condition B
2021-02-09_10-22-59.672	condition_entry	condition B
2021-02-09_10-23-00.127	condition_entry	condition B
2021-02-09_10-23-00.524	condition_entry	condition B
2021-02-09_10-23-00.973	condition_entry	condition A	src 7	dst 8
2021-02-09_10-23-02.074	condition_entry	condition B
2021-02-09_10-23-02.540	condition_entry	condition B
2021-02-09_10-23-02.924	condition_entry	condition B
2021-02-09_10-23-03.002	pedal_entry	pedal_timeout
2021-02-09_10-23-03.492	condition_entry	condition B
2021-02-09_10-23-04.069	condition_entry	condition B
2021-02-09_10-23-04.635	condition_entry	condition B
2021-02-09_10-23-05.102	condition_entry	condition B
2021-02-09_10-23-05.483	condition_entry	condition B
2021-02-09_10-23-05.893	condition_entry	condition B
2021-02-09_10-23-06.347	condition_entry	condition B
2021-02-09_10-23-06.790	condition_entry	condition D
2021-02-09_10-23-07.215	condition_entry	condition B
2021-02-09_10-23-07.590	condition_entry	condition B
2021-02-09_10-23-08.238	condition_entry	condition B
2021-02-09_10-23-08.635	condition_entry	condition D warning
2021-02-09_10-23-09.045	condition_entry	condition B
2021-02-09_10-23-09.658	condition_entry	condition B
2021-02-09_10-23-10.181	condition_entry	condition B
2021-02-09_10-23-10.654	pedal_entry	pedal_timeout
2021-02-09_10-23-10.699	condition_entry	condition B
2021-02-09_10-23-11.377	condition_entry	condition B
2021-02-09_10-23-11.832	condition_entry	condition B
2021-02-09_10-23-12.299	condition_entry	condition B
2021-02-09_10-23-12.835	condition_entry	condition B
2021-02-09_10-23-13.210	condition_entry	condition D
2021-02-09_10-23-14.442	condition_entry	condition B
2021-02-09_10-23-15.224	pedal_entry	pedal_timeout
2021-02-09_10-23-15.401	condition_entry	condition B
2021-02-09_10-23-15.965	condition_entry	condition D
2021-02-09_10-23-17.108	condition_entry	condition B
2021-02-09_10-23-17.664	condition_entry	condition B
2021-02-09_10-23-17.984	pedal_entry	pedal_timeout
2021-02-09_10-23-18.196	condition_entry	condition B
2021-02-09_10-23-18.786	condition_entry	condition B
2021-02-09_10-23-19.362	condition_entry	condition B
2021-02-09_10-23-19.962	condition_entry	condition B
2021-02-09_10-23-20.430	condition_entry	condition B	discarded
2021-02-09_10-23-20.761	condition_entry	condition C	src 1	dst 2	discarded
2021-02-09_10-23-20.917	warning	multiple_fingers
2021-02-09_10-23-22.238	condition_entry	condition B
2021-02-09_10-23-22.750	condition_entry	condition B
2021-02-09_10-23-23.160	condition_entry	condition B
2021-02-09_10-23-23.869	condition_entry	condition B
2021-02-09_10-23-24.909	condition_entry	condition A	src 8	dst 6
2021-02-09_10-23-25.971	condition_entry	condition B
2021-02-09_10-23-26.493	condition_entry	condition D warning
2021-02-09_10-23-27.095	condition_entry	condition B
2021-02-09_10-23-27.583	condition_entry	condition B
2021-02-09_10-23-28.258	condition_entry	condition B
2021-02-09_10-23-28.512	pedal_entry	pedal_timeout
2021-02-09_10-23-28.816	condition_entry	condition B
2021-02-09_10-23-29.837	condition_entry	condition B
2021-02-09_10-23-30.390	condition_entry	condition B
2021-02-09_10-23-30.880	condition_entry	condition B
2021-02-09_10-23-31.491	condition_entry	condition B
2021-02-09_10-23-32.027	condition_entry	condition B
2021-02-09_10-23-32.575	condition_entry	condition B
2021-02-09_10-23-33.458	condition_entry	condition B
2021-02-09_10-23-33.967	condition_entry	condition B
2021-02-09_10-23-34.435	condition_entry	condition B
2021-02-09_10-23-34.809	condition_entry	condition B
2021-02-09_10-23-35.233	condition_entry	condition B
2021-02-09_10-23-35.550	condition_entry	condition B
2021-02-09_10-23-35.909	condition_entry	condition B
2021-02-09_10-23-36.315	condition_entry	condition B
2021-02-09_10-23-36.692	condition_entry	condition B
2021-02-09_10-23-37.083	condition_entry	condition B
2021-02-09_10-23-38.076	condition_entry	condition B
2021-02-09_10-23-38.443	condition_entry	condition B
2021-02-09_10-23-38.932	condition_entry	condition B
2021-02-09_10-23-39.465	condition_entry	condition B
2021-02-09_10-23-40.100	condition_entry	condition B
2021-02-09_10-23-40.652	condition_entry	condition B
2021-02-09_10-23-41.585	condition_entry	condition B
2021-02-09_10-23-41.963	condition_entry	condition B
2021-02-09_10-23-42.552	condition_entry	condition B
2021-02-09_10-23-43.030	condition_entry	condition B
2021-02-09_10-23-43.640	condition_entry	condition B
2021-02-09_10-23-44.184	condition_entry	condition B
2021-02-09_10-23-44.618	condition_entry	condition B
2021-02-09_10-23-45.219	condition_entry	condition B
2021-02-09_10-23-45.597	condition_entry	condition B
2021-02-09_10-23-46.351	condition_entry	condition C	src 2	dst 1
2021-02-09_10-23-47.376	condition_entry	condition B
2021-02-09_10-23-47.964	condition_entry	condition B
2021-02-09_10-23-48.372	pedal_entry	pedal_timeout
2021-02-09_10-23-48.471	condition_entry	condition B
2021-02-09_10-23-49.139	condition_entry	condition C	src 0	dst 1
2021-02-09_10-23-49.760	condition_entry	condition B
2021-02-09_10-23-50.237	condition_entry	condition B
2021-02-09_10-23-50.715	condition_entry	condition B
2021-02-09_10-23-51.159	pedal_entry	pedal_timeout
2021-02-09_10-23-51.314	condition_entry	condition B
2021-02-09_10-23-51.793	condition_entry	condition B
2021-02-09_10-23-52.363	condition_entry	condition B
2021-02-09_10-23-52.747	condition_entry	condition B
2021-02-09_10-23-53.192	condition_entry	condition B
2021-02-09_10-23-54.280	condition_entry	condition B
2021-02-09_10-23-54.746	condition_entry	condition A	src 8	dst 6
2021-02-09_10-23-55.437	condition_entry	condition B
2021-02-09_10-23-56.081	condition_entry	condition B	discarded
2021-02-09_10-23-56.146	warning	multiple_fingers
2021-02-09_10-23-57.671	condition_entry	condition B
2021-02-09_10-23-58.736	condition_entry	condition B
2021-02-09_10-23-59.312	condition_entry	condition B
2021-02-09_10-23-59.956	condition_entry	condition A	src 3	dst 0
2021-02-09_10-24-00.514	condition_entry	condition B
2021-02-09_10-24-01.060	condition_entry	condition B
2021-02-09_10-24-01.655	condition_entry	condition B
2021-02-09_10-24-01.977	pedal_entry	pedal_timeout
2021-02-09_10-24-02.157	condition_entry	condition B
2021-02-09_10-24-02.655	condition_entry	condition B
2021-02-09_10-24-03.090	condition_entry	condition B
2021-02-09_10-24-03.676	condition_entry	condition B
2021-02-09_10-24-04.121	condition_entry	condition B
2021-02-09_10-24-04.531	condition_entry	condition B
2021-02-09_10-24-05.009	condition_entry	condition B
2021-02-09_10-24-05.364	condition_entry	condition B
2021-02-09_10-24-05.963	condition_entry	condition C	src 3	dst 2
2021-02-09_10-24-06.497	condition_entry	condition B
2021-02-09_10-24-07.331	condition_entry	condition B
2021-02-09_10-24-07.985	pedal_entry	pedal_timeout
2021-02-09_10-24-08.330	condition_entry	condition B
2021-02-09_10-24-08.932	condition_entry	condition D
2021-02-09_10-24-09.463	condition_entry	condition B
2021-02-09_10-24-10.017	condition_entry	condition B
2021-02-09_10-24-10.630	condition_entry	condition B
2021-02-09_10-24-10.950	pedal_entry	pedal_timeout
2021-02-09_10-24-11.179	condition_entry	condition B
2021-02-09_10-24-11.851	condition_entry	condition B
2021-02-09_10-24-12.274	condition_entry	condition B
2021-02-09_10-24-12.849	condition_entry	condition B
2021-02-09_10-24-13.239	condition_entry	condition B
2021-02-09_10-24-13.672	condition_entry	condition A	src 0	dst 3
2021-02-09_10-24-14.120	condition_entry	condition B
2021-02-09_10-24-14.863	condition_entry	condition B
2021-02-09_10-24-15.350	condition_entry	condition B
2021-02-09_10-24-15.692	pedal_entry	pedal_timeout
2021-02-09_10-24-15.926	condition_entry	condition B
2021-02-09_10-24-16.326	condition_entry	condition A	src 9	dst 6
2021-02-09_10-24-16.970	condition_entry	condition D warning
2021-02-09_10-24-17.414	condition_entry	condition B
2021-02-09_10-24-18.003	condition_entry	condition B
2021-02-09_10-24-18.484	condition_entry	condition B
2021-02-09_10-24-18.991	pedal_entry	pedal_timeout
2021-02-09_10-24-19.093	condition_entry	condition B
2021-02-09_10-24-19.559	condition_entry	condition B
2021-02-09_10-24-20.250	condition_entry	condition B
2021-02-09_10-24-20.623	condition_entry	condition B
2021-02-09_10-24-21.046	condition_entry	condition B
2021-02-09_10-24-21.546	condition_entry	condition B	discarded
2021-02-09_10-24-21.749	warning	multiple_fingers
2021-02-09_10-24-22.926	condition_entry	condition B
2021-02-09_10-24-23.580	condition_entry	condition B	discarded
2021-02-09_10-24-23.626	warning	multiple_fingers
2021-02-09_10-24-25.077	condition_entry	condition B
2021-02-09_10-24-25.622	condition_entry	condition B
2021-02-09_10-24-26.255	condition_entry	condition B
2021-02-09_10-24-26.943	condition_entry	condition D	discarded
2021-02-09_10-24-27.103	warning	multiple_fingers
2021-02-09_10-24-28.482	condition_entry	condition B
2021-02-09_10-24-29.054	condition_entry	condition B
2021-02-09_10-24-29.609	condition_entry	condition B
2021-02-09_10-24-30.133	condition_entry	condition B
2021-02-09_10-24-30.686	condition_entry	condition B
2021-02-09_10-24-31.344	condition_entry	condition A	src 0	dst 2
2021-02-09_10-24-31.675	condition_entry	condition D warning
2021-02-09_10-24-33.030	condition_entry	condition B
2021-02-09_10-24-33.651	condition_entry	condition B
2021-02-09_10-24-33.697	pedal_entry	pedal_timeout
2021-02-09_10-24-34.139	condition_entry	condition B	discarded
2021-02-09_10-24-34.279	warning	experimental_break
2021-02-09_10-24-48.679	condition_entry	condition B
2021-02-09_10-24-49.277	condition_entry	condition B
2021-02-09_10-24-49.778	condition_entry	condition B
2021-02-09_10-24-50.348	condition_entry	condition B
2021-02-09_10-24-50.888	condition_entry	condition B
2021-02-09_10-24-51.488	condition_entry	condition B
2021-02-09_10-24-51.911	condition_entry	condition B
2021-02-09_10-24-52.409	condition_entry	condition B
2021-02-09_10-24-52.810	condition_entry	condition B
2021-02-09_10-24-53.245	condition_entry	condition D
2021-02-09_10-24-54.343	condition_entry	condition B
2021-02-09_10-24-54.843	condition_entry	condition B
2021-02-09_10-24-55.263	pedal_entry	pedal_timeout
2021-02-09_10-24-55.297	condition_entry	condition B
2021-02-09_10-24-55.885	condition_entry	condition B
2021-02-09_10-24-56.418	condition_entry	condition B
2021-02-09_10-24-56.941	condition_entry	condition B
2021-02-09_10-24-57.452	condition_entry	condition B
2021-02-09_10-24-57.929	condition_entry	condition B
2021-02-09_10-24-58.396	condition_entry	condition D
2021-02-09_10-24-59.163	condition_entry	condition B
2021-02-09_10-24-59.719	condition_entry	condition B
2021-02-09_10-25-00.030	condition_entry	condition B
2021-02-09_10-25-00.417	pedal_entry	pedal_timeout
2021-02-09_10-25-00.572	condition_entry	condition B
2021-02-09_10-25-01.161	condition_entry	condition C	src 2	dst 3
2021-02-09_10-25-02.288	condition_entry	condition B
2021-02-09_10-25-02.750	condition_entry	condition B
2021-02-09_10-25-03.182	pedal_entry	pedal_timeout
2021-02-09_10-25-03.360	condition_entry	condition B
2021-02-09_10-25-03.877	condition_entry	condition B
2021-02-09_10-25-04.404	condition_entry	condition B
2021-02-09_10-25-04.828	condition_entry	condition B
2021-02-09_10-25-05.261	condition_entry	condition C	src 3	dst 2
2021-02-09_10-25-06.128	condition_entry	condition B
2021-02-09_10-25-06.747	condition_entry	condition B
2021-02-09_10-25-07.284	pedal_entry	pedal_timeout
2021-02-09_10-25-08.074	condition_entry	condition B
2021-02-09_10-25-08.593	condition_entry	condition B
2021-02-09_10-25-09.315	condition_entry	condition B
2021-02-09_10-25-09.791	condition_entry	condition B
2021-02-09_10-25-11.348	condition_entry	condition B
2021-02-09_10-25-11.878	condition_entry	condition B
2021-02-09_10-25-13.090	condition_entry	condition B
2021-02-09_10-25-13.734	condition_entry	condition B
2021-02-09_10-25-14.300	condition_entry	condition B
2021-02-09_10-25-14.888	condition_entry	condition B
2021-02-09_10-25-15.363	condition_entry	condition B
2021-02-09_10-25-15.932	condition_entry	condition B
2021-02-09_10-25-16.376	condition_entry	condition B
2021-02-09_10-25-16.853	condition_entry	condition B
2021-02-09_10-25-17.277	condition_entry	condition B
2021-02-09_10-25-17.722	condition_entry	condition B
2021-02-09_10-25-18.110	condition_entry	condition C	src 7	dst 6
2021-02-09_10-25-18.731	condition_entry	condition B
2021-02-09_10-25-18.934	condition_entry	condition B
2021-02-09_10-25-19.342	condition_entry	condition B
2021-02-09_10-25-19.665	condition_entry	condition B
2021-02-09_10-25-20.130	pedal_entry	pedal_timeout
2021-02-09_10-25-20.343	condition_entry	condition B
2021-02-09_10-25-20.786	condition_entry	condition B
2021-02-09_10-25-21.264	condition_entry	condition A	src 0	dst 3
2021-02-09_10-25-21.767	condition_entry	condition B
2021-02-09_10-25-22.521	condition_entry	condition B
2021-02-09_10-25-23.107	condition_entry	condition B
2021-02-09_10-25-23.276	pedal_entry	pedal_timeout
2021-02-09_10-25-24.176	condition_entry	condition B
2021-02-09_10-25-25.295	condition_entry	condition D
2021-02-09_10-25-26.420	condition_entry	condition B
2021-02-09_10-25-26.972	condition_entry	condition B
2021-02-09_10-25-27.316	pedal_entry	pedal_timeout
2021-02-09_10-25-27.605	condition_entry	condition B
2021-02-09_10-25-28.737	condition_entry	condition B
2021-02-09_10-25-29.304	condition_entry	condition B	discarded
2021-02-09_10-25-29.416	warning	multiple_fingers
2021-02-09_10-25-30.837	condition_entry	condition B
2021-02-09_10-25-31.925	condition_entry	condition B
2021-02-09_10-25-32.993	condition_entry	condition B
2021-02-09_10-25-33.646	condition_entry	condition A	src 6	dst 9
2021-02-09_10-25-34.647	pedal_entry	pedal_correct
2021-02-09_10-25-39.884	answer_entry	selected_answer 10
2021-02-09_10-25-41.092	condition_entry	condition B
2021-02-09_10-25-41.709	condition_entry	condition B
2021-02-09_10-25-42.254	condition_entry	condition B
2021-02-09_10-25-42.901	condition_entry	condition B
2021-02-09_10-25-43.542	condition_entry	condition B
2021-02-09_10-25-43.997	condition_entry	condition B
2021-02-09_10-25-44.477	condition_entry	condition B
2021-02-09_10-25-44.919	condition_entry	condition B
2021-02-09_10-25-45.431	condition_entry	condition B
2021-02-09_10-25-45.834	condition_entry	condition D
2021-02-09_10-25-47.498	condition_entry	condition B
2021-02-09_10-25-47.851	pedal_entry	pedal_timeout
2021-02-09_10-25-48.162	condition_entry	condition A	src 3	dst 0
2021-02-09_10-25-48.976	pedal_entry	pedal_correct
2021-02-09_10-25-52.866	answer_entry	selected_answer 10
2021-02-09_10-25-54.187	condition_entry	condition B
2021-02-09_10-25-54.671	condition_entry	condition B
2021-02-09_10-25-55.359	condition_entry	condition B
2021-02-09_10-25-55.916	condition_entry	condition B
2021-02-09_10-25-56.404	condition_entry	condition A	src 8	dst 6
2021-02-09_10-25-57.096	pedal_entry	pedal_correct
2021-02-09_10-26-00.718	answer_entry	selected_answer 10
2021-02-09_10-26-01.941	condition_entry	condition B
2021-02-09_10-26-02.534	condition_entry	condition B
2021-02-09_10-26-03.102	condition_entry	condition B
2021-02-09_10-26-03.689	condition_entry	condition B
2021-02-09_10-26-04.286	condition_entry	condition B
2021-02-09_10-26-04.822	condition_entry	condition B
2021-02-09_10-26-05.289	condition_entry	condition B
2021-02-09_10-26-06.578	condition_entry	condition B
2021-02-09_10-26-06.987	condition_entry	condition B
2021-02-09_10-26-07.498	condition_entry	condition B	discarded
2021-02-09_10-26-07.593	warning	multiple_fingers
2021-02-09_10-26-09.009	condition_entry	condition B
2021-02-09_10-26-09.497	condition_entry	condition B
2021-02-09_10-26-10.167	condition_entry	condition B
2021-02-09_10-26-10.658	condition_entry	condition D
2021-02-09_10-26-11.912	condition_entry	condition B
2021-02-09_10-26-12.678	pedal_entry	pedal_timeout
2021-02-09_10-26-12.989	condition_entry	condition B
2021-02-09_10-26-13.563	condition_entry	condition B
2021-02-09_10-26-14.130	condition_entry	condition B
2021-02-09_10-26-14.665	condition_entry	condition B
2021-02-09_10-26-15.108	condition_entry	condition A	src 8	dst 7
2021-02-09_10-26-15.842	pedal_entry	pedal_correct
2021-02-09_10-26-19.157	answer_entry	selected_answer 10
2021-02-09_10-26-20.481	condition_entry	condition B
2021-02-09_10-26-20.903	condition_entry	condition B
2021-02-09_10-26-21.470	condition_entry	condition B
2021-02-09_10-26-22.096	condition_entry	condition B
2021-02-09_10-26-22.717	condition_entry	condition B
2021-02-09_10-26-23.247	condition_entry	condition B
2021-02-09_10-26-23.713	condition_entry	condition B
2021-02-09_10-26-24.215	condition_entry	condition B
2021-02-09_10-26-24.602	condition_entry	condition B
2021-02-09_10-26-24.991	condition_entry	condition B
2021-02-09_10-26-26.279	condition_entry	condition B
2021-02-09_10-26-26.855	condition_entry	condition B
2021-02-09_10-26-27.357	condition_entry	condition B
2021-02-09_10-26-27.715	condition_entry	condition B
2021-02-09_10-26-28.313	condition_entry	condition B
2021-02-09_10-26-28.903	condition_entry	condition B
2021-02-09_10-26-29.455	condition_entry	condition B
2021-02-09_10-26-29.766	condition_entry	condition C	src 3	dst 0
2021-02-09_10-26-30.559	condition_entry	condition B
2021-02-09_10-26-31.787	pedal_entry	pedal_timeout
2021-02-09_10-26-31.810	condition_entry	condition B
2021-02-09_10-26-32.432	condition_entry	condition B
2021-02-09_10-26-32.898	condition_entry	condition B
2021-02-09_10-26-33.521	condition_entry	condition B
2021-02-09_10-26-34.020	condition_entry	condition B
2021-02-09_10-26-34.465	condition_entry	condition C	src 7	dst 8	discarded
2021-02-09_10-26-34.543	warning	multiple_fingers
2021-02-09_10-26-35.856	condition_entry	condition B
2021-02-09_10-26-36.352	condition_entry	condition B
2021-02-09_10-26-37.596	condition_entry	condition B
2021-02-09_10-26-38.707	condition_entry	condition B
2021-02-09_10-26-39.385	condition_entry	condition B
2021-02-09_10-26-39.873	condition_entry	condition C	src 2	dst 3
2021-02-09_10-26-40.942	condition_entry	condition B
2021-02-09_10-26-41.518	condition_entry	condition B
2021-02-09_10-26-41.895	pedal_entry	pedal_timeout
2021-02-09_10-26-42.172	condition_entry	condition B
2021-02-09_10-26-42.660	condition_entry	condition B
2021-02-09_10-26-43.105	condition_entry	condition B
2021-02-09_10-26-43.559	condition_entry	condition B
2021-02-09_10-26-44.049	condition_entry	condition B
2021-02-09_10-26-44.538	condition_entry	condition B
2021-02-09_10-26-46.262	condition_entry	condition B
2021-02-09_10-26-46.803	condition_entry	condition C	src 3	dst 2
2021-02-09_10-26-47.925	condition_entry	condition B
2021-02-09_10-26-48.548	condition_entry	condition B
2021-02-09_10-26-48.824	pedal_entry	pedal_timeout
2021-02-09_10-26-48.969	condition_entry	condition B
2021-02-09_10-26-49.591	condition_entry	condition B
2021-02-09_10-26-50.137	condition_entry	condition B
2021-02-09_10-26-50.602	condition_entry	condition B
2021-02-09_10-26-51.102	condition_entry	condition B
2021-02-09_10-26-51.569	condition_entry	condition B
2021-02-09_10-26-52.069	condition_entry	condition B
2021-02-09_10-26-52.302	condition_entry	condition D
2021-02-09_10-26-53.803	condition_entry	condition B
2021-02-09_10-26-54.321	pedal_entry	pedal_timeout
2021-02-09_10-26-55.448	condition_entry	condition B
2021-02-09_10-26-55.966	condition_entry	condition A	src 1	dst 0
2021-02-09_10-26-57.666	condition_entry	condition B
2021-02-09_10-26-57.987	pedal_entry	pedal_timeout
2021-02-09_10-26-58.257	condition_entry	condition B
2021-02-09_10-26-58.868	condition_entry	condition B
2021-02-09_10-26-59.408	condition_entry	condition B
2021-02-09_10-26-59.987	condition_entry	condition D
2021-02-09_10-27-00.921	condition_entry	condition B
2021-02-09_10-27-01.589	condition_entry	condition B
2021-02-09_10-27-02.007	pedal_entry	pedal_timeout
2021-02-09_10-27-02.052	condition_entry	condition B
2021-02-09_10-27-02.697	condition_entry	condition B
2021-02-09_10-27-03.195	condition_entry	condition B
2021-02-09_10-27-03.828	condition_entry	condition B
2021-02-09_10-27-04.319	condition_entry	condition B
2021-02-09_10-27-04.794	condition_entry	condition B
2021-02-09_10-27-05.172	condition_entry	condition B
2021-02-09_10-27-05.585	condition_entry	condition B
2021-02-09_10-27-06.006	condition_entry	condition B
2021-02-09_10-27-07.157	condition_entry	condition B
2021-02-09_10-27-07.450	condition_entry	condition A	src 9	dst 6
2021-02-09_10-27-08.183	condition_entry	condition B
2021-02-09_10-27-08.782	condition_entry	condition B
2021-02-09_10-27-09.348	condition_entry	condition B
2021-02-09_10-27-09.461	pedal_entry	pedal_timeout
2021-02-09_10-27-09.892	condition_entry	condition B
2021-02-09_10-27-10.437	condition_entry	condition D
2021-02-09_10-27-11.559	condition_entry	condition B
2021-02-09_10-27-11.947	condition_entry	condition B
2021-02-09_10-27-12.459	pedal_entry	pedal_timeout
2021-02-09_10-27-12.617	condition_entry	condition B
2021-02-09_10-27-13.125	condition_entry	condition B
2021-02-09_10-27-13.668	condition_entry	condition B
2021-02-09_10-27-14.317	condition_entry	condition B
2021-02-09_10-27-14.735	condition_entry	condition A	src 8	dst 7
2021-02-09_10-27-15.113	condition_entry	condition B
2021-02-09_10-27-15.601	condition_entry	condition B
2021-02-09_10-27-16.749	pedal_entry	pedal_timeout
2021-02-09_10-27-16.893	condition_entry	condition B
2021-02-09_10-27-17.791	condition_entry	condition B
2021-02-09_10-27-18.390	condition_entry	condition A	src 2	dst 0
2021-02-09_10-27-18.967	condition_entry	condition B	discarded
2021-02-09_10-27-19.113	warning	multiple_fingers
2021-02-09_10-27-20.588	condition_entry	condition B
2021-02-09_10-27-20.977	condition_entry	condition B
2021-02-09_10-27-21.610	condition_entry	condition B
2021-02-09_10-27-22.355	condition_entry	condition B	discarded
2021-02-09_10-27-22.476	warning	multiple_fingers
2021-02-09_10-27-23.844	condition_entry	condition B
2021-02-09_10-27-24.431	condition_entry	condition B
2021-02-09_10-27-25.019	condition_entry	condition B
2021-02-09_10-27-25.597	condition_entry	condition B
2021-02-09_10-27-26.097	condition_entry	condition B
2021-02-09_10-27-26.689	condition_entry	condition B
2021-02-09_10-27-27.252	condition_entry	condition B
2021-02-09_10-27-28.000	condition_entry	condition B
2021-02-09_10-27-28.550	condition_entry	condition B
2021-02-09_10-27-28.929	condition_entry	condition B
2021-02-09_10-27-29.551	condition_entry	condition B
2021-02-09_10-27-30.122	condition_entry	condition B
2021-02-09_10-27-30.628	condition_entry	condition B
2021-02-09_10-27-31.216	condition_entry	condition B
2021-02-09_10-27-31.750	condition_entry	condition A	src 0	dst 1
2021-02-09_10-27-32.194	condition_entry	condition B
2021-02-09_10-27-32.596	condition_entry	condition B
2021-02-09_10-27-33.763	pedal_entry	pedal_timeout
2021-02-09_10-27-33.864	condition_entry	condition B
2021-02-09_10-27-35.637	condition_entry	condition B
2021-02-09_10-27-36.238	condition_entry	condition B
2021-02-09_10-27-36.725	condition_entry	condition C	src 1	dst 0	discarded
2021-02-09_10-27-36.780	warning	multiple_fingers
2021-02-09_10-27-38.171	condition_entry	condition B
2021-02-09_10-27-39.357	condition_entry	condition B
2021-02-09_10-27-40.060	condition_entry	condition B
2021-02-09_10-27-40.502	condition_entry	condition B
2021-02-09_10-27-41.019	condition_entry	condition B
2021-02-09_10-27-41.556	condition_entry	condition B
2021-02-09_10-27-42.067	condition_entry	condition B
2021-02-09_10-27-42.512	condition_entry	condition B
2021-02-09_10-27-42.989	condition_entry	condition B
2021-02-09_10-27-43.467	condition_entry	condition B
2021-02-09_10-27-43.802	condition_entry	condition B
2021-02-09_10-27-44.281	condition_entry	condition B
2021-02-09_10-27-44.737	condition_entry	condition B
2021-02-09_10-27-45.035	condition_entry	condition B
2021-02-09_10-27-45.444	condition_entry	condition B
2021-02-09_10-27-46.146	condition_entry	condition B
2021-02-09_10-27-46.433	condition_entry	condition B
2021-02-09_10-27-46.854	condition_entry	condition B
2021-02-09_10-27-47.198	condition_entry	condition B
2021-02-09_10-27-47.764	condition_entry	condition B
2021-02-09_10-27-48.865	condition_entry	condition C	src 7	dst 6
2021-02-09_10-27-49.945	condition_entry	condition B
2021-02-09_10-27-50.541	condition_entry	condition B
2021-02-09_10-27-50.886	pedal_entry	pedal_timeout
2021-02-09_10-27-51.096	condition_entry	condition B
2021-02-09_10-27-51.588	condition_entry	condition B
2021-02-09_10-27-52.210	condition_entry	condition B
2021-02-09_10-27-52.696	condition_entry	condition B
2021-02-09_10-27-53.229	condition_entry	condition B
2021-02-09_10-27-53.739	condition_entry	condition B
2021-02-09_10-27-54.162	condition_entry	condition B
2021-02-09_10-27-54.464	condition_entry	condition C	src 3	dst 1
2021-02-09_10-27-55.705	condition_entry	condition B
2021-02-09_10-27-56.474	pedal_entry	pedal_timeout
2021-02-09_10-27-56.578	condition_entry	condition B
2021-02-09_10-27-57.171	condition_entry	condition B
2021-02-09_10-27-57.739	condition_entry	condition B
2021-02-09_10-27-58.373	condition_entry	condition B
2021-02-09_10-27-58.972	condition_entry	condition B
2021-02-09_10-27-59.415	condition_entry	condition B
2021-02-09_10-27-59.937	condition_entry	condition B
2021-02-09_10-28-00.448	condition_entry	condition B
2021-02-09_10-28-00.815	condition_entry	condition B
2021-02-09_10-28-01.249	condition_entry	condition B
2021-02-09_10-28-01.680	condition_entry	condition B
2021-02-09_10-28-02.780	condition_entry	condition B
2021-02-09_10-28-03.213	condition_entry	condition B
2021-02-09_10-28-03.636	condition_entry	condition A	src 3	dst 0
2021-02-09_10-28-04.762	condition_entry	condition B
2021-02-09_10-28-05.379	condition_entry	condition B
2021-02-09_10-28-05.656	pedal_entry	pedal_timeout
2021-02-09_10-28-05.990	condition_entry	condition B
2021-02-09_10-28-06.458	condition_entry	condition B
2021-02-09_10-28-07.046	condition_entry	condition A	src 8	dst 9
2021-02-09_10-28-07.879	pedal_entry	pedal_correct
2021-02-09_10-28-11.206	answer_entry	selected_answer 10
2021-02-09_10-28-12.472	condition_entry	condition B
2021-02-09_10-28-13.132	condition_entry	condition B
2021-02-09_10-28-14.245	condition_entry	condition B
2021-02-09_10-28-14.835	condition_entry	condition B
2021-02-09_10-28-15.474	condition_entry	condition B
2021-02-09_10-28-16.019	condition_entry	condition B
2021-02-09_10-28-16.562	condition_entry	condition B
2021-02-09_10-28-17.008	condition_entry	condition B
2021-02-09_10-28-17.562	condition_entry	condition B
2021-02-09_10-28-18.151	condition_entry	condition B
2021-02-09_10-28-18.629	condition_entry	condition B
2021-02-09_10-28-19.084	condition_entry	condition A	src 7	dst 8
2021-02-09_10-28-19.540	condition_entry	condition B
2021-02-09_10-28-20.376	pedal_entry	pedal_correct
2021-02-09_10-28-24.820	answer_entry	selected_answer 8
2021-02-09_10-28-25.952	condition_entry	condition B
2021-02-09_10-28-26.436	condition_entry	condition B
2021-02-09_10-28-26.959	condition_entry	condition B
2021-02-09_10-28-27.627	condition_entry	condition B
2021-02-09_10-28-28.113	condition_entry	condition B
2021-02-09_10-28-28.682	condition_entry	condition B
2021-02-09_10-28-29.109	condition_entry	condition B
2021-02-09_10-28-29.624	condition_entry	condition B
2021-02-09_10-28-30.024	condition_entry	condition B
2021-02-09_10-28-30.434	condition_entry	condition A	src 6	dst 8
2021-02-09_10-28-30.867	condition_entry	condition B
2021-02-09_10-28-31.390	condition_entry	condition B
2021-02-09_10-28-31.758	condition_entry	condition B
2021-02-09_10-28-32.001	condition_entry	condition B
2021-02-09_10-28-32.400	condition_entry	condition B
2021-02-09_10-28-32.458	pedal_entry	pedal_timeout
2021-02-09_10-28-32.800	condition_entry	condition B
2021-02-09_10-28-33.147	condition_entry	condition B
2021-02-09_10-28-33.784	condition_entry	condition B
2021-02-09_10-28-34.479	condition_entry	condition B
2021-02-09_10-28-35.672	condition_entry	condition B
2021-02-09_10-28-36.198	condition_entry	condition B
2021-02-09_10-28-36.676	condition_entry	condition B
2021-02-09_10-28-37.313	condition_entry	condition B
2021-02-09_10-28-37.776	condition_entry	condition B
2021-02-09_10-28-38.353	condition_entry	condition B
2021-02-09_10-28-38.864	condition_entry	condition B
2021-02-09_10-28-39.276	condition_entry	condition B
2021-02-09_10-28-39.752	condition_entry	condition B
2021-02-09_10-28-40.175	condition_entry	condition B
2021-02-09_10-28-40.619	condition_entry	condition C	src 3	dst 2
2021-02-09_10-28-42.030	condition_entry	condition D warning
2021-02-09_10-28-43.517	condition_entry	condition B
2021-02-09_10-28-44.045	pedal_entry	pedal_timeout
2021-02-09_10-28-44.497	condition_entry	condition B
2021-02-09_10-28-45.219	condition_entry	condition B
2021-02-09_10-28-45.795	condition_entry	condition A	src 9	dst 6
2021-02-09_10-28-46.363	condition_entry	condition B
2021-02-09_10-28-46.939	condition_entry	condition B
2021-02-09_10-28-47.415	condition_entry	condition B
2021-02-09_10-28-47.816	pedal_entry	pedal_timeout
2021-02-09_10-28-47.860	condition_entry	condition D
2021-02-09_10-28-48.782	condition_entry	condition B
2021-02-09_10-28-49.215	condition_entry	condition D warning
2021-02-09_10-28-49.748	condition_entry	condition B
2021-02-09_10-28-50.460	condition_entry	condition B
2021-02-09_10-28-50.897	condition_entry	condition B
2021-02-09_10-28-51.236	pedal_entry	pedal_timeout
2021-02-09_10-28-52.683	condition_entry	condition B
2021-02-09_10-28-53.171	condition_entry	condition B
2021-02-09_10-28-53.657	condition_entry	condition B
2021-02-09_10-28-54.358	condition_entry	condition B
2021-02-09_10-28-54.792	condition_entry	condition B
2021-02-09_10-28-55.434	condition_entry	condition B
2021-02-09_10-28-55.869	condition_entry	condition B
2021-02-09_10-28-56.379	condition_entry	condition B
2021-02-09_10-28-56.814	condition_entry	condition B
2021-02-09_10-28-57.300	condition_entry	condition B
2021-02-09_10-28-58.394	condition_entry	condition B
2021-02-09_10-28-58.767	condition_entry	condition B
2021-02-09_10-29-00.446	condition_entry	condition B
2021-02-09_10-29-01.010	condition_entry	condition B
2021-02-09_10-29-01.521	condition_entry	condition B
2021-02-09_10-29-02.032	condition_entry	condition B
2021-02-09_10-29-02.509	condition_entry	condition B
2021-02-09_10-29-03.203	condition_entry	condition B
2021-02-09_10-29-03.643	condition_entry	condition B
2021-02-09_10-29-04.031	condition_entry	condition B
2021-02-09_10-29-04.599	condition_entry	condition B
2021-02-09_10-29-05.041	condition_entry	condition B
2021-02-09_10-29-05.396	condition_entry	condition B
2021-02-09_10-29-05.775	condition_entry	condition B
2021-02-09_10-29-06.130	condition_entry	condition D
2021-02-09_10-29-06.796	condition_entry	condition B
2021-02-09_10-29-07.218	condition_entry	condition B
2021-02-09_10-29-07.698	condition_entry	condition B
2021-02-09_10-29-08.151	pedal_entry	pedal_timeout
2021-02-09_10-29-08.152	condition_entry	condition B
2021-02-09_10-29-08.751	condition_entry	condition B
2021-02-09_10-29-09.398	condition_entry	condition B
2021-02-09_10-29-09.752	condition_entry	condition D
2021-02-09_10-29-10.430	condition_entry	condition B
2021-02-09_10-29-10.850	condition_entry	condition B
2021-02-09_10-29-11.261	condition_entry	condition B
2021-02-09_10-29-11.705	condition_entry	condition D warning
2021-02-09_10-29-13.015	condition_entry	condition B
2021-02-09_10-29-13.728	pedal_entry	pedal_timeout
2021-02-09_10-29-14.630	condition_entry	condition B
2021-02-09_10-29-15.259	condition_entry	condition B
2021-02-09_10-29-15.737	condition_entry	condition B
2021-02-09_10-29-16.291	condition_entry	condition B
2021-02-09_10-29-16.802	condition_entry	condition B
2021-02-09_10-29-17.446	condition_entry	condition B
2021-02-09_10-29-17.913	condition_entry	condition C	src 8	dst 7
2021-02-09_10-29-19.251	condition_entry	condition B
2021-02-09_10-29-19.547	condition_entry	condition B
2021-02-09_10-29-19.934	pedal_entry	pedal_timeout
2021-02-09_10-29-20.157	condition_entry	condition B
2021-02-09_10-29-20.601	condition_entry	condition B
2021-02-09_10-29-21.224	condition_entry	condition B
2021-02-09_10-29-21.834	condition_entry	condition B
2021-02-09_10-29-22.280	condition_entry	condition A	src 9	dst 6
2021-02-09_10-29-22.800	condition_entry	condition B
2021-02-09_10-29-23.583	pedal_entry	pedal_correct
2021-02-09_10-29-32.135	answer_entry	selected_answer 6
2021-02-09_10-29-33.399	condition_entry	condition B
2021-02-09_10-29-33.917	condition_entry	condition B
2021-02-09_10-29-34.405	condition_entry	condition B
2021-02-09_10-29-35.073	condition_entry	condition B
2021-02-09_10-29-36.231	condition_entry	condition B
2021-02-09_10-29-36.583	condition_entry	condition B
2021-02-09_10-29-37.094	condition_entry	condition B
2021-02-09_10-29-37.462	condition_entry	condition B
2021-02-09_10-29-37.916	condition_entry	condition B
2021-02-09_10-29-38.326	condition_entry	condition B
2021-02-09_10-29-38.694	condition_entry	condition A	src 8	dst 7
2021-02-09_10-29-40.658	condition_entry	condition B
2021-02-09_10-29-40.705	pedal_entry	pedal_timeout
2021-02-09_10-29-41.314	condition_entry	condition B
2021-02-09_10-29-41.818	condition_entry	condition B
2021-02-09_10-29-42.291	condition_entry	condition B
2021-02-09_10-29-42.913	condition_entry	condition B
2021-02-09_10-29-43.324	condition_entry	condition B
2021-02-09_10-29-44.760	condition_entry	condition B
2021-02-09_10-29-45.290	condition_entry	condition B
2021-02-09_10-29-45.791	condition_entry	condition B
2021-02-09_10-29-46.223	condition_entry	condition B
2021-02-09_10-29-46.903	condition_entry	condition A	src 7	dst 8
2021-02-09_10-29-47.770	pedal_entry	pedal_correct
2021-02-09_10-29-50.727	answer_entry	selected_answer 8
2021-02-09_10-29-52.097	condition_entry	condition B
2021-02-09_10-29-52.515	condition_entry	condition B
2021-02-09_10-29-53.231	condition_entry	condition C	src 3	dst 2
2021-02-09_10-29-54.264	condition_entry	condition B
2021-02-09_10-29-54.774	condition_entry	condition B
2021-02-09_10-29-55.253	pedal_entry	pedal_timeout
2021-02-09_10-29-55.352	condition_entry	condition A	src 6	dst 9
2021-02-09_10-29-55.819	condition_entry	condition B
2021-02-09_10-29-56.286	pedal_entry	pedal_correct
2021-02-09_10-29-59.652	answer_entry	selected_answer 10
2021-02-09_10-30-01.052	condition_entry	condition B
2021-02-09_10-30-01.452	condition_entry	condition B
2021-02-09_10-30-02.139	condition_entry	condition B
2021-02-09_10-30-02.571	condition_entry	condition B
2021-02-09_10-30-03.243	condition_entry	condition B
2021-02-09_10-30-03.826	condition_entry	condition B
2021-02-09_10-30-04.317	condition_entry	condition B
2021-02-09_10-30-04.704	condition_entry	condition B
2021-02-09_10-30-05.382	condition_entry	condition B
2021-02-09_10-30-05.714	condition_entry	condition B
2021-02-09_10-30-06.147	condition_entry	condition B
2021-02-09_10-30-06.580	condition_entry	condition B
2021-02-09_10-30-06.947	condition_entry	condition C	src 8	dst 7
2021-02-09_10-30-07.753	condition_entry	condition D warning
2021-02-09_10-30-08.868	condition_entry	condition B
2021-02-09_10-30-09.469	condition_entry	condition B
2021-02-09_10-30-09.768	pedal_entry	pedal_timeout
2021-02-09_10-30-09.939	condition_entry	condition B
2021-02-09_10-30-10.512	condition_entry	condition B
2021-02-09_10-30-11.089	condition_entry	condition A	src 9	dst 8
2021-02-09_10-30-11.589	condition_entry	condition B
2021-02-09_10-30-13.014	condition_entry	condition B
2021-02-09_10-30-13.102	pedal_entry	pedal_timeout
2021-02-09_10-30-13.975	condition_entry	condition B
2021-02-09_10-30-14.510	condition_entry	condition B
2021-02-09_10-30-14.999	condition_entry	condition B
2021-02-09_10-30-15.623	condition_entry	condition B
2021-02-09_10-30-16.101	condition_entry	condition B
2021-02-09_10-30-16.677	condition_entry	condition B
2021-02-09_10-30-17.165	condition_entry	condition B
2021-02-09_10-30-17.575	condition_entry	condition B
2021-02-09_10-30-17.953	condition_entry	condition B
2021-02-09_10-30-18.297	condition_entry	condition B
2021-02-09_10-30-19.065	condition_entry	condition B
2021-02-09_10-30-19.375	condition_entry	condition B
2021-02-09_10-30-19.785	condition_entry	condition B
2021-02-09_10-30-20.940	condition_entry	condition B
2021-02-09_10-30-21.408	condition_entry	condition B
2021-02-09_10-30-21.952	condition_entry	condition B
2021-02-09_10-30-22.677	condition_entry	condition B
2021-02-09_10-30-23.084	condition_entry	condition B
2021-02-09_10-30-23.584	condition_entry	condition B
2021-02-09_10-30-24.185	condition_entry	condition B
2021-02-09_10-30-24.539	condition_entry	condition D
2021-02-09_10-30-25.834	condition_entry	condition B
2021-02-09_10-30-26.338	condition_entry	condition B
2021-02-09_10-30-26.561	pedal_entry	pedal_timeout
2021-02-09_10-30-26.972	condition_entry	condition B
2021-02-09_10-30-27.471	condition_entry	condition B
2021-02-09_10-30-28.059	condition_entry	condition B
2021-02-09_10-30-28.673	condition_entry	condition B
2021-02-09_10-30-29.137	condition_entry	condition B
2021-02-09_10-30-29.555	condition_entry	condition B
2021-02-09_10-30-30.014	condition_entry	condition B
2021-02-09_10-30-30.329	condition_entry	condition B
2021-02-09_10-30-30.759	condition_entry	condition B
2021-02-09_10-30-31.147	condition_entry	condition B
2021-02-09_10-30-31.603	condition_entry	condition B
2021-02-09_10-30-31.950	condition_entry	condition B
2021-02-09_10-30-32.977	condition_entry	condition B
2021-02-09_10-30-33.236	condition_entry	condition B
2021-02-09_10-30-33.769	condition_entry	condition B
2021-02-09_10-30-34.179	condition_entry	condition D
2021-02-09_10-30-34.849	condition_entry	condition B
2021-02-09_10-30-35.870	condition_entry	condition B
2021-02-09_10-30-36.201	pedal_entry	pedal_timeout
2021-02-09_10-30-36.401	condition_entry	condition B
2021-02-09_10-30-37.026	condition_entry	condition B
2021-02-09_10-30-37.589	condition_entry	condition B
2021-02-09_10-30-38.156	condition_entry	condition B
2021-02-09_10-30-38.633	condition_entry	condition B
2021-02-09_10-30-39.192	condition_entry	condition B
2021-02-09_10-30-39.555	condition_entry	condition B
2021-02-09_10-30-39.998	condition_entry	condition D
2021-02-09_10-30-40.847	condition_entry	condition B
2021-02-09_10-30-41.331	condition_entry	condition B
2021-02-09_10-30-41.865	condition_entry	condition B
2021-02-09_10-30-42.021	pedal_entry	pedal_timeout
2021-02-09_10-30-42.911	condition_entry	condition B
2021-02-09_10-30-43.431	condition_entry	condition B
2021-02-09_10-30-43.975	condition_entry	condition A	src 9	dst 8
2021-02-09_10-30-45.822	pedal_entry	pedal_correct
2021-02-09_10-30-49.668	answer_entry	selected_answer 10
2021-02-09_10-30-50.927	condition_entry	condition B
2021-02-09_10-30-52.149	condition_entry	condition B
2021-02-09_10-30-52.586	condition_entry	condition B
2021-02-09_10-30-53.272	condition_entry	condition B
2021-02-09_10-30-53.860	condition_entry	condition B
2021-02-09_10-30-54.326	condition_entry	condition B
2021-02-09_10-30-54.922	condition_entry	condition B
2021-02-09_10-30-55.348	condition_entry	condition B
2021-02-09_10-30-55.914	condition_entry	condition B
2021-02-09_10-30-56.382	condition_entry	condition B
2021-02-09_10-30-56.636	condition_entry	condition C	src 8	dst 6
2021-02-09_10-30-58.653	pedal_entry	pedal_timeout
2021-02-09_10-30-58.759	condition_entry	condition B
2021-02-09_10-30-59.369	condition_entry	condition A	src 3	dst 2
2021-02-09_10-30-59.995	pedal_entry	pedal_correct
2021-02-09_10-31-02.838	answer_entry	selected_answer 10
2021-02-09_10-31-04.170	condition_entry	condition B
2021-02-09_10-31-04.666	condition_entry	condition B
2021-02-09_10-31-05.189	condition_entry	condition B
2021-02-09_10-31-05.699	condition_entry	condition B
2021-02-09_10-31-06.365	condition_entry	condition C	src 6	dst 7
2021-02-09_10-31-07.557	condition_entry	condition B
2021-02-09_10-31-08.378	pedal_entry	pedal_timeout
2021-02-09_10-31-08.553	condition_entry	condition B
2021-02-09_10-31-09.052	condition_entry	condition B
2021-02-09_10-31-09.753	condition_entry	condition B
2021-02-09_10-31-10.332	condition_entry	condition B
2021-02-09_10-31-10.786	condition_entry	condition B
2021-02-09_10-31-11.353	condition_entry	condition A	src 6	dst 7
2021-02-09_10-31-12.075	pedal_entry	pedal_correct
2021-02-09_10-31-14.923	answer_entry	selected_answer 10
2021-02-09_10-31-16.183	condition_entry	condition B
2021-02-09_10-31-16.684	condition_entry	condition B
2021-02-09_10-31-17.294	condition_entry	condition B
2021-02-09_10-31-17.916	condition_entry	condition B
2021-02-09_10-31-18.434	condition_entry	condition A	src 3	dst 2
2021-02-09_10-31-18.949	condition_entry	condition B
2021-02-09_10-31-19.394	condition_entry	condition B
2021-02-09_10-31-19.959	condition_entry	condition B
2021-02-09_10-31-20.452	pedal_entry	pedal_timeout
2021-02-09_10-31-20.715	condition_entry	condition B
2021-02-09_10-31-21.238	condition_entry	condition B
2021-02-09_10-31-21.815	condition_entry	condition B
2021-02-09_10-31-22.435	condition_entry	condition B
2021-02-09_10-31-23.070	condition_entry	condition B
2021-02-09_10-31-23.535	condition_entry	condition B
2021-02-09_10-31-23.968	condition_entry	condition B
2021-02-09_10-31-24.470	condition_entry	condition B
2021-02-09_10-31-24.957	condition_entry	condition B
2021-02-09_10-31-25.356	condition_entry	condition B
2021-02-09_10-31-26.449	condition_entry	condition B
2021-02-09_10-31-26.911	condition_entry	condition B
2021-02-09_10-31-27.421	condition_entry	condition B
2021-02-09_10-31-28.133	condition_entry	condition B
2021-02-09_10-31-28.558	condition_entry	condition A	src 6	dst 7
2021-02-09_10-31-29.266	pedal_entry	pedal_correct
2021-02-09_10-31-32.082	answer_entry	selected_answer 10
2021-02-09_10-31-33.434	condition_entry	condition B
2021-02-09_10-31-34.024	condition_entry	condition B
2021-02-09_10-31-34.452	condition_entry	condition B
2021-02-09_10-31-35.008	condition_entry	condition B
2021-02-09_10-31-35.567	condition_entry	condition B
2021-02-09_10-31-36.118	condition_entry	condition B
2021-02-09_10-31-36.608	condition_entry	condition B
2021-02-09_10-31-37.084	condition_entry	condition B
2021-02-09_10-31-37.406	condition_entry	condition B
2021-02-09_10-31-38.387	condition_entry	condition B
2021-02-09_10-31-38.750	condition_entry	condition B
2021-02-09_10-31-39.130	condition_entry	condition B
2021-02-09_10-31-39.595	condition_entry	condition B
2021-02-09_10-31-40.462	condition_entry	condition B
2021-02-09_10-31-40.939	condition_entry	condition B
2021-02-09_10-31-41.360	condition_entry	condition B
2021-02-09_10-31-41.996	condition_entry	condition B
2021-02-09_10-31-42.615	condition_entry	condition B
2021-02-09_10-31-43.216	condition_entry	condition B
2021-02-09_10-31-43.692	condition_entry	condition B
2021-02-09_10-31-44.093	condition_entry	condition B
2021-02-09_10-31-44.672	condition_entry	condition B
2021-02-09_10-31-45.092	condition_entry	condition B
2021-02-09_10-31-45.326	condition_entry	condition B
2021-02-09_10-31-46.247	condition_entry	condition B
2021-02-09_10-31-46.671	condition_entry	condition B
2021-02-09_10-31-47.084	condition_entry	condition B
2021-02-09_10-31-47.541	condition_entry	condition C	src 2	dst 1
2021-02-09_10-31-48.002	condition_entry	condition B
2021-02-09_10-31-48.725	condition_entry	condition B
2021-02-09_10-31-49.235	condition_entry	condition B
2021-02-09_10-31-49.556	pedal_entry	pedal_timeout
2021-02-09_10-31-49.757	condition_entry	condition B
2021-02-09_10-31-50.559	condition_entry	condition B
2021-02-09_10-31-51.501	condition_entry	condition B
2021-02-09_10-31-52.012	condition_entry	condition B
2021-02-09_10-31-52.524	condition_entry	condition B
2021-02-09_10-31-53.233	condition_entry	condition B
2021-02-09_10-31-53.744	condition_entry	condition B
2021-02-09_10-31-54.321	condition_entry	condition B
2021-02-09_10-31-54.854	condition_entry	condition B
2021-02-09_10-31-55.209	condition_entry	condition B
2021-02-09_10-31-55.487	condition_entry	condition D
2021-02-09_10-31-56.457	condition_entry	condition D warning
2021-02-09_10-31-57.364	condition_entry	condition D warning
2021-02-09_10-31-57.854	condition_entry	condition B
2021-02-09_10-31-58.320	condition_entry	condition B
2021-02-09_10-31-58.976	condition_entry	condition B
2021-02-09_10-31-59.386	pedal_entry	pedal_timeout
2021-02-09_10-31-59.597	condition_entry	condition B
2021-02-09_10-32-00.141	condition_entry	condition B
2021-02-09_10-32-00.762	condition_entry	condition B
2021-02-09_10-32-01.152	condition_entry	condition B
2021-02-09_10-32-01.573	condition_entry	condition B
2021-02-09_10-32-02.107	condition_entry	condition A	src 0	dst 2
2021-02-09_10-32-02.440	condition_entry	condition D warning
2021-02-09_10-32-03.936	condition_entry	condition B
2021-02-09_10-32-04.461	pedal_entry	pedal_timeout
2021-02-09_10-32-05.083	condition_entry	condition D
2021-02-09_10-32-06.352	condition_entry	condition B
2021-02-09_10-32-06.739	condition_entry	condition B
2021-02-09_10-32-07.104	pedal_entry	pedal_timeout
2021-02-09_10-34-03.469	condition_entry	condition B
2021-02-09_10-34-03.952	condition_entry	condition B
2021-02-09_10-34-04.408	condition_entry	condition B
2021-02-09_10-34-05.049	condition_entry	condition B
2021-02-09_10-34-05.607	condition_entry	condition B
2021-02-09_10-34-06.257	condition_entry	condition B
2021-02-09_10-34-06.910	condition_entry	condition B
2021-02-09_10-34-07.342	condition_entry	condition B
2021-02-09_10-34-08.036	condition_entry	condition B
2021-02-09_10-34-08.539	condition_entry	condition B
2021-02-09_10-34-09.545	condition_entry	condition A	src 6	dst 9
2021-02-09_10-34-10.385	pedal_entry	pedal_correct
2021-02-09_10-34-13.278	answer_entry	selected_answer 10
2021-02-09_10-34-14.609	condition_entry	condition B
2021-02-09_10-34-15.033	condition_entry	condition B
2021-02-09_10-34-15.637	condition_entry	condition B	discarded
2021-02-09_10-34-15.716	warning	multiple_fingers
2021-02-09_10-34-17.247	condition_entry	condition B
2021-02-09_10-34-17.796	condition_entry	condition B
2021-02-09_10-34-18.304	condition_entry	condition B
2021-02-09_10-34-18.891	condition_entry	condition B
2021-02-09_10-34-19.423	condition_entry	condition B
2021-02-09_10-34-20.031	condition_entry	condition B
2021-02-09_10-34-20.479	condition_entry	condition B
2021-02-09_10-34-20.925	condition_entry	condition B
2021-02-09_10-34-21.412	condition_entry	condition B
2021-02-09_10-34-21.878	condition_entry	condition B
2021-02-09_10-34-23.024	condition_entry	condition A	src 0	dst 1
2021-02-09_10-34-23.355	condition_entry	condition B
2021-02-09_10-34-24.532	condition_entry	condition B
2021-02-09_10-34-25.043	pedal_entry	pedal_timeout
2021-02-09_10-34-25.102	condition_entry	condition B
2021-02-09_10-34-25.598	condition_entry	condition B
2021-02-09_10-34-26.179	condition_entry	condition B
2021-02-09_10-34-26.810	condition_entry	condition B
2021-02-09_10-34-27.342	condition_entry	condition B
2021-02-09_10-34-27.764	condition_entry	condition B
2021-02-09_10-34-28.297	condition_entry	condition B
2021-02-09_10-34-28.708	condition_entry	condition B
2021-02-09_10-34-29.086	condition_entry	condition B
2021-02-09_10-34-29.443	condition_entry	condition D
2021-02-09_10-34-30.599	condition_entry	condition B
2021-02-09_10-34-31.064	condition_entry	condition B
2021-02-09_10-34-31.465	pedal_entry	pedal_timeout
2021-02-09_10-34-31.480	condition_entry	condition A	src 7	dst 8
2021-02-09_10-34-32.380	pedal_entry	pedal_correct
2021-02-09_10-34-35.371	answer_entry	selected_answer 10
2021-02-09_10-34-36.609	condition_entry	condition B
2021-02-09_10-34-37.204	condition_entry	condition B
2021-02-09_10-34-37.719	condition_entry	condition B
2021-02-09_10-34-38.318	condition_entry	condition B
2021-02-09_10-34-38.870	condition_entry	condition B
2021-02-09_10-34-39.493	condition_entry	condition B
2021-02-09_10-34-40.015	condition_entry	condition B
2021-02-09_10-34-40.469	condition_entry	condition B
2021-02-09_10-34-40.902	condition_entry	condition B
2021-02-09_10-34-41.325	condition_entry	condition B
2021-02-09_10-34-41.779	condition_entry	condition B
2021-02-09_10-34-42.229	condition_entry	condition B
2021-02-09_10-34-42.624	condition_entry	condition D
2021-02-09_10-34-43.346	condition_entry	condition B
2021-02-09_10-34-43.712	condition_entry	condition B
2021-02-09_10-34-44.095	condition_entry	condition B
2021-02-09_10-34-44.590	condition_entry	condition B
2021-02-09_10-34-44.639	pedal_entry	pedal_timeout
2021-02-09_10-34-45.025	condition_entry	condition B
2021-02-09_10-34-45.647	condition_entry	condition C	src 1	dst 2
2021-02-09_10-34-46.881	condition_entry	condition B
2021-02-09_10-34-47.368	condition_entry	condition D warning
2021-02-09_10-34-48.522	condition_entry	condition B
2021-02-09_10-34-49.010	condition_entry	condition B
2021-02-09_10-34-49.376	pedal_entry	pedal_timeout
2021-02-09_10-34-49.521	condition_entry	condition B
2021-02-09_10-34-50.235	condition_entry	condition B
2021-02-09_10-34-50.856	condition_entry	condition B
2021-02-09_10-34-51.275	condition_entry	condition B
2021-02-09_10-34-51.698	condition_entry	condition B
2021-02-09_10-34-52.153	condition_entry	condition B
2021-02-09_10-34-52.710	condition_entry	condition D
2021-02-09_10-34-53.097	condition_entry	condition D warning
2021-02-09_10-34-53.931	condition_entry	condition B
2021-02-09_10-34-54.330	condition_entry	condition B
2021-02-09_10-34-54.907	condition_entry	condition B
2021-02-09_10-34-55.118	pedal_entry	pedal_timeout
2021-02-09_10-34-55.507	condition_entry	condition B
2021-02-09_10-34-55.984	condition_entry	condition B
2021-02-09_10-34-56.566	condition_entry	condition B
2021-02-09_10-34-57.106	condition_entry	condition B
2021-02-09_10-34-57.490	condition_entry	condition B
2021-02-09_10-34-57.928	condition_entry	condition B
2021-02-09_10-34-58.317	condition_entry	condition B
2021-02-09_10-34-58.733	condition_entry	condition B
2021-02-09_10-34-59.185	condition_entry	condition B
2021-02-09_10-34-59.595	condition_entry	condition B
2021-02-09_10-34-59.860	condition_entry	condition B
2021-02-09_10-35-00.280	condition_entry	condition B
2021-02-09_10-35-00.660	condition_entry	condition B
2021-02-09_10-35-01.405	condition_entry	condition B
2021-02-09_10-35-02.072	condition_entry	condition A	src 8	dst 9
2021-02-09_10-35-03.192	condition_entry	condition B
2021-02-09_10-35-03.625	condition_entry	condition B
2021-02-09_10-35-04.092	pedal_entry	pedal_timeout
2021-02-09_10-35-04.316	condition_entry	condition B
2021-02-09_10-35-04.804	condition_entry	condition A	src 8	dst 7
2021-02-09_10-35-05.540	pedal_entry	pedal_correct
2021-02-09_10-35-09.930	answer_entry	selected_answer 9
2021-02-09_10-35-11.257	condition_entry	condition B
2021-02-09_10-35-11.767	condition_entry	condition B
2021-02-09_10-35-12.345	condition_entry	condition B
2021-02-09_10-35-12.878	condition_entry	condition B
2021-02-09_10-35-13.410	condition_entry	condition B
2021-02-09_10-35-14.011	condition_entry	condition B
2021-02-09_10-35-14.445	condition_entry	condition B
2021-02-09_10-35-14.944	condition_entry	condition B
2021-02-09_10-35-15.768	condition_entry	condition B
2021-02-09_10-35-16.198	condition_entry	condition B
2021-02-09_10-35-16.633	condition_entry	condition B
2021-02-09_10-35-17.298	condition_entry	condition B
2021-02-09_10-35-17.875	condition_entry	condition B
2021-02-09_10-35-18.364	condition_entry	condition B
2021-02-09_10-35-18.764	condition_entry	condition B
2021-02-09_10-35-19.230	condition_entry	condition B
2021-02-09_10-35-19.663	condition_entry	condition B
2021-02-09_10-35-20.162	condition_entry	condition B
2021-02-09_10-35-20.922	condition_entry	condition B
2021-02-09_10-35-21.351	condition_entry	condition B
2021-02-09_10-35-21.972	condition_entry	condition C	src 7	dst 8
2021-02-09_10-35-22.741	condition_entry	condition B
2021-02-09_10-35-23.817	condition_entry	condition B
2021-02-09_10-35-23.986	pedal_entry	pedal_timeout
2021-02-09_10-35-24.431	condition_entry	condition B
2021-02-09_10-35-25.004	condition_entry	condition B
2021-02-09_10-35-25.449	condition_entry	condition A	src 1	dst 0
2021-02-09_10-35-26.318	pedal_entry	pedal_correct
2021-02-09_10-35-29.187	answer_entry	selected_answer 10
2021-02-09_10-35-30.527	condition_entry	condition B
2021-02-09_10-35-30.924	condition_entry	condition B
2021-02-09_10-35-31.537	condition_entry	condition C	src 6	dst 7
2021-02-09_10-35-32.816	condition_entry	condition B
2021-02-09_10-35-33.556	pedal_entry	pedal_timeout
2021-02-09_10-35-33.926	condition_entry	condition B
2021-02-09_10-35-34.522	condition_entry	condition B
2021-02-09_10-35-35.014	condition_entry	condition B
2021-02-09_10-35-35.600	condition_entry	condition B
2021-02-09_10-35-36.102	condition_entry	condition B
2021-02-09_10-35-36.511	condition_entry	condition B
2021-02-09_10-35-37.056	condition_entry	condition B
2021-02-09_10-35-37.521	condition_entry	condition B
2021-02-09_10-35-37.921	condition_entry	condition B
2021-02-09_10-35-38.366	condition_entry	condition A	src 1	dst 2
2021-02-09_10-35-39.413	condition_entry	condition B
2021-02-09_10-35-39.887	condition_entry	condition D warning
2021-02-09_10-35-41.546	condition_entry	condition B	discarded
2021-02-09_10-35-41.664	warning	multiple_fingers
2021-02-09_10-35-43.141	condition_entry	condition B
2021-02-09_10-35-43.976	condition_entry	condition B
2021-02-09_10-35-45.280	condition_entry	condition B
2021-02-09_10-35-45.807	condition_entry	condition B
2021-02-09_10-35-46.341	condition_entry	condition B
2021-02-09_10-35-46.991	condition_entry	condition B
2021-02-09_10-35-47.505	condition_entry	condition B
2021-02-09_10-35-48.006	condition_entry	condition B
2021-02-09_10-35-48.541	condition_entry	condition B
2021-02-09_10-35-48.993	condition_entry	condition B
2021-02-09_10-35-50.220	condition_entry	condition B
2021-02-09_10-35-51.607	condition_entry	condition B
2021-02-09_10-35-52.193	condition_entry	condition A	src 1	dst 3
2021-02-09_10-35-53.029	pedal_entry	pedal_correct
2021-02-09_10-35-56.231	answer_entry	selected_answer 10
2021-02-09_10-35-57.528	condition_entry	condition B
2021-02-09_10-35-57.946	condition_entry	condition B
2021-02-09_10-35-59.293	condition_entry	condition B
2021-02-09_10-35-59.855	condition_entry	condition B
2021-02-09_10-36-00.335	condition_entry	condition D
2021-02-09_10-36-00.923	condition_entry	condition B
2021-02-09_10-36-01.506	condition_entry	condition B
2021-02-09_10-36-02.070	condition_entry	condition B
2021-02-09_10-36-02.355	pedal_entry	pedal_timeout
2021-02-09_10-36-02.541	condition_entry	condition B
2021-02-09_10-36-02.988	condition_entry	condition B
2021-02-09_10-36-03.455	condition_entry	condition B
2021-02-09_10-36-04.546	condition_entry	condition B
2021-02-09_10-36-04.987	condition_entry	condition B
2021-02-09_10-36-05.420	condition_entry	condition D
2021-02-09_10-36-05.957	condition_entry	condition B
2021-02-09_10-36-06.443	condition_entry	condition B
2021-02-09_10-36-06.997	condition_entry	condition B
2021-02-09_10-36-07.442	pedal_entry	pedal_timeout
2021-02-09_10-36-07.621	condition_entry	condition B
2021-02-09_10-36-07.975	condition_entry	condition B
2021-02-09_10-36-08.663	condition_entry	condition B
2021-02-09_10-36-09.131	condition_entry	condition B
2021-02-09_10-36-09.641	condition_entry	condition B
2021-02-09_10-36-09.985	condition_entry	condition B
2021-02-09_10-36-10.385	condition_entry	condition B
2021-02-09_10-36-11.420	condition_entry	condition B
2021-02-09_10-36-11.995	condition_entry	condition B
2021-02-09_10-36-12.563	condition_entry	condition B
2021-02-09_10-36-13.061	condition_entry	condition B
2021-02-09_10-36-13.501	condition_entry	condition B
2021-02-09_10-36-14.088	condition_entry	condition B
2021-02-09_10-36-14.806	condition_entry	condition B
2021-02-09_10-36-15.217	condition_entry	condition B
2021-02-09_10-36-15.730	condition_entry	condition C	src 9	dst 8	discarded
2021-02-09_10-36-15.809	warning	multiple_fingers
2021-02-09_10-36-17.241	condition_entry	condition B
2021-02-09_10-36-17.748	condition_entry	condition B
2021-02-09_10-36-18.274	condition_entry	condition B
2021-02-09_10-36-18.883	condition_entry	condition B
2021-02-09_10-36-20.036	condition_entry	condition B
2021-02-09_10-36-20.468	condition_entry	condition B
2021-02-09_10-36-21.301	condition_entry	condition B
2021-02-09_10-36-21.801	condition_entry	condition B
2021-02-09_10-36-22.225	condition_entry	condition B
2021-02-09_10-36-22.639	condition_entry	condition B
2021-02-09_10-36-23.201	condition_entry	condition B
2021-02-09_10-36-23.889	condition_entry	condition C	src 7	dst 6
2021-02-09_10-36-24.905	condition_entry	condition B
2021-02-09_10-36-25.500	condition_entry	condition B
2021-02-09_10-36-25.911	pedal_entry	pedal_timeout
2021-02-09_10-36-26.022	condition_entry	condition A	src 6	dst 9
2021-02-09_10-36-26.693	pedal_entry	pedal_correct
2021-02-09_10-36-29.339	answer_entry	selected_answer 10
2021-02-09_10-36-30.732	condition_entry	condition B
2021-02-09_10-36-31.132	condition_entry	condition B
2021-02-09_10-36-31.742	condition_entry	condition B
2021-02-09_10-36-32.319	condition_entry	condition A	src 0	dst 3
2021-02-09_10-36-33.977	pedal_entry	pedal_correct
2021-02-09_10-36-40.326	answer_entry	selected_answer 7
2021-02-09_10-36-41.671	condition_entry	condition B
2021-02-09_10-36-42.182	condition_entry	condition B
2021-02-09_10-36-42.759	condition_entry	condition B
2021-02-09_10-36-43.292	condition_entry	condition B
2021-02-09_10-36-43.903	condition_entry	condition B
2021-02-09_10-36-44.381	condition_entry	condition B
2021-02-09_10-36-45.395	condition_entry	condition B
2021-02-09_10-36-46.180	condition_entry	condition B
2021-02-09_10-36-46.569	condition_entry	condition B
2021-02-09_10-36-47.124	condition_entry	condition B
2021-02-09_10-36-47.648	condition_entry	condition B
2021-02-09_10-36-48.079	condition_entry	condition B
2021-02-09_10-36-48.523	condition_entry	condition B
2021-02-09_10-36-49.094	condition_entry	condition B
2021-02-09_10-36-49.479	condition_entry	condition B
2021-02-09_10-36-49.856	condition_entry	condition D
2021-02-09_10-36-51.044	condition_entry	condition B
2021-02-09_10-36-51.388	condition_entry	condition B
2021-02-09_10-36-51.878	pedal_entry	pedal_timeout
2021-02-09_10-36-51.999	condition_entry	condition B
2021-02-09_10-36-52.454	condition_entry	condition B
2021-02-09_10-36-53.057	condition_entry	condition B
2021-02-09_10-36-53.588	condition_entry	condition B
2021-02-09_10-36-54.110	condition_entry	condition B
2021-02-09_10-36-54.510	condition_entry	condition B
2021-02-09_10-36-55.336	condition_entry	condition B
2021-02-09_10-36-55.809	condition_entry	condition A	src 0	dst 1
2021-02-09_10-36-56.119	condition_entry	condition B
2021-02-09_10-36-56.556	condition_entry	condition B	discarded
2021-02-09_10-36-56.986	condition_entry	condition D warning	discarded
2021-02-09_10-36-57.020	warning	multiple_fingers
2021-02-09_10-36-58.331	condition_entry	condition B
2021-02-09_10-36-58.985	condition_entry	condition B
2021-02-09_10-36-59.509	condition_entry	condition B
2021-02-09_10-37-00.107	condition_entry	condition B
2021-02-09_10-37-00.562	condition_entry	condition C	src 7	dst 8
2021-02-09_10-37-01.188	condition_entry	condition B
2021-02-09_10-37-01.673	condition_entry	condition B
2021-02-09_10-37-02.072	condition_entry	condition B
2021-02-09_10-37-02.497	condition_entry	condition B
2021-02-09_10-37-02.584	pedal_entry	pedal_timeout
2021-02-09_10-37-03.028	condition_entry	condition B
2021-02-09_10-37-03.351	condition_entry	condition B
2021-02-09_10-37-03.718	condition_entry	condition B
2021-02-09_10-37-04.210	condition_entry	condition A	src 1	dst 0
2021-02-09_10-37-04.830	condition_entry	condition B
2021-02-09_10-37-05.130	condition_entry	condition B
2021-02-09_10-37-05.516	condition_entry	condition B
2021-02-09_10-37-06.227	pedal_entry	pedal_timeout
2021-02-09_10-37-06.330	condition_entry	condition B
2021-02-09_10-37-06.926	condition_entry	condition B
2021-02-09_10-37-07.393	condition_entry	condition B	discarded
2021-02-09_10-37-07.471	warning	multiple_fingers
2021-02-09_10-37-08.781	condition_entry	condition B
2021-02-09_10-37-09.341	condition_entry	condition B
2021-02-09_10-37-09.980	condition_entry	condition B
2021-02-09_10-37-10.525	condition_entry	condition B
2021-02-09_10-37-11.135	condition_entry	condition B
2021-02-09_10-37-11.591	condition_entry	condition B
2021-02-09_10-37-12.025	condition_entry	condition B
2021-02-09_10-37-12.513	condition_entry	condition B
2021-02-09_10-37-13.012	condition_entry	condition A	src 3	dst 0
2021-02-09_10-37-13.434	condition_entry	condition B
2021-02-09_10-37-14.161	condition_entry	condition B
2021-02-09_10-37-14.467	condition_entry	condition B
2021-02-09_10-37-15.034	pedal_entry	pedal_timeout
2021-02-09_10-37-15.716	condition_entry	condition B
2021-02-09_10-37-16.123	condition_entry	condition B
2021-02-09_10-37-17.810	condition_entry	condition B
2021-02-09_10-37-18.399	condition_entry	condition B
2021-02-09_10-37-18.979	condition_entry	condition B
2021-02-09_10-37-19.565	condition_entry	condition B
2021-02-09_10-37-20.067	condition_entry	condition B
2021-02-09_10-37-20.653	condition_entry	condition B
2021-02-09_10-37-21.155	condition_entry	condition B
2021-02-09_10-37-21.520	condition_entry	condition B
2021-02-09_10-37-21.964	condition_entry	condition B
2021-02-09_10-37-22.364	condition_entry	condition B
2021-02-09_10-37-22.886	condition_entry	condition B
2021-02-09_10-37-23.553	condition_entry	condition B
2021-02-09_10-37-23.885	condition_entry	condition B
2021-02-09_10-37-24.463	condition_entry	condition B
2021-02-09_10-37-24.774	condition_entry	condition B
2021-02-09_10-37-26.375	condition_entry	condition B
2021-02-09_10-37-26.940	condition_entry	condition B
2021-02-09_10-37-27.461	condition_entry	condition B
2021-02-09_10-37-28.016	condition_entry	condition B
2021-02-09_10-37-28.625	condition_entry	condition B
2021-02-09_10-37-29.104	condition_entry	condition B
2021-02-09_10-37-29.661	condition_entry	condition B
2021-02-09_10-37-30.060	condition_entry	condition B
2021-02-09_10-37-30.526	condition_entry	condition B
2021-02-09_10-37-30.983	condition_entry	condition B
2021-02-09_10-37-31.348	condition_entry	condition B
2021-02-09_10-37-31.750	condition_entry	condition B
2021-02-09_10-37-32.471	condition_entry	condition C	src 7	dst 6
2021-02-09_10-37-33.600	condition_entry	condition B
2021-02-09_10-37-34.047	condition_entry	condition B
2021-02-09_10-37-34.492	pedal_entry	pedal_timeout
2021-02-09_10-37-34.791	condition_entry	condition B
2021-02-09_10-37-35.258	condition_entry	condition B
2021-02-09_10-37-35.837	condition_entry	condition B
2021-02-09_10-37-36.324	condition_entry	condition B
2021-02-09_10-37-36.863	condition_entry	condition B
2021-02-09_10-37-38.224	condition_entry	condition B
2021-02-09_10-37-38.611	condition_entry	condition B
2021-02-09_10-37-39.112	condition_entry	condition B
2021-02-09_10-37-39.556	condition_entry	condition B
2021-02-09_10-37-40.211	condition_entry	condition A	src 3	dst 2
2021-02-09_10-37-41.295	pedal_entry	pedal_correct
2021-02-09_10-37-47.181	answer_entry	selected_answer 2
2021-02-09_10-37-48.475	condition_entry	condition B
2021-02-09_10-37-48.963	condition_entry	condition B
2021-02-09_10-37-49.643	condition_entry	condition B
2021-02-09_10-37-50.689	condition_entry	condition A	src 8	dst 7
2021-02-09_10-37-51.697	pedal_entry	pedal_correct
2021-02-09_10-37-55.322	answer_entry	selected_answer 10
2021-02-09_10-37-56.708	condition_entry	condition B
2021-02-09_10-37-57.149	condition_entry	condition B
2021-02-09_10-37-57.738	condition_entry	condition B
2021-02-09_10-37-58.318	condition_entry	condition B
2021-02-09_10-37-58.925	condition_entry	condition B
2021-02-09_10-37-59.480	condition_entry	condition D
2021-02-09_10-38-00.792	condition_entry	condition B
2021-02-09_10-38-01.307	condition_entry	condition B
2021-02-09_10-38-01.492	pedal_entry	pedal_timeout
2021-02-09_10-38-01.846	condition_entry	condition B
2021-02-09_10-38-02.564	condition_entry	condition B
2021-02-09_10-38-03.012	condition_entry	condition B
2021-02-09_10-38-03.590	condition_entry	condition B
2021-02-09_10-38-04.067	condition_entry	condition B
2021-02-09_10-38-04.523	condition_entry	condition B
2021-02-09_10-38-04.979	condition_entry	condition B
2021-02-09_10-38-05.513	condition_entry	condition D
2021-02-09_10-38-06.133	condition_entry	condition B
2021-02-09_10-38-06.599	condition_entry	condition B
2021-02-09_10-38-07.010	condition_entry	condition D warning
2021-02-09_10-38-07.578	condition_entry	condition B
2021-02-09_10-38-08.099	condition_entry	condition B
2021-02-09_10-38-08.746	condition_entry	condition B
2021-02-09_10-38-09.032	pedal_entry	pedal_timeout
2021-02-09_10-38-09.165	condition_entry	condition B
2021-02-09_10-38-09.788	condition_entry	condition B
2021-02-09_10-38-10.231	condition_entry	condition B
2021-02-09_10-38-10.919	condition_entry	condition B
2021-02-09_10-38-11.186	condition_entry	condition B
2021-02-09_10-38-11.941	condition_entry	condition C	src 3	dst 2
2021-02-09_10-38-13.965	pedal_entry	pedal_timeout
2021-02-09_10-38-14.487	condition_entry	condition A	src 7	dst 6
2021-02-09_10-38-16.232	pedal_entry	pedal_correct
2021-02-09_10-38-18.844	answer_entry	selected_answer 8
2021-02-09_10-38-20.250	condition_entry	condition B
2021-02-09_10-38-20.693	condition_entry	condition B
2021-02-09_10-38-21.251	condition_entry	condition B
2021-02-09_10-38-21.792	condition_entry	condition B
2021-02-09_10-38-22.381	condition_entry	condition B
2021-02-09_10-38-22.870	condition_entry	condition B
2021-02-09_10-38-23.391	condition_entry	condition B
2021-02-09_10-38-23.769	condition_entry	condition B
2021-02-09_10-38-24.607	condition_entry	condition B
2021-02-09_10-38-25.069	condition_entry	condition B
2021-02-09_10-38-25.502	condition_entry	condition B
2021-02-09_10-38-26.172	condition_entry	condition B
2021-02-09_10-38-26.693	condition_entry	condition A	src 9	dst 8
2021-02-09_10-38-27.202	condition_entry	condition B
2021-02-09_10-38-27.735	condition_entry	condition B
2021-02-09_10-38-28.239	condition_entry	condition B
2021-02-09_10-38-28.512	condition_entry	condition B
2021-02-09_10-38-28.719	pedal_entry	pedal_timeout
2021-02-09_10-38-28.902	condition_entry	condition D
2021-02-09_10-38-30.136	condition_entry	condition B
2021-02-09_10-38-30.679	condition_entry	condition B
2021-02-09_10-38-30.923	pedal_entry	pedal_timeout
2021-02-09_10-38-31.277	condition_entry	condition B
2021-02-09_10-38-31.733	condition_entry	condition B
2021-02-09_10-38-32.365	condition_entry	condition B
2021-02-09_10-38-32.922	condition_entry	condition B
2021-02-09_10-38-33.410	condition_entry	condition B
2021-02-09_10-38-33.798	condition_entry	condition B
2021-02-09_10-38-34.276	condition_entry	condition B
2021-02-09_10-38-34.753	condition_entry	condition A	src 2	dst 3
2021-02-09_10-38-35.433	condition_entry	condition B
2021-02-09_10-38-35.820	condition_entry	condition B
2021-02-09_10-38-36.297	condition_entry	condition B
2021-02-09_10-38-36.709	condition_entry	condition B
2021-02-09_10-38-36.776	pedal_entry	pedal_timeout
2021-02-09_10-38-37.401	condition_entry	condition B
2021-02-09_10-38-37.987	condition_entry	condition B
2021-02-09_10-38-38.431	condition_entry	condition B
2021-02-09_10-38-39.107	condition_entry	condition B
2021-02-09_10-38-39.452	condition_entry	condition C	src 6	dst 7
2021-02-09_10-38-40.063	condition_entry	condition B
2021-02-09_10-38-40.496	condition_entry	condition B
2021-02-09_10-38-41.162	condition_entry	condition B
2021-02-09_10-38-41.461	pedal_entry	pedal_timeout
2021-02-09_10-38-41.619	condition_entry	condition B
2021-02-09_10-38-41.995	condition_entry	condition B
2021-02-09_10-38-43.217	condition_entry	condition B
2021-02-09_10-38-43.839	condition_entry	condition B
2021-02-09_10-38-44.426	condition_entry	condition B
2021-02-09_10-38-44.827	condition_entry	condition B
2021-02-09_10-38-45.560	condition_entry	condition C	src 3	dst 2
2021-02-09_10-38-46.093	condition_entry	condition B
2021-02-09_10-38-47.581	pedal_entry	pedal_timeout
2021-02-09_10-38-47.794	condition_entry	condition B
2021-02-09_10-38-48.225	condition_entry	condition B
2021-02-09_10-38-48.781	condition_entry	condition B
2021-02-09_10-38-49.292	condition_entry	condition B
2021-02-09_10-38-49.855	condition_entry	condition B	discarded
2021-02-09_10-38-49.941	warning	multiple_fingers
2021-02-09_10-38-51.370	condition_entry	condition B
2021-02-09_10-38-51.814	condition_entry	condition B
2021-02-09_10-38-52.402	condition_entry	condition B
2021-02-09_10-38-52.979	condition_entry	condition B
2021-02-09_10-38-53.537	condition_entry	condition B
2021-02-09_10-38-54.050	condition_entry	condition B
2021-02-09_10-38-54.578	condition_entry	condition B
2021-02-09_10-38-55.002	condition_entry	condition B
2021-02-09_10-38-55.447	condition_entry	condition B
2021-02-09_10-38-55.822	condition_entry	condition B
2021-02-09_10-38-56.267	condition_entry	condition B
2021-02-09_10-38-56.667	condition_entry	condition D
2021-02-09_10-38-57.436	condition_entry	condition D warning
2021-02-09_10-38-58.103	condition_entry	condition B
2021-02-09_10-38-58.843	condition_entry	condition B
2021-02-09_10-38-59.354	condition_entry	condition B
2021-02-09_10-38-59.453	pedal_entry	pedal_timeout
2021-02-09_10-39-00.068	condition_entry	condition B
2021-02-09_10-39-00.534	condition_entry	condition B
2021-02-09_10-39-01.187	condition_entry	condition B
2021-02-09_10-39-01.659	condition_entry	condition B
2021-02-09_10-39-02.133	condition_entry	condition B
2021-02-09_10-39-02.603	condition_entry	condition B
2021-02-09_10-39-02.985	condition_entry	condition B
2021-02-09_10-39-03.452	condition_entry	condition A	src 0	dst 1
2021-02-09_10-39-03.870	condition_entry	condition B
2021-02-09_10-39-04.451	condition_entry	condition D warning
2021-02-09_10-39-04.951	condition_entry	condition B
2021-02-09_10-39-05.429	condition_entry	condition B
2021-02-09_10-39-05.973	condition_entry	condition B
2021-02-09_10-39-06.463	pedal_entry	pedal_timeout
2021-02-09_10-39-06.640	condition_entry	condition B
2021-02-09_10-39-07.228	condition_entry	condition B
2021-02-09_10-39-07.661	condition_entry	condition B
2021-02-09_10-39-08.228	condition_entry	condition D
2021-02-09_10-39-08.663	condition_entry	condition D warning
2021-02-09_10-39-09.308	condition_entry	condition B
2021-02-09_10-39-09.783	condition_entry	condition B
2021-02-09_10-39-10.485	condition_entry	condition B
2021-02-09_10-39-10.674	pedal_entry	pedal_timeout
2021-02-09_10-39-10.970	condition_entry	condition B
2021-02-09_10-39-11.485	condition_entry	condition B
2021-02-09_10-39-12.094	condition_entry	condition B
2021-02-09_10-39-12.614	condition_entry	condition B
2021-02-09_10-39-13.040	condition_entry	condition B
2021-02-09_10-39-13.536	condition_entry	condition B
2021-02-09_10-39-13.947	condition_entry	condition B
2021-02-09_10-39-14.683	condition_entry	condition B
2021-02-09_10-39-15.136	condition_entry	condition B
2021-02-09_10-39-15.879	condition_entry	condition B
2021-02-09_10-39-16.767	condition_entry	condition B
2021-02-09_10-39-17.413	condition_entry	condition B
2021-02-09_10-39-17.891	condition_entry	condition C	src 7	dst 6
2021-02-09_10-39-18.534	condition_entry	condition B
2021-02-09_10-39-19.190	condition_entry	condition D warning
2021-02-09_10-39-20.100	condition_entry	condition B
2021-02-09_10-39-20.653	condition_entry	condition B	discarded
2021-02-09_10-39-20.766	warning	multiple_fingers
2021-02-09_10-39-22.098	condition_entry	condition B
2021-02-09_10-39-22.702	condition_entry	condition B
2021-02-09_10-39-23.178	condition_entry	condition B
2021-02-09_10-39-23.812	condition_entry	condition B
2021-02-09_10-39-24.356	condition_entry	condition A	src 1	dst 2
2021-02-09_10-39-24.847	condition_entry	condition B
2021-02-09_10-39-25.441	condition_entry	condition B
2021-02-09_10-39-26.308	condition_entry	condition B
2021-02-09_10-39-26.385	pedal_entry	pedal_timeout
2021-02-09_10-39-26.797	condition_entry	condition D
2021-02-09_10-39-27.842	condition_entry	condition B
2021-02-09_10-39-28.814	pedal_entry	pedal_timeout
2021-02-09_10-39-29.198	condition_entry	condition B
2021-02-09_10-39-29.685	condition_entry	condition B
2021-02-09_10-39-30.251	condition_entry	condition B
2021-02-09_10-39-30.778	condition_entry	condition B
2021-02-09_10-39-31.376	condition_entry	condition B
2021-02-09_10-39-31.960	condition_entry	condition B
2021-02-09_10-39-32.384	condition_entry	condition B
2021-02-09_10-39-32.817	condition_entry	condition B
2021-02-09_10-39-33.294	condition_entry	condition A	src 0	dst 3
2021-02-09_10-39-33.638	condition_entry	condition B	discarded
2021-02-09_10-39-34.049	condition_entry	condition B	discarded
2021-02-09_10-39-34.129	warning	multiple_fingers
2021-02-09_10-39-35.252	condition_entry	condition B
2021-02-09_10-39-35.838	condition_entry	condition B
2021-02-09_10-39-36.375	condition_entry	condition B
2021-02-09_10-39-36.837	condition_entry	condition B
2021-02-09_10-39-37.448	condition_entry	condition B
2021-02-09_10-39-38.094	condition_entry	condition B
2021-02-09_10-39-38.549	condition_entry	condition B
2021-02-09_10-39-38.970	condition_entry	condition B
2021-02-09_10-39-39.369	condition_entry	condition B
2021-02-09_10-39-39.714	condition_entry	condition C	src 9	dst 8
2021-02-09_10-39-40.497	condition_entry	condition B
2021-02-09_10-39-40.909	condition_entry	condition B
2021-02-09_10-39-41.312	condition_entry	condition B
2021-02-09_10-39-41.734	pedal_entry	pedal_timeout
2021-02-09_10-39-41.891	condition_entry	condition C	src 1	dst 2
2021-02-09_10-39-43.502	condition_entry	condition B
2021-02-09_10-39-43.912	pedal_entry	pedal_timeout
2021-02-09_10-39-44.180	condition_entry	condition A	src 3	dst 0
2021-02-09_10-39-44.678	condition_entry	condition B
2021-02-09_10-39-45.134	condition_entry	condition B
2021-02-09_10-39-45.835	condition_entry	condition B
2021-02-09_10-39-46.199	pedal_entry	pedal_timeout
2021-02-09_10-39-46.454	condition_entry	condition B
2021-02-09_10-39-47.021	condition_entry	condition B
2021-02-09_10-39-47.465	condition_entry	condition B
2021-02-09_10-39-47.854	condition_entry	condition B
2021-02-09_10-39-48.333	condition_entry	condition B
2021-02-09_10-39-48.809	condition_entry	condition B
2021-02-09_10-39-49.303	condition_entry	condition B
2021-02-09_10-39-49.709	condition_entry	condition B
2021-02-09_10-39-50.030	condition_entry	condition B
2021-02-09_10-39-50.408	condition_entry	condition B
2021-02-09_10-39-50.964	condition_entry	condition B
2021-02-09_10-39-51.208	condition_entry	condition B	discarded
2021-02-09_10-39-51.608	warning	multiple_fingers
2021-02-09_10-39-52.736	condition_entry	condition D	discarded
2021-02-09_10-39-52.776	warning	multiple_fingers
2021-02-09_10-39-55.106	condition_entry	condition B
2021-02-09_10-39-55.684	condition_entry	condition B
2021-02-09_10-39-56.300	condition_entry	condition B
2021-02-09_10-39-56.806	condition_entry	condition B
2021-02-09_10-39-57.494	condition_entry	condition B
2021-02-09_10-39-57.905	condition_entry	condition B
2021-02-09_10-39-58.305	condition_entry	condition B
2021-02-09_10-39-58.873	condition_entry	condition B
2021-02-09_10-39-59.240	condition_entry	condition D
2021-02-09_10-40-00.177	condition_entry	condition B
2021-02-09_10-40-00.639	condition_entry	condition B
2021-02-09_10-40-01.125	condition_entry	condition B
2021-02-09_10-40-01.265	pedal_entry	pedal_timeout
2021-02-09_10-40-01.670	condition_entry	condition B
2021-02-09_10-40-02.295	condition_entry	condition D
2021-02-09_10-40-02.792	condition_entry	condition B
2021-02-09_10-40-03.284	condition_entry	condition B
2021-02-09_10-40-03.647	condition_entry	condition B
2021-02-09_10-40-04.158	condition_entry	condition B
2021-02-09_10-40-04.316	pedal_entry	pedal_timeout
2021-02-09_10-40-04.638	condition_entry	condition B
2021-02-09_10-40-04.993	condition_entry	condition B
2021-02-09_10-40-05.424	condition_entry	condition B
2021-02-09_10-40-05.790	condition_entry	condition C	src 2	dst 3
2021-02-09_10-40-06.781	condition_entry	condition B
2021-02-09_10-40-07.496	condition_entry	condition B
2021-02-09_10-40-07.812	pedal_entry	pedal_timeout
2021-02-09_10-40-07.856	condition_entry	condition B
2021-02-09_10-40-08.403	condition_entry	condition B
2021-02-09_10-40-09.624	condition_entry	condition B
2021-02-09_10-40-10.716	condition_entry	condition B
2021-02-09_10-40-11.255	condition_entry	condition B
2021-02-09_10-40-11.868	condition_entry	condition B
2021-02-09_10-40-12.376	condition_entry	condition B
2021-02-09_10-40-12.976	condition_entry	condition B
2021-02-09_10-40-13.453	condition_entry	condition A	src 9	dst 6
2021-02-09_10-40-14.432	condition_entry	condition B
2021-02-09_10-40-15.100	condition_entry	condition D warning
2021-02-09_10-40-15.453	condition_entry	condition B
2021-02-09_10-40-16.053	condition_entry	condition B
2021-02-09_10-40-16.574	condition_entry	condition B
2021-02-09_10-40-16.997	condition_entry	condition B
2021-02-09_10-40-17.119	pedal_entry	pedal_timeout
2021-02-09_10-40-17.771	condition_entry	condition B
2021-02-09_10-40-18.329	condition_entry	condition B
2021-02-09_10-40-18.869	condition_entry	condition B
2021-02-09_10-40-19.417	condition_entry	condition B	discarded
2021-02-09_10-40-19.451	warning	multiple_fingers
2021-02-09_10-40-20.904	condition_entry	condition B
2021-02-09_10-40-21.317	condition_entry	condition B
2021-02-09_10-40-21.990	condition_entry	condition B
2021-02-09_10-40-22.505	condition_entry	condition B
2021-02-09_10-40-23.073	condition_entry	condition B
2021-02-09_10-40-23.583	condition_entry	condition B
2021-02-09_10-40-24.015	condition_entry	condition B
2021-02-09_10-40-24.493	condition_entry	condition B
2021-02-09_10-40-24.971	condition_entry	condition B
2021-02-09_10-40-25.382	condition_entry	condition B
2021-02-09_10-40-25.815	condition_entry	condition B
2021-02-09_10-40-26.136	condition_entry	condition B
2021-02-09_10-40-26.593	condition_entry	condition B
2021-02-09_10-40-27.070	condition_entry	condition D
2021-02-09_10-40-27.525	condition_entry	condition B
2021-02-09_10-40-28.069	condition_entry	condition B	discarded
2021-02-09_10-40-28.124	warning	multiple_fingers
2021-02-09_10-40-28.976	condition_entry	condition B
2021-02-09_10-40-29.453	condition_entry	condition B
2021-02-09_10-40-29.891	condition_entry	condition B
2021-02-09_10-40-30.446	condition_entry	condition B
2021-02-09_10-40-31.057	condition_entry	condition B
2021-02-09_10-40-31.535	condition_entry	condition B
2021-02-09_10-40-32.001	condition_entry	condition A	src 9	dst 7
2021-02-09_10-40-32.478	condition_entry	condition B
2021-02-09_10-40-33.079	pedal_entry	pedal_correct
2021-02-09_10-40-37.836	answer_entry	selected_answer 9
2021-02-09_10-40-39.068	condition_entry	condition B
2021-02-09_10-40-39.522	condition_entry	condition B
2021-02-09_10-40-39.974	condition_entry	condition B
2021-02-09_10-40-40.645	condition_entry	condition B
2021-02-09_10-40-41.220	condition_entry	condition B
2021-02-09_10-40-41.756	condition_entry	condition B
2021-02-09_10-40-42.285	condition_entry	condition B
2021-02-09_10-40-42.797	condition_entry	condition B
2021-02-09_10-40-43.195	condition_entry	condition B
2021-02-09_10-40-43.695	condition_entry	condition B
2021-02-09_10-40-44.107	condition_entry	condition B
2021-02-09_10-40-44.518	condition_entry	condition A	src 1	dst 0
2021-02-09_10-40-45.295	condition_entry	condition B
2021-02-09_10-40-46.517	condition_entry	condition B
2021-02-09_10-40-46.539	pedal_entry	pedal_timeout
2021-02-09_10-40-47.083	condition_entry	condition B
2021-02-09_10-40-47.683	condition_entry	condition B
2021-02-09_10-40-48.771	condition_entry	condition B
2021-02-09_10-40-49.326	condition_entry	condition B
2021-02-09_10-40-49.904	condition_entry	condition B
2021-02-09_10-40-50.382	condition_entry	condition B
2021-02-09_10-40-50.949	condition_entry	condition B
2021-02-09_10-40-51.373	condition_entry	condition B
2021-02-09_10-40-51.863	condition_entry	condition B
2021-02-09_10-40-52.392	condition_entry	condition B
2021-02-09_10-40-52.681	condition_entry	condition B
2021-02-09_10-40-53.115	condition_entry	condition A	src 3	dst 0
2021-02-09_10-40-53.440	condition_entry	condition B
2021-02-09_10-40-53.759	condition_entry	condition B
2021-02-09_10-40-54.172	condition_entry	condition B
2021-02-09_10-40-54.638	condition_entry	condition B
2021-02-09_10-40-55.135	pedal_entry	pedal_timeout
2021-02-09_10-40-55.248	condition_entry	condition B
2021-02-09_10-40-55.690	condition_entry	condition C	src 6	dst 7
2021-02-09_10-40-57.147	pedal_entry	pedal_correct
2021-02-09_10-41-03.372	answer_entry	selected_answer 4
2021-02-09_10-41-04.500	condition_entry	condition B
2021-02-09_10-41-05.153	condition_entry	condition B
2021-02-09_10-41-05.701	condition_entry	condition B
2021-02-09_10-41-06.263	condition_entry	condition B
2021-02-09_10-41-06.802	condition_entry	condition B
2021-02-09_10-41-07.318	condition_entry	condition B
2021-02-09_10-41-07.785	condition_entry	condition B
2021-02-09_10-41-08.797	condition_entry	condition B
2021-02-09_10-41-09.107	condition_entry	condition B
2021-02-09_10-41-09.550	condition_entry	condition B
2021-02-09_10-41-10.032	condition_entry	condition C	src 6	dst 7
2021-02-09_10-41-10.378	condition_entry	condition B
2021-02-09_10-41-11.167	condition_entry	condition D warning
2021-02-09_10-41-12.009	condition_entry	condition B
2021-02-09_10-41-12.628	condition_entry	condition B
2021-02-09_10-41-13.138	condition_entry	condition B
2021-02-09_10-41-13.185	pedal_entry	pedal_timeout
2021-02-09_10-41-13.683	condition_entry	condition B
2021-02-09_10-41-14.249	condition_entry	condition B
2021-02-09_10-41-14.715	condition_entry	condition B
2021-02-09_10-41-15.170	condition_entry	condition B
2021-02-09_10-41-15.715	condition_entry	condition B
2021-02-09_10-41-16.203	condition_entry	condition B
2021-02-09_10-41-16.560	condition_entry	condition B
2021-02-09_10-41-16.993	condition_entry	condition B
2021-02-09_10-41-17.672	condition_entry	condition D
2021-02-09_10-41-18.174	condition_entry	condition B
2021-02-09_10-41-18.693	condition_entry	condition B
2021-02-09_10-41-19.202	condition_entry	condition B
2021-02-09_10-41-19.690	pedal_entry	pedal_timeout
2021-02-09_10-41-19.892	condition_entry	condition B
2021-02-09_10-41-20.363	condition_entry	condition B
2021-02-09_10-41-20.923	condition_entry	condition B
2021-02-09_10-41-21.460	condition_entry	condition B
2021-02-09_10-41-22.035	condition_entry	condition D
2021-02-09_10-41-22.913	condition_entry	condition B
2021-02-09_10-41-23.463	condition_entry	condition B
2021-02-09_10-41-24.055	pedal_entry	pedal_timeout
2021-02-09_10-41-25.134	condition_entry	condition B
2021-02-09_10-41-25.635	condition_entry	condition B
2021-02-09_10-41-26.210	condition_entry	condition B
2021-02-09_10-41-26.857	condition_entry	condition B
2021-02-09_10-41-27.363	condition_entry	condition B
2021-02-09_10-41-27.831	condition_entry	condition B
2021-02-09_10-41-28.377	condition_entry	condition B
2021-02-09_10-41-28.854	condition_entry	condition A	src 1	dst 3
2021-02-09_10-41-29.599	pedal_entry	pedal_correct
2021-02-09_10-41-32.430	answer_entry	selected_answer 10
2021-02-09_10-41-33.499	condition_entry	condition B
2021-02-09_10-41-34.186	condition_entry	condition B
2021-02-09_10-41-34.678	condition_entry	condition B
2021-02-09_10-41-35.195	condition_entry	condition C	src 3	dst 2
2021-02-09_10-41-37.216	pedal_entry	pedal_timeout
2021-02-09_10-41-37.298	condition_entry	condition A	src 9	dst 8
2021-02-09_10-41-39.095	condition_entry	condition B
2021-02-09_10-41-39.314	pedal_entry	pedal_timeout
2021-02-09_10-41-39.499	condition_entry	condition D
2021-02-09_10-41-41.408	condition_entry	condition B
2021-02-09_10-41-41.520	pedal_entry	pedal_timeout
2021-02-09_10-41-41.880	condition_entry	condition B
2021-02-09_10-41-42.465	condition_entry	condition B
2021-02-09_10-41-42.921	condition_entry	condition B
2021-02-09_10-41-43.529	condition_entry	condition B
2021-02-09_10-41-44.028	condition_entry	condition B
2021-02-09_10-41-44.547	condition_entry	condition B
2021-02-09_10-41-44.979	condition_entry	condition B
2021-02-09_10-41-45.435	condition_entry	condition B
2021-02-09_10-41-45.835	condition_entry	condition B
2021-02-09_10-41-46.223	condition_entry	condition C	src 9	dst 8
2021-02-09_10-41-48.112	condition_entry	condition B
2021-02-09_10-41-48.244	pedal_entry	pedal_timeout
2021-02-09_10-41-48.846	condition_entry	condition B
2021-02-09_10-41-49.479	condition_entry	condition B
2021-02-09_10-41-49.944	condition_entry	condition B
2021-02-09_10-41-50.469	condition_entry	condition B
2021-02-09_10-41-51.012	condition_entry	condition B
2021-02-09_10-41-51.422	condition_entry	condition B
2021-02-09_10-41-52.101	condition_entry	condition B
2021-02-09_10-41-52.598	condition_entry	condition B
2021-02-09_10-41-52.909	condition_entry	condition B
2021-02-09_10-41-53.353	condition_entry	condition B
2021-02-09_10-41-53.788	condition_entry	condition B
2021-02-09_10-41-54.466	condition_entry	condition B
2021-02-09_10-41-55.034	condition_entry	condition A	src 3	dst 1
2021-02-09_10-41-55.808	pedal_entry	pedal_correct
2021-02-09_10-41-59.368	answer_entry	selected_answer 9
2021-02-09_10-42-00.645	condition_entry	condition B
2021-02-09_10-42-01.117	condition_entry	condition B
2021-02-09_10-42-01.861	condition_entry	condition B
2021-02-09_10-42-02.356	condition_entry	condition B
2021-02-09_10-42-02.971	condition_entry	condition B
2021-02-09_10-42-03.393	condition_entry	condition B
2021-02-09_10-42-03.906	condition_entry	condition B
2021-02-09_10-42-04.317	condition_entry	condition B
2021-02-09_10-42-04.815	condition_entry	condition B
2021-02-09_10-42-05.114	condition_entry	condition B
2021-02-09_10-42-05.983	condition_entry	condition B
2021-02-09_10-42-06.436	condition_entry	condition B
2021-02-09_10-42-06.836	condition_entry	condition A	src 8	dst 9
2021-02-09_10-42-07.894	condition_entry	condition B
2021-02-09_10-42-08.504	condition_entry	condition B
2021-02-09_10-42-08.858	pedal_entry	pedal_timeout
2021-02-09_10-42-08.968	condition_entry	condition B
2021-02-09_10-42-09.659	condition_entry	condition B
2021-02-09_10-42-10.372	condition_entry	condition C	src 3	dst 2
2021-02-09_10-42-11.359	condition_entry	condition B
2021-02-09_10-42-11.968	condition_entry	condition B
2021-02-09_10-42-12.389	pedal_entry	pedal_timeout
2021-02-09_10-42-12.503	condition_entry	condition B
2021-02-09_10-42-13.122	condition_entry	condition B
2021-02-09_10-42-13.578	condition_entry	condition B
2021-02-09_10-42-14.123	condition_entry	condition B
2021-02-09_10-42-14.646	condition_entry	condition B
2021-02-09_10-42-15.117	condition_entry	condition B
2021-02-09_10-42-15.578	condition_entry	condition B
2021-02-09_10-42-15.999	condition_entry	condition A	src 0	dst 2
2021-02-09_10-42-16.377	condition_entry	condition D warning
2021-02-09_10-42-17.122	condition_entry	condition B
2021-02-09_10-42-17.532	condition_entry	condition D warning
2021-02-09_10-42-18.709	condition_entry	condition B
2021-02-09_10-42-19.297	condition_entry	condition B
2021-02-09_10-42-19.553	pedal_entry	pedal_timeout
2021-02-09_10-42-19.841	condition_entry	condition B
2021-02-09_10-42-20.288	condition_entry	condition B
2021-02-09_10-42-20.987	condition_entry	condition B
2021-02-09_10-42-21.463	condition_entry	condition B
2021-02-09_10-42-21.985	condition_entry	condition B
2021-02-09_10-42-22.418	condition_entry	condition B
2021-02-09_10-42-22.806	condition_entry	condition B
2021-02-09_10-42-23.353	condition_entry	condition B
2021-02-09_10-42-23.996	condition_entry	condition B
2021-02-09_10-42-24.495	condition_entry	condition B
2021-02-09_10-42-25.682	condition_entry	condition B
2021-02-09_10-42-26.027	condition_entry	condition B
2021-02-09_10-42-26.539	condition_entry	condition D	discarded
2021-02-09_10-42-27.017	warning	multiple_fingers
2021-02-09_10-42-27.017	condition_entry	condition B
2021-02-09_10-42-28.357	condition_entry	condition B
2021-02-09_10-42-28.948	condition_entry	condition B
2021-02-09_10-42-30.148	condition_entry	condition B
2021-02-09_10-42-30.681	condition_entry	condition B
2021-02-09_10-42-31.175	condition_entry	condition B
2021-02-09_10-42-31.581	condition_entry	condition B
2021-02-09_10-42-32.218	condition_entry	condition B
2021-02-09_10-42-32.731	condition_entry	condition B
2021-02-09_10-42-33.113	condition_entry	condition D
2021-02-09_10-42-34.140	condition_entry	condition B
2021-02-09_10-42-34.646	condition_entry	condition B
2021-02-09_10-42-35.090	condition_entry	condition B
2021-02-09_10-42-35.137	pedal_entry	pedal_timeout
2021-02-09_10-42-35.712	condition_entry	condition B
2021-02-09_10-42-36.224	condition_entry	condition B
2021-02-09_10-42-36.836	condition_entry	condition B
2021-02-09_10-42-37.334	condition_entry	condition B	discarded
2021-02-09_10-42-37.417	warning	multiple_fingers
2021-02-09_10-42-38.803	condition_entry	condition B	discarded
2021-02-09_10-42-38.864	warning	multiple_fingers
2021-02-09_10-42-40.537	condition_entry	condition B
2021-02-09_10-42-41.021	condition_entry	condition B
2021-02-09_10-42-41.487	condition_entry	condition B
2021-02-09_10-42-41.989	condition_entry	condition B
2021-02-09_10-42-42.679	condition_entry	condition B
2021-02-09_10-42-43.267	condition_entry	condition B
2021-02-09_10-42-43.765	condition_entry	condition B
2021-02-09_10-42-44.253	condition_entry	condition B
2021-02-09_10-42-44.719	condition_entry	condition D
2021-02-09_10-42-45.530	condition_entry	condition B
2021-02-09_10-42-46.115	condition_entry	condition B
2021-02-09_10-42-46.663	condition_entry	condition B
2021-02-09_10-42-46.731	pedal_entry	pedal_timeout
2021-02-09_10-42-47.218	condition_entry	condition B
2021-02-09_10-42-47.801	condition_entry	condition B
2021-02-09_10-42-48.262	condition_entry	condition A	src 2	dst 3
2021-02-09_10-42-49.276	pedal_entry	pedal_correct
2021-02-09_10-42-53.099	answer_entry	selected_answer 10
2021-02-09_10-42-54.393	condition_entry	condition B
2021-02-09_10-42-54.842	condition_entry	condition B
2021-02-09_10-42-55.458	condition_entry	condition B
2021-02-09_10-42-56.003	condition_entry	condition A	src 3	dst 1
2021-02-09_10-42-56.739	pedal_entry	pedal_correct
2021-02-09_10-42-59.396	answer_entry	selected_answer 10
2021-02-09_10-43-00.706	condition_entry	condition B
2021-02-09_10-43-01.290	condition_entry	condition B
2021-02-09_10-43-01.789	condition_entry	condition B
2021-02-09_10-43-02.390	condition_entry	condition B
2021-02-09_10-43-02.934	condition_entry	condition B
2021-02-09_10-43-03.469	condition_entry	condition B
2021-02-09_10-43-03.966	condition_entry	condition B
2021-02-09_10-43-04.388	condition_entry	condition B
2021-02-09_10-43-04.888	condition_entry	condition B
2021-02-09_10-43-05.343	condition_entry	condition B
2021-02-09_10-43-05.632	condition_entry	condition C	src 6	dst 7
2021-02-09_10-43-07.645	pedal_entry	pedal_timeout
2021-02-09_10-43-07.801	condition_entry	condition B
2021-02-09_10-43-08.347	condition_entry	condition B
2021-02-09_10-43-08.787	condition_entry	condition B
2021-02-09_10-43-09.342	condition_entry	condition B
2021-02-09_10-43-09.965	condition_entry	condition B
2021-02-09_10-43-10.430	condition_entry	condition B
2021-02-09_10-43-10.929	condition_entry	condition B
2021-02-09_10-43-11.396	condition_entry	condition B
2021-02-09_10-43-11.864	condition_entry	condition B
2021-02-09_10-43-12.306	condition_entry	condition B
2021-02-09_10-43-12.662	condition_entry	condition B
2021-02-09_10-43-13.095	condition_entry	condition B
2021-02-09_10-43-13.489	condition_entry	condition B
2021-02-09_10-43-13.830	condition_entry	condition B
2021-02-09_10-43-14.139	condition_entry	condition A	src 7	dst 9
2021-02-09_10-43-15.405	condition_entry	condition B
2021-02-09_10-43-15.995	condition_entry	condition B
2021-02-09_10-43-16.161	pedal_entry	pedal_timeout
2021-02-09_10-43-16.583	condition_entry	condition D
2021-02-09_10-43-17.691	condition_entry	condition B
2021-02-09_10-43-18.227	condition_entry	condition B
2021-02-09_10-43-18.604	pedal_entry	pedal_timeout
2021-02-09_10-43-18.871	condition_entry	condition B
2021-02-09_10-43-19.448	condition_entry	condition B
2021-02-09_10-43-20.985	condition_entry	condition B
2021-02-09_10-43-21.436	condition_entry	condition B
2021-02-09_10-43-22.025	condition_entry	condition B
2021-02-09_10-43-22.740	condition_entry	condition B
2021-02-09_10-43-23.308	condition_entry	condition B
2021-02-09_10-43-23.762	condition_entry	condition B
2021-02-09_10-43-24.282	condition_entry	condition A	src 9	dst 6
2021-02-09_10-43-24.802	condition_entry	condition B
2021-02-09_10-43-25.335	pedal_entry	pedal_correct
2021-02-09_10-43-30.394	answer_entry	selected_answer 3
2021-02-09_10-43-31.723	condition_entry	condition B
2021-02-09_10-43-32.098	condition_entry	condition B
2021-02-09_10-43-32.720	condition_entry	condition B
2021-02-09_10-43-33.332	condition_entry	condition B
2021-02-09_10-43-33.808	condition_entry	condition B
2021-02-09_10-43-34.331	condition_entry	condition B
2021-02-09_10-43-34.941	condition_entry	condition B
2021-02-09_10-43-35.530	condition_entry	condition B
2021-02-09_10-43-35.975	condition_entry	condition C	src 8	dst 7
2021-02-09_10-43-36.918	condition_entry	condition D warning
2021-02-09_10-43-37.640	condition_entry	condition B
2021-02-09_10-43-38.765	condition_entry	condition B
2021-02-09_10-43-38.937	pedal_entry	pedal_timeout
2021-02-09_10-45-00.295	condition_entry	condition B
2021-02-09_10-45-00.736	condition_entry	condition B	discarded
2021-02-09_10-45-00.970	warning	hand_movements
2021-02-09_10-45-02.262	condition_entry	condition B	discarded
2021-02-09_10-45-02.524	warning	hand_movements
2021-02-09_10-45-03.233	warning	hand_movements
2021-02-09_10-45-03.433	warning	hand_movements
2021-02-09_10-45-03.664	warning	hand_movements
2021-02-09_10-45-04.223	warning	hand_movements
2021-02-09_10-45-04.557	warning	hand_movements
2021-02-09_10-45-05.501	warning	hand_movements
2021-02-09_10-45-05.689	warning	hand_movements
2021-02-09_10-45-07.069	condition_entry	condition B
2021-02-09_10-45-07.578	condition_entry	condition B
2021-02-09_10-45-08.090	condition_entry	condition B
2021-02-09_10-45-08.714	condition_entry	condition B
2021-02-09_10-45-11.800	condition_entry	condition B
2021-02-09_10-45-12.423	condition_entry	condition B
2021-02-09_10-45-13.053	condition_entry	condition B
2021-02-09_10-45-27.266	condition_entry	condition B
2021-02-09_10-45-27.835	condition_entry	condition D
2021-02-09_10-45-29.012	condition_entry	condition B
2021-02-09_10-45-29.612	condition_entry	condition B
2021-02-09_10-45-29.856	pedal_entry	pedal_timeout
2021-02-09_10-45-30.090	condition_entry	condition A	src 2	dst 3
2021-02-09_10-45-30.960	pedal_entry	pedal_correct
2021-02-09_10-45-34.983	answer_entry	selected_answer 9
2021-02-09_10-45-36.283	condition_entry	condition B
2021-02-09_10-45-36.778	condition_entry	condition B
2021-02-09_10-45-37.320	condition_entry	condition B
2021-02-09_10-45-37.922	condition_entry	condition B
2021-02-09_10-45-38.622	condition_entry	condition B
2021-02-09_10-45-39.119	condition_entry	condition B
2021-02-09_10-45-39.563	condition_entry	condition A	src 1	dst 3
2021-02-09_10-45-40.064	condition_entry	condition B
2021-02-09_10-45-40.563	condition_entry	condition B
2021-02-09_10-45-41.164	condition_entry	condition B
2021-02-09_10-45-41.584	pedal_entry	pedal_timeout
2021-02-09_10-45-42.699	condition_entry	condition B
2021-02-09_10-45-43.262	condition_entry	condition B
2021-02-09_10-45-43.839	condition_entry	condition B
2021-02-09_10-45-44.407	condition_entry	condition B
2021-02-09_10-45-45.466	condition_entry	condition B
2021-02-09_10-45-45.971	condition_entry	condition B
2021-02-09_10-45-46.449	condition_entry	condition B
2021-02-09_10-45-46.876	condition_entry	condition B
2021-02-09_10-45-47.304	condition_entry	condition B
2021-02-09_10-45-47.703	condition_entry	condition B
2021-02-09_10-45-48.128	condition_entry	condition B
2021-02-09_10-45-48.526	condition_entry	condition A	src 1	dst 3
2021-02-09_10-45-50.536	pedal_entry	pedal_timeout
2021-02-09_10-45-50.892	condition_entry	condition A	src 7	dst 9
2021-02-09_10-45-51.535	condition_entry	condition B
2021-02-09_10-45-51.803	pedal_entry	pedal_correct
2021-02-09_10-45-54.929	answer_entry	selected_answer 10
2021-02-09_10-45-56.183	condition_entry	condition B
2021-02-09_10-45-56.683	condition_entry	condition B
2021-02-09_10-45-57.304	condition_entry	condition B
2021-02-09_10-45-57.976	condition_entry	condition B
2021-02-09_10-45-58.412	condition_entry	condition B
2021-02-09_10-45-58.932	condition_entry	condition B
2021-02-09_10-45-59.482	condition_entry	condition B
2021-02-09_10-45-59.921	condition_entry	condition B
2021-02-09_10-46-01.155	condition_entry	condition B
2021-02-09_10-46-01.597	condition_entry	condition B
2021-02-09_10-46-02.042	condition_entry	condition B
2021-02-09_10-46-02.698	condition_entry	condition B
2021-02-09_10-46-03.248	condition_entry	condition B
2021-02-09_10-46-03.797	condition_entry	condition B
2021-02-09_10-46-04.230	condition_entry	condition B
2021-02-09_10-46-04.819	condition_entry	condition B
2021-02-09_10-46-05.351	condition_entry	condition B
2021-02-09_10-46-05.796	condition_entry	condition B
2021-02-09_10-46-06.213	condition_entry	condition B
2021-02-09_10-46-06.619	condition_entry	condition B
2021-02-09_10-46-07.017	condition_entry	condition B
2021-02-09_10-46-07.442	condition_entry	condition B
2021-02-09_10-46-07.795	condition_entry	condition B
2021-02-09_10-46-08.201	condition_entry	condition C	src 6	dst 7
2021-02-09_10-46-09.539	condition_entry	condition B
2021-02-09_10-46-09.882	condition_entry	condition B
2021-02-09_10-46-10.216	pedal_entry	pedal_timeout
2021-02-09_10-46-10.505	condition_entry	condition B
2021-02-09_10-46-10.971	condition_entry	condition B
2021-02-09_10-46-11.504	condition_entry	condition B
2021-02-09_10-46-12.026	condition_entry	condition B
2021-02-09_10-46-12.503	condition_entry	condition B
2021-02-09_10-46-13.042	condition_entry	condition B
2021-02-09_10-46-13.414	condition_entry	condition B
2021-02-09_10-46-13.836	condition_entry	condition B
2021-02-09_10-46-14.286	condition_entry	condition B
2021-02-09_10-46-14.680	condition_entry	condition B
2021-02-09_10-46-15.132	condition_entry	condition A	src 1	dst 3
2021-02-09_10-46-16.068	condition_entry	condition B
2021-02-09_10-46-16.413	condition_entry	condition B
2021-02-09_10-46-16.847	condition_entry	condition D warning
2021-02-09_10-46-17.249	condition_entry	condition B
2021-02-09_10-46-17.669	condition_entry	condition B
2021-02-09_10-46-18.358	condition_entry	condition B
2021-02-09_10-46-18.792	condition_entry	condition B
2021-02-09_10-46-18.868	pedal_entry	pedal_timeout
2021-02-09_10-46-19.368	condition_entry	condition B
2021-02-09_10-46-19.856	condition_entry	condition B
2021-02-09_10-46-20.347	condition_entry	condition B
2021-02-09_10-46-20.856	condition_entry	condition B
2021-02-09_10-46-21.280	condition_entry	condition B
2021-02-09_10-46-21.667	condition_entry	condition B
2021-02-09_10-46-22.045	condition_entry	condition B
2021-02-09_10-46-22.511	condition_entry	condition B
2021-02-09_10-46-22.811	condition_entry	condition B
2021-02-09_10-46-23.243	condition_entry	condition B
2021-02-09_10-46-23.588	condition_entry	condition B
2021-02-09_10-46-24.513	condition_entry	condition B
2021-02-09_10-46-24.844	condition_entry	condition B
2021-02-09_10-46-25.265	condition_entry	condition B
2021-02-09_10-46-25.720	condition_entry	condition B
2021-02-09_10-46-26.176	condition_entry	condition B
2021-02-09_10-46-26.686	condition_entry	condition B
2021-02-09_10-46-27.120	condition_entry	condition B
2021-02-09_10-46-27.475	condition_entry	condition B
2021-02-09_10-46-27.886	condition_entry	condition B
2021-02-09_10-46-28.330	condition_entry	condition D
2021-02-09_10-46-29.001	condition_entry	condition B
2021-02-09_10-46-29.418	condition_entry	condition B
2021-02-09_10-46-29.832	condition_entry	condition D warning
2021-02-09_10-46-30.770	condition_entry	condition B
2021-02-09_10-46-31.264	condition_entry	condition B
2021-02-09_10-46-31.840	condition_entry	condition B
2021-02-09_10-46-31.853	pedal_entry	pedal_timeout
2021-02-09_10-46-32.507	condition_entry	condition B
2021-02-09_10-46-33.566	condition_entry	condition B
2021-02-09_10-46-34.045	condition_entry	condition B
2021-02-09_10-46-34.572	condition_entry	condition B
2021-02-09_10-46-34.950	condition_entry	condition B
2021-02-09_10-46-35.294	condition_entry	condition B
2021-02-09_10-46-35.838	condition_entry	condition B
2021-02-09_10-46-36.149	condition_entry	condition C	src 3	dst 2
2021-02-09_10-46-36.637	condition_entry	condition B
2021-02-09_10-46-37.329	condition_entry	condition B
2021-02-09_10-46-37.814	condition_entry	condition B
2021-02-09_10-46-38.170	pedal_entry	pedal_timeout
2021-02-09_10-46-38.292	condition_entry	condition C	src 3	dst 2
2021-02-09_10-46-39.472	condition_entry	condition B
2021-02-09_10-46-40.093	condition_entry	condition B
2021-02-09_10-46-40.314	pedal_entry	pedal_timeout
2021-02-09_10-46-40.648	condition_entry	condition B
2021-02-09_10-46-41.169	condition_entry	condition B
2021-02-09_10-46-41.668	condition_entry	condition B
2021-02-09_10-46-42.080	condition_entry	condition A	src 2	dst 1
2021-02-09_10-46-43.591	pedal_entry	pedal_correct
2021-02-09_10-46-48.238	answer_entry	selected_answer 10
2021-02-09_10-46-49.467	condition_entry	condition B
2021-02-09_10-46-51.175	condition_entry	condition B
2021-02-09_10-46-51.786	condition_entry	condition B
2021-02-09_10-46-52.308	condition_entry	condition B
2021-02-09_10-46-52.886	condition_entry	condition B
2021-02-09_10-46-53.491	condition_entry	condition B
2021-02-09_10-46-53.945	condition_entry	condition B
2021-02-09_10-46-54.420	condition_entry	condition B
2021-02-09_10-46-54.878	condition_entry	condition B
2021-02-09_10-46-55.319	condition_entry	condition B
2021-02-09_10-46-55.707	condition_entry	condition B
2021-02-09_10-46-56.262	condition_entry	condition B
2021-02-09_10-46-56.900	condition_entry	condition B
2021-02-09_10-46-57.273	condition_entry	condition B
2021-02-09_10-46-57.739	condition_entry	condition D
2021-02-09_10-46-58.768	condition_entry	condition B
2021-02-09_10-46-59.360	condition_entry	condition B
2021-02-09_10-46-59.761	pedal_entry	pedal_timeout
2021-02-09_10-46-59.851	condition_entry	condition B
2021-02-09_10-47-00.474	condition_entry	condition B
2021-02-09_10-47-01.004	condition_entry	condition B
2021-02-09_10-47-01.549	condition_entry	condition B
2021-02-09_10-47-01.960	condition_entry	condition B
2021-02-09_10-47-02.482	condition_entry	condition B
2021-02-09_10-47-02.949	condition_entry	condition B
2021-02-09_10-47-03.739	condition_entry	condition B
2021-02-09_10-47-04.072	condition_entry	condition B
2021-02-09_10-47-04.518	condition_entry	condition B
2021-02-09_10-47-05.003	condition_entry	condition B
2021-02-09_10-47-05.621	condition_entry	condition B
2021-02-09_10-47-06.091	condition_entry	condition B
2021-02-09_10-47-06.693	condition_entry	condition B	discarded
[truncated: 1,141 more rows]
