# Supplementary material for: Avatar error in your favor: Embodied avatars can fix users’ mistakes without them noticing
Source: PLoS One. 2023 Jan 20;18(1):e0266212. doi: 10.1371/journal.pone.0266212 (PMC9858437; doi:10.1371/journal.pone.0266212)
Supplement: S1 Dataset — (ZIP) [file pone.0266212.s003.zip › static/raw_data/39/events.csv]

timestamp	event
2021-02-09_10-13-57.873	main_start
2021-02-09_10-13-58.878	launch_welcome_scene
2021-02-09_10-14-58.775	launch_calibration_explanation_scene
2021-02-09_10-15-08.661	hands_calibrated
2021-02-09_10-15-08.661	launch_practice_explanation_scene
2021-02-09_10-15-48.524	launch_practice_session
2021-02-09_10-15-48.535	no_button_but_finger_pressed RightPinkyTip
2021-02-09_10-15-48.537	set_speed 0.510000021457672
2021-02-09_10-15-48.537	no_button_but_finger_pressed RightRingTip
2021-02-09_10-15-48.537	set_speed 0.330000021457672
2021-02-09_10-15-48.537	no_button_but_finger_pressed RightMiddleTip
2021-02-09_10-15-48.537	set_speed 0.150000021457672
2021-02-09_10-15-48.537	no_button_but_finger_pressed RightIndexTip
2021-02-09_10-15-48.537	set_speed 0
2021-02-09_10-15-48.537	no_button_but_finger_pressed LeftIndexTip
2021-02-09_10-15-48.538	set_speed 0
2021-02-09_10-15-48.538	no_button_but_finger_pressed LeftMiddleTip
2021-02-09_10-15-48.538	set_speed 0
2021-02-09_10-15-48.538	no_button_but_finger_pressed LeftRingTip
2021-02-09_10-15-48.538	set_speed 0
2021-02-09_10-15-48.538	no_button_but_finger_pressed LeftPinkyTip
2021-02-09_10-15-48.538	set_speed 0
2021-02-09_10-15-48.551	button_created 0
2021-02-09_10-15-49.113	button_created 1
2021-02-09_10-15-49.641	button_enters_active_area 8
2021-02-09_10-15-49.688	button_created 2
2021-02-09_10-15-49.819	ring_moved
2021-02-09_10-15-49.843	button_pressed 8
2021-02-09_10-15-49.843	set_speed 0
2021-02-09_10-15-50.055	ring_released
2021-02-09_10-15-50.206	button_enters_active_area 7
2021-02-09_10-15-50.252	button_created 3
2021-02-09_10-15-50.420	middle_moved
2021-02-09_10-15-50.472	button_pressed 7
2021-02-09_10-15-50.472	set_speed 0.150000021457672
2021-02-09_10-15-50.598	middle_released
2021-02-09_10-15-50.775	button_enters_active_area 1
2021-02-09_10-15-50.822	button_created 4
2021-02-09_10-15-50.910	ring_moved
2021-02-09_10-15-50.934	button_pressed 1
2021-02-09_10-15-50.934	set_speed 0.330000021457672
2021-02-09_10-15-51.219	ring_released
2021-02-09_10-15-51.341	button_enters_active_area 2
2021-02-09_10-15-51.400	button_created 5
2021-02-09_10-15-51.476	middle_moved
2021-02-09_10-15-51.543	button_pressed 2
2021-02-09_10-15-51.543	set_speed 0.510000021457672
2021-02-09_10-15-51.687	middle_released
2021-02-09_10-15-51.910	button_enters_active_area 1
2021-02-09_10-15-51.956	button_created 6
2021-02-09_10-15-51.999	ring_moved
2021-02-09_10-15-52.022	button_pressed 1
2021-02-09_10-15-52.022	set_speed 0.690000021457672
2021-02-09_10-15-52.276	ring_released
2021-02-09_10-15-52.431	button_enters_active_area 6
2021-02-09_10-15-52.479	button_created 7
2021-02-09_10-15-52.598	index_moved
2021-02-09_10-15-52.643	button_pressed 6
2021-02-09_10-15-52.643	set_speed 0.735000032186508
2021-02-09_10-15-52.876	index_released
2021-02-09_10-15-52.920	button_enters_active_area 0
2021-02-09_10-15-52.967	button_created 8
2021-02-09_10-15-53.098	pinky_moved
2021-02-09_10-15-53.133	multiple_finger_start
2021-02-09_10-15-53.361	multiple_finger_stop
2021-02-09_10-15-53.371	no_button_but_finger_pressed LeftPinkyTip
2021-02-09_10-15-53.372	set_speed 0.600000042915344
2021-02-09_10-15-53.372	no_button_but_finger_pressed LeftRingTip
2021-02-09_10-15-53.372	set_speed 0.37500005364418
2021-02-09_10-15-53.372	no_button_but_finger_pressed LeftMiddleTip
2021-02-09_10-15-53.372	set_speed 0.150000021457672
2021-02-09_10-15-53.372	no_button_but_finger_pressed LeftIndexTip
2021-02-09_10-15-53.372	set_speed 0
2021-02-09_10-15-53.372	no_button_but_finger_pressed RightIndexTip
2021-02-09_10-15-53.372	set_speed 0
2021-02-09_10-15-53.372	no_button_but_finger_pressed RightMiddleTip
2021-02-09_10-15-53.373	set_speed 0
2021-02-09_10-15-53.373	no_button_but_finger_pressed RightRingTip
2021-02-09_10-15-53.373	set_speed 0
2021-02-09_10-15-53.373	no_button_but_finger_pressed RightPinkyTip
2021-02-09_10-15-53.373	set_speed 0
2021-02-09_10-15-53.385	button_created 0
2021-02-09_10-15-53.394	pinky_released
2021-02-09_10-15-53.899	button_created 1
2021-02-09_10-15-54.416	button_enters_active_area 1
2021-02-09_10-15-54.465	button_created 2
2021-02-09_10-15-54.541	ring_moved
2021-02-09_10-15-54.564	button_pressed 1
2021-02-09_10-15-54.564	set_speed 0
2021-02-09_10-15-54.915	ring_released
2021-02-09_10-15-54.992	button_enters_active_area 3
2021-02-09_10-15-55.039	button_created 3
2021-02-09_10-15-55.139	index_moved
2021-02-09_10-15-55.185	button_pressed 3
2021-02-09_10-15-55.185	set_speed 0.150000021457672
2021-02-09_10-15-55.559	button_enters_active_area 1
2021-02-09_10-15-55.604	button_created 4
2021-02-09_10-15-55.626	index_released
2021-02-09_10-15-55.637	ring_moved
2021-02-09_10-15-55.704	button_pressed 1
2021-02-09_10-15-55.704	set_speed 0.330000021457672
2021-02-09_10-15-55.886	ring_released
2021-02-09_10-15-56.130	button_enters_active_area 7
2021-02-09_10-15-56.176	button_created 5
2021-02-09_10-15-56.297	middle_moved
2021-02-09_10-15-56.363	button_pressed 7
2021-02-09_10-15-56.363	set_speed 0.510000021457672
2021-02-09_10-15-56.540	middle_released
2021-02-09_10-15-56.691	button_enters_active_area 2
2021-02-09_10-15-56.737	button_created 6
2021-02-09_10-15-56.916	middle_moved
2021-02-09_10-15-56.951	button_pressed 2
2021-02-09_10-15-56.951	set_speed 0.690000021457672
2021-02-09_10-15-57.170	middle_released
2021-02-09_10-15-57.214	button_enters_active_area 3
2021-02-09_10-15-57.260	button_created 7
2021-02-09_10-15-57.393	index_moved
2021-02-09_10-15-57.429	button_pressed 3
2021-02-09_10-15-57.429	set_speed 0.735000032186508
2021-02-09_10-15-57.672	index_released
2021-02-09_10-15-57.706	button_enters_active_area 3
2021-02-09_10-15-57.752	button_created 8
2021-02-09_10-15-57.873	index_moved
2021-02-09_10-15-57.908	button_pressed 3
2021-02-09_10-15-57.909	set_speed 0.780000042915344
2021-02-09_10-15-58.094	index_released
2021-02-09_10-15-58.172	button_enters_active_area 7
2021-02-09_10-15-58.218	button_created 9
2021-02-09_10-15-58.316	middle_moved
2021-02-09_10-15-58.351	button_pressed 7
2021-02-09_10-15-58.351	set_speed 0.82500005364418
2021-02-09_10-15-58.516	middle_released
2021-02-09_10-15-58.616	button_enters_active_area 3
2021-02-09_10-15-58.662	button_created 10
2021-02-09_10-15-58.716	middle_moved
2021-02-09_10-15-58.884	middle_released
2021-02-09_10-15-58.953	button_leaves_active_area 3
2021-02-09_10-15-59.040	button_enters_active_area 8
2021-02-09_10-15-59.074	button_created 11
2021-02-09_10-15-59.107	ring_moved
2021-02-09_10-15-59.129	button_pressed 8
2021-02-09_10-15-59.129	set_speed 0.870000064373016
2021-02-09_10-15-59.251	button_missed 3
2021-02-09_10-15-59.251	set_speed 0.735000075101853
2021-02-09_10-15-59.284	ring_released
2021-02-09_10-15-59.450	button_enters_active_area 7
2021-02-09_10-15-59.486	button_created 12
2021-02-09_10-15-59.584	index_moved
2021-02-09_10-15-59.757	button_leaves_active_area 7
2021-02-09_10-15-59.801	index_released
2021-02-09_10-15-59.834	button_enters_active_area 7
2021-02-09_10-15-59.871	button_created 13
2021-02-09_10-15-59.892	middle_moved
2021-02-09_10-15-59.924	button_pressed 7
2021-02-09_10-15-59.924	set_speed 0.690000085830689
2021-02-09_10-16-00.037	button_missed 7
2021-02-09_10-16-00.037	set_speed 0.465000096559525
2021-02-09_10-16-00.046	middle_released
2021-02-09_10-16-00.225	button_enters_active_area 1
2021-02-09_10-16-00.236	ring_moved
2021-02-09_10-16-00.249	button_created 14
2021-02-09_10-16-00.529	ring_released
2021-02-09_10-16-00.549	button_leaves_active_area 1
2021-02-09_10-16-00.638	button_enters_active_area 7
2021-02-09_10-16-00.672	button_created 15
2021-02-09_10-16-00.737	middle_moved
2021-02-09_10-16-00.776	button_pressed 7
2021-02-09_10-16-00.777	set_speed 0.330000107288361
2021-02-09_10-16-00.859	multiple_finger_start
2021-02-09_10-16-00.873	index_moved
2021-02-09_10-16-00.892	multiple_finger_stop
2021-02-09_10-16-00.893	middle_released
2021-02-09_10-16-00.902	no_button_but_finger_pressed LeftPinkyTip
2021-02-09_10-16-00.902	set_speed 0.150000021457672
2021-02-09_10-16-00.902	no_button_but_finger_pressed LeftRingTip
2021-02-09_10-16-00.903	set_speed 0.150000021457672
2021-02-09_10-16-00.903	no_button_but_finger_pressed LeftMiddleTip
2021-02-09_10-16-00.903	set_speed 0
2021-02-09_10-16-00.903	no_button_but_finger_pressed LeftIndexTip
2021-02-09_10-16-00.903	set_speed 0
2021-02-09_10-16-00.903	no_button_but_finger_pressed RightIndexTip
2021-02-09_10-16-00.903	set_speed 0
2021-02-09_10-16-00.903	no_button_but_finger_pressed RightRingTip
2021-02-09_10-16-00.903	set_speed 0
2021-02-09_10-16-00.903	no_button_but_finger_pressed RightPinkyTip
2021-02-09_10-16-00.904	set_speed 0
2021-02-09_10-16-00.917	button_created 0
2021-02-09_10-16-00.947	multiple_finger_start
2021-02-09_10-16-00.991	middle_moved
2021-02-09_10-16-01.036	multiple_finger_stop
2021-02-09_10-16-01.037	index_released
2021-02-09_10-16-01.046	no_button_but_finger_pressed LeftPinkyTip
2021-02-09_10-16-01.046	set_speed 0
2021-02-09_10-16-01.046	no_button_but_finger_pressed LeftRingTip
2021-02-09_10-16-01.046	set_speed 0
2021-02-09_10-16-01.046	no_button_but_finger_pressed LeftMiddleTip
2021-02-09_10-16-01.047	set_speed 0
2021-02-09_10-16-01.047	no_button_but_finger_pressed LeftIndexTip
2021-02-09_10-16-01.047	set_speed 0
2021-02-09_10-16-01.047	no_button_but_finger_pressed RightIndexTip
2021-02-09_10-16-01.047	set_speed 0
2021-02-09_10-16-01.047	no_button_but_finger_pressed RightRingTip
2021-02-09_10-16-01.047	set_speed 0
2021-02-09_10-16-01.047	no_button_but_finger_pressed RightPinkyTip
2021-02-09_10-16-01.048	set_speed 0
2021-02-09_10-16-01.060	button_created 0
2021-02-09_10-16-01.069	middle_released
2021-02-09_10-16-01.551	button_created 1
2021-02-09_10-16-02.072	button_enters_active_area 0
2021-02-09_10-16-02.106	button_created 2
2021-02-09_10-16-02.327	pinky_moved
2021-02-09_10-16-02.384	button_pressed 0
2021-02-09_10-16-02.384	set_speed 0
2021-02-09_10-16-02.603	ring_moved
2021-02-09_10-16-02.636	button_enters_active_area 8
2021-02-09_10-16-02.685	button_created 3
2021-02-09_10-16-02.737	pinky_released
2021-02-09_10-16-02.956	ring_released
2021-02-09_10-16-03.090	button_leaves_active_area 8
2021-02-09_10-16-03.201	button_enters_active_area 3
2021-02-09_10-16-03.258	button_created 4
2021-02-09_10-16-03.415	index_moved
2021-02-09_10-16-03.449	button_pressed 3
2021-02-09_10-16-03.449	set_speed 0.150000021457672
2021-02-09_10-16-03.508	button_missed 8
2021-02-09_10-16-03.509	set_speed 0.150000021457672
2021-02-09_10-16-03.561	index_released
2021-02-09_10-16-03.771	button_enters_active_area 6
2021-02-09_10-16-03.828	button_created 5
2021-02-09_10-16-04.015	index_moved
2021-02-09_10-16-04.043	button_pressed 6
2021-02-09_10-16-04.043	set_speed 0.330000021457672
2021-02-09_10-16-04.189	index_released
2021-02-09_10-16-04.344	button_enters_active_area 1
2021-02-09_10-16-04.402	button_created 6
2021-02-09_10-16-04.489	ring_moved
2021-02-09_10-16-04.522	button_pressed 1
2021-02-09_10-16-04.522	set_speed 0.510000021457672
2021-02-09_10-16-04.813	ring_released
2021-02-09_10-16-04.914	button_enters_active_area 0
2021-02-09_10-16-04.959	button_created 7
2021-02-09_10-16-05.203	pinky_moved
2021-02-09_10-16-05.292	pinky_released
2021-02-09_10-16-05.326	button_leaves_active_area 0
2021-02-09_10-16-05.438	button_enters_active_area 1
2021-02-09_10-16-05.472	button_created 8
2021-02-09_10-16-05.693	button_missed 0
2021-02-09_10-16-05.693	set_speed 0.330000021457672
2021-02-09_10-16-05.825	button_leaves_active_area 1
2021-02-09_10-16-05.915	launch_speed_calibration_explanation_scene
2021-02-09_10-16-05.926	no_button_but_finger_pressed RightPinkyTip
2021-02-09_10-16-05.926	set_speed 0.150000021457672
2021-02-09_10-16-05.926	no_button_but_finger_pressed RightRingTip
2021-02-09_10-16-05.926	set_speed 0.150000021457672
2021-02-09_10-16-05.926	no_button_but_finger_pressed RightMiddleTip
2021-02-09_10-16-05.926	set_speed 0
2021-02-09_10-16-05.926	no_button_but_finger_pressed RightIndexTip
2021-02-09_10-16-05.927	set_speed 0
2021-02-09_10-16-05.927	no_button_but_finger_pressed LeftIndexTip
2021-02-09_10-16-05.927	set_speed 0
2021-02-09_10-16-05.927	no_button_but_finger_pressed LeftMiddleTip
2021-02-09_10-16-05.927	set_speed 0
2021-02-09_10-16-05.927	no_button_but_finger_pressed LeftRingTip
2021-02-09_10-16-05.927	set_speed 0
2021-02-09_10-16-05.928	no_button_but_finger_pressed LeftPinkyTip
2021-02-09_10-16-05.928	set_speed 0
2021-02-09_10-16-17.574	launch_speed_calibration
2021-02-09_10-16-17.585	no_button_but_finger_pressed RightPinkyTip
2021-02-09_10-16-17.585	set_speed 0
2021-02-09_10-16-17.585	no_button_but_finger_pressed RightRingTip
2021-02-09_10-16-17.585	set_speed 0
2021-02-09_10-16-17.585	no_button_but_finger_pressed RightMiddleTip
2021-02-09_10-16-17.586	set_speed 0
2021-02-09_10-16-17.586	no_button_but_finger_pressed RightIndexTip
2021-02-09_10-16-17.586	set_speed 0
2021-02-09_10-16-17.586	no_button_but_finger_pressed LeftIndexTip
2021-02-09_10-16-17.586	set_speed 0
2021-02-09_10-16-17.586	no_button_but_finger_pressed LeftMiddleTip
2021-02-09_10-16-17.586	set_speed 0
2021-02-09_10-16-17.586	no_button_but_finger_pressed LeftRingTip
2021-02-09_10-16-17.586	set_speed 0
2021-02-09_10-16-17.586	no_button_but_finger_pressed LeftPinkyTip
2021-02-09_10-16-17.587	set_speed 0
2021-02-09_10-16-17.597	button_created 0
2021-02-09_10-16-18.167	button_created 1
2021-02-09_10-16-18.685	button_enters_active_area 7
2021-02-09_10-16-18.732	button_created 2
2021-02-09_10-16-18.865	middle_moved
2021-02-09_10-16-18.898	button_pressed 7
2021-02-09_10-16-18.898	set_speed 0
2021-02-09_10-16-19.031	middle_released
2021-02-09_10-16-19.259	button_enters_active_area 6
2021-02-09_10-16-19.307	button_created 3
2021-02-09_10-16-19.460	index_moved
2021-02-09_10-16-19.504	button_pressed 6
2021-02-09_10-16-19.505	set_speed 0.150000021457672
2021-02-09_10-16-19.681	index_released
2021-02-09_10-16-19.831	button_enters_active_area 9
2021-02-09_10-16-19.872	button_created 4
2021-02-09_10-16-19.927	pinky_moved
2021-02-09_10-16-20.250	pinky_released
2021-02-09_10-16-20.272	button_leaves_active_area 9
2021-02-09_10-16-20.395	button_enters_active_area 0
2021-02-09_10-16-20.453	button_created 5
2021-02-09_10-16-20.619	pinky_moved
2021-02-09_10-16-20.695	button_pressed 0
2021-02-09_10-16-20.696	set_speed 0.330000021457672
2021-02-09_10-16-20.698	button_missed 9
2021-02-09_10-16-20.699	set_speed 0.330000021457672
2021-02-09_10-16-20.851	pinky_released
2021-02-09_10-16-20.962	button_enters_active_area 7
2021-02-09_10-16-21.021	button_created 6
2021-02-09_10-16-21.175	index_moved
2021-02-09_10-16-21.211	multiple_finger_start
2021-02-09_10-16-21.251	middle_moved
2021-02-09_10-16-21.295	multiple_finger_stop
2021-02-09_10-16-21.296	index_released
2021-02-09_10-16-21.306	no_button_but_finger_pressed LeftPinkyTip
2021-02-09_10-16-21.307	set_speed 0.330000021457672
2021-02-09_10-16-21.307	no_button_but_finger_pressed LeftRingTip
2021-02-09_10-16-21.307	set_speed 0.150000021457672
2021-02-09_10-16-21.307	no_button_but_finger_pressed LeftMiddleTip
2021-02-09_10-16-21.307	set_speed 0
2021-02-09_10-16-21.307	no_button_but_finger_pressed LeftIndexTip
2021-02-09_10-16-21.307	set_speed 0
2021-02-09_10-16-21.307	no_button_but_finger_pressed RightIndexTip
2021-02-09_10-16-21.307	set_speed 0
2021-02-09_10-16-21.308	no_button_but_finger_pressed RightMiddleTip
2021-02-09_10-16-21.308	set_speed 0
2021-02-09_10-16-21.308	no_button_but_finger_pressed RightRingTip
2021-02-09_10-16-21.308	set_speed 0
2021-02-09_10-16-21.308	no_button_but_finger_pressed RightPinkyTip
2021-02-09_10-16-21.308	set_speed 0
2021-02-09_10-16-21.320	button_created 0
2021-02-09_10-16-21.428	middle_released
2021-02-09_10-16-21.885	button_created 1
2021-02-09_10-16-22.414	button_enters_active_area 1
2021-02-09_10-16-22.460	button_created 2
2021-02-09_10-16-22.569	ring_moved
2021-02-09_10-16-22.591	button_pressed 1
2021-02-09_10-16-22.591	set_speed 0
2021-02-09_10-16-22.793	ring_released
2021-02-09_10-16-22.984	button_enters_active_area 6
2021-02-09_10-16-23.030	button_created 3
2021-02-09_10-16-23.086	index_moved
2021-02-09_10-16-23.132	button_pressed 6
2021-02-09_10-16-23.132	set_speed 0.150000021457672
2021-02-09_10-16-23.281	index_released
2021-02-09_10-16-23.560	button_enters_active_area 8
2021-02-09_10-16-23.594	button_created 4
2021-02-09_10-16-23.673	ring_moved
2021-02-09_10-16-23.695	button_pressed 8
2021-02-09_10-16-23.695	set_speed 0.330000021457672
2021-02-09_10-16-23.862	ring_released
2021-02-09_10-16-24.118	button_enters_active_area 6
2021-02-09_10-16-24.175	button_created 5
2021-02-09_10-16-24.207	index_moved
2021-02-09_10-16-24.274	button_pressed 6
2021-02-09_10-16-24.274	set_speed 0.510000021457672
2021-02-09_10-16-24.413	index_released
2021-02-09_10-16-24.679	button_enters_active_area 3
2021-02-09_10-16-24.729	button_created 6
2021-02-09_10-16-24.849	index_moved
2021-02-09_10-16-24.872	button_pressed 3
2021-02-09_10-16-24.872	set_speed 0.690000021457672
2021-02-09_10-16-25.050	index_released
2021-02-09_10-16-25.205	button_enters_active_area 7
2021-02-09_10-16-25.240	button_created 7
2021-02-09_10-16-25.329	index_moved
2021-02-09_10-16-25.417	multiple_finger_start
2021-02-09_10-16-25.439	middle_moved
2021-02-09_10-16-25.461	multiple_finger_stop
2021-02-09_10-16-25.462	index_released
2021-02-09_10-16-25.472	no_button_but_finger_pressed LeftPinkyTip
2021-02-09_10-16-25.473	set_speed 0.555000032186508
2021-02-09_10-16-25.473	no_button_but_finger_pressed LeftRingTip
2021-02-09_10-16-25.473	set_speed 0.330000042915344
2021-02-09_10-16-25.473	no_button_but_finger_pressed LeftMiddleTip
2021-02-09_10-16-25.473	set_speed 0.150000021457672
2021-02-09_10-16-25.473	no_button_but_finger_pressed LeftIndexTip
2021-02-09_10-16-25.473	set_speed 0
2021-02-09_10-16-25.473	no_button_but_finger_pressed RightIndexTip
2021-02-09_10-16-25.474	set_speed 0
2021-02-09_10-16-25.474	no_button_but_finger_pressed RightMiddleTip
2021-02-09_10-16-25.474	set_speed 0
2021-02-09_10-16-25.474	no_button_but_finger_pressed RightRingTip
2021-02-09_10-16-25.474	set_speed 0
2021-02-09_10-16-25.474	no_button_but_finger_pressed RightPinkyTip
2021-02-09_10-16-25.474	set_speed 0
2021-02-09_10-16-25.489	button_created 0
2021-02-09_10-16-25.634	middle_released
2021-02-09_10-16-26.026	button_created 1
2021-02-09_10-16-26.550	button_enters_active_area 7
2021-02-09_10-16-26.597	button_created 2
2021-02-09_10-16-26.688	middle_moved
2021-02-09_10-16-26.718	button_pressed 7
2021-02-09_10-16-26.718	set_speed 0
2021-02-09_10-16-26.890	middle_released
2021-02-09_10-16-27.124	button_enters_active_area 7
2021-02-09_10-16-27.160	button_created 3
2021-02-09_10-16-27.271	middle_moved
2021-02-09_10-16-27.305	button_pressed 7
2021-02-09_10-16-27.305	set_speed 0.150000021457672
2021-02-09_10-16-27.506	middle_released
2021-02-09_10-16-27.683	button_enters_active_area 0
2021-02-09_10-16-27.741	button_created 4
2021-02-09_10-16-27.882	pinky_moved
2021-02-09_10-16-27.938	button_pressed 0
2021-02-09_10-16-27.938	set_speed 0.330000021457672
2021-02-09_10-16-28.183	pinky_released
2021-02-09_10-16-28.250	button_enters_active_area 1
2021-02-09_10-16-28.306	button_created 5
2021-02-09_10-16-28.374	ring_moved
2021-02-09_10-16-28.393	button_pressed 1
2021-02-09_10-16-28.393	set_speed 0.510000021457672
2021-02-09_10-16-28.634	ring_released
2021-02-09_10-16-28.824	button_enters_active_area 9
2021-02-09_10-16-28.859	button_created 6
2021-02-09_10-16-28.936	pinky_moved
2021-02-09_10-16-28.969	button_pressed 9
2021-02-09_10-16-28.969	set_speed 0.690000021457672
2021-02-09_10-16-29.113	pinky_released
2021-02-09_10-16-29.337	button_enters_active_area 3
2021-02-09_10-16-29.384	button_created 7
2021-02-09_10-16-29.449	index_moved
2021-02-09_10-16-29.486	button_pressed 3
2021-02-09_10-16-29.486	set_speed 0.735000032186508
2021-02-09_10-16-29.747	index_released
2021-02-09_10-16-29.825	button_enters_active_area 0
2021-02-09_10-16-29.871	button_created 8
2021-02-09_10-16-30.004	pinky_moved
2021-02-09_10-16-30.049	button_pressed 0
2021-02-09_10-16-30.049	set_speed 0.780000042915344
2021-02-09_10-16-30.197	pinky_released
2021-02-09_10-16-30.290	button_enters_active_area 3
2021-02-09_10-16-30.325	button_created 9
2021-02-09_10-16-30.380	index_moved
2021-02-09_10-16-30.414	button_pressed 3
2021-02-09_10-16-30.414	set_speed 0.82500005364418
2021-02-09_10-16-30.723	index_released
2021-02-09_10-16-30.736	button_enters_active_area 8
2021-02-09_10-16-30.758	button_created 10
2021-02-09_10-16-30.870	ring_moved
2021-02-09_10-16-30.892	button_pressed 8
2021-02-09_10-16-30.892	set_speed 0.870000064373016
2021-02-09_10-16-31.078	ring_released
2021-02-09_10-16-31.145	button_enters_active_area 7
2021-02-09_10-16-31.180	button_created 11
2021-02-09_10-16-31.256	index_moved
2021-02-09_10-16-31.401	index_released
2021-02-09_10-16-31.457	button_leaves_active_area 7
2021-02-09_10-16-31.547	button_enters_active_area 6
2021-02-09_10-16-31.582	button_created 12
2021-02-09_10-16-31.749	button_missed 7
2021-02-09_10-16-31.749	set_speed 0.735000075101853
2021-02-09_10-16-31.759	index_moved
2021-02-09_10-16-31.847	button_leaves_active_area 6
2021-02-09_10-16-31.936	button_enters_active_area 6
2021-02-09_10-16-31.971	button_created 13
2021-02-09_10-16-32.134	button_missed 6
2021-02-09_10-16-32.134	set_speed 0.510000085830688
2021-02-09_10-16-32.232	button_leaves_active_area 6
2021-02-09_10-16-32.310	button_enters_active_area 0
2021-02-09_10-16-32.345	button_created 14
2021-02-09_10-16-32.354	index_released
2021-02-09_10-16-32.510	pinky_moved
2021-02-09_10-16-32.511	button_missed 6
2021-02-09_10-16-32.511	set_speed 0.195000096559525
2021-02-09_10-16-32.543	button_pressed 0
2021-02-09_10-16-32.543	set_speed 0.150000021457672
2021-02-09_10-16-32.687	pinky_released
2021-02-09_10-16-32.710	button_enters_active_area 9
2021-02-09_10-16-32.744	button_created 15
2021-02-09_10-16-32.810	pinky_moved
2021-02-09_10-16-32.833	button_pressed 9
2021-02-09_10-16-32.833	set_speed 0.150000021457672
2021-02-09_10-16-32.970	pinky_released
2021-02-09_10-16-33.158	button_enters_active_area 1
2021-02-09_10-16-33.193	button_created 16
2021-02-09_10-16-33.246	ring_moved
2021-02-09_10-16-33.279	button_pressed 1
2021-02-09_10-16-33.279	set_speed 0.330000021457672
2021-02-09_10-16-33.523	ring_released
2021-02-09_10-16-33.690	button_enters_active_area 3
2021-02-09_10-16-33.736	button_created 17
2021-02-09_10-16-33.780	index_moved
2021-02-09_10-16-34.136	button_leaves_active_area 3
2021-02-09_10-16-34.213	index_released
2021-02-09_10-16-34.257	button_enters_active_area 3
2021-02-09_10-16-34.269	index_moved
2021-02-09_10-16-34.304	button_created 18
2021-02-09_10-16-34.380	index_released
2021-02-09_10-16-34.547	index_moved
2021-02-09_10-16-34.559	button_missed 3
2021-02-09_10-16-34.559	set_speed 0.330000021457672
2021-02-09_10-16-34.569	button_pressed 3
2021-02-09_10-16-34.569	set_speed 0.510000021457672
2021-02-09_10-16-34.757	index_released
2021-02-09_10-16-34.823	button_enters_active_area 2
2021-02-09_10-16-34.869	button_created 19
2021-02-09_10-16-35.012	index_moved
2021-02-09_10-16-35.091	multiple_finger_start
2021-02-09_10-16-35.102	middle_moved
2021-02-09_10-16-35.114	multiple_finger_stop
2021-02-09_10-16-35.117	index_released
2021-02-09_10-16-35.128	no_button_but_finger_pressed LeftPinkyTip
2021-02-09_10-16-35.128	set_speed 0.330000021457672
2021-02-09_10-16-35.129	no_button_but_finger_pressed LeftRingTip
2021-02-09_10-16-35.129	set_speed 0.150000021457672
2021-02-09_10-16-35.129	no_button_but_finger_pressed LeftMiddleTip
2021-02-09_10-16-35.129	set_speed 0
2021-02-09_10-16-35.129	no_button_but_finger_pressed LeftIndexTip
2021-02-09_10-16-35.129	set_speed 0
2021-02-09_10-16-35.129	no_button_but_finger_pressed RightIndexTip
2021-02-09_10-16-35.129	set_speed 0
2021-02-09_10-16-35.129	no_button_but_finger_pressed RightMiddleTip
2021-02-09_10-16-35.130	set_speed 0
2021-02-09_10-16-35.130	no_button_but_finger_pressed RightRingTip
2021-02-09_10-16-35.130	set_speed 0
2021-02-09_10-16-35.130	no_button_but_finger_pressed RightPinkyTip
2021-02-09_10-16-35.130	set_speed 0
2021-02-09_10-16-35.140	button_created 0
2021-02-09_10-16-35.353	middle_released
2021-02-09_10-16-35.699	button_created 1
2021-02-09_10-16-36.230	button_enters_active_area 7
2021-02-09_10-16-36.265	button_created 2
2021-02-09_10-16-36.387	middle_moved
2021-02-09_10-16-36.421	button_pressed 7
2021-02-09_10-16-36.421	set_speed 0
2021-02-09_10-16-36.578	middle_released
2021-02-09_10-16-36.789	button_enters_active_area 3
2021-02-09_10-16-36.836	button_created 3
2021-02-09_10-16-36.913	index_moved
2021-02-09_10-16-36.980	button_pressed 3
2021-02-09_10-16-36.980	set_speed 0.150000021457672
2021-02-09_10-16-37.230	index_released
2021-02-09_10-16-37.353	button_enters_active_area 1
2021-02-09_10-16-37.411	button_created 4
2021-02-09_10-16-37.514	ring_moved
2021-02-09_10-16-37.536	button_pressed 1
2021-02-09_10-16-37.536	set_speed 0.330000021457672
2021-02-09_10-16-37.580	launch_multitask_explanation_scene
2021-02-09_10-17-36.708	launch_multitask_session
2021-02-09_10-17-36.719	no_button_but_finger_pressed RightPinkyTip
2021-02-09_10-17-36.719	set_speed 0.330000021457672
2021-02-09_10-17-36.719	no_button_but_finger_pressed RightRingTip
2021-02-09_10-17-36.719	set_speed 0.330000021457672
2021-02-09_10-17-36.719	no_button_but_finger_pressed RightMiddleTip
2021-02-09_10-17-36.719	set_speed 0.150000021457672
2021-02-09_10-17-36.719	no_button_but_finger_pressed RightIndexTip
2021-02-09_10-17-36.720	set_speed 0
2021-02-09_10-17-36.720	no_button_but_finger_pressed LeftIndexTip
2021-02-09_10-17-36.720	set_speed 0
2021-02-09_10-17-36.720	no_button_but_finger_pressed LeftMiddleTip
2021-02-09_10-17-36.720	set_speed 0
2021-02-09_10-17-36.720	no_button_but_finger_pressed LeftRingTip
2021-02-09_10-17-36.720	set_speed 0
2021-02-09_10-17-36.720	no_button_but_finger_pressed LeftPinkyTip
2021-02-09_10-17-36.721	set_speed 0
2021-02-09_10-17-36.721	ring_released
2021-02-09_10-17-36.749	button_created 0
2021-02-09_10-17-37.293	button_created 1
2021-02-09_10-17-37.828	button_enters_active_area 9
2021-02-09_10-17-37.873	button_created 2
2021-02-09_10-17-37.951	pinky_moved
2021-02-09_10-17-37.984	button_pressed 9
2021-02-09_10-17-37.984	set_speed 0
2021-02-09_10-17-38.150	pinky_released
2021-02-09_10-17-38.385	button_enters_active_area 9
2021-02-09_10-17-38.441	button_created 3
2021-02-09_10-17-38.575	pinky_moved
2021-02-09_10-17-38.584	button_pressed 9
2021-02-09_10-17-38.584	set_speed 0.150000021457672
2021-02-09_10-17-38.737	pinky_released
2021-02-09_10-17-38.971	button_enters_active_area 3
2021-02-09_10-17-39.007	button_created 4
2021-02-09_10-17-39.140	index_moved
2021-02-09_10-17-39.176	button_pressed 3
2021-02-09_10-17-39.176	set_speed 0.330000021457672
2021-02-09_10-17-39.339	index_released
2021-02-09_10-17-39.539	button_enters_active_area 1
2021-02-09_10-17-39.585	button_created 5
2021-02-09_10-17-39.655	ring_moved
2021-02-09_10-17-39.694	button_pressed 1
2021-02-09_10-17-39.694	set_speed 0.510000021457672
2021-02-09_10-17-39.890	ring_released
2021-02-09_10-17-40.090	button_enters_active_area 6
2021-02-09_10-17-40.136	button_created 6
2021-02-09_10-17-40.235	index_moved
2021-02-09_10-17-40.263	button_pressed 6
2021-02-09_10-17-40.263	set_speed 0.690000021457672
2021-02-09_10-17-40.415	index_released
2021-02-09_10-17-40.613	button_enters_active_area 2
2021-02-09_10-17-40.658	button_created 7
2021-02-09_10-17-40.730	ring_moved
2021-02-09_10-17-40.914	ring_released
2021-02-09_10-17-41.002	button_leaves_active_area 2
2021-02-09_10-17-41.103	button_enters_active_area 6
2021-02-09_10-17-41.149	button_created 8
2021-02-09_10-17-41.347	button_missed 2
2021-02-09_10-17-41.347	set_speed 0.555000032186508
2021-02-09_10-17-41.468	button_leaves_active_area 6
2021-02-09_10-17-41.568	button_enters_active_area 3
2021-02-09_10-17-41.605	button_created 9
2021-02-09_10-17-41.795	button_missed 6
2021-02-09_10-17-41.795	set_speed 0.330000042915344
2021-02-09_10-17-41.804	index_moved
2021-02-09_10-17-41.843	button_pressed 3
2021-02-09_10-17-41.843	set_speed 0.330000021457672
2021-02-09_10-17-41.958	index_released
2021-02-09_10-17-42.022	button_enters_active_area 9
2021-02-09_10-17-42.059	button_created 10
2021-02-09_10-17-42.245	pinky_moved
2021-02-09_10-17-42.257	button_pressed 9
2021-02-09_10-17-42.257	set_speed 0.330000021457672
2021-02-09_10-17-42.391	pinky_released
2021-02-09_10-17-42.534	button_enters_active_area 9
2021-02-09_10-17-42.591	button_created 11
2021-02-09_10-17-42.789	pinky_moved
2021-02-09_10-17-42.800	button_pressed 9
2021-02-09_10-17-42.800	set_speed 0.330000021457672
2021-02-09_10-17-42.944	pinky_released
2021-02-09_10-17-43.111	button_enters_active_area 9
2021-02-09_10-17-43.157	button_created 12
2021-02-09_10-17-43.301	pinky_moved
2021-02-09_10-17-43.321	button_pressed 9
2021-02-09_10-17-43.321	set_speed 0.510000021457672
2021-02-09_10-17-43.455	pinky_released
2021-02-09_10-17-43.678	button_enters_active_area 9
2021-02-09_10-17-43.713	button_created 13
2021-02-09_10-17-43.871	pinky_moved
2021-02-09_10-17-43.894	button_pressed 9
2021-02-09_10-17-43.894	set_speed 0.690000021457672
2021-02-09_10-17-44.055	pinky_released
2021-02-09_10-17-44.199	button_enters_active_area 2
2021-02-09_10-17-44.245	button_created 14
2021-02-09_10-17-44.355	ring_moved
2021-02-09_10-17-44.492	ring_released
2021-02-09_10-17-44.582	button_leaves_active_area 2
2021-02-09_10-17-44.683	button_enters_active_area 1
2021-02-09_10-17-44.728	button_created 15
2021-02-09_10-17-44.847	ring_moved
2021-02-09_10-17-44.881	button_pressed 1
2021-02-09_10-17-44.881	set_speed 0.735000032186508
2021-02-09_10-17-44.936	button_missed 2
2021-02-09_10-17-44.936	set_speed 0.600000042915344
2021-02-09_10-17-45.122	ring_released
2021-02-09_10-17-45.155	button_enters_active_area 9
2021-02-09_10-17-45.189	button_created 16
2021-02-09_10-17-45.276	pinky_moved
2021-02-09_10-17-45.312	button_pressed 9
2021-02-09_10-17-45.312	set_speed 0.55500005364418
2021-02-09_10-17-45.477	pinky_released
2021-02-09_10-17-45.591	button_enters_active_area 1
2021-02-09_10-17-45.637	button_created 17
2021-02-09_10-17-45.724	ring_moved
2021-02-09_10-17-45.743	button_pressed 1
2021-02-09_10-17-45.743	set_speed 0.510000064373016
2021-02-09_10-17-45.743	button_pressed_with_notification 1
2021-02-09_10-17-45.744	pedal_window_open 2000ms
2021-02-09_10-17-45.822	multiple_finger_start
2021-02-09_10-17-45.911	multiple_finger_stop
2021-02-09_10-17-45.922	no_button_but_finger_pressed LeftPinkyTip
2021-02-09_10-17-45.922	set_speed 0.330000021457672
2021-02-09_10-17-45.922	no_button_but_finger_pressed LeftRingTip
2021-02-09_10-17-45.922	set_speed 0.150000021457672
2021-02-09_10-17-45.922	no_button_but_finger_pressed LeftMiddleTip
2021-02-09_10-17-45.922	set_speed 0.150000021457672
2021-02-09_10-17-45.922	no_button_but_finger_pressed LeftIndexTip
2021-02-09_10-17-45.923	set_speed 0
2021-02-09_10-17-45.923	no_button_but_finger_pressed RightIndexTip
2021-02-09_10-17-45.923	set_speed 0
2021-02-09_10-17-45.923	no_button_but_finger_pressed RightMiddleTip
2021-02-09_10-17-45.923	set_speed 0
2021-02-09_10-17-45.923	no_button_but_finger_pressed RightRingTip
2021-02-09_10-17-45.923	set_speed 0
2021-02-09_10-17-45.923	no_button_but_finger_pressed RightPinkyTip
2021-02-09_10-17-45.924	set_speed 0
2021-02-09_10-17-45.933	button_created 0
2021-02-09_10-17-45.954	ring_released
2021-02-09_10-17-46.132	pinky_moved
2021-02-09_10-17-46.232	pinky_released
2021-02-09_10-17-46.378	button_created 1
2021-02-09_10-17-46.887	button_enters_active_area 3
2021-02-09_10-17-46.922	button_created 2
2021-02-09_10-17-47.031	index_moved
2021-02-09_10-17-47.065	button_pressed 3
2021-02-09_10-17-47.065	set_speed 0
2021-02-09_10-17-47.270	index_released
2021-02-09_10-17-47.436	button_enters_active_area 1
2021-02-09_10-17-47.493	button_created 3
2021-02-09_10-17-47.526	ring_moved
2021-02-09_10-17-47.572	button_pressed 1
2021-02-09_10-17-47.572	set_speed 0.150000021457672
2021-02-09_10-17-47.765	pedal_window_timeout
2021-02-09_10-17-47.765	pedal_not_pressed
2021-02-09_10-17-47.821	ring_released
2021-02-09_10-17-48.020	button_enters_active_area 6
2021-02-09_10-17-48.064	index_moved
2021-02-09_10-17-48.066	button_created 4
2021-02-09_10-17-48.334	index_released
2021-02-09_10-17-48.457	button_leaves_active_area 6
2021-02-09_10-17-48.591	button_enters_active_area 2
2021-02-09_10-17-48.637	button_created 5
2021-02-09_10-17-48.859	middle_moved
2021-02-09_10-17-48.880	button_missed 6
2021-02-09_10-17-48.880	set_speed 0.150000021457672
2021-02-09_10-17-49.033	button_leaves_active_area 2
2021-02-09_10-17-49.056	middle_released
2021-02-09_10-17-49.157	button_enters_active_area 3
2021-02-09_10-17-49.215	button_created 6
2021-02-09_10-17-49.301	index_moved
2021-02-09_10-17-49.334	button_pressed 3
2021-02-09_10-17-49.334	set_speed 0.330000021457672
2021-02-09_10-17-49.457	button_missed 2
2021-02-09_10-17-49.457	set_speed 0.330000021457672
2021-02-09_10-17-49.530	index_released
2021-02-09_10-17-49.731	button_enters_active_area 0
2021-02-09_10-17-49.777	button_created 7
2021-02-09_10-17-49.922	pinky_moved
2021-02-09_10-17-49.955	button_pressed 0
2021-02-09_10-17-49.955	set_speed 0.330000021457672
2021-02-09_10-17-50.111	pinky_released
2021-02-09_10-17-50.311	button_enters_active_area 0
2021-02-09_10-17-50.357	button_created 8
2021-02-09_10-17-50.480	pinky_moved
2021-02-09_10-17-50.526	button_pressed 0
2021-02-09_10-17-50.526	set_speed 0.330000021457672
2021-02-09_10-17-50.766	pinky_released
2021-02-09_10-17-50.867	button_enters_active_area 8
2021-02-09_10-17-50.922	ring_moved
2021-02-09_10-17-50.924	button_created 9
2021-02-09_10-17-51.134	ring_released
2021-02-09_10-17-51.312	button_leaves_active_area 8
2021-02-09_10-17-51.445	button_enters_active_area 7
2021-02-09_10-17-51.493	button_created 10
2021-02-09_10-17-51.525	middle_moved
2021-02-09_10-17-51.557	button_pressed 7
2021-02-09_10-17-51.557	set_speed 0.510000021457672
2021-02-09_10-17-51.730	middle_released
2021-02-09_10-17-51.731	button_missed 8
2021-02-09_10-17-51.731	set_speed 0.330000021457672
2021-02-09_10-17-52.019	button_enters_active_area 3
2021-02-09_10-17-52.067	button_created 11
2021-02-09_10-17-52.236	index_moved
2021-02-09_10-17-52.256	button_pressed 3
2021-02-09_10-17-52.256	set_speed 0.510000021457672
2021-02-09_10-17-52.453	index_released
2021-02-09_10-17-52.465	index_moved
2021-02-09_10-17-52.475	index_released
2021-02-09_10-17-52.576	button_enters_active_area 6
2021-02-09_10-17-52.624	button_created 12
2021-02-09_10-17-52.676	middle_moved
2021-02-09_10-17-52.823	middle_released
2021-02-09_10-17-52.845	index_moved
2021-02-09_10-17-52.878	button_pressed 6
2021-02-09_10-17-52.878	set_speed 0.510000021457672
2021-02-09_10-17-53.074	index_released
2021-02-09_10-17-53.107	button_enters_active_area 7
2021-02-09_10-17-53.153	button_created 13
2021-02-09_10-17-53.339	middle_moved
2021-02-09_10-17-53.362	button_pressed 7
2021-02-09_10-17-53.362	set_speed 0.510000021457672
2021-02-09_10-17-53.507	middle_released
2021-02-09_10-17-53.596	button_enters_active_area 3
2021-02-09_10-17-53.641	button_created 14
2021-02-09_10-17-53.740	index_moved
2021-02-09_10-17-53.762	button_pressed 3
2021-02-09_10-17-53.762	set_speed 0.510000021457672
2021-02-09_10-17-53.909	index_released
2021-02-09_10-17-54.067	button_enters_active_area 0
2021-02-09_10-17-54.101	button_created 15
2021-02-09_10-17-54.234	pinky_moved
2021-02-09_10-17-54.271	button_pressed 0
2021-02-09_10-17-54.271	set_speed 0.690000021457672
2021-02-09_10-17-54.272	button_pressed_with_notification 0
2021-02-09_10-17-54.272	pedal_window_open 2000ms
2021-02-09_10-17-54.409	button_leaves_active_area 0
2021-02-09_10-17-54.476	pinky_released
2021-02-09_10-17-54.509	button_enters_active_area 3
2021-02-09_10-17-54.543	button_created 16
2021-02-09_10-17-54.676	index_moved
2021-02-09_10-17-54.699	button_pressed 3
2021-02-09_10-17-54.699	set_speed 0.735000032186508
2021-02-09_10-17-54.740	button_missed 0
2021-02-09_10-17-54.740	set_speed 0.600000042915344
2021-02-09_10-17-54.828	index_released
2021-02-09_10-17-54.928	button_enters_active_area 7
2021-02-09_10-17-54.974	button_created 17
2021-02-09_10-17-55.250	button_leaves_active_area 7
2021-02-09_10-17-55.308	pinky_moved
2021-02-09_10-17-55.330	button_enters_active_area 0
2021-02-09_10-17-55.377	button_created 18
2021-02-09_10-17-55.541	button_missed 7
2021-02-09_10-17-55.541	set_speed 0.37500005364418
2021-02-09_10-17-55.597	pinky_released
2021-02-09_10-17-55.639	button_leaves_active_area 0
2021-02-09_10-17-55.739	button_enters_active_area 3
2021-02-09_10-17-55.773	button_created 19
2021-02-09_10-17-55.884	index_moved
2021-02-09_10-17-55.906	button_pressed 3
2021-02-09_10-17-55.906	set_speed 0.330000021457672
2021-02-09_10-17-55.951	button_missed 0
2021-02-09_10-17-55.951	set_speed 0.150000021457672
2021-02-09_10-17-56.040	index_released
2021-02-09_10-17-56.175	button_enters_active_area 0
2021-02-09_10-17-56.176	pinky_moved
2021-02-09_10-17-56.215	button_created 20
2021-02-09_10-17-56.288	pedal_window_timeout
2021-02-09_10-17-56.288	pedal_not_pressed
2021-02-09_10-17-56.418	pinky_released
2021-02-09_10-17-56.585	button_leaves_active_area 0
2021-02-09_10-17-56.596	pinky_moved
2021-02-09_10-17-56.708	button_enters_active_area 0
2021-02-09_10-17-56.750	unexpected_break_start
2021-02-09_10-17-57.577	pinky_released
2021-02-09_10-18-21.681	unexpected_break_stop
2021-02-09_10-18-21.693	no_button_but_finger_pressed LeftPinkyTip
2021-02-09_10-18-21.693	set_speed 0
2021-02-09_10-18-21.693	no_button_but_finger_pressed LeftRingTip
2021-02-09_10-18-21.694	set_speed 0
2021-02-09_10-18-21.694	no_button_but_finger_pressed LeftMiddleTip
2021-02-09_10-18-21.694	set_speed 0
2021-02-09_10-18-21.694	no_button_but_finger_pressed LeftIndexTip
2021-02-09_10-18-21.694	set_speed 0
2021-02-09_10-18-21.694	no_button_but_finger_pressed RightIndexTip
2021-02-09_10-18-21.694	set_speed 0
2021-02-09_10-18-21.694	no_button_but_finger_pressed RightMiddleTip
2021-02-09_10-18-21.695	set_speed 0
2021-02-09_10-18-21.695	no_button_but_finger_pressed RightRingTip
2021-02-09_10-18-21.695	set_speed 0
2021-02-09_10-18-21.695	no_button_but_finger_pressed RightPinkyTip
2021-02-09_10-18-21.695	set_speed 0
2021-02-09_10-18-21.705	button_created 0
2021-02-09_10-18-22.267	button_created 1
2021-02-09_10-18-22.798	button_enters_active_area 8
2021-02-09_10-18-22.844	button_created 2
2021-02-09_10-18-22.854	ring_moved
2021-02-09_10-18-23.115	ring_released
2021-02-09_10-18-23.249	button_leaves_active_area 8
2021-02-09_10-18-23.360	button_enters_active_area 2
2021-02-09_10-18-23.419	button_created 3
2021-02-09_10-18-23.620	index_moved
2021-02-09_10-18-23.665	button_missed 8
2021-02-09_10-18-23.665	set_speed 0
2021-02-09_10-18-23.797	index_released
2021-02-09_10-18-23.808	button_leaves_active_area 2
2021-02-09_10-18-23.833	middle_moved
2021-02-09_10-18-23.941	button_enters_active_area 1
2021-02-09_10-18-23.975	middle_released
2021-02-09_10-18-23.988	button_created 4
2021-02-09_10-18-24.154	ring_moved
2021-02-09_10-18-24.186	button_pressed 1
2021-02-09_10-18-24.186	set_speed 0
2021-02-09_10-18-24.223	button_missed 2
2021-02-09_10-18-24.223	set_speed 0
2021-02-09_10-18-24.382	ring_released
2021-02-09_10-18-24.515	button_enters_active_area 9
2021-02-09_10-18-24.561	button_created 5
2021-02-09_10-18-24.650	pinky_moved
2021-02-09_10-18-24.671	button_pressed 9
2021-02-09_10-18-24.671	set_speed 0.150000021457672
2021-02-09_10-18-24.830	pinky_released
2021-02-09_10-18-25.075	button_enters_active_area 7
2021-02-09_10-18-25.132	button_created 6
2021-02-09_10-18-25.187	index_moved
2021-02-09_10-18-25.386	index_released
2021-02-09_10-18-25.531	button_leaves_active_area 7
2021-02-09_10-18-25.652	button_enters_active_area 6
2021-02-09_10-18-25.697	button_created 7
2021-02-09_10-18-25.763	index_moved
2021-02-09_10-18-25.796	button_pressed 6
2021-02-09_10-18-25.796	set_speed 0.330000021457672
2021-02-09_10-18-25.953	button_missed 7
2021-02-09_10-18-25.953	set_speed 0.330000021457672
2021-02-09_10-18-25.989	index_released
2021-02-09_10-18-26.227	button_enters_active_area 0
2021-02-09_10-18-26.261	button_created 8
2021-02-09_10-18-26.461	pinky_moved
2021-02-09_10-18-26.505	button_pressed 0
2021-02-09_10-18-26.505	set_speed 0.330000021457672
2021-02-09_10-18-26.684	pinky_released
2021-02-09_10-18-26.797	button_enters_active_area 6
2021-02-09_10-18-26.843	button_created 9
2021-02-09_10-18-26.897	index_moved
2021-02-09_10-18-26.944	button_pressed 6
2021-02-09_10-18-26.944	set_speed 0.510000021457672
2021-02-09_10-18-27.127	index_released
2021-02-09_10-18-27.347	button_enters_active_area 6
2021-02-09_10-18-27.394	button_created 10
2021-02-09_10-18-27.528	index_moved
2021-02-09_10-18-27.563	button_pressed 6
2021-02-09_10-18-27.563	set_speed 0.510000021457672
2021-02-09_10-18-27.691	index_released
2021-02-09_10-18-27.869	button_enters_active_area 3
2021-02-09_10-18-27.915	button_created 11
2021-02-09_10-18-27.991	index_moved
2021-02-09_10-18-28.025	button_pressed 3
2021-02-09_10-18-28.025	set_speed 0.510000021457672
2021-02-09_10-18-28.205	index_released
2021-02-09_10-18-28.359	button_enters_active_area 0
2021-02-09_10-18-28.405	button_created 12
2021-02-09_10-18-28.573	pinky_moved
2021-02-09_10-18-28.607	button_pressed 0
2021-02-09_10-18-28.607	set_speed 0.690000021457672
2021-02-09_10-18-28.805	pinky_released
2021-02-09_10-18-28.827	button_enters_active_area 1
2021-02-09_10-18-28.862	button_created 13
2021-02-09_10-18-28.939	ring_moved
2021-02-09_10-18-28.961	button_pressed 1
2021-02-09_10-18-28.961	set_speed 0.735000032186508
2021-02-09_10-18-28.962	button_pressed_with_notification 1
2021-02-09_10-18-28.962	pedal_window_open 2000ms
2021-02-09_10-18-29.149	ring_released
2021-02-09_10-18-29.171	button_leaves_active_area 1
2021-02-09_10-18-29.270	button_enters_active_area 9
2021-02-09_10-18-29.305	button_created 14
2021-02-09_10-18-29.480	button_missed 1
2021-02-09_10-18-29.480	set_speed 0.600000042915344
2021-02-09_10-18-29.591	button_leaves_active_area 9
2021-02-09_10-18-29.679	button_enters_active_area 6
2021-02-09_10-18-29.702	pedal_pressed_correclty
2021-02-09_10-18-47.933	pedal_pressed_incorreclty
2021-02-09_10-18-58.373	selected_answer 10
2021-02-09_10-18-58.384	no_button_but_finger_pressed LeftPinkyTip
2021-02-09_10-18-58.384	set_speed 0.37500005364418
2021-02-09_10-18-58.384	no_button_but_finger_pressed LeftRingTip
2021-02-09_10-18-58.385	set_speed 0.150000021457672
2021-02-09_10-18-58.385	no_button_but_finger_pressed LeftMiddleTip
2021-02-09_10-18-58.385	set_speed 0
2021-02-09_10-18-58.385	no_button_but_finger_pressed LeftIndexTip
2021-02-09_10-18-58.385	set_speed 0
2021-02-09_10-18-58.385	no_button_but_finger_pressed RightIndexTip
2021-02-09_10-18-58.386	set_speed 0
2021-02-09_10-18-58.386	no_button_but_finger_pressed RightMiddleTip
2021-02-09_10-18-58.386	set_speed 0
2021-02-09_10-18-58.386	no_button_but_finger_pressed RightRingTip
2021-02-09_10-18-58.386	set_speed 0
2021-02-09_10-18-58.386	no_button_but_finger_pressed RightPinkyTip
2021-02-09_10-18-58.386	set_speed 0
2021-02-09_10-18-58.402	button_created 0
2021-02-09_10-18-58.834	button_created 1
2021-02-09_10-18-59.313	button_enters_active_area 1
2021-02-09_10-18-59.348	button_created 2
2021-02-09_10-18-59.489	ring_moved
2021-02-09_10-18-59.522	button_pressed 1
2021-02-09_10-18-59.522	set_speed 0
2021-02-09_10-18-59.706	ring_released
2021-02-09_10-18-59.877	button_enters_active_area 0
2021-02-09_10-18-59.922	button_created 3
2021-02-09_10-19-00.077	pinky_moved
2021-02-09_10-19-00.110	button_pressed 0
2021-02-09_10-19-00.110	set_speed 0.150000021457672
2021-02-09_10-19-00.259	pinky_released
2021-02-09_10-19-00.447	button_enters_active_area 2
2021-02-09_10-19-00.495	button_created 4
2021-02-09_10-19-00.623	middle_moved
2021-02-09_10-19-00.654	button_pressed 2
2021-02-09_10-19-00.654	set_speed 0.330000021457672
2021-02-09_10-19-00.799	middle_released
2021-02-09_10-19-01.021	button_enters_active_area 1
2021-02-09_10-19-01.068	button_created 5
2021-02-09_10-19-01.169	ring_moved
2021-02-09_10-19-01.191	button_pressed 1
2021-02-09_10-19-01.191	set_speed 0.510000021457672
2021-02-09_10-19-01.404	ring_released
2021-02-09_10-19-01.570	button_enters_active_area 9
2021-02-09_10-19-01.627	button_created 6
2021-02-09_10-19-01.705	pinky_moved
2021-02-09_10-19-01.725	button_pressed 9
2021-02-09_10-19-01.725	set_speed 0.690000021457672
2021-02-09_10-19-01.904	pinky_released
2021-02-09_10-19-02.103	button_enters_active_area 3
2021-02-09_10-19-02.148	button_created 7
2021-02-09_10-19-02.244	index_moved
2021-02-09_10-19-02.278	button_pressed 3
2021-02-09_10-19-02.278	set_speed 0.735000032186508
2021-02-09_10-19-02.432	index_released
2021-02-09_10-19-02.587	button_enters_active_area 8
2021-02-09_10-19-02.634	button_created 8
2021-02-09_10-19-02.743	ring_moved
2021-02-09_10-19-02.765	button_pressed 8
2021-02-09_10-19-02.765	set_speed 0.780000042915344
2021-02-09_10-19-02.942	ring_released
2021-02-09_10-19-03.056	button_enters_active_area 2
2021-02-09_10-19-03.090	button_created 9
2021-02-09_10-19-03.235	middle_moved
2021-02-09_10-19-03.260	button_pressed 2
2021-02-09_10-19-03.260	set_speed 0.82500005364418
2021-02-09_10-19-03.402	middle_released
2021-02-09_10-19-03.500	button_enters_active_area 2
2021-02-09_10-19-03.537	button_created 10
2021-02-09_10-19-03.678	middle_moved
2021-02-09_10-19-03.712	button_pressed 2
2021-02-09_10-19-03.712	set_speed 0.870000064373016
2021-02-09_10-19-03.881	middle_released
2021-02-09_10-19-03.913	button_enters_active_area 2
2021-02-09_10-19-03.948	button_created 11
2021-02-09_10-19-04.002	middle_moved
2021-02-09_10-19-04.224	button_leaves_active_area 2
2021-02-09_10-19-04.324	button_enters_active_area 1
2021-02-09_10-19-04.348	button_created 12
2021-02-09_10-19-04.469	middle_released
2021-02-09_10-19-04.517	button_missed 2
2021-02-09_10-19-04.517	set_speed 0.735000075101853
2021-02-09_10-19-04.623	button_leaves_active_area 1
2021-02-09_10-19-04.701	button_enters_active_area 0
2021-02-09_10-19-04.724	pinky_moved
2021-02-09_10-19-04.735	button_created 13
2021-02-09_10-19-04.900	button_missed 1
2021-02-09_10-19-04.900	set_speed 0.510000085830688
2021-02-09_10-19-04.992	button_leaves_active_area 0
2021-02-09_10-19-05.021	pinky_released
2021-02-09_10-19-05.087	button_enters_active_area 0
2021-02-09_10-19-05.122	button_created 14
2021-02-09_10-19-05.243	pinky_moved
2021-02-09_10-19-05.280	button_pressed 0
2021-02-09_10-19-05.280	set_speed 0.375000096559524
2021-02-09_10-19-05.293	button_missed 0
2021-02-09_10-19-05.293	set_speed 0.150000021457672
2021-02-09_10-19-05.443	pinky_released
2021-02-09_10-19-05.485	button_enters_active_area 1
2021-02-09_10-19-05.521	button_created 15
2021-02-09_10-19-05.698	pinky_moved
2021-02-09_10-19-05.709	multiple_finger_start
2021-02-09_10-19-05.874	multiple_finger_stop
2021-02-09_10-19-05.885	no_button_but_finger_pressed LeftPinkyTip
2021-02-09_10-19-05.886	set_speed 0
2021-02-09_10-19-05.886	no_button_but_finger_pressed LeftRingTip
2021-02-09_10-19-05.886	set_speed 0
2021-02-09_10-19-05.886	no_button_but_finger_pressed LeftMiddleTip
2021-02-09_10-19-05.886	set_speed 0
2021-02-09_10-19-05.886	no_button_but_finger_pressed LeftIndexTip
2021-02-09_10-19-05.886	set_speed 0
2021-02-09_10-19-05.886	no_button_but_finger_pressed RightIndexTip
2021-02-09_10-19-05.887	set_speed 0
2021-02-09_10-19-05.887	no_button_but_finger_pressed RightMiddleTip
2021-02-09_10-19-05.887	set_speed 0
2021-02-09_10-19-05.887	no_button_but_finger_pressed RightRingTip
2021-02-09_10-19-05.887	set_speed 0
2021-02-09_10-19-05.887	no_button_but_finger_pressed RightPinkyTip
2021-02-09_10-19-05.887	set_speed 0
2021-02-09_10-19-05.903	pinky_released
2021-02-09_10-19-05.904	button_created 0
2021-02-09_10-19-06.330	pedal_pressed_incorreclty
2021-02-09_10-19-12.784	selected_answer 10
2021-02-09_10-19-12.795	no_button_but_finger_pressed LeftPinkyTip
2021-02-09_10-19-12.795	set_speed 0
2021-02-09_10-19-12.795	no_button_but_finger_pressed LeftRingTip
2021-02-09_10-19-12.795	set_speed 0
2021-02-09_10-19-12.795	no_button_but_finger_pressed LeftMiddleTip
2021-02-09_10-19-12.796	set_speed 0
2021-02-09_10-19-12.796	no_button_but_finger_pressed LeftIndexTip
2021-02-09_10-19-12.796	set_speed 0
2021-02-09_10-19-12.796	no_button_but_finger_pressed RightIndexTip
2021-02-09_10-19-12.796	set_speed 0
2021-02-09_10-19-12.796	no_button_but_finger_pressed RightMiddleTip
2021-02-09_10-19-12.796	set_speed 0
2021-02-09_10-19-12.796	no_button_but_finger_pressed RightRingTip
2021-02-09_10-19-12.797	set_speed 0
2021-02-09_10-19-12.797	no_button_but_finger_pressed RightPinkyTip
2021-02-09_10-19-12.797	set_speed 0
2021-02-09_10-19-12.817	button_created 0
2021-02-09_10-19-13.361	button_created 1
2021-02-09_10-19-13.895	button_enters_active_area 2
2021-02-09_10-19-13.941	button_created 2
2021-02-09_10-19-14.064	middle_moved
2021-02-09_10-19-14.108	button_pressed 2
2021-02-09_10-19-14.108	set_speed 0
2021-02-09_10-19-14.265	middle_released
2021-02-09_10-19-14.453	button_enters_active_area 9
2021-02-09_10-19-14.510	button_created 3
2021-02-09_10-19-14.520	pinky_moved
2021-02-09_10-19-14.710	pinky_released
2021-02-09_10-19-14.897	button_leaves_active_area 9
2021-02-09_10-19-15.031	button_enters_active_area 3
2021-02-09_10-19-15.077	button_created 4
2021-02-09_10-19-15.253	index_moved
2021-02-09_10-19-15.273	button_pressed 3
2021-02-09_10-19-15.273	set_speed 0.150000021457672
2021-02-09_10-19-15.319	button_missed 9
2021-02-09_10-19-15.319	set_speed 0.150000021457672
2021-02-09_10-19-15.415	index_released
2021-02-09_10-19-15.603	button_enters_active_area 8
2021-02-09_10-19-15.649	button_created 5
2021-02-09_10-19-15.751	ring_moved
2021-02-09_10-19-15.770	button_pressed 8
2021-02-09_10-19-15.770	set_speed 0.330000021457672
2021-02-09_10-19-15.982	ring_released
2021-02-09_10-19-16.170	button_enters_active_area 7
2021-02-09_10-19-16.229	button_created 6
2021-02-09_10-19-16.262	middle_moved
2021-02-09_10-19-16.296	button_pressed 7
2021-02-09_10-19-16.296	set_speed 0.510000021457672
2021-02-09_10-19-16.296	button_pressed_with_notification 7
2021-02-09_10-19-16.296	pedal_window_open 2000ms
2021-02-09_10-19-16.549	middle_released
2021-02-09_10-19-16.605	button_leaves_active_area 7
2021-02-09_10-19-16.728	button_enters_active_area 6
2021-02-09_10-19-16.775	button_created 7
2021-02-09_10-19-17.040	pedal_pressed_correclty
2021-02-09_10-19-21.850	selected_answer 10
2021-02-09_10-19-21.861	no_button_but_finger_pressed LeftPinkyTip
2021-02-09_10-19-21.862	set_speed 0.330000021457672
2021-02-09_10-19-21.862	no_button_but_finger_pressed LeftRingTip
2021-02-09_10-19-21.862	set_speed 0.150000021457672
2021-02-09_10-19-21.862	no_button_but_finger_pressed LeftMiddleTip
2021-02-09_10-19-21.862	set_speed 0.150000021457672
2021-02-09_10-19-21.862	no_button_but_finger_pressed LeftIndexTip
2021-02-09_10-19-21.863	set_speed 0
2021-02-09_10-19-21.863	no_button_but_finger_pressed RightIndexTip
2021-02-09_10-19-21.863	set_speed 0
2021-02-09_10-19-21.863	no_button_but_finger_pressed RightMiddleTip
2021-02-09_10-19-21.863	set_speed 0
2021-02-09_10-19-21.863	no_button_but_finger_pressed RightRingTip
2021-02-09_10-19-21.863	set_speed 0
2021-02-09_10-19-21.863	no_button_but_finger_pressed RightPinkyTip
2021-02-09_10-19-21.863	set_speed 0
2021-02-09_10-19-21.877	button_created 0
2021-02-09_10-19-22.426	button_created 1
2021-02-09_10-19-22.955	button_enters_active_area 8
2021-02-09_10-19-23.001	button_created 2
2021-02-09_10-19-23.092	ring_moved
2021-02-09_10-19-23.115	button_pressed 8
2021-02-09_10-19-23.115	set_speed 0
2021-02-09_10-19-23.303	ring_released
2021-02-09_10-19-23.525	button_enters_active_area 1
2021-02-09_10-19-23.570	button_created 3
2021-02-09_10-19-23.638	middle_moved
2021-02-09_10-19-23.705	ring_moved
2021-02-09_10-19-23.705	middle_released
2021-02-09_10-19-23.727	button_pressed 1
2021-02-09_10-19-23.727	set_speed 0.150000021457672
2021-02-09_10-19-23.762	multiple_finger_start
2021-02-09_10-19-23.961	multiple_finger_stop
2021-02-09_10-19-23.971	no_button_but_finger_pressed LeftPinkyTip
2021-02-09_10-19-23.971	set_speed 0.150000021457672
2021-02-09_10-19-23.971	no_button_but_finger_pressed LeftRingTip
2021-02-09_10-19-23.971	set_speed 0.150000021457672
2021-02-09_10-19-23.971	no_button_but_finger_pressed LeftMiddleTip
2021-02-09_10-19-23.972	set_speed 0.150000021457672
2021-02-09_10-19-23.972	no_button_but_finger_pressed LeftIndexTip
2021-02-09_10-19-23.972	set_speed 0
2021-02-09_10-19-23.972	no_button_but_finger_pressed RightIndexTip
2021-02-09_10-19-23.972	set_speed 0
2021-02-09_10-19-23.972	no_button_but_finger_pressed RightMiddleTip
2021-02-09_10-19-23.972	set_speed 0
2021-02-09_10-19-23.972	no_button_but_finger_pressed RightRingTip
2021-02-09_10-19-23.973	set_speed 0
2021-02-09_10-19-23.973	no_button_but_finger_pressed RightPinkyTip
2021-02-09_10-19-23.973	set_speed 0
2021-02-09_10-19-23.987	button_created 0
2021-02-09_10-19-24.026	ring_released
2021-02-09_10-19-24.548	button_created 1
2021-02-09_10-19-25.082	button_enters_active_area 6
2021-02-09_10-19-25.118	button_created 2
2021-02-09_10-19-25.206	index_moved
2021-02-09_10-19-25.259	button_pressed 6
2021-02-09_10-19-25.259	set_speed 0
2021-02-09_10-19-25.466	index_released
2021-02-09_10-19-25.643	button_enters_active_area 9
2021-02-09_10-19-25.691	button_created 3
2021-02-09_10-19-25.732	pinky_moved
2021-02-09_10-19-25.876	button_pressed 9
2021-02-09_10-19-25.876	set_speed 0.150000021457672
2021-02-09_10-19-25.955	pinky_released
2021-02-09_10-19-26.212	button_enters_active_area 3
2021-02-09_10-19-26.272	button_created 4
2021-02-09_10-19-26.359	index_moved
2021-02-09_10-19-26.381	button_pressed 3
2021-02-09_10-19-26.381	set_speed 0.330000021457672
2021-02-09_10-19-26.592	index_released
2021-02-09_10-19-26.781	button_enters_active_area 7
2021-02-09_10-19-26.838	button_created 5
2021-02-09_10-19-26.954	middle_moved
2021-02-09_10-19-26.976	button_pressed 7
2021-02-09_10-19-26.976	set_speed 0.510000021457672
2021-02-09_10-19-27.132	middle_released
2021-02-09_10-19-27.356	button_enters_active_area 1
2021-02-09_10-19-27.393	button_created 6
2021-02-09_10-19-27.502	ring_moved
2021-02-09_10-19-27.527	button_pressed 1
2021-02-09_10-19-27.527	set_speed 0.690000021457672
2021-02-09_10-19-27.809	ring_released
2021-02-09_10-19-27.876	button_enters_active_area 1
2021-02-09_10-19-27.910	button_created 7
2021-02-09_10-19-28.088	ring_moved
2021-02-09_10-19-28.111	button_pressed 1
2021-02-09_10-19-28.111	set_speed 0.735000032186508
2021-02-09_10-19-28.111	button_pressed_with_notification 1
2021-02-09_10-19-28.112	pedal_window_open 2000ms
2021-02-09_10-19-28.258	button_leaves_active_area 1
2021-02-09_10-19-28.303	ring_released
2021-02-09_10-19-28.358	button_enters_active_area 1
2021-02-09_10-19-28.392	ring_moved
2021-02-09_10-19-28.404	button_created 8
2021-02-09_10-19-28.474	ring_released
2021-02-09_10-19-28.578	pedal_pressed_correclty
2021-02-09_10-19-28.589	baseline_data : correct 3 - incorrect 2 - missed 2
2021-02-09_10-19-28.589	baseline_accuracy 0
2021-02-09_10-19-28.589	lauunch_remapping_illustration_scene
2021-02-09_10-19-56.988	pinky_moved
2021-02-09_10-19-57.990	pinky_released
2021-02-09_10-19-58.596	start_remapping 3 to 1
2021-02-09_10-19-58.596	ring_moved
2021-02-09_10-19-59.743	ring_released
2021-02-09_10-19-59.961	stop_remapping 3 to 1
2021-02-09_10-20-01.266	ring_moved
2021-02-09_10-20-02.254	ring_released
2021-02-09_10-20-04.242	start_remapping 1 to 3
2021-02-09_10-20-04.242	index_moved
2021-02-09_10-20-05.330	index_released
2021-02-09_10-20-05.548	stop_remapping 1 to 3
2021-02-09_10-20-05.792	ring_moved
2021-02-09_10-20-06.330	multiple_finger_start
2021-02-09_10-20-06.851	multiple_finger_stop
2021-02-09_10-20-07.049	ring_released
2021-02-09_10-20-08.421	start_remapping 2 to 1
2021-02-09_10-20-08.421	middle_moved
2021-02-09_10-20-09.507	middle_released
2021-02-09_10-20-09.714	stop_remapping 2 to 1
2021-02-09_10-20-10.105	thumb_moved
2021-02-09_10-20-11.028	thumb_released
2021-02-09_10-20-11.428	thumb_moved
2021-02-09_10-20-12.248	thumb_released
2021-02-09_10-20-12.783	pinky_moved
2021-02-09_10-20-13.857	pinky_released
2021-02-09_10-20-14.438	start_remapping 3 to 1
2021-02-09_10-20-14.438	ring_moved
2021-02-09_10-20-16.070	ring_released
2021-02-09_10-20-16.281	stop_remapping 3 to 1
2021-02-09_10-20-17.044	middle_moved
2021-02-09_10-20-17.980	middle_released
2021-02-09_10-20-18.435	start_remapping 1 to 4
2021-02-09_10-20-18.435	index_moved
2021-02-09_10-20-19.802	index_released
2021-02-09_10-20-20.008	stop_remapping 1 to 4
2021-02-09_10-20-20.486	ring_moved
2021-02-09_10-20-21.289	ring_released
2021-02-09_10-20-21.823	start_remapping 2 to 1
2021-02-09_10-20-21.823	middle_moved
2021-02-09_10-20-22.789	middle_released
2021-02-09_10-20-22.996	stop_remapping 2 to 1
2021-02-09_10-20-23.478	middle_moved
2021-02-09_10-20-24.422	middle_released
2021-02-09_10-20-25.366	start_remapping 1 to 3
2021-02-09_10-20-25.366	index_moved
2021-02-09_10-20-26.888	index_released
2021-02-09_10-20-27.095	stop_remapping 1 to 3
2021-02-09_10-20-28.231	index_moved
2021-02-09_10-20-29.032	index_released
2021-02-09_10-20-29.532	start_remapping 2 to 4
2021-02-09_10-20-29.532	middle_moved
2021-02-09_10-20-30.383	middle_released
2021-02-09_10-20-30.603	stop_remapping 2 to 4
2021-02-09_10-20-31.108	ring_moved
2021-02-09_10-20-32.244	ring_released
2021-02-09_10-20-32.818	index_moved
2021-02-09_10-20-33.713	index_released
2021-02-09_10-20-34.014	start_remapping 2 to 1
2021-02-09_10-20-34.014	middle_moved
2021-02-09_10-20-35.075	middle_released
2021-02-09_10-20-35.284	stop_remapping 2 to 1
2021-02-09_10-20-35.572	ring_moved
2021-02-09_10-20-36.239	ring_released
2021-02-09_10-20-36.582	start_remapping 1 to 3
2021-02-09_10-20-36.582	index_moved
2021-02-09_10-20-37.222	index_released
2021-02-09_10-20-37.433	stop_remapping 1 to 3
2021-02-09_10-20-37.558	start_remapping 1 to 2
2021-02-09_10-20-37.558	index_moved
2021-02-09_10-20-38.104	index_released
2021-02-09_10-20-38.314	stop_remapping 1 to 2
2021-02-09_10-20-38.699	ring_moved
2021-02-09_10-20-39.267	ring_released
2021-02-09_10-20-39.858	index_moved
2021-02-09_10-20-40.199	index_released
2021-02-09_10-20-40.791	start_remapping 3 to 2
2021-02-09_10-20-40.791	ring_moved
2021-02-09_10-20-41.121	ring_released
2021-02-09_10-20-41.332	stop_remapping 3 to 2
2021-02-09_10-20-45.025	launch_dry_run_explanation_scene
2021-02-09_10-20-45.035	no_button_but_finger_pressed LeftPinkyTip
2021-02-09_10-20-45.035	set_speed 0.600000042915344
2021-02-09_10-20-45.035	no_button_but_finger_pressed LeftRingTip
2021-02-09_10-20-45.036	set_speed 0.37500005364418
2021-02-09_10-20-45.036	no_button_but_finger_pressed LeftMiddleTip
2021-02-09_10-20-45.036	set_speed 0.150000021457672
2021-02-09_10-20-45.036	no_button_but_finger_pressed LeftIndexTip
2021-02-09_10-20-45.036	set_speed 0
2021-02-09_10-20-45.036	no_button_but_finger_pressed RightIndexTip
2021-02-09_10-20-45.036	set_speed 0
2021-02-09_10-20-45.036	no_button_but_finger_pressed RightMiddleTip
2021-02-09_10-20-45.036	set_speed 0
2021-02-09_10-20-45.037	no_button_but_finger_pressed RightRingTip
2021-02-09_10-20-45.037	set_speed 0
2021-02-09_10-20-45.037	no_button_but_finger_pressed RightPinkyTip
2021-02-09_10-20-45.037	set_speed 0
2021-02-09_10-21-18.865	launch_dry_run_session
2021-02-09_10-21-18.882	no_button_but_finger_pressed RightPinkyTip
2021-02-09_10-21-18.882	set_speed 0
2021-02-09_10-21-18.882	no_button_but_finger_pressed RightRingTip
2021-02-09_10-21-18.882	set_speed 0
2021-02-09_10-21-18.882	no_button_but_finger_pressed RightMiddleTip
2021-02-09_10-21-18.882	set_speed 0
2021-02-09_10-21-18.882	no_button_but_finger_pressed RightIndexTip
2021-02-09_10-21-18.883	set_speed 0
2021-02-09_10-21-18.883	no_button_but_finger_pressed LeftIndexTip
2021-02-09_10-21-18.883	set_speed 0
2021-02-09_10-21-18.883	no_button_but_finger_pressed LeftMiddleTip
2021-02-09_10-21-18.883	set_speed 0
2021-02-09_10-21-18.883	no_button_but_finger_pressed LeftRingTip
2021-02-09_10-21-18.883	set_speed 0
2021-02-09_10-21-18.883	no_button_but_finger_pressed LeftPinkyTip
2021-02-09_10-21-18.883	set_speed 0
2021-02-09_10-21-18.895	button_created 0
2021-02-09_10-21-19.452	button_created 1
2021-02-09_10-21-19.986	button_enters_active_area 9
2021-02-09_10-21-20.021	button_created 2
2021-02-09_10-21-20.143	condition B
2021-02-09_10-21-20.144	pinky_moved
2021-02-09_10-21-20.165	button_pressed 9
2021-02-09_10-21-20.165	set_speed 0
2021-02-09_10-21-20.370	pinky_released
2021-02-09_10-21-20.548	button_enters_active_area 8
2021-02-09_10-21-20.593	button_created 3
2021-02-09_10-21-20.771	condition B
2021-02-09_10-21-20.771	ring_moved
2021-02-09_10-21-20.804	button_pressed 8
2021-02-09_10-21-20.804	set_speed 0.150000021457672
2021-02-09_10-21-21.114	button_enters_active_area 9
2021-02-09_10-21-21.159	ring_released
2021-02-09_10-21-21.171	button_created 4
2021-02-09_10-21-21.325	condition B
2021-02-09_10-21-21.326	pinky_moved
2021-02-09_10-21-21.347	button_pressed 9
2021-02-09_10-21-21.348	set_speed 0.330000021457672
2021-02-09_10-21-21.503	pinky_released
2021-02-09_10-21-21.692	button_enters_active_area 8
2021-02-09_10-21-21.737	button_created 5
2021-02-09_10-21-21.837	condition B
2021-02-09_10-21-21.837	ring_moved
2021-02-09_10-21-21.858	button_pressed 8
2021-02-09_10-21-21.858	set_speed 0.510000021457672
2021-02-09_10-21-22.103	ring_released
2021-02-09_10-21-22.258	button_enters_active_area 0
2021-02-09_10-21-22.302	button_created 6
2021-02-09_10-21-22.469	start_remapping 4 to 2
2021-02-09_10-21-22.470	pedal_window_open 2000ms
2021-02-09_10-21-22.470	condition A
2021-02-09_10-21-22.470	pinky_moved
2021-02-09_10-21-22.658	button_enters_active_area 0
2021-02-09_10-21-22.758	pinky_released
2021-02-09_10-21-22.769	button_enters_active_area 1
2021-02-09_10-21-22.815	button_created 7
2021-02-09_10-21-22.869	stop_remapping 4 to 2
2021-02-09_10-21-23.037	button_missed 0
2021-02-09_10-21-23.037	set_speed 0.510000021457672
2021-02-09_10-21-23.160	button_enters_active_area 1
2021-02-09_10-21-23.194	pedal_pressed_correclty
2021-02-09_10-21-28.688	selected_answer 10
2021-02-09_10-21-28.703	no_button_but_finger_pressed LeftPinkyTip
2021-02-09_10-21-28.703	set_speed 0.330000021457672
2021-02-09_10-21-28.703	no_button_but_finger_pressed LeftRingTip
2021-02-09_10-21-28.704	set_speed 0.150000021457672
2021-02-09_10-21-28.704	no_button_but_finger_pressed LeftMiddleTip
2021-02-09_10-21-28.704	set_speed 0
2021-02-09_10-21-28.704	no_button_but_finger_pressed LeftIndexTip
2021-02-09_10-21-28.704	set_speed 0
2021-02-09_10-21-28.704	no_button_but_finger_pressed RightIndexTip
2021-02-09_10-21-28.704	set_speed 0
2021-02-09_10-21-28.704	no_button_but_finger_pressed RightMiddleTip
2021-02-09_10-21-28.705	set_speed 0
2021-02-09_10-21-28.705	no_button_but_finger_pressed RightRingTip
2021-02-09_10-21-28.705	set_speed 0
2021-02-09_10-21-28.705	no_button_but_finger_pressed RightPinkyTip
2021-02-09_10-21-28.705	set_speed 0
2021-02-09_10-21-28.719	button_created 0
2021-02-09_10-21-29.234	button_created 1
2021-02-09_10-21-29.781	button_enters_active_area 9
2021-02-09_10-21-29.801	button_created 2
2021-02-09_10-21-29.901	condition B
2021-02-09_10-21-29.902	pinky_moved
2021-02-09_10-21-29.922	button_pressed 9
2021-02-09_10-21-29.922	set_speed 0
2021-02-09_10-21-30.133	pinky_released
2021-02-09_10-21-30.334	button_enters_active_area 8
2021-02-09_10-21-30.379	button_created 3
2021-02-09_10-21-30.423	condition B
2021-02-09_10-21-30.423	ring_moved
2021-02-09_10-21-30.453	button_pressed 8
2021-02-09_10-21-30.453	set_speed 0.150000021457672
2021-02-09_10-21-30.704	ring_released
2021-02-09_10-21-30.895	button_enters_active_area 0
2021-02-09_10-21-30.945	button_created 4
2021-02-09_10-21-31.089	condition B
2021-02-09_10-21-31.089	pinky_moved
2021-02-09_10-21-31.125	button_pressed 0
2021-02-09_10-21-31.125	set_speed 0.330000021457672
2021-02-09_10-21-31.346	pinky_released
2021-02-09_10-21-31.476	button_enters_active_area 7
2021-02-09_10-21-31.523	button_created 5
2021-02-09_10-21-31.722	condition B
2021-02-09_10-21-31.722	middle_moved
2021-02-09_10-21-31.758	button_pressed 7
2021-02-09_10-21-31.758	set_speed 0.510000021457672
2021-02-09_10-21-31.978	middle_released
2021-02-09_10-21-32.031	button_enters_active_area 3
2021-02-09_10-21-32.089	button_created 6
2021-02-09_10-21-32.298	condition B
2021-02-09_10-21-32.299	index_moved
2021-02-09_10-21-32.337	button_pressed 3
2021-02-09_10-21-32.337	set_speed 0.690000021457672
2021-02-09_10-21-32.564	button_enters_active_area 0
2021-02-09_10-21-32.610	button_created 7
2021-02-09_10-21-32.631	index_released
2021-02-09_10-21-32.810	condition B
2021-02-09_10-21-32.810	pinky_moved
2021-02-09_10-21-32.842	button_pressed 0
2021-02-09_10-21-32.842	set_speed 0.735000032186508
2021-02-09_10-21-33.054	pinky_released
2021-02-09_10-21-33.064	button_enters_active_area 2
2021-02-09_10-21-33.111	button_created 8
2021-02-09_10-21-33.265	condition B
2021-02-09_10-21-33.265	middle_moved
2021-02-09_10-21-33.319	button_pressed 2
2021-02-09_10-21-33.319	set_speed 0.780000042915344
2021-02-09_10-21-33.531	button_enters_active_area 9
2021-02-09_10-21-33.554	middle_released
2021-02-09_10-21-33.566	button_created 9
2021-02-09_10-21-33.853	condition B
2021-02-09_10-21-33.854	pinky_moved
2021-02-09_10-21-33.875	button_enters_active_area 9
2021-02-09_10-21-33.975	button_enters_active_area 3
2021-02-09_10-21-34.010	button_created 10
2021-02-09_10-21-34.138	pinky_released
2021-02-09_10-21-34.198	button_missed 9
2021-02-09_10-21-34.198	set_speed 0.64500005364418
2021-02-09_10-21-34.297	condition B
2021-02-09_10-21-34.298	index_moved
2021-02-09_10-21-34.319	button_enters_active_area 3
2021-02-09_10-21-34.379	index_released
2021-02-09_10-21-34.397	button_enters_active_area 9
2021-02-09_10-21-34.432	button_created 11
2021-02-09_10-21-34.556	condition B
2021-02-09_10-21-34.556	pinky_moved
2021-02-09_10-21-34.576	button_pressed 9
2021-02-09_10-21-34.576	set_speed 0.600000064373016
2021-02-09_10-21-34.621	button_missed 3
2021-02-09_10-21-34.621	set_speed 0.375000075101852
2021-02-09_10-21-34.797	pinky_released
2021-02-09_10-21-34.808	button_enters_active_area 2
2021-02-09_10-21-34.854	button_created 12
2021-02-09_10-21-35.120	condition B
2021-02-09_10-21-35.120	middle_moved
2021-02-09_10-21-35.164	button_enters_active_area 2
2021-02-09_10-21-35.274	button_enters_active_area 0
2021-02-09_10-21-35.321	button_created 13
2021-02-09_10-21-35.364	middle_released
2021-02-09_10-21-35.543	button_missed 2
2021-02-09_10-21-35.543	set_speed 0.150000021457672
2021-02-09_10-21-35.552	condition B
2021-02-09_10-21-35.553	pinky_moved
2021-02-09_10-21-35.591	button_pressed 0
2021-02-09_10-21-35.591	set_speed 0.150000021457672
2021-02-09_10-21-35.821	button_enters_active_area 0
2021-02-09_10-21-35.830	pinky_released
2021-02-09_10-21-35.865	button_created 14
2021-02-09_10-21-36.082	condition B
2021-02-09_10-21-36.082	pinky_moved
2021-02-09_10-21-36.101	button_pressed 0
2021-02-09_10-21-36.101	set_speed 0.330000021457672
2021-02-09_10-21-36.387	button_enters_active_area 1
2021-02-09_10-21-36.409	pinky_released
2021-02-09_10-21-36.443	button_created 15
2021-02-09_10-21-36.575	condition B
2021-02-09_10-21-36.576	ring_moved
2021-02-09_10-21-36.608	button_pressed 1
2021-02-09_10-21-36.608	set_speed 0.330000021457672
2021-02-09_10-21-36.920	ring_released
2021-02-09_10-21-36.953	button_enters_active_area 0
2021-02-09_10-21-37.009	button_created 16
2021-02-09_10-21-37.169	condition B
2021-02-09_10-21-37.170	pinky_moved
2021-02-09_10-21-37.196	button_pressed 0
2021-02-09_10-21-37.196	set_speed 0.510000021457672
2021-02-09_10-21-37.474	pinky_released
2021-02-09_10-21-37.529	button_enters_active_area 6
2021-02-09_10-21-37.575	button_created 17
2021-02-09_10-21-37.662	condition B
2021-02-09_10-21-37.663	index_moved
2021-02-09_10-21-37.696	button_pressed 6
2021-02-09_10-21-37.696	set_speed 0.690000021457672
2021-02-09_10-21-38.013	index_released
2021-02-09_10-21-38.051	button_enters_active_area 8
2021-02-09_10-21-38.097	button_created 18
2021-02-09_10-21-38.140	condition B
2021-02-09_10-21-38.141	ring_moved
2021-02-09_10-21-38.162	button_pressed 8
2021-02-09_10-21-38.162	set_speed 0.735000032186508
2021-02-09_10-21-38.429	ring_released
2021-02-09_10-21-38.540	button_enters_active_area 2
2021-02-09_10-21-38.585	button_created 19
2021-02-09_10-21-38.740	condition B
2021-02-09_10-21-38.741	middle_moved
2021-02-09_10-21-38.763	button_pressed 2
2021-02-09_10-21-38.763	set_speed 0.780000042915344
2021-02-09_10-21-39.017	button_enters_active_area 0
2021-02-09_10-21-39.051	middle_released
2021-02-09_10-21-39.054	button_created 20
2021-02-09_10-21-39.229	condition B
2021-02-09_10-21-39.229	pinky_moved
2021-02-09_10-21-39.251	button_pressed 0
2021-02-09_10-21-39.251	set_speed 0.82500005364418
2021-02-09_10-21-39.451	button_enters_active_area 0
2021-02-09_10-21-39.451	pinky_released
2021-02-09_10-21-39.497	button_created 21
2021-02-09_10-21-39.728	condition B
2021-02-09_10-21-39.728	pinky_moved
2021-02-09_10-21-39.783	button_enters_active_area 0
2021-02-09_10-21-39.886	button_enters_active_area 7
2021-02-09_10-21-39.922	button_created 22
2021-02-09_10-21-39.930	pinky_released
2021-02-09_10-21-40.028	condition D
2021-02-09_10-21-40.028	pedal_window_open 2000ms
2021-02-09_10-21-40.028	ring_moved
2021-02-09_10-21-40.085	button_missed 0
2021-02-09_10-21-40.085	set_speed 0.690000064373016
2021-02-09_10-21-40.167	ring_released
2021-02-09_10-21-40.175	middle_moved
2021-02-09_10-21-40.194	button_enters_active_area 7
2021-02-09_10-21-40.284	button_enters_active_area 0
2021-02-09_10-21-40.318	button_created 23
2021-02-09_10-21-40.384	middle_released
2021-02-09_10-21-40.487	button_missed 7
2021-02-09_10-21-40.487	set_speed 0.465000075101852
2021-02-09_10-21-40.594	button_enters_active_area 0
2021-02-09_10-21-40.683	button_enters_active_area 7
2021-02-09_10-21-40.718	button_created 24
2021-02-09_10-21-40.838	condition B
2021-02-09_10-21-40.839	middle_moved
2021-02-09_10-21-40.860	button_pressed 7
2021-02-09_10-21-40.860	set_speed 0.330000085830688
2021-02-09_10-21-40.907	button_missed 0
2021-02-09_10-21-40.907	set_speed 0.150000021457672
2021-02-09_10-21-41.039	middle_released
2021-02-09_10-21-41.116	button_enters_active_area 6
2021-02-09_10-21-41.151	button_created 25
2021-02-09_10-21-41.306	condition B
2021-02-09_10-21-41.307	index_moved
2021-02-09_10-21-41.327	button_pressed 6
2021-02-09_10-21-41.328	set_speed 0.150000021457672
2021-02-09_10-21-41.494	index_released
2021-02-09_10-21-41.638	button_enters_active_area 0
2021-02-09_10-21-41.673	button_created 26
2021-02-09_10-21-41.849	condition B
2021-02-09_10-21-41.850	pinky_moved
2021-02-09_10-21-41.894	button_pressed 0
2021-02-09_10-21-41.894	set_speed 0.330000021457672
2021-02-09_10-21-42.046	pedal_window_timeout
2021-02-09_10-21-42.046	pedal_not_pressed
2021-02-09_10-21-42.160	pinky_released
2021-02-09_10-21-42.195	button_enters_active_area 0
2021-02-09_10-21-42.250	button_created 27
2021-02-09_10-21-42.560	condition B
2021-02-09_10-21-42.561	pinky_moved
2021-02-09_10-21-42.649	button_enters_active_area 0
2021-02-09_10-21-42.772	button_enters_active_area 6
2021-02-09_10-21-42.805	pinky_released
2021-02-09_10-21-42.817	button_created 28
2021-02-09_10-21-42.995	condition B
2021-02-09_10-21-42.996	index_moved
2021-02-09_10-21-43.017	button_pressed 6
2021-02-09_10-21-43.017	set_speed 0.510000021457672
2021-02-09_10-21-43.063	button_missed 0
2021-02-09_10-21-43.063	set_speed 0.330000021457672
2021-02-09_10-21-43.293	index_released
2021-02-09_10-21-43.349	button_enters_active_area 1
2021-02-09_10-21-43.394	button_created 29
2021-02-09_10-21-43.604	condition B
2021-02-09_10-21-43.604	ring_moved
2021-02-09_10-21-43.615	multiple_finger_start
2021-02-09_10-21-43.616	delete_condition 2021-02-09_10-21-43.604	condition_entry	condition B
2021-02-09_10-21-43.860	multiple_finger_stop
2021-02-09_10-21-43.871	no_button_but_finger_pressed LeftPinkyTip
2021-02-09_10-21-43.871	set_speed 0.330000021457672
2021-02-09_10-21-43.871	no_button_but_finger_pressed LeftRingTip
2021-02-09_10-21-43.871	set_speed 0.150000021457672
2021-02-09_10-21-43.871	no_button_but_finger_pressed LeftMiddleTip
2021-02-09_10-21-43.871	set_speed 0
2021-02-09_10-21-43.871	no_button_but_finger_pressed LeftIndexTip
2021-02-09_10-21-43.871	set_speed 0
2021-02-09_10-21-43.872	no_button_but_finger_pressed RightIndexTip
2021-02-09_10-21-43.872	set_speed 0
2021-02-09_10-21-43.872	no_button_but_finger_pressed RightMiddleTip
2021-02-09_10-21-43.872	set_speed 0
2021-02-09_10-21-43.872	no_button_but_finger_pressed RightRingTip
2021-02-09_10-21-43.872	set_speed 0
2021-02-09_10-21-43.872	no_button_but_finger_pressed RightPinkyTip
2021-02-09_10-21-43.872	set_speed 0
2021-02-09_10-21-43.882	ring_released
2021-02-09_10-21-43.884	button_created 0
2021-02-09_10-21-44.450	button_created 1
2021-02-09_10-21-44.971	button_enters_active_area 2
2021-02-09_10-21-45.017	button_created 2
2021-02-09_10-21-45.160	condition B
2021-02-09_10-21-45.161	middle_moved
2021-02-09_10-21-45.204	button_pressed 2
2021-02-09_10-21-45.204	set_speed 0
2021-02-09_10-21-45.459	middle_released
2021-02-09_10-21-45.548	button_enters_active_area 6
2021-02-09_10-21-45.593	button_created 3
2021-02-09_10-21-45.782	condition B
2021-02-09_10-21-45.783	index_moved
2021-02-09_10-21-45.805	button_pressed 6
2021-02-09_10-21-45.805	set_speed 0.150000021457672
2021-02-09_10-21-46.059	index_released
2021-02-09_10-21-46.114	button_enters_active_area 3
2021-02-09_10-21-46.160	button_created 4
2021-02-09_10-21-46.292	condition B
2021-02-09_10-21-46.293	index_moved
2021-02-09_10-21-46.314	button_pressed 3
2021-02-09_10-21-46.315	set_speed 0.330000021457672
2021-02-09_10-21-46.592	index_released
2021-02-09_10-21-46.691	button_enters_active_area 0
2021-02-09_10-21-46.737	button_created 5
2021-02-09_10-21-46.915	condition B
2021-02-09_10-21-46.916	pinky_moved
2021-02-09_10-21-46.950	button_pressed 0
2021-02-09_10-21-46.950	set_speed 0.510000021457672
2021-02-09_10-21-47.136	pinky_released
2021-02-09_10-21-47.247	button_enters_active_area 0
2021-02-09_10-21-47.292	button_created 6
2021-02-09_10-21-47.561	condition B
2021-02-09_10-21-47.561	pinky_moved
2021-02-09_10-21-47.595	button_pressed 0
2021-02-09_10-21-47.596	set_speed 0.690000021457672
2021-02-09_10-21-47.791	button_enters_active_area 7
2021-02-09_10-21-47.792	pinky_released
2021-02-09_10-21-47.826	button_created 7
2021-02-09_10-21-48.069	condition B
2021-02-09_10-21-48.069	middle_moved
2021-02-09_10-21-48.169	button_enters_active_area 7
2021-02-09_10-21-48.269	button_enters_active_area 9
2021-02-09_10-21-48.315	button_created 8
2021-02-09_10-21-48.435	middle_released
2021-02-09_10-21-48.526	button_missed 7
2021-02-09_10-21-48.526	set_speed 0.555000032186508
2021-02-09_10-21-48.615	condition B
2021-02-09_10-21-48.616	pinky_moved
2021-02-09_10-21-48.637	button_enters_active_area 9
2021-02-09_10-21-48.746	button_enters_active_area 9
2021-02-09_10-21-48.781	button_created 9
2021-02-09_10-21-48.877	pinky_released
2021-02-09_10-21-48.969	button_missed 9
2021-02-09_10-21-48.969	set_speed 0.330000042915344
2021-02-09_10-21-49.091	button_enters_active_area 9
2021-02-09_10-21-49.114	start_remapping 4 to 2
2021-02-09_10-21-49.114	pedal_window_open 2000ms
2021-02-09_10-21-49.114	condition A
2021-02-09_10-21-49.114	pinky_moved
2021-02-09_10-21-49.191	button_enters_active_area 3
2021-02-09_10-21-49.236	button_created 10
2021-02-09_10-21-49.357	pinky_released
2021-02-09_10-21-49.459	button_missed 9
2021-02-09_10-21-49.459	set_speed 0.150000021457672
2021-02-09_10-21-49.590	button_enters_active_area 3
2021-02-09_10-21-49.682	stop_remapping 4 to 2
2021-02-09_10-21-49.726	button_enters_active_area 2
2021-02-09_10-21-49.774	button_created 11
2021-02-09_10-21-49.957	condition B
2021-02-09_10-21-49.958	middle_moved
2021-02-09_10-21-49.979	button_pressed 2
2021-02-09_10-21-49.979	set_speed 0.150000021457672
2021-02-09_10-21-50.020	button_missed 3
2021-02-09_10-21-50.020	set_speed 0
2021-02-09_10-21-50.201	middle_released
2021-02-09_10-21-50.292	button_enters_active_area 2
2021-02-09_10-21-50.347	button_created 12
2021-02-09_10-21-50.513	condition B
2021-02-09_10-21-50.513	middle_moved
2021-02-09_10-21-50.534	button_pressed 2
2021-02-09_10-21-50.534	set_speed 0.150000021457672
2021-02-09_10-21-50.823	middle_released
2021-02-09_10-21-50.869	button_enters_active_area 3
2021-02-09_10-21-50.913	button_created 13
2021-02-09_10-21-51.090	condition B
2021-02-09_10-21-51.091	index_moved
2021-02-09_10-21-51.113	button_pressed 3
2021-02-09_10-21-51.113	set_speed 0.330000021457672
2021-02-09_10-21-51.136	pedal_window_timeout
2021-02-09_10-21-51.136	pedal_not_pressed
2021-02-09_10-21-51.367	index_released
2021-02-09_10-21-51.445	button_enters_active_area 7
2021-02-09_10-21-51.491	button_created 14
2021-02-09_10-21-51.645	condition B
2021-02-09_10-21-51.646	middle_moved
2021-02-09_10-21-51.675	button_pressed 7
2021-02-09_10-21-51.675	set_speed 0.510000021457672
2021-02-09_10-21-51.945	middle_released
2021-02-09_10-21-52.001	button_enters_active_area 1
2021-02-09_10-21-52.046	button_created 15
2021-02-09_10-21-52.153	start_remapping 2 to 3
2021-02-09_10-21-52.153	pedal_window_open 2000ms
2021-02-09_10-21-52.153	condition C
2021-02-09_10-21-52.154	middle_moved
2021-02-09_10-21-52.191	button_pressed 1
2021-02-09_10-21-52.191	set_speed 0.510000021457672
2021-02-09_10-21-52.314	middle_released
2021-02-09_10-21-52.323	pinky_moved
2021-02-09_10-21-52.367	stop_remapping 2 to 3
2021-02-09_10-21-52.453	pinky_released
2021-02-09_10-21-52.533	button_enters_active_area 1
2021-02-09_10-21-52.570	button_created 16
2021-02-09_10-21-52.811	condition B
2021-02-09_10-21-52.812	ring_moved
2021-02-09_10-21-52.914	button_enters_active_area 1
2021-02-09_10-21-53.022	button_enters_active_area 1
2021-02-09_10-21-53.056	button_created 17
2021-02-09_10-21-53.100	ring_released
2021-02-09_10-21-53.268	button_missed 1
2021-02-09_10-21-53.268	set_speed 0.510000021457672
2021-02-09_10-21-53.312	condition B
2021-02-09_10-21-53.313	ring_moved
2021-02-09_10-21-53.390	button_enters_active_area 1
2021-02-09_10-21-53.489	button_enters_active_area 9
2021-02-09_10-21-53.523	button_created 18
2021-02-09_10-21-53.556	ring_released
2021-02-09_10-21-53.689	condition B
2021-02-09_10-21-53.689	pinky_moved
2021-02-09_10-21-53.711	button_pressed 9
2021-02-09_10-21-53.711	set_speed 0.510000021457672
2021-02-09_10-21-53.712	button_missed 1
2021-02-09_10-21-53.712	set_speed 0.330000021457672
2021-02-09_10-21-53.891	pinky_released
2021-02-09_10-21-53.934	button_enters_active_area 9
2021-02-09_10-21-53.979	button_created 19
2021-02-09_10-21-54.166	condition B
2021-02-09_10-21-54.167	pinky_moved
2021-02-09_10-21-54.167	pedal_window_timeout
2021-02-09_10-21-54.167	pedal_not_pressed
2021-02-09_10-21-54.188	button_pressed 9
2021-02-09_10-21-54.189	set_speed 0.330000021457672
2021-02-09_10-21-54.411	pinky_released
2021-02-09_10-21-54.466	button_enters_active_area 0
2021-02-09_10-21-54.512	button_created 20
2021-02-09_10-21-54.744	condition B
2021-02-09_10-21-54.744	pinky_moved
2021-02-09_10-21-54.777	button_pressed 0
2021-02-09_10-21-54.777	set_speed 0.330000021457672
2021-02-09_10-21-54.950	pinky_released
2021-02-09_10-21-55.033	button_enters_active_area 8
2021-02-09_10-21-55.090	button_created 21
2021-02-09_10-21-55.100	condition B
2021-02-09_10-21-55.100	ring_moved
2021-02-09_10-21-55.133	button_pressed 8
2021-02-09_10-21-55.133	set_speed 0.510000021457672
2021-02-09_10-21-55.532	ring_released
2021-02-09_10-21-55.587	button_enters_active_area 1
2021-02-09_10-21-55.633	button_created 22
2021-02-09_10-21-55.779	condition B
2021-02-09_10-21-55.779	ring_moved
2021-02-09_10-21-55.801	button_pressed 1
2021-02-09_10-21-55.801	set_speed 0.510000021457672
2021-02-09_10-21-56.098	ring_released
2021-02-09_10-21-56.109	button_enters_active_area 0
2021-02-09_10-21-56.155	button_created 23
2021-02-09_10-21-56.342	condition B
2021-02-09_10-21-56.342	pinky_moved
2021-02-09_10-21-56.369	button_pressed 0
2021-02-09_10-21-56.369	set_speed 0.690000021457672
2021-02-09_10-21-56.576	pinky_released
2021-02-09_10-21-56.588	button_enters_active_area 3
2021-02-09_10-21-56.632	button_created 24
2021-02-09_10-21-56.792	condition B
2021-02-09_10-21-56.792	index_moved
2021-02-09_10-21-56.812	button_pressed 3
2021-02-09_10-21-56.812	set_speed 0.735000032186508
2021-02-09_10-21-57.042	index_released
2021-02-09_10-21-57.053	button_enters_active_area 7
2021-02-09_10-21-57.099	button_created 25
2021-02-09_10-21-57.331	start_remapping 1 to 2
2021-02-09_10-21-57.331	pedal_window_open 2000ms
2021-02-09_10-21-57.331	condition C
2021-02-09_10-21-57.332	index_moved
2021-02-09_10-21-57.355	multiple_finger_start
2021-02-09_10-21-57.355	delete_condition 2021-02-09_10-21-57.332	condition_entry	condition C	src 6	dst 7
2021-02-09_10-21-57.356	middle_moved
2021-02-09_10-21-57.365	multiple_finger_stop
2021-02-09_10-21-57.366	index_released
2021-02-09_10-21-57.378	no_button_but_finger_pressed LeftPinkyTip
2021-02-09_10-21-57.379	set_speed 0.600000042915344
2021-02-09_10-21-57.379	no_button_but_finger_pressed LeftRingTip
2021-02-09_10-21-57.379	set_speed 0.37500005364418
2021-02-09_10-21-57.379	no_button_but_finger_pressed LeftMiddleTip
2021-02-09_10-21-57.379	set_speed 0.150000021457672
2021-02-09_10-21-57.379	no_button_but_finger_pressed LeftIndexTip
2021-02-09_10-21-57.380	set_speed 0
2021-02-09_10-21-57.380	no_button_but_finger_pressed RightIndexTip
2021-02-09_10-21-57.380	set_speed 0
2021-02-09_10-21-57.380	no_button_but_finger_pressed RightMiddleTip
2021-02-09_10-21-57.380	set_speed 0
2021-02-09_10-21-57.380	no_button_but_finger_pressed RightRingTip
2021-02-09_10-21-57.380	set_speed 0
2021-02-09_10-21-57.380	no_button_but_finger_pressed RightPinkyTip
2021-02-09_10-21-57.380	set_speed 0
2021-02-09_10-21-57.395	button_created 0
2021-02-09_10-21-57.588	middle_released
2021-02-09_10-21-57.854	button_created 1
2021-02-09_10-21-58.377	button_enters_active_area 3
2021-02-09_10-21-58.412	button_created 2
2021-02-09_10-21-58.598	condition B
2021-02-09_10-21-58.599	index_moved
2021-02-09_10-21-58.620	button_pressed 3
2021-02-09_10-21-58.620	set_speed 0
2021-02-09_10-21-58.842	stop_remapping 1 to 2
2021-02-09_10-21-58.887	index_released
2021-02-09_10-21-58.932	button_enters_active_area 1
2021-02-09_10-21-58.980	button_created 3
2021-02-09_10-21-59.219	condition B
2021-02-09_10-21-59.220	ring_moved
2021-02-09_10-21-59.254	multiple_finger_start
2021-02-09_10-21-59.254	delete_condition 2021-02-09_10-21-59.220	condition_entry	condition B
2021-02-09_10-21-59.397	multiple_finger_stop
2021-02-09_10-21-59.410	no_button_but_finger_pressed LeftPinkyTip
2021-02-09_10-21-59.410	set_speed 0
2021-02-09_10-21-59.410	no_button_but_finger_pressed LeftRingTip
2021-02-09_10-21-59.410	set_speed 0
2021-02-09_10-21-59.411	no_button_but_finger_pressed LeftMiddleTip
2021-02-09_10-21-59.411	set_speed 0
2021-02-09_10-21-59.411	no_button_but_finger_pressed LeftIndexTip
2021-02-09_10-21-59.411	set_speed 0
2021-02-09_10-21-59.411	no_button_but_finger_pressed RightIndexTip
2021-02-09_10-21-59.411	set_speed 0
2021-02-09_10-21-59.411	no_button_but_finger_pressed RightMiddleTip
2021-02-09_10-21-59.411	set_speed 0
2021-02-09_10-21-59.411	no_button_but_finger_pressed RightRingTip
2021-02-09_10-21-59.412	set_speed 0
2021-02-09_10-21-59.412	no_button_but_finger_pressed RightPinkyTip
2021-02-09_10-21-59.412	set_speed 0
2021-02-09_10-21-59.423	button_created 0
2021-02-09_10-21-59.554	ring_released
2021-02-09_10-21-59.987	button_created 1
2021-02-09_10-22-00.513	button_enters_active_area 3
2021-02-09_10-22-00.559	button_created 2
2021-02-09_10-22-00.766	condition B
2021-02-09_10-22-00.767	index_moved
2021-02-09_10-22-00.788	button_pressed 3
2021-02-09_10-22-00.788	set_speed 0
2021-02-09_10-22-01.085	button_enters_active_area 3
2021-02-09_10-22-01.096	index_released
2021-02-09_10-22-01.131	button_created 3
2021-02-09_10-22-01.421	condition B
2021-02-09_10-22-01.421	index_moved
2021-02-09_10-22-01.443	button_pressed 3
2021-02-09_10-22-01.443	set_speed 0.150000021457672
2021-02-09_10-22-01.651	button_enters_active_area 6
2021-02-09_10-22-01.663	index_released
2021-02-09_10-22-01.700	button_created 4
2021-02-09_10-22-01.874	condition B
2021-02-09_10-22-01.874	index_moved
2021-02-09_10-22-01.896	button_pressed 6
2021-02-09_10-22-01.896	set_speed 0.330000021457672
2021-02-09_10-22-02.107	index_released
2021-02-09_10-22-02.229	button_enters_active_area 8
2021-02-09_10-22-02.276	button_created 5
2021-02-09_10-22-02.295	condition B
2021-02-09_10-22-02.296	ring_moved
2021-02-09_10-22-02.329	button_pressed 8
2021-02-09_10-22-02.329	set_speed 0.510000021457672
2021-02-09_10-22-02.596	ring_released
2021-02-09_10-22-02.773	button_enters_active_area 2
2021-02-09_10-22-02.821	button_created 6
2021-02-09_10-22-02.941	condition B
2021-02-09_10-22-02.941	middle_moved
2021-02-09_10-22-02.974	button_pressed 2
2021-02-09_10-22-02.974	set_speed 0.690000021457672
2021-02-09_10-22-03.164	middle_released
2021-02-09_10-22-03.296	button_enters_active_area 0
2021-02-09_10-22-03.341	button_created 7
2021-02-09_10-22-03.539	condition B
2021-02-09_10-22-03.539	pinky_moved
2021-02-09_10-22-03.584	button_pressed 0
2021-02-09_10-22-03.584	set_speed 0.735000032186508
2021-02-09_10-22-03.784	button_enters_active_area 1
2021-02-09_10-22-03.795	pinky_released
2021-02-09_10-22-03.830	button_created 8
2021-02-09_10-22-03.918	condition B
2021-02-09_10-22-03.918	ring_moved
2021-02-09_10-22-03.971	button_pressed 1
2021-02-09_10-22-03.971	set_speed 0.780000042915344
2021-02-09_10-22-04.251	button_enters_active_area 8
2021-02-09_10-22-04.251	ring_released
2021-02-09_10-22-04.285	button_created 9
2021-02-09_10-22-04.394	condition B
2021-02-09_10-22-04.395	ring_moved
2021-02-09_10-22-04.406	button_pressed 8
2021-02-09_10-22-04.406	set_speed 0.82500005364418
2021-02-09_10-22-04.672	ring_released
2021-02-09_10-22-04.684	button_enters_active_area 9
2021-02-09_10-22-04.722	button_created 10
2021-02-09_10-22-04.872	condition B
2021-02-09_10-22-04.873	pinky_moved
2021-02-09_10-22-04.886	button_pressed 9
2021-02-09_10-22-04.887	set_speed 0.870000064373016
2021-02-09_10-22-05.116	button_enters_active_area 7
2021-02-09_10-22-05.128	pinky_released
2021-02-09_10-22-05.143	button_created 11
2021-02-09_10-22-05.261	condition B
2021-02-09_10-22-05.262	middle_moved
2021-02-09_10-22-05.283	button_pressed 7
2021-02-09_10-22-05.283	set_speed 0.915000075101852
2021-02-09_10-22-05.483	middle_released
2021-02-09_10-22-05.507	button_enters_active_area 1
2021-02-09_10-22-05.541	button_created 12
2021-02-09_10-22-05.664	start_remapping 4 to 3
2021-02-09_10-22-05.664	pedal_window_open 2000ms
2021-02-09_10-22-05.664	condition C
2021-02-09_10-22-05.664	pinky_moved
2021-02-09_10-22-05.705	button_pressed 1
2021-02-09_10-22-05.705	set_speed 0.960000085830688
2021-02-09_10-22-05.705	multiple_finger_start
2021-02-09_10-22-05.706	delete_condition 2021-02-09_10-22-05.664	condition_entry	condition C	src 0	dst 1
2021-02-09_10-22-05.706	delete_condition 2021-02-09_10-22-05.262	condition_entry	condition B
2021-02-09_10-22-05.741	ring_moved
2021-02-09_10-22-05.883	stop_remapping 4 to 3
2021-02-09_10-22-05.962	multiple_finger_stop
2021-02-09_10-22-05.962	pinky_released
2021-02-09_10-22-05.976	no_button_but_finger_pressed LeftPinkyTip
2021-02-09_10-22-05.976	set_speed 0.825000096559525
2021-02-09_10-22-05.976	no_button_but_finger_pressed LeftMiddleTip
2021-02-09_10-22-05.977	set_speed 0.600000107288361
2021-02-09_10-22-05.977	no_button_but_finger_pressed LeftIndexTip
2021-02-09_10-22-05.977	set_speed 0.285000118017197
2021-02-09_10-22-05.977	no_button_but_finger_pressed RightIndexTip
2021-02-09_10-22-05.977	set_speed 0
2021-02-09_10-22-05.977	no_button_but_finger_pressed RightMiddleTip
2021-02-09_10-22-05.977	set_speed 0
2021-02-09_10-22-05.977	no_button_but_finger_pressed RightRingTip
2021-02-09_10-22-05.978	set_speed 0
2021-02-09_10-22-05.978	no_button_but_finger_pressed RightPinkyTip
2021-02-09_10-22-05.978	set_speed 0
2021-02-09_10-22-05.992	button_created 0
2021-02-09_10-22-06.183	ring_released
2021-02-09_10-22-06.384	button_created 1
2021-02-09_10-22-06.836	button_enters_active_area 7
2021-02-09_10-22-06.866	button_created 2
2021-02-09_10-22-06.922	condition B
2021-02-09_10-22-06.922	middle_moved
2021-02-09_10-22-06.945	button_pressed 7
2021-02-09_10-22-06.945	set_speed 0
2021-02-09_10-22-07.228	middle_released
2021-02-09_10-22-07.371	button_enters_active_area 8
2021-02-09_10-22-07.429	button_created 3
2021-02-09_10-22-07.549	condition B
2021-02-09_10-22-07.550	ring_moved
2021-02-09_10-22-07.561	button_pressed 8
2021-02-09_10-22-07.561	set_speed 0.150000021457672
2021-02-09_10-22-07.804	ring_released
2021-02-09_10-22-07.949	button_enters_active_area 3
2021-02-09_10-22-07.999	button_created 4
2021-02-09_10-22-08.115	condition B
2021-02-09_10-22-08.115	index_moved
2021-02-09_10-22-08.159	button_pressed 3
2021-02-09_10-22-08.159	set_speed 0.330000021457672
2021-02-09_10-22-08.426	index_released
2021-02-09_10-22-08.519	button_enters_active_area 8
2021-02-09_10-22-08.577	button_created 5
2021-02-09_10-22-08.602	condition B
2021-02-09_10-22-08.603	ring_moved
2021-02-09_10-22-08.634	button_pressed 8
2021-02-09_10-22-08.634	set_speed 0.510000021457672
2021-02-09_10-22-08.910	ring_released
2021-02-09_10-22-09.082	button_enters_active_area 3
2021-02-09_10-22-09.130	button_created 6
2021-02-09_10-22-09.288	condition B
2021-02-09_10-22-09.288	index_moved
2021-02-09_10-22-09.307	button_pressed 3
2021-02-09_10-22-09.307	set_speed 0.690000021457672
2021-02-09_10-22-09.493	index_released
2021-02-09_10-22-09.604	button_enters_active_area 3
2021-02-09_10-22-09.639	button_created 7
2021-02-09_10-22-09.825	condition B
2021-02-09_10-22-09.826	index_moved
2021-02-09_10-22-09.849	button_pressed 3
2021-02-09_10-22-09.849	set_speed 0.735000032186508
2021-02-09_10-22-10.037	index_released
2021-02-09_10-22-10.090	button_enters_active_area 2
2021-02-09_10-22-10.119	button_created 8
2021-02-09_10-22-10.271	condition B
2021-02-09_10-22-10.271	middle_moved
2021-02-09_10-22-10.315	button_pressed 2
2021-02-09_10-22-10.315	set_speed 0.780000042915344
2021-02-09_10-22-10.430	start_trial_instruction 1
2021-02-09_10-22-10.448	no_button_but_finger_pressed RightPinkyTip
2021-02-09_10-22-10.449	set_speed 0.64500005364418
2021-02-09_10-22-10.449	no_button_but_finger_pressed RightRingTip
2021-02-09_10-22-10.449	set_speed 0.420000064373016
2021-02-09_10-22-10.449	no_button_but_finger_pressed RightMiddleTip
[truncated: 26,663 more rows]
