# Supplementary material for: Avatar error in your favor: Embodied avatars can fix users’ mistakes without them noticing
Source: PLoS One. 2023 Jan 20;18(1):e0266212. doi: 10.1371/journal.pone.0266212 (PMC9858437; doi:10.1371/journal.pone.0266212)
Supplement: S1 Dataset — (ZIP) [file pone.0266212.s003.zip › static/raw_data/40/data.csv]

2021-02-12_17-01-53.251	warning	multiple_fingers
2021-02-12_17-01-56.175	condition_entry	condition B
2021-02-12_17-01-56.629	condition_entry	condition B
2021-02-12_17-01-57.707	condition_entry	condition B
2021-02-12_17-01-58.284	warning	multiple_fingers
2021-02-12_17-01-59.843	condition_entry	condition B
2021-02-12_17-02-01.497	condition_entry	condition B
2021-02-12_17-02-02.306	condition_entry	condition B
2021-02-12_17-02-03.119	warning	multiple_fingers
2021-02-12_17-02-05.784	condition_entry	condition B
2021-02-12_17-02-07.643	condition_entry	condition B
2021-02-12_17-02-08.825	condition_entry	condition B
2021-02-12_17-02-09.481	condition_entry	condition B
2021-02-12_17-02-10.157	condition_entry	condition B
2021-02-12_17-02-11.026	condition_entry	condition B
2021-02-12_17-02-11.533	condition_entry	condition D
2021-02-12_17-02-12.456	condition_entry	condition B
2021-02-12_17-02-13.081	condition_entry	condition D warning
2021-02-12_17-02-14.945	condition_entry	condition B
2021-02-12_17-02-15.118	pedal_entry	pedal_timeout
2021-02-12_17-02-16.321	warning	multiple_fingers
2021-02-12_17-02-17.934	condition_entry	condition B
2021-02-12_17-02-18.588	condition_entry	condition B
2021-02-12_17-02-19.657	condition_entry	condition B
2021-02-12_17-02-20.871	condition_entry	condition B
2021-02-12_17-02-21.396	condition_entry	condition B
2021-02-12_17-02-23.343	condition_entry	condition B
2021-02-12_17-02-24.697	condition_entry	condition B
2021-02-12_17-02-25.352	condition_entry	condition B
2021-02-12_17-02-26.509	condition_entry	condition B
2021-02-12_17-02-27.071	condition_entry	condition B
2021-02-12_17-02-28.160	condition_entry	condition B
2021-02-12_17-02-29.419	condition_entry	condition B
2021-02-12_17-02-30.025	condition_entry	condition C	src 8	dst 7	discarded
2021-02-12_17-02-30.103	warning	multiple_fingers
2021-02-12_17-02-31.506	condition_entry	condition B
2021-02-12_17-02-32.106	warning	multiple_fingers
2021-02-12_17-02-32.106	condition_entry	condition B
2021-02-12_17-02-33.418	condition_entry	condition B
2021-02-12_17-02-36.169	condition_entry	condition B
2021-02-12_17-02-36.846	condition_entry	condition B
2021-02-12_17-02-37.655	warning	multiple_fingers
2021-02-12_17-02-39.215	condition_entry	condition A	src 6	dst 9
2021-02-12_17-02-41.231	pedal_entry	pedal_timeout
2021-02-12_17-02-42.942	condition_entry	condition B
2021-02-12_17-02-43.350	condition_entry	condition B
2021-02-12_17-02-44.008	condition_entry	condition B
2021-02-12_17-02-44.331	condition_entry	condition B
2021-02-12_17-02-45.599	condition_entry	condition B
2021-02-12_17-02-46.351	condition_entry	condition C	src 3	dst 2
2021-02-12_17-02-47.221	condition_entry	condition B
2021-02-12_17-02-47.974	condition_entry	condition B
2021-02-12_17-02-48.373	pedal_entry	pedal_timeout
2021-02-12_17-02-49.472	condition_entry	condition B
2021-02-12_17-02-50.183	condition_entry	condition B
2021-02-12_17-02-50.850	condition_entry	condition B
2021-02-12_17-02-51.871	condition_entry	condition D	discarded
2021-02-12_17-02-51.897	warning	experimental_break
2021-02-12_17-03-05.169	warning	multiple_fingers
2021-02-12_17-03-19.674	warning	multiple_fingers
2021-02-12_17-03-19.807	warning	hand_movements
2021-02-12_17-03-19.841	warning	hand_movements
2021-02-12_17-03-19.841	warning	multiple_fingers
2021-02-12_17-03-19.865	warning	multiple_fingers
2021-02-12_17-03-23.395	warning	multiple_fingers
2021-02-12_17-03-26.826	warning	multiple_fingers
2021-02-12_17-03-26.826	warning	multiple_fingers
2021-02-12_17-03-27.738	warning	multiple_fingers
2021-02-12_17-03-28.859	warning	multiple_fingers
2021-02-12_17-03-29.144	warning	hand_movements
2021-02-12_17-03-30.014	warning	hand_movements
2021-02-12_17-03-30.025	warning	multiple_fingers
2021-02-12_17-03-30.725	warning	multiple_fingers
2021-02-12_17-03-32.380	warning	multiple_fingers
2021-02-12_17-03-33.568	warning	multiple_fingers
2021-02-12_17-03-34.624	warning	multiple_fingers
2021-02-12_17-03-43.608	warning	multiple_fingers
2021-02-12_17-03-43.664	warning	multiple_fingers
2021-02-12_17-03-43.786	warning	hand_movements
2021-02-12_17-03-43.997	warning	hand_movements
2021-02-12_17-03-52.782	warning	hand_movements
2021-02-12_17-03-52.782	warning	multiple_fingers
2021-02-12_17-03-52.827	warning	hand_movements
2021-02-12_17-03-52.927	warning	hand_movements
2021-02-12_17-03-52.927	warning	multiple_fingers
2021-02-12_17-04-00.386	condition_entry	condition B
2021-02-12_17-04-01.529	condition_entry	condition B
2021-02-12_17-04-02.745	condition_entry	condition A	src 6	dst 9
2021-02-12_17-04-04.574	condition_entry	condition B
2021-02-12_17-04-04.765	pedal_entry	pedal_timeout
2021-02-12_17-04-05.107	condition_entry	condition B
2021-02-12_17-04-05.830	warning	multiple_fingers
2021-02-12_17-04-05.830	condition_entry	condition D
2021-02-12_17-04-07.926	condition_entry	condition B
2021-02-12_17-04-08.571	condition_entry	condition C	src 0	dst 1	discarded
2021-02-12_17-04-09.028	warning	multiple_fingers
2021-02-12_17-04-10.381	condition_entry	condition B
2021-02-12_17-04-11.705	condition_entry	condition B
2021-02-12_17-04-12.369	condition_entry	condition B
2021-02-12_17-04-14.437	condition_entry	condition B
2021-02-12_17-04-15.070	condition_entry	condition B
2021-02-12_17-04-15.735	condition_entry	condition B
2021-02-12_17-04-16.178	condition_entry	condition B
2021-02-12_17-04-17.469	condition_entry	condition B
2021-02-12_17-04-18.435	condition_entry	condition C	src 2	dst 0
2021-02-12_17-04-18.926	condition_entry	condition B
2021-02-12_17-04-19.667	condition_entry	condition B
2021-02-12_17-04-20.134	condition_entry	condition B
2021-02-12_17-04-20.454	pedal_entry	pedal_timeout
2021-02-12_17-04-20.637	condition_entry	condition A	src 1	dst 0
2021-02-12_17-04-22.352	condition_entry	condition D warning
2021-02-12_17-04-23.477	condition_entry	condition B
2021-02-12_17-04-24.366	pedal_entry	pedal_timeout
2021-02-12_17-04-24.644	condition_entry	condition B
2021-02-12_17-04-25.979	condition_entry	condition B
2021-02-12_17-04-27.564	condition_entry	condition B
2021-02-12_17-04-28.340	condition_entry	condition B
2021-02-12_17-04-29.555	condition_entry	condition B
2021-02-12_17-04-30.083	condition_entry	condition B
2021-02-12_17-04-30.887	condition_entry	condition B
2021-02-12_17-04-31.383	condition_entry	condition C	src 8	dst 7	discarded
2021-02-12_17-04-31.508	warning	multiple_fingers
2021-02-12_17-04-34.553	condition_entry	condition B
2021-02-12_17-04-35.918	warning	multiple_fingers
2021-02-12_17-04-37.157	condition_entry	condition B
2021-02-12_17-04-38.341	condition_entry	condition A	src 9	dst 6
2021-02-12_17-04-40.357	pedal_entry	pedal_timeout
2021-02-12_17-04-40.984	pedal_entry	pedal_incorrect
2021-02-12_17-04-45.745	answer_entry	selected_answer 6
2021-02-12_17-04-48.042	condition_entry	condition B
2021-02-12_17-04-48.564	condition_entry	condition C	src 3	dst 1
2021-02-12_17-04-49.921	condition_entry	condition B
2021-02-12_17-04-50.422	condition_entry	condition B
2021-02-12_17-04-50.585	pedal_entry	pedal_timeout
2021-02-12_17-04-53.862	condition_entry	condition D
2021-02-12_17-04-54.885	condition_entry	condition B
2021-02-12_17-04-55.594	condition_entry	condition D warning
2021-02-12_17-04-56.063	condition_entry	condition D warning
2021-02-12_17-04-56.738	condition_entry	condition B
2021-02-12_17-04-58.085	pedal_entry	pedal_timeout
2021-02-12_17-04-59.027	condition_entry	condition B
2021-02-12_17-04-59.526	condition_entry	condition B
2021-02-12_17-05-00.115	condition_entry	condition A	src 9	dst 8
2021-02-12_17-05-00.705	condition_entry	condition B
2021-02-12_17-05-02.014	condition_entry	condition B
2021-02-12_17-05-02.136	pedal_entry	pedal_timeout
2021-02-12_17-05-02.636	condition_entry	condition B
2021-02-12_17-05-03.191	condition_entry	condition B
2021-02-12_17-05-03.652	condition_entry	condition B
2021-02-12_17-05-04.569	condition_entry	condition B
2021-02-12_17-05-05.390	condition_entry	condition B
2021-02-12_17-05-06.171	condition_entry	condition B
2021-02-12_17-05-06.969	condition_entry	condition B
2021-02-12_17-05-07.702	condition_entry	condition B
2021-02-12_17-05-08.366	condition_entry	condition B
2021-02-12_17-05-09.402	condition_entry	condition B
2021-02-12_17-05-10.483	condition_entry	condition B
2021-02-12_17-05-11.760	condition_entry	condition B
2021-02-12_17-05-12.869	condition_entry	condition B
2021-02-12_17-05-14.041	condition_entry	condition B
2021-02-12_17-05-14.619	condition_entry	condition B
2021-02-12_17-05-15.290	condition_entry	condition D
2021-02-12_17-05-16.093	condition_entry	condition B
2021-02-12_17-05-17.212	condition_entry	condition B
2021-02-12_17-05-17.313	pedal_entry	pedal_timeout
2021-02-12_17-05-18.391	condition_entry	condition B
2021-02-12_17-05-19.452	condition_entry	condition B
2021-02-12_17-05-20.185	condition_entry	condition B
2021-02-12_17-05-20.897	condition_entry	condition B
2021-02-12_17-05-25.629	condition_entry	condition C	src 3	dst 2
2021-02-12_17-05-26.539	condition_entry	condition B
2021-02-12_17-05-27.582	condition_entry	condition B
2021-02-12_17-05-27.648	pedal_entry	pedal_timeout
2021-02-12_17-05-28.405	condition_entry	condition B
2021-02-12_17-05-29.809	condition_entry	condition B
2021-02-12_17-05-31.018	condition_entry	condition B
2021-02-12_17-05-32.545	condition_entry	condition D
2021-02-12_17-05-33.214	condition_entry	condition B
2021-02-12_17-05-34.567	pedal_entry	pedal_timeout
2021-02-12_17-05-35.070	condition_entry	condition B
2021-02-12_17-05-36.311	condition_entry	condition B
2021-02-12_17-05-37.428	condition_entry	condition B
2021-02-12_17-05-38.542	condition_entry	condition B
2021-02-12_17-05-39.097	condition_entry	condition B	discarded
2021-02-12_17-05-39.132	warning	multiple_fingers
2021-02-12_17-05-41.202	condition_entry	condition B
2021-02-12_17-05-42.083	condition_entry	condition B
2021-02-12_17-05-42.788	condition_entry	condition B	discarded
2021-02-12_17-05-43.017	warning	multiple_fingers
2021-02-12_17-05-44.506	condition_entry	condition B
2021-02-12_17-05-44.972	condition_entry	condition B	discarded
2021-02-12_17-05-45.188	warning	multiple_fingers
2021-02-12_17-05-46.477	condition_entry	condition B
2021-02-12_17-05-47.849	condition_entry	condition B
2021-02-12_17-05-48.853	condition_entry	condition B
2021-02-12_17-05-49.965	condition_entry	condition B
2021-02-12_17-05-51.170	condition_entry	condition B	discarded
2021-02-12_17-05-51.379	warning	multiple_fingers
2021-02-12_17-05-52.763	condition_entry	condition B
2021-02-12_17-05-53.315	condition_entry	condition B
2021-02-12_17-05-54.416	condition_entry	condition B
2021-02-12_17-05-55.482	condition_entry	condition B
2021-02-12_17-05-56.314	condition_entry	condition C	src 9	dst 8	discarded
2021-02-12_17-05-56.568	warning	multiple_fingers
2021-02-12_17-05-58.027	condition_entry	condition B
2021-02-12_17-05-58.896	condition_entry	condition B
2021-02-12_17-05-59.322	condition_entry	condition B
2021-02-12_17-06-00.491	condition_entry	condition C	src 7	dst 8
2021-02-12_17-06-01.324	condition_entry	condition D warning
2021-02-12_17-06-01.812	condition_entry	condition B
2021-02-12_17-06-02.849	condition_entry	condition B
2021-02-12_17-06-03.343	pedal_entry	pedal_timeout
2021-02-12_17-06-03.432	condition_entry	condition B
2021-02-12_17-06-04.077	condition_entry	condition B
2021-02-12_17-06-05.214	condition_entry	condition B
2021-02-12_17-06-05.857	condition_entry	condition A	src 2	dst 1
2021-02-12_17-06-06.766	condition_entry	condition B
2021-02-12_17-06-07.879	pedal_entry	pedal_timeout
2021-02-12_17-06-07.948	condition_entry	condition B
2021-02-12_17-06-09.840	condition_entry	condition B
2021-02-12_17-06-10.739	condition_entry	condition B
2021-02-12_17-06-11.599	condition_entry	condition B	discarded
2021-02-12_17-06-11.835	warning	multiple_fingers
2021-02-12_17-06-13.088	condition_entry	condition B	discarded
2021-02-12_17-06-13.287	warning	multiple_fingers
2021-02-12_17-06-14.665	condition_entry	condition B
2021-02-12_17-06-16.118	condition_entry	condition B
2021-02-12_17-06-17.621	condition_entry	condition B
2021-02-12_17-06-18.370	condition_entry	condition B
2021-02-12_17-06-19.202	condition_entry	condition B
2021-02-12_17-06-20.420	condition_entry	condition B	discarded
2021-02-12_17-06-20.857	warning	multiple_fingers
2021-02-12_17-06-22.824	condition_entry	condition B
2021-02-12_17-06-23.467	condition_entry	condition B
2021-02-12_17-06-24.534	condition_entry	condition B
2021-02-12_17-06-25.080	condition_entry	condition A	src 9	dst 6
2021-02-12_17-06-27.098	pedal_entry	pedal_timeout
2021-02-12_17-06-27.899	condition_entry	condition B
2021-02-12_17-06-28.554	condition_entry	condition B
2021-02-12_17-06-29.288	condition_entry	condition B
2021-02-12_17-06-30.277	condition_entry	condition B
2021-02-12_17-06-31.077	condition_entry	condition B
2021-02-12_17-06-32.176	condition_entry	condition B
2021-02-12_17-06-33.259	condition_entry	condition B
2021-02-12_17-06-34.921	condition_entry	condition B
2021-02-12_17-06-36.043	condition_entry	condition B
2021-02-12_17-06-37.093	condition_entry	condition B
2021-02-12_17-06-37.795	condition_entry	condition B
2021-02-12_17-06-39.113	condition_entry	condition B
2021-02-12_17-06-39.528	condition_entry	condition B
2021-02-12_17-06-40.170	condition_entry	condition B
2021-02-12_17-06-40.764	condition_entry	condition A	src 3	dst 1
2021-02-12_17-06-41.815	condition_entry	condition D warning
2021-02-12_17-06-42.082	condition_entry	condition D warning
2021-02-12_17-06-42.884	condition_entry	condition B
2021-02-12_17-06-44.094	pedal_entry	pedal_timeout
2021-02-12_17-06-45.213	condition_entry	condition B
2021-02-12_17-06-45.713	condition_entry	condition B
2021-02-12_17-06-46.293	condition_entry	condition B	discarded
2021-02-12_17-06-46.512	warning	multiple_fingers
2021-02-12_17-06-48.101	condition_entry	condition B
2021-02-12_17-06-49.089	condition_entry	condition B
2021-02-12_17-06-49.745	condition_entry	condition B	discarded
2021-02-12_17-06-50.211	warning	multiple_fingers
2021-02-12_17-06-51.770	condition_entry	condition B
2021-02-12_17-06-52.477	condition_entry	condition B
2021-02-12_17-06-54.505	condition_entry	condition B
2021-02-12_17-06-55.631	condition_entry	condition B
2021-02-12_17-06-57.433	condition_entry	condition B
2021-02-12_17-06-58.407	condition_entry	condition A	src 6	dst 9
2021-02-12_17-06-59.132	condition_entry	condition D warning	discarded
2021-02-12_17-06-59.154	warning	multiple_fingers
2021-02-12_17-07-00.742	condition_entry	condition B
2021-02-12_17-07-01.284	condition_entry	condition A	src 6	dst 7
2021-02-12_17-07-02.462	condition_entry	condition B
2021-02-12_17-07-03.141	condition_entry	condition B
2021-02-12_17-07-03.305	pedal_entry	pedal_timeout
2021-02-12_17-07-04.220	condition_entry	condition B
2021-02-12_17-07-04.771	condition_entry	condition B
2021-02-12_17-07-06.453	condition_entry	condition B
2021-02-12_17-07-07.516	condition_entry	condition A	src 1	dst 3
2021-02-12_17-07-07.992	condition_entry	condition B
2021-02-12_17-07-09.163	condition_entry	condition B
2021-02-12_17-07-09.535	pedal_entry	pedal_timeout
2021-02-12_17-07-10.334	condition_entry	condition B
2021-02-12_17-07-11.505	condition_entry	condition B
2021-02-12_17-07-12.517	condition_entry	condition C	src 9	dst 8
2021-02-12_17-07-13.707	condition_entry	condition B
2021-02-12_17-07-14.530	pedal_entry	pedal_timeout
2021-02-12_17-07-15.067	condition_entry	condition D
2021-02-12_17-07-16.586	condition_entry	condition B
2021-02-12_17-07-17.088	pedal_entry	pedal_timeout
2021-02-12_17-07-17.185	condition_entry	condition B
2021-02-12_17-07-17.777	condition_entry	condition B
2021-02-12_17-07-18.356	condition_entry	condition B
2021-02-12_17-07-19.292	condition_entry	condition D
2021-02-12_17-07-19.955	condition_entry	condition B
2021-02-12_17-07-20.575	condition_entry	condition B
2021-02-12_17-07-21.308	pedal_entry	pedal_timeout
2021-02-12_17-07-21.733	condition_entry	condition B
2021-02-12_17-07-22.399	condition_entry	condition B
2021-02-12_17-07-23.330	condition_entry	condition C	src 7	dst 6
2021-02-12_17-07-25.043	condition_entry	condition B
2021-02-12_17-07-25.350	pedal_entry	pedal_timeout
2021-02-12_17-07-25.639	condition_entry	condition B
2021-02-12_17-07-26.296	condition_entry	condition B
2021-02-12_17-07-28.076	condition_entry	condition B
2021-02-12_17-07-28.678	condition_entry	condition B
2021-02-12_17-07-29.882	condition_entry	condition B	discarded
2021-02-12_17-07-29.998	warning	multiple_fingers
2021-02-12_17-07-31.475	condition_entry	condition B
2021-02-12_17-07-32.204	condition_entry	condition D
2021-02-12_17-07-33.918	warning	multiple_fingers
2021-02-12_17-07-33.918	condition_entry	condition D warning
2021-02-12_17-07-35.682	condition_entry	condition B
2021-02-12_17-07-36.223	condition_entry	condition B
2021-02-12_17-07-37.207	condition_entry	condition C	src 1	dst 2	discarded
2021-02-12_17-07-37.240	warning	multiple_fingers
2021-02-12_17-07-39.245	condition_entry	condition B
2021-02-12_17-07-40.194	condition_entry	condition B
2021-02-12_17-07-41.327	condition_entry	condition B
2021-02-12_17-07-42.277	condition_entry	condition B
2021-02-12_17-07-43.402	condition_entry	condition B
2021-02-12_17-07-44.011	condition_entry	condition B
2021-02-12_17-07-44.525	warning	multiple_fingers
2021-02-12_17-07-44.525	condition_entry	condition B
2021-02-12_17-07-45.984	condition_entry	condition B
2021-02-12_17-07-47.024	condition_entry	condition B
2021-02-12_17-07-48.290	condition_entry	condition B
2021-02-12_17-07-49.333	condition_entry	condition B
2021-02-12_17-07-50.456	condition_entry	condition B
2021-02-12_17-07-51.596	condition_entry	condition B
2021-02-12_17-07-52.687	condition_entry	condition B
2021-02-12_17-07-53.417	condition_entry	condition B
2021-02-12_17-07-53.939	condition_entry	condition B
2021-02-12_17-07-56.328	condition_entry	condition B
2021-02-12_17-07-58.722	condition_entry	condition B
2021-02-12_17-07-59.711	condition_entry	condition B
2021-02-12_17-08-00.936	condition_entry	condition B
2021-02-12_17-08-01.926	condition_entry	condition B
2021-02-12_17-08-02.513	condition_entry	condition B
2021-02-12_17-08-03.126	condition_entry	condition B
2021-02-12_17-08-04.218	condition_entry	condition B
2021-02-12_17-08-04.866	condition_entry	condition B
2021-02-12_17-08-05.537	condition_entry	condition C	src 1	dst 2	discarded
2021-02-12_17-08-05.708	warning	multiple_fingers
2021-02-12_17-08-07.175	condition_entry	condition B
2021-02-12_17-08-07.599	condition_entry	condition B
2021-02-12_17-08-08.978	condition_entry	condition B
2021-02-12_17-08-09.521	condition_entry	condition B
2021-02-12_17-08-10.615	condition_entry	condition B
2021-02-12_17-08-11.670	condition_entry	condition B
2021-02-12_17-08-12.461	condition_entry	condition A	src 2	dst 3
2021-02-12_17-08-14.111	condition_entry	condition B
2021-02-12_17-08-14.473	pedal_entry	pedal_timeout
2021-02-12_17-08-14.607	condition_entry	condition B	discarded
2021-02-12_17-08-14.800	warning	multiple_fingers
2021-02-12_17-08-16.140	condition_entry	condition B
2021-02-12_17-08-16.679	condition_entry	condition C	src 2	dst 3
2021-02-12_17-08-17.314	condition_entry	condition B
2021-02-12_17-08-17.828	condition_entry	condition B
2021-02-12_17-08-18.532	condition_entry	condition B
2021-02-12_17-08-18.698	pedal_entry	pedal_timeout
2021-02-12_17-08-19.515	condition_entry	condition B
2021-02-12_17-08-20.307	condition_entry	condition B
2021-02-12_17-08-21.071	condition_entry	condition B
2021-02-12_17-08-21.581	condition_entry	condition B
2021-02-12_17-08-22.037	condition_entry	condition B
2021-02-12_17-08-23.235	condition_entry	condition B
2021-02-12_17-08-23.830	condition_entry	condition B
2021-02-12_17-08-25.555	condition_entry	condition C	src 6	dst 7
2021-02-12_17-08-27.579	pedal_entry	pedal_timeout
2021-02-12_17-08-28.168	pedal_entry	pedal_incorrect
2021-02-12_17-08-33.094	answer_entry	selected_answer 7
2021-02-12_17-08-34.380	condition_entry	condition A	src 3	dst 2
2021-02-12_17-08-35.999	condition_entry	condition B
2021-02-12_17-08-36.397	pedal_entry	pedal_timeout
2021-02-12_17-08-36.774	condition_entry	condition D
2021-02-12_17-08-37.871	condition_entry	condition B
2021-02-12_17-08-38.766	condition_entry	condition D warning
2021-02-12_17-08-39.681	condition_entry	condition B
2021-02-12_17-08-40.783	pedal_entry	pedal_timeout
2021-02-12_17-08-41.833	condition_entry	condition D
2021-02-12_17-08-42.327	condition_entry	condition B
2021-02-12_17-08-43.849	pedal_entry	pedal_timeout
2021-02-12_17-08-44.516	condition_entry	condition B
2021-02-12_17-08-45.319	condition_entry	condition B
2021-02-12_17-08-46.231	condition_entry	condition B
2021-02-12_17-08-46.969	condition_entry	condition B
2021-02-12_17-08-47.729	condition_entry	condition C	src 8	dst 9
2021-02-12_17-08-48.155	condition_entry	condition B
2021-02-12_17-08-49.627	condition_entry	condition B
2021-02-12_17-08-49.739	pedal_entry	pedal_timeout
2021-02-12_17-08-50.292	condition_entry	condition B
2021-02-12_17-08-53.225	condition_entry	condition B
2021-02-12_17-08-54.903	condition_entry	condition B
2021-02-12_17-08-56.590	condition_entry	condition B
2021-02-12_17-08-58.417	condition_entry	condition A	src 1	dst 3
2021-02-12_17-09-00.432	pedal_entry	pedal_timeout
2021-02-12_17-09-01.111	condition_entry	condition B
2021-02-12_17-09-03.513	condition_entry	condition B
2021-02-12_17-09-04.721	condition_entry	condition B
2021-02-12_17-09-06.166	condition_entry	condition D
2021-02-12_17-09-07.719	condition_entry	condition D warning
2021-02-12_17-09-09.408	condition_entry	condition B
2021-02-12_17-09-09.738	pedal_entry	pedal_timeout
2021-02-12_17-09-11.016	condition_entry	condition B	discarded
2021-02-12_17-09-11.038	warning	multiple_fingers
2021-02-12_17-09-13.138	condition_entry	condition B
2021-02-12_17-09-13.725	condition_entry	condition B
2021-02-12_17-09-15.401	condition_entry	condition B
2021-02-12_17-09-15.958	condition_entry	condition B
2021-02-12_17-09-17.769	condition_entry	condition C	src 2	dst 3	discarded
2021-02-12_17-09-17.882	warning	multiple_fingers
2021-02-12_17-09-19.222	condition_entry	condition B	discarded
2021-02-12_17-09-19.255	warning	multiple_fingers
2021-02-12_17-09-20.371	warning	multiple_fingers
2021-02-12_17-09-21.690	condition_entry	condition B
2021-02-12_17-09-23.117	condition_entry	condition B
2021-02-12_17-09-24.263	condition_entry	condition C	src 7	dst 8
2021-02-12_17-09-24.642	condition_entry	condition B
2021-02-12_17-09-26.003	condition_entry	condition B
2021-02-12_17-09-26.275	pedal_entry	pedal_timeout
2021-02-12_17-09-26.449	condition_entry	condition C	src 1	dst 0
2021-02-12_17-09-26.830	condition_entry	condition B
2021-02-12_17-09-28.466	pedal_entry	pedal_timeout
2021-02-12_17-09-28.646	condition_entry	condition B
2021-02-12_17-09-29.440	condition_entry	condition B	discarded
2021-02-12_17-09-29.485	warning	multiple_fingers
2021-02-12_17-09-31.276	condition_entry	condition B
2021-02-12_17-09-32.842	condition_entry	condition B
2021-02-12_17-09-33.394	condition_entry	condition D	discarded
2021-02-12_17-09-33.417	warning	multiple_fingers
2021-02-12_17-09-34.985	condition_entry	condition B
2021-02-12_17-09-35.571	condition_entry	condition B
2021-02-12_17-09-36.497	condition_entry	condition A	src 7	dst 8
2021-02-12_17-09-37.571	condition_entry	condition D warning
2021-02-12_17-09-38.873	condition_entry	condition B
2021-02-12_17-09-39.436	condition_entry	condition B
2021-02-12_17-09-39.601	pedal_entry	pedal_timeout
2021-02-12_17-09-39.926	condition_entry	condition B
2021-02-12_17-09-41.251	condition_entry	condition B
2021-02-12_17-09-41.812	condition_entry	condition B
2021-02-12_17-09-42.685	condition_entry	condition B
2021-02-12_17-09-43.274	condition_entry	condition B
2021-02-12_17-09-44.913	condition_entry	condition B
2021-02-12_17-09-47.579	condition_entry	condition B
2021-02-12_17-09-49.108	condition_entry	condition B
2021-02-12_17-09-49.609	condition_entry	condition D	discarded
2021-02-12_17-09-49.933	warning	multiple_fingers
2021-02-12_17-09-51.343	condition_entry	condition B
2021-02-12_17-09-52.563	condition_entry	condition B
2021-02-12_17-09-53.629	condition_entry	condition B
2021-02-12_17-09-54.320	condition_entry	condition B
2021-02-12_17-09-55.236	condition_entry	condition B
2021-02-12_17-09-55.863	condition_entry	condition B
2021-02-12_17-09-56.673	condition_entry	condition B
2021-02-12_17-09-57.530	condition_entry	condition B
2021-02-12_17-09-58.850	condition_entry	condition B
2021-02-12_17-10-02.599	condition_entry	condition B
2021-02-12_17-10-03.774	condition_entry	condition B
2021-02-12_17-10-04.281	condition_entry	condition B
2021-02-12_17-10-05.824	condition_entry	condition B
2021-02-12_17-10-06.263	condition_entry	condition B
2021-02-12_17-10-06.779	condition_entry	condition B
2021-02-12_17-10-07.816	condition_entry	condition B	discarded
2021-02-12_17-10-07.886	warning	multiple_fingers
2021-02-12_17-10-10.025	condition_entry	condition B
2021-02-12_17-10-10.703	warning	multiple_fingers
2021-02-12_17-10-13.265	condition_entry	condition B
2021-02-12_17-10-14.656	condition_entry	condition B
2021-02-12_17-10-15.142	condition_entry	condition B
2021-02-12_17-10-15.703	condition_entry	condition D
2021-02-12_17-10-17.720	pedal_entry	pedal_timeout
2021-02-12_17-10-19.870	condition_entry	condition B
2021-02-12_17-10-20.473	condition_entry	condition B
2021-02-12_17-10-21.480	condition_entry	condition D
2021-02-12_17-10-22.908	condition_entry	condition B
2021-02-12_17-10-23.494	pedal_entry	pedal_timeout
2021-02-12_17-10-24.539	condition_entry	condition C	src 7	dst 8
2021-02-12_17-10-24.693	condition_entry	condition B
2021-02-12_17-10-25.994	condition_entry	condition B
2021-02-12_17-10-26.549	pedal_entry	pedal_timeout
2021-02-12_17-10-27.607	condition_entry	condition B
2021-02-12_17-10-28.340	condition_entry	condition B
2021-02-12_17-10-29.547	condition_entry	condition B
2021-02-12_17-10-30.213	condition_entry	condition B
2021-02-12_17-10-31.624	warning	multiple_fingers
2021-02-12_17-10-33.024	condition_entry	condition B
2021-02-12_17-10-33.978	condition_entry	condition B
2021-02-12_17-10-34.669	condition_entry	condition B
2021-02-12_17-10-35.627	condition_entry	condition D
2021-02-12_17-10-36.125	condition_entry	condition B
2021-02-12_17-10-37.578	condition_entry	condition B
2021-02-12_17-10-37.650	pedal_entry	pedal_timeout
2021-02-12_17-10-38.624	condition_entry	condition B
2021-02-12_17-10-39.120	condition_entry	condition B
2021-02-12_17-10-39.945	condition_entry	condition B
2021-02-12_17-10-41.067	condition_entry	condition C	src 8	dst 9	discarded
2021-02-12_17-10-41.245	warning	multiple_fingers
2021-02-12_17-10-42.753	condition_entry	condition B
2021-02-12_17-10-43.270	condition_entry	condition B
2021-02-12_17-10-45.208	condition_entry	condition B
2021-02-12_17-10-45.674	condition_entry	condition C	src 2	dst 0
2021-02-12_17-10-46.174	condition_entry	condition B	discarded
2021-02-12_17-10-46.212	warning	hand_movements
2021-02-12_17-10-47.844	condition_entry	condition B
2021-02-12_17-10-48.765	condition_entry	condition B
2021-02-12_17-10-49.563	condition_entry	condition B
2021-02-12_17-10-50.997	condition_entry	condition C	src 7	dst 6
2021-02-12_17-10-52.882	condition_entry	condition B
2021-02-12_17-10-53.008	pedal_entry	pedal_timeout
2021-02-12_17-10-53.470	condition_entry	condition B
2021-02-12_17-10-55.120	condition_entry	condition B
2021-02-12_17-10-56.820	condition_entry	condition B
2021-02-12_17-10-57.378	condition_entry	condition B
2021-02-12_17-10-57.917	condition_entry	condition D
2021-02-12_17-10-59.938	pedal_entry	pedal_timeout
2021-02-12_17-11-00.277	condition_entry	condition B
2021-02-12_17-11-01.663	condition_entry	condition B
2021-02-12_17-11-03.154	condition_entry	condition B	discarded
2021-02-12_17-11-03.409	warning	multiple_fingers
2021-02-12_17-11-07.123	condition_entry	condition B
2021-02-12_17-11-07.775	condition_entry	condition B
2021-02-12_17-11-09.321	condition_entry	condition D
2021-02-12_17-11-09.829	condition_entry	condition B
2021-02-12_17-11-11.105	condition_entry	condition D warning	discarded
2021-02-12_17-11-11.200	warning	multiple_fingers
2021-02-12_17-11-12.829	condition_entry	condition B
2021-02-12_17-11-13.943	condition_entry	condition C	src 1	dst 2
2021-02-12_17-11-15.296	condition_entry	condition B
2021-02-12_17-11-15.959	pedal_entry	pedal_timeout
2021-02-12_17-11-16.639	condition_entry	condition D
2021-02-12_17-11-18.373	condition_entry	condition B
2021-02-12_17-11-18.660	pedal_entry	pedal_timeout
2021-02-12_17-11-19.670	condition_entry	condition A	src 1	dst 2
2021-02-12_17-11-21.691	pedal_entry	pedal_timeout
2021-02-12_17-11-22.126	condition_entry	condition B
2021-02-12_17-11-23.006	condition_entry	condition B
2021-02-12_17-11-23.771	condition_entry	condition C	src 2	dst 3	discarded
2021-02-12_17-11-23.989	warning	multiple_fingers
2021-02-12_17-11-25.546	condition_entry	condition C	src 7	dst 6
2021-02-12_17-11-27.223	condition_entry	condition D warning
2021-02-12_17-11-28.354	condition_entry	condition B
2021-02-12_17-11-29.235	pedal_entry	pedal_timeout
2021-02-12_17-11-29.348	condition_entry	condition B
2021-02-12_17-11-32.469	condition_entry	condition B
2021-02-12_17-11-33.688	condition_entry	condition B
2021-02-12_17-11-34.252	condition_entry	condition B
2021-02-12_17-11-35.420	condition_entry	condition B
2021-02-12_17-11-36.509	condition_entry	condition B
2021-02-12_17-11-37.039	condition_entry	condition B
2021-02-12_17-11-38.916	condition_entry	condition B
2021-02-12_17-11-39.750	condition_entry	condition B
2021-02-12_17-11-40.849	condition_entry	condition B
2021-02-12_17-11-43.561	condition_entry	condition B
2021-02-12_17-11-44.513	condition_entry	condition A	src 2	dst 1
2021-02-12_17-11-45.181	condition_entry	condition B
2021-02-12_17-11-45.531	condition_entry	condition D warning	discarded
2021-02-12_17-11-45.752	warning	multiple_fingers
2021-02-12_17-11-47.085	condition_entry	condition B
2021-02-12_17-11-48.025	condition_entry	condition B
2021-02-12_17-11-48.912	condition_entry	condition B
2021-02-12_17-11-49.838	condition_entry	condition C	src 3	dst 0
2021-02-12_17-11-51.118	condition_entry	condition B
2021-02-12_17-11-51.857	pedal_entry	pedal_timeout
2021-02-12_17-11-52.145	condition_entry	condition B
2021-02-12_17-11-52.977	condition_entry	condition B
2021-02-12_17-11-54.554	condition_entry	condition B
2021-02-12_17-11-57.002	condition_entry	condition B	discarded
2021-02-12_17-11-57.285	warning	multiple_fingers
2021-02-12_17-11-58.646	condition_entry	condition D
2021-02-12_17-12-00.662	pedal_entry	pedal_timeout
2021-02-12_17-12-00.850	condition_entry	condition B
2021-02-12_17-12-03.397	condition_entry	condition B	discarded
2021-02-12_17-12-03.816	warning	multiple_fingers
2021-02-12_17-12-05.939	condition_entry	condition B
2021-02-12_17-12-06.526	condition_entry	condition A	src 2	dst 1
2021-02-12_17-12-07.019	condition_entry	condition B
2021-02-12_17-12-07.683	warning	multiple_fingers
2021-02-12_17-12-10.684	condition_entry	condition A	src 2	dst 1
2021-02-12_17-12-12.703	pedal_entry	pedal_timeout
2021-02-12_17-12-12.992	condition_entry	condition B
2021-02-12_17-12-13.724	condition_entry	condition B
2021-02-12_17-12-14.790	condition_entry	condition B
2021-02-12_17-12-15.756	condition_entry	condition B
2021-02-12_17-12-16.354	condition_entry	condition B
2021-02-12_17-12-17.068	condition_entry	condition D
2021-02-12_17-12-18.193	condition_entry	condition B
2021-02-12_17-12-19.081	pedal_entry	pedal_timeout
2021-02-12_17-12-20.380	condition_entry	condition B
2021-02-12_17-12-22.113	condition_entry	condition B
2021-02-12_17-12-22.632	condition_entry	condition B
2021-02-12_17-12-23.264	condition_entry	condition B
2021-02-12_17-12-23.951	condition_entry	condition B
2021-02-12_17-12-24.484	condition_entry	condition B
2021-02-12_17-12-25.443	condition_entry	condition B
2021-02-12_17-12-27.987	condition_entry	condition B
2021-02-12_17-12-28.873	condition_entry	condition C	src 7	dst 6
2021-02-12_17-12-30.341	condition_entry	condition B
2021-02-12_17-12-30.892	pedal_entry	pedal_timeout
2021-02-12_17-12-30.914	condition_entry	condition B
2021-02-12_17-12-32.649	condition_entry	condition B
2021-02-12_17-12-33.607	condition_entry	condition B
2021-02-12_17-12-34.281	condition_entry	condition B
2021-02-12_17-12-36.029	condition_entry	condition B
2021-02-12_17-12-38.180	condition_entry	condition B
2021-02-12_17-12-39.285	condition_entry	condition B
2021-02-12_17-12-41.010	condition_entry	condition B
2021-02-12_17-12-41.779	condition_entry	condition B
2021-02-12_17-12-43.331	condition_entry	condition B
2021-02-12_17-12-44.901	condition_entry	condition B
2021-02-12_17-12-45.627	condition_entry	condition B
2021-02-12_17-12-47.230	condition_entry	condition D
2021-02-12_17-12-47.930	condition_entry	condition D warning
2021-02-12_17-12-48.874	condition_entry	condition B	discarded
2021-02-12_17-12-49.162	warning	multiple_fingers
2021-02-12_17-12-50.598	condition_entry	condition B
2021-02-12_17-12-51.809	condition_entry	condition B
2021-02-12_17-12-55.590	condition_entry	condition B
2021-02-12_17-12-57.405	condition_entry	condition C	src 9	dst 8
2021-02-12_17-12-59.296	condition_entry	condition B
2021-02-12_17-12-59.424	pedal_entry	pedal_timeout
2021-02-12_17-13-00.824	condition_entry	condition C	src 9	dst 8
2021-02-12_17-13-02.060	condition_entry	condition B
2021-02-12_17-13-02.836	pedal_entry	pedal_timeout
2021-02-12_17-13-06.955	condition_entry	condition B
2021-02-12_17-13-08.066	condition_entry	condition B
2021-02-12_17-13-09.331	condition_entry	condition B
2021-02-12_17-13-10.457	condition_entry	condition B
2021-02-12_17-13-11.866	condition_entry	condition B
2021-02-12_17-13-12.910	condition_entry	condition B
2021-02-12_17-13-13.811	condition_entry	condition B
2021-02-12_17-13-14.563	condition_entry	condition B
2021-02-12_17-13-15.175	condition_entry	condition B
2021-02-12_17-13-15.671	condition_entry	condition D
2021-02-12_17-13-16.365	condition_entry	condition B
2021-02-12_17-13-17.694	pedal_entry	pedal_timeout
2021-02-12_17-13-17.883	condition_entry	condition B
2021-02-12_17-13-18.665	condition_entry	condition D
2021-02-12_17-13-19.817	condition_entry	condition B
2021-02-12_17-13-20.362	condition_entry	condition B
2021-02-12_17-13-20.683	pedal_entry	pedal_timeout
2021-02-12_17-13-21.160	condition_entry	condition B
2021-02-12_17-13-21.837	condition_entry	condition C	src 7	dst 8
2021-02-12_17-13-23.851	pedal_entry	pedal_timeout
2021-02-12_17-13-24.192	condition_entry	condition B
2021-02-12_17-13-24.647	condition_entry	condition D
2021-02-12_17-13-25.193	condition_entry	condition D warning
2021-02-12_17-13-27.205	pedal_entry	pedal_timeout
2021-02-12_17-13-28.348	condition_entry	condition C	src 7	dst 9
2021-02-12_17-13-29.326	condition_entry	condition B
2021-02-12_17-13-29.836	condition_entry	condition D warning
2021-02-12_17-13-30.922	condition_entry	condition B
2021-02-12_17-13-31.849	pedal_entry	pedal_timeout
2021-02-12_17-13-32.211	condition_entry	condition B
2021-02-12_17-13-33.439	condition_entry	condition B
2021-02-12_17-13-35.079	condition_entry	condition B
2021-02-12_17-13-35.589	condition_entry	condition B
2021-02-12_17-13-37.886	condition_entry	condition B
2021-02-12_17-13-38.819	condition_entry	condition B
2021-02-12_17-13-41.190	condition_entry	condition B
2021-02-12_17-13-41.761	condition_entry	condition C	src 7	dst 8
2021-02-12_17-13-43.773	pedal_entry	pedal_timeout
2021-02-12_17-13-44.622	condition_entry	condition D
2021-02-12_17-13-46.310	condition_entry	condition B
2021-02-12_17-13-46.640	pedal_entry	pedal_timeout
2021-02-12_17-13-48.127	condition_entry	condition B
2021-02-12_17-13-48.641	condition_entry	condition A	src 7	dst 8
2021-02-12_17-13-49.895	condition_entry	condition B
2021-02-12_17-13-50.660	pedal_entry	pedal_timeout
2021-02-12_17-17-20.774	condition_entry	condition B
2021-02-12_17-17-21.998	condition_entry	condition B
2021-02-12_17-17-22.497	condition_entry	condition B
2021-02-12_17-17-23.084	condition_entry	condition B
2021-02-12_17-17-25.217	condition_entry	condition B
2021-02-12_17-17-25.804	condition_entry	condition B
2021-02-12_17-17-26.466	condition_entry	condition B
2021-02-12_17-17-26.983	condition_entry	condition B
2021-02-12_17-17-27.542	condition_entry	condition B
2021-02-12_17-17-28.027	condition_entry	condition B
2021-02-12_17-17-29.162	condition_entry	condition B
2021-02-12_17-17-30.314	condition_entry	condition B
2021-02-12_17-17-32.360	condition_entry	condition B
2021-02-12_17-17-33.673	condition_entry	condition B
2021-02-12_17-17-34.803	condition_entry	condition B
2021-02-12_17-17-35.816	condition_entry	condition B
2021-02-12_17-17-37.168	condition_entry	condition B
2021-02-12_17-17-38.703	condition_entry	condition B
2021-02-12_17-17-40.524	condition_entry	condition B
2021-02-12_17-17-41.574	condition_entry	condition B	discarded
2021-02-12_17-17-41.779	warning	hand_movements
2021-02-12_17-17-42.937	warning	multiple_fingers
2021-02-12_17-17-44.309	condition_entry	condition B
2021-02-12_17-17-45.412	condition_entry	condition B
2021-02-12_17-17-46.539	condition_entry	condition B
2021-02-12_17-17-47.074	condition_entry	condition B
2021-02-12_17-17-47.773	condition_entry	condition B
2021-02-12_17-17-48.318	condition_entry	condition B
2021-02-12_17-17-49.210	condition_entry	condition C	src 2	dst 3
2021-02-12_17-17-50.939	condition_entry	condition B
2021-02-12_17-17-51.233	pedal_entry	pedal_timeout
2021-02-12_17-17-52.063	condition_entry	condition B
2021-02-12_17-17-54.539	condition_entry	condition B
2021-02-12_17-17-55.518	condition_entry	condition B
2021-02-12_17-17-56.174	condition_entry	condition B
2021-02-12_17-17-57.517	condition_entry	condition B
2021-02-12_17-17-58.881	condition_entry	condition B
2021-02-12_17-17-59.715	condition_entry	condition B
2021-02-12_17-18-00.698	condition_entry	condition B
2021-02-12_17-18-01.300	condition_entry	condition B
2021-02-12_17-18-01.945	condition_entry	condition B
2021-02-12_17-18-02.440	condition_entry	condition A	src 9	dst 7
2021-02-12_17-18-04.133	pedal_entry	pedal_correct
2021-02-12_17-18-08.882	answer_entry	selected_answer 8
2021-02-12_17-18-11.315	condition_entry	condition B
2021-02-12_17-18-11.911	condition_entry	condition B
2021-02-12_17-18-12.411	condition_entry	condition B
2021-02-12_17-18-13.765	condition_entry	condition B
2021-02-12_17-18-14.307	condition_entry	condition C	src 7	dst 6
2021-02-12_17-18-14.676	condition_entry	condition D warning
2021-02-12_17-18-15.738	condition_entry	condition B
2021-02-12_17-18-16.405	condition_entry	condition B
2021-02-12_17-18-16.696	pedal_entry	pedal_timeout
2021-02-12_17-18-17.162	condition_entry	condition B
2021-02-12_17-18-17.849	condition_entry	condition B
2021-02-12_17-18-18.320	condition_entry	condition B
2021-02-12_17-18-19.247	condition_entry	condition B
2021-02-12_17-18-21.502	condition_entry	condition A	src 2	dst 3
2021-02-12_17-18-23.517	pedal_entry	pedal_timeout
2021-02-12_17-18-23.572	condition_entry	condition D
2021-02-12_17-18-25.592	pedal_entry	pedal_timeout
2021-02-12_17-18-26.094	condition_entry	condition B
2021-02-12_17-18-27.261	condition_entry	condition B
2021-02-12_17-18-27.755	condition_entry	condition B
2021-02-12_17-18-29.688	condition_entry	condition B
2021-02-12_17-18-30.287	condition_entry	condition B
2021-02-12_17-18-31.421	condition_entry	condition B
2021-02-12_17-18-31.920	condition_entry	condition B
2021-02-12_17-18-33.535	condition_entry	condition B
2021-02-12_17-18-36.554	condition_entry	condition B
2021-02-12_17-18-39.310	condition_entry	condition B
2021-02-12_17-18-40.665	condition_entry	condition B
2021-02-12_17-18-41.704	condition_entry	condition B	discarded
2021-02-12_17-18-41.763	warning	multiple_fingers
2021-02-12_17-18-43.436	condition_entry	condition B
2021-02-12_17-18-44.218	condition_entry	condition B
2021-02-12_17-18-44.836	condition_entry	condition B
2021-02-12_17-18-45.628	condition_entry	condition B
2021-02-12_17-18-47.038	condition_entry	condition B
2021-02-12_17-18-47.496	condition_entry	condition B
2021-02-12_17-18-48.695	condition_entry	condition B
2021-02-12_17-18-49.168	condition_entry	condition B
2021-02-12_17-18-50.157	condition_entry	condition B
2021-02-12_17-18-51.503	condition_entry	condition B	discarded
2021-02-12_17-18-51.626	warning	multiple_fingers
2021-02-12_17-18-53.190	condition_entry	condition B
2021-02-12_17-18-53.733	condition_entry	condition B
2021-02-12_17-18-54.680	condition_entry	condition A	src 7	dst 9
2021-02-12_17-18-56.698	pedal_entry	pedal_timeout
2021-02-12_17-18-57.277	condition_entry	condition B
2021-02-12_17-18-57.820	condition_entry	condition B
2021-02-12_17-18-58.205	condition_entry	condition B
2021-02-12_17-18-59.433	condition_entry	condition B
2021-02-12_17-19-00.388	condition_entry	condition B
2021-02-12_17-19-01.141	condition_entry	condition B
2021-02-12_17-19-01.674	condition_entry	condition B
2021-02-12_17-19-02.217	condition_entry	condition B
2021-02-12_17-19-02.751	condition_entry	condition A	src 0	dst 2
2021-02-12_17-19-04.351	pedal_entry	pedal_correct
2021-02-12_17-19-05.363	warning	multiple_fingers
2021-02-12_17-19-08.477	answer_entry	selected_answer 6
2021-02-12_17-19-09.849	condition_entry	condition C	src 2	dst 3
2021-02-12_17-19-10.361	condition_entry	condition B
2021-02-12_17-19-11.396	condition_entry	condition B
2021-02-12_17-19-11.868	pedal_entry	pedal_timeout
2021-02-12_17-19-11.958	condition_entry	condition B
2021-02-12_17-19-12.591	condition_entry	condition B
2021-02-12_17-19-13.606	condition_entry	condition B
2021-02-12_17-19-14.871	condition_entry	condition A	src 7	dst 9
2021-02-12_17-19-16.883	pedal_entry	pedal_timeout
2021-02-12_17-19-17.025	condition_entry	condition B
2021-02-12_17-19-19.060	condition_entry	condition B
2021-02-12_17-19-20.712	condition_entry	condition B
2021-02-12_17-19-21.709	condition_entry	condition B
2021-02-12_17-19-22.488	condition_entry	condition B
2021-02-12_17-19-22.937	condition_entry	condition B
2021-02-12_17-19-24.156	condition_entry	condition B
2021-02-12_17-19-24.730	condition_entry	condition B
2021-02-12_17-19-25.818	condition_entry	condition B
2021-02-12_17-19-26.757	condition_entry	condition B
2021-02-12_17-19-27.654	condition_entry	condition B
2021-02-12_17-19-29.021	condition_entry	condition B
2021-02-12_17-19-29.583	condition_entry	condition B
2021-02-12_17-19-30.831	condition_entry	condition B
2021-02-12_17-19-31.345	condition_entry	condition B
2021-02-12_17-19-31.816	condition_entry	condition B
2021-02-12_17-19-32.444	condition_entry	condition D
2021-02-12_17-19-33.028	condition_entry	condition B	discarded
2021-02-12_17-19-33.198	warning	multiple_fingers
2021-02-12_17-19-35.929	condition_entry	condition B
2021-02-12_17-19-37.314	condition_entry	condition B
2021-02-12_17-19-38.161	condition_entry	condition B
2021-02-12_17-19-39.689	condition_entry	condition B
2021-02-12_17-19-41.052	condition_entry	condition B
2021-02-12_17-19-41.711	condition_entry	condition B
2021-02-12_17-19-42.217	condition_entry	condition B
2021-02-12_17-19-43.164	condition_entry	condition B
2021-02-12_17-19-44.402	condition_entry	condition B
2021-02-12_17-19-45.357	condition_entry	condition D	discarded
2021-02-12_17-19-45.588	warning	multiple_fingers
2021-02-12_17-19-46.923	condition_entry	condition B
2021-02-12_17-19-47.576	condition_entry	condition B
2021-02-12_17-19-48.009	condition_entry	condition B
2021-02-12_17-19-49.266	condition_entry	condition B
2021-02-12_17-19-49.730	condition_entry	condition D	discarded
2021-02-12_17-19-49.858	warning	multiple_fingers
2021-02-12_17-19-51.223	condition_entry	condition B	discarded
2021-02-12_17-19-51.331	warning	multiple_fingers
2021-02-12_17-19-52.817	condition_entry	condition B
2021-02-12_17-19-54.627	condition_entry	condition B
2021-02-12_17-19-55.372	condition_entry	condition B
2021-02-12_17-19-56.772	condition_entry	condition B
2021-02-12_17-19-57.167	condition_entry	condition B
2021-02-12_17-19-59.676	condition_entry	condition B	discarded
2021-02-12_17-19-59.716	warning	multiple_fingers
2021-02-12_17-20-01.162	condition_entry	condition B
2021-02-12_17-20-01.853	condition_entry	condition B
2021-02-12_17-20-02.828	condition_entry	condition B
2021-02-12_17-20-03.961	condition_entry	condition B
2021-02-12_17-20-06.380	condition_entry	condition B
2021-02-12_17-20-07.347	condition_entry	condition B
2021-02-12_17-20-08.217	condition_entry	condition B
2021-02-12_17-20-08.926	condition_entry	condition B
2021-02-12_17-20-09.755	condition_entry	condition B	discarded
2021-02-12_17-20-09.848	warning	multiple_fingers
2021-02-12_17-20-12.031	condition_entry	condition B
2021-02-12_17-20-12.597	condition_entry	condition B
2021-02-12_17-20-13.623	condition_entry	condition B
2021-02-12_17-20-15.229	condition_entry	condition B
2021-02-12_17-20-16.298	condition_entry	condition B
2021-02-12_17-20-18.174	condition_entry	condition B
2021-02-12_17-20-19.351	condition_entry	condition B
2021-02-12_17-20-21.117	condition_entry	condition B
2021-02-12_17-20-22.062	condition_entry	condition D
2021-02-12_17-20-22.883	condition_entry	condition D warning
2021-02-12_17-20-23.555	condition_entry	condition D warning
2021-02-12_17-20-24.813	condition_entry	condition B
2021-02-12_17-20-25.573	pedal_entry	pedal_timeout
2021-02-12_17-20-26.112	condition_entry	condition B
2021-02-12_17-20-26.645	condition_entry	condition C	src 1	dst 2
2021-02-12_17-20-28.313	condition_entry	condition B
2021-02-12_17-20-28.668	pedal_entry	pedal_timeout
2021-02-12_17-20-28.956	condition_entry	condition B
2021-02-12_17-20-29.492	condition_entry	condition B
2021-02-12_17-20-30.895	condition_entry	condition B
2021-02-12_17-20-31.748	condition_entry	condition B
2021-02-12_17-20-33.023	condition_entry	condition B
2021-02-12_17-20-33.710	condition_entry	condition B
2021-02-12_17-20-34.556	condition_entry	condition B
2021-02-12_17-20-35.746	condition_entry	condition C	src 7	dst 8
2021-02-12_17-20-37.762	pedal_entry	pedal_timeout
2021-02-12_17-20-38.675	condition_entry	condition B	discarded
2021-02-12_17-20-38.729	warning	multiple_fingers
2021-02-12_17-20-41.097	condition_entry	condition B
2021-02-12_17-20-41.756	condition_entry	condition A	src 8	dst 9
2021-02-12_17-20-42.877	condition_entry	condition B
2021-02-12_17-20-43.775	pedal_entry	pedal_timeout
2021-02-12_17-20-44.030	condition_entry	condition B
2021-02-12_17-20-44.604	condition_entry	condition D	discarded
2021-02-12_17-20-44.839	warning	multiple_fingers
2021-02-12_17-20-46.060	condition_entry	condition B
2021-02-12_17-20-46.794	condition_entry	condition B
2021-02-12_17-20-48.455	condition_entry	condition B
2021-02-12_17-20-51.889	condition_entry	condition B
2021-02-12_17-20-52.411	condition_entry	condition B
2021-02-12_17-20-53.867	condition_entry	condition B
2021-02-12_17-20-54.712	condition_entry	condition B
2021-02-12_17-20-56.425	condition_entry	condition B
2021-02-12_17-20-56.865	condition_entry	condition B
2021-02-12_17-20-58.893	condition_entry	condition B
2021-02-12_17-21-00.031	condition_entry	condition B
2021-02-12_17-21-01.708	condition_entry	condition B
2021-02-12_17-21-02.843	condition_entry	condition B
2021-02-12_17-21-03.441	condition_entry	condition B	discarded
2021-02-12_17-21-03.514	warning	multiple_fingers
2021-02-12_17-21-05.139	condition_entry	condition D	discarded
2021-02-12_17-21-05.150	warning	multiple_fingers
2021-02-12_17-21-06.742	condition_entry	condition B
2021-02-12_17-21-07.215	condition_entry	condition D
2021-02-12_17-21-08.586	condition_entry	condition B
2021-02-12_17-21-09.094	condition_entry	condition B
2021-02-12_17-21-09.236	pedal_entry	pedal_timeout
2021-02-12_17-21-09.674	condition_entry	condition B
2021-02-12_17-21-10.559	condition_entry	condition B	discarded
2021-02-12_17-21-10.608	warning	multiple_fingers
2021-02-12_17-21-12.206	condition_entry	condition B	discarded
2021-02-12_17-21-12.286	warning	multiple_fingers
2021-02-12_17-21-13.717	condition_entry	condition B	discarded
2021-02-12_17-21-13.788	warning	multiple_fingers
2021-02-12_17-21-16.560	condition_entry	condition B
2021-02-12_17-21-17.055	condition_entry	condition B
2021-02-12_17-21-17.677	condition_entry	condition B
2021-02-12_17-21-18.121	condition_entry	condition A	src 6	dst 7
2021-02-12_17-21-19.132	condition_entry	condition B
2021-02-12_17-21-20.136	pedal_entry	pedal_timeout
2021-02-12_17-21-20.569	condition_entry	condition B
2021-02-12_17-21-21.375	condition_entry	condition C	src 7	dst 8
2021-02-12_17-21-21.962	condition_entry	condition B
2021-02-12_17-21-22.746	condition_entry	condition B
2021-02-12_17-21-23.397	pedal_entry	pedal_timeout
2021-02-12_17-21-23.663	condition_entry	condition D
2021-02-12_17-21-25.224	condition_entry	condition B
2021-02-12_17-21-25.684	pedal_entry	pedal_timeout
2021-02-12_17-21-25.762	condition_entry	condition D	discarded
2021-02-12_17-21-25.851	warning	multiple_fingers
2021-02-12_17-21-27.978	condition_entry	condition B
2021-02-12_17-21-29.168	condition_entry	condition B
2021-02-12_17-21-30.318	condition_entry	condition B
2021-02-12_17-21-30.873	condition_entry	condition A	src 9	dst 8
2021-02-12_17-21-32.137	condition_entry	condition D warning
2021-02-12_17-21-33.282	pedal_entry	pedal_correct
2021-02-12_17-21-39.236	answer_entry	selected_answer 8
2021-02-12_17-21-40.578	condition_entry	condition B
2021-02-12_17-21-42.195	condition_entry	condition B
2021-02-12_17-21-42.688	condition_entry	condition B
2021-02-12_17-21-44.555	condition_entry	condition B
2021-02-12_17-21-45.109	condition_entry	condition D	discarded
2021-02-12_17-21-45.145	warning	multiple_fingers
2021-02-12_17-21-47.165	condition_entry	condition B
2021-02-12_17-21-49.152	condition_entry	condition A	src 0	dst 2
2021-02-12_17-21-49.962	condition_entry	condition B
2021-02-12_17-21-51.174	pedal_entry	pedal_timeout
2021-02-12_17-21-51.229	condition_entry	condition B
2021-02-12_17-21-52.364	condition_entry	condition B
2021-02-12_17-21-53.605	condition_entry	condition B
2021-02-12_17-21-54.105	condition_entry	condition B
2021-02-12_17-21-55.383	condition_entry	condition B
2021-02-12_17-21-56.341	condition_entry	condition B
2021-02-12_17-21-57.769	condition_entry	condition B
2021-02-12_17-21-59.104	condition_entry	condition D
2021-02-12_17-21-59.724	condition_entry	condition B
2021-02-12_17-22-00.302	condition_entry	condition B
2021-02-12_17-22-00.903	condition_entry	condition D warning	discarded
2021-02-12_17-22-01.067	warning	multiple_fingers
2021-02-12_17-22-02.556	condition_entry	condition B
2021-02-12_17-22-03.166	condition_entry	condition B
2021-02-12_17-22-03.747	condition_entry	condition B
2021-02-12_17-22-04.356	condition_entry	condition C	src 3	dst 2
2021-02-12_17-22-06.083	condition_entry	condition B
2021-02-12_17-22-06.377	pedal_entry	pedal_timeout
2021-02-12_17-22-07.206	condition_entry	condition B
2021-02-12_17-22-07.733	condition_entry	condition B
2021-02-12_17-22-11.066	condition_entry	condition B
2021-02-12_17-22-12.263	condition_entry	condition B
2021-02-12_17-22-12.952	condition_entry	condition B	discarded
2021-02-12_17-22-13.185	warning	multiple_fingers
2021-02-12_17-22-15.075	condition_entry	condition B
2021-02-12_17-22-15.639	condition_entry	condition B
2021-02-12_17-22-16.800	condition_entry	condition B
2021-02-12_17-22-18.562	condition_entry	condition B
2021-02-12_17-22-19.140	condition_entry	condition B
2021-02-12_17-22-19.537	condition_entry	condition B
2021-02-12_17-22-20.209	condition_entry	condition B
2021-02-12_17-22-21.458	condition_entry	condition B
2021-02-12_17-22-22.516	condition_entry	condition B
2021-02-12_17-22-25.256	condition_entry	condition B
2021-02-12_17-22-26.524	condition_entry	condition B
2021-02-12_17-22-27.327	condition_entry	condition B
2021-02-12_17-22-28.281	condition_entry	condition B
2021-02-12_17-22-29.989	condition_entry	condition B
2021-02-12_17-22-31.069	condition_entry	condition B
2021-02-12_17-22-32.776	condition_entry	condition C	src 2	dst 1
2021-02-12_17-22-34.641	condition_entry	condition B
2021-02-12_17-22-34.796	pedal_entry	pedal_timeout
2021-02-12_17-22-35.574	condition_entry	condition B
2021-02-12_17-22-36.918	condition_entry	condition D
2021-02-12_17-22-37.308	condition_entry	condition B
2021-02-12_17-22-37.945	condition_entry	condition B
2021-02-12_17-22-38.529	condition_entry	condition B
2021-02-12_17-22-38.938	pedal_entry	pedal_timeout
2021-02-12_17-22-39.139	condition_entry	condition B
2021-02-12_17-22-40.331	condition_entry	condition B
2021-02-12_17-22-41.494	condition_entry	condition B
2021-02-12_17-22-41.937	condition_entry	condition B
2021-02-12_17-22-42.526	condition_entry	condition B
2021-02-12_17-22-43.497	condition_entry	condition B
2021-02-12_17-22-44.259	condition_entry	condition B
2021-02-12_17-22-44.725	condition_entry	condition B	discarded
2021-02-12_17-22-44.800	warning	multiple_fingers
2021-02-12_17-22-46.347	condition_entry	condition B
2021-02-12_17-22-47.309	condition_entry	condition B
2021-02-12_17-22-47.813	condition_entry	condition B
2021-02-12_17-22-48.557	condition_entry	condition B
2021-02-12_17-22-48.923	condition_entry	condition B
2021-02-12_17-22-49.479	condition_entry	condition A	src 6	dst 7
2021-02-12_17-22-50.406	condition_entry	condition B
2021-02-12_17-22-51.497	pedal_entry	pedal_timeout
2021-02-12_17-22-51.655	condition_entry	condition B
2021-02-12_17-22-52.900	condition_entry	condition C	src 7	dst 9	discarded
2021-02-12_17-22-52.932	warning	multiple_fingers
2021-02-12_17-22-54.501	condition_entry	condition B	discarded
2021-02-12_17-22-54.556	warning	multiple_fingers
2021-02-12_17-22-56.534	condition_entry	condition B
2021-02-12_17-22-58.842	condition_entry	condition B
2021-02-12_17-22-59.541	condition_entry	condition C	src 7	dst 8
2021-02-12_17-23-00.598	condition_entry	condition B
2021-02-12_17-23-01.132	warning	hand_movements
2021-02-12_17-23-01.155	warning	hand_movements
2021-02-12_17-23-01.181	warning	hand_movements
2021-02-12_17-23-02.001	warning	hand_movements
2021-02-12_17-23-02.025	warning	hand_movements
2021-02-12_17-23-02.051	warning	hand_movements
2021-02-12_17-23-02.085	warning	hand_movements
2021-02-12_17-23-03.394	condition_entry	condition B
2021-02-12_17-23-05.872	condition_entry	condition B
2021-02-12_17-23-07.448	condition_entry	condition B
2021-02-12_17-23-09.088	condition_entry	condition B
2021-02-12_17-23-10.227	condition_entry	condition B
2021-02-12_17-23-11.328	condition_entry	condition A	src 7	dst 6
2021-02-12_17-23-13.345	pedal_entry	pedal_timeout
2021-02-12_17-23-14.712	condition_entry	condition B
2021-02-12_17-23-15.592	condition_entry	condition B
2021-02-12_17-23-16.357	condition_entry	condition B
2021-02-12_17-23-18.300	condition_entry	condition B
2021-02-12_17-23-19.333	condition_entry	condition B
2021-02-12_17-23-19.920	condition_entry	condition B
2021-02-12_17-23-21.099	condition_entry	condition B
2021-02-12_17-23-21.686	condition_entry	condition B
2021-02-12_17-23-23.274	condition_entry	condition B
2021-02-12_17-23-24.536	condition_entry	condition B
2021-02-12_17-23-25.666	condition_entry	condition B
2021-02-12_17-23-26.254	condition_entry	condition D
2021-02-12_17-23-27.559	condition_entry	condition B
2021-02-12_17-23-28.038	condition_entry	condition B
2021-02-12_17-23-28.265	pedal_entry	pedal_timeout
2021-02-12_17-23-29.194	condition_entry	condition B
2021-02-12_17-23-29.682	condition_entry	condition B
2021-02-12_17-23-30.192	condition_entry	condition B
2021-02-12_17-23-30.636	condition_entry	condition D
2021-02-12_17-23-32.484	condition_entry	condition D warning	discarded
2021-02-12_17-23-32.493	warning	multiple_fingers
2021-02-12_17-23-32.724	warning	hand_movements
2021-02-12_17-23-32.736	warning	multiple_fingers
2021-02-12_17-23-32.751	warning	hand_movements
2021-02-12_17-23-34.235	condition_entry	condition B	discarded
2021-02-12_17-23-34.302	warning	multiple_fingers
2021-02-12_17-23-34.435	warning	hand_movements
2021-02-12_17-23-35.604	warning	hand_movements
2021-02-12_17-23-35.655	warning	hand_movements
2021-02-12_17-23-35.683	warning	hand_movements
2021-02-12_17-23-35.741	warning	hand_movements
2021-02-12_17-23-35.802	warning	hand_movements
2021-02-12_17-23-37.507	warning	experimental_break
2021-02-12_17-23-37.654	warning	multiple_fingers
2021-02-12_17-23-37.722	warning	multiple_fingers
2021-02-12_17-23-37.877	warning	hand_movements
2021-02-12_17-23-37.977	warning	hand_movements
2021-02-12_17-23-38.560	warning	hand_movements
2021-02-12_17-23-39.459	warning	hand_movements
2021-02-12_17-23-39.481	warning	hand_movements
2021-02-12_17-23-39.859	warning	hand_movements
2021-02-12_17-23-40.014	warning	hand_movements
2021-02-12_17-23-40.047	warning	hand_movements
2021-02-12_17-23-40.080	warning	hand_movements
2021-02-12_17-23-40.137	warning	hand_movements
2021-02-12_17-23-40.280	warning	hand_movements
2021-02-12_17-23-40.325	warning	hand_movements
2021-02-12_17-23-40.426	warning	hand_movements
2021-02-12_17-23-40.603	warning	multiple_fingers
2021-02-12_17-23-40.614	warning	hand_movements
2021-02-12_17-23-40.867	warning	hand_movements
2021-02-12_17-23-41.727	warning	hand_movements
2021-02-12_17-23-41.727	warning	multiple_fingers
2021-02-12_17-23-42.259	warning	hand_movements
2021-02-12_17-23-42.292	warning	hand_movements
2021-02-12_17-23-42.602	warning	hand_movements
2021-02-12_17-23-46.078	warning	hand_movements
2021-02-12_17-23-46.322	warning	multiple_fingers
2021-02-12_17-23-46.367	warning	multiple_fingers
2021-02-12_17-23-46.611	warning	hand_movements
2021-02-12_17-23-51.431	condition_entry	condition B
2021-02-12_17-23-52.395	condition_entry	condition B
2021-02-12_17-23-54.695	condition_entry	condition B
2021-02-12_17-23-55.517	condition_entry	condition B
2021-02-12_17-23-56.081	condition_entry	condition C	src 1	dst 3
2021-02-12_17-23-56.369	condition_entry	condition B
2021-02-12_17-23-57.025	condition_entry	condition B
2021-02-12_17-23-57.849	condition_entry	condition B
2021-02-12_17-23-58.101	pedal_entry	pedal_timeout
2021-02-12_17-23-58.368	condition_entry	condition B
2021-02-12_17-23-59.540	condition_entry	condition B
2021-02-12_17-24-00.172	condition_entry	condition B
2021-02-12_17-24-01.047	condition_entry	condition B
2021-02-12_17-24-01.708	condition_entry	condition B
2021-02-12_17-24-02.870	condition_entry	condition B
2021-02-12_17-24-03.388	condition_entry	condition B
2021-02-12_17-24-04.933	condition_entry	condition B
2021-02-12_17-24-06.256	condition_entry	condition A	src 6	dst 7
2021-02-12_17-24-08.277	pedal_entry	pedal_timeout
2021-02-12_17-24-09.307	condition_entry	condition B	discarded
2021-02-12_17-24-09.485	warning	multiple_fingers
2021-02-12_17-24-10.709	condition_entry	condition B
2021-02-12_17-24-11.307	condition_entry	condition B
2021-02-12_17-24-11.963	condition_entry	condition C	src 8	dst 7
2021-02-12_17-24-12.806	warning	hand_movements
2021-02-12_17-24-12.818	warning	multiple_fingers
2021-02-12_17-24-14.143	condition_entry	condition D	discarded
2021-02-12_17-24-14.271	warning	multiple_fingers
2021-02-12_17-24-15.693	condition_entry	condition B
2021-02-12_17-24-16.817	condition_entry	condition B
2021-02-12_17-24-17.938	condition_entry	condition B
2021-02-12_17-24-18.913	condition_entry	condition A	src 6	dst 8
2021-02-12_17-24-20.754	pedal_entry	pedal_correct
2021-02-12_17-24-24.717	answer_entry	selected_answer 7
2021-02-12_17-24-26.106	condition_entry	condition B
2021-02-12_17-24-26.690	condition_entry	condition B	discarded
2021-02-12_17-24-26.817	warning	multiple_fingers
2021-02-12_17-24-30.732	condition_entry	condition B
2021-02-12_17-24-31.833	condition_entry	condition B
2021-02-12_17-24-33.432	condition_entry	condition B
2021-02-12_17-24-34.029	condition_entry	condition D	discarded
2021-02-12_17-24-34.135	warning	multiple_fingers
2021-02-12_17-24-37.766	condition_entry	condition D
2021-02-12_17-24-39.429	condition_entry	condition D warning
2021-02-12_17-24-39.951	condition_entry	condition D warning
2021-02-12_17-24-41.681	condition_entry	condition B
2021-02-12_17-24-41.969	pedal_entry	pedal_timeout
2021-02-12_17-24-42.730	condition_entry	condition C	src 6	dst 7
2021-02-12_17-24-44.440	pedal_entry	pedal_correct
2021-02-12_17-24-50.284	answer_entry	selected_answer 7
2021-02-12_17-24-51.747	condition_entry	condition B
2021-02-12_17-24-52.899	condition_entry	condition D
2021-02-12_17-24-53.593	condition_entry	condition B
2021-02-12_17-24-54.922	pedal_entry	pedal_timeout
2021-02-12_17-24-55.674	condition_entry	condition B
2021-02-12_17-24-56.129	condition_entry	condition B
2021-02-12_17-24-57.143	condition_entry	condition B
2021-02-12_17-24-57.942	condition_entry	condition B
2021-02-12_17-24-58.822	condition_entry	condition B
2021-02-12_17-24-59.473	condition_entry	condition B
2021-02-12_17-25-00.499	condition_entry	condition D
2021-02-12_17-25-02.512	pedal_entry	pedal_timeout
2021-02-12_17-25-02.523	condition_entry	condition B	discarded
2021-02-12_17-25-02.904	condition_entry	condition B	discarded
2021-02-12_17-25-02.994	warning	multiple_fingers
2021-02-12_17-25-03.327	warning	multiple_fingers
2021-02-12_17-25-04.553	condition_entry	condition B
2021-02-12_17-25-05.206	condition_entry	condition B
2021-02-12_17-25-05.765	condition_entry	condition B
2021-02-12_17-25-07.003	condition_entry	condition B
2021-02-12_17-25-08.099	condition_entry	condition B
2021-02-12_17-25-09.196	condition_entry	condition B
2021-02-12_17-25-09.690	condition_entry	condition B	discarded
2021-02-12_17-25-09.824	warning	multiple_fingers
2021-02-12_17-25-11.195	condition_entry	condition B
2021-02-12_17-25-12.482	condition_entry	condition B
2021-02-12_17-25-14.254	condition_entry	condition B
2021-02-12_17-25-14.980	condition_entry	condition B
2021-02-12_17-25-15.687	condition_entry	condition B
2021-02-12_17-25-16.511	condition_entry	condition B
2021-02-12_17-25-16.998	condition_entry	condition B
2021-02-12_17-25-17.686	condition_entry	condition B
2021-02-12_17-25-18.674	condition_entry	condition B	discarded
2021-02-12_17-25-19.149	condition_entry	condition B	discarded
2021-02-12_17-25-19.166	warning	multiple_fingers
2021-02-12_17-25-20.476	condition_entry	condition B
2021-02-12_17-25-21.007	condition_entry	condition B
2021-02-12_17-25-22.339	condition_entry	condition B
2021-02-12_17-25-24.562	condition_entry	condition B
2021-02-12_17-25-25.116	condition_entry	condition B
2021-02-12_17-25-25.783	condition_entry	condition B
2021-02-12_17-25-26.785	condition_entry	condition B
2021-02-12_17-25-27.599	condition_entry	condition B
2021-02-12_17-25-28.104	condition_entry	condition B
2021-02-12_17-25-28.709	condition_entry	condition C	src 2	dst 3	discarded
2021-02-12_17-25-28.872	warning	multiple_fingers
2021-02-12_17-25-30.306	condition_entry	condition B
2021-02-12_17-25-30.792	condition_entry	condition B
2021-02-12_17-25-31.516	condition_entry	condition B
2021-02-12_17-25-32.385	condition_entry	condition B
2021-02-12_17-25-33.779	condition_entry	condition B
2021-02-12_17-25-34.998	condition_entry	condition B
2021-02-12_17-25-35.358	condition_entry	condition B
2021-02-12_17-25-36.269	condition_entry	condition B
2021-02-12_17-25-36.624	condition_entry	condition B
2021-02-12_17-25-37.282	condition_entry	condition B
2021-02-12_17-25-38.956	condition_entry	condition B
2021-02-12_17-25-40.514	condition_entry	condition B
2021-02-12_17-25-41.257	condition_entry	condition B
2021-02-12_17-25-42.228	condition_entry	condition B
2021-02-12_17-25-43.276	condition_entry	condition A	src 6	dst 7
2021-02-12_17-25-45.291	pedal_entry	pedal_timeout
2021-02-12_17-25-45.877	pedal_entry	pedal_incorrect
2021-02-12_17-25-51.024	answer_entry	selected_answer 5
2021-02-12_17-25-52.328	condition_entry	condition B
2021-02-12_17-25-52.970	condition_entry	condition B
2021-02-12_17-25-53.849	condition_entry	condition B
2021-02-12_17-25-55.794	condition_entry	condition B
2021-02-12_17-25-56.480	condition_entry	condition B
2021-02-12_17-25-57.472	condition_entry	condition B
2021-02-12_17-25-58.326	condition_entry	condition B
2021-02-12_17-25-58.739	condition_entry	condition B
2021-02-12_17-26-00.490	condition_entry	condition B
2021-02-12_17-26-01.683	condition_entry	condition B
2021-02-12_17-26-02.643	condition_entry	condition A	src 2	dst 1
2021-02-12_17-26-04.665	pedal_entry	pedal_timeout
2021-02-12_17-26-06.238	condition_entry	condition B
2021-02-12_17-26-06.735	condition_entry	condition B
2021-02-12_17-26-08.363	condition_entry	condition B
2021-02-12_17-26-08.930	condition_entry	condition B
2021-02-12_17-26-09.500	condition_entry	condition B
2021-02-12_17-26-10.095	condition_entry	condition B
2021-02-12_17-26-11.807	condition_entry	condition B	discarded
2021-02-12_17-26-11.908	warning	multiple_fingers
2021-02-12_17-26-13.108	condition_entry	condition B
2021-02-12_17-26-14.450	condition_entry	condition B
2021-02-12_17-26-15.082	condition_entry	condition B
2021-02-12_17-26-16.053	condition_entry	condition B	discarded
2021-02-12_17-26-16.243	warning	multiple_fingers
2021-02-12_17-26-17.905	condition_entry	condition B
2021-02-12_17-26-18.818	condition_entry	condition B
2021-02-12_17-26-19.526	condition_entry	condition B
2021-02-12_17-26-19.983	condition_entry	condition B
2021-02-12_17-26-20.522	condition_entry	condition B
2021-02-12_17-26-21.068	condition_entry	condition B	discarded
2021-02-12_17-26-21.135	warning	hand_movements
2021-02-12_17-26-21.181	warning	multiple_fingers
2021-02-12_17-26-22.412	condition_entry	condition B
2021-02-12_17-26-23.122	condition_entry	condition B
2021-02-12_17-26-23.593	condition_entry	condition B
2021-02-12_17-26-24.156	condition_entry	condition B
2021-02-12_17-26-24.589	condition_entry	condition B
2021-02-12_17-26-25.814	condition_entry	condition B
2021-02-12_17-26-26.833	condition_entry	condition B	discarded
2021-02-12_17-26-26.855	warning	multiple_fingers
2021-02-12_17-26-28.246	condition_entry	condition B
2021-02-12_17-26-28.968	condition_entry	condition B
2021-02-12_17-26-29.809	warning	hand_movements
2021-02-12_17-26-29.821	warning	multiple_fingers
2021-02-12_17-26-31.046	condition_entry	condition A	src 7	dst 6
2021-02-12_17-26-32.374	condition_entry	condition B
2021-02-12_17-26-33.065	pedal_entry	pedal_timeout
2021-02-12_17-26-33.076	condition_entry	condition B
2021-02-12_17-26-33.699	condition_entry	condition B
2021-02-12_17-26-34.560	condition_entry	condition B
2021-02-12_17-26-35.322	condition_entry	condition B
2021-02-12_17-26-36.383	condition_entry	condition B
2021-02-12_17-26-37.442	condition_entry	condition B
2021-02-12_17-26-38.682	condition_entry	condition B
2021-02-12_17-26-39.111	condition_entry	condition A	src 1	dst 3
2021-02-12_17-26-40.424	condition_entry	condition B
2021-02-12_17-26-41.128	pedal_entry	pedal_timeout
2021-02-12_17-26-41.937	condition_entry	condition B
2021-02-12_17-26-44.293	condition_entry	condition B
2021-02-12_17-26-44.738	condition_entry	condition B
2021-02-12_17-26-45.584	condition_entry	condition B
2021-02-12_17-26-46.474	condition_entry	condition A	src 6	dst 8
2021-02-12_17-26-47.058	condition_entry	condition D warning
2021-02-12_17-26-48.195	condition_entry	condition B
2021-02-12_17-26-49.079	pedal_entry	pedal_timeout
2021-02-12_17-26-49.323	condition_entry	condition B
2021-02-12_17-26-49.934	condition_entry	condition B
2021-02-12_17-26-51.786	condition_entry	condition B
2021-02-12_17-26-53.372	condition_entry	condition B
2021-02-12_17-26-54.098	condition_entry	condition B
2021-02-12_17-26-55.108	condition_entry	condition C	src 2	dst 3
2021-02-12_17-26-55.855	condition_entry	condition B
2021-02-12_17-26-56.779	condition_entry	condition B	discarded
2021-02-12_17-26-56.970	warning	multiple_fingers
2021-02-12_17-26-58.332	condition_entry	condition B
2021-02-12_17-26-58.930	condition_entry	condition C	src 2	dst 3
2021-02-12_17-27-00.776	warning	multiple_fingers
2021-02-12_17-27-02.222	condition_entry	condition B
2021-02-12_17-27-03.386	condition_entry	condition B	discarded
2021-02-12_17-27-03.803	warning	hand_movements
2021-02-12_17-27-03.815	warning	multiple_fingers
2021-02-12_17-27-05.059	condition_entry	condition B
2021-02-12_17-27-05.872	condition_entry	condition B
2021-02-12_17-27-06.741	condition_entry	condition B
2021-02-12_17-27-07.526	condition_entry	condition B
2021-02-12_17-27-08.018	condition_entry	condition B
2021-02-12_17-27-08.715	condition_entry	condition B
2021-02-12_17-27-11.375	condition_entry	condition B
2021-02-12_17-27-11.900	condition_entry	condition B	discarded
2021-02-12_17-27-12.278	condition_entry	condition D	discarded
2021-02-12_17-27-12.385	warning	multiple_fingers
2021-02-12_17-27-14.266	condition_entry	condition B
2021-02-12_17-27-15.259	condition_entry	condition B
2021-02-12_17-27-15.869	condition_entry	condition B
2021-02-12_17-27-16.867	condition_entry	condition B
2021-02-12_17-27-17.516	condition_entry	condition D
2021-02-12_17-27-18.736	condition_entry	condition B
2021-02-12_17-27-19.531	pedal_entry	pedal_timeout
2021-02-12_17-27-19.909	condition_entry	condition B
2021-02-12_17-27-20.363	condition_entry	condition B
2021-02-12_17-27-21.189	condition_entry	condition B
2021-02-12_17-27-21.598	condition_entry	condition B
2021-02-12_17-27-22.023	condition_entry	condition C	src 6	dst 7
2021-02-12_17-27-23.721	condition_entry	condition B
2021-02-12_17-27-24.044	pedal_entry	pedal_timeout
2021-02-12_17-27-24.954	condition_entry	condition B
2021-02-12_17-27-25.545	condition_entry	condition B
2021-02-12_17-27-26.654	condition_entry	condition B
2021-02-12_17-27-27.654	condition_entry	condition B
2021-02-12_17-27-28.397	condition_entry	condition B
2021-02-12_17-27-30.107	condition_entry	condition B
2021-02-12_17-27-31.002	condition_entry	condition D
2021-02-12_17-27-31.205	condition_entry	condition B
2021-02-12_17-27-32.227	condition_entry	condition B
2021-02-12_17-27-33.015	pedal_entry	pedal_timeout
2021-02-12_17-27-33.027	condition_entry	condition B
2021-02-12_17-27-33.927	condition_entry	condition B
2021-02-12_17-27-34.780	condition_entry	condition B
2021-02-12_17-27-35.190	condition_entry	condition B
2021-02-12_17-27-35.800	condition_entry	condition B
2021-02-12_17-27-36.370	condition_entry	condition B
2021-02-12_17-27-36.915	condition_entry	condition D	discarded
2021-02-12_17-27-37.045	warning	multiple_fingers
2021-02-12_17-27-38.537	condition_entry	condition B
2021-02-12_17-27-39.195	condition_entry	condition D
2021-02-12_17-27-40.347	condition_entry	condition B
2021-02-12_17-27-41.055	condition_entry	condition B
2021-02-12_17-27-41.206	pedal_entry	pedal_timeout
2021-02-12_17-27-42.200	condition_entry	condition C	src 2	dst 3	discarded
2021-02-12_17-27-42.375	warning	multiple_fingers
2021-02-12_17-27-43.919	condition_entry	condition B
2021-02-12_17-27-44.464	condition_entry	condition B
2021-02-12_17-27-45.130	condition_entry	condition B
2021-02-12_17-27-46.709	condition_entry	condition B
2021-02-12_17-27-47.795	condition_entry	condition B
2021-02-12_17-27-50.149	condition_entry	condition B
2021-02-12_17-27-51.377	condition_entry	condition B
2021-02-12_17-27-52.726	condition_entry	condition A	src 2	dst 0
2021-02-12_17-27-53.471	condition_entry	condition B
2021-02-12_17-27-54.103	condition_entry	condition D warning	discarded
2021-02-12_17-27-54.194	warning	multiple_fingers
2021-02-12_17-27-55.782	condition_entry	condition B
2021-02-12_17-27-56.240	condition_entry	condition B
2021-02-12_17-27-57.376	condition_entry	condition B
2021-02-12_17-27-58.392	condition_entry	condition B
2021-02-12_17-27-58.923	condition_entry	condition B
2021-02-12_17-28-00.103	condition_entry	condition B
2021-02-12_17-28-01.268	condition_entry	condition B
2021-02-12_17-28-01.805	condition_entry	condition B
2021-02-12_17-28-03.107	condition_entry	condition B
2021-02-12_17-28-03.655	condition_entry	condition A	src 2	dst 1
2021-02-12_17-28-04.621	condition_entry	condition B
2021-02-12_17-28-05.677	pedal_entry	pedal_timeout
2021-02-12_17-28-05.807	condition_entry	condition B
2021-02-12_17-28-06.814	condition_entry	condition B
2021-02-12_17-28-08.034	condition_entry	condition B
2021-02-12_17-28-09.164	condition_entry	condition B
2021-02-12_17-28-10.085	condition_entry	condition B
2021-02-12_17-28-10.975	condition_entry	condition B
2021-02-12_17-28-12.034	condition_entry	condition B
2021-02-12_17-28-13.119	condition_entry	condition B
2021-02-12_17-28-14.075	condition_entry	condition B
2021-02-12_17-28-14.605	condition_entry	condition B
2021-02-12_17-28-15.615	condition_entry	condition B
2021-02-12_17-28-16.204	condition_entry	condition B
2021-02-12_17-28-16.815	condition_entry	condition B
2021-02-12_17-28-17.683	condition_entry	condition B
2021-02-12_17-28-19.636	condition_entry	condition B
2021-02-12_17-28-21.091	condition_entry	condition B
2021-02-12_17-28-22.090	condition_entry	condition B
2021-02-12_17-28-22.779	condition_entry	condition B
2021-02-12_17-28-24.038	condition_entry	condition C	src 7	dst 6	discarded
2021-02-12_17-28-24.125	warning	multiple_fingers
2021-02-12_17-28-25.282	condition_entry	condition B
2021-02-12_17-28-26.016	condition_entry	condition B
2021-02-12_17-28-26.835	condition_entry	condition B
2021-02-12_17-28-27.339	condition_entry	condition A	src 0	dst 3
2021-02-12_17-28-29.049	pedal_entry	pedal_correct
2021-02-12_17-28-33.614	answer_entry	selected_answer 4
2021-02-12_17-28-34.731	condition_entry	condition B
2021-02-12_17-28-36.041	condition_entry	condition B
2021-02-12_17-28-37.274	condition_entry	condition B
2021-02-12_17-28-37.828	condition_entry	condition B
2021-02-12_17-28-39.032	condition_entry	condition B
2021-02-12_17-28-40.098	condition_entry	condition B
2021-02-12_17-28-42.304	condition_entry	condition B
2021-02-12_17-28-44.640	condition_entry	condition B
2021-02-12_17-28-45.228	condition_entry	condition C	src 3	dst 2
2021-02-12_17-28-47.024	condition_entry	condition B
2021-02-12_17-28-47.247	pedal_entry	pedal_timeout
2021-02-12_17-28-48.006	condition_entry	condition B
2021-02-12_17-28-48.578	condition_entry	condition B
2021-02-12_17-28-49.780	condition_entry	condition B
2021-02-12_17-28-50.290	condition_entry	condition B
2021-02-12_17-28-51.360	condition_entry	condition B
2021-02-12_17-28-52.732	condition_entry	condition A	src 9	dst 8
2021-02-12_17-28-54.745	pedal_entry	pedal_timeout
2021-02-12_17-28-55.289	condition_entry	condition B
2021-02-12_17-28-56.667	condition_entry	condition B
2021-02-12_17-28-58.276	condition_entry	condition B
2021-02-12_17-28-58.912	warning	multiple_fingers
2021-02-12_17-29-00.509	condition_entry	condition B
2021-02-12_17-29-01.373	condition_entry	condition B
2021-02-12_17-29-01.839	condition_entry	condition B
2021-02-12_17-29-02.963	condition_entry	condition B
2021-02-12_17-29-06.195	condition_entry	condition B
2021-02-12_17-29-07.307	condition_entry	condition B
2021-02-12_17-29-08.742	condition_entry	condition B
2021-02-12_17-29-09.647	condition_entry	condition C	src 6	dst 7
2021-02-12_17-29-11.094	condition_entry	condition B
2021-02-12_17-29-11.662	pedal_entry	pedal_timeout
2021-02-12_17-29-11.985	condition_entry	condition B
2021-02-12_17-29-13.293	condition_entry	condition B
2021-02-12_17-29-14.389	condition_entry	condition B
2021-02-12_17-29-15.670	condition_entry	condition B	discarded
2021-02-12_17-29-15.814	warning	multiple_fingers
2021-02-12_17-29-17.957	condition_entry	condition B
2021-02-12_17-29-18.498	condition_entry	condition B
2021-02-12_17-29-19.088	condition_entry	condition B
2021-02-12_17-29-19.644	condition_entry	condition B
2021-02-12_17-29-20.197	condition_entry	condition D	discarded
2021-02-12_17-29-20.355	warning	multiple_fingers
2021-02-12_17-29-21.711	condition_entry	condition B
2021-02-12_17-29-22.916	condition_entry	condition B
2021-02-12_17-29-24.788	condition_entry	condition B
2021-02-12_17-29-25.261	condition_entry	condition B
2021-02-12_17-29-26.128	condition_entry	condition B
2021-02-12_17-29-27.630	condition_entry	condition B
2021-02-12_17-29-28.744	condition_entry	condition B
2021-02-12_17-29-30.243	condition_entry	condition B
2021-02-12_17-29-31.895	condition_entry	condition B
2021-02-12_17-29-33.103	condition_entry	condition B
2021-02-12_17-29-34.195	condition_entry	condition B
2021-02-12_17-29-34.848	warning	multiple_fingers
2021-02-12_17-29-36.712	condition_entry	condition B
2021-02-12_17-29-37.298	condition_entry	condition B
2021-02-12_17-29-40.002	condition_entry	condition B
2021-02-12_17-29-40.621	condition_entry	condition B
2021-02-12_17-29-42.895	condition_entry	condition B
2021-02-12_17-29-43.442	condition_entry	condition B
2021-02-12_17-29-43.932	condition_entry	condition B
2021-02-12_17-29-44.464	condition_entry	condition B
2021-02-12_17-29-46.476	condition_entry	condition B
2021-02-12_17-29-48.232	condition_entry	condition B
2021-02-12_17-29-50.022	condition_entry	condition B
2021-02-12_17-29-51.205	condition_entry	condition B
2021-02-12_17-29-51.695	condition_entry	condition B
2021-02-12_17-29-52.350	condition_entry	condition D
2021-02-12_17-29-53.911	condition_entry	condition B
2021-02-12_17-29-54.370	pedal_entry	pedal_timeout
2021-02-12_17-29-54.425	condition_entry	condition B
2021-02-12_17-29-55.004	condition_entry	condition B
2021-02-12_17-29-55.536	condition_entry	condition B
2021-02-12_17-29-56.682	condition_entry	condition B
2021-02-12_17-29-58.283	condition_entry	condition B
2021-02-12_17-29-59.978	condition_entry	condition B
2021-02-12_17-30-00.947	condition_entry	condition B
2021-02-12_17-30-04.813	condition_entry	condition A	src 6	dst 7
2021-02-12_17-30-05.451	condition_entry	condition B
2021-02-12_17-30-06.044	condition_entry	condition B
2021-02-12_17-30-06.565	condition_entry	condition B
2021-02-12_17-30-06.832	pedal_entry	pedal_timeout
2021-02-12_17-30-07.087	condition_entry	condition B
2021-02-12_17-30-08.454	condition_entry	condition B
2021-02-12_17-30-09.463	condition_entry	condition B
2021-02-12_17-30-09.930	condition_entry	condition B
2021-02-12_17-30-10.543	condition_entry	condition B
2021-02-12_17-30-11.555	condition_entry	condition B
2021-02-12_17-30-12.062	condition_entry	condition B
2021-02-12_17-30-12.662	condition_entry	condition A	src 2	dst 1
2021-02-12_17-30-13.762	condition_entry	condition B
2021-02-12_17-30-14.675	pedal_entry	pedal_timeout
2021-02-12_17-30-15.439	condition_entry	condition B
2021-02-12_17-30-15.917	condition_entry	condition C	src 2	dst 1
2021-02-12_17-30-16.719	condition_entry	condition B
2021-02-12_17-30-17.282	condition_entry	condition D warning
2021-02-12_17-30-18.319	condition_entry	condition B
2021-02-12_17-30-18.883	condition_entry	condition B
2021-02-12_17-30-19.304	pedal_entry	pedal_timeout
2021-02-12_17-30-22.563	condition_entry	condition B
2021-02-12_17-30-23.461	condition_entry	condition B
2021-02-12_17-30-25.811	condition_entry	condition B
2021-02-12_17-30-28.145	condition_entry	condition B
2021-02-12_17-30-29.065	condition_entry	condition B
2021-02-12_17-30-29.746	condition_entry	condition B
2021-02-12_17-30-31.410	condition_entry	condition B
2021-02-12_17-30-32.053	condition_entry	condition B
2021-02-12_17-30-33.449	condition_entry	condition B
2021-02-12_17-30-33.911	condition_entry	condition B
2021-02-12_17-30-34.997	condition_entry	condition D
2021-02-12_17-30-36.552	condition_entry	condition B
2021-02-12_17-30-37.018	pedal_entry	pedal_timeout
2021-02-12_17-30-37.195	condition_entry	condition B
2021-02-12_17-30-38.878	condition_entry	condition B
2021-02-12_17-30-40.050	condition_entry	condition B
2021-02-12_17-30-41.616	condition_entry	condition B
2021-02-12_17-30-43.551	condition_entry	condition B
2021-02-12_17-30-44.292	condition_entry	condition B
2021-02-12_17-30-45.363	condition_entry	condition D	discarded
2021-02-12_17-30-45.527	warning	multiple_fingers
2021-02-12_17-30-46.860	condition_entry	condition A	src 7	dst 8
2021-02-12_17-30-48.871	pedal_entry	pedal_timeout
2021-02-12_17-30-49.117	condition_entry	condition B
2021-02-12_17-30-50.922	condition_entry	condition B
2021-02-12_17-30-51.955	condition_entry	condition B
2021-02-12_17-30-52.532	condition_entry	condition B
2021-02-12_17-30-53.488	warning	hand_movements
2021-02-12_17-30-56.113	warning	multiple_fingers
2021-02-12_17-30-57.124	warning	experimental_break
2021-02-12_17-30-57.979	warning	multiple_fingers
2021-02-12_17-31-01.499	condition_entry	condition B
2021-02-12_17-31-02.653	condition_entry	condition B
2021-02-12_17-31-03.551	condition_entry	condition B
2021-02-12_17-31-04.128	condition_entry	condition B
2021-02-12_17-31-04.830	condition_entry	condition A	src 9	dst 6
2021-02-12_17-31-06.549	warning	multiple_fingers
2021-02-12_17-31-08.073	condition_entry	condition B
2021-02-12_17-31-09.717	condition_entry	condition B
2021-02-12_17-31-10.450	condition_entry	condition B	discarded
2021-02-12_17-31-10.714	warning	multiple_fingers
2021-02-12_17-31-12.501	condition_entry	condition B
2021-02-12_17-31-14.082	condition_entry	condition B
2021-02-12_17-31-15.144	condition_entry	condition B
2021-02-12_17-31-16.316	condition_entry	condition A	src 8	dst 7
2021-02-12_17-31-18.333	pedal_entry	pedal_timeout
2021-02-12_17-31-18.569	pedal_entry	pedal_incorrect
2021-02-12_17-31-25.725	answer_entry	selected_answer 6
2021-02-12_17-31-28.075	condition_entry	condition B
2021-02-12_17-31-29.276	condition_entry	condition B
2021-02-12_17-31-30.414	condition_entry	condition B
2021-02-12_17-31-32.182	condition_entry	condition B
2021-02-12_17-31-32.981	condition_entry	condition B
2021-02-12_17-31-34.023	condition_entry	condition B
2021-02-12_17-31-35.114	condition_entry	condition B
2021-02-12_17-31-35.816	condition_entry	condition B
2021-02-12_17-31-36.726	condition_entry	condition B
2021-02-12_17-31-37.241	warning	multiple_fingers
2021-02-12_17-31-41.045	condition_entry	condition B
2021-02-12_17-31-42.170	condition_entry	condition B
2021-02-12_17-31-44.553	condition_entry	condition B
2021-02-12_17-31-45.026	condition_entry	condition B
2021-02-12_17-31-45.675	condition_entry	condition D
2021-02-12_17-31-46.275	condition_entry	condition B
2021-02-12_17-31-46.875	condition_entry	condition B
2021-02-12_17-31-47.690	pedal_entry	pedal_timeout
2021-02-12_17-31-48.543	condition_entry	condition B
2021-02-12_17-31-49.785	condition_entry	condition B
2021-02-12_17-31-50.139	condition_entry	condition B
2021-02-12_17-31-50.718	condition_entry	condition B
2021-02-12_17-31-51.474	condition_entry	condition B
2021-02-12_17-31-52.808	condition_entry	condition B
2021-02-12_17-31-54.629	condition_entry	condition B
2021-02-12_17-31-57.172	condition_entry	condition C	src 8	dst 9
2021-02-12_17-31-57.606	condition_entry	condition D warning	discarded
2021-02-12_17-31-57.716	warning	multiple_fingers
2021-02-12_17-31-59.036	condition_entry	condition B	discarded
2021-02-12_17-31-59.072	warning	hand_movements
2021-02-12_17-32-00.733	condition_entry	condition B
2021-02-12_17-32-01.651	condition_entry	condition B
2021-02-12_17-32-02.930	condition_entry	condition B
2021-02-12_17-32-03.579	condition_entry	condition B
2021-02-12_17-32-04.643	condition_entry	condition B
2021-02-12_17-32-05.966	condition_entry	condition B
2021-02-12_17-32-07.160	condition_entry	condition B
2021-02-12_17-32-07.702	condition_entry	condition B
2021-02-12_17-32-09.233	condition_entry	condition B
2021-02-12_17-32-10.359	condition_entry	condition B
2021-02-12_17-32-11.478	condition_entry	condition B
2021-02-12_17-32-12.649	condition_entry	condition B
2021-02-12_17-32-13.871	condition_entry	condition B
2021-02-12_17-32-15.084	warning	hand_movements
2021-02-12_17-32-15.366	warning	hand_movements
2021-02-12_17-32-15.405	warning	hand_movements
2021-02-12_17-32-15.444	warning	hand_movements
2021-02-12_17-32-15.468	warning	hand_movements
2021-02-12_17-32-15.493	warning	hand_movements
2021-02-12_17-32-15.534	warning	hand_movements
2021-02-12_17-32-16.842	condition_entry	condition B
2021-02-12_17-32-17.564	condition_entry	condition B
2021-02-12_17-32-19.005	warning	hand_movements
2021-02-12_17-32-21.142	condition_entry	condition B
2021-02-12_17-32-21.885	condition_entry	condition C	src 9	dst 8
2021-02-12_17-32-22.805	condition_entry	condition B	discarded
2021-02-12_17-32-22.905	warning	hand_movements
2021-02-12_17-32-23.005	warning	hand_movements
2021-02-12_17-32-23.036	warning	hand_movements
2021-02-12_17-32-24.426	condition_entry	condition B
2021-02-12_17-32-25.160	condition_entry	condition B
2021-02-12_17-32-26.360	warning	multiple_fingers
2021-02-12_17-32-27.668	condition_entry	condition B
2021-02-12_17-32-28.425	condition_entry	condition B
2021-02-12_17-32-28.943	condition_entry	condition B
2021-02-12_17-32-30.489	condition_entry	condition D
2021-02-12_17-32-31.221	condition_entry	condition B
2021-02-12_17-32-32.504	pedal_entry	pedal_timeout
2021-02-12_17-32-33.609	condition_entry	condition B
2021-02-12_17-32-34.760	condition_entry	condition B
2021-02-12_17-32-35.243	condition_entry	condition B
2021-02-12_17-32-36.765	condition_entry	condition B
2021-02-12_17-32-38.721	condition_entry	condition B
2021-02-12_17-32-39.903	condition_entry	condition B
2021-02-12_17-32-40.350	condition_entry	condition A	src 3	dst 2
2021-02-12_17-32-41.391	condition_entry	condition B
2021-02-12_17-32-42.365	pedal_entry	pedal_timeout
2021-02-12_17-32-43.205	condition_entry	condition B
2021-02-12_17-32-44.243	condition_entry	condition B
2021-02-12_17-32-45.950	condition_entry	condition B
2021-02-12_17-32-47.618	condition_entry	condition B
2021-02-12_17-32-48.695	condition_entry	condition B
2021-02-12_17-32-49.168	condition_entry	condition B
2021-02-12_17-32-50.181	condition_entry	condition B
2021-02-12_17-32-50.690	condition_entry	condition B
2021-02-12_17-32-52.225	condition_entry	condition B
2021-02-12_17-32-53.926	condition_entry	condition A	src 6	dst 8
2021-02-12_17-32-55.224	condition_entry	condition B
2021-02-12_17-32-55.947	pedal_entry	pedal_timeout
2021-02-12_17-32-56.965	condition_entry	condition B
2021-02-12_17-32-57.399	condition_entry	condition B
2021-02-12_17-32-58.665	condition_entry	condition B
2021-02-12_17-32-59.231	condition_entry	condition B
2021-02-12_17-33-00.901	condition_entry	condition B
2021-02-12_17-33-02.156	condition_entry	condition B
2021-02-12_17-33-03.621	condition_entry	condition B
2021-02-12_17-33-04.432	condition_entry	condition B
2021-02-12_17-33-05.464	condition_entry	condition B
2021-02-12_17-33-06.775	condition_entry	condition B
2021-02-12_17-33-08.250	condition_entry	condition B
2021-02-12_17-33-10.081	condition_entry	condition B	discarded
2021-02-12_17-33-10.207	warning	multiple_fingers
2021-02-12_17-33-11.497	condition_entry	condition B
2021-02-12_17-33-12.596	condition_entry	condition B
2021-02-12_17-33-13.269	warning	multiple_fingers
2021-02-12_17-33-13.270	condition_entry	condition B
2021-02-12_17-33-14.415	warning	multiple_fingers
2021-02-12_17-33-14.487	warning	multiple_fingers
2021-02-12_17-33-14.507	warning	multiple_fingers
2021-02-12_17-33-16.105	condition_entry	condition B
2021-02-12_17-33-17.397	condition_entry	condition B
2021-02-12_17-33-18.044	condition_entry	condition B
2021-02-12_17-33-19.251	condition_entry	condition B
2021-02-12_17-33-19.728	condition_entry	condition C	src 9	dst 8
2021-02-12_17-33-21.743	pedal_entry	pedal_timeout
2021-02-12_17-33-22.160	condition_entry	condition B
2021-02-12_17-33-23.163	condition_entry	condition B
2021-02-12_17-33-23.864	condition_entry	condition B
2021-02-12_17-33-24.342	condition_entry	condition A	src 2	dst 3
2021-02-12_17-33-25.549	condition_entry	condition B
2021-02-12_17-33-26.052	condition_entry	condition B
2021-02-12_17-33-26.362	pedal_entry	pedal_timeout
2021-02-12_17-33-28.156	condition_entry	condition B
2021-02-12_17-33-28.728	condition_entry	condition B
2021-02-12_17-33-30.620	condition_entry	condition B
2021-02-12_17-33-31.806	condition_entry	condition B
2021-02-12_17-33-32.904	condition_entry	condition B
2021-02-12_17-33-33.496	condition_entry	condition B
2021-02-12_17-33-33.919	condition_entry	condition A	src 1	dst 2
2021-02-12_17-33-35.051	condition_entry	condition B
2021-02-12_17-33-35.570	condition_entry	condition B
2021-02-12_17-33-35.937	pedal_entry	pedal_timeout
2021-02-12_17-33-36.092	condition_entry	condition B
2021-02-12_17-33-36.879	condition_entry	condition B
2021-02-12_17-33-38.106	condition_entry	condition B
2021-02-12_17-33-38.502	condition_entry	condition A	src 6	dst 7
2021-02-12_17-33-40.524	pedal_entry	pedal_timeout
2021-02-12_17-33-41.603	pedal_entry	pedal_incorrect
2021-02-12_17-33-47.916	answer_entry	selected_answer 6
2021-02-12_17-33-49.268	condition_entry	condition B
2021-02-12_17-33-49.741	condition_entry	condition B
2021-02-12_17-33-50.296	condition_entry	condition D
2021-02-12_17-33-50.786	condition_entry	condition B
2021-02-12_17-33-51.319	condition_entry	condition D warning
2021-02-12_17-33-52.498	condition_entry	condition D warning
2021-02-12_17-33-53.878	condition_entry	condition B
2021-02-12_17-33-54.518	pedal_entry	pedal_timeout
2021-02-12_17-43-16.763	condition_entry	condition B
2021-02-12_17-43-17.360	condition_entry	condition B
2021-02-12_17-43-17.861	condition_entry	condition B
2021-02-12_17-43-18.484	condition_entry	condition B
2021-02-12_17-43-19.399	condition_entry	condition B
2021-02-12_17-43-20.254	condition_entry	condition B
2021-02-12_17-43-21.232	condition_entry	condition B
2021-02-12_17-43-21.684	condition_entry	condition B
2021-02-12_17-43-22.169	condition_entry	condition B
2021-02-12_17-43-22.918	condition_entry	condition B
2021-02-12_17-43-23.436	condition_entry	condition B
2021-02-12_17-43-24.079	condition_entry	condition B
2021-02-12_17-43-24.683	condition_entry	condition B
2021-02-12_17-43-25.070	condition_entry	condition B
2021-02-12_17-43-26.191	condition_entry	condition B
2021-02-12_17-43-26.914	condition_entry	condition B
2021-02-12_17-43-27.435	condition_entry	condition B
2021-02-12_17-43-28.078	condition_entry	condition B
2021-02-12_17-43-28.538	condition_entry	condition B
2021-02-12_17-43-28.958	condition_entry	condition B
2021-02-12_17-43-30.079	condition_entry	condition B
2021-02-12_17-43-30.659	condition_entry	condition B
2021-02-12_17-43-31.322	condition_entry	condition B
2021-02-12_17-43-31.743	condition_entry	condition B
2021-02-12_17-43-33.390	condition_entry	condition B
2021-02-12_17-43-34.009	condition_entry	condition B
2021-02-12_17-43-34.544	condition_entry	condition B
2021-02-12_17-43-35.164	condition_entry	condition B
2021-02-12_17-43-36.711	condition_entry	condition B
2021-02-12_17-43-37.641	condition_entry	condition B
2021-02-12_17-43-38.318	condition_entry	condition B
2021-02-12_17-43-39.708	condition_entry	condition A	src 9	dst 7
2021-02-12_17-43-41.255	pedal_entry	pedal_correct
2021-02-12_17-43-46.543	answer_entry	selected_answer 8
2021-02-12_17-43-47.796	condition_entry	condition B
2021-02-12_17-43-48.329	condition_entry	condition A	src 6	dst 7
2021-02-12_17-43-50.191	condition_entry	condition B
2021-02-12_17-43-50.352	pedal_entry	pedal_timeout
2021-02-12_17-43-50.803	condition_entry	condition B
2021-02-12_17-43-51.287	condition_entry	condition B
2021-02-12_17-43-52.249	condition_entry	condition B
2021-02-12_17-43-54.045	condition_entry	condition B
2021-02-12_17-43-54.589	condition_entry	condition B
2021-02-12_17-43-55.357	condition_entry	condition B
2021-02-12_17-43-55.923	condition_entry	condition C	src 8	dst 9
2021-02-12_17-43-56.377	condition_entry	condition B
2021-02-12_17-43-57.635	condition_entry	condition B
2021-02-12_17-43-57.944	pedal_entry	pedal_timeout
2021-02-12_17-43-59.131	condition_entry	condition B
2021-02-12_17-44-00.329	condition_entry	condition B
2021-02-12_17-44-01.011	condition_entry	condition B
2021-02-12_17-44-02.112	condition_entry	condition B
2021-02-12_17-44-03.797	condition_entry	condition A	src 3	dst 2
2021-02-12_17-44-05.808	pedal_entry	pedal_timeout
2021-02-12_17-44-06.053	pedal_entry	pedal_incorrect
2021-02-12_17-44-12.190	answer_entry	selected_answer 6
2021-02-12_17-44-12.253	warning	multiple_fingers
2021-02-12_17-44-13.736	condition_entry	condition C	src 1	dst 0	discarded
2021-02-12_17-44-13.857	warning	multiple_fingers
2021-02-12_17-44-17.599	condition_entry	condition B
2021-02-12_17-44-18.155	condition_entry	condition B
2021-02-12_17-44-19.326	condition_entry	condition B
2021-02-12_17-44-19.945	condition_entry	condition B
2021-02-12_17-44-21.659	condition_entry	condition B
2021-02-12_17-44-22.989	condition_entry	condition B
2021-02-12_17-44-24.020	condition_entry	condition B
2021-02-12_17-44-25.124	condition_entry	condition B
2021-02-12_17-44-26.146	condition_entry	condition B
2021-02-12_17-44-26.936	condition_entry	condition C	src 7	dst 8
2021-02-12_17-44-28.495	condition_entry	condition B
2021-02-12_17-44-28.951	pedal_entry	pedal_timeout
2021-02-12_17-44-29.040	condition_entry	condition B
2021-02-12_17-44-29.661	condition_entry	condition B
2021-02-12_17-44-31.600	condition_entry	condition A	src 3	dst 2
2021-02-12_17-44-33.407	pedal_entry	pedal_correct
2021-02-12_17-44-38.807	answer_entry	selected_answer 4
2021-02-12_17-44-39.937	condition_entry	condition B
2021-02-12_17-44-41.666	condition_entry	condition B
2021-02-12_17-44-42.320	condition_entry	condition B
2021-02-12_17-44-42.940	condition_entry	condition B
2021-02-12_17-44-44.033	condition_entry	condition B
2021-02-12_17-44-45.247	condition_entry	condition B
2021-02-12_17-44-46.057	condition_entry	condition B
2021-02-12_17-44-46.536	condition_entry	condition B
2021-02-12_17-44-47.722	condition_entry	condition B
2021-02-12_17-44-48.132	condition_entry	condition B
2021-02-12_17-44-48.619	condition_entry	condition B
2021-02-12_17-44-49.818	condition_entry	condition B
2021-02-12_17-44-51.555	condition_entry	condition B
2021-02-12_17-44-52.039	condition_entry	condition B
2021-02-12_17-44-53.318	condition_entry	condition B
2021-02-12_17-44-53.919	condition_entry	condition B
2021-02-12_17-44-55.409	condition_entry	condition B
2021-02-12_17-44-56.160	condition_entry	condition B
2021-02-12_17-44-57.754	condition_entry	condition B
2021-02-12_17-44-58.622	condition_entry	condition D
2021-02-12_17-44-59.164	condition_entry	condition B
2021-02-12_17-44-59.917	condition_entry	condition B
2021-02-12_17-45-00.638	pedal_entry	pedal_timeout
2021-02-12_17-45-01.235	condition_entry	condition B
2021-02-12_17-45-02.385	condition_entry	condition B
2021-02-12_17-45-03.499	condition_entry	condition B
2021-02-12_17-45-04.545	condition_entry	condition B
2021-02-12_17-45-05.812	condition_entry	condition B
2021-02-12_17-45-06.326	condition_entry	condition D
2021-02-12_17-45-06.777	condition_entry	condition B
2021-02-12_17-45-08.338	pedal_entry	pedal_timeout
2021-02-12_17-45-08.568	condition_entry	condition B
2021-02-12_17-45-09.221	condition_entry	condition B
2021-02-12_17-45-09.739	condition_entry	condition B
2021-02-12_17-45-11.439	condition_entry	condition B
2021-02-12_17-45-12.408	condition_entry	condition B
2021-02-12_17-45-12.875	condition_entry	condition D
2021-02-12_17-45-14.888	pedal_entry	pedal_timeout
2021-02-12_17-45-15.042	condition_entry	condition B
2021-02-12_17-45-16.902	condition_entry	condition B
2021-02-12_17-45-17.834	condition_entry	condition B
2021-02-12_17-45-19.070	condition_entry	condition B
2021-02-12_17-45-20.164	condition_entry	condition A	src 8	dst 6
2021-02-12_17-45-21.455	condition_entry	condition D warning
2021-02-12_17-45-22.473	condition_entry	condition B
2021-02-12_17-45-23.471	pedal_entry	pedal_timeout
2021-02-12_17-45-23.891	warning	multiple_fingers
2021-02-12_17-45-23.891	condition_entry	condition B
2021-02-12_17-45-25.863	condition_entry	condition B
2021-02-12_17-45-26.558	condition_entry	condition B
2021-02-12_17-45-27.728	condition_entry	condition B
2021-02-12_17-45-28.322	condition_entry	condition B
2021-02-12_17-45-28.858	condition_entry	condition B
2021-02-12_17-45-29.983	condition_entry	condition C	src 6	dst 7
2021-02-12_17-45-30.669	warning	multiple_fingers
2021-02-12_17-45-32.992	condition_entry	condition B
2021-02-12_17-45-34.158	condition_entry	condition B
2021-02-12_17-45-35.502	condition_entry	condition C	src 1	dst 0
2021-02-12_17-45-37.522	pedal_entry	pedal_timeout
2021-02-12_17-45-38.087	condition_entry	condition B
2021-02-12_17-45-39.044	warning	multiple_fingers
2021-02-12_17-45-40.877	condition_entry	condition B
2021-02-12_17-45-41.933	condition_entry	condition B
2021-02-12_17-45-43.094	condition_entry	condition C	src 6	dst 7
2021-02-12_17-45-44.209	condition_entry	condition B
2021-02-12_17-45-45.107	pedal_entry	pedal_timeout
2021-02-12_17-45-45.294	condition_entry	condition D
2021-02-12_17-45-47.093	condition_entry	condition B
2021-02-12_17-45-47.320	pedal_entry	pedal_timeout
2021-02-12_17-45-49.047	condition_entry	condition B
2021-02-12_17-45-50.644	condition_entry	condition B
2021-02-12_17-45-51.764	condition_entry	condition B
2021-02-12_17-45-52.458	condition_entry	condition B
2021-02-12_17-45-52.867	condition_entry	condition B
2021-02-12_17-45-54.591	condition_entry	condition B
2021-02-12_17-45-55.119	condition_entry	condition B
2021-02-12_17-45-55.824	condition_entry	condition B
2021-02-12_17-45-58.465	condition_entry	condition B
2021-02-12_17-45-59.645	condition_entry	condition B
2021-02-12_17-46-01.615	condition_entry	condition B
2021-02-12_17-46-03.041	condition_entry	condition B
2021-02-12_17-46-03.651	condition_entry	condition B
2021-02-12_17-46-04.296	condition_entry	condition B
2021-02-12_17-46-04.843	condition_entry	condition B
2021-02-12_17-46-06.034	condition_entry	condition B
2021-02-12_17-46-06.943	condition_entry	condition B
2021-02-12_17-46-07.383	condition_entry	condition B
2021-02-12_17-46-07.883	condition_entry	condition B
2021-02-12_17-46-08.429	condition_entry	condition A	src 7	dst 6
2021-02-12_17-46-10.450	pedal_entry	pedal_timeout
2021-02-12_17-46-10.528	condition_entry	condition B
2021-02-12_17-46-11.564	condition_entry	condition A	src 2	dst 1
2021-02-12_17-46-11.794	condition_entry	condition B
2021-02-12_17-46-13.581	pedal_entry	pedal_timeout
2021-02-12_17-46-14.158	pedal_entry	pedal_incorrect
2021-02-12_17-46-14.817	warning	multiple_fingers
2021-02-12_17-46-17.067	warning	multiple_fingers
2021-02-12_17-46-17.638	warning	multiple_fingers
2021-02-12_17-46-20.557	answer_entry	selected_answer 4
2021-02-12_17-46-22.314	condition_entry	condition D
2021-02-12_17-46-23.404	condition_entry	condition B
2021-02-12_17-46-24.334	pedal_entry	pedal_timeout
2021-02-12_17-46-24.912	condition_entry	condition B
2021-02-12_17-46-25.312	condition_entry	condition B
2021-02-12_17-46-26.302	condition_entry	condition B
2021-02-12_17-46-27.118	condition_entry	condition B
2021-02-12_17-46-27.551	condition_entry	condition B
2021-02-12_17-46-27.996	condition_entry	condition B
2021-02-12_17-46-28.845	condition_entry	condition B
2021-02-12_17-46-29.730	condition_entry	condition B
2021-02-12_17-46-30.472	condition_entry	condition B
2021-02-12_17-46-31.388	condition_entry	condition B
2021-02-12_17-46-32.163	condition_entry	condition B
2021-02-12_17-46-33.292	condition_entry	condition A	src 2	dst 3
2021-02-12_17-46-35.315	pedal_entry	pedal_timeout
2021-02-12_17-46-36.604	condition_entry	condition B
2021-02-12_17-46-37.159	condition_entry	condition B
2021-02-12_17-46-37.714	condition_entry	condition B
2021-02-12_17-46-38.461	condition_entry	condition B
2021-02-12_17-46-39.550	condition_entry	condition B
2021-02-12_17-46-40.391	condition_entry	condition D
2021-02-12_17-46-40.917	condition_entry	condition B
2021-02-12_17-46-41.889	condition_entry	condition B
2021-02-12_17-46-42.411	pedal_entry	pedal_timeout
2021-02-12_17-46-42.889	condition_entry	condition B
2021-02-12_17-46-44.240	condition_entry	condition B
2021-02-12_17-46-45.481	condition_entry	condition B
2021-02-12_17-46-45.969	condition_entry	condition B
2021-02-12_17-46-46.480	condition_entry	condition B
2021-02-12_17-46-46.865	condition_entry	condition A	src 6	dst 7
2021-02-12_17-46-48.879	pedal_entry	pedal_timeout
2021-02-12_17-46-50.437	condition_entry	condition B
2021-02-12_17-46-51.013	condition_entry	condition C	src 7	dst 6
2021-02-12_17-46-52.220	condition_entry	condition B
2021-02-12_17-46-53.029	pedal_entry	pedal_timeout
2021-02-12_17-46-53.408	condition_entry	condition C	src 1	dst 2
2021-02-12_17-46-54.873	condition_entry	condition B
2021-02-12_17-46-55.429	pedal_entry	pedal_timeout
2021-02-12_17-46-56.097	condition_entry	condition B
2021-02-12_17-46-57.096	condition_entry	condition B
2021-02-12_17-46-57.785	condition_entry	condition B
2021-02-12_17-46-59.146	condition_entry	condition B
2021-02-12_17-46-59.393	condition_entry	condition B
2021-02-12_17-47-00.640	condition_entry	condition B
2021-02-12_17-47-01.895	condition_entry	condition B
2021-02-12_17-47-02.347	condition_entry	condition B	discarded
2021-02-12_17-47-02.513	warning	multiple_fingers
2021-02-12_17-47-03.817	condition_entry	condition B
2021-02-12_17-47-04.851	condition_entry	condition B
2021-02-12_17-47-06.717	condition_entry	condition B
2021-02-12_17-47-07.916	condition_entry	condition B
2021-02-12_17-47-08.670	condition_entry	condition B
2021-02-12_17-47-09.268	condition_entry	condition B
2021-02-12_17-47-09.688	condition_entry	condition B
2021-02-12_17-47-10.669	condition_entry	condition C	src 7	dst 6
2021-02-12_17-47-11.692	condition_entry	condition D warning
2021-02-12_17-47-12.465	condition_entry	condition D warning
2021-02-12_17-47-13.656	condition_entry	condition B
2021-02-12_17-47-14.478	pedal_entry	pedal_timeout
2021-02-12_17-47-14.683	condition_entry	condition B
2021-02-12_17-47-15.264	condition_entry	condition A	src 8	dst 7
2021-02-12_17-47-16.455	condition_entry	condition B
2021-02-12_17-47-17.276	pedal_entry	pedal_timeout
2021-02-12_17-47-17.531	condition_entry	condition B
2021-02-12_17-47-18.910	condition_entry	condition B
2021-02-12_17-47-19.396	condition_entry	condition B
2021-02-12_17-47-20.387	condition_entry	condition B
2021-02-12_17-47-22.597	condition_entry	condition B
2021-02-12_17-47-23.751	condition_entry	condition D
2021-02-12_17-47-25.003	condition_entry	condition D warning
2021-02-12_17-47-26.028	condition_entry	condition B
2021-02-12_17-47-27.015	pedal_entry	pedal_timeout
2021-02-12_17-47-27.289	condition_entry	condition D
2021-02-12_17-47-27.771	condition_entry	condition D warning
2021-02-12_17-47-29.794	pedal_entry	pedal_timeout
2021-02-12_17-47-29.912	condition_entry	condition B	discarded
2021-02-12_17-47-29.935	warning	multiple_fingers
2021-02-12_17-47-32.276	condition_entry	condition B
2021-02-12_17-47-32.897	condition_entry	condition B
2021-02-12_17-47-35.101	condition_entry	condition B
2021-02-12_17-47-36.720	condition_entry	condition B
2021-02-12_17-47-37.542	condition_entry	condition B
2021-02-12_17-47-38.526	condition_entry	condition B
2021-02-12_17-47-39.108	condition_entry	condition B
2021-02-12_17-47-39.778	condition_entry	condition B
2021-02-12_17-47-40.978	condition_entry	condition B
2021-02-12_17-47-41.480	condition_entry	condition A	src 1	dst 0
2021-02-12_17-47-43.141	condition_entry	condition B
2021-02-12_17-47-43.495	pedal_entry	pedal_timeout
2021-02-12_17-47-45.132	condition_entry	condition B
2021-02-12_17-47-45.678	condition_entry	condition D
2021-02-12_17-47-46.104	condition_entry	condition D warning
2021-02-12_17-47-47.206	condition_entry	condition B
2021-02-12_17-47-48.118	pedal_entry	pedal_timeout
2021-02-12_17-47-48.118	condition_entry	condition C	src 7	dst 8
2021-02-12_17-47-49.340	condition_entry	condition B
2021-02-12_17-47-50.136	pedal_entry	pedal_timeout
2021-02-12_17-47-50.450	condition_entry	condition B
2021-02-12_17-47-51.618	condition_entry	condition B
2021-02-12_17-47-52.191	condition_entry	condition C	src 7	dst 8
2021-02-12_17-47-54.090	condition_entry	condition B
2021-02-12_17-47-54.203	pedal_entry	pedal_timeout
2021-02-12_17-47-55.139	condition_entry	condition B
2021-02-12_17-47-55.879	condition_entry	condition B
2021-02-12_17-47-56.878	condition_entry	condition B
2021-02-12_17-47-57.478	condition_entry	condition B
2021-02-12_17-47-58.078	condition_entry	condition B
2021-02-12_17-47-59.143	condition_entry	condition B
2021-02-12_17-48-00.410	condition_entry	condition B
2021-02-12_17-48-01.789	condition_entry	condition C	src 6	dst 8
2021-02-12_17-48-03.804	pedal_entry	pedal_timeout
2021-02-12_17-48-04.696	condition_entry	condition B
2021-02-12_17-48-05.033	condition_entry	condition B
2021-02-12_17-48-05.630	condition_entry	condition B
2021-02-12_17-48-06.271	condition_entry	condition B
2021-02-12_17-48-06.845	condition_entry	condition B
2021-02-12_17-48-07.751	condition_entry	condition B
2021-02-12_17-48-09.025	condition_entry	condition D
2021-02-12_17-48-09.674	condition_entry	condition B
2021-02-12_17-48-10.810	condition_entry	condition B
2021-02-12_17-48-11.038	pedal_entry	pedal_timeout
2021-02-12_17-48-12.031	condition_entry	condition B
2021-02-12_17-48-12.479	condition_entry	condition B
2021-02-12_17-48-13.894	condition_entry	condition B
2021-02-12_17-48-14.483	condition_entry	condition D
2021-02-12_17-48-16.127	condition_entry	condition B
2021-02-12_17-48-16.495	pedal_entry	pedal_timeout
2021-02-12_17-48-17.619	condition_entry	condition B
2021-02-12_17-48-18.104	condition_entry	condition B
2021-02-12_17-48-18.702	condition_entry	condition B
2021-02-12_17-48-19.194	condition_entry	condition B
2021-02-12_17-48-20.300	condition_entry	condition B
2021-02-12_17-48-21.980	condition_entry	condition B
2021-02-12_17-48-23.002	condition_entry	condition B
2021-02-12_17-48-23.733	condition_entry	condition A	src 2	dst 3
2021-02-12_17-48-25.457	condition_entry	condition B
2021-02-12_17-48-25.745	pedal_entry	pedal_timeout
2021-02-12_17-48-26.069	condition_entry	condition A	src 3	dst 2
2021-02-12_17-48-26.662	condition_entry	condition B
2021-02-12_17-48-27.624	condition_entry	condition D warning
2021-02-12_17-48-28.352	condition_entry	condition D warning
2021-02-12_17-48-28.834	condition_entry	condition B
2021-02-12_17-48-29.519	condition_entry	condition D warning
2021-02-12_17-48-30.121	condition_entry	condition D warning
2021-02-12_17-48-31.554	condition_entry	condition B
2021-02-12_17-48-32.140	pedal_entry	pedal_timeout
2021-02-12_17-48-33.439	condition_entry	condition B
2021-02-12_17-48-34.997	condition_entry	condition D
2021-02-12_17-48-35.699	condition_entry	condition B
2021-02-12_17-48-36.282	condition_entry	condition B
2021-02-12_17-48-37.019	pedal_entry	pedal_timeout
2021-02-12_17-48-37.885	condition_entry	condition B
2021-02-12_17-48-38.736	condition_entry	condition B
2021-02-12_17-48-40.162	condition_entry	condition B
[truncated: 213 more rows]
