# Supplementary material for: Avatar error in your favor: Embodied avatars can fix users’ mistakes without them noticing
Source: PLoS One. 2023 Jan 20;18(1):e0266212. doi: 10.1371/journal.pone.0266212 (PMC9858437; doi:10.1371/journal.pone.0266212)
Supplement: S1 Dataset — (ZIP) [file pone.0266212.s003.zip › static/raw_data/40/events.csv]

timestamp	event
2021-02-12_16-49-22.128	main_start
2021-02-12_16-49-23.160	launch_welcome_scene
2021-02-12_16-49-31.260	launch_calibration_explanation_scene
2021-02-12_16-49-39.456	hands_calibrated
2021-02-12_16-49-39.456	launch_practice_explanation_scene
2021-02-12_16-50-25.722	launch_practice_session
2021-02-12_16-50-25.734	no_button_but_finger_pressed RightPinkyTip
2021-02-12_16-50-25.736	set_speed 0.510000021457672
2021-02-12_16-50-25.736	no_button_but_finger_pressed RightRingTip
2021-02-12_16-50-25.736	set_speed 0.330000021457672
2021-02-12_16-50-25.736	no_button_but_finger_pressed RightMiddleTip
2021-02-12_16-50-25.736	set_speed 0.150000021457672
2021-02-12_16-50-25.737	no_button_but_finger_pressed RightIndexTip
2021-02-12_16-50-25.737	set_speed 0
2021-02-12_16-50-25.737	no_button_but_finger_pressed LeftIndexTip
2021-02-12_16-50-25.737	set_speed 0
2021-02-12_16-50-25.737	no_button_but_finger_pressed LeftMiddleTip
2021-02-12_16-50-25.737	set_speed 0
2021-02-12_16-50-25.737	no_button_but_finger_pressed LeftRingTip
2021-02-12_16-50-25.737	set_speed 0
2021-02-12_16-50-25.737	no_button_but_finger_pressed LeftPinkyTip
2021-02-12_16-50-25.738	set_speed 0
2021-02-12_16-50-25.750	button_created 0
2021-02-12_16-50-26.313	button_created 1
2021-02-12_16-50-26.834	button_enters_active_area 1
2021-02-12_16-50-26.879	button_created 2
2021-02-12_16-50-27.232	ring_moved
2021-02-12_16-50-27.254	multiple_finger_start
2021-02-12_16-50-27.550	middle_moved
2021-02-12_16-50-28.000	multiple_finger_stop
2021-02-12_16-50-28.001	middle_released
2021-02-12_16-50-28.011	no_button_but_finger_pressed LeftPinkyTip
2021-02-12_16-50-28.011	set_speed 0
2021-02-12_16-50-28.011	no_button_but_finger_pressed LeftRingTip
2021-02-12_16-50-28.011	set_speed 0
2021-02-12_16-50-28.011	no_button_but_finger_pressed LeftMiddleTip
2021-02-12_16-50-28.011	set_speed 0
2021-02-12_16-50-28.011	no_button_but_finger_pressed LeftIndexTip
2021-02-12_16-50-28.012	set_speed 0
2021-02-12_16-50-28.012	no_button_but_finger_pressed RightIndexTip
2021-02-12_16-50-28.012	set_speed 0
2021-02-12_16-50-28.012	no_button_but_finger_pressed RightMiddleTip
2021-02-12_16-50-28.012	set_speed 0
2021-02-12_16-50-28.012	no_button_but_finger_pressed RightRingTip
2021-02-12_16-50-28.012	set_speed 0
2021-02-12_16-50-28.012	no_button_but_finger_pressed RightPinkyTip
2021-02-12_16-50-28.012	set_speed 0
2021-02-12_16-50-28.024	button_created 0
2021-02-12_16-50-28.055	ring_released
2021-02-12_16-50-28.262	ring_moved
2021-02-12_16-50-28.591	button_created 1
2021-02-12_16-50-28.638	ring_released
2021-02-12_16-50-29.052	middle_moved
2021-02-12_16-50-29.120	button_enters_active_area 2
2021-02-12_16-50-29.155	button_created 2
2021-02-12_16-50-29.444	middle_released
2021-02-12_16-50-29.565	button_leaves_active_area 2
2021-02-12_16-50-29.643	ring_moved
2021-02-12_16-50-29.687	button_enters_active_area 1
2021-02-12_16-50-29.733	button_created 3
2021-02-12_16-50-29.988	button_missed 2
2021-02-12_16-50-29.988	set_speed 0
2021-02-12_16-50-30.120	ring_released
2021-02-12_16-50-30.131	button_leaves_active_area 1
2021-02-12_16-50-30.253	button_enters_active_area 6
2021-02-12_16-50-30.300	button_created 4
2021-02-12_16-50-30.343	middle_moved
2021-02-12_16-50-30.399	middle_released
2021-02-12_16-50-30.455	index_moved
2021-02-12_16-50-30.521	button_pressed 6
2021-02-12_16-50-30.521	set_speed 0
2021-02-12_16-50-30.558	button_missed 1
2021-02-12_16-50-30.558	set_speed 0
2021-02-12_16-50-30.698	index_released
2021-02-12_16-50-30.831	button_enters_active_area 9
2021-02-12_16-50-30.876	button_created 5
2021-02-12_16-50-30.976	pinky_moved
2021-02-12_16-50-31.021	button_pressed 9
2021-02-12_16-50-31.021	set_speed 0.150000021457672
2021-02-12_16-50-31.046	multiple_finger_start
2021-02-12_16-50-31.281	multiple_finger_stop
2021-02-12_16-50-31.293	no_button_but_finger_pressed LeftPinkyTip
2021-02-12_16-50-31.294	set_speed 0.150000021457672
2021-02-12_16-50-31.294	no_button_but_finger_pressed LeftRingTip
2021-02-12_16-50-31.294	set_speed 0.150000021457672
2021-02-12_16-50-31.294	no_button_but_finger_pressed LeftMiddleTip
2021-02-12_16-50-31.294	set_speed 0
2021-02-12_16-50-31.294	no_button_but_finger_pressed LeftIndexTip
2021-02-12_16-50-31.294	set_speed 0
2021-02-12_16-50-31.294	no_button_but_finger_pressed RightIndexTip
2021-02-12_16-50-31.295	set_speed 0
2021-02-12_16-50-31.295	no_button_but_finger_pressed RightMiddleTip
2021-02-12_16-50-31.295	set_speed 0
2021-02-12_16-50-31.295	no_button_but_finger_pressed RightRingTip
2021-02-12_16-50-31.295	set_speed 0
2021-02-12_16-50-31.304	pinky_released
2021-02-12_16-50-31.305	button_created 0
2021-02-12_16-50-31.872	button_created 1
2021-02-12_16-50-32.396	button_enters_active_area 3
2021-02-12_16-50-32.443	button_created 2
2021-02-12_16-50-32.653	index_moved
2021-02-12_16-50-32.709	button_pressed 3
2021-02-12_16-50-32.709	set_speed 0
2021-02-12_16-50-32.951	index_released
2021-02-12_16-50-32.963	button_enters_active_area 8
2021-02-12_16-50-33.019	button_created 3
2021-02-12_16-50-33.241	pinky_moved
2021-02-12_16-50-33.409	button_leaves_active_area 8
2021-02-12_16-50-33.486	multiple_finger_start
2021-02-12_16-50-33.685	multiple_finger_stop
2021-02-12_16-50-33.696	no_button_but_finger_pressed LeftPinkyTip
2021-02-12_16-50-33.697	set_speed 0
2021-02-12_16-50-33.697	no_button_but_finger_pressed LeftRingTip
2021-02-12_16-50-33.697	set_speed 0
2021-02-12_16-50-33.697	no_button_but_finger_pressed LeftMiddleTip
2021-02-12_16-50-33.697	set_speed 0
2021-02-12_16-50-33.697	no_button_but_finger_pressed LeftIndexTip
2021-02-12_16-50-33.697	set_speed 0
2021-02-12_16-50-33.697	no_button_but_finger_pressed RightIndexTip
2021-02-12_16-50-33.697	set_speed 0
2021-02-12_16-50-33.697	no_button_but_finger_pressed RightMiddleTip
2021-02-12_16-50-33.698	set_speed 0
2021-02-12_16-50-33.698	no_button_but_finger_pressed RightRingTip
2021-02-12_16-50-33.698	set_speed 0
2021-02-12_16-50-33.698	no_button_but_finger_pressed RightPinkyTip
2021-02-12_16-50-33.698	set_speed 0
2021-02-12_16-50-33.709	button_created 0
2021-02-12_16-50-34.107	pinky_released
2021-02-12_16-50-34.275	button_created 1
2021-02-12_16-50-34.796	button_enters_active_area 3
2021-02-12_16-50-34.844	button_created 2
2021-02-12_16-50-35.048	index_moved
2021-02-12_16-50-35.093	button_pressed 3
2021-02-12_16-50-35.093	set_speed 0
2021-02-12_16-50-35.371	button_enters_active_area 8
2021-02-12_16-50-35.417	button_created 3
2021-02-12_16-50-35.458	index_released
2021-02-12_16-50-35.558	pinky_moved
2021-02-12_16-50-35.613	multiple_finger_start
2021-02-12_16-50-35.926	multiple_finger_stop
2021-02-12_16-50-35.937	no_button_but_finger_pressed LeftPinkyTip
2021-02-12_16-50-35.938	set_speed 0
2021-02-12_16-50-35.938	no_button_but_finger_pressed LeftRingTip
2021-02-12_16-50-35.938	set_speed 0
2021-02-12_16-50-35.938	no_button_but_finger_pressed LeftMiddleTip
2021-02-12_16-50-35.938	set_speed 0
2021-02-12_16-50-35.938	no_button_but_finger_pressed LeftIndexTip
2021-02-12_16-50-35.938	set_speed 0
2021-02-12_16-50-35.938	no_button_but_finger_pressed RightIndexTip
2021-02-12_16-50-35.938	set_speed 0
2021-02-12_16-50-35.939	no_button_but_finger_pressed RightMiddleTip
2021-02-12_16-50-35.939	set_speed 0
2021-02-12_16-50-35.939	no_button_but_finger_pressed RightRingTip
2021-02-12_16-50-35.939	set_speed 0
2021-02-12_16-50-35.939	no_button_but_finger_pressed RightPinkyTip
2021-02-12_16-50-35.939	set_speed 0
2021-02-12_16-50-35.952	button_created 0
2021-02-12_16-50-36.207	multiple_finger_start
2021-02-12_16-50-36.232	middle_moved
2021-02-12_16-50-36.284	multiple_finger_stop
2021-02-12_16-50-36.285	pinky_released
2021-02-12_16-50-36.296	no_button_but_finger_pressed LeftPinkyTip
2021-02-12_16-50-36.296	set_speed 0
2021-02-12_16-50-36.296	no_button_but_finger_pressed LeftRingTip
2021-02-12_16-50-36.297	set_speed 0
2021-02-12_16-50-36.297	no_button_but_finger_pressed LeftMiddleTip
2021-02-12_16-50-36.297	set_speed 0
2021-02-12_16-50-36.297	no_button_but_finger_pressed LeftIndexTip
2021-02-12_16-50-36.298	set_speed 0
2021-02-12_16-50-36.298	no_button_but_finger_pressed RightIndexTip
2021-02-12_16-50-36.298	set_speed 0
2021-02-12_16-50-36.298	no_button_but_finger_pressed RightMiddleTip
2021-02-12_16-50-36.299	set_speed 0
2021-02-12_16-50-36.299	no_button_but_finger_pressed RightRingTip
2021-02-12_16-50-36.299	set_speed 0
2021-02-12_16-50-36.299	no_button_but_finger_pressed RightPinkyTip
2021-02-12_16-50-36.299	set_speed 0
2021-02-12_16-50-36.313	button_created 0
2021-02-12_16-50-36.362	multiple_finger_start
2021-02-12_16-50-36.481	multiple_finger_stop
2021-02-12_16-50-36.492	no_button_but_finger_pressed LeftPinkyTip
2021-02-12_16-50-36.493	set_speed 0
2021-02-12_16-50-36.493	no_button_but_finger_pressed LeftRingTip
2021-02-12_16-50-36.493	set_speed 0
2021-02-12_16-50-36.493	no_button_but_finger_pressed LeftMiddleTip
2021-02-12_16-50-36.493	set_speed 0
2021-02-12_16-50-36.493	no_button_but_finger_pressed LeftIndexTip
2021-02-12_16-50-36.493	set_speed 0
2021-02-12_16-50-36.493	no_button_but_finger_pressed RightIndexTip
2021-02-12_16-50-36.494	set_speed 0
2021-02-12_16-50-36.494	no_button_but_finger_pressed RightMiddleTip
2021-02-12_16-50-36.494	set_speed 0
2021-02-12_16-50-36.494	no_button_but_finger_pressed RightRingTip
2021-02-12_16-50-36.494	set_speed 0
2021-02-12_16-50-36.494	no_button_but_finger_pressed RightPinkyTip
2021-02-12_16-50-36.494	set_speed 0
2021-02-12_16-50-36.494	multiple_finger_start
2021-02-12_16-50-36.693	multiple_finger_stop
2021-02-12_16-50-36.704	no_button_but_finger_pressed LeftPinkyTip
2021-02-12_16-50-36.704	set_speed 0
2021-02-12_16-50-36.704	no_button_but_finger_pressed LeftRingTip
2021-02-12_16-50-36.705	set_speed 0
2021-02-12_16-50-36.705	no_button_but_finger_pressed LeftMiddleTip
2021-02-12_16-50-36.705	set_speed 0
2021-02-12_16-50-36.705	no_button_but_finger_pressed LeftIndexTip
2021-02-12_16-50-36.705	set_speed 0
2021-02-12_16-50-36.705	no_button_but_finger_pressed RightIndexTip
2021-02-12_16-50-36.705	set_speed 0
2021-02-12_16-50-36.705	no_button_but_finger_pressed RightMiddleTip
2021-02-12_16-50-36.706	set_speed 0
2021-02-12_16-50-36.706	no_button_but_finger_pressed RightRingTip
2021-02-12_16-50-36.706	set_speed 0
2021-02-12_16-50-36.706	no_button_but_finger_pressed RightPinkyTip
2021-02-12_16-50-36.706	set_speed 0
2021-02-12_16-50-36.716	button_created 0
2021-02-12_16-50-37.017	middle_released
2021-02-12_16-50-37.286	button_created 1
2021-02-12_16-50-37.428	ring_moved
2021-02-12_16-50-37.650	ring_released
2021-02-12_16-50-37.805	button_enters_active_area 3
2021-02-12_16-50-37.854	button_created 2
2021-02-12_16-50-38.083	index_moved
2021-02-12_16-50-38.128	button_pressed 3
2021-02-12_16-50-38.128	set_speed 0
2021-02-12_16-50-38.381	button_enters_active_area 0
2021-02-12_16-50-38.391	index_released
2021-02-12_16-50-38.426	button_created 3
2021-02-12_16-50-38.823	button_leaves_active_area 0
2021-02-12_16-50-38.946	button_enters_active_area 2
2021-02-12_16-50-38.969	middle_moved
2021-02-12_16-50-38.993	button_created 4
2021-02-12_16-50-39.127	middle_released
2021-02-12_16-50-39.252	button_missed 0
2021-02-12_16-50-39.252	set_speed 0
2021-02-12_16-50-39.342	middle_moved
2021-02-12_16-50-39.394	button_leaves_active_area 2
2021-02-12_16-50-39.516	button_enters_active_area 8
2021-02-12_16-50-39.575	button_created 5
2021-02-12_16-50-39.672	middle_released
2021-02-12_16-50-39.817	button_missed 2
2021-02-12_16-50-39.817	set_speed 0
2021-02-12_16-50-39.962	button_leaves_active_area 8
2021-02-12_16-50-40.018	pinky_moved
2021-02-12_16-50-40.071	multiple_finger_start
2021-02-12_16-50-40.096	ring_moved
2021-02-12_16-50-40.215	middle_moved
2021-02-12_16-50-40.349	ring_released
2021-02-12_16-50-40.549	multiple_finger_stop
2021-02-12_16-50-40.550	middle_released
2021-02-12_16-50-40.561	no_button_but_finger_pressed LeftPinkyTip
2021-02-12_16-50-40.561	set_speed 0
2021-02-12_16-50-40.561	no_button_but_finger_pressed LeftRingTip
2021-02-12_16-50-40.561	set_speed 0
2021-02-12_16-50-40.561	no_button_but_finger_pressed LeftMiddleTip
2021-02-12_16-50-40.561	set_speed 0
2021-02-12_16-50-40.562	no_button_but_finger_pressed LeftIndexTip
2021-02-12_16-50-40.562	set_speed 0
2021-02-12_16-50-40.562	no_button_but_finger_pressed RightIndexTip
2021-02-12_16-50-40.562	set_speed 0
2021-02-12_16-50-40.562	no_button_but_finger_pressed RightMiddleTip
2021-02-12_16-50-40.562	set_speed 0
2021-02-12_16-50-40.562	no_button_but_finger_pressed RightRingTip
2021-02-12_16-50-40.562	set_speed 0
2021-02-12_16-50-40.562	no_button_but_finger_pressed RightPinkyTip
2021-02-12_16-50-40.563	set_speed 0
2021-02-12_16-50-40.576	button_created 0
2021-02-12_16-50-40.672	pinky_released
2021-02-12_16-50-41.136	button_created 1
2021-02-12_16-50-41.665	button_enters_active_area 1
2021-02-12_16-50-41.711	button_created 2
2021-02-12_16-50-42.070	pinky_moved
2021-02-12_16-50-42.104	multiple_finger_start
2021-02-12_16-50-42.447	ring_moved
2021-02-12_16-50-42.469	multiple_finger_stop
2021-02-12_16-50-42.470	pinky_released
2021-02-12_16-50-42.480	no_button_but_finger_pressed LeftPinkyTip
2021-02-12_16-50-42.481	set_speed 0
2021-02-12_16-50-42.481	no_button_but_finger_pressed LeftRingTip
2021-02-12_16-50-42.481	set_speed 0
2021-02-12_16-50-42.481	no_button_but_finger_pressed LeftMiddleTip
2021-02-12_16-50-42.481	set_speed 0
2021-02-12_16-50-42.481	no_button_but_finger_pressed LeftIndexTip
2021-02-12_16-50-42.481	set_speed 0
2021-02-12_16-50-42.481	no_button_but_finger_pressed RightIndexTip
2021-02-12_16-50-42.482	set_speed 0
2021-02-12_16-50-42.482	no_button_but_finger_pressed RightMiddleTip
2021-02-12_16-50-42.482	set_speed 0
2021-02-12_16-50-42.482	no_button_but_finger_pressed RightRingTip
2021-02-12_16-50-42.482	set_speed 0
2021-02-12_16-50-42.482	no_button_but_finger_pressed RightPinkyTip
2021-02-12_16-50-42.482	set_speed 0
2021-02-12_16-50-42.494	button_created 0
2021-02-12_16-50-42.502	ring_released
2021-02-12_16-50-43.061	button_created 1
2021-02-12_16-50-43.580	button_enters_active_area 7
2021-02-12_16-50-43.626	button_created 2
2021-02-12_16-50-43.857	middle_moved
2021-02-12_16-50-44.035	button_leaves_active_area 7
2021-02-12_16-50-44.158	button_enters_active_area 3
2021-02-12_16-50-44.205	button_created 3
2021-02-12_16-50-44.247	middle_released
2021-02-12_16-50-44.448	button_missed 7
2021-02-12_16-50-44.448	set_speed 0
2021-02-12_16-50-44.602	button_leaves_active_area 3
2021-02-12_16-50-44.720	button_enters_active_area 6
2021-02-12_16-50-44.777	button_created 4
2021-02-12_16-50-45.021	button_missed 3
2021-02-12_16-50-45.021	set_speed 0
2021-02-12_16-50-45.164	button_leaves_active_area 6
2021-02-12_16-50-45.290	button_enters_active_area 0
2021-02-12_16-50-45.348	button_created 5
2021-02-12_16-50-45.593	button_missed 6
2021-02-12_16-50-45.593	set_speed 0
2021-02-12_16-50-45.745	button_leaves_active_area 0
2021-02-12_16-50-45.867	button_enters_active_area 3
2021-02-12_16-50-45.912	button_created 6
2021-02-12_16-50-46.091	index_moved
2021-02-12_16-50-46.136	button_pressed 3
2021-02-12_16-50-46.136	set_speed 0
2021-02-12_16-50-46.173	button_missed 0
2021-02-12_16-50-46.173	set_speed 0
2021-02-12_16-50-46.391	index_released
2021-02-12_16-50-46.446	button_enters_active_area 8
2021-02-12_16-50-46.492	button_created 7
2021-02-12_16-50-46.890	button_leaves_active_area 8
2021-02-12_16-50-46.901	ring_moved
2021-02-12_16-50-46.968	multiple_finger_start
2021-02-12_16-50-47.247	multiple_finger_stop
2021-02-12_16-50-47.257	no_button_but_finger_pressed LeftPinkyTip
2021-02-12_16-50-47.257	set_speed 0
2021-02-12_16-50-47.257	no_button_but_finger_pressed LeftRingTip
2021-02-12_16-50-47.258	set_speed 0
2021-02-12_16-50-47.258	no_button_but_finger_pressed LeftMiddleTip
2021-02-12_16-50-47.258	set_speed 0
2021-02-12_16-50-47.258	no_button_but_finger_pressed LeftIndexTip
2021-02-12_16-50-47.258	set_speed 0
2021-02-12_16-50-47.258	no_button_but_finger_pressed RightIndexTip
2021-02-12_16-50-47.258	set_speed 0
2021-02-12_16-50-47.258	no_button_but_finger_pressed RightMiddleTip
2021-02-12_16-50-47.258	set_speed 0
2021-02-12_16-50-47.259	no_button_but_finger_pressed RightRingTip
2021-02-12_16-50-47.259	set_speed 0
2021-02-12_16-50-47.259	no_button_but_finger_pressed RightPinkyTip
2021-02-12_16-50-47.259	set_speed 0
2021-02-12_16-50-47.270	button_created 0
2021-02-12_16-50-47.557	ring_released
2021-02-12_16-50-47.836	button_created 1
2021-02-12_16-50-48.365	button_enters_active_area 9
2021-02-12_16-50-48.412	button_created 2
2021-02-12_16-50-48.612	ring_moved
2021-02-12_16-50-48.635	multiple_finger_start
2021-02-12_16-50-48.645	pinky_moved
2021-02-12_16-50-48.901	multiple_finger_stop
2021-02-12_16-50-48.902	ring_released
2021-02-12_16-50-48.911	no_button_but_finger_pressed LeftPinkyTip
2021-02-12_16-50-48.912	set_speed 0
2021-02-12_16-50-48.912	no_button_but_finger_pressed LeftRingTip
2021-02-12_16-50-48.912	set_speed 0
2021-02-12_16-50-48.912	no_button_but_finger_pressed LeftMiddleTip
2021-02-12_16-50-48.912	set_speed 0
2021-02-12_16-50-48.912	no_button_but_finger_pressed LeftIndexTip
2021-02-12_16-50-48.912	set_speed 0
2021-02-12_16-50-48.912	no_button_but_finger_pressed RightIndexTip
2021-02-12_16-50-48.913	set_speed 0
2021-02-12_16-50-48.913	no_button_but_finger_pressed RightMiddleTip
2021-02-12_16-50-48.913	set_speed 0
2021-02-12_16-50-48.913	no_button_but_finger_pressed RightRingTip
2021-02-12_16-50-48.913	set_speed 0
2021-02-12_16-50-48.913	no_button_but_finger_pressed RightPinkyTip
2021-02-12_16-50-48.913	set_speed 0
2021-02-12_16-50-48.924	button_created 0
2021-02-12_16-50-49.490	button_created 1
2021-02-12_16-50-50.022	button_enters_active_area 1
2021-02-12_16-50-50.023	pinky_released
2021-02-12_16-50-50.057	button_created 2
2021-02-12_16-50-50.400	pinky_moved
2021-02-12_16-50-50.422	multiple_finger_start
2021-02-12_16-50-50.600	ring_moved
2021-02-12_16-50-50.644	multiple_finger_stop
2021-02-12_16-50-50.645	ring_released
2021-02-12_16-50-50.655	no_button_but_finger_pressed LeftPinkyTip
2021-02-12_16-50-50.655	set_speed 0
2021-02-12_16-50-50.655	no_button_but_finger_pressed LeftRingTip
2021-02-12_16-50-50.656	set_speed 0
2021-02-12_16-50-50.656	no_button_but_finger_pressed LeftMiddleTip
2021-02-12_16-50-50.656	set_speed 0
2021-02-12_16-50-50.656	no_button_but_finger_pressed LeftIndexTip
2021-02-12_16-50-50.656	set_speed 0
2021-02-12_16-50-50.656	no_button_but_finger_pressed RightIndexTip
2021-02-12_16-50-50.656	set_speed 0
2021-02-12_16-50-50.656	no_button_but_finger_pressed RightMiddleTip
2021-02-12_16-50-50.656	set_speed 0
2021-02-12_16-50-50.656	no_button_but_finger_pressed RightRingTip
2021-02-12_16-50-50.657	set_speed 0
2021-02-12_16-50-50.657	no_button_but_finger_pressed RightPinkyTip
2021-02-12_16-50-50.657	set_speed 0
2021-02-12_16-50-50.657	pinky_released
2021-02-12_16-50-50.667	button_created 0
2021-02-12_16-50-51.230	button_created 1
2021-02-12_16-50-51.761	button_enters_active_area 9
2021-02-12_16-50-51.807	button_created 2
2021-02-12_16-50-52.211	button_leaves_active_area 9
2021-02-12_16-50-52.211	pinky_moved
2021-02-12_16-50-52.322	button_enters_active_area 1
2021-02-12_16-50-52.378	button_created 3
2021-02-12_16-50-52.547	pinky_released
2021-02-12_16-50-52.635	button_missed 9
2021-02-12_16-50-52.635	set_speed 0
2021-02-12_16-50-52.765	button_leaves_active_area 1
2021-02-12_16-50-52.899	button_enters_active_area 7
2021-02-12_16-50-52.945	button_created 4
2021-02-12_16-50-53.111	index_moved
2021-02-12_16-50-53.188	button_missed 1
2021-02-12_16-50-53.188	set_speed 0
2021-02-12_16-50-53.321	index_released
2021-02-12_16-50-53.341	button_leaves_active_area 7
2021-02-12_16-50-53.418	middle_moved
2021-02-12_16-50-53.474	button_enters_active_area 2
2021-02-12_16-50-53.520	button_created 5
2021-02-12_16-50-53.743	middle_released
2021-02-12_16-50-53.767	button_missed 7
2021-02-12_16-50-53.767	set_speed 0
2021-02-12_16-50-53.921	button_leaves_active_area 2
2021-02-12_16-50-54.042	button_enters_active_area 8
2021-02-12_16-50-54.089	button_created 6
2021-02-12_16-50-54.287	multiple_finger_start
2021-02-12_16-50-54.287	pinky_moved
2021-02-12_16-50-54.313	ring_moved
2021-02-12_16-50-54.515	multiple_finger_stop
2021-02-12_16-50-54.517	ring_released
2021-02-12_16-50-54.527	no_button_but_finger_pressed LeftPinkyTip
2021-02-12_16-50-54.527	set_speed 0
2021-02-12_16-50-54.527	no_button_but_finger_pressed LeftRingTip
2021-02-12_16-50-54.527	set_speed 0
2021-02-12_16-50-54.527	no_button_but_finger_pressed LeftMiddleTip
2021-02-12_16-50-54.527	set_speed 0
2021-02-12_16-50-54.528	no_button_but_finger_pressed LeftIndexTip
2021-02-12_16-50-54.528	set_speed 0
2021-02-12_16-50-54.528	no_button_but_finger_pressed RightIndexTip
2021-02-12_16-50-54.528	set_speed 0
2021-02-12_16-50-54.528	no_button_but_finger_pressed RightMiddleTip
2021-02-12_16-50-54.528	set_speed 0
2021-02-12_16-50-54.528	no_button_but_finger_pressed RightRingTip
2021-02-12_16-50-54.528	set_speed 0
2021-02-12_16-50-54.528	no_button_but_finger_pressed RightPinkyTip
2021-02-12_16-50-54.529	set_speed 0
2021-02-12_16-50-54.539	button_created 0
2021-02-12_16-50-54.727	pinky_released
2021-02-12_16-50-55.099	button_created 1
2021-02-12_16-50-55.634	button_enters_active_area 3
2021-02-12_16-50-55.675	button_created 2
2021-02-12_16-50-55.842	index_moved
2021-02-12_16-50-55.886	button_pressed 3
2021-02-12_16-50-55.886	set_speed 0
2021-02-12_16-50-56.142	index_released
2021-02-12_16-50-56.197	button_enters_active_area 1
2021-02-12_16-50-56.243	button_created 3
2021-02-12_16-50-56.642	button_leaves_active_area 1
2021-02-12_16-50-56.654	ring_moved
2021-02-12_16-50-56.775	button_enters_active_area 3
2021-02-12_16-50-56.821	button_created 4
2021-02-12_16-50-56.920	ring_released
2021-02-12_16-50-57.064	button_missed 1
2021-02-12_16-50-57.064	set_speed 0
2021-02-12_16-50-57.103	index_moved
2021-02-12_16-50-57.130	button_pressed 3
2021-02-12_16-50-57.130	set_speed 0.150000021457672
2021-02-12_16-50-57.341	button_enters_active_area 3
2021-02-12_16-50-57.385	button_created 5
2021-02-12_16-50-57.451	index_released
2021-02-12_16-50-57.670	index_moved
2021-02-12_16-50-57.782	button_leaves_active_area 3
2021-02-12_16-50-57.914	button_enters_active_area 3
2021-02-12_16-50-57.961	button_created 6
2021-02-12_16-50-58.051	index_released
2021-02-12_16-50-58.208	button_missed 3
2021-02-12_16-50-58.208	set_speed 0.150000021457672
2021-02-12_16-50-58.340	index_moved
2021-02-12_16-50-58.362	button_leaves_active_area 3
2021-02-12_16-50-58.484	button_enters_active_area 7
2021-02-12_16-50-58.530	button_created 7
2021-02-12_16-50-58.551	index_released
2021-02-12_16-50-58.785	button_missed 3
2021-02-12_16-50-58.785	set_speed 0.150000021457672
2021-02-12_16-50-58.796	middle_moved
2021-02-12_16-50-58.922	button_leaves_active_area 7
2021-02-12_16-50-59.040	middle_released
2021-02-12_16-50-59.051	button_enters_active_area 1
2021-02-12_16-50-59.108	button_created 8
2021-02-12_16-50-59.342	button_missed 7
2021-02-12_16-50-59.342	set_speed 0
2021-02-12_16-50-59.496	button_leaves_active_area 1
2021-02-12_16-50-59.618	button_enters_active_area 2
2021-02-12_16-50-59.675	button_created 9
2021-02-12_16-50-59.919	button_missed 1
2021-02-12_16-50-59.919	set_speed 0
2021-02-12_16-51-00.074	button_leaves_active_area 2
2021-02-12_16-51-00.207	button_enters_active_area 6
2021-02-12_16-51-00.255	button_created 10
2021-02-12_16-51-00.485	button_missed 2
2021-02-12_16-51-00.485	set_speed 0
2021-02-12_16-51-00.643	button_leaves_active_area 6
2021-02-12_16-51-00.774	button_enters_active_area 2
2021-02-12_16-51-00.815	button_created 11
2021-02-12_16-51-01.071	button_missed 6
2021-02-12_16-51-01.071	set_speed 0
2021-02-12_16-51-01.216	button_leaves_active_area 2
2021-02-12_16-51-01.351	button_enters_active_area 2
2021-02-12_16-51-01.385	button_created 12
2021-02-12_16-51-01.640	button_missed 2
2021-02-12_16-51-01.640	set_speed 0
2021-02-12_16-51-01.794	button_leaves_active_area 2
2021-02-12_16-51-01.906	button_enters_active_area 1
2021-02-12_16-51-01.962	button_created 13
2021-02-12_16-51-02.216	button_missed 2
2021-02-12_16-51-02.216	set_speed 0
2021-02-12_16-51-02.351	button_leaves_active_area 1
2021-02-12_16-51-02.483	button_enters_active_area 3
2021-02-12_16-51-02.529	button_created 14
2021-02-12_16-51-02.774	button_missed 1
2021-02-12_16-51-02.774	set_speed 0
2021-02-12_16-51-02.927	button_leaves_active_area 3
2021-02-12_16-51-03.061	button_enters_active_area 3
2021-02-12_16-51-03.107	button_created 15
2021-02-12_16-51-03.286	index_moved
2021-02-12_16-51-03.317	button_pressed 3
2021-02-12_16-51-03.317	set_speed 0
2021-02-12_16-51-03.353	button_missed 3
2021-02-12_16-51-03.353	set_speed 0
2021-02-12_16-51-03.570	index_released
2021-02-12_16-51-03.626	button_enters_active_area 0
2021-02-12_16-51-03.671	button_created 16
2021-02-12_16-51-04.068	button_leaves_active_area 0
2021-02-12_16-51-04.202	button_enters_active_area 3
2021-02-12_16-51-04.247	button_created 17
2021-02-12_16-51-04.495	button_missed 0
2021-02-12_16-51-04.495	set_speed 0
2021-02-12_16-51-04.649	button_leaves_active_area 3
2021-02-12_16-51-04.760	button_enters_active_area 6
2021-02-12_16-51-04.817	button_created 18
2021-02-12_16-51-04.961	index_moved
2021-02-12_16-51-04.990	unexpected_break_start
2021-02-12_16-51-05.333	index_released
2021-02-12_16-51-13.423	thumb_moved
2021-02-12_16-51-13.723	thumb_moved
2021-02-12_16-51-13.895	thumb_released
2021-02-12_16-51-14.018	thumb_released
2021-02-12_16-51-26.728	thumb_moved
2021-02-12_16-51-27.005	thumb_released
2021-02-12_16-51-28.782	thumb_moved
2021-02-12_16-51-28.949	thumb_released
2021-02-12_16-51-30.924	middle_moved
2021-02-12_16-51-30.969	middle_moved
2021-02-12_16-51-31.514	middle_released
2021-02-12_16-51-31.536	middle_released
2021-02-12_16-51-32.125	ring_moved
2021-02-12_16-51-32.138	ring_moved
2021-02-12_16-51-32.703	ring_released
2021-02-12_16-51-32.714	ring_released
2021-02-12_16-51-33.092	index_moved
2021-02-12_16-51-33.147	index_moved
2021-02-12_16-51-33.581	index_released
2021-02-12_16-51-33.603	index_released
2021-02-12_16-51-33.976	thumb_moved
2021-02-12_16-51-34.435	thumb_released
2021-02-12_16-51-39.833	index_moved
2021-02-12_16-51-39.878	index_released
2021-02-12_16-51-40.561	index_moved
2021-02-12_16-51-40.650	middle_moved
2021-02-12_16-51-40.772	middle_released
2021-02-12_16-51-40.783	index_released
2021-02-12_16-51-41.143	middle_moved
2021-02-12_16-51-41.188	index_moved
2021-02-12_16-51-41.366	middle_moved
2021-02-12_16-51-41.455	middle_released
2021-02-12_16-51-41.510	ring_moved
2021-02-12_16-51-41.543	index_released
2021-02-12_16-51-41.622	middle_released
2021-02-12_16-51-41.643	ring_released
2021-02-12_16-51-41.988	index_moved
2021-02-12_16-51-42.032	ring_moved
2021-02-12_16-51-42.077	middle_moved
2021-02-12_16-51-42.143	index_released
2021-02-12_16-51-42.176	ring_released
2021-02-12_16-51-42.199	middle_released
2021-02-12_16-51-48.176	unexpected_break_stop
2021-02-12_16-51-48.186	no_button_but_finger_pressed LeftPinkyTip
2021-02-12_16-51-48.187	set_speed 0
2021-02-12_16-51-48.187	no_button_but_finger_pressed LeftRingTip
2021-02-12_16-51-48.187	set_speed 0
2021-02-12_16-51-48.187	no_button_but_finger_pressed LeftMiddleTip
2021-02-12_16-51-48.187	set_speed 0
2021-02-12_16-51-48.187	no_button_but_finger_pressed LeftIndexTip
2021-02-12_16-51-48.187	set_speed 0
2021-02-12_16-51-48.187	no_button_but_finger_pressed RightIndexTip
2021-02-12_16-51-48.188	set_speed 0
2021-02-12_16-51-48.188	no_button_but_finger_pressed RightMiddleTip
2021-02-12_16-51-48.188	set_speed 0
2021-02-12_16-51-48.188	no_button_but_finger_pressed RightRingTip
2021-02-12_16-51-48.188	set_speed 0
2021-02-12_16-51-48.188	no_button_but_finger_pressed RightPinkyTip
2021-02-12_16-51-48.188	set_speed 0
2021-02-12_16-51-48.198	button_created 0
2021-02-12_16-51-48.764	button_created 1
2021-02-12_16-51-49.293	button_enters_active_area 1
2021-02-12_16-51-49.293	ring_moved
2021-02-12_16-51-49.339	button_created 2
2021-02-12_16-51-49.651	ring_released
2021-02-12_16-51-49.741	button_leaves_active_area 1
2021-02-12_16-51-49.851	button_enters_active_area 1
2021-02-12_16-51-49.909	button_created 3
2021-02-12_16-51-49.943	ring_moved
2021-02-12_16-51-50.058	button_pressed 1
2021-02-12_16-51-50.058	set_speed 0
2021-02-12_16-51-50.159	button_missed 1
2021-02-12_16-51-50.159	set_speed 0
2021-02-12_16-51-50.270	ring_released
2021-02-12_16-51-50.438	button_enters_active_area 9
2021-02-12_16-51-50.482	button_created 4
2021-02-12_16-51-50.714	pinky_moved
2021-02-12_16-51-50.759	button_pressed 9
2021-02-12_16-51-50.759	set_speed 0.150000021457672
2021-02-12_16-51-50.961	pinky_released
2021-02-12_16-51-51.005	button_enters_active_area 0
2021-02-12_16-51-51.052	button_created 5
2021-02-12_16-51-51.150	ring_moved
2021-02-12_16-51-51.450	button_leaves_active_area 0
2021-02-12_16-51-51.539	multiple_finger_start
2021-02-12_16-51-51.551	pinky_moved
2021-02-12_16-51-51.653	multiple_finger_stop
2021-02-12_16-51-51.654	ring_released
2021-02-12_16-51-51.664	no_button_but_finger_pressed LeftPinkyTip
2021-02-12_16-51-51.665	set_speed 0.150000021457672
2021-02-12_16-51-51.665	no_button_but_finger_pressed LeftRingTip
2021-02-12_16-51-51.665	set_speed 0.150000021457672
2021-02-12_16-51-51.665	no_button_but_finger_pressed LeftMiddleTip
2021-02-12_16-51-51.665	set_speed 0
2021-02-12_16-51-51.665	no_button_but_finger_pressed LeftIndexTip
2021-02-12_16-51-51.665	set_speed 0
2021-02-12_16-51-51.665	no_button_but_finger_pressed RightIndexTip
2021-02-12_16-51-51.666	set_speed 0
2021-02-12_16-51-51.666	no_button_but_finger_pressed RightMiddleTip
2021-02-12_16-51-51.666	set_speed 0
2021-02-12_16-51-51.666	no_button_but_finger_pressed RightRingTip
2021-02-12_16-51-51.666	set_speed 0
2021-02-12_16-51-51.666	no_button_but_finger_pressed RightPinkyTip
2021-02-12_16-51-51.666	set_speed 0
2021-02-12_16-51-51.666	pinky_released
2021-02-12_16-51-51.676	button_created 0
2021-02-12_16-51-52.241	button_created 1
2021-02-12_16-51-52.772	button_enters_active_area 3
2021-02-12_16-51-52.817	button_created 2
2021-02-12_16-51-53.028	index_moved
2021-02-12_16-51-53.060	button_pressed 3
2021-02-12_16-51-53.060	set_speed 0
2021-02-12_16-51-53.249	index_released
2021-02-12_16-51-53.327	button_enters_active_area 2
2021-02-12_16-51-53.384	button_created 3
2021-02-12_16-51-53.405	middle_moved
2021-02-12_16-51-53.482	button_pressed 2
2021-02-12_16-51-53.482	set_speed 0.150000021457672
2021-02-12_16-51-53.757	middle_released
2021-02-12_16-51-53.911	button_enters_active_area 7
2021-02-12_16-51-53.958	button_created 4
2021-02-12_16-51-54.036	middle_moved
2021-02-12_16-51-54.081	button_pressed 7
2021-02-12_16-51-54.081	set_speed 0.330000021457672
2021-02-12_16-51-54.304	middle_released
2021-02-12_16-51-54.480	button_enters_active_area 0
2021-02-12_16-51-54.526	button_created 5
2021-02-12_16-51-54.925	button_leaves_active_area 0
2021-02-12_16-51-55.004	pinky_moved
2021-02-12_16-51-55.048	button_enters_active_area 2
2021-02-12_16-51-55.096	button_created 6
2021-02-12_16-51-55.160	pinky_released
2021-02-12_16-51-55.350	button_missed 0
2021-02-12_16-51-55.350	set_speed 0.330000021457672
2021-02-12_16-51-55.411	middle_moved
2021-02-12_16-51-55.501	button_leaves_active_area 2
2021-02-12_16-51-55.623	button_enters_active_area 3
2021-02-12_16-51-55.668	button_created 7
2021-02-12_16-51-55.812	middle_released
2021-02-12_16-51-55.915	button_missed 2
2021-02-12_16-51-55.915	set_speed 0.330000021457672
2021-02-12_16-51-56.059	button_leaves_active_area 3
2021-02-12_16-51-56.071	index_moved
2021-02-12_16-51-56.192	button_enters_active_area 6
2021-02-12_16-51-56.238	button_created 8
2021-02-12_16-51-56.326	index_released
2021-02-12_16-51-56.482	button_missed 3
2021-02-12_16-51-56.482	set_speed 0.150000021457672
2021-02-12_16-51-56.520	index_moved
2021-02-12_16-51-56.635	button_leaves_active_area 6
2021-02-12_16-51-56.745	index_released
2021-02-12_16-51-56.765	button_enters_active_area 0
2021-02-12_16-51-56.813	button_created 9
2021-02-12_16-51-57.057	button_missed 6
2021-02-12_16-51-57.057	set_speed 0
2021-02-12_16-51-57.209	button_leaves_active_area 0
2021-02-12_16-51-57.220	pinky_moved
2021-02-12_16-51-57.232	multiple_finger_start
2021-02-12_16-51-57.380	multiple_finger_stop
2021-02-12_16-51-57.392	no_button_but_finger_pressed LeftPinkyTip
2021-02-12_16-51-57.392	set_speed 0
2021-02-12_16-51-57.392	no_button_but_finger_pressed LeftRingTip
2021-02-12_16-51-57.392	set_speed 0
2021-02-12_16-51-57.392	no_button_but_finger_pressed LeftMiddleTip
2021-02-12_16-51-57.392	set_speed 0
2021-02-12_16-51-57.392	no_button_but_finger_pressed LeftIndexTip
2021-02-12_16-51-57.393	set_speed 0
2021-02-12_16-51-57.393	no_button_but_finger_pressed RightIndexTip
2021-02-12_16-51-57.393	set_speed 0
2021-02-12_16-51-57.393	no_button_but_finger_pressed RightMiddleTip
2021-02-12_16-51-57.393	set_speed 0
2021-02-12_16-51-57.393	no_button_but_finger_pressed RightRingTip
2021-02-12_16-51-57.393	set_speed 0
2021-02-12_16-51-57.393	no_button_but_finger_pressed RightPinkyTip
2021-02-12_16-51-57.393	set_speed 0
2021-02-12_16-51-57.404	button_created 0
2021-02-12_16-51-57.441	pinky_released
2021-02-12_16-51-57.972	button_created 1
2021-02-12_16-51-58.503	button_enters_active_area 0
2021-02-12_16-51-58.537	button_created 2
2021-02-12_16-51-58.947	button_leaves_active_area 0
2021-02-12_16-51-59.047	pinky_moved
2021-02-12_16-51-59.069	button_enters_active_area 7
2021-02-12_16-51-59.115	button_created 3
2021-02-12_16-51-59.150	pinky_released
2021-02-12_16-51-59.335	index_moved
2021-02-12_16-51-59.370	button_missed 0
2021-02-12_16-51-59.370	set_speed 0
2021-02-12_16-51-59.502	multiple_finger_start
2021-02-12_16-51-59.516	multiple_finger_stop
2021-02-12_16-51-59.517	middle_moved
2021-02-12_16-51-59.517	index_released
2021-02-12_16-51-59.529	no_button_but_finger_pressed LeftPinkyTip
2021-02-12_16-51-59.529	set_speed 0
2021-02-12_16-51-59.529	no_button_but_finger_pressed LeftRingTip
2021-02-12_16-51-59.529	set_speed 0
2021-02-12_16-51-59.530	no_button_but_finger_pressed LeftMiddleTip
2021-02-12_16-51-59.530	set_speed 0
2021-02-12_16-51-59.530	no_button_but_finger_pressed LeftIndexTip
2021-02-12_16-51-59.530	set_speed 0
2021-02-12_16-51-59.530	no_button_but_finger_pressed RightIndexTip
2021-02-12_16-51-59.531	set_speed 0
2021-02-12_16-51-59.531	no_button_but_finger_pressed RightMiddleTip
2021-02-12_16-51-59.531	set_speed 0
2021-02-12_16-51-59.531	no_button_but_finger_pressed RightRingTip
2021-02-12_16-51-59.532	set_speed 0
2021-02-12_16-51-59.532	no_button_but_finger_pressed RightPinkyTip
2021-02-12_16-51-59.532	set_speed 0
2021-02-12_16-51-59.548	button_created 0
2021-02-12_16-51-59.809	middle_released
2021-02-12_16-52-00.110	button_created 1
2021-02-12_16-52-00.635	button_enters_active_area 0
2021-02-12_16-52-00.681	button_created 2
2021-02-12_16-52-01.079	button_leaves_active_area 0
2021-02-12_16-52-01.079	pinky_moved
2021-02-12_16-52-01.202	button_enters_active_area 3
2021-02-12_16-52-01.247	button_created 3
2021-02-12_16-52-01.335	pinky_released
2021-02-12_16-52-01.400	index_moved
2021-02-12_16-52-01.456	button_pressed 3
2021-02-12_16-52-01.456	set_speed 0
2021-02-12_16-52-01.503	button_missed 0
2021-02-12_16-52-01.503	set_speed 0
2021-02-12_16-52-01.637	index_released
2021-02-12_16-52-01.788	button_enters_active_area 3
2021-02-12_16-52-01.823	button_created 4
2021-02-12_16-52-02.078	index_moved
2021-02-12_16-52-02.100	button_pressed 3
2021-02-12_16-52-02.100	set_speed 0.150000021457672
2021-02-12_16-52-02.278	index_released
2021-02-12_16-52-02.345	button_enters_active_area 0
2021-02-12_16-52-02.391	button_created 5
2021-02-12_16-52-02.563	pinky_moved
2021-02-12_16-52-02.611	button_pressed 0
2021-02-12_16-52-02.611	set_speed 0.330000021457672
2021-02-12_16-52-02.888	pinky_released
2021-02-12_16-52-02.921	button_enters_active_area 8
2021-02-12_16-52-02.967	button_created 6
2021-02-12_16-52-03.145	middle_moved
2021-02-12_16-52-03.240	middle_released
2021-02-12_16-52-03.306	multiple_finger_start
2021-02-12_16-52-03.307	ring_moved
2021-02-12_16-52-03.462	pinky_moved
2021-02-12_16-52-03.574	multiple_finger_stop
2021-02-12_16-52-03.576	ring_released
2021-02-12_16-52-03.586	no_button_but_finger_pressed LeftPinkyTip
2021-02-12_16-52-03.586	set_speed 0.330000021457672
2021-02-12_16-52-03.586	no_button_but_finger_pressed LeftRingTip
2021-02-12_16-52-03.586	set_speed 0.150000021457672
2021-02-12_16-52-03.586	no_button_but_finger_pressed LeftMiddleTip
2021-02-12_16-52-03.587	set_speed 0.150000021457672
2021-02-12_16-52-03.587	no_button_but_finger_pressed LeftIndexTip
2021-02-12_16-52-03.587	set_speed 0
2021-02-12_16-52-03.587	no_button_but_finger_pressed RightIndexTip
2021-02-12_16-52-03.587	set_speed 0
2021-02-12_16-52-03.587	no_button_but_finger_pressed RightMiddleTip
2021-02-12_16-52-03.587	set_speed 0
2021-02-12_16-52-03.587	no_button_but_finger_pressed RightRingTip
2021-02-12_16-52-03.587	set_speed 0
2021-02-12_16-52-03.587	no_button_but_finger_pressed RightPinkyTip
2021-02-12_16-52-03.588	set_speed 0
2021-02-12_16-52-03.597	button_created 0
2021-02-12_16-52-03.978	pinky_released
2021-02-12_16-52-03.989	pinky_moved
2021-02-12_16-52-04.045	pinky_released
2021-02-12_16-52-04.168	button_created 1
2021-02-12_16-52-04.687	button_enters_active_area 6
2021-02-12_16-52-04.733	button_created 2
2021-02-12_16-52-04.967	index_moved
2021-02-12_16-52-05.010	button_pressed 6
2021-02-12_16-52-05.010	set_speed 0
2021-02-12_16-52-05.166	index_released
2021-02-12_16-52-05.199	middle_moved
2021-02-12_16-52-05.255	button_enters_active_area 7
2021-02-12_16-52-05.255	middle_released
2021-02-12_16-52-05.301	button_created 3
2021-02-12_16-52-05.344	middle_moved
2021-02-12_16-52-05.399	button_pressed 7
2021-02-12_16-52-05.399	set_speed 0.150000021457672
2021-02-12_16-52-05.699	middle_released
2021-02-12_16-52-05.822	button_enters_active_area 3
2021-02-12_16-52-05.878	button_created 4
2021-02-12_16-52-06.189	middle_moved
2021-02-12_16-52-06.277	button_leaves_active_area 3
2021-02-12_16-52-06.399	button_enters_active_area 7
2021-02-12_16-52-06.444	middle_released
2021-02-12_16-52-06.445	button_created 5
2021-02-12_16-52-06.672	middle_moved
2021-02-12_16-52-06.696	button_missed 3
2021-02-12_16-52-06.696	set_speed 0.150000021457672
2021-02-12_16-52-06.838	button_leaves_active_area 7
2021-02-12_16-52-06.950	middle_released
2021-02-12_16-52-06.972	button_enters_active_area 3
2021-02-12_16-52-07.018	button_created 6
2021-02-12_16-52-07.173	index_moved
2021-02-12_16-52-07.228	button_pressed 3
2021-02-12_16-52-07.228	set_speed 0.330000021457672
2021-02-12_16-52-07.266	button_missed 7
2021-02-12_16-52-07.266	set_speed 0.330000021457672
2021-02-12_16-52-07.418	index_released
2021-02-12_16-52-07.540	button_enters_active_area 1
2021-02-12_16-52-07.588	button_created 7
2021-02-12_16-52-07.753	ring_moved
2021-02-12_16-52-07.986	button_leaves_active_area 1
2021-02-12_16-52-08.108	button_enters_active_area 6
2021-02-12_16-52-08.167	button_created 8
2021-02-12_16-52-08.287	ring_released
2021-02-12_16-52-08.405	button_missed 1
2021-02-12_16-52-08.405	set_speed 0.150000021457672
2021-02-12_16-52-08.516	index_moved
2021-02-12_16-52-08.559	button_leaves_active_area 6
2021-02-12_16-52-08.682	button_enters_active_area 6
2021-02-12_16-52-08.738	button_created 9
2021-02-12_16-52-08.829	index_released
2021-02-12_16-52-08.978	button_missed 6
2021-02-12_16-52-08.978	set_speed 0
2021-02-12_16-52-08.988	index_moved
2021-02-12_16-52-09.131	button_leaves_active_area 6
2021-02-12_16-52-09.232	index_released
2021-02-12_16-52-09.264	button_enters_active_area 9
2021-02-12_16-52-09.310	button_created 10
2021-02-12_16-52-09.420	pinky_moved
2021-02-12_16-52-09.453	button_pressed 9
2021-02-12_16-52-09.453	set_speed 0.150000021457672
2021-02-12_16-52-09.544	button_missed 6
2021-02-12_16-52-09.544	set_speed 0
2021-02-12_16-52-09.826	button_enters_active_area 7
2021-02-12_16-52-09.872	button_created 11
2021-02-12_16-52-10.275	button_leaves_active_area 7
2021-02-12_16-52-10.397	multiple_finger_start
2021-02-12_16-52-10.397	middle_moved
2021-02-12_16-52-10.530	multiple_finger_stop
2021-02-12_16-52-10.531	pinky_released
2021-02-12_16-52-10.541	no_button_but_finger_pressed LeftPinkyTip
2021-02-12_16-52-10.541	set_speed 0
2021-02-12_16-52-10.541	no_button_but_finger_pressed LeftRingTip
2021-02-12_16-52-10.541	set_speed 0
2021-02-12_16-52-10.541	no_button_but_finger_pressed LeftMiddleTip
2021-02-12_16-52-10.541	set_speed 0
2021-02-12_16-52-10.541	no_button_but_finger_pressed LeftIndexTip
2021-02-12_16-52-10.541	set_speed 0
2021-02-12_16-52-10.542	no_button_but_finger_pressed RightIndexTip
2021-02-12_16-52-10.542	set_speed 0
2021-02-12_16-52-10.542	no_button_but_finger_pressed RightMiddleTip
2021-02-12_16-52-10.542	set_speed 0
2021-02-12_16-52-10.542	no_button_but_finger_pressed RightRingTip
2021-02-12_16-52-10.542	set_speed 0
2021-02-12_16-52-10.542	no_button_but_finger_pressed RightPinkyTip
2021-02-12_16-52-10.542	set_speed 0
2021-02-12_16-52-10.543	multiple_finger_start
2021-02-12_16-52-10.644	multiple_finger_stop
2021-02-12_16-52-10.656	no_button_but_finger_pressed LeftPinkyTip
2021-02-12_16-52-10.656	set_speed 0
2021-02-12_16-52-10.656	no_button_but_finger_pressed LeftRingTip
2021-02-12_16-52-10.656	set_speed 0
2021-02-12_16-52-10.656	no_button_but_finger_pressed LeftMiddleTip
2021-02-12_16-52-10.656	set_speed 0
2021-02-12_16-52-10.656	no_button_but_finger_pressed LeftIndexTip
2021-02-12_16-52-10.656	set_speed 0
2021-02-12_16-52-10.657	no_button_but_finger_pressed RightIndexTip
2021-02-12_16-52-10.657	set_speed 0
2021-02-12_16-52-10.657	no_button_but_finger_pressed RightMiddleTip
2021-02-12_16-52-10.657	set_speed 0
2021-02-12_16-52-10.657	no_button_but_finger_pressed RightRingTip
2021-02-12_16-52-10.657	set_speed 0
2021-02-12_16-52-10.657	no_button_but_finger_pressed RightPinkyTip
2021-02-12_16-52-10.657	set_speed 0
2021-02-12_16-52-10.658	middle_released
2021-02-12_16-52-10.666	pinky_moved
2021-02-12_16-52-10.668	button_created 0
2021-02-12_16-52-10.841	pinky_released
2021-02-12_16-52-10.851	pinky_moved
2021-02-12_16-52-10.906	pinky_released
2021-02-12_16-52-11.007	pinky_moved
2021-02-12_16-52-11.062	pinky_released
2021-02-12_16-52-11.231	button_created 1
2021-02-12_16-52-11.763	button_enters_active_area 0
2021-02-12_16-52-11.811	button_created 2
2021-02-12_16-52-11.985	pinky_moved
2021-02-12_16-52-12.030	button_pressed 0
2021-02-12_16-52-12.030	set_speed 0
2021-02-12_16-52-12.217	pinky_released
2021-02-12_16-52-12.328	button_enters_active_area 6
2021-02-12_16-52-12.374	button_created 3
2021-02-12_16-52-12.628	index_moved
2021-02-12_16-52-12.773	button_leaves_active_area 6
2021-02-12_16-52-12.903	button_enters_active_area 8
2021-02-12_16-52-12.948	button_created 4
2021-02-12_16-52-13.159	index_released
2021-02-12_16-52-13.193	button_missed 6
2021-02-12_16-52-13.193	set_speed 0
2021-02-12_16-52-13.328	ring_moved
2021-02-12_16-52-13.350	button_leaves_active_area 8
2021-02-12_16-52-13.396	multiple_finger_start
2021-02-12_16-52-13.562	multiple_finger_stop
2021-02-12_16-52-13.573	no_button_but_finger_pressed LeftPinkyTip
2021-02-12_16-52-13.574	set_speed 0
2021-02-12_16-52-13.574	no_button_but_finger_pressed LeftRingTip
2021-02-12_16-52-13.574	set_speed 0
2021-02-12_16-52-13.574	no_button_but_finger_pressed LeftMiddleTip
2021-02-12_16-52-13.575	set_speed 0
2021-02-12_16-52-13.575	no_button_but_finger_pressed LeftIndexTip
2021-02-12_16-52-13.575	set_speed 0
2021-02-12_16-52-13.575	no_button_but_finger_pressed RightIndexTip
2021-02-12_16-52-13.576	set_speed 0
2021-02-12_16-52-13.576	no_button_but_finger_pressed RightMiddleTip
2021-02-12_16-52-13.576	set_speed 0
2021-02-12_16-52-13.576	no_button_but_finger_pressed RightRingTip
2021-02-12_16-52-13.577	set_speed 0
2021-02-12_16-52-13.577	no_button_but_finger_pressed RightPinkyTip
2021-02-12_16-52-13.577	set_speed 0
2021-02-12_16-52-13.578	ring_released
2021-02-12_16-52-13.589	button_created 0
2021-02-12_16-52-14.152	button_created 1
2021-02-12_16-52-14.573	ring_moved
2021-02-12_16-52-14.683	button_enters_active_area 1
2021-02-12_16-52-14.720	button_created 2
2021-02-12_16-52-15.117	button_leaves_active_area 1
2021-02-12_16-52-15.205	ring_released
2021-02-12_16-52-15.238	button_enters_active_area 3
2021-02-12_16-52-15.298	button_created 3
2021-02-12_16-52-15.483	index_moved
2021-02-12_16-52-15.516	button_pressed 3
2021-02-12_16-52-15.516	set_speed 0
2021-02-12_16-52-15.554	button_missed 1
2021-02-12_16-52-15.554	set_speed 0
2021-02-12_16-52-15.804	button_enters_active_area 9
2021-02-12_16-52-15.805	index_released
2021-02-12_16-52-15.862	button_created 4
2021-02-12_16-52-16.145	pinky_moved
2021-02-12_16-52-16.256	button_leaves_active_area 9
2021-02-12_16-52-16.390	button_enters_active_area 7
2021-02-12_16-52-16.436	button_created 5
2021-02-12_16-52-16.638	multiple_finger_start
2021-02-12_16-52-16.649	index_moved
2021-02-12_16-52-16.914	multiple_finger_stop
2021-02-12_16-52-16.915	index_released
2021-02-12_16-52-16.925	no_button_but_finger_pressed LeftPinkyTip
2021-02-12_16-52-16.925	set_speed 0
2021-02-12_16-52-16.925	no_button_but_finger_pressed LeftRingTip
2021-02-12_16-52-16.925	set_speed 0
2021-02-12_16-52-16.925	no_button_but_finger_pressed LeftMiddleTip
2021-02-12_16-52-16.926	set_speed 0
2021-02-12_16-52-16.926	no_button_but_finger_pressed LeftIndexTip
2021-02-12_16-52-16.926	set_speed 0
2021-02-12_16-52-16.926	no_button_but_finger_pressed RightIndexTip
2021-02-12_16-52-16.926	set_speed 0
2021-02-12_16-52-16.926	no_button_but_finger_pressed RightMiddleTip
2021-02-12_16-52-16.927	set_speed 0
2021-02-12_16-52-16.927	no_button_but_finger_pressed RightRingTip
2021-02-12_16-52-16.927	set_speed 0
2021-02-12_16-52-16.927	no_button_but_finger_pressed RightPinkyTip
2021-02-12_16-52-16.927	set_speed 0
2021-02-12_16-52-16.937	button_created 0
2021-02-12_16-52-17.405	pinky_released
2021-02-12_16-52-17.508	button_created 1
2021-02-12_16-52-18.028	button_enters_active_area 2
2021-02-12_16-52-18.075	button_created 2
2021-02-12_16-52-18.109	middle_moved
2021-02-12_16-52-18.160	button_pressed 2
2021-02-12_16-52-18.160	set_speed 0
2021-02-12_16-52-18.493	middle_released
2021-02-12_16-52-18.604	button_enters_active_area 1
2021-02-12_16-52-18.650	button_created 3
2021-02-12_16-52-18.793	pinky_moved
2021-02-12_16-52-19.048	button_leaves_active_area 1
2021-02-12_16-52-19.094	multiple_finger_start
2021-02-12_16-52-19.283	multiple_finger_stop
2021-02-12_16-52-19.284	pinky_released
2021-02-12_16-52-19.292	no_button_but_finger_pressed LeftPinkyTip
2021-02-12_16-52-19.292	set_speed 0
2021-02-12_16-52-19.292	no_button_but_finger_pressed LeftRingTip
2021-02-12_16-52-19.293	set_speed 0
2021-02-12_16-52-19.293	no_button_but_finger_pressed LeftMiddleTip
2021-02-12_16-52-19.293	set_speed 0
2021-02-12_16-52-19.293	no_button_but_finger_pressed LeftIndexTip
2021-02-12_16-52-19.293	set_speed 0
2021-02-12_16-52-19.293	no_button_but_finger_pressed RightIndexTip
2021-02-12_16-52-19.293	set_speed 0
2021-02-12_16-52-19.293	no_button_but_finger_pressed RightMiddleTip
2021-02-12_16-52-19.294	set_speed 0
2021-02-12_16-52-19.294	no_button_but_finger_pressed RightRingTip
2021-02-12_16-52-19.294	set_speed 0
2021-02-12_16-52-19.294	no_button_but_finger_pressed RightPinkyTip
2021-02-12_16-52-19.294	set_speed 0
2021-02-12_16-52-19.304	button_created 0
2021-02-12_16-52-19.873	button_created 1
2021-02-12_16-52-20.392	button_enters_active_area 3
2021-02-12_16-52-20.438	button_created 2
2021-02-12_16-52-20.669	index_moved
2021-02-12_16-52-20.702	button_pressed 3
2021-02-12_16-52-20.702	set_speed 0
2021-02-12_16-52-20.969	button_enters_active_area 0
2021-02-12_16-52-21.015	button_created 3
2021-02-12_16-52-21.047	index_released
2021-02-12_16-52-21.414	button_leaves_active_area 0
2021-02-12_16-52-21.525	button_enters_active_area 7
2021-02-12_16-52-21.582	button_created 4
2021-02-12_16-52-21.687	middle_moved
2021-02-12_16-52-21.723	button_pressed 7
2021-02-12_16-52-21.723	set_speed 0.150000021457672
2021-02-12_16-52-21.837	button_missed 0
2021-02-12_16-52-21.837	set_speed 0.150000021457672
2021-02-12_16-52-22.111	button_enters_active_area 0
2021-02-12_16-52-22.147	middle_released
2021-02-12_16-52-22.157	button_created 5
2021-02-12_16-52-22.564	button_leaves_active_area 0
2021-02-12_16-52-22.611	pinky_moved
2021-02-12_16-52-22.675	button_enters_active_area 0
2021-02-12_16-52-22.734	button_created 6
2021-02-12_16-52-22.899	pinky_released
2021-02-12_16-52-22.978	button_missed 0
2021-02-12_16-52-22.978	set_speed 0.150000021457672
2021-02-12_16-52-23.094	pinky_moved
2021-02-12_16-52-23.125	button_leaves_active_area 0
2021-02-12_16-52-23.247	button_enters_active_area 0
2021-02-12_16-52-23.304	button_created 7
2021-02-12_16-52-23.415	pinky_released
2021-02-12_16-52-23.547	button_missed 0
2021-02-12_16-52-23.547	set_speed 0.150000021457672
2021-02-12_16-52-23.646	pinky_moved
2021-02-12_16-52-23.705	button_leaves_active_area 0
2021-02-12_16-52-23.824	button_enters_active_area 3
2021-02-12_16-52-23.870	button_created 8
2021-02-12_16-52-23.990	multiple_finger_start
2021-02-12_16-52-24.046	index_moved
2021-02-12_16-52-24.402	multiple_finger_stop
2021-02-12_16-52-24.405	index_released
2021-02-12_16-52-24.406	pinky_released
2021-02-12_16-52-24.414	no_button_but_finger_pressed LeftPinkyTip
2021-02-12_16-52-24.415	set_speed 0
2021-02-12_16-52-24.415	no_button_but_finger_pressed LeftRingTip
2021-02-12_16-52-24.415	set_speed 0
2021-02-12_16-52-24.415	no_button_but_finger_pressed LeftMiddleTip
2021-02-12_16-52-24.416	set_speed 0
2021-02-12_16-52-24.416	no_button_but_finger_pressed LeftIndexTip
2021-02-12_16-52-24.416	set_speed 0
2021-02-12_16-52-24.416	no_button_but_finger_pressed RightIndexTip
2021-02-12_16-52-24.417	set_speed 0
2021-02-12_16-52-24.417	no_button_but_finger_pressed RightMiddleTip
2021-02-12_16-52-24.417	set_speed 0
2021-02-12_16-52-24.417	no_button_but_finger_pressed RightRingTip
2021-02-12_16-52-24.418	set_speed 0
2021-02-12_16-52-24.418	no_button_but_finger_pressed RightPinkyTip
2021-02-12_16-52-24.418	set_speed 0
2021-02-12_16-52-24.431	button_created 0
2021-02-12_16-52-24.992	button_created 1
2021-02-12_16-52-25.523	button_enters_active_area 7
2021-02-12_16-52-25.558	button_created 2
2021-02-12_16-52-25.635	middle_moved
2021-02-12_16-52-25.668	button_pressed 7
2021-02-12_16-52-25.668	set_speed 0
2021-02-12_16-52-25.996	middle_released
2021-02-12_16-52-26.085	button_enters_active_area 8
2021-02-12_16-52-26.133	button_created 3
2021-02-12_16-52-26.252	ring_moved
2021-02-12_16-52-26.263	button_pressed 8
2021-02-12_16-52-26.263	set_speed 0.150000021457672
2021-02-12_16-52-26.288	multiple_finger_start
2021-02-12_16-52-26.756	multiple_finger_stop
2021-02-12_16-52-26.767	no_button_but_finger_pressed LeftPinkyTip
2021-02-12_16-52-26.767	set_speed 0.150000021457672
2021-02-12_16-52-26.767	no_button_but_finger_pressed LeftRingTip
2021-02-12_16-52-26.768	set_speed 0.150000021457672
2021-02-12_16-52-26.768	no_button_but_finger_pressed LeftMiddleTip
2021-02-12_16-52-26.768	set_speed 0.150000021457672
2021-02-12_16-52-26.768	no_button_but_finger_pressed LeftIndexTip
2021-02-12_16-52-26.768	set_speed 0
2021-02-12_16-52-26.768	no_button_but_finger_pressed RightIndexTip
2021-02-12_16-52-26.768	set_speed 0
2021-02-12_16-52-26.768	no_button_but_finger_pressed RightMiddleTip
2021-02-12_16-52-26.768	set_speed 0
2021-02-12_16-52-26.768	no_button_but_finger_pressed RightRingTip
2021-02-12_16-52-26.769	set_speed 0
2021-02-12_16-52-26.769	no_button_but_finger_pressed RightPinkyTip
2021-02-12_16-52-26.769	set_speed 0
2021-02-12_16-52-26.780	button_created 0
2021-02-12_16-52-26.942	ring_released
2021-02-12_16-52-27.345	button_created 1
2021-02-12_16-52-27.880	button_enters_active_area 2
2021-02-12_16-52-27.913	button_created 2
2021-02-12_16-52-27.989	middle_moved
2021-02-12_16-52-28.034	button_pressed 2
2021-02-12_16-52-28.034	set_speed 0
2021-02-12_16-52-28.318	middle_released
2021-02-12_16-52-28.440	button_enters_active_area 6
2021-02-12_16-52-28.486	button_created 3
2021-02-12_16-52-28.667	index_moved
2021-02-12_16-52-28.744	button_pressed 6
2021-02-12_16-52-28.744	set_speed 0.150000021457672
2021-02-12_16-52-29.008	button_enters_active_area 0
2021-02-12_16-52-29.064	index_released
2021-02-12_16-52-29.065	button_created 4
2021-02-12_16-52-29.375	pinky_moved
2021-02-12_16-52-29.454	button_leaves_active_area 0
2021-02-12_16-52-29.577	button_enters_active_area 6
2021-02-12_16-52-29.633	pinky_released
2021-02-12_16-52-29.634	button_created 5
2021-02-12_16-52-29.866	index_moved
2021-02-12_16-52-29.878	button_missed 0
2021-02-12_16-52-29.878	set_speed 0.150000021457672
2021-02-12_16-52-29.903	button_pressed 6
2021-02-12_16-52-29.903	set_speed 0.330000021457672
2021-02-12_16-52-30.119	index_released
2021-02-12_16-52-30.152	button_enters_active_area 6
2021-02-12_16-52-30.200	button_created 6
2021-02-12_16-52-30.308	index_moved
2021-02-12_16-52-30.376	button_pressed 6
2021-02-12_16-52-30.376	set_speed 0.510000021457672
2021-02-12_16-52-30.676	index_released
2021-02-12_16-52-30.721	button_enters_active_area 1
2021-02-12_16-52-30.766	button_created 7
2021-02-12_16-52-30.832	pinky_moved
2021-02-12_16-52-31.066	multiple_finger_start
2021-02-12_16-52-31.090	ring_moved
2021-02-12_16-52-31.109	multiple_finger_stop
2021-02-12_16-52-31.110	pinky_released
2021-02-12_16-52-31.121	no_button_but_finger_pressed LeftPinkyTip
2021-02-12_16-52-31.121	set_speed 0.330000021457672
2021-02-12_16-52-31.121	no_button_but_finger_pressed LeftRingTip
2021-02-12_16-52-31.122	set_speed 0.150000021457672
2021-02-12_16-52-31.122	no_button_but_finger_pressed LeftMiddleTip
2021-02-12_16-52-31.122	set_speed 0.150000021457672
2021-02-12_16-52-31.122	no_button_but_finger_pressed LeftIndexTip
2021-02-12_16-52-31.122	set_speed 0
2021-02-12_16-52-31.122	no_button_but_finger_pressed RightIndexTip
2021-02-12_16-52-31.122	set_speed 0
2021-02-12_16-52-31.122	no_button_but_finger_pressed RightMiddleTip
2021-02-12_16-52-31.122	set_speed 0
2021-02-12_16-52-31.123	no_button_but_finger_pressed RightRingTip
2021-02-12_16-52-31.123	set_speed 0
2021-02-12_16-52-31.123	no_button_but_finger_pressed RightPinkyTip
2021-02-12_16-52-31.123	set_speed 0
2021-02-12_16-52-31.136	button_created 0
2021-02-12_16-52-31.154	multiple_finger_start
2021-02-12_16-52-31.431	multiple_finger_stop
2021-02-12_16-52-31.443	no_button_but_finger_pressed LeftPinkyTip
2021-02-12_16-52-31.443	set_speed 0
2021-02-12_16-52-31.443	no_button_but_finger_pressed LeftRingTip
2021-02-12_16-52-31.443	set_speed 0
2021-02-12_16-52-31.443	no_button_but_finger_pressed LeftMiddleTip
2021-02-12_16-52-31.444	set_speed 0
2021-02-12_16-52-31.444	no_button_but_finger_pressed LeftIndexTip
2021-02-12_16-52-31.444	set_speed 0
2021-02-12_16-52-31.444	no_button_but_finger_pressed RightIndexTip
2021-02-12_16-52-31.444	set_speed 0
2021-02-12_16-52-31.444	no_button_but_finger_pressed RightMiddleTip
2021-02-12_16-52-31.444	set_speed 0
2021-02-12_16-52-31.444	no_button_but_finger_pressed RightRingTip
2021-02-12_16-52-31.445	set_speed 0
2021-02-12_16-52-31.445	no_button_but_finger_pressed RightPinkyTip
2021-02-12_16-52-31.445	set_speed 0
2021-02-12_16-52-31.454	ring_released
2021-02-12_16-52-31.455	button_created 0
2021-02-12_16-52-32.011	button_created 1
2021-02-12_16-52-32.538	button_enters_active_area 9
2021-02-12_16-52-32.584	button_created 2
2021-02-12_16-52-32.733	pinky_moved
2021-02-12_16-52-32.764	button_pressed 9
2021-02-12_16-52-32.764	set_speed 0
2021-02-12_16-52-32.931	multiple_finger_start
2021-02-12_16-52-32.975	multiple_finger_stop
2021-02-12_16-52-32.986	no_button_but_finger_pressed LeftPinkyTip
2021-02-12_16-52-32.987	set_speed 0
2021-02-12_16-52-32.987	no_button_but_finger_pressed LeftRingTip
2021-02-12_16-52-32.987	set_speed 0
2021-02-12_16-52-32.987	no_button_but_finger_pressed LeftMiddleTip
2021-02-12_16-52-32.987	set_speed 0
2021-02-12_16-52-32.987	no_button_but_finger_pressed LeftIndexTip
2021-02-12_16-52-32.987	set_speed 0
2021-02-12_16-52-32.987	no_button_but_finger_pressed RightIndexTip
2021-02-12_16-52-32.988	set_speed 0
2021-02-12_16-52-32.988	no_button_but_finger_pressed RightMiddleTip
2021-02-12_16-52-32.988	set_speed 0
2021-02-12_16-52-32.988	no_button_but_finger_pressed RightRingTip
2021-02-12_16-52-32.988	set_speed 0
2021-02-12_16-52-32.999	button_created 0
2021-02-12_16-52-33.176	pinky_released
2021-02-12_16-52-33.565	button_created 1
2021-02-12_16-52-34.098	button_enters_active_area 7
2021-02-12_16-52-34.131	middle_moved
2021-02-12_16-52-34.132	button_created 2
2021-02-12_16-52-34.186	button_pressed 7
2021-02-12_16-52-34.186	set_speed 0
2021-02-12_16-52-34.508	middle_released
2021-02-12_16-52-34.653	button_enters_active_area 1
2021-02-12_16-52-34.710	button_created 3
2021-02-12_16-52-34.975	pinky_moved
2021-02-12_16-52-35.043	multiple_finger_start
2021-02-12_16-52-35.119	ring_moved
2021-02-12_16-52-35.163	multiple_finger_stop
2021-02-12_16-52-35.164	pinky_released
2021-02-12_16-52-35.174	no_button_but_finger_pressed LeftPinkyTip
2021-02-12_16-52-35.175	set_speed 0
2021-02-12_16-52-35.175	no_button_but_finger_pressed LeftRingTip
2021-02-12_16-52-35.175	set_speed 0
2021-02-12_16-52-35.175	no_button_but_finger_pressed LeftMiddleTip
2021-02-12_16-52-35.175	set_speed 0
2021-02-12_16-52-35.175	no_button_but_finger_pressed LeftIndexTip
2021-02-12_16-52-35.175	set_speed 0
2021-02-12_16-52-35.176	no_button_but_finger_pressed RightIndexTip
2021-02-12_16-52-35.176	set_speed 0
2021-02-12_16-52-35.176	no_button_but_finger_pressed RightMiddleTip
2021-02-12_16-52-35.176	set_speed 0
2021-02-12_16-52-35.176	no_button_but_finger_pressed RightRingTip
2021-02-12_16-52-35.176	set_speed 0
2021-02-12_16-52-35.176	no_button_but_finger_pressed RightPinkyTip
2021-02-12_16-52-35.176	set_speed 0
2021-02-12_16-52-35.187	button_created 0
2021-02-12_16-52-35.408	ring_released
2021-02-12_16-52-35.408	middle_moved
2021-02-12_16-52-35.517	middle_released
2021-02-12_16-52-35.751	button_created 1
2021-02-12_16-52-36.274	button_enters_active_area 8
2021-02-12_16-52-36.320	button_created 2
2021-02-12_16-52-36.730	button_leaves_active_area 8
2021-02-12_16-52-36.843	button_enters_active_area 1
2021-02-12_16-52-36.897	button_created 3
2021-02-12_16-52-36.919	launch_speed_calibration_explanation_scene
2021-02-12_16-52-36.932	no_button_but_finger_pressed RightPinkyTip
2021-02-12_16-52-36.932	set_speed 0
2021-02-12_16-52-36.932	no_button_but_finger_pressed RightRingTip
2021-02-12_16-52-36.933	set_speed 0
2021-02-12_16-52-36.933	no_button_but_finger_pressed RightMiddleTip
2021-02-12_16-52-36.933	set_speed 0
2021-02-12_16-52-36.933	no_button_but_finger_pressed RightIndexTip
2021-02-12_16-52-36.934	set_speed 0
2021-02-12_16-52-36.934	no_button_but_finger_pressed LeftIndexTip
2021-02-12_16-52-36.934	set_speed 0
2021-02-12_16-52-36.934	no_button_but_finger_pressed LeftMiddleTip
2021-02-12_16-52-36.935	set_speed 0
2021-02-12_16-52-36.935	no_button_but_finger_pressed LeftRingTip
2021-02-12_16-52-36.935	set_speed 0
2021-02-12_16-52-36.935	no_button_but_finger_pressed LeftPinkyTip
2021-02-12_16-52-36.935	set_speed 0
2021-02-12_16-52-49.513	launch_speed_calibration
2021-02-12_16-52-49.527	no_button_but_finger_pressed RightPinkyTip
2021-02-12_16-52-49.527	set_speed 0
2021-02-12_16-52-49.527	no_button_but_finger_pressed RightRingTip
2021-02-12_16-52-49.527	set_speed 0
2021-02-12_16-52-49.527	no_button_but_finger_pressed RightMiddleTip
2021-02-12_16-52-49.527	set_speed 0
2021-02-12_16-52-49.527	no_button_but_finger_pressed RightIndexTip
2021-02-12_16-52-49.527	set_speed 0
2021-02-12_16-52-49.528	no_button_but_finger_pressed LeftIndexTip
2021-02-12_16-52-49.528	set_speed 0
2021-02-12_16-52-49.528	no_button_but_finger_pressed LeftMiddleTip
2021-02-12_16-52-49.528	set_speed 0
2021-02-12_16-52-49.528	no_button_but_finger_pressed LeftRingTip
2021-02-12_16-52-49.528	set_speed 0
2021-02-12_16-52-49.528	no_button_but_finger_pressed LeftPinkyTip
2021-02-12_16-52-49.528	set_speed 0
2021-02-12_16-52-49.542	button_created 0
2021-02-12_16-52-50.102	button_created 1
2021-02-12_16-52-50.635	button_enters_active_area 3
2021-02-12_16-52-50.670	button_created 2
2021-02-12_16-52-50.868	index_moved
2021-02-12_16-52-50.901	button_pressed 3
2021-02-12_16-52-50.901	set_speed 0
2021-02-12_16-52-51.145	index_released
2021-02-12_16-52-51.189	button_enters_active_area 3
2021-02-12_16-52-51.246	button_created 3
2021-02-12_16-52-51.323	index_moved
2021-02-12_16-52-51.368	button_pressed 3
2021-02-12_16-52-51.368	set_speed 0.150000021457672
2021-02-12_16-52-51.668	index_released
2021-02-12_16-52-51.767	button_enters_active_area 9
2021-02-12_16-52-51.813	button_created 4
2021-02-12_16-52-52.162	ring_moved
2021-02-12_16-52-52.195	multiple_finger_start
2021-02-12_16-52-52.273	pinky_moved
2021-02-12_16-52-52.385	multiple_finger_stop
2021-02-12_16-52-52.386	ring_released
2021-02-12_16-52-52.396	no_button_but_finger_pressed LeftPinkyTip
2021-02-12_16-52-52.397	set_speed 0.150000021457672
2021-02-12_16-52-52.397	no_button_but_finger_pressed LeftRingTip
2021-02-12_16-52-52.397	set_speed 0.150000021457672
2021-02-12_16-52-52.397	no_button_but_finger_pressed LeftMiddleTip
2021-02-12_16-52-52.397	set_speed 0.150000021457672
2021-02-12_16-52-52.397	no_button_but_finger_pressed LeftIndexTip
2021-02-12_16-52-52.397	set_speed 0
2021-02-12_16-52-52.397	no_button_but_finger_pressed RightIndexTip
2021-02-12_16-52-52.398	set_speed 0
2021-02-12_16-52-52.398	no_button_but_finger_pressed RightMiddleTip
2021-02-12_16-52-52.398	set_speed 0
2021-02-12_16-52-52.398	no_button_but_finger_pressed RightRingTip
2021-02-12_16-52-52.398	set_speed 0
2021-02-12_16-52-52.398	no_button_but_finger_pressed RightPinkyTip
2021-02-12_16-52-52.398	set_speed 0
2021-02-12_16-52-52.409	button_created 0
2021-02-12_16-52-52.979	button_created 1
2021-02-12_16-52-53.166	pinky_released
2021-02-12_16-52-53.345	middle_moved
2021-02-12_16-52-53.499	button_enters_active_area 2
2021-02-12_16-52-53.545	button_created 2
2021-02-12_16-52-53.877	middle_released
2021-02-12_16-52-53.944	button_leaves_active_area 2
2021-02-12_16-52-54.078	button_enters_active_area 8
2021-02-12_16-52-54.078	middle_moved
2021-02-12_16-52-54.112	button_created 3
2021-02-12_16-52-54.177	pinky_moved
2021-02-12_16-52-54.322	multiple_finger_start
2021-02-12_16-52-54.376	middle_moved
2021-02-12_16-52-54.554	middle_released
2021-02-12_16-52-54.565	multiple_finger_stop
2021-02-12_16-52-54.566	middle_released
2021-02-12_16-52-54.576	no_button_but_finger_pressed LeftPinkyTip
2021-02-12_16-52-54.576	set_speed 0
2021-02-12_16-52-54.576	no_button_but_finger_pressed LeftRingTip
2021-02-12_16-52-54.577	set_speed 0
2021-02-12_16-52-54.577	no_button_but_finger_pressed LeftMiddleTip
2021-02-12_16-52-54.577	set_speed 0
2021-02-12_16-52-54.577	no_button_but_finger_pressed LeftIndexTip
2021-02-12_16-52-54.577	set_speed 0
2021-02-12_16-52-54.577	no_button_but_finger_pressed RightIndexTip
2021-02-12_16-52-54.577	set_speed 0
2021-02-12_16-52-54.577	no_button_but_finger_pressed RightMiddleTip
2021-02-12_16-52-54.578	set_speed 0
2021-02-12_16-52-54.578	no_button_but_finger_pressed RightRingTip
2021-02-12_16-52-54.578	set_speed 0
2021-02-12_16-52-54.578	no_button_but_finger_pressed RightPinkyTip
2021-02-12_16-52-54.578	set_speed 0
2021-02-12_16-52-54.590	button_created 0
2021-02-12_16-52-54.601	multiple_finger_start
2021-02-12_16-52-55.066	multiple_finger_stop
2021-02-12_16-52-55.077	no_button_but_finger_pressed LeftPinkyTip
2021-02-12_16-52-55.077	set_speed 0
2021-02-12_16-52-55.078	no_button_but_finger_pressed LeftRingTip
2021-02-12_16-52-55.078	set_speed 0
2021-02-12_16-52-55.078	no_button_but_finger_pressed LeftMiddleTip
2021-02-12_16-52-55.078	set_speed 0
2021-02-12_16-52-55.078	no_button_but_finger_pressed LeftIndexTip
2021-02-12_16-52-55.078	set_speed 0
2021-02-12_16-52-55.078	no_button_but_finger_pressed RightIndexTip
2021-02-12_16-52-55.078	set_speed 0
2021-02-12_16-52-55.078	no_button_but_finger_pressed RightMiddleTip
2021-02-12_16-52-55.079	set_speed 0
2021-02-12_16-52-55.079	no_button_but_finger_pressed RightRingTip
2021-02-12_16-52-55.079	set_speed 0
2021-02-12_16-52-55.079	no_button_but_finger_pressed RightPinkyTip
2021-02-12_16-52-55.079	set_speed 0
2021-02-12_16-52-55.090	button_created 0
2021-02-12_16-52-55.651	button_created 1
2021-02-12_16-52-56.187	button_enters_active_area 2
2021-02-12_16-52-56.221	button_created 2
2021-02-12_16-52-56.310	middle_moved
2021-02-12_16-52-56.379	button_pressed 2
2021-02-12_16-52-56.379	set_speed 0
2021-02-12_16-52-56.665	middle_released
2021-02-12_16-52-56.743	button_enters_active_area 9
2021-02-12_16-52-56.788	middle_moved
2021-02-12_16-52-56.800	button_created 3
2021-02-12_16-52-57.065	middle_released
2021-02-12_16-52-57.165	pinky_released
2021-02-12_16-52-57.177	pinky_moved
2021-02-12_16-52-57.188	button_leaves_active_area 9
2021-02-12_16-52-57.242	middle_moved
2021-02-12_16-52-57.320	button_enters_active_area 2
2021-02-12_16-52-57.366	button_created 4
2021-02-12_16-52-57.609	button_missed 9
2021-02-12_16-52-57.609	set_speed 0
2021-02-12_16-52-57.619	button_pressed 2
2021-02-12_16-52-57.619	set_speed 0.150000021457672
2021-02-12_16-52-57.697	pinky_released
2021-02-12_16-52-57.730	pinky_moved
2021-02-12_16-52-57.778	middle_released
2021-02-12_16-52-57.831	pinky_released
2021-02-12_16-52-57.898	button_enters_active_area 2
2021-02-12_16-52-57.944	button_created 5
2021-02-12_16-52-58.187	middle_moved
2021-02-12_16-52-58.198	pinky_moved
2021-02-12_16-52-58.220	pinky_released
2021-02-12_16-52-58.342	button_leaves_active_area 2
2021-02-12_16-52-58.461	button_enters_active_area 6
2021-02-12_16-52-58.507	button_created 6
2021-02-12_16-52-58.528	middle_released
2021-02-12_16-52-58.554	middle_moved
2021-02-12_16-52-58.606	index_moved
2021-02-12_16-52-58.650	middle_released
2021-02-12_16-52-58.661	button_pressed 6
2021-02-12_16-52-58.661	set_speed 0.330000021457672
2021-02-12_16-52-58.763	button_missed 2
2021-02-12_16-52-58.763	set_speed 0.330000021457672
2021-02-12_16-52-59.037	button_enters_active_area 3
2021-02-12_16-52-59.037	index_released
2021-02-12_16-52-59.083	button_created 7
2021-02-12_16-52-59.393	index_moved
2021-02-12_16-52-59.415	button_pressed 3
2021-02-12_16-52-59.415	set_speed 0.330000021457672
2021-02-12_16-52-59.603	button_enters_active_area 0
2021-02-12_16-52-59.653	button_created 8
2021-02-12_16-52-59.752	index_released
2021-02-12_16-53-00.041	button_leaves_active_area 0
2021-02-12_16-53-00.175	button_enters_active_area 6
2021-02-12_16-53-00.232	button_created 9
2021-02-12_16-53-00.319	index_moved
2021-02-12_16-53-00.375	button_pressed 6
2021-02-12_16-53-00.375	set_speed 0.510000021457672
2021-02-12_16-53-00.466	button_missed 0
2021-02-12_16-53-00.466	set_speed 0.330000021457672
2021-02-12_16-53-00.696	index_released
2021-02-12_16-53-00.707	pinky_moved
2021-02-12_16-53-00.740	button_enters_active_area 9
2021-02-12_16-53-00.798	button_created 10
2021-02-12_16-53-01.186	button_leaves_active_area 9
2021-02-12_16-53-01.318	button_enters_active_area 1
2021-02-12_16-53-01.364	button_created 11
2021-02-12_16-53-01.608	button_missed 9
2021-02-12_16-53-01.608	set_speed 0.150000021457672
2021-02-12_16-53-01.710	pinky_released
2021-02-12_16-53-01.769	button_leaves_active_area 1
2021-02-12_16-53-01.891	button_enters_active_area 2
2021-02-12_16-53-01.937	button_created 12
2021-02-12_16-53-01.947	middle_moved
2021-02-12_16-53-02.192	button_missed 1
2021-02-12_16-53-02.192	set_speed 0.150000021457672
2021-02-12_16-53-02.339	button_leaves_active_area 2
2021-02-12_16-53-02.461	button_enters_active_area 9
2021-02-12_16-53-02.508	button_created 13
2021-02-12_16-53-02.550	middle_released
2021-02-12_16-53-02.729	pinky_moved
2021-02-12_16-53-02.740	button_pressed 9
2021-02-12_16-53-02.740	set_speed 0.150000021457672
2021-02-12_16-53-02.753	button_missed 2
2021-02-12_16-53-02.753	set_speed 0
2021-02-12_16-53-03.028	button_enters_active_area 2
2021-02-12_16-53-03.084	button_created 14
2021-02-12_16-53-03.117	pinky_released
2021-02-12_16-53-03.373	middle_moved
2021-02-12_16-53-03.473	button_leaves_active_area 2
2021-02-12_16-53-03.595	button_enters_active_area 1
2021-02-12_16-53-03.652	button_created 15
2021-02-12_16-53-03.896	button_missed 2
2021-02-12_16-53-03.896	set_speed 0
2021-02-12_16-53-04.037	middle_released
2021-02-12_16-53-04.048	button_leaves_active_area 1
2021-02-12_16-53-04.181	button_enters_active_area 3
2021-02-12_16-53-04.226	button_created 16
2021-02-12_16-53-04.405	index_moved
2021-02-12_16-53-04.427	button_pressed 3
2021-02-12_16-53-04.427	set_speed 0.150000021457672
2021-02-12_16-53-04.466	button_missed 1
2021-02-12_16-53-04.466	set_speed 0.150000021457672
2021-02-12_16-53-04.751	button_enters_active_area 0
2021-02-12_16-53-04.796	button_created 17
2021-02-12_16-53-04.806	index_released
2021-02-12_16-53-05.191	button_leaves_active_area 0
2021-02-12_16-53-05.314	button_enters_active_area 6
2021-02-12_16-53-05.373	button_created 18
2021-02-12_16-53-05.584	index_moved
2021-02-12_16-53-05.618	button_missed 0
2021-02-12_16-53-05.618	set_speed 0
2021-02-12_16-53-05.628	button_pressed 6
2021-02-12_16-53-05.628	set_speed 0.150000021457672
2021-02-12_16-53-05.893	button_enters_active_area 3
2021-02-12_16-53-05.938	button_created 19
2021-02-12_16-53-05.971	index_released
2021-02-12_16-53-06.004	index_moved
2021-02-12_16-53-06.339	button_leaves_active_area 3
2021-02-12_16-53-06.460	button_enters_active_area 7
2021-02-12_16-53-06.506	button_created 20
2021-02-12_16-53-06.672	index_released
2021-02-12_16-53-06.763	button_missed 3
2021-02-12_16-53-06.763	set_speed 0.150000021457672
2021-02-12_16-53-06.905	button_leaves_active_area 7
2021-02-12_16-53-07.028	button_enters_active_area 7
2021-02-12_16-53-07.039	middle_moved
2021-02-12_16-53-07.084	button_created 21
2021-02-12_16-53-07.328	button_missed 7
2021-02-12_16-53-07.328	set_speed 0
2021-02-12_16-53-07.483	button_leaves_active_area 7
2021-02-12_16-53-07.593	middle_released
2021-02-12_16-53-07.604	button_enters_active_area 1
2021-02-12_16-53-07.650	button_created 22
2021-02-12_16-53-07.894	button_missed 7
2021-02-12_16-53-07.894	set_speed 0
2021-02-12_16-53-08.054	button_leaves_active_area 1
2021-02-12_16-53-08.117	middle_moved
2021-02-12_16-53-08.179	button_enters_active_area 2
2021-02-12_16-53-08.225	button_created 23
2021-02-12_16-53-08.469	button_missed 1
2021-02-12_16-53-08.469	set_speed 0
2021-02-12_16-53-08.581	middle_released
2021-02-12_16-53-08.625	button_leaves_active_area 2
2021-02-12_16-53-08.747	button_enters_active_area 3
2021-02-12_16-53-08.793	button_created 24
2021-02-12_16-53-08.829	index_moved
2021-02-12_16-53-09.049	button_missed 2
2021-02-12_16-53-09.049	set_speed 0
2021-02-12_16-53-09.192	button_leaves_active_area 3
2021-02-12_16-53-09.304	index_released
2021-02-12_16-53-09.314	button_enters_active_area 0
2021-02-12_16-53-09.370	button_created 25
2021-02-12_16-53-09.404	index_moved
2021-02-12_16-53-09.522	launch_multitask_explanation_scene
2021-02-12_16-54-16.738	launch_multitask_session
2021-02-12_16-54-16.750	no_button_but_finger_pressed RightPinkyTip
2021-02-12_16-54-16.751	set_speed 0
2021-02-12_16-54-16.751	no_button_but_finger_pressed RightRingTip
2021-02-12_16-54-16.751	set_speed 0
2021-02-12_16-54-16.751	no_button_but_finger_pressed RightMiddleTip
2021-02-12_16-54-16.751	set_speed 0
2021-02-12_16-54-16.751	no_button_but_finger_pressed RightIndexTip
2021-02-12_16-54-16.751	set_speed 0
2021-02-12_16-54-16.751	no_button_but_finger_pressed LeftIndexTip
2021-02-12_16-54-16.751	set_speed 0
2021-02-12_16-54-16.752	no_button_but_finger_pressed LeftMiddleTip
2021-02-12_16-54-16.752	set_speed 0
2021-02-12_16-54-16.752	no_button_but_finger_pressed LeftRingTip
2021-02-12_16-54-16.752	set_speed 0
2021-02-12_16-54-16.752	no_button_but_finger_pressed LeftPinkyTip
2021-02-12_16-54-16.752	set_speed 0
2021-02-12_16-54-16.753	index_released
2021-02-12_16-54-16.780	button_created 0
2021-02-12_16-54-17.325	button_created 1
2021-02-12_16-54-17.860	button_enters_active_area 7
2021-02-12_16-54-17.896	button_created 2
2021-02-12_16-54-17.962	middle_moved
2021-02-12_16-54-18.018	button_pressed 7
2021-02-12_16-54-18.018	set_speed 0
2021-02-12_16-54-18.335	middle_released
2021-02-12_16-54-18.412	button_enters_active_area 9
2021-02-12_16-54-18.470	button_created 3
2021-02-12_16-54-18.672	pinky_moved
2021-02-12_16-54-18.695	button_pressed 9
2021-02-12_16-54-18.695	set_speed 0.150000021457672
2021-02-12_16-54-18.990	button_enters_active_area 0
2021-02-12_16-54-19.013	pinky_released
2021-02-12_16-54-19.037	button_created 4
2021-02-12_16-54-19.205	pinky_moved
2021-02-12_16-54-19.280	button_pressed 0
2021-02-12_16-54-19.280	set_speed 0.330000021457672
2021-02-12_16-54-19.559	button_enters_active_area 1
2021-02-12_16-54-19.559	pinky_released
2021-02-12_16-54-19.618	button_created 5
2021-02-12_16-54-19.785	middle_moved
2021-02-12_16-54-20.004	button_leaves_active_area 1
2021-02-12_16-54-20.127	button_enters_active_area 7
2021-02-12_16-54-20.185	button_created 6
2021-02-12_16-54-20.253	middle_released
2021-02-12_16-54-20.428	button_missed 1
2021-02-12_16-54-20.428	set_speed 0.330000021457672
2021-02-12_16-54-20.500	index_moved
2021-02-12_16-54-20.574	button_leaves_active_area 7
2021-02-12_16-54-20.590	index_released
2021-02-12_16-54-20.601	middle_moved
2021-02-12_16-54-20.712	button_enters_active_area 3
2021-02-12_16-54-20.757	button_created 7
2021-02-12_16-54-20.945	middle_released
2021-02-12_16-54-21.003	button_missed 7
2021-02-12_16-54-21.003	set_speed 0.330000021457672
2021-02-12_16-54-21.164	button_leaves_active_area 3
2021-02-12_16-54-21.180	index_moved
2021-02-12_16-54-21.278	button_enters_active_area 2
2021-02-12_16-54-21.323	button_created 8
2021-02-12_16-54-21.544	index_released
2021-02-12_16-54-21.580	button_missed 3
2021-02-12_16-54-21.580	set_speed 0.150000021457672
2021-02-12_16-54-21.725	button_leaves_active_area 2
2021-02-12_16-54-21.848	button_enters_active_area 0
2021-02-12_16-54-21.848	index_moved
2021-02-12_16-54-21.894	button_created 9
2021-02-12_16-54-22.070	index_released
2021-02-12_16-54-22.148	button_missed 2
2021-02-12_16-54-22.148	set_speed 0
2021-02-12_16-54-22.291	button_leaves_active_area 0
2021-02-12_16-54-22.414	button_enters_active_area 9
2021-02-12_16-54-22.472	button_created 10
2021-02-12_16-54-22.624	pinky_moved
2021-02-12_16-54-22.668	button_pressed 9
2021-02-12_16-54-22.668	set_speed 0
2021-02-12_16-54-22.728	button_missed 0
2021-02-12_16-54-22.728	set_speed 0
2021-02-12_16-54-22.988	button_enters_active_area 9
2021-02-12_16-54-23.000	pinky_released
2021-02-12_16-54-23.045	button_created 11
2021-02-12_16-54-23.266	pinky_moved
2021-02-12_16-54-23.301	button_pressed 9
2021-02-12_16-54-23.301	set_speed 0.150000021457672
2021-02-12_16-54-23.568	button_enters_active_area 9
2021-02-12_16-54-23.615	button_created 12
2021-02-12_16-54-23.651	pinky_released
2021-02-12_16-54-23.903	pinky_moved
2021-02-12_16-54-24.014	button_leaves_active_area 9
2021-02-12_16-54-24.137	button_enters_active_area 9
2021-02-12_16-54-24.183	button_created 13
2021-02-12_16-54-24.355	pinky_released
2021-02-12_16-54-24.435	button_missed 9
2021-02-12_16-54-24.435	set_speed 0.150000021457672
2021-02-12_16-54-24.582	pinky_moved
2021-02-12_16-54-24.593	button_leaves_active_area 9
2021-02-12_16-54-24.711	button_enters_active_area 1
2021-02-12_16-54-24.758	button_created 14
2021-02-12_16-54-24.868	pinky_released
2021-02-12_16-54-25.003	button_missed 9
2021-02-12_16-54-25.003	set_speed 0.150000021457672
2021-02-12_16-54-25.154	button_leaves_active_area 1
2021-02-12_16-54-25.188	ring_moved
2021-02-12_16-54-25.276	button_enters_active_area 7
2021-02-12_16-54-25.323	button_created 15
2021-02-12_16-54-25.578	ring_released
2021-02-12_16-54-25.579	button_missed 1
2021-02-12_16-54-25.579	set_speed 0
2021-02-12_16-54-25.723	button_leaves_active_area 7
2021-02-12_16-54-25.846	button_enters_active_area 2
2021-02-12_16-54-25.904	button_created 16
2021-02-12_16-54-26.143	button_missed 7
2021-02-12_16-54-26.143	set_speed 0
2021-02-12_16-54-26.181	ring_moved
2021-02-12_16-54-26.303	button_leaves_active_area 2
2021-02-12_16-54-26.325	multiple_finger_start
2021-02-12_16-54-26.365	middle_moved
2021-02-12_16-54-26.398	multiple_finger_stop
2021-02-12_16-54-26.399	ring_released
2021-02-12_16-54-26.409	no_button_but_finger_pressed LeftPinkyTip
2021-02-12_16-54-26.409	set_speed 0
2021-02-12_16-54-26.409	no_button_but_finger_pressed LeftRingTip
2021-02-12_16-54-26.410	set_speed 0
2021-02-12_16-54-26.410	no_button_but_finger_pressed LeftMiddleTip
2021-02-12_16-54-26.410	set_speed 0
2021-02-12_16-54-26.410	no_button_but_finger_pressed LeftIndexTip
2021-02-12_16-54-26.411	set_speed 0
2021-02-12_16-54-26.411	no_button_but_finger_pressed RightIndexTip
2021-02-12_16-54-26.411	set_speed 0
2021-02-12_16-54-26.411	no_button_but_finger_pressed RightMiddleTip
2021-02-12_16-54-26.411	set_speed 0
2021-02-12_16-54-26.411	no_button_but_finger_pressed RightRingTip
2021-02-12_16-54-26.412	set_speed 0
2021-02-12_16-54-26.412	no_button_but_finger_pressed RightPinkyTip
2021-02-12_16-54-26.412	set_speed 0
2021-02-12_16-54-26.422	button_created 0
2021-02-12_16-54-26.444	middle_released
2021-02-12_16-54-26.991	button_created 1
2021-02-12_16-54-27.513	button_enters_active_area 2
2021-02-12_16-54-27.558	button_created 2
2021-02-12_16-54-27.739	middle_moved
2021-02-12_16-54-27.809	button_pressed 2
2021-02-12_16-54-27.809	set_speed 0
2021-02-12_16-54-28.086	button_enters_active_area 2
2021-02-12_16-54-28.097	middle_released
2021-02-12_16-54-28.132	button_created 3
2021-02-12_16-54-28.220	middle_moved
2021-02-12_16-54-28.277	button_pressed 2
2021-02-12_16-54-28.277	set_speed 0.150000021457672
2021-02-12_16-54-28.622	middle_released
2021-02-12_16-54-28.656	button_enters_active_area 9
2021-02-12_16-54-28.702	button_created 4
2021-02-12_16-54-28.879	pinky_moved
2021-02-12_16-54-28.901	button_pressed 9
2021-02-12_16-54-28.901	set_speed 0.330000021457672
2021-02-12_16-54-29.224	button_enters_active_area 7
2021-02-12_16-54-29.279	button_created 5
2021-02-12_16-54-29.343	multiple_finger_start
2021-02-12_16-54-29.344	middle_moved
2021-02-12_16-54-29.354	multiple_finger_stop
2021-02-12_16-54-29.355	pinky_released
2021-02-12_16-54-29.368	no_button_but_finger_pressed LeftPinkyTip
2021-02-12_16-54-29.369	set_speed 0.330000021457672
2021-02-12_16-54-29.369	no_button_but_finger_pressed LeftRingTip
2021-02-12_16-54-29.369	set_speed 0.330000021457672
2021-02-12_16-54-29.369	no_button_but_finger_pressed LeftMiddleTip
2021-02-12_16-54-29.369	set_speed 0.150000021457672
2021-02-12_16-54-29.369	no_button_but_finger_pressed LeftIndexTip
2021-02-12_16-54-29.369	set_speed 0
2021-02-12_16-54-29.369	no_button_but_finger_pressed RightIndexTip
2021-02-12_16-54-29.370	set_speed 0
2021-02-12_16-54-29.370	no_button_but_finger_pressed RightMiddleTip
2021-02-12_16-54-29.370	set_speed 0
2021-02-12_16-54-29.370	no_button_but_finger_pressed RightRingTip
2021-02-12_16-54-29.370	set_speed 0
2021-02-12_16-54-29.370	no_button_but_finger_pressed RightPinkyTip
2021-02-12_16-54-29.370	set_speed 0
2021-02-12_16-54-29.390	button_created 0
2021-02-12_16-54-29.763	middle_released
2021-02-12_16-54-29.943	button_created 1
2021-02-12_16-54-30.478	button_enters_active_area 3
2021-02-12_16-54-30.512	button_created 2
2021-02-12_16-54-30.818	index_moved
2021-02-12_16-54-30.852	button_pressed 3
2021-02-12_16-54-30.852	set_speed 0
2021-02-12_16-54-31.040	button_enters_active_area 7
2021-02-12_16-54-31.088	button_created 3
2021-02-12_16-54-31.157	index_released
2021-02-12_16-54-31.265	middle_moved
2021-02-12_16-54-31.288	button_pressed 7
2021-02-12_16-54-31.288	set_speed 0.150000021457672
2021-02-12_16-54-31.599	middle_released
2021-02-12_16-54-31.610	button_enters_active_area 3
2021-02-12_16-54-31.655	button_created 4
2021-02-12_16-54-31.921	index_moved
2021-02-12_16-54-31.943	button_pressed 3
2021-02-12_16-54-31.943	set_speed 0.330000021457672
2021-02-12_16-54-32.176	button_enters_active_area 0
2021-02-12_16-54-32.221	index_released
2021-02-12_16-54-32.234	button_created 5
2021-02-12_16-54-32.356	pinky_moved
2021-02-12_16-54-32.424	button_pressed 0
2021-02-12_16-54-32.424	set_speed 0.510000021457672
2021-02-12_16-54-32.739	button_enters_active_area 2
2021-02-12_16-54-32.739	pinky_released
2021-02-12_16-54-32.796	button_created 6
2021-02-12_16-54-33.019	middle_moved
2021-02-12_16-54-33.155	button_leaves_active_area 2
2021-02-12_16-54-33.277	button_enters_active_area 0
2021-02-12_16-54-33.312	button_created 7
2021-02-12_16-54-33.510	middle_released
2021-02-12_16-54-33.533	button_missed 2
2021-02-12_16-54-33.533	set_speed 0.510000021457672
2021-02-12_16-54-33.665	button_leaves_active_area 0
2021-02-12_16-54-33.765	button_enters_active_area 0
2021-02-12_16-54-33.813	button_created 8
2021-02-12_16-54-34.015	button_missed 0
2021-02-12_16-54-34.015	set_speed 0.330000021457672
2021-02-12_16-54-34.143	button_leaves_active_area 0
2021-02-12_16-54-34.241	button_enters_active_area 1
2021-02-12_16-54-34.253	middle_moved
2021-02-12_16-54-34.287	button_created 9
2021-02-12_16-54-34.364	middle_released
2021-02-12_16-54-34.517	middle_moved
2021-02-12_16-54-34.529	button_missed 0
2021-02-12_16-54-34.529	set_speed 0.150000021457672
2021-02-12_16-54-34.661	button_leaves_active_area 1
2021-02-12_16-54-34.794	button_enters_active_area 1
2021-02-12_16-54-34.840	button_created 10
2021-02-12_16-54-34.890	middle_released
2021-02-12_16-54-35.084	button_missed 1
2021-02-12_16-54-35.084	set_speed 0
2021-02-12_16-54-35.239	button_leaves_active_area 1
2021-02-12_16-54-35.363	button_enters_active_area 9
2021-02-12_16-54-35.410	button_created 11
2021-02-12_16-54-35.648	pinky_moved
2021-02-12_16-54-35.672	button_missed 1
2021-02-12_16-54-35.672	set_speed 0
2021-02-12_16-54-35.682	button_pressed 9
2021-02-12_16-54-35.682	set_speed 0
2021-02-12_16-54-35.771	multiple_finger_start
2021-02-12_16-54-35.871	multiple_finger_stop
2021-02-12_16-54-35.883	no_button_but_finger_pressed LeftPinkyTip
2021-02-12_16-54-35.883	set_speed 0
2021-02-12_16-54-35.883	no_button_but_finger_pressed LeftRingTip
2021-02-12_16-54-35.883	set_speed 0
2021-02-12_16-54-35.883	no_button_but_finger_pressed LeftMiddleTip
2021-02-12_16-54-35.884	set_speed 0
2021-02-12_16-54-35.884	no_button_but_finger_pressed LeftIndexTip
2021-02-12_16-54-35.884	set_speed 0
2021-02-12_16-54-35.884	no_button_but_finger_pressed RightIndexTip
2021-02-12_16-54-35.884	set_speed 0
2021-02-12_16-54-35.884	no_button_but_finger_pressed RightMiddleTip
2021-02-12_16-54-35.884	set_speed 0
2021-02-12_16-54-35.884	no_button_but_finger_pressed RightRingTip
2021-02-12_16-54-35.885	set_speed 0
2021-02-12_16-54-35.885	no_button_but_finger_pressed RightPinkyTip
2021-02-12_16-54-35.885	set_speed 0
2021-02-12_16-54-35.895	button_created 0
2021-02-12_16-54-35.967	pinky_released
2021-02-12_16-54-36.466	button_created 1
2021-02-12_16-54-36.987	button_enters_active_area 1
2021-02-12_16-54-37.034	button_created 2
2021-02-12_16-54-37.165	ring_moved
2021-02-12_16-54-37.240	button_pressed 1
2021-02-12_16-54-37.240	set_speed 0
2021-02-12_16-54-37.562	button_enters_active_area 0
2021-02-12_16-54-37.563	ring_released
2021-02-12_16-54-37.609	button_created 3
2021-02-12_16-54-38.007	button_leaves_active_area 0
2021-02-12_16-54-38.131	button_enters_active_area 2
2021-02-12_16-54-38.176	button_created 4
2021-02-12_16-54-38.375	middle_moved
2021-02-12_16-54-38.433	button_missed 0
2021-02-12_16-54-38.433	set_speed 0
2021-02-12_16-54-38.573	button_leaves_active_area 2
2021-02-12_16-54-38.695	button_enters_active_area 7
2021-02-12_16-54-38.742	button_created 5
2021-02-12_16-54-38.903	middle_released
2021-02-12_16-54-38.996	button_missed 2
2021-02-12_16-54-38.996	set_speed 0
2021-02-12_16-54-39.149	button_leaves_active_area 7
2021-02-12_16-54-39.182	middle_moved
2021-02-12_16-54-39.271	button_enters_active_area 0
2021-02-12_16-54-39.317	button_created 6
2021-02-12_16-54-39.452	middle_released
2021-02-12_16-54-39.564	button_missed 7
2021-02-12_16-54-39.564	set_speed 0
2021-02-12_16-54-39.718	button_leaves_active_area 0
2021-02-12_16-54-39.830	button_enters_active_area 1
2021-02-12_16-54-39.886	button_created 7
2021-02-12_16-54-40.143	button_missed 0
2021-02-12_16-54-40.143	set_speed 0
2021-02-12_16-54-40.284	button_leaves_active_area 1
2021-02-12_16-54-40.405	button_enters_active_area 3
2021-02-12_16-54-40.464	button_created 8
2021-02-12_16-54-40.706	button_missed 1
2021-02-12_16-54-40.706	set_speed 0
2021-02-12_16-54-40.772	index_moved
2021-02-12_16-54-40.802	button_pressed 3
2021-02-12_16-54-40.802	set_speed 0
2021-02-12_16-54-40.803	button_pressed_with_notification 3
2021-02-12_16-54-40.803	pedal_window_open 2000ms
2021-02-12_16-54-40.859	button_leaves_active_area 3
2021-02-12_16-54-40.980	button_enters_active_area 3
2021-02-12_16-54-41.037	button_created 9
2021-02-12_16-54-41.072	index_released
2021-02-12_16-54-41.282	button_missed 3
2021-02-12_16-54-41.282	set_speed 0
2021-02-12_16-54-41.419	button_leaves_active_area 3
2021-02-12_16-54-41.559	button_enters_active_area 7
2021-02-12_16-54-41.571	pedal_pressed_correclty
2021-02-12_16-55-01.720	pedal_pressed_incorreclty
2021-02-12_16-55-21.901	selected_answer 8
2021-02-12_16-55-21.911	no_button_but_finger_pressed LeftPinkyTip
2021-02-12_16-55-21.911	set_speed 0
2021-02-12_16-55-21.911	no_button_but_finger_pressed LeftRingTip
2021-02-12_16-55-21.912	set_speed 0
2021-02-12_16-55-21.912	no_button_but_finger_pressed LeftMiddleTip
2021-02-12_16-55-21.912	set_speed 0
2021-02-12_16-55-21.912	no_button_but_finger_pressed LeftIndexTip
2021-02-12_16-55-21.913	set_speed 0
2021-02-12_16-55-21.913	no_button_but_finger_pressed RightIndexTip
2021-02-12_16-55-21.913	set_speed 0
2021-02-12_16-55-21.913	no_button_but_finger_pressed RightMiddleTip
2021-02-12_16-55-21.914	set_speed 0
2021-02-12_16-55-21.914	no_button_but_finger_pressed RightRingTip
2021-02-12_16-55-21.914	set_speed 0
2021-02-12_16-55-21.914	no_button_but_finger_pressed RightPinkyTip
2021-02-12_16-55-21.915	set_speed 0
2021-02-12_16-55-21.930	button_created 0
2021-02-12_16-55-22.485	button_created 1
2021-02-12_16-55-22.886	middle_moved
2021-02-12_16-55-23.019	button_enters_active_area 2
2021-02-12_16-55-23.054	button_created 2
2021-02-12_16-55-23.331	middle_released
2021-02-12_16-55-23.434	middle_moved
2021-02-12_16-55-23.464	button_leaves_active_area 2
2021-02-12_16-55-23.576	button_enters_active_area 6
2021-02-12_16-55-23.632	button_created 3
2021-02-12_16-55-23.745	middle_released
2021-02-12_16-55-23.874	index_moved
2021-02-12_16-55-23.886	button_missed 2
2021-02-12_16-55-23.886	set_speed 0
2021-02-12_16-55-24.024	button_leaves_active_area 6
2021-02-12_16-55-24.141	index_released
2021-02-12_16-55-24.151	button_enters_active_area 2
2021-02-12_16-55-24.210	button_created 4
2021-02-12_16-55-24.252	index_moved
2021-02-12_16-55-24.346	index_released
2021-02-12_16-55-24.442	button_missed 6
2021-02-12_16-55-24.442	set_speed 0
2021-02-12_16-55-24.452	middle_moved
2021-02-12_16-55-24.503	button_pressed 2
2021-02-12_16-55-24.503	set_speed 0
2021-02-12_16-55-24.729	button_enters_active_area 1
2021-02-12_16-55-24.774	button_created 5
2021-02-12_16-55-24.824	middle_released
2021-02-12_16-55-25.061	ring_moved
2021-02-12_16-55-25.172	button_leaves_active_area 1
2021-02-12_16-55-25.304	button_enters_active_area 0
2021-02-12_16-55-25.350	button_created 6
2021-02-12_16-55-25.549	ring_released
2021-02-12_16-55-25.594	button_missed 1
2021-02-12_16-55-25.594	set_speed 0
2021-02-12_16-55-25.745	button_leaves_active_area 0
2021-02-12_16-55-25.872	button_enters_active_area 2
2021-02-12_16-55-25.920	button_created 7
2021-02-12_16-55-26.057	middle_moved
2021-02-12_16-55-26.096	button_pressed 2
2021-02-12_16-55-26.096	set_speed 0.150000021457672
2021-02-12_16-55-26.164	button_missed 0
2021-02-12_16-55-26.164	set_speed 0.150000021457672
2021-02-12_16-55-26.375	middle_released
2021-02-12_16-55-26.442	button_enters_active_area 1
2021-02-12_16-55-26.488	button_created 8
2021-02-12_16-55-26.673	middle_moved
2021-02-12_16-55-26.807	middle_released
2021-02-12_16-55-26.829	ring_moved
2021-02-12_16-55-26.884	button_leaves_active_area 1
2021-02-12_16-55-27.008	button_enters_active_area 2
2021-02-12_16-55-27.066	button_created 9
2021-02-12_16-55-27.309	button_missed 1
2021-02-12_16-55-27.309	set_speed 0.150000021457672
2021-02-12_16-55-27.355	ring_released
2021-02-12_16-55-27.456	button_leaves_active_area 2
2021-02-12_16-55-27.585	button_enters_active_area 2
2021-02-12_16-55-27.630	button_created 10
2021-02-12_16-55-27.707	index_moved
2021-02-12_16-55-27.874	button_missed 2
2021-02-12_16-55-27.874	set_speed 0
2021-02-12_16-55-28.027	button_leaves_active_area 2
2021-02-12_16-55-28.159	button_enters_active_area 6
2021-02-12_16-55-28.205	button_created 11
2021-02-12_16-55-28.316	index_released
2021-02-12_16-55-28.447	middle_moved
2021-02-12_16-55-28.448	button_missed 2
2021-02-12_16-55-28.448	set_speed 0
2021-02-12_16-55-28.555	multiple_finger_start
2021-02-12_16-55-28.565	index_moved
2021-02-12_16-55-28.707	multiple_finger_stop
2021-02-12_16-55-28.709	middle_released
2021-02-12_16-55-28.718	no_button_but_finger_pressed LeftPinkyTip
2021-02-12_16-55-28.718	set_speed 0
2021-02-12_16-55-28.718	no_button_but_finger_pressed LeftRingTip
2021-02-12_16-55-28.718	set_speed 0
2021-02-12_16-55-28.719	no_button_but_finger_pressed LeftMiddleTip
2021-02-12_16-55-28.719	set_speed 0
2021-02-12_16-55-28.719	no_button_but_finger_pressed LeftIndexTip
2021-02-12_16-55-28.719	set_speed 0
2021-02-12_16-55-28.719	no_button_but_finger_pressed RightIndexTip
2021-02-12_16-55-28.719	set_speed 0
2021-02-12_16-55-28.719	no_button_but_finger_pressed RightMiddleTip
2021-02-12_16-55-28.719	set_speed 0
2021-02-12_16-55-28.719	no_button_but_finger_pressed RightRingTip
2021-02-12_16-55-28.720	set_speed 0
2021-02-12_16-55-28.720	no_button_but_finger_pressed RightPinkyTip
2021-02-12_16-55-28.720	set_speed 0
2021-02-12_16-55-28.729	button_created 0
2021-02-12_16-55-29.003	index_released
2021-02-12_16-55-29.298	button_created 1
2021-02-12_16-55-29.830	button_enters_active_area 1
2021-02-12_16-55-29.864	button_created 2
2021-02-12_16-55-29.997	pedal_pressed_incorreclty
2021-02-12_16-55-41.636	selected_answer 6
2021-02-12_16-55-41.646	no_button_but_finger_pressed LeftPinkyTip
2021-02-12_16-55-41.647	set_speed 0
2021-02-12_16-55-41.647	no_button_but_finger_pressed LeftRingTip
2021-02-12_16-55-41.647	set_speed 0
2021-02-12_16-55-41.647	no_button_but_finger_pressed LeftMiddleTip
2021-02-12_16-55-41.647	set_speed 0
2021-02-12_16-55-41.647	no_button_but_finger_pressed LeftIndexTip
2021-02-12_16-55-41.648	set_speed 0
2021-02-12_16-55-41.648	no_button_but_finger_pressed RightIndexTip
2021-02-12_16-55-41.648	set_speed 0
2021-02-12_16-55-41.648	no_button_but_finger_pressed RightMiddleTip
2021-02-12_16-55-41.648	set_speed 0
2021-02-12_16-55-41.648	no_button_but_finger_pressed RightRingTip
2021-02-12_16-55-41.648	set_speed 0
2021-02-12_16-55-41.648	no_button_but_finger_pressed RightPinkyTip
2021-02-12_16-55-41.649	set_speed 0
2021-02-12_16-55-41.663	button_created 0
2021-02-12_16-55-42.225	button_created 1
2021-02-12_16-55-42.757	button_enters_active_area 7
2021-02-12_16-55-42.792	button_created 2
2021-02-12_16-55-42.824	middle_moved
2021-02-12_16-55-42.885	button_pressed 7
2021-02-12_16-55-42.885	set_speed 0
2021-02-12_16-55-43.185	middle_released
2021-02-12_16-55-43.319	button_enters_active_area 9
2021-02-12_16-55-43.364	button_created 3
2021-02-12_16-55-43.443	pinky_moved
2021-02-12_16-55-43.478	button_pressed 9
2021-02-12_16-55-43.478	set_speed 0.150000021457672
2021-02-12_16-55-43.889	button_enters_active_area 2
2021-02-12_16-55-43.936	button_created 4
2021-02-12_16-55-43.990	pinky_released
2021-02-12_16-55-44.046	middle_moved
2021-02-12_16-55-44.090	button_pressed 2
2021-02-12_16-55-44.090	set_speed 0.330000021457672
2021-02-12_16-55-44.431	middle_released
[truncated: 29,022 more rows]
[truncated: 4 more columns]
