# Supplementary material for: Avatar error in your favor: Embodied avatars can fix users’ mistakes without them noticing
Source: PLoS One. 2023 Jan 20;18(1):e0266212. doi: 10.1371/journal.pone.0266212 (PMC9858437; doi:10.1371/journal.pone.0266212)
Supplement: S1 Dataset — (ZIP) [file pone.0266212.s003.zip › static/raw_data/demographics.csv]

Horodateur	Score total	Id	Id [Score]	Id [Commentaires]	Gender	Gender [Score]	Gender [Commentaires]	Age	Age [Score]	Age [Commentaires]	Height	Height [Score]	Height [Commentaires]	Weight	Weight [Score]	Weight [Commentaires]	Your Handedness	Your Handedness [Score]	Your Handedness [Commentaires]	Main Occupation	Main Occupation [Score]	Main Occupation [Commentaires]	Have you ever experienced 'virtual reality' before?	Have you ever experienced 'virtual reality' before? [Score]	Have you ever experienced 'virtual reality' before? [Commentaires]	Do you practice sport	Do you practice sport [Score]	Do you practice sport [Commentaires]	Do you often type (piano/keyboards/etc.)?	Do you often type (piano/keyboards/etc.)? [Score]	Do you often type (piano/keyboards/etc.)? [Commentaires]
2021/01/22 1:23:35 PM UTC+1	0.00 / 0	20	-- / 0		Female	-- / 0		24	-- / 0		170	-- / 0		57	-- / 0		Right hand	-- / 0		student	-- / 0		2	-- / 0		5	-- / 0		4	-- / 0
2021/01/22 3:08:52 PM UTC+1	0.00 / 0	22	-- / 0		Male	-- / 0		21	-- / 0		178	-- / 0		75	-- / 0		Right hand	-- / 0		student	-- / 0		7	-- / 0		7	-- / 0		6	-- / 0
2021/01/25 1:48:02 PM UTC+1	0.00 / 0	23	-- / 0		Male	-- / 0		27	-- / 0		175	-- / 0		75	-- / 0		Right hand	-- / 0		student	-- / 0		2	-- / 0		3	-- / 0		3	-- / 0
2021/01/25 5:06:36 PM UTC+1	0.00 / 0	24	-- / 0		Female	-- / 0		44	-- / 0		167	-- / 0		68	-- / 0		Right hand	-- / 0		theacer	-- / 0		7	-- / 0		7	-- / 0		1	-- / 0
2021/01/26 6:30:11 PM UTC+1	0.00 / 0	25	-- / 0		Male	-- / 0		25	-- / 0		176	-- / 0		74	-- / 0		Right hand	-- / 0		student	-- / 0		3	-- / 0		7	-- / 0		6	-- / 0
2021/01/27 8:59:31 AM UTC+1	0.00 / 0	26	-- / 0		Male	-- / 0		21	-- / 0		182	-- / 0		80	-- / 0		Left hand	-- / 0		student	-- / 0		4	-- / 0		6	-- / 0		7	-- / 0
2021/01/27 11:12:43 AM UTC+1	0.00 / 0	27	-- / 0		Male	-- / 0		21	-- / 0		175	-- / 0		65	-- / 0		Right hand	-- / 0		student	-- / 0		3	-- / 0		5	-- / 0		1	-- / 0
2021/02/02 1:03:54 PM UTC+1	0.00 / 0	28	-- / 0		Male	-- / 0		18	-- / 0		170	-- / 0		68	-- / 0		Right hand	-- / 0		student	-- / 0		3	-- / 0		6	-- / 0		4	-- / 0
2021/02/02 2:41:13 PM UTC+1	0.00 / 0	29	-- / 0		Female	-- / 0		27	-- / 0		167	-- / 0		56	-- / 0		Right hand	-- / 0		student	-- / 0		1	-- / 0		2	-- / 0		1	-- / 0
2021/02/02 4:57:35 PM UTC+1	0.00 / 0	30	-- / 0		Female	-- / 0		21	-- / 0		173	-- / 0		64.3	-- / 0		Right hand	-- / 0		Student	-- / 0		2	-- / 0		7	-- / 0		7	-- / 0
2021/02/03 10:07:34 AM UTC+1	0.00 / 0	31	-- / 0		Male	-- / 0		19	-- / 0		175	-- / 0		69	-- / 0		Right hand	-- / 0		etudiant	-- / 0		4	-- / 0		6	-- / 0		4	-- / 0
2021/02/03 4:29:43 PM UTC+1	0.00 / 0	32	-- / 0		Female	-- / 0		19	-- / 0		159	-- / 0		55	-- / 0		Right hand	-- / 0		student	-- / 0		1	-- / 0		2	-- / 0		1	-- / 0
2021/02/03 6:39:21 PM UTC+1	0.00 / 0	33	-- / 0		Female	-- / 0		23	-- / 0		157	-- / 0		56	-- / 0		Right hand	-- / 0		Master student	-- / 0		4	-- / 0		4	-- / 0		5	-- / 0
2021/02/04 12:45:02 PM UTC+1	0.00 / 0	34	-- / 0		Female	-- / 0		27	-- / 0		160	-- / 0		50	-- / 0		Right hand	-- / 0		Student	-- / 0		3	-- / 0		3	-- / 0		5	-- / 0
2021/02/04 2:59:46 PM UTC+1	0.00 / 0	35	-- / 0		Female	-- / 0		26	-- / 0		150	-- / 0		50	-- / 0		Right hand	-- / 0		Student	-- / 0		4	-- / 0		4	-- / 0		6	-- / 0
2021/02/05 1:03:58 PM UTC+1	0.00 / 0	36	-- / 0		Male	-- / 0		30	-- / 0		190	-- / 0		81	-- / 0		Right hand	-- / 0		Student	-- / 0		2	-- / 0		6	-- / 0		7	-- / 0
2021/02/05 3:37:45 PM UTC+1	0.00 / 0	37	-- / 0		Male	-- / 0		23	-- / 0		174	-- / 0		72	-- / 0		Right hand	-- / 0		Student	-- / 0		2	-- / 0		1	-- / 0		7	-- / 0
2021/02/08 10:22:47 AM UTC+1	0.00 / 0	38	-- / 0		Female	-- / 0		25	-- / 0		170	-- / 0		60	-- / 0		Right hand	-- / 0		student	-- / 0		1	-- / 0		6	-- / 0		4	-- / 0
2021/02/09 10:06:05 AM UTC+1	0.00 / 0	39	-- / 0		Male	-- / 0		28	-- / 0		169	-- / 0		60	-- / 0		Right hand	-- / 0		Researcher	-- / 0		2	-- / 0		4	-- / 0		7	-- / 0
2021/02/12 4:45:42 PM UTC+1	0.00 / 0	40	-- / 0		Female	-- / 0		24	-- / 0		160	-- / 0		51	-- / 0		Right hand	-- / 0		Student	-- / 0		4	-- / 0		3	-- / 0		6	-- / 0
