# Supplementary material for: Avatar error in your favor: Embodied avatars can fix users’ mistakes without them noticing
Source: PLoS One. 2023 Jan 20;18(1):e0266212. doi: 10.1371/journal.pone.0266212 (PMC9858437; doi:10.1371/journal.pone.0266212)
Supplement: S1 Dataset — (ZIP) [file pone.0266212.s003.zip › static/scripts/data_parser.rb]

#!/usr/bin/env ruby

require 'csv'
require 'time'
require 'time_difference'


#########
# Maths #
#########
module Enumerable

	def sum
		self.inject( 0 ){ |total, i| total + i }
	end

	def mean
		self.sum / self.size.to_f
	end

	def variance
		m = self.mean
		total_distance = self.inject( 0 ){ |distance, i| distance +( i - m )**2 }
		total_distance / (self.size - 1).to_f
	end

	def std
		return Float::NAN if self.empty?
		Math.sqrt( self.variance )
	end

	def med
		return Float::NAN if self.empty?
		sorted = self.sort
		len = sorted.size
		return ( sorted[(len - 1) / 2] + sorted[len / 2]) / 2.0
	end

end


##################
# Pre-processing #
##################
def read_and_convert_table ( file )
	# Read file
	table = CSV.parse( File.read( file ), headers: true )

	# Convert time stamps to time data
	table.each do | line |
		time_component = /^(?<year>\d*)-(?<month>\d*)-(?<day>\d*)_(?<hour>\d*)-(?<minutes>\d*)-(?<seconds>\d*\.\d*)$/.match line[0]
		line[0] = Time.new(
			time_component[:year],
			time_component[:month],
			time_component[:day],
			time_component[:hour],
			time_component[:minutes],
			time_component[:seconds].to_f
		)
		line[:time] = Time.new(
			time_component[:year],
			time_component[:month],
			time_component[:day],
			time_component[:hour],
			time_component[:minutes],
			time_component[:seconds].to_f
		)
	end

	return table
end


def seek_next_pedal_pressed_within_timerange( table, start_index, condition, timerange = 10 )

	i = start_index + 1

	while i < table.size and table[i][0] - table[start_index][0] <= timerange do
		return i if table[i][2].match /(pedal_correct|pedal_incorrect)/
		return nil if table[i][2].match /condition D/ and condition != "U-SE"
		return nil if table[i][2].match /condition A/ and condition != "U-SE"
		return nil if table[i][2].match /condition C/ and condition != "U-SE"

		i += 1
	end

	return nil
end

def seek_confidence_level( table, start_index )

	i = start_index + 1

	while i < table.size do

		return nil if table[i][1].match /condition_entry/

		match = /selected_answer (?<value>\d*)/.match table[i][2]

		return {
			:value => match[:value].to_i,
			:line => i
		} if match != nil

		i += 1
	end

	return nil
end

def seek_previous_condition_time( table, current_index )

    return nil if current_index == 0

	i = current_index - 1

	while i >= 0 do

		return table[i][0] if table[i][1].match /.*/

		i -= 1

	end

	return nil
end

def get_self_reported_data_from ( table, line_id, condition )
	# Seek for pedal pressed
	next_pedal_pressed_line_id = seek_next_pedal_pressed_within_timerange( table, line_id, condition )

	# Return if the pedal is not pressed within 2s
	return nil if next_pedal_pressed_line_id == nil

	# Compute response time
	response_time = table[next_pedal_pressed_line_id][0] - table[line_id][0]

	# Seek for confidence level
	confidence_level = seek_confidence_level( table, next_pedal_pressed_line_id )

	# Should not occur
	if confidence_level == nil then
		puts "unexpected behavior"
	end

	return {
		:response_time => response_time,
		:confidence_level => (confidence_level == nil) ? nil : confidence_level[:value],
		:next_line => (confidence_level == nil) ? next_pedal_pressed_line_id : confidence_level[:line]
	}

end


def get_condition_from ( table, line_id )

	line = table[line_id]

	#####
	# A #
	#####
	if line[2].match /condition A/ and not line.to_s.match? /discarded/ then
		# Set condition
		condition = "S-SC"

		# Retreive finger ids
		match = /src (?<value>\d*)/.match line[3]
		src_finger = match[:value].to_i
		match = /dst (?<value>\d*)/.match line[4]
		dst_finger = match[:value].to_i

		# Compute distance
		distance = ( src_finger - dst_finger ).abs()

		# Seek for pedal pressed
		self_reported_data = get_self_reported_data_from( table, line_id, condition )
	end


	#####
	# B #
	#####
	if line[2].match /condition B/ and not line.to_s.match? /discarded/ then
		# Set condition
		condition = "U-SC"

		# Set distance
		distance = 0

		# Seek for pedal pressed
		self_reported_data = get_self_reported_data_from( table, line_id, condition )
	end


	#####
	# C #
	#####
	if line[2].match /condition C/ and not line.to_s.match? /discarded/ then
		# Set condition
		condition = "S-SE"

		# Retreive finger ids
		match = /src (?<value>\d*)/.match line[3]
		src_finger = match[:value].to_i
		match = /dst (?<value>\d*)/.match line[4]
		dst_finger = match[:value].to_i

		# Compute distance
		distance = ( src_finger - dst_finger ).abs()

		# Seek for pedal pressed
		self_reported_data = get_self_reported_data_from( table, line_id, condition )
	end


	#####
	# D #
	#####
	if line[2].match /condition D$/ and not line.to_s.match? /discarded/ then
		# Set condition
		condition = "U-SE"

		# Set distance
		distance = 0

		# Seek for pedal pressed
		self_reported_data = get_self_reported_data_from( table, line_id, condition )
	end


	######
	# Dw #
	######
	if line[2].match /condition D warning/ and not line.to_s.match? /discarded/ then
		# Set condition
		condition = "U-SE"

		# Set distance
		distance = 0

		# Seek for pedal pressed
		self_reported_data = get_self_reported_data_from( table, line_id, condition )
	end


	##########################
	# Handle common behavior #
	##########################

	previous_time = seek_previous_condition_time( table, line_id )
	elapsed_time_since_last_condition = ( previous_time == nil ) ? Float::NAN : table[line_id][0] - previous_time

	return {
		:condition => condition,
		:distance => distance,
		:pedal_pressed => (self_reported_data == nil) ? 0 : 1,
		:response_time => (self_reported_data == nil) ? Float::NAN : self_reported_data[:response_time],
		:confidence_level => (self_reported_data == nil) ? Float::NAN : self_reported_data[:confidence_level],
		:line => line_id,
		:next_line => (self_reported_data == nil) ? line_id + 1 : self_reported_data[:next_line],
        :time => table[line_id][0] - table[0][0],
        :elapsed_time_since_last_condition => elapsed_time_since_last_condition
	}
end


def parse_data_file( subject_id, file, subject_details )

	table = read_and_convert_table( file )


	line_id = 0

	while line_id < table.size do

		#puts "Line ID :", line_id
		condition = get_condition_from( table, line_id )

		if condition != nil and condition[:condition] != nil then

			if condition[:condition] == "S-SC" then
				self_error = 0
				introduced_swap = 1
			end
			if condition[:condition] == "U-SC" then
				self_error = 0
				introduced_swap = 0
			end
			if condition[:condition] == "S-SE" then
				self_error = 1
				introduced_swap = 1
			end
			if condition[:condition] == "U-SE" then
				self_error = 1
				introduced_swap = 0
			end

			#puts "subject_id,condition,distance,pedal_pressed,response_time,confidence_level"
			puts "%i,%s,%s,%i,%i,%i,%i,%f,%f,%f,%f,%i,%i,%i,%i,%i" % [ subject_id, table[line_id][:time], condition[:condition], self_error, introduced_swap, condition[:distance], condition[:pedal_pressed], condition[:response_time], condition[:confidence_level], condition[:time], condition[:elapsed_time_since_last_condition], subject_details[:typing_experience], subject_details[:sport], subject_details[:vr_experience], subject_details[:age], subject_details[:gender] ]

			line_id = condition[:next_line]

		else
			# Process the next line
			line_id += 1
		end
	end

end


def print_header
	puts "subject_id,condition,self_error,swap_introduced,distance,pedal_pressed,response_time,confidence_level,time,elapsed_time_since_last_condition,typing_experience,sport,vr_experience,age,gender"
end


def parse_subject_details ( file )
	# Read file
	table = CSV.parse( File.read( file ), headers: true )

	parsed_table = []

	table.each do | line |
	parsed_table.append({
		:id => line["Id"],
		:gender => line["Gender"] == "Male" ? 1 : 0,
		:age => line["Age"].to_i,
		:vr_experience => line["Have you ever experienced 'virtual reality' before?"].to_i,
		:sport => line["Do you practice sport"].to_i,
		:typing_experience => line["Do you often type (piano/keyboards/etc.)?"].to_i
	})
	end

	return parsed_table
end


print_header()

i = 0
subject_id = 0
subject_details = nil
ARGV.each do | arg |
	if i == 0
		subject_details = parse_subject_details( arg )
		#puts subject_details
	end

	if i != 0
		path_data = /(?<raw_subjec_id>\d*)\/data\.csv$/.match arg

		raw_subject_id = path_data[:raw_subjec_id]
		#puts raw_subject_id

		subject_detail = subject_details.select { |line| line[:id] == raw_subject_id }[0]
		#puts subject_detail

		parse_data_file( subject_id, arg, subject_detail )
		subject_id += 1
	end

	i = 1
end
