# Supplementary material for: Avatar error in your favor: Embodied avatars can fix users’ mistakes without them noticing
Source: PLoS One. 2023 Jan 20;18(1):e0266212. doi: 10.1371/journal.pone.0266212 (PMC9858437; doi:10.1371/journal.pone.0266212)
Supplement: S1 Dataset — (ZIP) [file pone.0266212.s003.zip › static/scripts/demographic_analysis.py]

#!/usr/bin/env python3

###########
# Imports #
###########
import sys
from pprint import pprint
import pandas as pd
import matplotlib.pyplot as plt
import matplotlib
import scipy
import numpy as np
from scipy import stats
import errno
import os
import pandas as pd
import numpy as np
import matplotlib
import matplotlib.pyplot as plt
import scipy

from matplotlib import colors
from matplotlib.ticker import PercentFormatter

from pprint import pprint
from scipy.stats import shapiro


# Set plot font
font = {'family' : 'normal',
        'weight' : 'bold',
        'size'   : 22}

matplotlib.rc('font', **font)


# Define color char
DEFAULT = '\033[0m'
RED = '\033[91m'
GREEN = '\033[92m'
BLUE = '\033[94m'
VIOLET = '\033[95m'
ORANGE = '\033[93m'
BOLD = '\033[1m'
UNDERLINE = '\033[4m'


# Import data
df = pd.read_csv( sys.argv[1], sep = ',' )


#####################
# Define plot style #
#####################
boxprops = dict(linestyle='None', linewidth=4, color='pink')
#boxprops = None
#flierprops = dict(marker='o', markerfacecolor='green', markersize=5, linestyle='none')
flierprops = None
medianprops = dict(linestyle='-', linewidth=3, color='#FF0000')
#meanpointprops = dict(marker='D', markeredgecolor='black', markerfacecolor='firebrick')
meanpointprops = None
meanlineprops = dict(linestyle='dotted', linewidth=1, color='#0000FF')
#meanprops=meanlineprops, meanline=True, showmeans=True, flierprops=flierprops, medianprops=medianprops
notch = True


######
# H1 #
######
def h1 ( df, plot = False, complete = False ) :
	print("############ H1 ############")
	df = df.copy()

	if plot :
		#fig = plt.figure( figsize = (2.5, 3) )
		box = plt.boxplot(
			[ df["Have you ever experienced 'virtual reality' before?"].astype(int), df["Do you practice sport"].astype(int), df["Do you often type (piano/keyboards/etc.)?"].astype(int) ],
			labels=["VR\nExperience", "Sport", "Typing\nexperience"],
			patch_artist = True,
			notch = notch,
			meanprops=meanlineprops,
			meanline=True,
			showmeans=True,
			flierprops=flierprops,
			medianprops=medianprops
		)

		for patch, color in zip( box['boxes'], ['orange','yellow','blue','cyan'] ): patch.set_facecolor( color )
		plt.ylabel( "Value" )
		plt.axhline( y = 1 )
		plt.axhline( y = 7 )
		plt.tight_layout()
		plt.xticks(rotation = 25)
		matplotlib.pyplot.yticks( range(1, 8) )
		plt.show()


ages = df['Age'].astype(int)
heights = df['Height'].astype(int)
weights = df['Weight'].astype(int)

print( "Age median", ages.median() )
print( "Age std", ages.std() )

print( "Height median", heights.median() )
print( "Height std", heights.std() )

print( "Weight median", weights.median() )
print( "Weight std", weights.std() )


h1( df, True, True )
